# Supplementary material for: Lanthanide and Actinide‐Centered Polyoxo‐Noble‐Metalate‐Based Metal−Organic Frameworks
Source: Chem Asian J. 2025 Jul 8;20(18):e00737. doi: 10.1002/asia.202500737 (PMC12450036; doi:10.1002/asia.202500737)
Supplement: Supplementary file 2 — Supporting Information [file ASIA-20-e00737-s001.zip]

Archive with 14 entries (14 files):
- Ce-Rigaku.cif
- Dy.cif
- Er.cif
- Eu.cif
- Gd.cif
- Ho.cif
- Lu.cif
- Nd.cif
- Pr.cif
- Sm.cif
- Tb.cif
- Th-Bremen.cif
- Tm.cif
- Yb.cif
