# Supplementary material for: Lanthanide and Actinide‐Centered Polyoxo‐Noble‐Metalate‐Based Metal−Organic Frameworks
Source: Chem Asian J. 2025 Jul 8;20(18):e00737. doi: 10.1002/asia.202500737 (PMC12450036; doi:10.1002/asia.202500737)
Supplement: Supplementary file 2 — Supporting Information [file ASIA-20-e00737-s001.zip › Ce-Rigaku.cif]

 
data_Ce
 
_audit_creation_method            'SHELXL-2019/3'
_shelx_SHELXL_version_number      '2019/3'
_chemical_name_systematic         ?
_chemical_name_common             ?
_chemical_melting_point           ?
_chemical_formula_moiety          ?
_chemical_formula_sum
 'C56 H32 As8 Ba6 Ce O48 Pd12' 
_chemical_formula_weight          4313.13

loop_
 _atom_type_symbol
 _atom_type_description
 _atom_type_scat_dispersion_real
 _atom_type_scat_dispersion_imag
 _atom_type_scat_source
 'Ce'  'Ce'  -0.2486   2.6331
 'International Tables Vol C Tables 4.2.6.8 and 6.1.1.4'
 'Pd'  'Pd'  -0.9988   1.0072
 'International Tables Vol C Tables 4.2.6.8 and 6.1.1.4'
 'As'  'As'   0.0499   2.0058
 'International Tables Vol C Tables 4.2.6.8 and 6.1.1.4'
 'Ba'  'Ba'  -0.3244   2.2819
 'International Tables Vol C Tables 4.2.6.8 and 6.1.1.4'
 'O'  'O'   0.0106   0.0060
 'International Tables Vol C Tables 4.2.6.8 and 6.1.1.4'
 'C'  'C'   0.0033   0.0016
 'International Tables Vol C Tables 4.2.6.8 and 6.1.1.4'
 'H'  'H'   0.0000   0.0000
 'International Tables Vol C Tables 4.2.6.8 and 6.1.1.4'
 
_space_group_crystal_system       tetragonal
_space_group_IT_number            128
_space_group_name_H-M_alt         'P 4/m n c'
_space_group_name_Hall            '-P 4 2n'
 
_shelx_space_group_comment
;
The symmetry employed for this shelxl refinement is uniquely defined
by the following loop, which should always be used as a source of
symmetry information in preference to the above space-group names.
They are only intended as comments.
;
 
loop_
 _space_group_symop_operation_xyz
 'x, y, z'
 '-x, -y, z'
 '-y, x, z'
 'y, -x, z'
 '-x+1/2, y+1/2, -z+1/2'
 'x+1/2, -y+1/2, -z+1/2'
 'y+1/2, x+1/2, -z+1/2'
 '-y+1/2, -x+1/2, -z+1/2'
 '-x, -y, -z'
 'x, y, -z'
 'y, -x, -z'
 '-y, x, -z'
 'x-1/2, -y-1/2, z-1/2'
 '-x-1/2, y-1/2, z-1/2'
 '-y-1/2, -x-1/2, z-1/2'
 'y-1/2, x-1/2, z-1/2'
 
_cell_length_a                    20.0424(2)
_cell_length_b                    20.0424(2)
_cell_length_c                    25.5360(3)
_cell_angle_alpha                 90
_cell_angle_beta                  90
_cell_angle_gamma                 90
_cell_volume                      10257.8(2)
_cell_formula_units_Z             2
_cell_measurement_temperature     100(2)
_cell_measurement_reflns_used     5371
_cell_measurement_theta_min       2.272
_cell_measurement_theta_max       26.368
 
_exptl_crystal_description        Rods
_exptl_crystal_colour             Red
_exptl_crystal_density_meas       ?
_exptl_crystal_density_method     ?
_exptl_crystal_density_diffrn     1.396          
_exptl_crystal_F_000              3924
_exptl_transmission_factor_min    ?
_exptl_transmission_factor_max    ?
_exptl_crystal_size_max           0.500
_exptl_crystal_size_mid           0.190
_exptl_crystal_size_min           0.160
_exptl_absorpt_coefficient_mu     3.691
_shelx_estimated_absorpt_T_min    0.260
_shelx_estimated_absorpt_T_max    0.590
_exptl_absorpt_correction_type    gaussian
_exptl_absorpt_correction_T_min   0.297
_exptl_absorpt_correction_T_max   0.733
_exptl_absorpt_process_details    
;
CrysAlisPro 1.171.42.67a (Rigaku Oxford Diffraction, 2022)
Numerical absorption correction based on gaussian integration over
a multifaceted crystal model
Empirical absorption correction using spherical harmonics,
implemented in SCALE3 ABSPACK scaling algorithm.
;
_exptl_absorpt_special_details    ?
_diffrn_ambient_temperature       100(2)
_diffrn_radiation_wavelength      0.71073
_diffrn_radiation_type            MoK\a
_diffrn_source                    'Rotating-anode X-ray tube'
_diffrn_measurement_device_type   'XtaLAB Synergy R, DW system, HyPix-Arc 150'
_diffrn_measurement_method        '\w scans'
_diffrn_detector_area_resol_mean  ?
_diffrn_reflns_number             88186
_diffrn_reflns_av_unetI/netI      0.0136
_diffrn_reflns_av_R_equivalents   0.0393
_diffrn_reflns_limit_h_min        -24
_diffrn_reflns_limit_h_max        25
_diffrn_reflns_limit_k_min        -25
_diffrn_reflns_limit_k_max        25
_diffrn_reflns_limit_l_min        -31
_diffrn_reflns_limit_l_max        31
_diffrn_reflns_theta_min          2.272
_diffrn_reflns_theta_max          26.368
_diffrn_reflns_theta_full         25.242
_diffrn_measured_fraction_theta_max   0.997
_diffrn_measured_fraction_theta_full  0.997
_diffrn_reflns_Laue_measured_fraction_max    0.997
_diffrn_reflns_Laue_measured_fraction_full   0.997
_diffrn_reflns_point_group_measured_fraction_max   0.997
_diffrn_reflns_point_group_measured_fraction_full  0.997
_reflns_number_total              5371
_reflns_number_gt                 4712
_reflns_threshold_expression      'I > 2\s(I)'
_reflns_Friedel_coverage          0.000
_reflns_Friedel_fraction_max      .
_reflns_Friedel_fraction_full     .
 
_reflns_special_details
;
 Reflections were merged by SHELXL according to the crystal
 class for the calculation of statistics and refinement.
 
 Structure factors included contributions from the .fab file.
 
 _reflns_Friedel_fraction is defined as the number of unique
 Friedel pairs measured divided by the number that would be
 possible theoretically, ignoring centric projections and
 systematic absences.
;
 
_computing_data_collection        'CrysAlisPro 1.171.42.67a (Rigaku OD, 2022)'
_computing_cell_refinement        'CrysAlisPro 1.171.42.67a (Rigaku OD, 2022)'
_computing_data_reduction         'CrysAlisPro 1.171.42.67a (Rigaku OD, 2022)'
_computing_structure_solution     'SHELXT  (Sheldrick, 2015)'
_computing_structure_refinement   'SHELXL-2019/2 (Sheldrick, 2019)'
_computing_molecular_graphics     'Olex2 1.5-ac5-024 (Dolomanov et al., 2009)'
_computing_publication_material   'Olex2 1.5-ac5-024 (Dolomanov et al., 2009)'
_refine_special_details           ?
_refine_ls_structure_factor_coef  Fsqd
_refine_ls_matrix_type            full
_refine_ls_weighting_scheme       calc
_refine_ls_weighting_details
'w=1/[\s^2^(Fo^2^)+(0.0631P)^2^+28.2605P] where P=(Fo^2^+2Fc^2^)/3'
_atom_sites_solution_primary      ?
_atom_sites_solution_secondary    ?
_atom_sites_solution_hydrogens    geom
_refine_ls_hydrogen_treatment     constr
_refine_ls_extinction_method      none
_refine_ls_extinction_coef        .
_refine_ls_number_reflns          5371
_refine_ls_number_parameters      153
_refine_ls_number_restraints      78
_refine_ls_R_factor_all           0.0391
_refine_ls_R_factor_gt            0.0342
_refine_ls_wR_factor_ref          0.1075
_refine_ls_wR_factor_gt           0.1032
_refine_ls_goodness_of_fit_ref    1.062
_refine_ls_restrained_S_all       1.092
_refine_ls_shift/su_max           0.002
_refine_ls_shift/su_mean          0.000
 
loop_
 _atom_site_label
 _atom_site_type_symbol
 _atom_site_fract_x
 _atom_site_fract_y
 _atom_site_fract_z
 _atom_site_U_iso_or_equiv
 _atom_site_adp_type
 _atom_site_occupancy
 _atom_site_site_symmetry_order  
 _atom_site_calc_flag
 _atom_site_refinement_flags_posn
 _atom_site_refinement_flags_adp
 _atom_site_refinement_flags_occupancy
 _atom_site_disorder_assembly
 _atom_site_disorder_group
Ce1 Ce 1.000000 1.000000 0.500000 0.02846(15) Uani 1 8 d S T P . .
Pd1 Pd 0.91094(2) 0.85861(2) 0.500000 0.02870(12) Uani 1 2 d S T P . .
Pd2 Pd 1.02615(2) 0.88333(2) 0.40586(2) 0.02843(11) Uani 1 1 d . . . . .
As05 As 0.88586(2) 0.81898(2) 0.38110(2) 0.03664(13) Uani 1 1 d . . . . .
Ba1 Ba 0.66842(2) 0.45274(2) 0.23152(2) 0.04826(13) Uani 0.75 1 d . . P . .
O1 O 0.94920(13) 0.91971(13) 0.44623(10) 0.0268(6) Uani 1 1 d . U . . .
O2 O 0.87366(18) 0.79904(16) 0.44465(13) 0.0427(7) Uani 1 1 d . U . . .
O3 O 0.84889(16) 0.89336(16) 0.36618(13) 0.0395(7) Uani 1 1 d . U . . .
O4 O 0.96855(16) 0.81773(17) 0.36522(13) 0.0409(7) Uani 1 1 d . U . . .
O5 O 0.7554(4) 0.5402(3) 0.2703(3) 0.111(2) Uani 1 1 d . U . . .
O6 O 0.6680(2) 0.6050(3) 0.2574(2) 0.0781(14) Uani 1 1 d . U . . .
C1 C 0.7236(4) 0.5950(4) 0.2747(3) 0.0734(18) Uani 1 1 d . U . . .
C2 C 0.7654(3) 0.6496(3) 0.3000(2) 0.0598(15) Uani 1 1 d . U . . .
C3 C 0.8319(4) 0.6403(4) 0.3127(3) 0.080(2) Uani 1 1 d . U . . .
H3 H 0.852463 0.598497 0.306000 0.096 Uiso 1 1 calc R U . . .
C4 C 0.8693(4) 0.6920(3) 0.3355(3) 0.0685(17) Uani 1 1 d . U . . .
H4 H 0.914848 0.685567 0.344348 0.082 Uiso 1 1 calc R U . . .
C5 C 0.8391(3) 0.7508(3) 0.34440(19) 0.0436(11) Uani 1 1 d . U . . .
C6 C 0.7737(3) 0.7599(3) 0.3324(3) 0.0660(16) Uani 1 1 d . U . . .
H6 H 0.753149 0.801618 0.339526 0.079 Uiso 1 1 calc R U . . .
C7 C 0.7370(3) 0.7094(3) 0.3102(3) 0.0699(17) Uani 1 1 d . U . . .
H7 H 0.691391 0.716617 0.301879 0.084 Uiso 1 1 calc R U . . .
 
loop_
 _atom_site_aniso_label
 _atom_site_aniso_U_11
 _atom_site_aniso_U_22
 _atom_site_aniso_U_33
 _atom_site_aniso_U_23
 _atom_site_aniso_U_13
 _atom_site_aniso_U_12
Ce1 0.0275(2) 0.0275(2) 0.0303(3) 0.000 0.000 0.000
Pd1 0.0322(2) 0.0252(2) 0.0287(2) 0.000 0.000 -0.00419(17)
Pd2 0.02921(17) 0.02815(17) 0.02794(18) -0.00442(12) -0.00061(12) 0.00081(11)
As05 0.0395(3) 0.0347(2) 0.0357(2) -0.00697(18) -0.00578(19) -0.00607(18)
Ba1 0.0704(3) 0.0328(2) 0.0415(2) -0.00255(15) -0.01850(19) -0.00526(18)
O1 0.0282(13) 0.0271(13) 0.0251(12) -0.0001(11) 0.0007(11) 0.0003(11)
O2 0.0536(18) 0.0345(16) 0.0401(16) -0.0031(14) -0.0028(14) -0.0115(14)
O3 0.0387(16) 0.0393(16) 0.0404(16) -0.0042(14) -0.0096(13) -0.0042(13)
O4 0.0391(16) 0.0429(17) 0.0406(16) -0.0129(14) -0.0053(14) -0.0014(13)
O5 0.122(4) 0.089(3) 0.123(4) -0.017(3) -0.033(3) -0.022(3)
O6 0.066(2) 0.090(3) 0.078(3) -0.027(2) 0.000(2) -0.028(2)
C1 0.084(4) 0.067(3) 0.070(3) -0.019(3) -0.002(3) -0.009(3)
C2 0.062(3) 0.061(3) 0.056(3) -0.013(2) -0.005(2) -0.017(2)
C3 0.091(4) 0.060(3) 0.089(4) -0.021(3) -0.008(3) -0.001(3)
C4 0.065(3) 0.061(3) 0.079(3) -0.013(3) -0.016(3) -0.008(3)
C5 0.047(2) 0.041(2) 0.043(2) -0.013(2) -0.002(2) -0.0083(19)
C6 0.058(3) 0.063(3) 0.077(3) -0.019(3) -0.008(3) -0.007(2)
C7 0.059(3) 0.073(3) 0.078(3) -0.023(3) -0.008(3) -0.009(3)
 
_geom_special_details
;
 All esds (except the esd in the dihedral angle between two l.s. planes)
 are estimated using the full covariance matrix.  The cell esds are taken
 into account individually in the estimation of esds in distances, angles
 and torsion angles; correlations between esds in cell parameters are only
 used when they are defined by crystal symmetry.  An approximate (isotropic)
 treatment of cell esds is used for estimating esds involving l.s. planes.
;
 
loop_
 _geom_bond_atom_site_label_1
 _geom_bond_atom_site_label_2
 _geom_bond_distance
 _geom_bond_site_symmetry_2
 _geom_bond_publ_flag
Ce1 O1 2.348(3) . ?
Ce1 O1 2.348(3) 9_776 ?
Ce1 O1 2.348(3) 12_756 ?
Ce1 O1 2.348(3) 4_575 ?
Ce1 O1 2.348(3) 10_556 ?
Ce1 O1 2.348(3) 2_775 ?
Ce1 O1 2.348(3) 11_576 ?
Ce1 O1 2.348(3) 3_755 ?
Ce1 Pd1 3.3490(4) . ?
Ce1 Pd1 3.3491(4) 9_776 ?
Ce1 Pd1 3.3491(4) 3_755 ?
Ce1 Pd1 3.3491(4) 11_576 ?
Pd1 O1 1.993(3) . ?
Pd1 O1 1.993(3) 10_556 ?
Pd1 O2 1.996(3) . ?
Pd1 O2 1.996(3) 10_556 ?
Pd2 O1 1.993(3) . ?
Pd2 O1 1.996(3) 3_755 ?
Pd2 O3 2.026(3) 3_755 ?
Pd2 O4 2.034(3) . ?
Pd2 Ba1 3.6826(5) 8_665 ?
As05 O2 1.689(3) . ?
As05 O4 1.706(3) . ?
As05 O3 1.708(3) . ?
As05 C5 1.903(5) . ?
Ba1 O5 2.663(6) . ?
Ba1 O3 2.786(3) 5_645 ?
Ba1 O6 2.812(6) 4_565 ?
Ba1 O4 2.944(3) 8_665 ?
Ba1 O6 3.123(5) . ?
Ba1 C1 3.251(7) . ?
O5 C1 1.274(9) . ?
O6 C1 1.216(9) . ?
C1 C2 1.522(9) . ?
C2 C7 1.352(9) . ?
C2 C3 1.384(10) . ?
C3 C4 1.405(9) . ?
C4 C5 1.343(8) . ?
C5 C6 1.358(8) . ?
C6 C7 1.374(8) . ?
 
loop_
 _geom_angle_atom_site_label_1
 _geom_angle_atom_site_label_2
 _geom_angle_atom_site_label_3
 _geom_angle
 _geom_angle_site_symmetry_1
 _geom_angle_site_symmetry_3
 _geom_angle_publ_flag
O1 Ce1 O1 180.00(11) . 9_776 ?
O1 Ce1 O1 110.00(6) . 12_756 ?
O1 Ce1 O1 70.00(6) 9_776 12_756 ?
O1 Ce1 O1 70.00(6) . 4_575 ?
O1 Ce1 O1 110.00(6) 9_776 4_575 ?
O1 Ce1 O1 180.0 12_756 4_575 ?
O1 Ce1 O1 71.59(13) . 10_556 ?
O1 Ce1 O1 108.41(13) 9_776 10_556 ?
O1 Ce1 O1 70.00(6) 12_756 10_556 ?
O1 Ce1 O1 110.00(6) 4_575 10_556 ?
O1 Ce1 O1 108.41(13) . 2_775 ?
O1 Ce1 O1 71.59(13) 9_776 2_775 ?
O1 Ce1 O1 110.00(6) 12_756 2_775 ?
O1 Ce1 O1 70.00(6) 4_575 2_775 ?
O1 Ce1 O1 180.00(9) 10_556 2_775 ?
O1 Ce1 O1 110.00(6) . 11_576 ?
O1 Ce1 O1 70.00(6) 9_776 11_576 ?
O1 Ce1 O1 108.41(13) 12_756 11_576 ?
O1 Ce1 O1 71.59(13) 4_575 11_576 ?
O1 Ce1 O1 70.00(6) 10_556 11_576 ?
O1 Ce1 O1 110.00(6) 2_775 11_576 ?
O1 Ce1 O1 70.00(6) . 3_755 ?
O1 Ce1 O1 110.00(6) 9_776 3_755 ?
O1 Ce1 O1 71.59(13) 12_756 3_755 ?
O1 Ce1 O1 108.41(13) 4_575 3_755 ?
O1 Ce1 O1 110.00(6) 10_556 3_755 ?
O1 Ce1 O1 70.00(6) 2_775 3_755 ?
O1 Ce1 O1 180.0 11_576 3_755 ?
O1 Ce1 Pd1 35.79(6) . . ?
O1 Ce1 Pd1 144.21(6) 9_776 . ?
O1 Ce1 Pd1 89.91(6) 12_756 . ?
O1 Ce1 Pd1 90.09(6) 4_575 . ?
O1 Ce1 Pd1 35.79(6) 10_556 . ?
O1 Ce1 Pd1 144.21(6) 2_775 . ?
O1 Ce1 Pd1 90.09(6) 11_576 . ?
O1 Ce1 Pd1 89.91(6) 3_755 . ?
O1 Ce1 Pd1 144.21(6) . 9_776 ?
O1 Ce1 Pd1 35.79(6) 9_776 9_776 ?
O1 Ce1 Pd1 90.09(6) 12_756 9_776 ?
O1 Ce1 Pd1 89.91(6) 4_575 9_776 ?
O1 Ce1 Pd1 144.21(6) 10_556 9_776 ?
O1 Ce1 Pd1 35.79(6) 2_775 9_776 ?
O1 Ce1 Pd1 89.91(6) 11_576 9_776 ?
O1 Ce1 Pd1 90.09(6) 3_755 9_776 ?
Pd1 Ce1 Pd1 180.0 . 9_776 ?
O1 Ce1 Pd1 90.09(6) . 3_755 ?
O1 Ce1 Pd1 89.91(6) 9_776 3_755 ?
O1 Ce1 Pd1 35.79(6) 12_756 3_755 ?
O1 Ce1 Pd1 144.21(6) 4_575 3_755 ?
O1 Ce1 Pd1 90.09(6) 10_556 3_755 ?
O1 Ce1 Pd1 89.91(6) 2_775 3_755 ?
O1 Ce1 Pd1 144.21(6) 11_576 3_755 ?
O1 Ce1 Pd1 35.79(6) 3_755 3_755 ?
Pd1 Ce1 Pd1 90.0 . 3_755 ?
Pd1 Ce1 Pd1 90.000(1) 9_776 3_755 ?
O1 Ce1 Pd1 89.91(6) . 11_576 ?
O1 Ce1 Pd1 90.09(6) 9_776 11_576 ?
O1 Ce1 Pd1 144.21(6) 12_756 11_576 ?
O1 Ce1 Pd1 35.79(6) 4_575 11_576 ?
O1 Ce1 Pd1 89.91(6) 10_556 11_576 ?
O1 Ce1 Pd1 90.09(6) 2_775 11_576 ?
O1 Ce1 Pd1 35.79(6) 11_576 11_576 ?
O1 Ce1 Pd1 144.21(6) 3_755 11_576 ?
Pd1 Ce1 Pd1 90.0 . 11_576 ?
Pd1 Ce1 Pd1 90.0 9_776 11_576 ?
Pd1 Ce1 Pd1 180.0 3_755 11_576 ?
O1 Pd1 O1 87.08(16) . 10_556 ?
O1 Pd1 O2 91.36(12) . . ?
O1 Pd1 O2 178.44(13) 10_556 . ?
O1 Pd1 O2 178.44(13) . 10_556 ?
O1 Pd1 O2 91.36(12) 10_556 10_556 ?
O2 Pd1 O2 90.20(19) . 10_556 ?
O1 Pd1 Ce1 43.54(8) . . ?
O1 Pd1 Ce1 43.54(8) 10_556 . ?
O2 Pd1 Ce1 134.90(10) . . ?
O2 Pd1 Ce1 134.90(10) 10_556 . ?
O1 Pd2 O1 84.92(15) . 3_755 ?
O1 Pd2 O3 177.83(12) . 3_755 ?
O1 Pd2 O3 92.91(12) 3_755 3_755 ?
O1 Pd2 O4 93.50(12) . . ?
O1 Pd2 O4 178.34(12) 3_755 . ?
O3 Pd2 O4 88.66(13) 3_755 . ?
O1 Pd2 Ce1 42.46(8) . . ?
O1 Pd2 Ce1 42.47(8) 3_755 . ?
O3 Pd2 Ce1 135.38(9) 3_755 . ?
O4 Pd2 Ce1 135.96(9) . . ?
O1 Pd2 Ba1 133.21(8) . 8_665 ?
O1 Pd2 Ba1 128.02(8) 3_755 8_665 ?
O3 Pd2 Ba1 48.41(9) 3_755 8_665 ?
O4 Pd2 Ba1 52.94(10) . 8_665 ?
Ce1 Pd2 Ba1 152.428(13) . 8_665 ?
O2 As05 O4 111.43(17) . . ?
O2 As05 O3 110.98(17) . . ?
O4 As05 O3 112.41(16) . . ?
O2 As05 C5 103.41(19) . . ?
O4 As05 C5 110.50(19) . . ?
O3 As05 C5 107.7(2) . . ?
O5 Ba1 O3 134.06(18) . 5_645 ?
O5 Ba1 O6 140.84(18) . 4_565 ?
O3 Ba1 O6 77.66(12) 5_645 4_565 ?
O5 Ba1 O4 84.09(16) . 8_665 ?
O3 Ba1 O4 59.29(9) 5_645 8_665 ?
O6 Ba1 O4 134.48(12) 4_565 8_665 ?
O5 Ba1 O6 43.92(18) . . ?
O3 Ba1 O6 127.33(12) 5_645 . ?
O6 Ba1 O6 142.22(19) 4_565 . ?
O4 Ba1 O6 69.75(12) 8_665 . ?
O5 Ba1 C1 22.15(19) . . ?
O3 Ba1 C1 136.10(15) 5_645 . ?
O6 Ba1 C1 146.01(17) 4_565 . ?
O4 Ba1 C1 77.42(15) 8_665 . ?
O6 Ba1 C1 21.88(16) . . ?
O5 Ba1 Pd2 117.55(15) . 8_665 ?
O3 Ba1 Pd2 32.95(6) 5_645 8_665 ?
O6 Ba1 Pd2 101.25(10) 4_565 8_665 ?
O4 Ba1 Pd2 33.46(6) 8_665 8_665 ?
O6 Ba1 Pd2 95.06(10) . 8_665 ?
C1 Ba1 Pd2 108.54(14) . 8_665 ?
Pd1 O1 Pd2 115.42(13) . . ?
Pd1 O1 Pd2 115.81(13) . 4_575 ?
Pd2 O1 Pd2 116.32(13) . 4_575 ?
Pd1 O1 Ce1 100.67(11) . . ?
Pd2 O1 Ce1 102.57(11) . . ?
Pd2 O1 Ce1 102.49(11) 4_575 . ?
As05 O2 Pd1 119.00(17) . . ?
As05 O3 Pd2 115.83(16) . 4_575 ?
As05 O3 Ba1 128.81(16) . 5_655 ?
Pd2 O3 Ba1 98.63(12) 4_575 5_655 ?
As05 O4 Pd2 114.87(17) . . ?
As05 O4 Ba1 135.92(16) . 8_665 ?
Pd2 O4 Ba1 93.61(12) . 8_665 ?
C1 O5 Ba1 105.9(5) . . ?
C1 O6 Ba1 161.6(5) . 3_655 ?
C1 O6 Ba1 85.0(4) . . ?
Ba1 O6 Ba1 113.24(14) 3_655 . ?
O6 C1 O5 124.6(7) . . ?
O6 C1 C2 122.7(7) . . ?
O5 C1 C2 112.5(7) . . ?
O6 C1 Ba1 73.1(4) . . ?
O5 C1 Ba1 52.0(4) . . ?
C2 C1 Ba1 164.1(5) . . ?
C7 C2 C3 118.6(6) . . ?
C7 C2 C1 119.2(6) . . ?
C3 C2 C1 122.2(6) . . ?
C2 C3 C4 120.8(7) . . ?
C5 C4 C3 118.5(6) . . ?
C4 C5 C6 120.9(5) . . ?
C4 C5 As05 119.5(4) . . ?
C6 C5 As05 119.3(4) . . ?
C5 C6 C7 120.7(6) . . ?
C2 C7 C6 120.5(6) . . ?
 
_refine_diff_density_max    2.013
_refine_diff_density_min   -0.523
_refine_diff_density_rms    0.116

_shelx_res_file
;
TITL shelxt_a.res in P4/mnc
    shelx.res
    created by SHELXL-2019/3 at 16:21:16 on 27-May-2024
CELL  0.71073  20.0424  20.0424  25.5360   90.000   90.000   90.000
ZERR     2.00   0.0002   0.0002   0.0003    0.000    0.000    0.000
LATT   1
SYMM  - X, - Y,   Z
SYMM  - Y,   X,   Z
SYMM    Y, - X,   Z
SYMM  1/2 - X, 1/2 + Y, 1/2 - Z
SYMM  1/2 + X, 1/2 - Y, 1/2 - Z
SYMM  1/2 + Y, 1/2 + X, 1/2 - Z
SYMM  1/2 - Y, 1/2 - X, 1/2 - Z
SFAC  CE   PD   AS   BA   O    C    H
UNIT  2 24 16 12 96 112 64
MERG   2
OMIT     2   2   0
OMIT     1   9   0
OMIT     1   2   1
OMIT     1   1   2
OMIT     0   2   2
OMIT     0   1   3
OMIT     0   0   4
OMIT     0   2   4
OMIT     1   2   2
OMIT     0   0  14
ABIN
ISOR 0.005 0.01 $C $O
FMAP   2
PLAN   25
SIZE     0.160   0.190   0.500
ACTA
BOND
L.S.  25    0  140
TEMP  -173.00
WGHT    0.063100   28.260500
FVAR       0.09989
CE1   1    1.000000    1.000000    0.500000    10.12500    0.02754    0.02754 =
         0.03029    0.00000    0.00000    0.00000
PD1   2    0.910940    0.858615    0.500000    10.50000    0.03219    0.02522 =
         0.02868    0.00000    0.00000   -0.00419
PD2   2    1.026153    0.883329    0.405857    11.00000    0.02921    0.02815 =
         0.02794   -0.00442   -0.00061    0.00081
AS05  3    0.885856    0.818981    0.381096    11.00000    0.03954    0.03469 =
         0.03568   -0.00697   -0.00578   -0.00607
BA1   4    0.668417    0.452738    0.231522    10.75000    0.07042    0.03284 =
         0.04151   -0.00255   -0.01850   -0.00526
O1    5    0.949203    0.919708    0.446232    11.00000    0.02816    0.02715 =
         0.02508   -0.00008    0.00075    0.00032
O2    5    0.873660    0.799036    0.444647    11.00000    0.05364    0.03450 =
         0.04006   -0.00307   -0.00283   -0.01145
O3    5    0.848891    0.893355    0.366180    11.00000    0.03874    0.03926 =
         0.04042   -0.00416   -0.00964   -0.00418
O4    5    0.968547    0.817726    0.365223    11.00000    0.03914    0.04293 =
         0.04060   -0.01290   -0.00535   -0.00143
O5    5    0.755399    0.540228    0.270250    11.00000    0.12232    0.08889 =
         0.12314   -0.01750   -0.03340   -0.02157
O6    5    0.667989    0.605017    0.257360    11.00000    0.06579    0.09040 =
         0.07797   -0.02724   -0.00009   -0.02770
C1    6    0.723638    0.595009    0.274661    11.00000    0.08351    0.06662 =
         0.06998   -0.01856   -0.00155   -0.00863
C2    6    0.765391    0.649587    0.300020    11.00000    0.06238    0.06134 =
         0.05570   -0.01306   -0.00529   -0.01719
C3    6    0.831876    0.640322    0.312735    11.00000    0.09113    0.05952 =
         0.08914   -0.02101   -0.00844   -0.00061
AFIX  43
H3    7    0.852463    0.598497    0.306000    11.00000   -1.20000
AFIX   0
C4    6    0.869271    0.692023    0.335477    11.00000    0.06537    0.06120 =
         0.07901   -0.01265   -0.01583   -0.00784
AFIX  43
H4    7    0.914848    0.685567    0.344348    11.00000   -1.20000
AFIX   0
C5    6    0.839149    0.750795    0.344402    11.00000    0.04656    0.04137 =
         0.04290   -0.01250   -0.00171   -0.00834
C6    6    0.773737    0.759891    0.332432    11.00000    0.05816    0.06267 =
         0.07726   -0.01947   -0.00825   -0.00701
AFIX  43
H6    7    0.753149    0.801618    0.339526    11.00000   -1.20000
AFIX   0
C7    6    0.737031    0.709428    0.310185    11.00000    0.05857    0.07308 =
         0.07803   -0.02282   -0.00821   -0.00871
AFIX  43
H7    7    0.691391    0.716617    0.301879    11.00000   -1.20000
AFIX   0
HKLF    4


REM  shelxt_a.res in P4/mnc
REM wR2 = 0.1075, GooF = S = 1.062, Restrained GooF = 1.092 for all data
REM R1 = 0.0342 for 4712 Fo > 4sig(Fo) and 0.0391 for all 5371 data
REM 153 parameters refined using 78 restraints

END

WGHT      0.0631     28.2398

REM Highest difference peak  2.013,  deepest hole -0.523,  1-sigma level  0.116
Q1    1   0.6747  0.4850  0.2099  11.00000  0.05    2.01
Q2    1   0.6255  0.4586  0.3004  11.00000  0.05    1.17
Q3    1   0.5491  0.4401  0.2126  11.00000  0.05    1.09
Q4    1   0.8543  0.8147  0.4014  11.00000  0.05    0.89
Q5    1   0.6821  0.5735  0.2806  11.00000  0.05    0.84
Q6    1   0.6761  0.4152  0.2658  11.00000  0.05    0.84
Q7    1   0.5796  0.5185  0.2039  11.00000  0.05    0.79
Q8    1   0.6453  0.4553  0.2288  11.00000  0.05    0.76
Q9    1   1.0036  1.0257  0.4723  11.00000  0.05    0.74
Q10   1   0.6818  0.4649  0.2471  11.00000  0.05    0.67
Q11   1   0.6937  0.4044  0.2385  11.00000  0.05    0.65
Q12   1   0.8830  0.8620  0.4799  11.00000  0.05    0.63
Q13   1   0.8770  0.8492  0.3611  11.00000  0.05    0.62
Q14   1   0.9053  0.7732  0.3828  11.00000  0.05    0.60
Q15   1   0.8765  0.7848  0.3622  11.00000  0.05    0.59
Q16   1   1.0568  0.8750  0.4307  11.00000  0.05    0.56
Q17   1   1.0165  0.9108  0.3782  11.00000  0.05    0.55
Q18   1   0.7511  0.5773  0.2879  11.00000  0.05    0.55
Q19   1   1.0248  0.8497  0.4328  11.00000  0.05    0.53
Q20   1   0.7905  0.5193  0.2773  11.00000  0.05    0.51
Q21   1   0.7263  0.5345  0.2999  11.00000  0.05    0.49
Q22   1   0.9969  0.8764  0.4303  11.00000  0.05    0.48
Q23   1   0.8834  0.7868  0.4121  11.00000  0.05    0.47
Q24   1   1.0016  0.9019  0.3798  11.00000  0.05    0.47
Q25   1   0.9826  0.8801  0.4023  11.00000  0.05    0.46
;
_shelx_res_checksum   10552

_shelx_hkl_file
;
   0   0  -4  597.10   17.93
   0   0   4  603.38   17.99
   0   0  -5   -0.01    0.42
   0   0   5   -0.30    0.63
   0   0   5    0.16    0.76
   0   0  -6 2539.25   77.01
   0   0   6 2546.24   77.15
   0   0   6 2692.00   77.11
   0   0  -7   -1.06    0.69
   0   0   7   -1.23    1.22
   0   0   7   -1.32    1.00
   0   0   7   -0.82    0.56
   0   0   8 9999.00  295.74
   0   0  -8 9842.32  295.81
   0   0   8 9962.94  296.01
   0   0   9   -2.56    0.88
   0   0  -9   -2.63    1.08
   0   0 -10 3904.25  119.67
   0   0  10 4098.01  119.59
   0   0  10 3998.02  119.92
   0   0  11   -0.39    0.85
   0   0  11    0.69    1.67
   0   0 -11   -0.15    1.01
   0   0  12 1140.99   32.86
   0   0 -12 1044.75   32.95
   0   0  12 1089.97   33.15
   0   0  12 1088.51   33.28
   0   0  13   -1.51    2.20
   0   0 -13   -0.95    1.23
   0   0  13   -1.76    1.69
   0   0  13   -1.10    0.98
   0   0 -14   39.18    1.94
   0   0  14   40.19    2.83
   0   0 -14   39.17    2.74
   0   0  14   40.76    2.36
   0   0 -15    1.50    2.30
   0   0  15   -0.94    2.24
   0   0 -15    0.36    1.31
   0   0  15    0.91    1.78
   0   0 -15    2.15    2.27
   0   0 -16  279.32    9.46
   0   0  16  272.38    9.14
   0   0 -16  283.45    9.49
   0   0 -16  281.50    8.82
   0   0 -17   -4.30    3.27
   0   0 -17   -4.69    1.84
   0   0 -17   -5.15    3.13
   0   0  18 2028.39   62.02
   0   0 -18 2105.08   62.38
   0   0  19   -3.42    2.68
   0   0 -19   -5.86    3.01
   0   0  19    0.27    3.17
   0   0  20  198.07    7.26
   0   0 -20  212.41    7.88
   0   0  20  200.71    7.88
   0   0 -21  -11.80    4.41
   0   0  21  -11.55    4.66
   0   0 -22 2488.15   73.78
   0   0 -22 2379.57   72.89
   0   0 -22 2564.43   73.92
   0   0  22 2427.80   73.80
   0   0 -23    8.33    2.06
   0   0  23    7.77    4.06
   0   0 -23   -3.36    4.29
   0   0 -23    1.70    4.22
   0   0  24   62.83    5.03
   0   0 -24   49.81    4.66
   0   0 -24   52.08    2.75
   0   0 -24   56.17    4.56
   0   0 -25    1.75    1.97
   0   0  25   -3.91    4.62
   0   0 -25   -1.40    4.38
   0   0 -25    0.50    4.17
   0   0  26  255.59    9.65
   0   0 -26  254.52    9.55
   0   0 -26  254.06    9.75
   0   0 -27   -1.37    4.76
   0   0 -27   -7.85    5.14
   0   0  27   -3.61    4.77
   0   0 -28  526.84   18.26
   0   0 -28  566.18   18.38
   0   0  28  517.69   18.30
   0   0 -29   -0.15    5.25
   0   0 -29  -13.74    5.30
   0   0  29   -4.98    5.62
   0   0 -30  390.41   14.45
   0   0 -30  401.62   14.52
   0   0  30  387.47   14.68
   0   0 -31    6.60    5.86
   0   0  31   -1.99    6.68
   0   0 -31  -10.85    6.48
   0   1  -3   11.02    0.66
   0  -1  -3    9.05    0.63
   0   1  -4    0.02    0.62
   0  -1   4    0.15    0.64
   1   0  -4    0.92    0.48
   0   1  -4    0.19    0.64
   0  -1  -4    0.55    0.36
   0   1  -4    1.03    0.40
   1   0   4    0.02    0.56
   0  -1  -4    0.32    0.61
   0   1   4    1.12    0.58
  -1   0  -4    0.55    0.56
   0   1  -4    0.19    0.54
  -1   0   4    0.61    0.37
   0   1  -5  739.16   22.09
  -1   0  -5  731.57   22.02
   0  -1  -5  748.92   21.91
   1   0   5  699.91   22.02
   0  -1  -5  713.78   22.05
   0   1  -5  721.28   22.06
  -1   0   5  699.65   22.06
   1   0  -5  713.96   21.97
   0   1  -5  742.07   21.92
   0  -1   5  719.06   22.05
   1   0   5  768.78   22.06
  -1   0   5  748.05   21.95
   0   1  -5  754.28   22.04
  -1   0  -6   -0.20    0.92
   0   1  -6   -0.39    1.00
   0  -1   6   -0.68    0.79
   0   1  -6    0.20    0.53
   0  -1   6   -0.55    0.89
   1   0   6    0.71    0.89
  -1   0   6   -0.75    0.97
   0   1  -6   -0.11    0.99
   0  -1  -6   -0.03    0.95
   0   1  -6   -0.27    0.81
  -1   0   6    0.32    0.66
   1   0  -6    1.40    0.68
  -1   0  -6    0.56    0.42
  -1   0  -7  100.01    3.19
   1   0  -7  101.33    3.34
   1   0   7   99.65    3.52
  -1   0   7  105.36    3.60
   0   1  -7  101.73    3.58
   0  -1  -7  104.29    3.53
  -1   0  -7  104.01    3.48
   0   1  -7  103.11    3.56
   0  -1   7   96.36    3.51
   0   1  -7  104.07    3.46
  -1   0   7  104.13    3.34
   1   0  -8   -1.72    1.01
  -1   0  -8   -1.77    0.71
   0   1  -8   -0.93    1.24
  -1   0   8   -4.43    1.53
   0  -1  -8   -2.31    1.32
   0  -1   8    0.07    1.37
  -1   0   8   -2.13    1.08
  -1   0  -8   -1.58    1.45
   0   1  -8   -1.56    1.44
   0  -1   9 9375.69  282.70
  -1   0  -9 9235.69  282.42
   0   1  -9 9515.80  282.51
  -1   0  -9 9646.69  282.68
   0   1  -9 9630.97  282.75
  -1   0   9 9381.06  282.72
   1   0   9 9477.62  282.68
   0  -1  -9 9868.39  282.74
   1   0  -9 9435.78  282.53
   0   1  -9 9803.82  282.67
   0  -1 -10   -2.41    1.77
   1   0  10   -1.41    1.72
  -1   0  10   -2.76    1.85
  -1   0 -10   -1.11    0.85
   1   0 -10   -2.08    1.16
   0   1 -10   -2.35    1.08
   0   1 -10   -3.46    1.77
  -1   0 -10   -3.37    1.73
   1   0  10   -0.89    0.97
   1   0  10   -2.67    1.48
   0  -1  10   -2.43    1.74
   0  -1  11   56.33    2.76
  -1   0  11   61.68    2.85
   1   0  11   62.57    2.79
   0  -1 -11   59.31    2.78
   0  -1  11   61.41    2.59
   0   1 -11   61.07    2.35
  -1   0 -11   61.77    2.82
   0   1 -11   63.76    2.84
   1   0  11   62.24    2.29
   1   0 -11   61.52    2.38
  -1   0 -11   58.12    2.18
   1   0  11   61.15    2.70
   0  -1  12   -0.54    1.94
   1   0  12   -2.43    1.93
  -1   0 -12   -2.67    1.98
   0   1 -12   -0.97    1.94
   0  -1 -12   -0.84    1.89
  -1   0  12   -1.50    2.04
   0  -1  12   -3.17    1.64
   0   1 -12   -0.84    1.12
   1   0  12   -1.10    1.09
   1   0  12   -1.39    1.58
   0   1  12   -1.39    1.52
   1   0 -12   -1.15    1.25
  -1   0 -12   -0.71    0.98
   0  -1  13 1306.53   39.38
   0   1 -13 1303.80   39.39
  -1   0 -13 1334.11   39.35
   0   1  13 1294.47   39.37
  -1   0  13 1315.42   39.40
   0  -1 -13 1290.77   39.40
   1   0  13 1308.60   39.35
  -1   0  13 1277.78   39.15
   0  -1  13 1305.76   39.21
   0   1 -13 1326.16   39.03
   0   1  13 1303.29   38.86
   1   0  13 1284.46   38.96
   0   1  13 1324.30   39.23
   1   0  13 1304.73   39.28
  -1   0 -13 1287.10   38.93
   1   0 -13 1263.50   39.05
  -1   0  14   -2.81    1.66
   0   1  14   -0.05    1.68
   1   0  14   -1.11    1.85
   0   1 -14    0.70    1.33
   1   0  14   -1.76    2.06
   0  -1  14   -0.12    2.18
  -1   0  14    0.13    2.20
   0   1 -14   -2.24    2.30
   0  -1 -14   -0.13    2.11
   0   1  14    1.85    2.26
  -1   0 -14   -2.25    2.22
  -1   0 -14   -3.07    2.22
   0   1  14   -0.22    0.93
   1   0  14    0.26    1.18
   0  -1  14   -3.50    1.82
  -1   0 -14   -0.48    1.08
   1   0 -14    0.51    1.37
  -1   0 -15  228.35    7.91
   0   1 -15  229.51    8.05
  -1   0 -15  241.23    8.05
  -1   0  15  232.22    8.06
   1   0  15  228.01    7.99
   0   1  15  232.81    8.02
   0  -1 -15  239.74    8.03
  -1   0  15  224.80    7.63
   0   1 -15  231.02    7.46
   0  -1  15  240.58    8.03
   0   1  15  233.87    7.24
   1   0  15  247.30    7.38
   1   0  15  231.73    7.83
   0   1  15  231.13    7.77
  -1   0 -15  233.01    7.33
   1   0 -15  228.74    7.51
   1   0 -16   -1.55    1.68
  -1   0 -16   -1.00    1.31
   0  -1 -16    0.46    2.48
  -1   0 -16    0.90    2.53
  -1   0  16   -0.67    1.92
   0   1 -16    0.78    1.50
   0   1 -16   -4.78    2.50
  -1   0 -16   -2.00    2.49
   1   0  16   -1.19    2.07
   0   1  16    3.26    2.02
   0  -1 -16   -0.18    1.41
   0   1  16    0.78    1.08
   1   0  16    0.14    1.37
   1   0 -17  633.72   19.55
   0  -1 -17  612.88   19.50
  -1   0 -17  617.71   19.42
   0   1 -17  598.82   18.84
   1   0 -17  606.95   18.89
   1   0  17  613.43   19.25
  -1   0  17  605.85   19.07
   0   1  17  611.54   19.19
   0  -1 -17  612.52   18.75
   0  -1 -17  605.03   19.37
  -1   0 -17  600.96   19.33
   1   0  17  640.27   18.73
   0   1  17  628.94   18.60
  -1   0  18   -3.66    2.27
   0  -1 -18   -0.29    1.61
   0   1 -18   -1.82    1.75
   0   1  18    0.33    2.39
   1   0  18    0.50    2.52
   1   0 -18   -0.18    3.21
   0  -1 -18   -1.94    3.23
  -1   0 -18   -0.17    2.94
   1   0 -19  173.00    6.74
  -1   0 -19  167.66    6.64
   0   1  19  161.41    6.55
   1   0  19  166.47    6.26
   0   1  19  177.89    6.17
   0  -1 -19  164.01    5.51
   0  -1  19  151.11    6.50
   1   0  19  170.06    6.68
  -1   0  19  160.80    6.74
   0   1 -19  161.84    5.64
   0  -1 -19  166.91    6.50
   0   1  20   -7.21    2.79
   1   0  20   -2.44    3.58
  -1   0  20   -1.69    3.51
   0   1  20   -6.40    3.49
   0  -1  20   -7.54    3.60
   0   1 -20   -3.70    3.63
   0  -1 -20   -5.94    3.60
  -1   0 -20   -4.53    3.18
   1   0 -20   -7.17    3.36
   0   1 -20   -1.29    3.60
   0  -1 -20   -1.77    1.75
   1   0 -20    1.01    3.53
   0   1 -20   -0.89    1.92
   1   0  20   -6.11    3.01
   1   0  21 1552.63   47.15
   0   1  21 1587.42   47.24
   0  -1  21 1493.52   47.18
  -1   0  21 1593.28   47.23
  -1   0 -21 1557.84   47.21
   0   1 -21 1632.28   47.35
   1   0 -21 1572.57   47.29
   0   1 -21 1571.59   47.20
  -1   0 -21 1518.11   47.08
   0  -1 -21 1499.75   46.28
   0  -1 -21 1498.98   47.11
  -1   0 -21 1511.62   46.22
   1   0 -21 1546.86   47.18
   0  -1 -21 1627.25   47.27
   0   1 -21 1523.32   46.42
   0   1  21 1584.85   46.83
   1   0  21 1539.97   46.89
  -1   0 -22   -0.65    4.34
   0  -1 -22   -8.61    4.44
   0   1 -22   -9.30    4.63
   1   0 -22  -11.36    4.57
   0  -1 -22   -1.55    2.13
   0   1  22   -7.34    3.43
  -1   0  22   -4.56    4.57
   1   0  22   -0.32    4.26
   0  -1  22   -8.35    4.47
   0   1  22   -2.09    4.50
   0   1 -22   -2.23    4.26
   1   0 -22   -2.13    4.37
  -1   0 -22    2.90    4.09
   0  -1 -22   -3.86    4.09
   1   0 -22   -2.13    2.51
  -1   0 -22   -3.34    1.96
   1   0 -23  332.29   11.68
   1   0 -23  335.41   10.45
   0  -1 -23  326.27   11.48
   1   0 -23  336.03   11.81
   0   1 -23  348.38   11.83
   0  -1 -23  317.01   10.24
  -1   0 -23  306.59   10.15
   0   1  23  328.10   11.04
  -1   0 -23  328.93   11.52
   0   1 -23  324.93   11.68
  -1   0 -23  349.37   11.70
   0  -1 -23  327.60   11.70
   1   0  23  323.06   11.64
  -1   0  23  322.73   11.77
   0  -1  23  326.04   11.75
   0   1  23  337.68   11.81
   0  -1 -24   -2.42    4.06
  -1   0  24    1.73    4.08
   0  -1  24    6.29    3.95
   0   1  24    2.68    4.14
   1   0  24   -0.12    4.17
   1   0 -24    1.49    2.14
  -1   0 -24    4.71    3.87
   1   0 -24    7.22    4.05
   0   1 -24   -2.82    3.98
   0  -1 -24   -0.12    3.74
   1   0 -24   -0.87    4.15
  -1   0 -24    2.37    3.73
   0   1 -24    2.68    4.02
   0  -1 -24    0.44    1.83
  -1   0 -24    0.93    1.63
  -1   0 -25   63.04    5.24
   1   0 -25   79.14    5.27
   0  -1 -25   58.89    5.26
   0   1  25   70.41    5.49
   0  -1  25   67.44    5.40
   1   0  25   64.46    5.25
  -1   0  25   66.81    5.26
   1   0 -25   57.95    5.15
   1   0 -25   60.50    3.25
   0   1 -25   64.41    3.15
   0  -1 -25   67.95    5.18
   0   1 -25   60.74    5.14
  -1   0 -25   68.90    5.05
   0   1 -25   66.86    5.19
   0  -1 -25   62.10    2.92
  -1   0 -25   59.94    2.75
   0  -1 -26    4.21    4.54
  -1   0 -26    1.03    4.54
   0   1  26    2.02    4.74
  -1   0  26    6.51    4.73
   1   0  26    7.25    4.31
   0  -1  26   -0.52    4.54
   1   0 -26    0.93    2.25
   0   1 -26   -1.35    2.13
   0  -1 -26    1.62    1.93
  -1   0 -26    1.72    1.69
   1   0 -26    2.46    4.35
  -1   0 -26    4.71    4.24
   0  -1 -26    0.39    4.33
   0   1 -26   -0.13    4.25
   1   0 -26    2.03    4.39
   0   1 -26    3.86    4.32
   0  -1 -27   72.64    5.57
  -1   0 -27   82.38    5.75
   1   0 -27   80.21    5.89
   0   1 -27   79.07    5.63
   0   1 -27   86.40    5.92
   1   0 -27   73.81    5.96
  -1   0 -27   89.51    6.05
   0  -1 -27   77.53    5.74
   0   1  27   77.67    6.14
   1   0  27   80.99    5.92
  -1   0  27   93.09    6.33
   0  -1  27   80.65    6.10
   0  -1 -28   -5.11    5.21
   1   0 -28   -1.46    5.30
  -1   0 -28   10.03    4.92
   0  -1 -28   -4.48    4.72
  -1   0 -28   -6.51    4.66
   0   1 -28   -6.05    4.92
   1   0 -28    0.89    4.88
   0   1 -28    0.14    4.88
   0  -1  28    0.14    5.31
   0   1  28    2.94    5.28
  -1   0  28    8.88    5.45
   1   0  28   -1.84    5.11
   1   0 -29   -3.31    5.53
   0  -1 -29   -2.79    5.44
  -1   0 -29   -0.72    5.00
   1   0 -29   -7.41    5.19
   0  -1 -29   -0.15    4.93
   0   1 -29   -1.22    5.00
  -1   0 -29    4.33    4.83
   0   1 -29    5.53    5.28
   0   1  29    1.23    5.44
   0  -1  29   -2.57    5.15
  -1   0  29    6.02    5.53
   1   0  29   -1.33    5.36
   0  -1 -30   -8.51    5.65
   1   0 -30    1.25    5.89
  -1   0 -30   -6.85    5.91
   0   1 -30   -3.69    5.73
   0   1  30    2.40    6.07
   1   0  30  -15.02    6.05
  -1   0  30   -8.73    5.75
  -1   0 -30   -5.71    5.51
   0   1 -30    0.32    5.70
   1   0 -30   -2.89    5.42
   0  -1 -30   -1.07    5.44
   1   0 -31  372.38   13.89
  -1   0 -31  336.86   13.56
   0  -1 -31  360.85   13.76
   0   1 -31  348.36   13.58
   1   0 -31  365.83   13.57
   0  -1 -31  352.55   13.49
   0   1 -31  345.62   13.64
  -1   0 -31  340.65   13.41
   1   0  31  354.12   13.64
  -1   0  31  351.60   13.87
   0   1  31  350.70   13.87
  -1   1  -2    0.20    0.13
  -1   1  -2    0.07    0.13
   1  -1   3    1.46    0.43
   1   1   3    0.39    0.45
  -1  -1  -3    2.02    0.40
   1  -1  -3    1.37    0.44
   1  -1  -3    1.53    0.41
  -1   1   3    1.13    0.50
   1  -1   3    1.60    0.43
  -1   1  -3    0.23    0.45
  -1   1  -3    2.09    0.45
   1   1  -3    1.24    0.46
  -1   1  -3   -0.02    0.53
   1  -1   3    1.91    0.49
   1  -1   4   34.63    1.40
  -1   1  -4   36.90    1.40
   1   1  -4   34.92    1.41
   1   1   4   32.95    1.36
   1  -1  -4   40.95    1.42
   1  -1   4   35.06    1.40
  -1   1  -4   33.09    1.30
  -1  -1  -4   35.68    1.35
   1  -1   4   34.69    1.35
  -1   1  -4   37.14    1.39
  -1  -1   4   34.37    1.40
  -1   1  -4   36.87    1.45
   1  -1   4   36.94    1.32
   1  -1   5    0.10    0.82
  -1   1  -5   -0.34    0.75
   1   1   5    0.52    0.72
   1  -1  -5   -0.64    0.79
   1   1  -5    0.92    0.85
   1   1  -5    1.07    0.57
  -1   1  -5    0.58    0.76
  -1  -1   5    0.15    0.85
   1  -1   5    1.56    0.78
   1  -1   5    0.23    0.62
  -1   1  -5    0.18    0.80
   1  -1   5   -0.21    0.78
  -1  -1  -5    1.01    0.73
   1  -1   6 1979.81   57.97
   1  -1   6 1985.49   58.10
   1   1  -6 1907.64   58.11
  -1   1  -6 1920.27   58.07
   1  -1  -6 1864.52   58.09
  -1  -1  -6 1895.93   58.06
  -1  -1   6 1860.61   58.09
   1  -1   6 1975.77   58.06
  -1   1  -6 1966.63   58.09
   1   1  -6 1984.63   58.00
  -1   1  -6 1996.35   58.11
  -1   1  -7    0.56    1.18
   1   1  -7    0.83    1.14
  -1   1  -7   -0.44    1.13
  -1  -1  -7    0.91    1.01
   1  -1  -7   -0.34    1.10
   1   1   7    0.59    0.47
   1  -1   7   -0.58    0.79
  -1   1  -7    0.20    1.09
   1  -1   7   -0.78    1.08
  -1  -1   7    4.02    1.12
   1   1  -7    1.01    0.84
   1   1  -7   -0.32    0.84
   1   1  -8 1850.65   54.72
   1  -1   8 1833.47   54.85
   1   1  -8 1836.82   54.90
  -1  -1  -8 1844.28   54.73
  -1  -1   8 1796.31   55.04
   1  -1   8 1808.57   54.99
  -1   1  -8 1884.50   55.04
   1   1  -8 1830.71   54.92
   1  -1  -8 1839.52   55.06
  -1  -1  -8 1795.24   55.00
  -1   1  -8 1830.77   55.03
  -1   1   9   -0.59    1.06
   1   1  -9   -0.58    1.13
   1  -1  -9   -0.13    1.66
  -1  -1  -9   -1.43    1.46
  -1  -1   9   -2.88    1.67
   1  -1   9   -0.89    1.62
   1  -1   9   -0.36    1.04
  -1   1  -9   -2.02    1.55
   1   1  -9   -1.41    1.24
  -1   1  -9   -2.32    1.60
  -1   1 -10 2058.27   61.88
  -1  -1 -10 2030.51   61.87
   1  -1 -10 2053.54   61.90
   1  -1  10 2070.28   61.82
   1  -1  10 2014.56   61.84
  -1  -1  10 2043.47   61.88
   1   1  10 2061.12   61.82
   1  -1  10 2132.68   61.63
  -1   1  10 2088.26   61.65
   1   1 -10 2023.26   61.68
  -1   1 -11    1.51    1.62
  -1  -1 -11    0.69    1.72
   1  -1 -11   -1.55    1.76
   1   1 -11   -0.86    1.18
  -1   1 -11    0.59    0.92
   1  -1  11   -1.56    1.77
  -1  -1  11   -1.18    1.87
   1   1  11   -0.94    1.46
   1  -1  11   -0.05    1.12
   1  -1  11   -1.62    1.58
  -1   1  11   -0.18    1.17
  -1  -1  12  603.19   18.61
   1  -1  12  582.95   18.54
   1  -1 -12  624.55   18.68
  -1  -1 -12  614.05   18.60
   1  -1  12  597.03   18.51
   1   1 -12  601.21   18.32
  -1   1 -12  596.94   18.19
  -1  -1 -12  576.67   18.51
   1  -1  12  615.26   18.24
  -1   1 -12  597.57   18.58
   1   1  12  609.18   18.52
  -1  -1  13   -0.72    2.12
   1  -1  13   -1.96    2.13
  -1  -1 -13   -0.89    1.99
  -1   1  13    0.93    2.04
   1  -1 -13   -0.63    2.08
   1   1  13    0.75    2.05
   1  -1  13   -0.26    1.72
  -1   1 -13   -1.24    1.13
   1   1 -13    0.32    1.38
  -1  -1 -13   -2.23    1.88
  -1  -1 -13   -0.02    0.97
   1  -1  13   -0.66    1.21
  -1   1 -13   -0.30    2.04
  -1   1  13   -0.04    1.46
   1   1  13   -0.31    1.68
  -1  -1 -14   23.74    2.28
  -1  -1 -14   26.51    1.42
   1   1 -14   24.14    2.63
   1   1  14   22.13    2.36
  -1   1  14   25.08    2.63
   1  -1 -14   24.16    2.60
  -1  -1 -14   28.57    2.48
   1  -1  14   30.46    2.28
  -1   1 -14   26.87    1.59
   1   1 -14   25.44    1.85
   1  -1  14   24.88    2.49
  -1  -1  14   31.15    2.62
   1   1  14   27.46    2.26
  -1   1  14   28.39    2.01
  -1   1 -14   25.50    2.40
   1   1 -15    0.15    2.43
  -1  -1 -15    0.07    1.10
  -1  -1 -15    0.37    2.05
   1   1  15   -0.86    2.32
  -1  -1 -15    0.70    2.10
   1  -1 -15    4.12    2.39
  -1   1  15   -0.78    2.34
   1  -1  15    2.21    1.95
  -1   1 -15    0.30    1.22
   1   1 -15    2.63    1.53
  -1  -1  15    0.61    2.42
   1  -1  15   -1.16    2.26
  -1   1 -15    0.34    2.27
   1   1  15   -0.90    1.94
  -1   1  15   -0.73    1.67
   1   1  15    0.58    1.23
  -1  -1 -16    9.74    2.41
   1  -1 -16   10.68    2.52
   1  -1  16    9.24    2.20
   1   1 -16    8.90    1.73
  -1   1 -16    8.37    1.43
  -1  -1 -16    6.73    2.32
  -1  -1 -16    9.21    1.24
   1   1 -16    7.76    2.70
  -1   1 -16    9.40    2.55
   1   1  16    8.55    2.16
  -1   1  16    9.86    1.97
   1   1  16    8.76    1.40
   1   1  17    1.88    1.39
  -1  -1 -17    0.14    2.45
  -1  -1 -17    0.39    1.28
   1  -1 -17    1.18    2.74
  -1  -1 -17    2.41    2.61
  -1   1 -17    0.23    2.78
  -1   1 -17   -0.13    1.50
   1   1 -17    0.97    1.70
   1   1  17    2.64    2.32
  -1   1  17    0.67    2.11
   1  -1  17   -0.79    2.36
  -1  -1 -18  309.27   10.69
   1  -1 -18  319.49   10.11
   1  -1 -18  323.97   10.96
   1   1  18  325.15   10.63
  -1   1 -18  310.27   10.02
   1   1 -18  315.79   10.17
   1   1  18  330.33    9.96
  -1  -1 -18  336.52   10.85
  -1   1  18  321.81   10.38
  -1  -1 -18  316.93    9.89
  -1   1  19    1.15    3.23
   1   1  19   -0.90    3.21
   1  -1  19   -1.05    2.98
  -1  -1  19   -1.76    3.28
   1  -1 -19   -1.81    1.82
   1  -1 -19   -3.54    3.06
  -1  -1 -19   -0.73    3.10
  -1   1 -19   -2.20    3.15
  -1   1  19   -1.07    2.29
   1   1  19   -1.72    2.60
   1   1  19   -0.17    1.50
  -1  -1 -19   -3.05    1.42
  -1   1 -19   -2.01    1.63
   1   1 -19   -1.81    1.95
   1   1  20  366.32   12.42
  -1   1  20  363.27   12.49
  -1   1 -20  376.93   12.46
  -1  -1  20  354.18   12.42
   1  -1  20  357.08   12.34
  -1  -1 -20  364.86   12.45
   1  -1 -20  378.90   12.53
  -1  -1 -20  360.24   11.25
   1   1 -20  372.18   12.43
   1  -1 -20  371.33   11.49
  -1   1  20  364.59   11.83
   1   1  20  385.44   12.09
  -1   1 -20  363.28   11.41
   1   1 -20  351.98   11.58
  -1  -1  21   -3.23    3.96
   1   1  21   -3.54    3.98
  -1   1  21   -4.94    4.14
   1  -1  21  -10.94    4.33
   1  -1 -21   -5.89    2.30
   1  -1 -21   -3.23    3.77
  -1   1 -21   -1.43    3.98
  -1  -1 -21   -8.08    3.93
   1   1 -21   -8.22    3.90
   1  -1 -21   -9.50    3.98
   1   1 -21  -11.72    4.29
  -1   1 -21   -7.29    4.05
   1   1 -21   -4.50    2.45
  -1  -1 -21   -2.78    1.75
  -1   1  21   -5.64    2.93
   1   1  21   -7.63    3.41
  -1  -1 -22 1349.13   37.24
   1  -1 -22 1311.33   37.28
  -1   1 -22 1203.15   37.05
  -1  -1 -22 1204.91   36.99
   1  -1 -22 1180.79   37.12
   1   1 -22 1171.51   37.17
   1  -1 -22 1153.78   36.18
  -1  -1 -22 1146.04   35.96
   1   1  22 1218.95   37.11
  -1  -1  22 1167.58   37.15
   1  -1  22 1198.87   37.00
  -1   1  22 1206.65   37.16
  -1   1 -22 1255.56   37.15
   1   1 -22 1241.88   37.16
  -1   1  22 1215.31   36.58
   1   1  22 1196.43   36.75
  -1  -1 -23    0.34    4.04
  -1  -1 -23   -0.53    3.77
  -1   1 -23    0.45    3.91
   1   1 -23    0.37    4.06
   1  -1 -23    4.89    2.13
   1  -1 -23    4.73    3.80
  -1  -1 -23    1.64    1.62
   1   1  23    1.13    3.87
  -1   1  23    5.17    4.00
   1  -1  23    2.86    4.05
  -1  -1  23    4.17    3.90
   1   1 -23    2.50    3.85
  -1   1 -23   -4.42    4.03
   1  -1 -23    2.25    3.92
   1   1  23   -1.98    3.36
  -1  -1 -24   29.35    4.31
  -1   1 -24   20.24    4.17
   1   1 -24   20.06    4.25
  -1  -1 -24   22.58    4.00
   1  -1 -24   18.51    4.14
  -1   1 -24   20.79    2.02
  -1  -1 -24   22.10    1.78
   1  -1 -24   20.45    2.30
  -1   1  24   20.43    4.16
   1   1  24   27.98    4.12
   1  -1  24   19.83    4.08
  -1  -1  24   30.08    4.52
   1  -1 -24   29.99    4.49
   1   1 -24   23.66    4.39
  -1   1 -24   18.82    4.25
   1   1  24   22.89    3.55
  -1   1 -25   -0.12    4.20
   1   1 -25    2.99    4.33
   1   1  25   -2.88    4.10
   1  -1  25   -1.22    4.27
  -1   1  25    3.57    4.13
  -1  -1  25    1.92    4.00
   1  -1 -25    3.23    4.03
  -1  -1 -25    0.62    4.11
  -1   1 -25    2.63    1.81
  -1  -1 -25   -3.05    3.99
   1  -1 -25   -1.02    4.06
   1   1 -25    0.13    4.27
  -1   1 -25   -1.37    4.08
   1  -1 -25   -0.93    2.08
  -1   1 -26    4.03    4.52
   1   1 -26    1.36    4.63
   1   1  26    0.39    4.48
  -1   1  26    2.35    4.51
   1  -1  26    4.88    4.21
  -1  -1  26   -4.14    4.67
  -1  -1 -26   -3.85    4.53
   1  -1 -26    3.49    4.56
  -1   1 -26    2.09    1.85
   1   1 -26    1.84    2.33
  -1  -1 -26    4.80    4.08
   1  -1 -26    4.54    4.41
  -1   1 -26    1.31    4.32
   1   1 -26    0.98    4.55
   1  -1 -26    2.18    2.18
   1   1 -27   -0.94    2.34
   1  -1 -27    0.42    4.52
  -1   1 -27   -3.69    4.68
  -1  -1 -27   -5.43    4.39
   1   1 -27    0.44    4.73
   1   1 -27    2.55    4.98
  -1   1 -27    2.84    4.67
   1  -1 -27   -0.98    4.75
  -1  -1 -27   -5.47    4.65
  -1   1  27   -2.47    4.59
  -1  -1  27    7.43    4.86
   1  -1  27   -4.58    4.95
   1   1  27    4.42    4.69
   1  -1 -28   97.13    6.32
  -1  -1 -28   94.70    6.15
   1   1 -28   90.74    6.41
  -1   1 -28   99.86    6.35
  -1  -1  28   96.05    6.73
   1   1  28   98.93    6.51
   1  -1  28  105.66    6.62
  -1   1  28   93.50    6.48
  -1   1 -28   90.95    6.49
   1   1 -28  102.54    6.90
  -1  -1 -28  101.28    6.66
   1  -1 -28   97.23    6.46
   1   1 -29    0.32    5.22
  -1   1 -29   -7.86    5.01
   1  -1 -29    3.49    5.16
  -1  -1 -29   -8.04    4.90
   1   1 -29    0.76    5.48
  -1  -1 -29    0.72    5.04
  -1   1 -29    0.58    5.14
   1  -1 -29    3.45    5.51
   1   1  29    1.95    5.22
  -1  -1  29  -10.63    5.75
   1  -1  29   -1.33    5.35
  -1   1  29  -11.83    5.39
  -1  -1 -30  192.16    8.99
   1   1 -30  194.86    9.26
  -1   1 -30  182.50    9.07
   1  -1 -30  193.92    9.19
  -1  -1 -30  217.48    9.46
   1   1 -30  203.35    9.60
   1  -1 -30  195.11    9.40
  -1   1 -30  202.83    9.32
  -1   1  30  193.82    9.34
   1   1  30  195.84    9.41
  -1  -1 -31   -3.51    5.73
   1  -1 -31    1.47    5.73
   1   1 -31   -3.24    5.79
  -1   1 -31   -1.28    5.82
  -1  -1 -31   -4.14    6.01
   1   1 -31   -3.07    6.45
  -1   1 -31   -5.87    5.88
   1  -1 -31   -3.36    5.81
   1   1  31    4.87    6.13
  -1   1  31   -3.41    6.07
   0   2  -2   72.03    2.26
   2   0  -2   89.19    2.29
   2   0   3    0.26    0.35
   2   0  -3    1.07    0.49
   0  -2   3    0.63    0.64
   0   2  -3    1.44    0.63
   0  -2   3    1.81    0.61
   0   2  -3    0.41    0.67
   2   0   3    0.10    0.62
   2   0   3    0.39    0.40
   0  -2   4   60.06    2.15
  -2   0  -4   59.85    2.01
   2   0   4   59.24    2.02
  -2   0   4   66.23    2.17
   2   0   4   57.55    2.05
   0   2  -4   60.99    2.18
   0  -2   4   60.13    2.18
   2   0  -4   59.16    2.08
   0   2   4   61.10    2.14
   0  -2  -4   58.97    2.15
   2   0   4   66.38    2.20
   0   2   4   61.77    2.01
   0   2  -5    2.63    0.95
  -2   0   5    0.71    0.94
   2   0   5    1.74    0.73
   0   2   5    1.47    0.82
   2   0   5    1.20    0.73
  -2   0  -5    0.65    0.69
   0   2  -5    1.46    1.00
   0   2   5    1.19    0.57
   0  -2   5    0.93    1.00
   2   0  -5    0.26    0.72
   0  -2  -5    0.84    0.85
   0  -2  -6 1433.99   41.67
   0  -2  -6 1378.18   41.82
   0   2  -6 1405.63   41.70
   0   2   6 1423.37   41.66
   2   0   6 1412.65   41.77
   0   2  -6 1421.28   41.84
  -2   0   6 1362.79   41.83
   2   0   6 1382.04   41.75
   0   2   6 1360.16   41.85
  -2   0  -6 1387.13   41.75
   0   2  -6 1389.38   41.87
  -2   0   6 1351.48   41.75
   2   0  -6 1349.60   41.76
  -2   0   6 1399.52   41.62
   0   2  -6 1418.07   41.82
   2   0  -7    0.18    0.94
   0  -2   7    1.80    1.18
   0   2  -7    0.31    1.19
   2   0   7    0.08    1.00
  -2   0   7    0.11    1.20
   0   2   7    1.78    1.09
  -2   0  -7    0.33    1.04
   0   2  -7    0.72    1.28
   0   2  -7    2.52    0.80
   0  -2  -7    0.47    1.18
  -2   0   7    0.51    0.67
   0   2  -7    1.73    0.99
   0  -2  -7    0.54    0.70
  -2   0   7    0.65    0.96
   0   2  -8  359.53   11.45
  -2   0  -8  364.06   11.12
  -2   0   8  376.81   11.39
   0   2  -8  369.46   11.28
   0  -2  -8  399.94   11.55
   0  -2  -8  367.12   11.23
   0   2  -8  368.26   11.57
   0  -2   8  365.53   11.50
  -2   0   8  364.15   11.53
   0   2  -8  373.64   11.54
  -2   0  -8  365.78   11.42
   2   0  -8  357.05   11.37
  -2   0   8  365.91   11.25
   0  -2   9    1.32    1.55
   2   0   9   -1.17    1.43
   0   2  -9    1.75    1.51
  -2   0   9   -2.87    1.66
  -2   0  -9   -0.07    1.38
   0   2  -9   -1.35    1.73
   0  -2  -9    0.52    1.49
   0   2  -9    0.92    0.90
   0  -2  -9    0.89    0.86
   2   0   9   -2.29    1.44
   0   2  -9    1.21    1.31
  -2   0   9   -0.11    0.99
   2   0  -9   -0.55    1.23
  -2   0  -9    0.40    0.56
   0   2 -10 1276.05   37.97
   2   0  10 1325.49   38.02
   0   2 -10 1290.25   38.07
   0  -2  10 1275.45   37.99
   2   0  10 1265.11   37.94
   0   2 -10 1303.11   38.05
  -2   0  10 1269.74   38.04
  -2   0 -10 1274.99   37.94
   0   2 -10 1239.01   37.71
   0  -2 -10 1268.48   37.69
   0  -2 -10 1350.31   38.05
   2   0 -10 1235.09   37.83
  -2   0 -10 1202.55   37.58
   0   2  11   -0.88    1.00
  -2   0 -11   -0.37    0.73
   0  -2  11   -1.29    1.70
   0   2 -11   -3.87    1.87
   0  -2 -11   -1.16    1.80
   2   0  11    0.36    1.68
  -2   0 -11   -0.93    1.48
  -2   0  11    0.05    1.82
  -2   0 -11   -1.18    1.66
   0   2 -11   -1.50    1.82
   0  -2 -11   -0.31    0.98
   2   0 -11   -0.25    1.28
   2   0  11   -0.25    1.47
   0   2 -11   -0.56    1.50
   2   0  12  715.44   22.29
   0   2 -12  719.26   22.26
   0  -2 -12  734.60   22.37
   0   2 -12  723.59   22.41
   0  -2  12  721.01   22.32
   2   0  12  728.49   22.24
  -2   0  12  729.64   22.36
  -2   0 -12  722.24   22.28
  -2   0 -12  733.17   22.26
   2   0  12  740.67   22.01
   0   2  12  743.96   21.95
   2   0 -12  730.93   22.09
  -2   0 -12  714.96   21.82
   0  -2 -12  726.79   21.92
   2   0  13    0.28    1.31
   0   2  13   -0.17    1.14
   0  -2 -13   -0.08    1.13
   0   2 -13   -1.21    1.30
   2   0  13   -2.38    1.87
   0  -2  13    0.41    1.94
   2   0  13   -0.43    1.99
  -2   0  13    0.19    2.22
   0  -2 -13    0.89    2.10
  -2   0 -13   -1.64    1.95
  -2   0 -13    0.32    1.93
   0   2 -13    0.45    2.05
  -2   0 -13   -0.39    0.87
   2   0 -13   -0.59    1.47
   0   2 -13    0.05    1.79
   0   2  14   40.17    2.45
   2   0  14   45.10    2.64
   0   2 -14   41.53    2.12
   0  -2 -14   44.70    1.94
   0  -2 -14   40.53    2.87
   2   0  14   47.05    2.11
   0   2 -14   37.68    2.94
   0  -2  14   42.05    2.81
  -2   0 -14   39.86    2.71
   2   0  14   40.47    2.77
  -2   0  14   41.79    2.89
  -2   0 -14   36.86    2.68
  -2   0 -14   41.99    1.73
   2   0 -14   44.48    2.26
  -2   0  14   38.87    2.18
   0   2  15    1.84    1.88
   0  -2 -15    0.70    1.25
   2   0  15   -1.33    1.46
  -2   0  15   -0.50    1.59
   2   0  15   -1.26    2.16
   0  -2  15   -2.92    2.46
  -2   0 -15   -0.47    2.12
   0  -2 -15    0.22    2.28
  -2   0 -15   -0.81    2.23
   0   2 -15    0.22    2.43
   0   2 -15    0.04    1.49
   2   0 -15    0.57    1.63
  -2   0 -15   -0.24    1.02
   2   0  15    0.39    2.09
   0  -2 -16  224.73    7.27
   2   0  16  226.01    7.37
   0   2 -16  230.53    7.44
   0  -2 -16  234.68    8.14
   2   0  16  232.70    7.96
  -2   0 -16  244.73    8.04
   0   2 -16  229.08    8.15
  -2   0 -16  218.73    7.85
   2   0 -16  229.93    7.53
   0   2  16  231.25    7.74
   2   0  16  231.14    7.87
   0   2 -17    3.60    1.74
   0  -2 -17    1.92    2.81
   0   2  17    0.70    2.25
   2   0  17    4.69    2.57
  -2   0 -17    5.10    2.41
   2   0 -17   -0.61    2.68
  -2   0 -17    3.28    2.47
   2   0  17    2.58    1.71
   0  -2 -17    1.04    1.47
   2   0 -17    0.48    1.89
   0   2  17    1.46    1.19
   0   2 -18    2.66    1.74
  -2   0  18   -2.45    3.23
  -2   0 -18    0.58    2.91
   2   0 -18   -1.40    3.10
  -2   0 -18    1.28    2.53
   2   0 -18   -0.76    1.96
   0   2  18    0.95    1.20
   2   0  18    2.54    1.70
   0  -2 -18    7.44    2.82
   0   2  18    3.56    2.33
   2   0  18    2.98    2.55
   0  -2 -18    2.22    1.51
  -2   0 -19    0.02    1.23
   0  -2  19   -3.40    3.10
  -2   0  19   -3.78    3.35
   0   2  19   -1.90    3.24
  -2   0 -19    3.09    2.91
   2   0 -19    1.68    3.21
   0   2  19   -0.56    2.47
   2   0  19   -1.77    2.75
   2   0  19   -1.54    1.75
   0   2  19   -0.60    1.19
   0  -2 -19   -0.47    3.02
   0  -2 -19    0.53    1.59
   0   2 -19   -0.14    1.85
   0   2 -20  346.47   11.14
   0  -2  20  355.16   11.93
  -2   0  20  373.64   12.06
   2   0  20  353.43   11.97
  -2   0 -20  368.78   12.00
   0   2  20  347.48   12.08
   2   0 -20  369.95   12.19
   2   0  20  353.60   11.75
   0  -2 -20  359.86   11.98
  -2   0 -20  340.20   10.77
   2   0 -20  347.61   12.12
   0   2  20  345.43   11.56
   0   2 -20  352.56   12.08
   0  -2 -20  353.65   10.96
   0   2 -21   -2.73    2.19
   0  -2  21   -9.78    3.86
   0   2  21   -0.64    3.83
   2   0  21   -2.22    3.82
  -2   0  21   -0.65    3.98
   2   0 -21   -0.87    3.90
  -2   0 -21   -4.65    3.73
   2   0  21   -1.32    3.32
   0  -2 -21   -5.96    3.90
   2   0 -21   -8.61    3.90
  -2   0 -21   -2.77    1.48
   0   2  21    0.31    2.89
   0  -2 -21    0.66    1.87
   0   2 -21   -4.03    3.86
   0   2 -22  638.41   19.77
   0  -2  22  624.89   20.66
  -2   0  22  645.08   20.86
   2   0  22  657.51   20.60
   2   0 -22  696.43   20.87
   0   2  22  639.73   20.80
   2   0  22  654.43   20.44
   0   2  22  682.56   20.27
   0  -2 -22  643.48   20.56
   2   0 -22  654.70   20.85
  -2   0 -22  668.78   20.59
   0  -2 -22  636.38   20.59
  -2   0 -22  652.83   20.57
   0   2 -22  647.96   20.77
  -2   0 -22  614.59   19.37
   0  -2 -22  633.99   19.56
   0   2 -23   -1.58    2.23
   0  -2  23   -1.24    4.07
   2   0  23    1.74    3.88
  -2   0  23   -1.81    4.13
   0   2  23    2.86    3.96
  -2   0 -23   -1.87    3.89
   0   2 -23   -1.77    4.07
   2   0 -23    1.93    3.85
   2   0  23   -2.26    3.32
   0  -2 -23   -6.68    3.95
   2   0 -23    3.04    2.36
   2   0 -23   -3.46    4.07
   0   2  23    6.26    3.12
   0  -2 -23    1.21    1.83
  -2   0 -23    0.97    1.36
   0  -2 -23    2.90    3.73
  -2   0 -23    1.48    3.61
   0   2 -23   -0.96    3.92
   2   0 -24    1.49    2.37
   2   0 -24    0.89    4.01
  -2   0 -24    2.66    3.99
   0   2 -24    0.37    4.07
  -2   0 -24   -0.89    3.66
   2   0 -24   -3.62    4.05
   0  -2 -24    0.91    3.69
   0   2 -24   -2.91    4.15
   0   2 -24   -1.82    2.21
   0  -2  24   -1.07    4.21
   0   2  24    3.87    4.17
  -2   0  24   -5.46    4.06
   2   0  24   -4.79    4.09
   0   2  24   -2.63    3.20
   0  -2 -24    4.34    4.10
  -2   0 -24   -0.02    1.31
   0  -2  25   -3.63    4.39
   0   2  25    0.13    4.53
  -2   0  25   -0.13    4.50
   2   0  25   -1.08    4.15
   0   2  25    2.82    3.30
   2   0 -25   -4.24    4.61
   0   2 -25   -0.13    4.08
   2   0 -25    0.11    2.39
   0   2 -25    2.79    4.24
  -2   0 -25    4.44    3.85
   0  -2 -25    4.90    4.01
   2   0 -25   -0.68    4.36
   0  -2 -25    1.64    4.34
  -2   0 -25    2.90    3.94
   2   0  26   76.19    5.39
   0   2  26   74.06    5.85
  -2   0  26   70.62    5.92
   0   2  26   78.21    4.55
  -2   0 -26   66.10    5.25
   0   2 -26   88.37    5.80
   0   2 -26   70.75    5.82
   2   0 -26   65.79    3.66
   0  -2 -26   75.92    5.27
   2   0 -26   75.13    5.53
   0  -2 -26   68.30    5.47
   2   0 -26   74.30    5.84
  -2   0 -26   75.38    5.52
   2   0 -27    3.31    4.89
   0   2 -27   -0.42    4.84
   2   0 -27    0.45    4.70
   0   2 -27   -2.17    4.85
  -2   0 -27    4.50    4.34
   0  -2 -27   -1.18    4.35
   2   0 -27   -0.86    2.51
  -2   0  27   -3.63    5.01
   0   2  27   -8.08    4.85
   2   0  27   -1.72    4.57
   0  -2 -27   -2.19    4.79
  -2   0 -27    2.74    4.58
   0   2 -28    2.90    4.96
   2   0 -28   -2.09    5.22
   2   0  28    2.21    4.94
   0   2  28    5.26    5.21
  -2   0  28   12.47    5.08
  -2   0 -28    6.51    4.82
   0  -2 -28   -3.27    4.76
   0  -2 -28    9.89    4.58
   0   2 -28    2.57    4.89
  -2   0 -28    8.85    4.53
   2   0 -28    6.48    5.05
   0   2 -29    4.36    5.09
   0   2  29   -1.89    5.64
  -2   0  29   -4.44    5.53
   2   0  29   -1.74    5.30
  -2   0 -29   -3.51    4.92
   0  -2 -29    0.73    5.38
   2   0 -29   -1.38    5.42
   2   0 -29   -2.57    5.10
   0  -2 -29   -1.00    4.86
  -2   0 -29   -2.94    4.73
   0   2 -29    3.77    4.93
   2   0  30  112.55    7.28
   0   2  30  111.56    7.67
  -2   0  30  109.13    7.66
   0  -2 -30  104.71    7.05
  -2   0 -30  110.74    7.14
   0   2 -30  121.02    7.47
   2   0 -30  111.48    7.40
   0   2 -30  106.31    7.31
  -2   0 -30  110.91    7.06
   0  -2 -30  112.03    6.94
   2   0 -30  110.10    7.25
   0   2 -31   -0.64    5.93
   0  -2 -31   -4.18    5.53
   2   0 -31    4.47    5.81
   0   2 -31    2.88    5.74
  -2   0  31    1.90    6.39
   2   0  31  -11.43    5.94
   0   2  31  -11.91    6.30
  -2   0 -31   -6.01    5.78
  -2   0 -31   -0.61    5.51
   2   0 -31    2.78    5.96
   0  -2 -31    5.15    5.91
   2  -1   0   -0.17    0.18
   1   2  -1   46.91    0.71
   2  -1  -1   42.71    0.68
   2  -1   2    8.65    0.53
   2  -1   2    8.42    0.62
   2  -1  -2    9.70    0.55
   2  -1  -2   10.13    0.55
   2  -1   2    8.33    0.57
  -2   1   2    8.70    0.53
  -1   2  -2    8.45    0.57
   1  -2   2    8.15    0.64
  -2   1  -2   10.06    0.57
   2  -1   2    9.98    0.57
  -1  -2   2    9.17    0.63
   1   2  -2   10.46    0.60
  -1   2  -2    9.25    0.62
  -2   1  -2   11.03    0.55
   2   1  -2   10.77    0.60
  -2   1   2    9.02    0.60
   1   2  -2    7.91    0.64
   2  -1  -2    8.48    0.60
  -1  -2   2    7.95    0.57
   2  -1   3  232.16    7.29
  -2   1  -3  236.58    7.31
   2   1   3  234.48    7.19
  -1   2   3  240.60    7.28
   2  -1  -3  241.35    7.15
  -1   2  -3  243.98    7.26
  -1   2   3  236.72    7.24
   2   1  -3  235.10    7.25
  -2   1  -3  236.72    7.20
  -2   1   3  234.02    7.15
   2  -1   3  228.05    7.25
   1  -2   3  231.12    7.25
   2  -1   3  232.23    7.19
  -1  -2   3  239.20    7.27
  -1   2  -3  237.54    7.27
   2  -1   3  244.88    7.22
   1  -2   3  235.23    7.26
  -2  -1   3  236.53    7.25
   2   1  -3  239.06    7.26
  -2   1  -3  239.22    7.18
   1   2  -3  236.11    7.30
   2  -1  -3  232.46    7.24
   2  -1   4   54.27    2.04
  -2   1  -4   55.66    2.06
   2   1  -4   55.51    1.97
   2  -1   4   54.68    1.89
   2  -1   4   53.75    1.97
   1  -2  -4   55.25    1.92
  -1   2   4   53.10    1.92
   2   1   4   58.69    1.91
   1   2   4   55.67    2.00
  -1   2   4   53.01    2.01
   1  -2  -4   50.06    2.00
  -2  -1  -4   58.10    1.90
   2   1   4   57.98    1.83
   1   2  -4   56.73    2.06
   2  -1  -4   53.81    1.98
   2   1  -4   53.22    2.02
   1  -2   4   57.99    2.01
   1  -2   4   53.45    2.04
  -2  -1  -4   57.86    1.83
  -1   2  -4   57.56    1.98
   1   2  -4   54.25    2.01
  -2  -1   4   53.24    2.01
  -2   1  -4   55.80    1.91
   2  -1   4   52.91    1.88
  -2   1  -5    5.75    0.95
   1   2   5    6.64    0.86
  -1   2  -5    4.78    0.90
   1  -2  -5    7.49    0.94
  -2  -1  -5    3.88    0.77
  -1  -2  -5    4.77    0.87
  -1   2  -5    6.51    0.79
   2   1  -5    5.10    0.86
   1  -2  -5    5.25    0.74
   2  -1   5    6.13    0.81
   1   2  -5    6.68    1.04
  -1   2   5    7.00    0.75
   1  -2   5    5.59    0.91
   2  -1   5    5.30    0.90
   1  -2   5    5.92    1.00
  -2  -1  -5    5.22    0.65
  -1   2  -5    6.08    0.91
  -1   2   5    6.89    0.97
   2   1   5    4.72    0.73
   2  -1  -5    5.71    0.91
   2   1  -5    4.23    0.91
  -2   1  -5    5.52    0.79
   2  -1   5    6.22    0.78
  -2  -1   5    3.77    0.99
   1   2  -5    4.46    1.00
  -1   2  -5    6.31    0.89
  -2   1  -6  256.86    8.17
   2   1  -6  261.33    8.06
   1  -2  -6  237.38    8.11
  -2  -1  -6  252.91    8.04
  -1  -2  -6  258.21    8.11
   1   2   6  260.64    8.13
  -1   2  -6  267.00    8.03
   2  -1   6  264.02    8.04
   1  -2  -6  264.41    7.99
   1   2   6  257.28    7.86
   2  -1  -6  254.93    8.13
  -2   1  -6  258.25    8.06
   2   1  -6  259.54    8.14
  -1   2   6  271.54    8.19
   1   2  -6  258.15    8.20
   1  -2   6  262.17    8.16
  -2   1   6  252.07    8.05
   2   1  -6  262.71    7.94
  -1   2  -6  272.82    8.18
   1   2  -6  270.23    8.18
  -2  -1   6  253.98    8.14
  -1   2  -6  271.00    8.14
   2  -1   6  262.58    8.05
  -1  -2   6  260.41    8.13
  -1   2  -6  259.80    8.16
  -2  -1  -6  259.24    7.99
   2  -1   6  264.80    8.11
   2   1  -7  638.28   18.64
  -1   2  -7  638.00   18.87
  -2   1  -7  642.98   18.88
  -2   1   7  603.80   18.71
   2   1  -7  612.52   18.74
   1  -2  -7  623.07   18.66
   2  -1   7  620.26   18.70
  -1   2  -7  613.58   18.68
  -1  -2  -7  579.52   18.77
  -2  -1  -7  655.51   18.77
   1  -2  -7  612.65   18.84
   1   2   7  617.09   18.82
  -2   1  -7  620.85   18.77
  -2  -1  -7  607.54   18.69
   1   2  -7  614.62   18.89
   1  -2   7  623.46   18.86
   2  -1   7  610.77   18.80
   2  -1  -7  623.96   18.73
   1   2  -7  622.83   18.73
   1   2  -7  622.71   18.86
  -2  -1   7  590.95   18.82
   2  -1   7  615.78   18.75
  -1   2  -7  629.05   18.81
  -1  -2   7  617.01   18.83
  -1   2  -7  618.34   18.86
  -2   1  -7  617.69   18.79
   2   1  -8    1.55    0.91
   1   2  -8    3.39    1.15
  -1   2  -8    3.94    1.33
  -1  -2  -8    2.20    1.36
  -1   2  -8    2.48    1.00
   2  -1   8    1.51    1.04
  -2   1  -8    1.31    1.40
   1  -2  -8    2.61    1.36
  -2  -1  -8    2.62    1.28
   1   2   8    2.27    1.37
   1  -2   8    1.29    1.51
   1  -2  -8    4.23    1.02
   2  -1   8    1.90    1.35
   1   2  -8    0.98    1.57
   2  -1  -8    1.61    1.05
  -1   2   8    2.78    1.01
  -2   1   8    1.39    1.07
   2   1  -8    1.63    1.06
  -1  -2   8    4.07    1.35
  -2  -1   8    1.87    1.37
   1   2  -8    1.76    1.53
   1  -2   8    2.92    1.35
   2  -1   8    1.98    1.26
  -1   2  -8    1.55    1.38
  -1   2  -8    3.52    1.43
  -2   1  -8    4.07    1.32
  -2  -1  -8    1.92    1.09
  -1   2  -9  620.18   18.73
   2  -1   9  612.52   18.67
  -2   1   9  607.16   18.44
   1   2  -9  616.30   18.60
   2   1  -9  630.52   18.49
  -1  -2  -9  626.50   18.70
   1  -2  -9  591.47   18.72
  -2  -1  -9  602.08   18.63
   2  -1   9  606.03   18.51
   1  -2  -9  620.74   18.47
   1   2  -9  620.78   18.39
  -1   2  -9  622.62   18.71
   2  -1  -9  599.94   18.73
   1   2  -9  609.98   18.75
  -2  -1  -9  604.50   18.58
   1   2  -9  610.33   18.77
  -1   2   9  605.52   18.49
   2  -1  -9  589.49   18.54
  -2   1   9  604.46   18.54
   2   1  -9  607.38   18.56
   1  -2   9  616.66   18.68
  -2  -1   9  606.96   18.72
  -1  -2   9  614.26   18.70
   2  -1   9  600.86   18.62
  -1   2  -9  606.33   18.72
  -2   1  -9  616.99   18.68
   2  -1  10    4.75    1.41
   1   2 -10    4.84    1.36
  -1   2 -10    4.72    1.47
  -1   2  10    7.36    1.15
  -2   1  10    6.69    1.27
   2   1 -10    7.98    1.28
   2   1  10    8.16    1.51
   2   1 -10    6.23    1.15
   1   2 -10    9.31    0.91
   2  -1  10    5.81    1.20
  -1  -2 -10    7.12    0.81
  -2  -1 -10    7.28    1.46
   2  -1 -10    6.16    1.71
   1   2 -10    7.01    1.69
   1  -2 -10    6.50    1.74
  -1   2 -10    8.76    1.78
   1   2 -10    9.39    1.81
   1  -2 -10    5.47    1.16
   2  -1 -10    8.86    1.30
  -1  -2 -10    6.93    1.61
  -2  -1  10    6.22    1.68
   2  -1  10    6.42    1.57
  -1  -2  10    6.26    1.76
   1  -2  10    8.60    1.67
  -1   2 -10    5.03    1.77
  -2  -1 -10    6.06    1.39
  -2   1 -10    3.43    1.63
   2  -1  11  705.75   21.98
  -1  -2 -11  741.79   21.80
  -1  -2 -11  761.72   22.27
  -2  -1 -11  734.03   22.21
   1  -2 -11  718.42   22.28
   1   2 -11  709.32   21.83
  -1   2 -11  736.55   22.24
   2  -1 -11  733.99   22.32
  -2  -1 -11  708.73   22.12
   1  -2 -11  718.30   21.95
   1   2 -11  717.99   22.35
  -1   2 -11  741.55   22.30
  -2   1 -11  719.33   22.20
   2  -1  11  754.29   22.23
  -2   1  11  748.67   22.04
   2   1 -11  719.46   22.05
   1   2 -11  722.76   22.03
  -1   2  11  722.08   21.96
   2   1  11  711.97   22.21
  -1   2 -11  718.62   22.24
   1   2 -11  742.91   22.12
  -1  -2  11  715.20   22.25
   2  -1  11  717.49   22.18
   1  -2  11  726.05   22.21
  -2  -1  11  735.23   22.27
   2  -1  12   39.87    1.95
   1  -2 -12   37.37    2.58
  -2  -1 -12   41.35    2.39
  -1  -2 -12   38.31    2.48
   2  -1 -12   40.90    2.60
  -2   1  12   36.59    2.55
   2   1  12   38.82    2.45
   1  -2 -12   38.17    1.90
   1   2 -12   38.09    2.63
  -2  -1 -12   34.28    2.29
  -1   2 -12   35.87    2.44
  -2   1 -12   36.31    2.40
   2  -1  12   33.14    2.40
  -2   1 -12   39.18    1.62
   2   1 -12   36.31    2.04
  -2   1  12   39.20    2.02
   1   2 -12   35.38    2.00
  -1   2  12   39.41    1.87
  -2  -1 -12   38.45    1.40
  -1  -2 -12   38.24    1.57
   1   2 -12   35.68    2.09
   2   1  12   41.43    2.38
  -1   2 -12   37.72    2.36
  -2  -1  12   35.29    2.56
   1  -2  12   39.18    2.39
  -1  -2  12   41.89    2.59
   2  -1  12   35.10    2.44
  -1   2 -13  240.05    7.83
   2  -1  13  227.59    7.41
  -1  -2 -13  242.08    7.82
  -2  -1 -13  242.23    7.81
   1  -2 -13  230.66    7.90
   2  -1 -13  247.91    7.96
   2   1  13  227.57    7.77
  -2   1  13  229.98    7.93
   1  -2 -13  220.62    7.36
   1   2 -13  227.66    7.89
  -2  -1 -13  228.49    7.66
  -1   2 -13  226.23    7.84
  -2   1 -13  230.22    7.80
   2  -1  13  236.80    7.73
  -1   2  13  237.06    7.41
   2   1 -13  225.92    7.49
  -2   1 -13  227.89    7.20
   1   2 -13  233.36    7.48
  -1  -2 -13  235.07    7.18
  -2  -1 -13  227.67    7.07
  -1   2  13  232.08    7.55
   1   2 -13  228.40    7.61
   2   1  13  244.80    7.79
  -2  -1  13  242.27    7.92
  -1  -2  13  234.27    7.82
   1  -2  13  240.07    7.81
   2  -1  13  234.21    7.73
   1   2  14    1.67    1.85
  -1   2  14    2.71    1.64
   2  -1  14    2.32    1.47
  -1  -2 -14   -1.32    2.05
  -1   2  14    1.37    1.40
  -2  -1 -14    1.74    0.79
  -1  -2 -14    2.41    1.02
  -1   2 -14    2.13    1.27
   2  -1 -14    1.84    2.27
   2   1  14    2.56    2.02
  -2  -1 -14    3.25    1.95
   1  -2 -14    0.35    2.15
  -2   1  14    1.29    2.21
   1  -2 -14    2.69    1.38
   1   2 -14    2.15    2.21
  -2  -1 -14    1.05    1.99
  -2   1 -14    5.01    2.22
  -1   2 -14    1.74    2.09
  -2   1 -14    1.86    1.03
   2   1 -14    4.68    1.60
   1   2 -14    1.72    1.51
   2  -1  14    4.34    2.10
  -2   1  14    2.66    1.46
   2   1  14    1.47    1.94
   1  -2  14   -0.42    2.17
  -2  -1  14   -0.26    2.31
  -1  -2  14    1.73    2.22
   2  -1  14    0.58    2.06
   2  -1  15    5.65    1.54
   1   2  15    4.01    2.05
  -2  -1 -15   13.42    0.94
  -1  -2 -15    5.85    1.12
  -1  -2 -15    6.68    2.30
  -1   2  15    6.21    0.80
  -2  -1 -15   10.07    2.34
   2  -1 -15    7.14    2.43
   2   1  15    4.66    2.31
   1  -2 -15    5.10    2.52
   1   2 -15    6.77    2.58
   1  -2 -15    5.06    1.49
  -1   2 -15    4.91    2.40
  -2  -1 -15    7.14    2.20
  -2   1 -15    6.29    2.33
   2  -1  15    6.56    2.15
  -2   1 -15    6.86    1.18
   2   1 -15    4.55    1.71
  -1   2 -15    6.37    1.43
   1   2 -15    6.90    1.68
   2   1  15   10.76    2.14
  -2   1  15    5.38    1.65
  -1   2  15    6.29    1.76
  -1  -2  15    5.66    2.45
   1  -2  15    7.18    2.38
   2  -1  15    9.34    2.35
   2   1  16   71.70    3.64
   1   2  16   79.22    3.60
  -1   2  16   76.95    3.37
   1   2 -16   74.17    3.17
  -1   2 -16   78.99    2.99
  -1  -2 -16   73.43    3.98
  -2  -1 -16   76.69    3.87
   1  -2 -16   82.24    3.98
  -1   2  16   70.99    2.44
   2  -1  16   80.28    3.11
   1  -2 -16   77.15    3.01
  -2  -1 -16   71.23    2.56
  -1  -2 -16   73.54    2.72
   2   1  16   73.10    2.99
   2  -1 -16   77.34    3.94
   2   1  16   67.81    3.75
  -1  -2 -16   75.49    3.60
  -2  -1 -16   80.20    3.66
   2   1 -16   78.21    3.27
  -2   1 -16   76.94    2.78
  -2   1  16   76.94    3.16
   2  -1  16   75.62    3.61
   2  -1  16   79.45    3.86
  -1   2 -16   70.30    3.90
  -2   1 -16   72.62    3.72
   2  -1  17  153.73    4.94
   2   1  17  137.21    4.86
  -1  -2 -17  138.46    5.63
  -2  -1 -17  150.66    5.70
   1  -2 -17  146.02    5.78
  -1  -2 -17  138.76    4.64
   1  -2 -17  139.92    4.88
  -2  -1 -17  139.19    4.51
   2  -1 -17  140.23    5.87
  -1  -2 -17  144.54    5.55
   2   1 -17  147.41    5.12
  -2   1 -17  141.71    4.69
   2  -1  17  139.50    5.51
  -2   1  17  140.71    5.09
   1   2 -17  141.74    5.06
  -1   2 -17  144.37    4.87
   2   1  17  139.73    5.50
   1   2  17  137.79    5.44
  -1   2  17  137.27    5.24
  -2   1 -17  141.90    5.68
  -2  -1 -17  139.15    5.48
   2   1  18   25.24    2.81
   1   2  18   18.71    2.70
  -1   2  18   20.27    2.42
  -1   2 -18   21.21    1.88
   1   2 -18   20.77    2.17
  -1  -2 -18   21.54    3.18
   2   1  18   20.17    1.90
   1   2  18   22.67    1.71
  -2  -1 -18   20.58    2.91
  -2   1 -18   25.14    2.93
   2  -1 -18   24.60    3.30
   1  -2 -18   26.75    3.25
  -1  -2 -18   21.64    2.77
   1  -2 -18   18.57    1.90
  -2   1  18   21.47    2.23
   2  -1  18   19.80    2.76
  -2  -1 -18   22.95    2.93
  -2  -1  18   18.33    3.25
  -2   1  18   15.89    3.40
  -1  -2 -18   19.38    1.51
  -2  -1 -18   18.67    1.31
   2   1 -18   20.25    2.25
  -2   1 -18   19.01    1.62
  -2  -1 -19  150.64    5.27
  -1  -2 -19  173.17    5.42
   1  -2 -19  169.20    5.68
   1  -2 -19  160.64    6.78
  -1  -2 -19  182.07    6.82
  -2  -1 -19  177.28    6.68
  -2  -1  19  169.69    6.73
   1  -2  19  173.17    6.65
  -1  -2  19  164.66    6.73
  -2   1 -19  175.15    6.57
  -1   2  19  179.47    6.79
   1   2  19  175.89    6.81
   2  -1 -19  177.50    6.88
  -2   1  19  171.37    6.88
   1   2 -19  155.00    6.77
   2  -1 -19  163.53    5.79
   2   1 -19  151.31    6.79
   2  -1  19  160.16    6.39
  -2   1  19  170.54    5.97
   1   2  19  168.92    6.35
  -1   2  19  163.76    6.10
   2   1  19  179.94    6.46
   1   2  19  168.99    5.48
   2   1  19  168.64    5.62
   1   2 -19  167.27    5.84
  -2   1 -19  163.72    5.47
   2   1 -19  169.25    5.90
  -1   2 -19  167.36    5.64
   1   2  20    9.33    1.63
   2   1  20    6.50    1.84
   1  -2 -20    5.38    3.58
  -1  -2 -20    1.84    3.34
  -2  -1 -20    2.72    3.36
   2  -1  20    3.26    3.33
   2   1  20    6.86    3.48
  -2   1  20    5.12    3.60
  -1  -2  20    4.48    3.53
   1  -2  20    6.79    3.26
  -2  -1  20    5.15    3.64
   1  -2 -20    3.72    1.87
  -2  -1 -20    4.00    1.19
   1   2  20    4.29    3.35
   2  -1 -20    1.35    3.59
  -1   2  20    4.79    3.59
  -2   1 -20    1.13    3.08
   2   1 -20    4.57    3.41
   2  -1 -20    5.73    2.13
  -2   1  20    3.57    2.40
  -1   2 -20    5.00    1.81
   1   2 -20    5.12    2.21
  -1   2 -20    2.40    3.60
   1   2 -20    3.01    3.40
   2   1 -20    5.55    2.28
   1   2  20    6.94    2.94
  -1   2  20    5.74    2.51
   2   1  20    3.90    2.98
   1  -2 -21  434.53   13.68
  -2  -1  21  438.33   14.75
   2   1  21  457.58   14.69
  -1  -2  21  450.47   14.77
  -2   1  21  428.20   14.78
   1  -2  21  433.62   14.58
   2  -1  21  430.27   14.61
   1   2 -21  433.77   13.85
  -1   2 -21  412.10   13.68
   2   1 -21  433.69   13.90
   1   2  21  431.17   14.73
  -1   2  21  433.27   14.74
  -2   1 -21  464.05   14.57
   2   1 -21  461.02   14.91
   2  -1 -21  428.08   13.80
   2   1 -21  427.43   14.77
   1   2  21  449.67   14.36
  -2  -1 -21  448.39   14.69
  -1  -2 -21  462.15   14.70
   1  -2 -21  449.10   14.71
   2  -1 -21  467.08   14.89
   2   1  21  455.70   13.66
   1   2  21  445.85   13.49
   1   2 -21  427.85   14.85
  -1   2 -21  426.74   14.69
  -2   1 -21  422.60   14.58
  -1   2  21  445.05   14.13
   2   1  21  448.02   14.48
   1  -2 -22   18.33    2.30
   2   1  22   19.05    4.01
  -2  -1  22   22.13    4.24
   1   2  22   25.63    4.08
  -2   1  22   25.82    4.31
  -1  -2  22   25.41    4.38
   1  -2  22   27.60    4.17
   2  -1  22   23.83    4.05
  -1   2  22   24.76    4.58
  -1   2 -22   24.85    2.26
   1   2 -22   23.72    2.58
   2   1 -22   24.81    2.76
  -2   1 -22   27.83    3.88
  -1   2 -22   27.71    4.05
   2   1 -22   23.30    4.35
   2  -1 -22   26.30    4.29
   2  -1 -22   22.16    2.63
   2  -1 -22   24.22    4.10
   1  -2 -22   22.79    3.99
   1   2  22   25.58    3.52
   2   1  22   25.70    3.73
  -1   2  22   26.74    3.21
   2   1  22   24.68    2.20
   2   1 -22   25.56    4.25
  -1   2 -22   19.15    4.12
  -1  -2 -22   19.07    3.74
  -2  -1 -22   25.68    3.83
   1   2 -22   26.33    4.44
  -2   1 -22   24.27    4.04
  -2  -1 -22   16.54    3.91
  -1  -2 -22   25.74    4.17
   1  -2 -22   24.45    4.00
   1  -2 -23   66.07    3.15
   2  -1 -23   68.18    3.39
   1   2 -23   74.52    3.54
  -1   2 -23   64.88    3.14
   2   1 -23   57.72    4.97
   2  -1 -23   68.09    5.05
   1  -2 -23   70.20    4.86
  -1  -2 -23   66.93    4.64
  -2   1 -23   62.00    2.71
  -1  -2 -23   71.95    4.99
  -2  -1 -23   74.76    4.87
   2  -1 -23   71.65    5.23
   1  -2 -23   70.32    5.12
  -2  -1  23   68.59    5.16
  -1  -2  23   67.01    5.05
   2  -1  23   63.54    4.91
  -2   1  23   70.60    5.21
   1  -2  23   67.71    5.01
   2   1  23   61.11    4.82
   2   1 -23   60.55    4.94
   1   2 -23   60.80    4.72
  -2   1 -23   67.59    4.64
   1   2  23   64.92    5.08
  -1   2  23   66.92    5.27
  -1   2 -23   67.67    4.98
  -1   2 -23   63.52    4.75
  -2  -1 -23   62.09    4.44
   1   2 -23   62.50    5.04
  -2   1 -23   67.34    4.74
   2   1  23   67.54    4.43
   1   2  23   68.43    4.30
  -1   2  23   60.98    3.83
   1  -2 -24   15.42    2.22
   1   2 -24   15.81    2.53
  -2   1 -24   18.20    3.91
  -1   2 -24   18.37    4.28
   2   1 -24   17.39    4.23
   1   2 -24   18.59    4.37
   2  -1 -24   21.76    4.21
   2  -1  24   26.43    4.09
   2   1  24   20.66    4.00
  -2   1  24   13.36    4.32
  -1  -2  24   16.05    4.32
   1   2  24   10.34    4.25
  -2  -1  24   18.51    4.37
   1  -2  24   22.75    4.41
  -1   2  24   16.13    4.29
   1   2  24   17.21    3.49
  -2   1 -24   19.03    4.01
  -2  -1 -24   20.03    3.86
   2   1 -24   16.84    4.40
   1   2 -24   13.54    4.23
  -1   2 -24   21.69    4.24
  -1  -2 -24   19.88    3.85
  -1   2  24   18.05    3.19
   2   1  24   21.70    3.64
   1  -2 -24   18.29    3.98
   2  -1 -24   16.65    2.43
   2  -1 -24   18.49    4.05
  -2   1 -24   13.87    1.68
   1  -2 -24   14.96    4.31
  -1  -2 -24   14.85    4.22
  -2  -1 -24   19.79    4.25
   2  -1 -25    8.24    4.40
   1  -2 -25    6.47    3.99
   1   2 -25    8.38    4.47
   2   1 -25   10.59    4.54
  -2   1 -25    7.38    4.12
  -1  -2 -25   11.47    3.87
  -1   2 -25   12.09    4.28
  -2  -1 -25    6.92    3.91
   2   1  25   10.39    3.68
  -1   2  25    9.99    3.08
   1   2  25    9.04    3.48
   2   1  25    2.68    4.06
  -2  -1  25    7.58    4.59
   1  -2  25    5.29    4.32
  -1   2  25    7.71    4.52
  -1  -2  25    8.18    4.33
  -2   1  25    7.60    4.57
   2  -1  25   11.81    4.44
   1   2  25   11.93    4.32
   2  -1 -25    8.97    2.39
  -2   1 -25    8.54    1.57
   1  -2 -25    5.36    2.17
   1  -2 -25   11.19    4.25
  -2  -1 -25    8.27    3.92
  -1  -2 -25    6.53    4.31
   2  -1 -25   10.30    4.63
   2   1 -25    6.91    4.21
  -1   2 -25    5.39    4.13
  -2   1 -25   10.06    4.14
   1   2 -25   11.74    4.61
   2   1 -26    2.76    2.52
  -2  -1 -26    4.16    4.03
  -1   2 -26    2.96    4.49
  -2   1 -26   -0.25    4.16
   1  -2 -26   -2.87    4.39
   2   1 -26    4.95    4.56
  -1  -2 -26    0.12    4.07
   1   2 -26    4.73    4.69
   2  -1 -26    4.86    4.36
   1   2  26    1.72    3.60
  -1   2  26   10.93    4.92
  -2   1  26    4.26    4.70
  -2  -1  26    3.42    4.64
   2   1  26    1.41    4.32
   1   2  26    0.94    4.66
   2  -1  26   -1.13    4.36
  -1  -2  26    1.48    4.76
   2  -1 -26    3.89    2.38
  -2  -1 -26    0.63    4.41
   2  -1 -26  -10.68    4.76
   1  -2 -26    8.32    4.76
  -1  -2 -26    3.73    4.24
   2   1 -26    3.19    4.34
   1   2 -26    5.05    4.59
  -1   2 -26    8.50    4.34
  -2   1 -26    0.13    4.30
   2   1 -27   31.14    3.06
   1   2  27   36.18    4.13
   2  -1 -27   38.24    2.93
  -1   2  27   40.56    5.61
   2  -1  27   36.57    5.27
  -2  -1  27   33.07    5.23
   1   2  27   32.86    5.26
   2   1  27   39.56    5.05
  -2   1  27   44.38    5.48
   1  -2 -27   43.06    5.38
   2  -1 -27   41.81    5.14
  -2  -1 -27   35.81    4.93
  -1  -2 -27   47.58    5.35
   2  -1 -27   38.29    5.04
   1   2 -27   33.98    5.30
   1  -2 -27   36.98    4.81
  -2  -1 -27   45.66    4.76
  -2   1 -27   40.78    5.02
  -1   2 -27   33.02    4.97
  -1  -2 -27   33.56    4.74
   2   1 -27   42.03    5.14
   2   1 -27   53.56    5.35
  -1   2 -27   37.96    5.25
  -2   1 -27   51.32    5.01
   1   2 -27   46.72    5.26
  -2   1  28   -1.24    5.37
  -1   2  28   -3.09    5.18
  -2  -1  28    4.07    5.29
   2  -1  28    4.44    5.02
   2   1  28    5.20    4.87
   1   2  28   -1.91    5.08
  -2  -1 -28    1.22    4.87
   2  -1 -28   -1.92    5.21
   1  -2 -28   -4.49    5.12
  -2   1 -28    3.56    4.82
  -1  -2 -28   -2.36    4.88
   1  -2 -28    0.29    4.70
  -1  -2 -28    0.13    4.34
   1   2 -28   -1.41    5.02
  -2   1 -28    1.80    4.52
  -1   2 -28    3.08    4.87
   2  -1 -28    5.15    4.71
  -2  -1 -28    1.44    4.42
   2   1 -28    6.96    4.88
   1   2 -28    8.74    5.30
  -1   2 -28   -0.85    5.11
   2   1 -28    5.24    5.37
  -2   1  29   21.98    5.69
   2   1  29   21.00    5.28
  -2  -1  29   22.77    5.43
   1   2  29   17.83    5.31
  -1   2  29   18.74    5.51
  -1  -2 -29   24.09    5.48
  -2  -1 -29   26.16    5.24
  -2   1 -29   21.19    5.13
  -2   1 -29   21.34    5.30
   1  -2 -29   28.33    5.65
   2  -1 -29   19.40    5.67
  -1  -2 -29   21.91    4.88
  -2  -1 -29   16.32    4.90
  -1   2 -29   16.49    5.09
   1   2 -29   21.42    5.28
   2   1 -29   27.83    5.45
   2  -1 -29   11.02    5.20
   1  -2 -29   20.06    5.09
  -1   2 -29   22.75    5.37
   2   1 -29   14.90    5.67
   1   2 -29   28.68    5.82
  -2  -1  30    0.99    6.01
   2   1  30    2.75    5.41
  -2   1  30    3.37    6.00
   1   2  30   15.14    5.68
  -1   2  30   11.46    5.95
   1  -2 -30   12.85    5.74
  -2  -1 -30    1.02    5.40
  -1   2 -30    3.17    5.36
  -1  -2 -30   13.61    5.54
  -2   1 -30    3.51    5.29
  -2   1 -30    7.04    5.28
   2  -1 -30    7.41    5.58
  -2  -1 -30   -3.69    5.12
   1  -2 -30    9.28    5.22
   2   1 -30    5.26    5.71
  -1  -2 -30   -5.60    5.19
   2  -1 -30   13.88    5.49
   1   2 -30    4.53    5.57
  -1   2 -30   16.86    5.53
   2   1 -30    4.34    5.88
   1   2 -30    6.96    5.60
   1   2  31   44.15    6.67
   2   1  31   52.57    6.26
  -1   2  31   54.48    6.90
  -2   1  31   61.85    6.91
  -2  -1 -31   54.24    5.99
   1   2 -31   53.58    6.40
   2  -1 -31   49.55    6.38
   1  -2 -31   52.20    6.25
   2   1 -31   45.35    6.40
  -1  -2 -31   49.42    5.93
   1   2 -31   56.68    6.46
  -1   2 -31   56.04    6.31
  -1   2 -31   41.08    6.21
  -2  -1 -31   53.15    6.35
   1  -2 -31   55.86    6.44
   2  -1 -31   44.41    6.58
  -1  -2 -31   53.67    6.54
   2   1 -31   58.62    6.90
  -2   1 -31   54.40    6.32
  -2   2   0  308.80    9.41
   2   2  -1    0.81    0.42
  -2   2   1    0.34    0.57
  -2   2  -1    0.17    0.60
   2  -2   1    2.01    0.55
  -2   2   1    0.38    0.57
  -2  -2   1    1.29    0.41
  -2  -2  -1    0.50    0.57
   2  -2   2 1128.12   34.15
  -2  -2   2 1144.16   34.12
   2  -2   2 1121.96   34.19
  -2   2  -2 1158.79   34.21
  -2   2   2 1154.04   34.16
  -2  -2  -2 1138.05   34.20
   2  -2  -2 1140.44   34.18
  -2   2   2 1126.17   34.18
  -2   2  -2 1163.99   34.17
  -2   2  -3    1.05    0.60
   2  -2   3    0.20    0.64
  -2   2   3    0.08    0.71
  -2   2  -3    2.09    0.69
   2  -2   3    0.34    0.60
   2  -2   3    0.61    0.68
   2  -2  -3    0.44    0.62
  -2   2   3    1.71    0.68
   2  -2  -3    0.89    0.69
  -2   2  -3    0.30    0.76
   2  -2  -4  230.26    7.23
  -2   2   4  235.00    7.26
   2  -2   4  236.14    7.23
  -2   2  -4  230.17    7.23
   2  -2  -4  228.63    7.21
   2  -2   4  229.70    7.19
   2  -2   4  227.40    7.21
   2   2  -4  238.60    7.25
  -2   2  -4  236.16    7.31
  -2   2   4  237.06    7.22
  -2   2  -4  238.39    7.23
   2  -2  -5    0.05    0.82
  -2   2  -5    0.82    0.85
   2   2  -5    0.85    0.94
   2  -2   5    1.95    0.94
  -2   2   5    0.88    0.85
  -2   2  -5    0.44    1.06
   2  -2   5   -0.13    0.84
   2  -2  -5    1.38    0.90
   2  -2   5    1.35    0.93
   2   2   5    1.14    0.79
  -2   2  -5    0.60    0.83
   2  -2   5    0.36    0.85
   2   2  -6 1392.98   41.06
  -2  -2   6 1368.11   41.05
  -2   2  -6 1398.54   40.99
   2  -2   6 1345.66   41.01
   2  -2   6 1344.58   41.05
  -2   2   6 1393.62   40.98
   2  -2   6 1370.42   40.98
   2  -2  -6 1356.53   40.95
  -2   2  -6 1396.51   40.99
   2   2   6 1321.57   41.00
   2  -2  -6 1286.43   41.03
  -2   2  -6 1455.60   41.13
  -2  -2   7    1.85    1.32
   2   2  -7    2.21    1.44
  -2   2  -7    1.62    1.20
   2  -2   7    1.90    1.37
   2  -2  -7    2.64    1.28
   2   2   7    2.66    1.08
  -2  -2  -7    2.67    1.04
   2  -2   7    0.62    1.07
   2  -2  -7    1.14    1.01
  -2   2   7    1.60    0.97
  -2   2  -7    1.20    1.35
  -2   2  -8 1275.62   38.07
  -2  -2  -8 1351.50   37.97
   2  -2  -8 1277.09   38.03
   2  -2   8 1291.87   37.89
   2  -2  -8 1237.63   37.86
   2  -2   8 1240.43   38.01
  -2  -2   8 1219.03   37.99
  -2   2  -8 1238.12   37.99
   2   2  -8 1242.45   38.02
  -2   2  -8 1290.31   37.97
   2   2   8 1253.03   37.97
  -2   2   8 1252.04   37.88
   2   2  -8 1244.94   37.84
   2  -2   9    1.22    1.23
  -2  -2  -9    2.89    1.50
   2  -2  -9    1.43    1.16
   2  -2   9    1.74    1.52
   2  -2   9    3.99    1.56
  -2  -2   9    1.78    1.51
  -2   2  -9    0.62    1.67
  -2   2  -9    0.73    1.40
   2  -2  -9    2.32    1.54
   2   2  -9    3.01    1.62
  -2   2   9    1.09    1.19
   2   2   9    1.37    0.54
   2   2  -9    0.21    1.29
  -2   2  -9    1.37    1.57
   2   2  -9    2.85    1.14
   2  -2   9    3.48    1.40
   2  -2  10  408.45   12.34
   2  -2  10  396.36   12.46
  -2  -2  10  395.91   12.54
  -2   2 -10  392.80   12.55
  -2   2 -10  400.83   12.50
   2   2 -10  405.30   12.61
  -2   2  10  405.22   12.35
   2   2 -10  398.90   12.39
  -2  -2 -10  392.62   12.36
   2  -2 -10  402.21   12.32
   2  -2  10  397.50   12.58
  -2  -2 -10  396.91   12.46
   2  -2 -10  393.36   12.59
  -2   2 -10  391.39   12.60
   2   2 -10  409.74   12.34
   2  -2  10  407.86   12.53
   2   2 -11    0.43    0.76
  -2   2 -11    0.28    1.76
   2  -2  11   -1.49    1.33
   2  -2 -11    0.03    1.29
  -2  -2 -11   -0.08    1.44
  -2  -2  11   -0.27    1.74
   2  -2  11    2.39    1.56
  -2   2 -11   -1.26    1.77
   2  -2 -11   -1.58    1.75
  -2   2  11    0.50    1.29
   2   2 -11   -0.24    1.40
  -2  -2 -11    0.34    1.61
   2   2 -11    0.15    1.31
   2  -2  11   -0.05    1.62
   2  -2  12   72.18    3.14
  -2  -2  12   67.96    3.30
  -2   2 -12   69.39    3.34
  -2   2 -12   76.70    3.38
   2   2 -12   70.43    2.88
  -2  -2 -12   67.90    2.98
   2  -2 -12   70.87    2.81
  -2   2  12   73.74    2.88
   2   2 -12   68.01    2.92
   2   2 -12   71.36    2.42
   2  -2  12   76.34    2.88
   2  -2 -12   70.59    3.29
  -2  -2 -12   71.68    3.15
   2   2 -13    0.86    1.53
   2  -2  13    1.59    1.45
  -2   2 -13    0.06    2.15
   2  -2 -13   -0.73    2.15
  -2  -2  13    1.11    2.15
   2  -2  13    2.62    2.08
   2  -2 -13    0.66    1.49
  -2  -2 -13    2.25    1.78
   2   2 -13    3.30    1.65
  -2   2  13    1.31    1.52
  -2  -2 -13    0.06    1.99
   2   2  14    3.16    2.04
   2  -2  14    4.34    2.16
  -2  -2  14    4.41    2.21
  -2   2 -14    4.64    2.12
   2  -2 -14    7.89    2.35
  -2  -2 -14    5.36    2.09
   2  -2 -14    4.31    1.56
  -2  -2 -14    5.48    1.86
   2   2 -14    3.36    2.42
  -2   2  14    4.97    1.49
  -2   2  14    5.81    1.60
   2   2 -14    5.23    1.71
   2   2  15    1.21    2.20
  -2  -2 -15    1.94    2.24
  -2   2 -15    2.09    2.48
   2  -2 -15    2.22    2.50
  -2   2  15    2.80    1.75
  -2  -2 -15    1.52    2.05
   2  -2 -15    1.44    1.66
   2   2 -15    0.32    2.51
   2  -2  15    3.65    2.40
  -2   2 -15    1.48    1.30
   2   2 -15    0.67    1.78
  -2   2  15   -0.18    1.58
  -2  -2 -16   10.25    2.48
   2  -2 -16   12.97    2.67
   2   2  16   10.12    2.53
   2  -2 -16   11.58    1.83
   2  -2  16    8.80    2.56
  -2   2 -16   11.67    1.51
   2   2 -16   10.62    1.97
  -2  -2 -16   12.03    2.39
  -2   2 -16   12.01    2.80
  -2   2  16   13.75    1.98
   2   2  16   11.13    2.37
   2  -2 -17   -0.52    2.67
   2  -2 -17   -0.43    1.82
  -2  -2 -17    1.24    2.31
  -2   2 -17    1.19    1.41
   2   2 -17    0.31    1.92
  -2  -2 -17    2.05    2.64
  -2   2  17    1.48    1.94
   2   2  17    1.34    2.51
  -2  -2 -18   12.23    2.95
  -2  -2 -18   10.83    2.61
   2  -2 -18   18.48    3.12
  -2   2  18   17.28    3.29
   2  -2 -18   13.52    2.01
  -2  -2  18   13.00    3.07
  -2   2 -18   14.26    1.61
   2   2 -18   12.72    2.20
   2   2  18   13.38    2.69
  -2   2  18   18.01    2.23
   2   2  19    1.73    1.76
  -2  -2 -19   -3.47    3.15
   2   2 -19   -0.63    3.43
   2  -2 -19   -4.02    2.02
  -2  -2  19   -2.55    3.13
  -2  -2 -19   -1.12    2.69
  -2   2  19    1.38    2.15
   2   2  19   -1.24    2.83
   2   2 -19   -1.06    2.22
  -2   2 -19   -0.97    1.58
   2  -2 -19   -4.44    3.07
  -2   2  19   -0.10    3.41
   2   2 -20  398.31   13.28
  -2   2 -20  375.39   12.07
   2   2 -20  379.33   12.42
   2   2  20  400.92   12.12
   2  -2  20  377.29   13.00
  -2  -2  20  379.01   13.08
  -2   2  20  390.65   12.48
   2   2  20  407.24   12.90
  -2   2  20  400.23   13.31
   2   2  20  391.16   13.02
   2  -2 -20  385.16   12.27
   2  -2 -20  412.42   13.20
  -2  -2 -20  383.93   12.93
   2   2  21    2.03    1.88
   2   2  21    1.71    3.67
   2  -2  21    3.58    3.69
  -2  -2  21    7.94    3.64
  -2   2  21    1.36    3.67
  -2  -2 -21    5.36    3.30
   2  -2 -21    1.53    3.86
  -2   2 -21    1.03    1.76
   2   2 -21   -0.47    2.47
  -2   2 -21    4.42    3.71
   2   2 -21    0.94    3.59
  -2   2  21    4.55    2.63
   2   2  21    2.90    3.12
   2  -2 -21   -1.49    2.15
  -2   2 -21    4.34    3.49
   2   2  22   15.82    2.05
   2   2  22   13.09    3.86
   2  -2  22   12.94    4.00
  -2  -2  22   14.86    3.83
  -2   2  22   21.40    4.40
  -2   2  22   14.79    2.73
   2  -2 -22   17.32    4.21
  -2  -2 -22   15.67    3.57
  -2   2 -22   13.43    1.92
   2   2 -22   14.19    2.62
  -2   2 -22   15.26    3.95
   2   2 -22   18.54    3.99
   2   2  22   19.33    3.42
   2  -2 -22   16.30    2.40
  -2   2 -22   20.32    3.76
   2   2  23   -0.90    1.87
   2   2 -23   -2.17    2.52
  -2   2 -23    0.31    1.79
  -2  -2 -23   -4.83    3.45
  -2   2 -23   -0.34    3.98
   2   2 -23    6.51    4.05
   2  -2 -23    1.34    2.22
  -2   2  23   -1.34    2.67
  -2  -2 -23   -2.09    3.68
   2  -2 -23   -1.08    4.12
   2   2  23   -1.07    3.39
  -2   2 -23   -2.67    3.90
   2  -2  23    1.52    3.95
  -2  -2  23   -2.94    4.01
   2   2  23   -0.22    3.90
  -2   2  23    1.13    4.27
   2  -2 -24   71.70    5.25
   2   2 -24   70.09    3.83
  -2  -2 -24   79.31    4.81
   2   2 -24   63.28    5.41
  -2   2 -24   69.76    5.08
   2  -2 -24   72.12    3.50
   2   2  24   73.34    4.79
  -2   2  24   75.38    5.46
   2   2  24   80.26    5.39
  -2  -2  24   79.88    5.54
   2  -2  24   73.20    5.24
  -2   2 -24   67.26    5.13
   2   2 -24   65.53    5.22
  -2  -2 -24   70.81    4.92
   2  -2 -24   75.41    5.23
   2   2 -25   -1.08    4.68
  -2   2 -25    4.75    4.04
  -2   2 -25   -0.25    4.09
  -2  -2 -25   -3.18    3.79
   2   2 -25    1.28    4.55
   2  -2 -25    0.91    2.34
  -2  -2 -25   -3.13    4.23
   2  -2 -25   -0.79    4.57
   2   2  25    8.66    3.70
  -2  -2  25    9.57    4.65
   2   2  25   -1.63    4.22
  -2   2  25    7.52    4.67
   2  -2 -25    0.65    4.32
  -2  -2 -26   33.04    4.45
   2   2 -26   41.26    5.30
  -2   2 -26   44.98    4.97
   2   2 -26   40.16    5.21
   2  -2 -26   29.61    4.99
  -2  -2 -26   41.37    4.91
  -2   2 -26   43.82    4.85
  -2  -2  26   43.27    4.99
   2   2  26   40.80    5.00
  -2   2  26   49.16    5.51
   2  -2 -26   36.65    2.89
   2   2  26   40.74    4.31
  -2   2 -26   35.18    2.27
   2  -2 -26   42.45    4.89
   2  -2 -27    2.56    4.50
  -2   2  27    8.52    5.26
   2   2  27    3.55    4.81
  -2   2 -27    5.32    4.67
   2   2 -27   -3.34    4.68
   2   2  27   -2.24    3.96
  -2  -2 -27    4.04    4.59
   2  -2 -27   -0.57    4.95
  -2   2 -27    0.68    4.58
  -2  -2 -27    1.70    4.20
   2   2 -27    5.59    5.01
   2   2  28   31.94    5.40
  -2   2  28   39.55    5.94
  -2   2 -28   45.16    5.47
   2   2 -28   43.74    5.67
   2   2  28   40.64    4.58
  -2  -2 -28   39.88    4.89
   2   2 -28   27.07    5.59
   2  -2 -28   31.09    5.21
  -2  -2 -28   35.11    5.13
   2  -2 -28   44.42    5.52
  -2   2 -28   47.07    5.27
  -2   2  29  -15.58    5.82
   2   2  29   -1.65    5.10
   2   2 -29  -10.38    5.45
   2  -2 -29   -3.09    5.02
  -2  -2 -29    1.72    4.50
  -2   2 -29   -0.57    5.07
   2   2 -29   -4.38    5.42
   2  -2 -29   11.30    5.46
  -2  -2 -29   -0.14    5.17
   2   2  30    5.30    5.43
  -2   2  30    3.46    5.78
  -2  -2 -30    5.52    4.93
   2  -2 -30    0.80    5.26
   2   2 -30    6.96    5.66
  -2   2 -30    1.18    5.18
   2   2 -30    4.53    5.91
  -2  -2 -30    5.51    5.14
   2  -2 -30    0.79    5.49
   2   2  31    6.31    5.83
  -2   2  31    2.15    6.15
   2   2 -31    6.67    5.81
   2  -2 -31    3.82    5.52
  -2  -2 -31    0.72    5.23
   2   2 -31   -8.83    6.05
  -2   2 -31    5.32    5.27
   2  -2 -31    0.49    5.97
  -2  -2 -31   -6.87    5.74
   0  -3   0    2.54    0.54
   0   3   0    2.14    0.56
   3   0   0    2.14    0.49
  -3   0   0    2.87    0.57
   0  -3  -1  764.74   21.50
   3   0   1  690.70   21.51
   3   0  -1  692.83   21.56
   0  -3   1  713.47   21.57
   0   3  -1  739.02   21.58
  -3   0  -1  718.52   21.59
  -3   0   1  708.16   21.48
   0   3  -2    1.60    0.67
   3   0  -2   -0.12    0.61
  -3   0   2    0.69    0.51
   0   3  -2    0.66    0.63
   0  -3   2    1.19    0.61
   0   3   2    0.53    0.43
   3   0   3  594.56   19.18
   0  -3   3  644.06   19.17
  -3   0  -3  602.44   19.01
   3   0  -3  625.15   19.16
  -3   0  -3  655.99   19.03
   0   3  -3  663.35   19.19
   0  -3   3  641.56   19.18
  -3   0   3  644.38   19.13
   3   0   3  654.40   19.02
   0  -3   3  623.89   19.20
   3   0   3  640.78   19.04
   0  -3   4    0.64    0.98
   0  -3   4    1.01    0.87
   0   3  -4    1.42    0.93
  -3   0  -4    0.91    0.51
   0   3  -4    0.90    0.98
   3   0   4    0.58    0.44
   3   0   4    0.19    0.48
  -3   0   4   -0.34    0.81
   3   0  -4    0.29    0.77
  -3   0   4    1.34    0.87
   3   0   4    0.06    0.53
   3   0  -5  623.99   18.85
   0  -3   5  631.10   18.94
   0  -3   5  649.62   18.90
  -3   0   5  630.52   18.87
  -3   0  -5  580.24   18.72
   3   0   5  626.22   18.74
   0   3   5  624.03   18.90
   3   0   5  627.08   18.70
   3   0   5  637.31   18.78
   0   3  -5  632.15   18.94
  -3   0   5  625.98   18.85
   0  -3   6    0.49    1.18
   0   3  -6    1.97    1.24
   3   0   6    1.34    0.83
  -3   0  -6    1.03    0.78
  -3   0   6    0.32    1.18
  -3   0   6    1.65    1.01
   3   0  -6    0.09    1.01
   0   3   6    1.39    1.09
   0   3   6    1.50    0.81
   3   0   6    0.15    0.85
   0  -3   6    0.04    1.21
   0   3  -6    2.17    1.21
   0   3   7 1661.97   50.46
   0  -3  -7 1729.75   50.67
   0   3   7 1643.84   50.70
   3   0  -7 1649.74   50.59
   0  -3   7 1712.87   50.73
   3   0   7 1695.55   50.57
   0   3  -7 1687.09   50.72
   0   3  -7 1736.95   50.67
  -3   0   7 1707.69   50.60
  -3   0  -7 1705.84   50.53
  -3   0   7 1679.64   50.66
   3   0   7 1684.23   50.53
  -3   0   8    1.39    1.21
   0   3   8    1.11    1.44
  -3   0  -8    0.33    1.16
  -3   0   8   -0.75    1.56
   3   0   8   -0.55    1.24
   3   0   8    0.03    1.23
   0   3   8    1.12    0.92
   0   3  -8    0.32    1.52
   0   3  -8    0.36    1.03
   3   0  -8   -0.10    1.24
   0   3  -8    2.19    1.49
   0  -3  -8    0.65    1.45
   3   0   8    0.86    1.49
   0   3  -8    2.60    1.40
   0   3  -9  577.48   17.18
   0   3  -9  576.02   17.39
  -3   0  -9  566.91   17.28
   0   3  -9  579.73   17.50
   3   0   9  558.42   17.26
   0   3   9  573.92   17.44
  -3   0  -9  572.13   17.27
  -3   0   9  559.11   17.40
   0  -3  -9  557.90   17.41
  -3   0   9  574.63   17.30
   3   0   9  549.73   17.41
   3   0  -9  546.38   17.26
   0   3  -9  563.34   17.43
   0   3 -10   -0.81    1.12
  -3   0  10   -0.66    1.79
  -3   0 -10   -0.24    1.44
   0  -3 -10   -0.55    1.61
   3   0 -10    0.15    1.37
   0   3  10    0.43    1.05
   3   0  10    0.20    1.42
   0   3 -10   -0.20    1.79
   0   3 -10    1.59    1.84
  -3   0 -10   -0.40    1.40
   3   0  10    0.86    1.50
   0   3 -10   -0.47    1.56
  -3   0 -11  609.62   18.50
   0   3 -11  610.67   18.71
  -3   0  11  597.71   18.62
  -3   0 -11  579.58   18.47
   3   0  11  621.40   18.50
   0   3 -11  635.43   18.69
   0  -3 -11  618.71   18.63
   3   0 -11  599.42   18.43
   0   3  11  621.99   18.26
  -3   0 -11  596.59   18.03
   3   0  11  603.62   18.61
   0   3 -11  600.87   18.56
   0   3 -11  581.99   18.29
   0   3 -12    0.18    1.19
   0   3  12   -0.28    1.12
   0  -3 -12    0.77    1.98
   0   3 -12   -0.84    2.09
  -3   0 -12   -0.34    1.66
  -3   0  12   -0.53    2.09
   0   3 -12   -0.25    2.14
  -3   0 -12    0.05    1.67
   3   0 -12   -1.31    1.50
  -3   0 -12   -0.31    0.61
   3   0  12   -1.68    1.71
   3   0  12   -0.12    1.92
   0   3 -12   -1.14    1.75
  -3   0 -13  151.77    5.45
   0   3 -13  152.23    5.77
  -3   0 -13  152.97    5.48
   0   3 -13  159.16    5.75
   3   0  13  155.06    5.51
  -3   0  13  158.56    5.69
   0  -3 -13  153.28    5.67
  -3   0 -13  154.67    4.74
   3   0 -13  144.18    5.27
   0   3 -13  158.19    5.53
   3   0  13  145.02    5.56
   0   3  13  154.52    5.03
   3   0  14    1.73    1.54
   0  -3 -14   -0.23    1.28
   0   3  14    0.89    1.23
   0  -3 -14    0.42    2.16
  -3   0 -14    0.45    2.05
   0   3 -14   -0.44    2.40
  -3   0 -14    0.06    2.02
   3   0 -14    0.23    1.66
   0  -3  14    2.05    2.26
   3   0  14   -0.80    1.92
  -3   0  14   -1.03    2.36
   0   3 -14    1.29    1.90
   3   0  14    3.37    2.04
   3   0  15   90.56    3.63
   0  -3 -15   99.39    3.40
   3   0 -15   88.46    3.74
   0   3 -15   97.70    3.61
   0   3  15   90.77    3.40
   0   3 -15   95.01    4.30
  -3   0 -15  101.97    4.11
   0  -3  15   85.54    4.26
   3   0  15   90.52    4.14
  -3   0 -15   96.17    4.03
   3   0  15   93.01    4.20
   0   3 -15   87.34    3.98
   0  -3 -15   90.78    4.28
   3   0  16    0.50    1.81
   3   0 -16   -4.20    2.04
   0  -3 -16   -1.84    2.76
  -3   0 -16   -3.02    2.59
   3   0  16   -1.57    2.49
  -3   0 -16   -1.95    2.44
   0   3 -16   -0.76    2.38
   0   3  16    1.00    2.15
   3   0  16   -2.67    2.53
   0   3  16   -0.21    1.52
   0   3 -16    0.44    1.79
   3   0 -17 1109.73   33.43
  -3   0 -17 1097.01   32.91
  -3   0 -17 1082.77   33.66
   3   0  17 1100.92   33.73
   0   3  17 1121.30   33.59
   0  -3 -17 1083.19   33.82
   3   0  17 1124.04   33.31
  -3   0 -17 1087.78   33.73
   0   3 -17 1105.40   33.33
   0   3  18   -2.35    2.41
   3   0  18   -4.24    2.85
   0  -3 -18   -4.86    3.27
   3   0  18   -1.84    1.92
   3   0 -18   -2.46    2.21
  -3   0 -18   -2.67    0.91
  -3   0  18   -5.59    3.17
  -3   0 -18   -2.88    2.73
   3   0 -18   -5.73    3.41
   0   3 -18   -3.09    1.94
  -3   0 -18   -4.28    2.80
   0   3  19   18.76    1.46
  -3   0 -19   17.28    1.07
   0   3 -19   17.56    2.14
   0  -3 -19   11.48    3.33
   0   3 -19   16.18    3.45
  -3   0  19   15.61    3.57
   0   3  19   19.12    3.49
  -3   0 -19   19.78    3.17
   3   0 -19   20.02    3.54
   3   0  19   17.40    2.94
   0   3  19   18.31    2.74
   3   0  19   22.10    2.21
   0   3  20    1.13    1.27
   0   3 -20    1.36    2.00
   0   3  20    0.83    3.63
  -3   0 -20   -2.27    3.20
   3   0 -20   -2.88    3.59
   3   0  20   -0.54    3.13
   0   3  20   -2.99    2.78
   0   3 -20   -0.21    3.60
   3   0  20    1.73    2.05
  -3   0  20    2.00    3.44
   3   0  20   -2.66    3.27
   0  -3 -20   -0.40    3.45
  -3   0 -20   -1.42    0.85
   3   0  21  144.24    5.72
   0   3 -21  136.28    4.77
   3   0 -21  146.94    6.21
   0   3  21  149.12    6.27
   0   3  21  143.23    5.35
   0   3 -21  136.61    6.16
   0   3  21  138.73    4.03
   3   0  21  138.50    4.66
  -3   0  21  132.41    6.11
   3   0  21  137.00    5.86
  -3   0 -21  142.21    5.84
   0  -3 -21  137.18    5.80
   3   0  22    3.34    3.46
   0   3 -22    2.28    2.22
   0   3 -22    3.68    3.80
  -3   0 -22   -4.17    3.46
  -3   0  22    0.23    3.99
   3   0  22    0.30    3.63
   0  -3 -22   -4.87    3.79
  -3   0 -22   -1.93    3.55
   3   0 -22   -0.47    3.73
   0   3  22   10.69    3.94
   0   3  22   -0.33    3.01
   3   0  22   -1.22    2.08
   3   0 -22   -2.96    3.99
   0  -3 -22   -0.90    3.38
   0  -3 -23    3.48    3.82
  -3   0 -23    3.74    3.71
   3   0  23    5.01    3.44
   0   3 -23    1.25    3.84
  -3   0 -23    3.79    3.54
   0   3  23    3.18    4.16
   3   0 -23    7.52    3.86
   0   3  23    4.17    3.06
   0  -3 -23    5.26    3.72
   3   0 -23    1.69    3.98
   3   0  23    3.81    3.51
  -3   0  23    3.95    4.14
   0   3 -23    3.18    2.27
  -3   0 -24   -0.67    3.72
   0  -3 -24   -0.12    4.17
   3   0  24   -3.03    3.67
   0   3 -24   -5.11    4.34
  -3   0 -24    0.97    3.74
   3   0 -24    0.65    4.27
   0   3  24   -2.50    3.12
  -3   0  24   -1.04    4.16
   3   0  24   -1.89    3.97
   0   3  24    1.93    4.37
   3   0 -24   -4.35    4.35
   0  -3 -24    6.98    3.64
   3   0 -24   -0.36    2.59
   0   3 -24   -0.55    2.29
   3   0  25  165.37    7.42
  -3   0  25  166.82    7.93
   0   3  25  169.50    6.73
   3   0 -25  181.03    7.83
   0   3 -25  175.05    7.78
   0   3  25  161.96    7.77
   3   0 -25  156.42    6.11
   0  -3 -25  159.39    7.23
   3   0 -25  161.23    7.65
   0   3 -25  156.25    5.94
   0  -3 -25  157.62    7.58
  -3   0 -25  165.11    7.36
  -3   0 -25  159.50    7.17
   0   3 -25  171.51    7.60
   3   0  26   -4.79    4.65
  -3   0  26   -2.99    5.02
   0   3  26   -2.69    4.91
   0   3  26   -4.70    3.58
   3   0 -26   -2.21    4.68
   0   3 -26    3.86    4.82
   0  -3 -26   -2.45    4.26
   3   0 -26   -1.12    4.87
   0   3 -26    4.49    4.44
   0   3 -26   -0.34    2.47
  -3   0 -26   -1.23    4.40
   0  -3 -26   -6.18    4.45
  -3   0 -26   -3.93    4.22
  -3   0  27   39.66    5.48
   0   3  27   39.26    5.52
   3   0  27   39.41    5.00
   0   3 -27   35.94    5.40
   3   0 -27   46.64    5.59
   0   3  27   36.31    4.05
   0  -3 -27   45.22    5.11
  -3   0 -27   37.12    4.81
  -3   0 -27   43.48    5.04
   0   3 -27   41.92    5.16
   3   0 -27   40.64    5.38
   0  -3 -27   37.01    4.78
  -3   0  28   -9.04    5.25
   0   3  28   -3.11    5.15
   3   0  28   13.54    4.86
   0   3 -28   -8.91    5.07
   3   0 -28   -7.30    5.29
   0   3  28    0.70    3.66
  -3   0 -28    7.28    4.51
   0  -3 -28   -3.98    5.20
  -3   0 -28   -0.13    4.76
   0   3 -28   -6.83    5.16
   0  -3 -28   -3.63    4.46
   3   0 -28    4.17    5.02
   0   3 -29   45.54    5.86
   3   0 -29   41.55    5.95
   0  -3 -29   38.19    5.76
  -3   0 -29   39.23    5.43
   0   3  29   36.88    6.08
  -3   0  29   39.99    6.21
   3   0  29   37.05    5.52
   0  -3 -29   33.38    5.34
   0   3 -29   36.36    5.77
   3   0 -29   30.51    5.67
   0   3 -30   -1.88    5.68
   0  -3 -30    2.88    5.31
  -3   0 -30    4.26    5.14
   3   0 -30   -1.29    5.60
   0   3  30   -2.52    5.69
  -3   0  30   -5.25    6.05
   3   0  30    2.23    5.47
   0  -3 -30    2.04    5.02
   3   0 -30   -1.04    5.49
   0   3 -30    0.84    5.38
   0   3 -31    1.62    5.37
  -3   0  31    1.06    6.33
   0   3  31   11.54    6.06
  -3   0 -31    8.51    5.22
   0  -3 -31   -0.16    5.74
   3   0 -31    1.00    5.85
   0   3 -31    3.47    5.85
   0  -3 -31    8.63    5.20
   3   0 -31    4.65    5.94
  -3   1   0 1158.89   33.92
  -1  -3   0 1151.20   33.91
   1   3   0 1142.20   33.92
  -1   3   0 1184.21   33.99
   3  -1   0 1154.05   33.93
   3   1   0 1129.60   33.93
  -3   1   0 1060.11   33.92
   3  -1   0 1122.74   33.95
  -3   1   0 1118.49   33.96
   3  -1   1  354.82   10.50
   3   1  -1  347.92   10.43
  -3  -1  -1  339.90   10.56
  -1  -3  -1  354.76   10.51
   1   3   1  348.36   10.46
   1  -3   1  353.32   10.54
  -1  -3  -1  348.75   10.46
  -1   3  -1  351.91   10.55
  -1  -3   1  348.98   10.50
  -3   1   1  369.52   10.46
   3  -1   1  337.80   10.52
   3   1   1  332.50   10.46
   3   1  -1  339.59   10.51
  -3   1  -1  335.84   10.53
  -1  -3   1  334.43   10.49
  -3   1  -1  345.11   10.50
   3  -1  -1  338.72   10.53
   3   1  -2  209.33    6.65
  -3   1  -2  204.62    6.74
   3  -1   2  228.14    6.75
   3   1  -2  219.19    6.71
   3   1   2  208.88    6.59
  -3  -1  -2  218.03    6.76
  -1  -3  -2  226.93    6.69
   3  -1   2  224.21    6.66
  -3   1  -2  217.15    6.65
  -1  -3   2  220.30    6.70
   3  -1  -2  210.32    6.65
   1  -3   2  216.51    6.72
  -1   3  -2  220.25    6.73
  -3   1  -2  227.90    6.66
  -3   1  -2  222.18    6.62
   1   3  -2  223.88    6.71
   3  -1  -2  210.23    6.63
  -1  -3   2  216.00    6.72
   1   3  -2  211.36    6.72
   3  -1  -2  216.57    6.72
   3   1   3    1.47    0.39
   3   1  -3    1.74    0.70
  -3   1  -3    1.74    0.81
  -3   1  -3    2.46    0.57
   1  -3   3    2.40    0.82
  -1   3  -3    2.26    0.79
   3  -1  -3    1.26    0.56
  -3   1  -3    2.19    0.59
   1  -3   3    1.78    0.78
   3  -1   3    1.44    0.58
  -1   3  -3    0.96    0.81
   3  -1   3    2.64    0.58
  -1  -3   3    1.21    0.77
   1   3  -3    2.08    0.81
  -3   1  -3    1.65    0.60
   3  -1  -3    1.67    0.67
   1   3  -3    1.58    0.82
  -1  -3   3    1.17    0.85
  -3   1  -3    1.85    0.45
   3   1  -3    0.91    0.69
  -3  -1   3    1.43    0.69
   3   1  -4  243.09    7.63
   3   1   4  244.71    7.51
  -1   3   4  251.93    7.69
  -3   1   4  243.34    7.63
  -3   1  -4  250.67    7.73
   3  -1  -4  246.65    7.48
  -3   1  -4  251.22    7.53
   1  -3   4  243.17    7.63
  -3   1  -4  257.22    7.50
  -1   3   4  254.13    7.62
   3  -1   4  240.86    7.51
  -1  -3   4  241.96    7.68
   1  -3   4  251.41    7.65
  -1   3  -4  243.72    7.65
   3  -1   4  243.13    7.54
  -1  -3   4  245.44    7.64
   3   1  -4  240.71    7.62
   1  -3   4  243.01    7.69
   1   3  -4  246.95    7.69
  -3  -1   4  234.72    7.62
  -3   1  -4  244.25    7.49
   3   1  -5 1241.56   37.25
  -1   3   5 1264.83   37.31
  -3  -1  -5 1230.15   37.14
   3   1   5 1241.46   37.16
   1   3   5 1208.67   37.28
  -3   1  -5 1187.36   37.33
   3  -1  -5 1249.50   37.07
  -3   1   5 1245.86   37.25
  -1   3   5 1257.47   37.20
   3  -1   5 1246.50   37.14
   3  -1   5 1255.29   37.18
  -1  -3   5 1248.10   37.27
   1  -3   5 1259.38   37.28
  -3  -1   5 1210.65   37.25
   3  -1   5 1240.59   37.14
   1   3  -5 1262.03   37.33
   3   1   5 1249.77   37.11
   1  -3   5 1233.97   37.32
   3   1  -5 1245.83   37.26
  -3   1  -5 1238.26   37.15
   3   1  -6  850.78   25.94
  -1   3   6  862.20   26.03
  -3  -1  -6  888.38   25.88
   1  -3  -6  852.17   26.00
   1   3   6  791.77   25.98
  -3   1  -6  875.79   26.06
  -1   3  -6  873.75   25.93
  -1   3   6  866.95   25.88
   3  -1   6  870.55   25.85
   3   1   6  873.26   25.83
   1   3  -6  870.09   26.06
   3   1   6  863.41   25.88
   3   1  -6  860.49   26.00
  -3   1  -6  862.75   25.87
   1  -3   6  860.53   25.98
   3  -1  -6  848.81   25.95
  -3   1   6  851.68   25.94
   1   3  -6  895.88   26.03
  -3  -1   6  844.82   25.99
   3  -1   6  864.93   25.86
   3  -1   6  839.96   25.94
   1  -3   6  853.39   26.03
   3   1  -7 2622.90   78.37
  -3   1   7 2580.30   78.36
  -3   1  -7 2643.55   78.50
  -1   3  -7 2628.29   78.34
   1   3   7 2702.99   78.46
   1  -3  -7 2571.41   78.43
  -1   3   7 2617.13   78.46
  -3  -1  -7 2632.60   78.31
   1   3   7 2616.82   78.18
   1   3  -7 2606.09   78.50
  -1   3   7 2676.00   78.29
   1  -3   7 2619.90   78.42
   3  -1   7 2585.40   78.38
  -1   3  -7 2624.20   78.47
   1  -3   7 2614.19   78.47
  -3  -1  -7 2647.56   78.27
   3  -1  -7 2525.01   78.36
  -1   3  -7 2689.79   78.48
   3   1  -7 2597.28   78.16
   1   3  -7 2691.51   78.46
  -1   3  -7 2655.74   78.42
  -3  -1   7 2598.41   78.42
   3  -1   7 2630.43   78.30
  -1   3  -8 2828.42   84.74
  -3   1   8 2813.14   84.61
   3   1  -8 2777.26   84.62
  -3  -1  -8 2734.03   84.59
   1  -3  -8 2789.08   84.71
  -1  -3  -8 2789.47   84.69
   1   3   8 2916.73   84.73
   3   1  -8 2833.71   84.43
  -3   1   8 2826.84   84.39
   3  -1   8 2879.13   84.74
  -1   3  -8 2964.36   84.59
   1  -3  -8 2890.99   84.53
   1   3   8 2791.38   84.41
   3  -1   8 2847.05   84.60
   1   3  -8 2867.17   84.79
   1  -3   8 2865.91   84.75
   1  -3   8 2879.48   84.70
  -3  -1  -8 2854.80   84.54
   3  -1   8 2818.10   84.66
  -1   3  -8 2796.28   84.74
  -1   3   8 2771.71   84.74
  -3  -1   8 2797.17   84.71
  -1   3  -8 2873.32   84.71
   3  -1   8 2847.80   84.58
   1   3  -8 2871.83   84.75
   3  -1  -8 2774.65   84.61
   3   1  -9  152.89    4.83
   3  -1   9  151.22    5.26
  -3   1   9  150.71    4.78
   3   1  -9  144.92    5.09
  -3   1   9  154.45    5.09
  -3  -1  -9  148.76    5.06
  -1  -3  -9  154.59    5.24
   1  -3  -9  158.74    5.26
  -1   3  -9  147.27    4.99
   1  -3  -9  153.41    4.95
   3  -1   9  154.96    5.05
   3  -1   9  146.85    5.06
  -1   3  -9  156.37    5.27
  -3  -1   9  149.29    5.24
   1   3  -9  155.82    5.29
   1  -3   9  152.60    5.34
   3  -1   9  148.73    5.18
   1   3  -9  146.39    5.34
  -1   3  -9  153.26    5.30
  -3  -1  -9  155.65    5.03
   1   3   9  155.91    5.23
  -1   3   9  155.26    5.33
   1   3  -9  153.82    5.14
  -1   3  -9  157.33    5.28
  -1   3   9  154.52    4.98
   3  -1  -9  149.83    5.07
  -1   3 -10  116.12    4.25
   3   1 -10  108.87    3.76
  -3   1  10  111.77    3.71
   3  -1  10  108.26    4.18
  -3   1  10  114.18    4.03
   3   1 -10  111.46    4.02
  -1  -3 -10  113.32    4.23
   1  -3 -10  120.55    4.25
  -3  -1 -10  115.61    4.04
   1   3 -10  113.17    3.78
   3   1  10  110.17    4.17
   1  -3 -10  113.41    3.85
   3  -1  10  119.00    3.98
  -1   3 -10  115.80    3.94
   3  -1  10  119.29    4.09
  -3  -1  10  118.98    4.27
   1   3 -10  117.01    4.41
   3  -1  10  116.67    4.18
  -3  -1 -10  111.55    4.00
  -1   3 -10  108.84    4.23
  -3   1 -10  113.11    4.12
   1   3  10  123.31    4.30
   1   3 -10  117.37    4.37
  -1   3 -10  120.89    4.23
   1   3 -10  109.29    4.09
   3  -1 -10  114.18    4.05
  -1   3  10  110.46    3.89
   3  -1  11  130.25    4.83
   3   1  11  126.80    4.86
  -3   1  11  132.74    4.36
   1   3 -11  138.14    4.73
  -1   3 -11  140.95    4.91
  -1  -3 -11  146.46    4.90
   1  -3 -11  141.69    4.97
  -3  -1 -11  126.20    4.69
  -1   3 -11  128.04    4.53
   3  -1  11  138.56    4.61
   1  -3 -11  132.90    4.46
   1   3 -11  131.76    4.40
  -3  -1  11  128.07    4.97
   3  -1  11  133.35    4.72
   1   3 -11  134.99    5.06
  -3  -1 -11  135.46    4.67
  -1   3 -11  132.04    4.99
  -3   1 -11  133.43    4.78
   1   3 -11  139.59    5.03
  -1   3 -11  136.99    4.93
  -3   1  11  135.16    4.64
   3   1 -11  134.43    4.67
   3  -1 -11  131.42    4.65
  -1   3  11  140.89    4.51
   3  -1  12  160.92    5.80
  -1   3 -12  155.09    5.79
   1   3 -12  160.84    5.62
   3   1  12  168.08    5.85
   3   1 -12  160.28    5.55
  -3   1  12  172.38    5.56
   1   3 -12  165.27    5.26
  -3  -1  12  160.20    5.84
   3  -1  12  162.67    5.64
   1   3 -12  158.65    5.92
  -3   1 -12  166.90    5.71
  -3  -1 -12  174.56    5.62
  -1   3 -12  153.52    5.90
  -3   1  12  159.17    5.85
   3   1  12  158.45    5.62
   1   3 -12  165.49    5.86
   3  -1 -12  162.11    5.89
  -1   3 -12  157.84    5.82
   1  -3 -12  160.93    5.35
  -3  -1 -12  169.72    5.71
  -1  -3 -12  161.89    5.81
   1  -3 -12  164.04    5.83
   3  -1  12  166.01    5.49
  -1   3  12  166.31    5.40
   1  -3 -13  576.74   17.56
  -3  -1 -13  612.51   17.90
   1  -3 -13  593.51   18.04
  -1  -3 -13  540.49   17.91
   1   3 -13  575.07   17.47
   3  -1  13  577.19   17.65
   3  -1  13  575.30   17.84
  -3  -1  13  592.13   18.02
  -1  -3  13  570.44   17.97
   1   3 -13  570.64   18.09
  -3   1 -13  589.45   17.90
  -3  -1 -13  579.52   17.79
  -1   3 -13  563.68   18.00
   3  -1  13  604.55   17.97
   3   1 -13  581.07   17.73
  -3   1 -13  568.60   17.35
   1   3  13  546.13   17.41
  -3   1  13  593.86   17.74
  -1   3  13  571.70   17.58
   1   3 -13  578.38   17.82
   3   1  13  575.20   17.97
  -1   3 -13  592.98   17.98
  -3   1  13  568.26   18.00
   3   1  13  568.31   17.85
  -1   3 -13  605.03   18.02
   1   3 -13  600.85   18.04
   3  -1 -13  572.49   18.02
   3  -1  14    3.54    1.60
   3  -1  14    2.38    2.02
  -1  -3  14    5.24    2.23
  -3  -1  14    7.61    2.46
  -3  -1 -14    3.82    2.02
  -3   1  14    5.65    2.45
   3   1  14    1.84    2.12
   3  -1 -14    6.58    2.35
  -3  -1 -14    4.58    2.00
  -3   1 -14    6.71    2.17
  -1   3 -14    1.35    2.50
   1   3 -14    6.21    2.55
  -3   1 -14    2.63    0.92
   3   1 -14    4.11    1.78
   1   3  14    4.99    1.14
  -1   3  14    6.32    1.46
  -1   3 -14    2.74    2.08
  -1  -3 -14    3.36    2.27
   1  -3 -14    3.70    2.24
   3  -1  14    2.38    2.17
   3   1  14    4.21    2.11
   1   3 -14    6.05    1.87
   1  -3 -14    4.22    1.46
   1   3 -14    3.03    1.64
   3   1  15  523.33   16.97
  -1   3 -15  539.98   16.97
   1   3 -15  544.09   16.81
   1   3  15  555.03   16.36
  -3   1 -15  531.45   16.27
  -1   3  15  536.74   16.52
   1   3 -15  552.70   16.64
   1  -3 -15  538.57   16.48
   1  -3 -15  578.65   17.09
  -3  -1 -15  529.78   16.91
  -1  -3 -15  535.12   16.96
   3  -1  15  540.46   16.59
   3  -1  15  524.33   16.85
   1   3 -15  534.37   17.10
  -3  -1 -15  531.83   16.80
  -3   1 -15  532.48   16.90
  -1   3 -15  528.30   17.08
   3  -1 -15  550.96   17.11
   3   1  15  526.42   16.86
   3  -1  15  528.43   16.97
   3   1 -15  540.12   16.70
  -1   3 -16  160.24    6.12
   3  -1  16  159.52    5.62
  -1  -3 -16  169.56    6.27
   1  -3 -16  168.87    6.29
  -3  -1 -16  174.81    6.09
   1  -3 -16  165.44    5.50
   3  -1  16  166.27    6.14
  -3   1 -16  153.20    5.18
   3   1 -16  158.14    5.75
  -3  -1 -16  158.06    5.98
  -3   1 -16  166.78    6.13
   3  -1  16  164.70    6.16
  -3   1  16  156.80    5.53
   1   3 -16  166.09    5.68
  -1   3 -16  161.66    5.53
  -1   3  16  170.99    5.56
   1   3 -16  166.55    5.93
  -1   3  16  171.54    5.80
   3   1  16  165.39    6.18
   3  -1 -16  157.75    6.38
  -3   1 -16  164.89    6.09
   3   1  16  159.90    5.98
   3   1  17   72.74    3.25
   1  -3 -17   74.96    3.13
  -1  -3 -17   77.81    4.22
  -3  -1 -17   72.58    3.94
   1  -3 -17   81.54    4.32
   1   3  17   80.30    3.80
   3   1  17   77.03    4.03
  -1   3  17   79.03    3.56
  -1   3 -17   78.95    3.18
   1   3 -17   74.33    3.35
  -1   3  17   75.84    3.20
   3   1 -17   74.40    3.48
  -3   1 -17   71.62    2.73
  -3  -1 -17   74.18    3.86
  -3   1 -17   76.84    3.94
  -3   1  17   74.15    3.21
   3  -1  17   78.66    3.92
   3  -1  17   78.73    3.33
   3  -1 -17   73.70    4.15
  -3   1 -17   77.54    3.84
  -1   3  18  111.06    3.96
   3  -1  18  134.28    4.71
   1  -3 -18  130.78    4.54
  -1  -3 -18  123.48    5.42
  -3  -1 -18  124.39    5.39
   1  -3 -18  127.04    5.58
   3   1  18  131.69    4.64
  -3  -1  18  137.17    5.61
  -1  -3  18  126.71    5.50
  -3   1 -18  128.97    4.17
   3   1 -18  127.07    4.85
  -3  -1 -18  127.54    5.19
   3  -1  18  127.52    5.27
  -3   1  18  132.09    4.63
   1   3 -18  127.40    4.74
  -1   3 -18  129.26    4.55
   3   1  18  139.26    5.38
   1   3  18  128.21    5.17
  -1   3  18  126.58    4.98
  -3   1 -18  142.09    5.33
  -3   1  18  129.38    5.61
   3  -1 -18  127.98    5.74
   1   3  19  207.00    7.35
   3   1  19  200.30    7.42
  -1   3  19  196.75    7.07
  -1   3 -19  203.59    6.69
   1   3 -19  199.72    6.89
  -3  -1 -19  206.94    7.58
  -1  -3 -19  191.65    7.65
   1  -3 -19  199.44    7.76
   3  -1  19  209.24    6.78
   1  -3 -19  197.05    6.65
   3   1  19  204.61    6.74
  -3  -1  19  204.97    7.72
  -1  -3  19  201.93    7.72
  -1  -3 -19  190.71    7.25
   1   3 -19  196.04    7.80
  -3  -1 -19  205.24    7.37
   1   3  19  203.92    7.64
  -3   1  19  202.02    7.69
   3  -1 -19  208.32    7.71
  -3   1 -19  197.23    7.39
  -1   3  19  200.44    7.78
   3  -1  19  202.16    7.42
   3   1 -19  200.75    6.95
  -3   1 -19  192.05    6.34
  -1   3  20  171.16    6.47
   3   1  20  163.66    6.78
   1   3  20  168.82    6.65
   1   3 -20  167.50    6.17
  -1   3 -20  171.91    6.01
  -3  -1 -20  190.70    7.02
   1  -3 -20  174.20    7.13
  -1  -3 -20  194.35    7.19
   3   1  20  179.00    6.05
   1  -3 -20  172.78    5.96
   1   3  20  171.33    5.76
  -1  -3  20  176.67    7.06
  -3  -1  20  167.81    7.29
   3  -1  20  177.97    6.85
   3   1  20  176.63    6.91
   3  -1 -20  171.75    6.24
   3   1 -20  174.63    7.32
  -1   3 -20  181.47    7.07
   1   3 -20  166.68    7.18
  -3   1 -20  182.67    6.92
  -1   3  20  184.91    7.36
   3  -1 -20  185.14    7.35
   1   3  20  187.54    7.13
  -3   1  20  175.93    7.14
   3  -1  20  175.88    6.83
   3   1 -20  170.47    6.28
  -1   3  21  178.72    6.84
   3   1  21  181.44    7.21
   1   3  21  177.58    7.06
  -1  -3 -21  173.00    7.42
  -3  -1 -21  192.82    7.31
   1  -3 -21  175.81    7.40
   1   3  21  182.77    5.99
   3  -1  21  179.94    7.32
   3   1  21  190.12    7.30
  -3  -1  21  181.43    7.63
  -3   1  21  186.82    7.54
   3   1 -21  191.01    7.73
   3  -1 -21  187.08    6.54
  -1   3 -21  188.96    7.51
   1   3 -21  190.08    7.76
  -1   3  21  187.92    7.78
   3  -1 -21  191.45    7.62
   1   3  21  181.24    7.58
  -3   1 -21  187.37    7.31
   3   1  21  181.62    6.31
   1  -3 -21  188.67    6.25
   1   3 -21  178.53    6.48
  -1   3 -21  178.92    6.29
   3   1 -21  182.48    6.61
   3   1  22    4.85    3.51
   1   3  22    6.28    3.17
  -1   3  22    6.68    2.86
  -3   1  22    7.18    3.83
   3   1  22    0.31    3.53
   3  -1  22    5.75    3.64
  -3  -1  22   -2.65    3.88
  -3   1 -22    2.95    1.26
   3   1 -22    1.01    3.91
   3  -1 -22    5.21    2.45
  -3   1 -22    5.59    3.64
  -1   3 -22    5.65    3.75
   1   3 -22    3.57    3.70
   3  -1 -22    3.52    4.12
   1   3  22    1.24    4.09
  -3   1 -22    9.78    3.65
   3   1 -22    1.91    4.10
  -1   3  22    7.55    3.86
   3   1  22    2.84    2.16
   1   3  22    3.68    1.62
  -3  -1 -22    5.78    3.61
   1  -3 -22    6.77    3.69
  -1  -3 -22    2.93    3.55
  -1   3 -22    5.09    2.10
   1   3 -22    5.03    2.46
   3   1 -22    1.17    2.63
   1   3  23   16.29    1.72
   3   1  23   18.39    2.31
  -3   1  23   15.44    4.21
   3   1  23   23.69    3.94
  -3  -1  23   15.95    4.40
   3  -1  23   10.92    3.78
   3   1 -23   14.15    4.28
   3  -1 -23   16.84    2.61
   1  -3 -23   19.85    3.85
  -1   3 -23   18.43    3.97
  -3  -1 -23   16.83    3.68
  -3   1 -23   15.31    3.87
   1   3 -23    7.98    4.22
  -1  -3 -23   16.10    3.63
   1   3  23   17.10    4.08
   3   1 -23   18.26    4.35
  -3   1 -23   18.34    3.94
   3  -1 -23   18.23    4.22
  -1   3  23   18.28    4.51
   1   3 -23   17.40    2.55
  -1   3 -23   13.57    2.19
  -3   1 -23   17.13    1.35
  -1   3  23   16.75    3.08
   1   3  23   19.78    3.49
   3   1  23   21.48    3.75
   1  -3 -23   18.45    4.20
  -3  -1 -23   13.82    3.58
  -1  -3 -23   16.54    3.80
  -3   1  24   -1.86    4.32
  -1   3  24   -2.12    4.31
   3   1  24    0.11    3.94
   3  -1  24    0.55    4.02
  -3  -1  24   -3.20    4.21
   1   3  24    4.50    4.32
   1  -3 -24   -1.75    3.82
   3  -1 -24   -1.21    2.59
   3   1 -24   -5.39    4.49
   3  -1 -24   -7.74    4.17
   1   3 -24   -1.35    4.22
  -1   3 -24   -0.64    4.14
  -1  -3 -24   -1.70    3.70
  -3  -1 -24    1.56    3.70
   3  -1 -24   -5.41    4.33
  -3   1 -24    3.38    4.06
   3   1 -24   -5.34    4.24
  -3  -1 -24   -0.89    3.97
  -1  -3 -24    3.79    3.98
   1  -3 -24    5.57    4.24
  -3   1 -24   -1.01    3.95
   1   3 -24   -0.66    2.50
  -1   3 -24   -0.29    2.16
  -3   1 -24    1.17    1.07
   1   3  24   -1.55    3.44
  -1   3  24   -0.25    3.08
   3   1  24   -1.61    3.71
   3  -1 -25   74.23    3.96
   1   3 -25   77.89    5.90
  -1   3 -25   85.47    5.80
  -3   1 -25   71.38    5.27
  -3  -1 -25   80.93    5.27
  -1  -3 -25   87.36    5.26
   1   3  25   77.58    5.79
   3   1 -25   80.28    5.70
  -1   3  25   72.34    5.94
  -1   3 -25   92.27    5.68
   3  -1  25   75.55    5.33
  -3  -1  25   76.27    6.01
   3   1  25   87.70    5.62
  -3   1  25   84.44    5.90
   3  -1 -25   82.33    5.75
   3   1 -25   76.95    5.57
   1  -3 -25   75.62    5.31
   3   1  25   81.62    5.21
  -1   3  25   89.71    4.64
   1   3  25   82.35    4.91
  -3   1 -25   85.81    5.69
  -1  -3 -25   83.56    5.46
   3  -1 -25   88.94    6.12
  -3  -1 -25   76.99    5.44
   1  -3 -25   91.28    5.66
   1   3 -25   81.91    3.99
  -1   3 -25   78.39    3.70
   3  -1 -26   86.54    4.35
  -1   3  26  101.48    4.99
   3   1  26   97.36    5.64
   1   3  26   89.96    5.30
   3   1  26   99.54    6.04
   1   3  26   97.32    6.30
  -3  -1  26  102.25    6.30
   3  -1  26   95.85    6.13
  -3   1  26  100.47    6.45
   1   3 -26  105.38    6.51
  -1   3 -26   98.52    6.29
  -1   3  26  101.34    6.29
   3   1 -26  104.43    6.18
  -1  -3 -26   97.31    5.70
   1   3 -26   90.08    6.33
  -3   1 -26   96.17    5.83
  -1   3 -26   94.86    6.15
  -3  -1 -26   94.53    5.60
   1  -3 -26   92.27    5.86
   3   1 -26   95.32    6.40
   3  -1 -26   96.78    6.28
   1  -3 -26  101.44    6.05
  -3   1 -26  102.25    6.06
  -3  -1 -26   96.57    5.84
   3  -1 -26  100.46    6.15
  -1  -3 -26  103.93    5.95
   1   3 -26   93.99    4.40
   3  -1 -27   17.09    4.87
   1   3 -27   26.33    5.01
   3   1 -27   15.76    5.11
  -1   3 -27   25.10    4.70
   1   3  27   26.83    3.99
  -1   3  27   18.63    3.60
  -3  -1  27   26.66    5.50
  -3   1  27   23.66    5.33
   3  -1  27   14.75    4.57
   1   3  27   22.36    5.10
   3   1  27   17.09    4.85
  -1   3  27   27.71    5.59
   1  -3 -27   26.75    5.13
  -3  -1 -27   30.03    4.94
  -1  -3 -27   17.94    4.74
  -3   1 -27   24.71    4.84
   3  -1 -27   19.15    5.23
   1   3 -27   17.89    4.90
   1  -3 -27   22.04    4.65
  -1   3 -27   12.36    4.94
   3   1 -27   20.35    5.26
  -1  -3 -27   30.53    4.53
  -3  -1 -27   24.24    4.37
  -1   3 -28   38.02    5.46
   1   3 -28   37.97    5.72
   3   1 -28   33.00    5.65
   1   3  28   30.40    4.28
  -1   3  28   35.46    5.92
  -3  -1  28   26.05    5.64
  -3   1  28   35.20    5.87
   3   1  28   29.78    5.19
   1   3  28   36.68    5.74
   3  -1 -28   33.53    5.75
  -1  -3 -28   23.48    5.29
  -3  -1 -28   31.89    4.83
  -1   3 -28   23.26    5.20
  -3  -1 -28   33.90    4.88
  -3   1 -28   25.39    5.14
   1  -3 -28   28.30    5.44
   3   1 -28   30.65    5.59
   1   3 -28   34.07    5.58
   1  -3 -28   24.73    5.03
  -1  -3 -28   28.95    4.70
   3  -1 -28   36.90    5.34
  -1   3 -29    2.37    5.19
   1   3 -29    7.57    5.40
   3   1 -29    4.59    5.68
   1   3  29    3.88    3.95
  -3  -1 -29    9.34    4.76
   3  -1 -29    2.34    5.51
  -1  -3 -29   -0.43    5.31
  -3  -1 -29    1.91    5.06
   1  -3 -29   15.38    5.21
  -1   3 -29   -2.51    5.19
  -3   1 -29    5.39    5.00
   3   1 -29    3.06    5.14
   3  -1 -29    6.86    5.35
   1  -3 -29    2.78    4.68
  -1  -3 -29   -3.63    4.65
   1   3 -29    3.32    5.40
  -3  -1  29   -1.78    5.60
  -3   1  29    8.95    5.86
  -1   3  29    0.66    5.65
   1   3  29   12.25    5.26
   3   1  29    0.57    5.21
   1   3 -30    0.48    5.62
  -1   3 -30   10.72    5.57
   3   1 -30   -7.20    5.89
  -1  -3 -30    2.07    5.34
  -3  -1 -30   -2.54    5.06
  -1   3 -30   -4.39    5.44
  -3   1 -30   -0.57    5.09
   3  -1 -30    4.66    5.67
   1  -3 -30    6.34    5.75
   3   1 -30    2.29    5.62
  -1  -3 -30    9.41    4.95
   1   3 -30   -9.30    5.81
   1  -3 -30   -2.43    5.09
   3  -1 -30    1.36    5.36
   1   3  30   -2.12    5.82
  -3   1  30    3.62    6.14
   3   1  30    0.89    5.23
  -3  -1  30    3.88    6.08
  -1   3  30    1.55    6.05
   3   1 -31    3.54    6.12
  -1   3 -31   -6.48    5.93
   1   3 -31    6.93    6.04
  -3   1 -31    1.32    5.27
  -3  -1 -31    7.45    5.41
  -1  -3 -31    3.98    5.65
   1  -3 -31   14.49    6.02
   3  -1 -31    0.50    6.06
   3   1  31   -8.54    5.75
  -1   3  31    0.36    6.18
   1   3  31   15.68    6.04
  -3   1  31   15.39    6.50
  -1  -3 -31   -3.51    5.07
   3  -1 -31   -4.91    5.69
   3   1 -31    6.18    6.02
   1   3 -31    4.81    5.65
   1  -3 -31    7.10    5.34
  -2  -3   0  853.16   25.93
  -3   2   0  866.08   25.91
   2   3   0  839.54   25.94
   3  -2   0  873.83   26.05
   3  -2   0  871.36   26.05
  -3   2   0  879.34   26.05
   3  -2   0  927.60   25.94
  -2  -3   0  846.48   25.94
  -3   2   0  850.65   26.05
  -2  -3  -1    8.23    0.80
  -3  -2  -1    6.85    0.84
   3  -2  -1    7.83    0.82
  -3   2  -1    8.84    0.85
   3  -2  -1    7.82    0.82
  -3   2   1    8.60    0.62
  -3   2   1    8.31    0.84
   3  -2   1    6.95    0.84
  -3   2  -1    8.23    0.87
   2   3   1    8.16    0.57
  -2  -3  -1    6.72    0.57
  -2   3  -1    8.27    0.86
  -3  -2   1    9.32    0.58
   2   3  -1    7.56    0.73
   2   3  -1    8.11    0.71
  -3   2   1    8.84    0.81
   3  -2   2  431.45   13.58
   3  -2  -2  438.90   13.51
  -2   3  -2  458.71   13.60
   3  -2  -2  434.86   13.56
   3  -2  -2  439.63   13.48
  -3   2   2  442.49   13.49
  -3   2  -2  431.49   13.58
  -3   2   2  445.66   13.52
  -2   3  -2  453.32   13.57
   2   3   2  447.15   13.39
   2  -3   2  442.54   13.54
  -3   2  -2  468.35   13.54
   2   3  -2  441.68   13.50
  -2  -3   2  449.45   13.50
  -2  -3  -2  474.75   13.58
  -3  -2  -2  462.34   13.61
  -3   2  -2  459.09   13.61
  -3   2   2  436.71   13.56
   2   3  -2  436.70   13.53
  -2   3   3  222.81    7.22
   3  -2  -3  228.52    7.18
  -3   2   3  226.86    7.20
   3  -2   3  237.75    7.26
   3  -2  -3  234.16    7.15
  -3   2   3  234.64    7.16
  -2   3  -3  238.51    7.28
  -3   2  -3  227.85    7.26
  -2   3   3  241.30    7.27
   3  -2  -3  231.59    7.25
  -3   2  -3  240.69    7.20
   2  -3   3  227.89    7.21
  -2   3  -3  234.92    7.24
   3  -2   3  229.72    7.17
  -2   3  -3  235.25    7.24
  -3   2  -3  226.28    7.17
  -2  -3   3  229.43    7.19
   3   2   3  251.11    7.27
  -3   2  -3  229.61    7.31
   3   2  -3  232.71    7.20
  -3   2   3  227.57    7.24
   2   3  -3  234.59    7.26
   2   3   4  238.17    7.21
  -2   3   4  221.72    7.24
   3  -2  -4  232.92    7.22
   2  -3   4  228.22    7.21
  -3   2  -4  241.26    7.34
  -2   3  -4  235.91    7.25
  -2   3   4  226.62    7.22
   3  -2  -4  231.49    7.23
  -3   2   4  233.61    7.11
   3  -2   4  229.25    7.25
  -2   3  -4  228.98    7.27
   2  -3   4  226.40    7.21
   3  -2   4  224.47    7.15
  -3   2  -4  240.96    7.19
  -2  -3   4  231.31    7.22
   3  -2   4  233.28    7.17
  -2   3  -4  237.13    7.25
  -3   2  -4  231.97    7.19
  -3   2   4  230.16    7.22
   3   2  -4  232.20    7.23
   2   3  -4  228.32    7.29
  -2   3  -5    1.51    1.07
   2  -3  -5    0.93    0.97
   2  -3  -5    0.72    1.01
   3   2   5    0.85    0.83
  -2   3   5    5.75    0.99
  -3   2   5    1.86    0.66
   3  -2   5    0.69    0.99
   3  -2   5    1.00    0.82
   2  -3   5    1.61    0.96
   3  -2  -5    1.28    0.91
  -2   3   5    1.30    0.96
   2   3  -5    1.79    1.11
  -2   3  -5    3.62    1.10
   2  -3   5    1.69    1.07
   3  -2   5    1.37    0.93
   3  -2  -5    2.08    1.03
  -3   2  -5    4.01    1.14
   3   2  -5    2.32    1.04
  -3   2  -5    1.54    0.81
  -2   3  -6  460.00   13.77
  -2   3   6  447.68   13.73
   2   3   6  424.42   13.64
   2  -3  -6  451.05   13.69
   3   2   6  440.49   13.58
   3  -2  -6  444.37   13.66
  -3   2  -6  463.57   13.78
   3  -2   6  439.06   13.64
  -3   2   6  456.75   13.43
  -2   3  -6  451.89   13.65
   2  -3  -6  441.66   13.60
   2  -3   6  433.47   13.61
   3  -2   6  448.85   13.56
  -3   2   6  450.51   13.65
   2  -3   6  442.24   13.64
   3  -2   6  450.43   13.61
   2   3  -6  445.29   13.69
  -3  -2   6  434.94   13.67
  -3   2  -6  452.69   13.57
   3   2  -6  445.30   13.69
   2  -3   6  446.33   13.71
  -3  -2  -6  444.43   13.43
   3  -2  -6  435.56   13.62
   2   3  -6  437.49   13.74
  -2   3   6  443.72   13.60
  -3   2   7  883.73   26.33
  -2   3  -7  888.60   26.48
   3  -2   7  872.79   26.42
   3   2  -7  877.03   26.33
   2   3   7  868.02   26.36
   3  -2  -7  854.52   26.37
   2  -3  -7  860.73   26.39
   3   2   7  888.28   26.30
  -3   2  -7  875.32   26.48
   3  -2   7  860.26   26.32
  -3   2   7  859.00   26.07
   2  -3  -7  867.00   26.26
   2  -3   7  872.14   26.31
  -2   3  -7  887.94   26.32
   3  -2   7  857.88   26.25
   3  -2  -7  877.96   26.30
   2   3  -7  860.54   26.47
   3  -2   7  863.97   26.30
   2  -3   7  892.91   26.37
   2  -3   7  883.14   26.43
  -3  -2  -7  867.89   26.15
   3  -2   7  853.61   26.36
   3   2  -7  877.79   26.39
  -2   3   7  865.44   26.43
   2   3  -7  892.99   26.42
  -3  -2   7  875.84   26.37
  -2   3  -7  894.74   26.34
  -3   2  -7  860.48   26.27
   3  -2   8  172.66    5.82
  -2   3  -8  183.32    5.87
   3   2  -8  170.62    5.68
   2   3   8  174.84    5.74
   2  -3  -8  174.92    5.78
  -3  -2  -8  171.85    5.62
  -3   2  -8  183.84    5.94
   3  -2   8  176.50    5.67
   2   3   8  168.35    5.30
   2  -3  -8  168.17    5.58
  -3   2   8  167.31    5.28
  -2   3  -8  171.75    5.64
   2   3  -8  172.62    5.90
   3  -2  -8  171.06    5.64
   2  -3   8  172.21    5.73
  -2   3  -8  172.36    5.70
   2   3  -8  173.98    5.86
  -3  -2   8  164.42    5.78
  -3  -2  -8  174.45    5.49
   3  -2   8  174.65    5.77
   2  -3   8  174.57    5.84
  -3   2   8  173.51    5.68
   3   2  -8  175.47    5.81
  -3   2  -8  175.81    5.66
   3   2   8  174.51    5.66
   3  -2  -8  182.78    5.81
  -2   3   8  170.74    5.85
   3   2  -9  636.25   19.41
   3  -2   9  651.19   19.71
   3   2  -9  627.99   19.56
  -3  -2  -9  630.31   19.57
   2  -3  -9  651.67   19.72
  -3   2  -9  649.57   19.79
  -2   3  -9  648.91   19.77
   3  -2   9  635.12   19.54
   2  -3  -9  638.60   19.49
  -2   3  -9  631.49   19.54
   2   3   9  656.09   19.24
   2   3  -9  631.21   19.77
   2  -3   9  635.63   19.71
   3  -2  -9  663.61   19.55
   2  -3   9  652.85   19.65
  -3  -2   9  627.45   19.66
   2   3  -9  665.90   19.76
  -2   3  -9  680.27   19.68
   3  -2   9  635.63   19.66
  -3  -2  -9  636.37   19.44
  -3   2   9  657.06   19.58
  -2   3   9  648.24   19.54
   2   3   9  621.66   19.65
  -3   2  -9  646.72   19.59
   3   2  -9  642.33   19.73
   3   2   9  595.41   19.56
   3  -2  -9  628.75   19.71
  -3   2 -10  115.38    4.52
   3   2 -10  118.34    4.04
  -2   3 -10  124.60    4.53
  -3   2  10  120.50    4.25
   3   2 -10  119.39    4.29
   2  -3 -10  123.18    4.15
   2  -3 -10  121.83    4.51
  -2  -3 -10  119.89    4.35
  -3  -2 -10  119.78    4.31
   3  -2  10  118.08    4.23
   3  -2  10  120.42    4.48
   3  -2 -10  122.79    4.22
   2  -3  10  115.84    4.53
   2   3 -10  115.60    4.57
   2   3 -10  131.64    4.55
   2   3  10  120.36    4.44
  -2   3 -10  128.40    4.43
   3   2 -10  119.92    4.55
   3  -2 -10  122.20    4.47
  -3   2 -10  125.04    4.35
  -3  -2  10  114.28    4.47
   3  -2  10  121.49    4.28
  -3  -2 -10  123.42    4.15
  -2   3  10  120.27    4.19
   3  -2  10  116.07    4.46
   2   3 -10  124.96    4.21
  -3   2 -11  135.32    5.19
  -2   3 -11  138.05    5.14
   3   2 -11  132.99    4.64
  -3   2  11  136.31    4.80
   3   2 -11  134.60    4.85
   2  -3 -11  139.63    4.72
   2  -3 -11  143.06    5.15
  -2  -3 -11  144.89    4.99
  -3  -2 -11  149.80    4.92
   3  -2  11  137.13    4.80
   3  -2 -11  142.67    4.81
   3  -2  11  144.50    5.06
   2   3 -11  136.19    5.27
   2  -3  11  138.41    5.13
   2   3 -11  143.46    5.23
  -2   3 -11  147.85    5.10
   3  -2 -11  136.07    5.05
  -3  -2  11  135.74    5.06
   3  -2  11  144.10    4.89
  -3  -2 -11  141.88    4.76
  -2   3 -11  142.02    5.11
  -2   3  11  142.17    4.78
   2   3 -11  136.67    4.81
   3  -2  11  135.60    5.07
  -2   3 -12  117.81    4.43
   2   3 -12  110.42    4.08
   3   2 -12  111.07    3.92
   3   2 -12  110.66    4.11
  -3   2  12  113.95    4.09
   3   2 -12  116.51    3.57
  -3   2 -12  106.67    4.41
   2   3 -12  115.74    3.75
   3  -2  12  108.99    4.09
  -3  -2 -12  112.75    4.27
  -2  -3 -12  108.01    4.29
   2  -3 -12  112.59    4.47
   2  -3 -12  110.73    3.98
   3  -2 -12  112.09    4.09
   2   3 -12  107.06    4.60
   3  -2 -12  110.92    4.44
   2   3 -12  112.51    4.47
  -2   3 -12  120.43    4.45
   3  -2  12  113.12    4.25
  -3  -2  12  102.56    4.44
  -2  -3  12  104.72    4.48
  -3  -2 -12  110.67    4.10
  -2   3 -12  111.38    4.42
  -2   3  12  112.89    4.03
   3  -2  12  113.76    4.37
   2   3 -13  435.83   13.06
   3  -2  13  428.99   13.36
   2  -3 -13  434.14   13.28
   2  -3 -13  418.76   13.64
  -3  -2 -13  418.30   13.51
  -2  -3 -13  423.64   13.60
   3   2 -13  414.93   12.90
   3  -2 -13  439.94   13.35
   2   3 -13  423.03   13.79
   2   3 -13  443.81   13.72
   3  -2 -13  432.64   13.73
  -2   3 -13  432.49   13.61
  -2  -3  13  434.95   13.68
  -3  -2  13  430.54   13.69
   3  -2  13  425.42   13.47
  -3   2 -13  429.30   13.62
  -2   3 -13  420.00   13.66
  -3  -2 -13  437.14   13.39
   3   2 -13  430.61   13.42
  -2   3  13  440.34   13.33
   2   3 -13  429.74   13.38
  -3   2  13  447.45   13.39
   3   2 -13  433.18   13.25
   2   3 -13  436.81   13.41
  -2   3 -13  444.07   13.71
   3  -2  13  408.45   13.56
  -2   3 -14    2.39    2.31
   3   2  14    2.52    2.20
   3  -2  14    2.97    1.78
   2   3 -14   -0.64    1.83
   2  -3 -14    2.02    1.57
  -2  -3 -14    3.12    2.21
  -3   2 -14    1.93    2.29
  -3  -2 -14    2.58    2.14
   2  -3 -14    1.24    2.32
   2   3 -14    3.41    1.10
   3  -2 -14   -0.40    1.75
   2   3 -14    1.31    2.45
   3  -2 -14   -1.10    2.35
  -3  -2  14    1.08    2.39
  -2  -3  14    4.08    2.29
   3  -2  14    0.85    2.13
  -2   3 -14    4.44    2.24
  -3  -2 -14    1.50    1.88
   3   2 -14    2.81    1.86
  -2   3  14    2.72    1.58
  -3   2  14    1.02    1.76
   2   3 -14    2.78    1.75
   3  -2  14    1.73    2.08
   2  -3 -15  466.56   14.93
  -3  -2 -15  491.03   15.28
   2  -3 -15  480.19   15.45
  -2  -3 -15  480.79   15.37
   3  -2  15  487.43   15.00
   3  -2 -15  486.77   15.00
  -2  -3 -15  469.42   15.10
   3  -2 -15  475.41   15.49
   3  -2  15  480.80   15.26
  -3  -2 -15  481.40   15.14
  -2   3 -15  482.58   15.44
  -3   2 -15  487.75   15.38
   2   3 -15  500.07   15.08
  -2   3  15  482.16   14.97
   3   2 -15  479.41   15.07
  -3   2  15  490.28   15.07
   2   3 -15  488.17   15.11
  -2   3 -15  496.20   15.45
   3   2  15  475.73   15.34
   3  -2  15  481.04   15.33
   2  -3 -16  482.83   15.02
  -2  -3 -16  516.06   15.57
   3  -2 -16  483.01   15.68
   2  -3 -16  479.44   15.57
  -3  -2 -16  481.83   15.46
   3   2  16  483.20   15.43
   3  -2  16  474.56   15.39
  -3  -2 -16  484.30   15.27
  -3   2 -16  490.80   15.48
   3  -2  16  500.33   15.08
  -3   2 -16  490.27   14.78
   3   2 -16  501.21   15.23
  -2   3  16  489.80   15.08
   2   3 -16  474.84   15.17
  -3   2  16  486.57   15.17
   3  -2 -16  478.03   15.10
  -2  -3 -16  473.58   15.26
   3   2  16  487.64   15.53
  -3   2  16  469.39   14.98
   2   3 -16  482.47   15.19
  -2   3  16  477.14   15.11
  -2  -3 -17    2.02    2.41
   3  -2 -17    2.15    2.05
   3  -2 -17    4.56    3.12
   3   2  17    2.90    2.71
  -3   2  17    2.59    1.81
  -2   3  17    3.22    1.99
  -3  -2 -17    0.75    2.41
   3  -2  17    3.86    1.99
   2   3  17    1.62    2.63
  -2   3 -17    4.64    1.59
   2  -3 -17    0.96    1.93
  -2   3  17    5.27    1.95
  -2  -3 -17    3.31    2.60
  -3  -2 -17    0.62    2.50
   2  -3 -17    6.37    3.07
   2   3 -17    2.52    2.08
  -3   2 -17    3.85    1.33
   3   2 -17    2.90    2.12
   3   2  18   72.67    3.95
  -2   3  18   75.22    3.46
   2   3  18   71.89    4.01
   2   3 -18   71.22    3.48
  -2   3 -18   71.79    3.04
  -3   2 -18   76.50    2.81
  -2   3  18   74.52    3.36
   3   2 -18   64.83    4.47
   3  -2 -18   74.67    3.40
  -2  -3 -18   71.09    3.75
  -3   2  18   71.47    4.51
  -2  -3  18   73.00    4.37
  -3  -2  18   75.51    4.18
  -3  -2 -18   72.46    3.77
   3  -2 -18   80.66    4.44
  -2  -3 -18   74.21    4.07
  -3  -2 -18   71.85    4.04
   2  -3 -18   66.56    4.24
   2  -3 -18   72.86    3.26
   3   2 -18   71.94    3.53
  -3   2  18   70.89    3.21
   3   2  19  321.53   10.89
  -2   3  19  319.56   10.43
   2   3  19  326.39   10.85
  -2   3 -19  311.38   10.09
   2   3 -19  326.52   10.40
  -2  -3 -19  328.14   11.02
   3  -2 -19  337.44   11.26
   2  -3 -19  326.93   11.14
  -3  -2 -19  331.61   10.96
   2  -3 -19  314.46   10.22
   2   3 -19  315.44   11.18
   3  -2 -19  327.58   10.33
  -2  -3 -19  312.23   10.61
   3   2 -19  317.55   11.23
   2   3  19  318.72   11.03
  -2   3  19  330.95   11.22
  -3   2  19  317.45   11.19
  -3  -2  19  320.80   11.07
  -2  -3  19  337.00   11.14
  -3  -2 -19  321.60   10.66
  -3   2 -19  307.66    9.93
   3   2 -19  321.28   10.46
  -3   2  19  315.96   10.27
  -2   3  20   12.62    2.40
   3   2  20   15.52    3.19
   2   3  20   11.94    3.05
  -2   3 -20   12.15    1.86
   2   3 -20   11.94    2.43
   3   2  20   12.59    2.11
  -3  -2 -20   13.86    3.23
   2  -3 -20   11.03    3.67
  -2  -3 -20   11.27    3.39
   2  -3 -20   11.51    2.17
   3   2 -20   11.94    3.66
   3  -2 -20   10.32    2.37
   2   3  20    8.88    3.47
  -3   2  20    9.95    3.54
   3  -2 -20   13.61    3.69
  -3   2 -20   16.14    3.23
  -2   3  20   21.16    3.71
   3  -2  20    7.11    3.37
   3   2  20   10.73    3.10
  -2  -3  20   13.07    3.70
  -3  -2  20    9.86    3.58
  -2   3 -20   12.23    3.32
   2   3 -20   11.52    3.75
  -3   2 -20   11.03    1.54
   3   2 -20   12.83    2.49
  -3   2  20    9.72    2.25
   3   2  21  263.92    9.17
  -2   3  21  265.21    8.57
   2   3  21  247.92    9.03
  -2   3 -21  243.23    8.09
   2  -3 -21  246.16    8.22
   3  -2 -21  245.44    8.32
  -3  -2  21  237.55    9.33
   3  -2  21  256.95    9.14
   3   2  21  251.94    8.19
   2   3  21  244.14    8.04
   3   2 -21  248.70    9.48
  -3   2  21  268.19    9.65
  -3   2 -21  265.99    9.21
   3   2  21  261.29    9.26
   2   3  21  250.74    9.32
  -2   3  21  269.53    9.68
   2   3 -21  241.14    8.48
  -3   2 -21  229.68    7.88
   3   2 -21  241.70    8.48
  -3   2  21  251.08    8.36
   2  -3 -21  269.46    9.41
   3  -2 -21  257.32    9.36
  -2  -3 -21  275.93    9.28
  -3  -2 -21  244.40    8.99
  -2   3 -21  253.30    9.34
   2   3 -21  238.76    9.37
  -3   2 -21  248.47    9.14
   3   2  22  101.56    4.19
   3  -2 -22  101.26    4.46
   2  -3 -22  102.09    4.34
   3   2 -22  108.11    5.85
  -3   2  22  103.86    6.14
  -3   2 -22  110.24    5.59
   2   3  22  105.14    5.71
  -2   3  22  111.62    6.03
   3   2  22  113.27    5.59
  -3   2 -22  110.81    3.84
   3   2 -22  104.13    4.63
  -2   3 -22   98.34    4.05
   2   3 -22  100.14    4.59
  -3  -2 -22  110.26    5.50
   2  -3 -22  105.27    5.80
   3  -2 -22  119.81    5.90
  -2  -3 -22  104.61    5.66
  -3  -2  22  105.89    5.81
   3  -2  22  113.40    5.57
  -2   3  22  103.35    4.71
   3   2  22  113.86    5.58
   2   3  22  105.67    5.29
   2   3  22  105.24    4.03
  -3   2 -22   99.33    5.68
   2   3 -22  106.69    6.04
  -2   3 -22   99.87    5.92
   2   3  23    3.29    1.89
   3   2  23    3.52    2.16
  -3   2  23    6.18    4.12
   3   2  23    2.51    3.93
   2   3  23   -0.69    3.96
  -3  -2  23    8.58    4.04
  -2  -3 -23    4.09    3.94
   2  -3 -23   -2.89    4.01
  -2   3 -23    6.16    4.09
   3  -2 -23    1.72    4.32
  -3   2 -23    6.46    3.89
  -3  -2 -23   -5.16    3.77
  -2   3  23    4.40    4.41
  -3   2 -23   -5.17    3.58
  -2   3 -23    3.32    1.96
   2   3 -23    2.59    2.54
   3   2 -23    4.72    2.73
   3   2  23    5.52    3.63
   2   3  23    6.01    3.49
  -2   3  23    2.73    2.80
   2  -3 -23    3.21    2.30
   3  -2 -23    1.75    2.46
  -2  -3 -23    4.01    3.45
   3   2 -23    9.44    4.07
  -3  -2 -23    0.76    3.45
   2   3 -23    6.69    4.35
   3  -2 -24  134.45    5.38
   2  -3 -24  137.01    5.21
  -3   2  24  141.91    7.02
   3   2  24  141.76    6.82
  -3  -2  24  137.83    6.99
   3   2  24  150.68    6.51
  -2   3  24  132.31    5.66
   2  -3 -24  146.04    6.97
   3  -2 -24  129.76    6.90
  -3  -2 -24  134.57    6.63
  -2  -3 -24  143.00    6.78
   3   2 -24  136.05    6.92
   2   3  24  141.72    6.98
  -2   3 -24  150.03    6.86
  -3   2 -24  132.96    6.58
   3   2 -24  140.35    7.02
  -2   3  24  152.48    7.20
   3   2 -24  135.72    5.60
  -2   3 -24  126.98    4.95
   2   3 -24  134.02    5.49
   2   3  24  137.21    6.32
   3   2  24  139.14    5.08
   2   3  24  136.40    4.88
  -3  -2 -24  137.53    6.33
  -2  -3 -24  142.27    6.29
   2   3 -24  145.60    7.02
  -2   3 -24  137.20    6.89
   3  -2 -25   20.82    2.82
   3   2  25   28.83    4.47
   2   3  25   23.78    4.58
  -3   2  25   20.19    5.05
  -3  -2  25   26.96    5.06
  -2   3  25   25.29    5.16
  -2   3  25   19.14    3.25
  -2  -3 -25   22.74    4.57
   3  -2 -25   22.58    4.83
  -2   3 -25   23.78    4.76
   2  -3 -25   22.36    4.91
  -3  -2 -25   17.21    4.31
  -3   2 -25   21.10    1.71
   2  -3 -25   28.54    4.53
  -2   3 -25   25.32    4.57
  -3   2 -25   28.65    4.65
   3   2 -25   22.73    5.03
   3   2 -25   23.96    3.10
  -2   3 -25   20.78    2.31
   2   3 -25   24.37    3.10
   3   2  25   21.91    4.04
   2   3  25   27.19    4.18
   3   2  25   17.06    2.41
   2   3  25   20.21    2.09
   3   2 -25   27.28    4.85
  -3  -2 -25   29.96    4.18
   2   3 -25   22.09    4.94
  -2  -3 -25   28.74    4.17
   3  -2 -26   30.19    5.05
   2  -3 -26   18.28    4.61
   2   3 -26   15.94    5.22
  -2   3 -26   21.57    4.86
  -3   2 -26   23.08    4.77
   3   2 -26   22.34    5.07
   2   3 -26   25.55    3.04
   2   3  26   18.20    4.11
   3  -2 -26   24.26    5.08
   2  -3 -26   24.23    5.15
  -2  -3 -26   21.78    4.71
  -3  -2 -26   15.49    4.38
  -2   3 -26   21.54    4.87
   3  -2 -26   17.32    2.79
   3   2  26   31.71    4.29
  -2   3  26   14.08    3.26
  -3  -2  26   13.35    4.94
  -3   2  26   17.60    5.39
   3   2  26   26.70    4.84
   2   3  26   20.75    4.87
  -2   3  26   19.48    5.05
  -2  -3 -26   20.71    4.08
   3   2 -26    9.12    4.85
   2   3 -26   20.41    5.19
  -3  -2 -26   29.76    4.28
   2  -3 -27   16.53    4.92
   3  -2 -27   21.05    5.05
   2   3 -27   24.09    5.02
  -3   2 -27   15.52    4.94
  -2   3 -27   21.01    4.76
   3   2 -27   29.12    5.07
   2   3 -27   23.49    3.20
  -3   2  27   25.19    5.59
   2   3  27   27.16    5.03
   3   2  27   28.38    5.16
  -2   3  27   23.62    5.62
   2   3  27   17.72    4.20
   3   2  27   20.91    4.37
   2   3 -27   24.14    5.38
  -3  -2 -27   23.17    4.40
  -2  -3 -27   20.59    4.41
   3   2 -27   26.07    5.44
   3  -2 -27   22.59    2.93
   3  -2 -27   25.24    5.18
  -2  -3 -27   22.22    4.93
   2  -3 -27   28.20    5.22
  -3  -2 -27   20.88    4.90
  -2   3 -28   19.62    5.30
  -3   2 -28   22.07    4.93
   3   2 -28   19.95    5.58
   2   3 -28   18.89    5.43
  -3   2  28   17.72    5.73
   2   3  28   26.58    5.48
   3   2  28   11.74    5.20
  -2   3  28   10.99    5.75
   2  -3 -28   15.45    5.15
   3  -2 -28   21.86    5.45
  -3  -2 -28   22.22    5.05
  -2  -3 -28   24.80    5.27
   2   3  28   12.20    4.30
   3   2  28   22.83    4.60
   3  -2 -28   12.06    5.01
   2  -3 -28   19.80    5.10
  -2  -3 -28   15.95    4.60
  -3  -2 -28   21.11    4.54
   2   3 -28   15.73    5.52
   3   2 -28    8.37    5.40
  -2   3  29   -8.87    5.68
   2   3  29   -0.92    5.36
  -3   2  29    4.07    5.73
   3   2  29    1.75    4.79
  -3   2 -29    1.26    4.89
   2   3 -29   -5.19    5.52
   3   2 -29    1.59    5.55
  -2   3 -29   -4.47    5.23
   3  -2 -29    2.63    5.35
  -3  -2 -29   -0.41    4.97
   2  -3 -29    7.29    5.36
  -2  -3 -29   -2.53    5.19
   2   3  29   -3.00    4.31
   2  -3 -29  -10.45    5.01
   3   2 -29   -6.25    5.73
  -3  -2 -29    7.14    4.55
   2   3 -29    3.79    5.36
   3  -2 -29   -2.56    5.05
  -2  -3 -29   -1.29    4.53
   2   3  30   37.67    5.96
  -2   3  30   34.61    6.66
  -3   2  30   36.64    6.31
   3   2  30   25.38    5.78
  -2   3 -30   42.74    5.72
   2   3 -30   45.33    5.98
   3   2 -30   33.59    6.38
  -3   2 -30   37.18    5.60
   3  -2 -30   34.14    6.21
   2  -3 -30   42.32    5.88
  -2  -3 -30   27.30    5.36
  -3  -2 -30   40.68    5.32
  -3  -2 -30   39.59    5.67
   2   3  30   28.65    4.86
   2  -3 -30   31.04    5.50
   3  -2 -30   43.57    5.90
   2   3 -30   35.07    6.00
  -2  -3 -30   33.17    5.26
   3   2 -30   24.94    6.25
   2  -3 -31   23.00    6.09
  -2  -3 -31   21.70    5.85
  -3   2 -31   19.98    5.65
  -3  -2 -31   20.57    5.53
   3  -2 -31   13.23    6.12
  -3   2  31   26.05    6.34
  -2   3  31   21.49    6.72
   2   3  31   38.56    6.35
   3   2  31   19.99    5.85
  -2   3 -31   14.80    5.90
   2   3 -31   25.56    6.26
   3   2 -31   22.35    5.95
  -2  -3 -31   26.84    5.23
   3   2 -31   26.35    6.28
   2  -3 -31   25.38    5.57
   3  -2 -31   25.37    5.93
   2   3 -31   23.87    6.05
   2  -3  31   23.84    6.34
  -3   3   0 1249.89   37.49
   3   3  -1    0.71    0.58
  -3   3   1    0.11    0.92
  -3   3  -1    0.30    0.90
  -3  -3  -1    0.39    0.85
  -3   3   1    1.18    1.00
   3   3   1    1.05    0.46
  -3  -3   2 2090.01   61.69
  -3  -3  -2 2020.03   61.82
   3   3   2 2103.75   61.79
  -3   3   2 2117.15   61.83
  -3   3   2 2067.92   61.77
   3  -3   2 2043.32   61.82
  -3   3  -2 1974.92   61.83
   3   3  -2 2051.34   61.69
  -3   3  -2 2128.29   61.80
   3  -3   3    0.25    1.02
  -3   3   3    0.36    0.86
   3  -3  -3    1.17    1.04
  -3   3   3    0.03    0.93
  -3   3  -3    4.79    1.01
   3  -3   3   -0.40    0.94
  -3  -3   3    0.02    0.78
  -3   3  -3    1.10    0.95
   3   3   3    0.17    0.84
  -3   3  -3    1.13    0.99
  -3   3   3    2.07    0.84
  -3  -3  -3    0.82    0.90
  -3   3  -4   16.97    1.28
   3  -3   4   15.18    1.13
  -3  -3   4   15.11    1.16
  -3   3   4   16.09    1.18
   3   3   4   14.35    1.16
   3  -3   4   14.73    1.30
  -3   3  -4   14.53    1.33
  -3   3   4   18.82    1.32
   3  -3  -4   15.93    1.29
  -3   3  -4   16.68    1.22
   3  -3  -5    0.48    1.03
  -3   3  -5    2.09    1.22
  -3   3  -5    0.43    1.11
  -3   3  -5    0.34    1.02
   3  -3  -5    0.88    1.03
   3  -3   5    0.79    1.17
   3  -3   5    1.37    1.00
  -3   3   5    1.40    1.11
  -3   3  -5    4.28    1.03
  -3   3   5    0.84    1.03
   3  -3   5    3.08    0.98
   3   3  -5    2.51    1.13
   3  -3   6 1928.99   57.94
   3  -3  -6 1900.74   57.90
  -3   3  -6 1974.79   58.08
  -3   3  -6 1915.55   57.95
   3  -3   6 1954.23   57.88
  -3   3   6 1925.49   57.92
  -3  -3  -6 1927.70   57.66
   3  -3   6 1966.20   57.91
  -3   3   6 1946.09   57.98
   3  -3  -6 1955.41   57.96
   3   3   6 1880.27   57.90
   3   3  -6 1972.31   57.98
  -3   3  -7    1.23    1.28
   3  -3  -7    1.80    1.28
  -3   3  -7    0.75    1.45
   3   3   7    2.57    1.26
   3  -3   7    1.14    1.57
   3  -3  -7    2.52    1.47
   3  -3   7    1.15    1.21
   3   3  -7    0.72    1.46
  -3   3  -7    0.50    1.29
   3  -3   7    1.78    1.43
   3  -3   7   -0.04    1.37
  -3  -3  -7    0.37    0.79
  -3   3   7    0.70    1.37
  -3   3  -8   72.94    2.88
  -3  -3  -8   70.72    2.52
   3   3  -8   69.44    3.02
  -3   3  -8   71.84    2.85
   3  -3   8   69.08    2.87
   3  -3   8   69.36    3.02
  -3   3  -8   75.97    3.15
   3  -3  -8   71.50    2.84
   3  -3  -8   70.54    3.01
   3   3   8   74.20    2.92
   3  -3   8   77.21    2.91
  -3   3   8   70.25    2.89
   3  -3   9    0.95    1.45
   3  -3  -9    1.09    1.64
  -3  -3  -9    0.45    1.02
   3   3  -9    1.58    1.74
  -3   3  -9    1.25    1.51
   3  -3   9    2.55    1.49
   3  -3   9    0.30    1.56
  -3   3  -9    0.98    1.71
   3  -3  -9    0.67    1.39
   3   3   9    0.04    1.34
  -3   3   9    1.26    1.32
   3  -3  10    2.04    1.47
   3  -3 -10    1.20    1.63
  -3   3 -10    2.54    1.85
   3  -3 -10    0.35    1.45
  -3  -3 -10    1.32    1.19
   3   3 -10    1.66    1.85
  -3   3 -10    3.83    1.71
   3  -3  10    2.26    1.57
   3  -3  10    2.96    1.80
   3   3  10    2.90    1.52
  -3   3  10    1.18    1.46
   3   3 -11    0.84    1.59
  -3  -3 -11    0.05    1.54
   3  -3 -11    0.41    1.73
  -3   3 -11   -0.33    1.98
   3   3  11    0.97    0.53
  -3   3  11    1.07    1.52
   3  -3 -11   -0.52    1.51
  -3  -3 -11   -0.03    1.35
   3  -3  11    1.76    1.80
   3  -3  11    0.15    1.70
   3  -3  11   -0.42    1.56
  -3   3  11   -0.11    0.74
   3   3 -11    2.00    1.32
   3   3 -11    1.32    1.94
   3   3  11    0.74    1.76
  -3   3 -11    1.47    1.80
  -3  -3 -12  704.49   21.42
   3  -3  12  698.43   21.71
  -3  -3  12  701.28   21.71
  -3   3 -12  722.87   21.66
   3   3 -12  718.37   21.77
  -3   3  12  712.99   21.52
  -3   3 -12  734.66   21.86
   3   3 -12  694.04   21.42
  -3  -3 -12  738.43   21.64
   3  -3 -12  725.40   21.76
   3  -3 -12  715.91   21.47
   3   3 -12  710.68   21.54
   3   3  12  682.81   21.03
   3  -3  12  747.81   21.50
  -3   3  12  696.59   21.07
  -3   3 -13    3.40    2.37
  -3  -3  13   -0.71    2.34
   3   3 -13    1.52    2.32
  -3   3 -13    0.54    2.02
  -3  -3 -13   -0.89    1.71
  -3  -3 -13   -0.70    2.10
   3  -3 -13   -0.90    2.24
   3   3 -13   -1.06    1.51
  -3   3  13    1.69    1.79
   3   3 -13   -0.41    1.86
   3  -3  13    2.16    2.39
   3  -3 -13    2.18    1.74
  -3  -3  14   59.00    3.47
  -3   3 -14   59.36    3.40
   3   3 -14   58.36    2.84
   3  -3 -14   65.88    3.52
  -3  -3 -14   64.36    3.17
   3   3 -14   64.28    2.31
   3  -3 -14   61.30    2.95
  -3  -3 -14   63.14    2.91
   3   3 -14   62.14    3.66
   3   3 -14   61.60    3.07
  -3   3  14   60.69    2.94
   3   3 -15   -1.93    2.08
  -3  -3 -15   -5.24    2.62
   3  -3 -15   -6.26    3.02
  -3  -3 -15   -5.78    2.49
   3   3 -15   -1.25    1.15
   3  -3 -15   -5.27    2.24
   3   3 -15   -1.27    2.31
  -3   3  15   -1.40    2.18
  -3   3  15   -3.77    1.84
  -3   3 -15   -3.37    3.03
  -3  -3 -16 1990.70   59.68
   3  -3 -16 2085.40   59.88
   3  -3 -16 2006.26   59.35
  -3  -3 -16 1984.03   59.45
   3   3 -16 1981.25   59.46
  -3   3  16 1933.84   59.41
   3   3 -16 1938.29   59.37
  -3   3  16 1946.23   59.29
  -3   3  17    2.72    1.97
  -3  -3 -17   -2.82    2.50
   3  -3 -17   -0.05    2.18
   3  -3 -17    2.61    3.25
  -3  -3 -17    2.59    2.70
   3   3  17   -1.90    2.87
  -3   3  17    2.98    2.23
   3   3 -17    2.73    2.35
   3   3  18  189.75    7.22
  -3   3  18  194.91    6.60
  -3  -3 -18  187.79    6.91
   3   3 -18  182.90    7.65
   3  -3 -18  197.21    6.64
  -3  -3  18  195.70    7.37
   3   3 -18  193.00    6.84
  -3   3  18  202.75    6.78
  -3   3 -18  189.48    6.33
   3  -3 -18  210.01    7.54
  -3  -3 -18  191.67    7.27
  -3  -3 -19   -4.46    3.17
   3  -3 -19   -0.81    3.23
   3  -3 -19   -0.31    2.22
  -3   3  19   -1.17    3.47
  -3  -3 -19    0.34    2.59
   3   3 -19    3.70    3.51
  -3   3 -19    0.74    1.57
   3   3 -19    0.25    2.38
  -3  -3  19   -2.55    3.52
   3   3  19    1.00    2.99
  -3   3  19   -1.37    2.10
  -3   3 -20    1.94    1.61
   3   3 -20    4.71    2.45
  -3  -3 -20    4.53    2.78
   3   3 -20   -0.35    3.44
  -3  -3  20    7.67    3.48
   3  -3 -20    7.29    2.29
  -3   3  20   -0.11    3.71
   3   3  20    3.88    3.44
  -3  -3 -20    4.13    2.89
   3  -3 -20    9.34    3.43
   3   3  20    0.85    3.00
  -3   3  20    2.57    2.13
  -3   3 -21   -1.04    1.80
   3   3 -21   -2.89    2.72
   3   3 -21   -0.50    3.95
  -3   3  21   -1.90    3.83
   3   3  21   -2.90    3.71
  -3  -3 -21   -7.29    3.63
   3  -3 -21   -6.38    4.03
  -3  -3  21   -4.61    3.96
  -3   3  21   -5.49    2.51
   3   3  21   -1.98    3.59
   3  -3 -21   -1.14    2.47
   3   3 -22  631.77   21.22
  -3   3 -22  631.35   19.75
   3   3 -22  657.37   20.26
   3   3  22  672.39   20.82
  -3   3  22  683.96   21.26
  -3   3  22  636.12   20.12
   3  -3 -22  671.34   21.14
  -3  -3 -22  655.87   20.80
   3   3  22  652.97   20.74
   3   3  22  655.76   19.92
   3  -3 -22  632.14   20.04
   3   3  23   -4.48    2.23
  -3  -3 -23   -6.17    3.93
   3  -3 -23   -9.93    4.33
   3   3 -23    2.67    2.74
  -3   3 -23   -1.34    1.78
  -3   3  23   -7.62    2.68
   3   3  23   -7.05    4.08
   3   3  23   -2.12    3.56
   3  -3 -23    0.28    2.49
   3   3 -23    1.39    4.46
  -3   3 -23   -2.42    3.96
  -3   3  23    1.58    4.02
   3   3  24  344.21   10.85
  -3  -3 -24  352.29   12.12
   3  -3 -24  352.17   12.30
  -3   3 -24  318.76   10.67
   3   3 -24  343.41   11.31
  -3   3  24  343.25   11.23
   3   3  24  345.25   12.05
  -3  -3 -24  343.94   11.81
   3   3 -24  348.15   12.71
   3  -3 -24  328.42   11.08
   3   3  24  340.87   12.24
  -3   3 -24  369.19   12.14
  -3   3  24  353.02   12.68
  -3   3  25   -0.29    5.02
   3   3  25   -0.25    4.42
   3   3 -25   -1.74    3.06
  -3   3 -25    0.96    4.50
   3   3  25    1.37    4.10
   3   3  25    2.13    2.31
   3   3 -25    3.34    4.92
  -3  -3 -25   -5.21    3.97
   3  -3 -25   -0.93    4.54
  -3  -3 -25   -3.54    4.14
   3  -3 -25    5.03    2.70
  -3   3 -26   93.64    6.00
  -3   3  26   95.55    6.65
  -3  -3 -26   93.79    5.47
   3   3 -26   96.48    6.55
   3   3 -26   87.56    4.57
   3   3  26  100.75    5.66
   3   3  26  100.24    6.27
   3  -3 -26   99.08    6.47
  -3  -3 -26   92.29    5.80
   3  -3 -26   91.08    4.30
  -3  -3 -27   -5.37    4.64
   3  -3 -27   -0.14    5.23
   3   3 -27   -0.15    3.17
  -3  -3 -27   -1.13    4.33
   3   3 -27   -5.27    5.22
   3  -3 -27   -1.76    4.87
   3   3  27   -2.07    4.38
  -3   3  27   -3.67    5.74
   3   3  27   -7.28    4.84
   3   3 -27    1.66    5.05
  -3   3 -27   -9.13    4.86
   3   3 -28  197.41    9.28
  -3  -3 -28  200.34    8.50
   3  -3  28  209.11    9.10
  -3   3  28  196.91    9.64
   3   3  28  201.51    9.07
   3  -3 -28  198.36    9.23
  -3  -3 -28  201.42    8.83
   3   3  28  205.91    8.63
   3  -3 -28  200.20    9.20
  -3   3 -28  213.03    9.09
   3   3 -28  200.34    9.49
   3   3 -29   -7.26    5.28
  -3  -3 -29    3.70    4.49
   3  -3  29   -3.97    5.46
  -3   3  29    2.79    5.74
   3   3  29    3.58    5.22
  -3  -3 -29   -1.93    5.12
   3  -3 -29   -7.10    5.74
   3   3  29   -1.54    4.56
   3  -3 -29   -8.54    5.11
  -3   3 -29    1.26    4.94
   3   3 -29   -2.72    5.49
   3   3 -30  123.93    8.05
  -3  -3 -30  129.53    7.12
   3   3 -30  141.03    8.06
   3   3  30  132.70    7.11
   3   3  30  150.56    7.97
  -3   3  30  143.98    8.61
  -3   3 -30  132.85    7.64
   3  -3 -30  123.49    8.03
   3  -3  30  136.55    8.22
   3  -3 -30  126.54    7.78
  -3   3  31   -9.77    6.79
   3   3  31   -2.42    5.93
   3  -3 -31   -6.44    5.62
   3   3 -31   -2.86    5.90
   3   3 -31   -3.59    6.21
  -3   3 -31    3.15    5.54
   3  -3 -31  -13.99    6.28
  -3  -3 -31   12.28    5.07
   3  -3  31   -1.66    6.26
   0  -4   0 3672.89  106.93
   4   0   0 3405.41  106.89
  -4   0   0 3594.43  106.96
   0   4   0 3711.92  106.94
   0   4   1    0.92    0.74
   0  -4   1    1.33    0.78
   4   0  -1   -0.50    0.78
   4   0   1    0.73    0.65
  -4   0  -1    1.31    0.78
   0   4  -1    0.48    0.79
  -4   0   1    0.69    0.47
  -4   0   2  908.50   27.64
   4   0  -2  897.68   27.63
  -4   0   2  910.87   27.54
   0   4  -2  925.85   27.66
   0  -4   2  907.47   27.63
   0  -4  -2  955.38   27.54
   4   0   3    1.54    0.82
   4   0  -3    0.98    0.81
   0   4  -3    2.68    0.92
   0  -4   3    1.80    0.96
  -4   0  -3    1.49    0.56
   4   0   3    1.26    0.49
   0  -4   3    1.01    0.90
  -4   0   3    0.49    0.78
  -4   0   3    0.70    0.86
   4   0   3    1.38    0.65
   0  -4   4  224.21    7.10
  -4   0  -4  228.82    6.89
   4   0   4  224.65    6.91
   0   4  -4  226.97    7.15
   4   0   4  226.45    6.86
  -4   0   4  219.40    7.05
   0  -4   4  223.75    7.16
   0  -4   4  231.57    7.12
   4   0  -4  221.36    7.10
   4   0   4  227.74    6.91
  -4   0   4  228.67    7.10
   4   0   5    0.12    0.66
   4   0   5    1.55    0.62
   0  -4   5    0.73    1.12
   0   4  -5    2.48    1.21
  -4   0   5    0.21    1.05
  -4   0  -5    1.11    0.62
   4   0   5    0.85    0.58
   0  -4   5    0.82    1.24
  -4   0   5    1.84    1.06
   4   0  -5   -0.19    1.03
  -4   0   6   32.54    1.69
   0   4   6   31.42    1.78
  -4   0  -6   35.31    1.42
   4   0   6   32.95    1.36
   4   0   6   30.26    1.76
   0  -4   6   36.99    1.88
   0   4  -6   32.79    1.88
   0  -4   6   35.25    1.94
   4   0   6   34.54    1.46
  -4   0   6   35.95    1.82
   4   0  -6   31.95    1.70
   4   0   7    0.82    0.87
   0   4  -7   -1.05    1.51
   0  -4   7    0.81    1.43
   4   0   7    2.18    1.10
   4   0   7    0.02    0.99
   0  -4   7    1.78    1.38
  -4   0   7    2.17    1.34
   4   0  -7    0.80    1.19
   4   0   7   -0.35    1.43
   0   4   7    1.70    1.02
   0   4   7    2.09    1.37
  -4   0   7    0.08    1.40
  -4   0  -7    1.77    0.92
   4   0   8 1772.51   54.64
   0  -4   8 1849.54   54.69
   0   4  -8 1885.09   54.65
   0  -4   8 1829.48   54.62
   4   0   8 1820.50   54.49
   0   4  -8 1849.80   54.70
  -4   0  -8 1783.53   54.43
   0   4   8 1926.38   54.71
   0   4   8 1785.11   54.40
  -4   0   8 1849.55   54.57
   4   0  -8 1777.24   54.56
  -4   0   8 1819.65   54.61
   4   0   8 1793.12   54.44
   4   0   9    1.13    1.50
  -4   0   9    0.21    1.43
   0  -4   9    0.97    1.71
   0   4   9    0.82    1.06
   4   0  -9    0.37    1.44
   0  -4   9    1.73    1.64
   4   0   9    0.76    1.32
   0   4  -9   -1.18    1.68
   0   4  -9   -1.14    1.78
   4   0   9   -0.19    1.32
   0   4   9    0.42    1.57
  -4   0  -9    0.65    1.20
  -4   0   9   -1.71    1.77
   4   0  10  186.18    6.09
  -4   0  10  187.23    5.99
   0   4 -10  181.00    6.17
   0   4  10  177.40    5.70
   4   0  10  176.26    5.92
   0  -4  10  174.78    6.06
  -4   0 -10  168.65    5.83
   0   4  10  175.11    6.11
  -4   0  10  184.55    6.13
   4   0  10  177.26    5.86
   0   4 -10  178.99    6.17
   4   0 -10  172.28    5.92
   0   4 -10  179.17    5.80
   0   4 -10  172.79    6.07
   0  -4 -10  179.17    6.11
   0  -4 -11    2.67    1.84
   0   4  11   -0.18    1.79
  -4   0  11   -0.11    1.90
  -4   0 -11    2.32    1.50
   0   4 -11    2.20    2.08
   0   4 -11    0.18    2.02
   4   0  11    2.42    1.56
   4   0 -11    3.72    1.49
   4   0  11    1.19    1.78
   0   4 -11   -0.36    1.33
   0   4 -11   -0.06    1.71
   0  -4 -12    3.92    2.02
  -4   0 -12    4.76    1.74
   0   4 -12    5.52    2.14
   4   0  12    6.73    2.08
   0   4 -12    4.96    1.94
   4   0 -12    5.66    1.75
   0   4  12    6.15    1.34
   0   4 -12    5.41    1.47
   4   0  12    7.24    1.84
   0   4 -12    8.50    2.12
  -4   0  12    5.12    2.18
   0   4 -13    2.58    1.47
  -4   0 -13    0.78    1.74
   0   4 -13    1.15    2.39
   4   0 -13    1.34    1.79
   0   4  13    1.62    1.32
   4   0  13    2.36    2.12
   0   4 -13    1.77    1.96
   0   4 -13    0.40    2.15
  -4   0  13    0.59    2.25
   4   0  13    0.71    1.80
   0  -4 -13   -0.93    2.19
   0   4 -14    7.51    1.57
  -4   0 -14   10.35    2.07
   0   4 -14    9.77    2.53
   0   4 -14    5.03    2.53
  -4   0  14    5.60    2.47
   4   0  14    5.70    2.11
   4   0 -14    7.65    1.95
   0   4 -14    7.65    2.07
   4   0  14    7.11    2.29
  -4   0 -14    3.61    2.03
   0  -4 -14    8.09    2.29
   0   4  14    6.85    1.40
  -4   0 -15   -1.79    2.23
   4   0  15    1.45    1.89
   4   0  15    2.25    2.25
   0   4  15    0.17    1.45
   0   4 -15    0.91    2.25
   4   0  15    0.08    2.28
  -4   0 -15   -3.77    2.35
   0  -4 -15    0.61    2.51
   4   0 -15   -2.06    2.04
   4   0 -16  552.87   16.97
   4   0  16  546.87   16.85
   0   4  16  545.43   16.67
   4   0  16  542.77   17.10
  -4   0 -16  548.90   17.10
   4   0  16  528.33   17.26
   0   4 -16  543.15   17.18
  -4   0 -16  558.92   17.16
   0  -4 -16  520.27   17.33
   4   0 -17   -1.12    2.21
  -4   0 -17   -1.23    2.61
   4   0  17   -0.49    2.09
   0  -4 -17   -4.23    3.00
  -4   0 -17   -1.44    2.65
   4   0  17   -2.59    2.94
   0   4 -17   -0.92    2.56
   0   4  17    0.83    1.63
   4   0 -18  116.99    4.62
   0  -4 -18  108.94    5.24
  -4   0 -18  115.21    4.97
   0   4  18  106.62    4.13
   0   4 -18  120.93    4.43
  -4   0  18  112.24    5.40
  -4   0 -18  113.97    4.92
   4   0  18  112.52    4.43
   4   0  18  122.13    5.08
   0   4 -18  109.03    4.92
   4   0  19    2.46    2.96
  -4   0  19    5.19    3.21
  -4   0 -19   -0.91    2.73
   4   0 -19   -0.41    3.38
   0   4 -19    1.60    2.10
   0   4 -19    1.38    3.39
   0  -4 -19    1.26    3.26
   4   0  19   -0.87    2.13
   0   4  19    2.04    2.54
   4   0  20    3.26    3.19
  -4   0  20    3.12    3.70
   4   0  20    1.12    3.12
  -4   0 -20    1.94    3.01
   4   0 -20    1.20    3.59
   0   4 -20    0.66    2.06
   0   4 -20   -1.79    3.43
   0  -4 -20    5.30    3.48
   4   0  20    2.04    2.22
   0   4  20    1.66    2.64
   0   4  21   -2.56    2.87
   4   0  21    0.50    3.23
   0   4 -21    3.30    2.30
   0   4 -21    0.23    3.63
   4   0 -21   -0.46    3.83
   4   0  21    4.14    2.34
   4   0  21   -1.83    3.37
  -4   0  21    1.47    3.72
   0  -4 -21   -2.34    3.30
  -4   0 -21   -2.70    3.20
   0   4  21    1.10    1.34
   0   4  22   13.05    3.11
   0   4 -22   14.00    2.43
   4   0  22   17.22    3.62
  -4   0  22   16.64    4.03
   0   4 -22   17.95    3.96
   0   4  22   11.01    3.99
   4   0 -22   18.00    4.10
   4   0  22   16.87    3.73
   0  -4 -22   16.67    3.83
  -4   0 -22   18.93    3.43
   4   0  22   13.34    2.45
   0   4  22   14.28    1.43
   0  -4 -23   -1.14    3.40
   4   0  23   -0.11    3.67
   0   4 -23   -0.06    2.35
   4   0 -23   -0.88    4.03
   0   4  23    5.72    4.24
   0   4  23   -1.88    3.06
   0   4 -23    2.45    4.01
   4   0  23   -1.54    3.70
  -4   0  23    1.13    4.36
  -4   0 -23   -4.65    3.77
   0  -4 -23   -3.04    3.88
   4   0  23   -1.32    2.38
   0   4  23    0.62    1.05
   0  -4 -24   90.73    5.23
   4   0 -24   86.92    5.66
   0   4  24   83.25    4.79
   4   0  24   87.98    5.27
   4   0 -24   86.12    5.79
   0   4  24   90.18    6.07
   0   4 -24   89.07    5.92
   0   4 -24   86.26    4.08
  -4   0  24   86.68    5.83
   4   0  24   96.70    5.55
  -4   0 -24   82.69    5.16
   0  -4 -24   86.68    5.53
   0   4  25    1.15    3.45
   0   4 -25   -0.95    2.51
   0   4  25   -1.53    4.75
   4   0 -25   -4.55    4.65
   4   0  25   -3.99    4.20
  -4   0  25    1.39    4.61
   0   4 -25   -5.94    4.70
   0  -4 -25    2.93    4.41
  -4   0 -25   -0.11    4.15
   4   0 -25    0.59    4.65
   0  -4 -25   -2.40    3.78
   4   0  25    1.03    3.95
   0   4  26   47.85    4.12
   0   4 -26   47.44    5.27
   0  -4 -26   44.10    4.62
  -4   0 -26   54.14    4.74
   0  -4 -26   49.04    5.27
   0   4 -26   45.25    3.19
   4   0 -26   43.67    5.20
   0   4  26   44.99    5.25
   4   0  26   44.70    4.83
  -4   0  26   43.92    5.56
   4   0 -26   48.91    5.43
   0   4 -27    3.84    5.01
   0  -4 -27   -1.64    4.29
   0  -4 -27    1.51    4.86
  -4   0 -27    2.10    4.56
   0   4  27    3.94    3.58
  -4   0  27   -1.82    5.26
   0   4  27   -0.31    5.21
   4   0  27    6.04    4.65
   4   0 -27   -6.71    5.20
   0   4 -27   -1.29    4.93
   4   0 -27   -4.82    5.10
  -4   0 -28    5.94    4.68
   0  -4 -28    4.55    5.11
   0   4  28    3.32    3.85
   0  -4 -28    3.83    4.53
   0   4 -28    2.88    5.03
   4   0 -28    4.83    5.14
   0   4  28    5.42    5.36
   4   0  28    0.13    4.99
  -4   0  28    3.66    5.20
   4   0 -28   -2.79    5.51
   0   4 -28    3.87    5.05
   0   4 -29    2.82    5.51
  -4   0 -29    0.53    4.63
   0  -4 -29    1.18    5.09
   0   4  29   -1.27    3.96
   4   0 -29    5.88    5.39
   0  -4 -29    0.41    4.70
   0   4 -29   -4.75    5.54
   4   0 -29   -0.80    5.68
   4   0  29    1.80    5.12
   0   4  29   -4.15    5.92
  -4   0  29   -2.99    5.75
   0   4 -30   -8.85    5.61
   0  -4  30    0.99    6.08
   0   4  30    1.07    4.07
   4   0 -30   -6.91    5.90
   0  -4 -30   10.20    5.29
  -4   0 -30    4.42    5.14
   0   4 -30    7.04    5.64
   0   4  30   -3.30    5.98
  -4   0  30    1.90    6.08
   4   0 -30    3.05    5.61
   0  -4 -30   -0.14    4.86
   0   4  31   -0.18    6.22
  -4   0  31   -8.12    6.32
   0  -4  31    1.37    6.20
   0   4 -31    7.34    5.89
   4   0 -31  -13.03    6.14
   0   4 -31   -2.84    6.01
  -4   0 -31   -2.56    5.31
   4   0 -31    8.16    6.00
   0  -4 -31   -2.24    5.13
  -1  -4   0  367.93   10.96
   1   4   0  377.66   10.98
  -1   4   0  369.15   11.04
   4  -1   0  354.96   10.96
   4   1   0  348.46   10.96
  -4   1   0  360.94   10.97
  -4  -1   0  357.53   11.07
  -4   1   0  352.30   10.96
   4  -1   0  356.96   11.00
  -4   1  -1 1269.97   37.49
   4  -1   1 1278.20   37.48
  -4   1   1 1295.78   37.40
   4   1  -1 1216.49   37.46
   4   1   1 1233.85   37.41
  -4   1  -1 1278.18   37.46
   4  -1  -1 1240.13   37.39
   4  -1   1 1257.82   37.46
  -4  -1  -1 1269.39   37.53
   1   4  -1 1259.45   37.46
   1   4   1 1265.13   37.42
  -1   4  -1 1289.76   37.51
  -1  -4   1 1239.61   37.44
   1  -4   1 1241.32   37.49
  -1  -4  -1 1279.57   37.42
   4   1  -1 1220.58   37.34
   4  -1  -1 1229.52   37.34
  -4   1   1 1201.46   37.48
   4  -1  -1 1247.61   37.49
   4   1  -2 2161.59   65.62
  -1  -4  -2 2322.25   65.69
   4   1   2 2272.05   65.76
  -4  -1  -2 2283.55   65.79
   4   1   2 2144.25   65.61
   4   1  -2 2159.12   65.72
  -4  -1   2 2248.85   65.73
  -4   1  -2 2275.56   65.77
  -4   1   2 2170.45   65.58
  -1  -4   2 2200.56   65.70
   4  -1   2 2164.74   65.67
  -1   4  -2 2263.31   65.75
   1   4   2 2202.81   65.64
   1  -4   2 2200.94   65.72
   4  -1  -2 2147.19   65.62
  -1  -4   2 2165.40   65.72
   1   4  -2 2339.86   65.75
  -4   1   2 2161.32   65.73
  -4   1  -2 2111.59   65.66
  -4   1   3    0.77    0.91
  -1  -4   3    1.04    0.92
  -1   4  -3    2.68    1.03
   4   1   3    1.01    0.92
   1   4  -3    2.35    0.91
  -4   1  -3   -0.26    1.01
  -1  -4   3    0.76    0.93
  -1   4  -3    1.16    0.94
   1  -4   3    0.98    0.89
  -4   1  -3    0.36    0.68
  -4   1  -3    0.85    0.63
   1   4  -3    1.71    0.91
   4  -1   3    1.38    0.75
  -4  -1   3    0.62    0.91
   4   1  -3    0.28    0.92
   4   1   3    1.80    0.53
  -4  -1   3    0.53    0.74
   4   1  -3   -0.11    0.75
  -4   1  -3    0.69    0.74
  -4  -1   4   38.82    1.70
  -4  -1   4   44.10    1.83
   4   1  -4   37.32    1.76
   4   1   4   37.17    1.45
  -4   1  -4   39.66    1.88
  -4   1   4   40.38    1.75
   4   1   4   39.39    1.41
   1  -4   4   41.37    1.82
  -4   1  -4   41.54    1.56
   4  -1  -4   41.67    1.58
   1  -4   4   40.73    1.77
  -4   1  -4   42.08    1.58
   4  -1   4   41.60    1.57
  -1  -4   4   40.65    1.80
   4  -1   4   42.42    1.57
  -1   4  -4   41.39    1.87
   1   4  -4   43.60    1.85
   4   1  -4   41.11    1.69
  -4   1  -4   41.22    1.44
   1   4  -4   39.25    1.84
  -1  -4   4   39.75    1.85
  -4  -1   5  114.99    4.07
   4   1  -5  116.60    4.12
  -4   1   5  124.02    4.13
   4   1   5  122.43    3.91
  -1   4   5  124.52    4.19
  -4   1  -5  134.77    4.26
   1  -4   5  118.88    4.12
  -4   1  -5  126.70    3.94
   4  -1  -5  123.28    3.90
  -4   1  -5  124.88    3.89
   4   1   5  118.58    3.76
   4  -1   5  122.36    3.92
  -1   4  -5  129.44    4.18
   1  -4   5  122.42    4.13
  -1  -4   5  122.38    4.13
   4  -1   5  124.71    3.96
  -4   1  -5  122.50    3.89
   4   1  -5  122.52    4.11
   1   4  -5  120.75    4.23
   1  -4   5  122.08    4.21
  -1  -4   5  120.87    4.18
  -4  -1   6  181.56    5.74
   4  -1   6  178.68    5.51
   4   1  -6  169.35    5.71
  -4   1   6  172.83    5.72
   1   4   6  171.15    5.76
  -1   4   6  175.61    5.77
   4  -1  -6  175.35    5.72
   4  -1   6  175.45    5.81
   4  -1  -6  172.46    5.44
   4   1   6  175.34    5.39
  -1   4   6  179.97    5.65
   4   1   6  173.84    5.35
  -4   1  -6  178.31    5.45
   4  -1   6  179.17    5.52
   4  -1   6  172.17    5.58
  -1   4  -6  177.34    5.79
   1  -4   6  191.84    5.77
  -1  -4   6  182.42    5.77
  -4   1  -6  175.97    5.53
   4   1   6  174.08    5.52
   1  -4   6  170.12    5.80
   4   1   6  171.67    5.51
   1   4  -6  180.05    5.86
  -1  -4   6  177.31    5.81
   4  -1   7   23.28    1.82
  -1   4   7   24.83    1.85
   1   4   7   24.35    1.83
  -4  -1  -7   28.48    1.47
   4  -1  -7   28.27    1.20
   4   1  -7   26.21    1.66
  -1   4   7   38.99    1.60
  -4   1  -7   27.27    1.24
   4  -1   7   26.60    1.47
  -4  -1   7   25.49    1.75
   4  -1   7   24.83    1.48
   1  -4   7   28.84    1.83
  -1  -4   7   40.40    1.99
   1  -4   7   28.90    1.90
   4  -1   7   29.38    1.69
   1   4  -7   26.51    1.96
   4  -1  -7   27.88    1.74
   4   1   7   26.27    1.43
   4   1  -8  342.85   11.01
  -4   1   8  357.51   11.00
  -4  -1  -8  362.53   10.89
   1   4   8  351.44   11.11
  -1   4   8  331.80   11.11
   4   1  -8  359.98   10.65
   4  -1   8  375.86   11.16
  -1   4  -8  355.96   10.95
   1   4   8  351.12   10.79
  -1   4   8  346.27   10.88
   4  -1   8  355.45   10.84
   4   1   8  356.28   10.86
  -1  -4   8  350.42   11.09
   1  -4   8  356.03   11.06
   1  -4   8  348.82   11.13
   4  -1   8  341.22   10.98
   1   4  -8  356.51   11.17
   4  -1  -8  353.59   11.01
   1   4  -8  349.46   11.12
   4  -1   8  338.25   10.85
  -4  -1   8  344.78   11.07
  -1   4  -8  364.03   11.09
  -1   4  -9  764.68   23.16
  -4   1   9  773.80   22.63
  -4   1   9  765.99   23.01
   4   1  -9  769.16   23.02
   1  -4  -9  740.77   23.11
   1   4   9  742.46   23.10
  -4  -1  -9  726.20   22.90
   4   1  -9  758.30   22.68
   4  -1   9  735.77   23.13
  -1   4  -9  757.85   22.95
   1   4   9  746.96   22.76
   4  -1   9  752.79   22.85
  -1   4   9  737.99   22.88
   1  -4   9  764.59   23.16
   1   4  -9  760.84   23.15
  -4  -1   9  776.01   23.10
  -1   4  -9  780.57   23.10
   4  -1   9  749.15   22.90
   1  -4   9  765.59   23.09
   1   4  -9  737.36   23.20
  -1   4  -9  752.98   23.15
   4  -1   9  752.17   23.01
   4  -1  -9  756.16   23.01
  -1   4   9  761.70   23.15
   4  -1  10  101.54    3.90
  -4   1  10   94.93    3.65
   4   1 -10  102.86    3.68
  -4   1  10   96.62    3.12
  -1   4 -10   97.20    3.85
   4   1  10   96.80    3.87
  -1   4 -10   93.62    3.55
  -4  -1 -10  100.87    3.58
   1   4  10   95.93    3.81
   1  -4 -10   96.19    3.88
   4  -1  10   93.79    3.61
   4  -1  10   95.97    3.70
   1  -4  10   99.63    3.90
   1   4  10   96.13    3.27
   1  -4  10   90.45    3.80
  -1   4  10   95.89    3.85
   1   4 -10   94.98    4.00
  -1   4 -10   97.64    3.95
   4  -1 -10   94.94    3.67
   1   4 -10   97.92    3.89
  -4  -1  10   98.37    3.83
   4  -1  10   98.33    3.57
  -1   4 -10   98.59    3.83
   4  -1  11    6.68    1.77
  -1   4 -11   10.46    1.80
  -4   1  11    9.07    1.68
   4   1 -11    7.53    1.70
   1   4 -11   10.69    1.75
  -4   1  11    8.55    0.94
   4   1  11    8.17    1.94
   1  -4 -11    7.40    1.82
  -4  -1 -11    7.02    1.58
  -4  -1 -11    7.85    1.48
  -1   4 -11   10.62    1.54
   4  -1  11    7.90    1.66
   1  -4  11    8.98    1.99
   4  -1  11    9.12    1.79
  -4  -1  11    5.30    1.93
   1   4 -11    8.98    2.10
  -1   4 -11    8.95    1.92
   4  -1  11    8.44    1.62
   1  -4  11    6.42    1.99
   1   4 -11    9.90    2.10
  -1   4 -11    8.32    2.11
  -1   4  11    6.82    1.39
   4  -1 -11    7.24    1.64
  -4   1  11    6.80    1.94
   1   4  11    9.74    1.85
   4   1  11    5.96    1.61
  -1   4  11    6.82    1.88
  -4   1  12  220.45    7.03
   1   4 -12  228.75    7.51
   4   1 -12  228.20    7.47
  -4   1  12  223.80    7.44
   1  -4 -12  216.81    7.68
  -4  -1 -12  215.46    7.43
  -1  -4 -12  222.73    7.61
   4  -1  12  231.61    7.40
  -1   4 -12  218.05    7.31
   4   1  12  221.18    7.67
  -1   4 -12  225.77    7.68
   4  -1  12  227.17    7.70
   1   4 -12  224.74    7.20
   4  -1  12  239.82    7.60
   1  -4  12  230.92    7.68
   4   1  12  219.55    7.43
   1   4 -12  227.97    7.71
   1   4  12  237.47    7.75
  -4   1  12  218.57    7.67
  -1   4 -12  240.24    7.72
  -4  -1 -12  229.04    7.39
  -1   4 -12  229.25    7.78
   1   4 -12  228.60    7.79
  -1   4  12  223.05    7.27
   1   4  12  231.40    7.11
  -4  -1  12  225.78    7.70
   4  -1  12  228.62    7.42
   1   4 -13   31.81    1.87
  -4   1  13   32.39    2.18
   1  -4 -13   29.74    2.57
  -4  -1 -13   31.05    2.32
  -1  -4 -13   29.44    2.45
   4  -1  13   32.01    2.37
   1   4 -13   30.86    2.80
  -4  -1  13   32.71    2.75
   4   1  13   29.12    2.35
  -1   4 -13   35.35    2.79
   4  -1 -13   33.28    2.75
  -4   1  13   29.82    2.77
   1   4 -13   35.91    2.82
  -4  -1 -13   30.00    2.26
  -1   4 -13   29.29    2.84
   4  -1  13   35.54    2.24
  -1   4 -13   30.66    2.06
  -1   4  13   30.19    1.93
   4   1 -13   32.35    2.23
   1   4  13   30.05    1.67
   1   4 -13   28.80    2.36
  -1   4 -13   31.47    2.50
   4   1  13   30.26    2.59
   4  -1  13   30.61    2.46
   1   4 -14   19.80    1.65
  -4   1  14   21.03    2.09
  -1  -4 -14   21.18    2.57
  -4  -1 -14   20.01    2.29
   1  -4 -14   20.10    2.54
  -1   4 -14   19.82    2.66
   4   1  14   20.08    2.28
  -4   1 -14   18.85    2.20
  -4   1  14   20.54    2.79
   1   4 -14   19.74    2.73
   4  -1 -14   19.71    2.59
   1   4 -14   20.85    2.90
  -1   4 -14   17.87    2.76
  -4  -1 -14   18.83    2.17
   4   1 -14   17.62    2.18
  -4   1 -14   19.08    1.05
   4  -1  14   21.05    2.11
  -4  -1  14   20.17    2.59
   4  -1  14   18.54    2.31
   4   1  14   17.15    2.38
  -1   4 -14   21.11    2.43
   1   4 -14   15.18    2.18
   4  -1  14   17.84    2.56
   1   4  14   18.12    1.43
  -1   4  14   20.34    1.79
  -4   1 -15    0.09    0.91
   1   4  15    0.20    1.32
  -1   4  15   -1.29    1.77
   4   1 -15   -2.45    2.18
   4  -1  15   -0.12    2.32
   4   1  15   -0.54    2.42
  -4   1 -15   -2.54    2.43
   4  -1 -15   -0.89    2.75
  -4  -1 -15    1.73    2.32
   4  -1  15   -1.63    2.05
   1   4 -15    3.09    1.53
  -4  -1 -15    0.06    2.41
   1  -4 -15    1.24    2.80
  -1  -4 -15   -2.73    2.73
   4  -1  15    0.45    2.66
  -1   4 -15    0.82    2.37
   4   1  15   -2.12    2.57
   1   4 -15   -0.97    2.16
   4  -1  16  897.48   26.07
   4  -1  16  866.95   26.24
  -4   1 -16  852.73   26.28
   4   1  16  828.55   26.23
   4  -1 -16  878.59   26.60
  -4  -1 -16  866.10   26.22
   1   4  16  858.66   25.77
  -1   4  16  864.97   25.95
  -1   4 -16  880.21   26.45
   4   1  16  855.33   26.49
   1   4 -16  868.79   26.28
  -4  -1 -16  926.06   26.38
  -1  -4 -16  841.98   26.45
   1  -4 -16  875.31   26.52
   4   1 -16  848.57   26.15
  -4   1 -16  812.15   25.58
   4  -1  16  859.15   26.43
   4  -1  17  117.15    4.97
   1   4  17  121.02    3.97
   1   4 -17  119.50    4.50
  -1   4  17  107.53    4.20
   1   4 -17  116.65    4.76
   4   1  17  120.68    5.13
  -1   4 -17  112.92    4.88
  -4   1 -17  113.37    4.76
   4  -1 -17  110.46    5.20
  -4  -1 -17  117.83    4.77
  -4  -1 -17   99.45    4.70
  -1  -4 -17  112.42    5.10
   1  -4 -17  119.99    5.28
   4   1 -17  115.30    4.60
  -4   1 -17  106.80    3.64
   4  -1  17  111.82    4.42
  -1   4  18   69.67    3.74
   4  -1  18   82.06    3.64
  -4  -1 -18   81.34    4.16
  -1  -4 -18   81.63    4.33
   1  -4 -18   76.50    4.37
   4   1  18   78.91    3.55
   4  -1  18   82.06    4.27
  -1   4  18   82.34    3.40
   1   4 -18   82.61    3.65
  -1   4 -18   81.61    3.46
  -4  -1  18   81.48    4.55
  -4   1 -18   80.57    4.14
   4  -1 -18   82.77    4.64
  -4   1  18   85.84    4.68
   1   4 -18   77.16    4.54
  -4  -1 -18   79.56    3.98
   4   1 -18   77.03    3.73
   1   4 -18   76.07    3.99
   4   1  18   73.33    4.12
  -1   4 -18   81.14    4.20
   4  -1  19   -0.05    2.27
  -1   4  19    2.15    2.41
   1   4  19   -1.80    2.74
  -1   4 -19    2.13    1.99
  -1   4  19    0.05    1.94
   4   1  19   -1.53    2.17
   1  -4 -19   -0.20    3.04
  -4  -1 -19    4.72    2.93
  -1  -4 -19    4.48    3.01
   4   1  19    2.88    3.01
   1   4 -19    1.33    2.21
  -4   1  19    1.34    3.55
  -4  -1  19    2.30    3.53
  -4   1 -19   -1.57    2.90
   4  -1 -19   -2.36    3.29
   1   4 -19    0.11    3.31
  -1   4 -19   -0.31    3.17
  -4  -1 -19   -1.46    2.74
   4   1 -19    2.49    2.41
   4  -1  19    1.74    3.01
   1   4  20   16.38    3.10
   4  -1  20   12.60    2.39
   1  -4 -20   13.06    3.69
  -1  -4 -20    9.43    3.41
  -4  -1 -20   16.44    3.15
   4  -1  20   13.28    3.33
   1   4 -20   13.11    2.39
  -1   4 -20   16.17    2.20
  -1   4  20   11.90    1.09
   4   1  20   16.39    2.33
   4  -1 -20   18.43    2.57
  -4   1 -20   12.01    0.85
  -4   1  20   10.37    3.85
  -4  -1  20   15.18    3.80
   4  -1  20   12.22    3.24
   4   1  20   10.84    3.33
   4  -1 -20   12.45    3.82
  -4   1 -20   15.05    3.22
   1   4 -20    8.14    3.66
  -1   4 -20   17.50    3.76
   4   1 -20   13.84    2.56
  -1   4  20   15.37    2.72
   4   1  20   23.26    3.53
   4  -1  21   53.03    3.21
   4   1  21   54.82    3.17
   4  -1  21   54.25    4.19
  -1   4 -21   52.53    3.00
   1   4 -21   55.57    3.26
  -4   1 -21   64.02    4.05
   1  -4 -21   51.35    4.21
  -1  -4 -21   63.88    4.69
  -4  -1 -21   62.13    4.06
   4  -1 -21   55.95    3.43
   4  -1  21   53.68    4.16
   4   1  21   66.23    4.40
  -4   1  21   62.16    4.86
  -4  -1  21   60.03    4.48
   4  -1 -21   51.49    4.49
   1   4  21   60.08    4.58
  -1   4  21   49.91    4.46
   1   4 -21   50.58    4.70
  -1   4 -21   54.18    4.66
   4   1 -21   48.00    3.42
   1   4  21   56.37    3.96
  -1   4  21   57.98    3.65
   4   1  21   59.57    4.24
   4   1  22  140.20    5.25
  -1  -4 -22  152.49    6.40
   1  -4 -22  134.82    6.62
  -4  -1 -22  138.14    6.18
  -4   1 -22  137.54    6.20
   4   1  22  147.02    6.28
   4  -1 -22  140.94    5.50
   4   1 -22  137.07    6.80
  -4   1  22  138.92    6.86
  -4  -1  22  140.93    6.75
   4  -1  22  145.12    6.37
   4   1  22  137.74    6.22
   4  -1 -22  146.28    6.81
   4   1 -22  151.18    6.66
   1   4  22  139.22    6.60
  -1   4  22  140.47    6.68
  -1   4 -22  138.90    6.62
   1   4 -22  128.41    6.81
   1   4 -22  136.40    5.36
  -1   4 -22  131.92    5.17
   1   4  22  132.15    4.75
   4   1 -22  144.52    5.60
  -1   4  22  140.80    5.72
   1   4  22  139.36    6.05
   1   4  23   20.27    1.82
  -1  -4 -23   20.77    3.65
   4   1 -23   15.59    4.20
   4  -1  23   15.63    3.87
  -4  -1  23   16.79    4.27
   4   1  23   26.42    4.06
  -4   1  23   19.01    4.49
   1   4  23   24.26    4.25
  -1   4  23   19.37    4.67
   4   1 -23   17.60    4.25
  -4   1 -23   14.55    3.88
   4  -1 -23   20.96    4.42
  -1   4 -23   21.91    4.20
   1   4 -23   11.19    4.24
  -1   4  23   14.50    3.15
   1   4  23   24.11    3.52
   4   1  23   19.53    4.00
   1   4 -23   21.44    2.81
  -1   4 -23   14.65    2.40
  -4  -1 -23   17.39    3.58
  -1  -4 -23   19.22    4.22
  -4  -1 -23   17.41    3.91
   1  -4 -23   20.93    4.08
   4   1  23   17.77    2.55
  -4   1 -24  263.39    9.38
   4  -1 -24  252.65    9.73
   1  -4 -24  255.61    9.46
  -4  -1 -24  251.11    9.31
  -1  -4 -24  251.37    9.40
   4   1  24  252.28    9.29
   1   4  24  254.73    8.98
  -1   4  24  241.31    8.71
   4   1 -24  235.10    9.75
  -1  -4 -24  240.66    9.06
   4   1  24  244.84    9.31
  -4   1  24  250.33    9.79
  -4  -1  24  242.60    9.67
   4  -1  24  261.54    9.31
  -1   4  24  258.99    9.92
   4   1 -24  249.94    9.65
   1   4  24  256.92    9.70
  -4  -1 -24  231.86    9.04
   1   4 -24  251.22    9.77
  -1   4 -24  246.91    9.55
  -1   4 -24  232.83    8.08
   1   4 -24  238.27    8.32
   1   4  24  208.68    7.64
   4   1  24  249.76    8.14
  -4   1 -25   13.38    4.22
  -4  -1 -25    9.85    3.96
   1  -4 -25   11.93    4.23
  -1  -4 -25   16.18    4.36
  -4  -1 -25   15.83    4.33
  -1   4 -25   17.91    4.66
   4   1  25   14.66    4.12
  -1   4 -25   12.74    2.49
   1   4 -25   14.50    2.81
  -1   4  25   11.79    4.81
   4  -1 -25   13.59    5.03
   1   4  25   18.68    4.93
   4   1 -25   16.86    4.78
   4   1 -25    6.75    4.76
   1  -4 -25   13.35    4.13
   4   1  25   12.66    2.59
   1   4 -25   13.27    4.88
  -1  -4 -25   10.55    3.87
   4   1  25   19.34    4.37
   4  -1  25   13.50    4.38
  -4   1  25   17.22    4.80
  -4  -1  25   10.95    4.97
  -1   4  25   10.91    3.26
   1   4  25   12.33    3.72
   4   1  26    9.20    4.24
   1  -4 -26   15.64    4.66
  -4  -1 -26   13.11    4.21
  -4   1 -26    8.00    4.15
  -1  -4 -26    8.43    4.54
  -1   4 -26   12.79    4.78
   4   1 -26   10.35    5.04
   4  -1 -26    7.71    4.85
   4   1 -26    5.95    4.71
   1   4 -26    9.26    4.75
  -1  -4 -26    8.83    4.16
   4   1  26    8.73    4.47
   1   4  26    5.10    4.99
  -4  -1  26   12.16    4.83
  -4   1  26    6.67    4.82
  -1   4  26    1.95    5.01
   4  -1  26    8.65    4.40
  -1   4 -26   10.14    2.45
   1   4 -26   11.05    2.74
   1   4  26    8.39    3.93
  -1   4  26   10.10    3.35
   4  -1 -26    8.37    4.79
   1  -4 -26    7.07    4.25
  -4  -1  27    3.61    5.28
   4   1  27    4.07    4.67
  -4   1  27    6.99    4.92
  -1   4  27   -2.98    5.40
   1   4  27    6.09    4.85
  -1   4 -27    0.98    4.71
   4   1 -27    2.70    5.18
  -4   1 -27   -2.11    4.38
   4  -1 -27    2.37    4.97
  -4  -1 -27   -4.33    4.55
  -1   4 -27   -3.14    4.95
   1  -4 -27   -1.54    4.80
  -1  -4 -27    1.89    4.78
   4  -1 -27    3.33    4.88
   1  -4 -27    4.47    4.51
  -1  -4 -27   -2.17    4.23
   4   1 -27   -4.41    5.19
   1   4 -27   -6.01    5.14
   4   1  27    0.37    4.40
  -1   4  27   -3.72    3.39
   1   4  27    0.22    3.86
  -4   1  28  101.31    6.91
   1   4  28   85.49    6.92
   4   1  28   94.92    6.36
  -4  -1  28  106.76    7.05
   4   1 -28  101.48    7.05
  -1   4  28   95.27    7.10
  -1   4 -28  103.53    6.76
   1   4 -28  110.31    7.09
  -1   4  28   95.68    5.23
   1   4  28   95.12    5.66
   1  -4  28   96.05    7.09
   1  -4 -28   97.85    6.17
   4   1 -28   90.05    6.95
   4  -1 -28   99.53    6.94
  -1  -4 -28   92.89    6.08
  -1   4 -28   85.76    6.54
   1   4 -28   89.26    6.82
  -4   1 -28   99.63    6.23
   4  -1 -28   97.84    7.05
   1  -4 -28   99.21    6.49
  -4  -1 -28   99.67    6.16
  -1  -4 -28   99.37    6.72
  -1   4 -29   -1.05    5.07
   4   1 -29   -5.62    5.82
   1   4 -29   -2.35    5.45
  -1   4  29   -0.97    3.68
   1   4  29    1.71    4.19
  -1  -4 -29    4.46    5.08
  -4   1 -29   -5.22    5.02
   4  -1 -29    6.18    5.73
   1  -4 -29   -1.80    5.14
  -4  -1 -29   -4.41    4.92
   1  -4  29   -7.86    5.92
  -1  -4 -29    0.66    4.67
   4  -1 -29   -1.87    5.30
   4   1 -29   -1.77    5.35
   1  -4 -29    0.57    4.76
   1   4 -29    0.51    5.46
   1   4  29   -0.97    5.34
  -4  -1  29    0.33    5.62
  -1   4  29   -0.51    5.98
  -4   1  29   -4.38    5.75
   4   1  29    7.51    4.99
   4   1 -30   54.15    6.63
   1   4 -30   66.34    6.50
  -1   4 -30   57.56    6.30
   1   4  30   56.20    5.12
   1  -4  30   52.28    6.65
   1  -4 -30   41.06    5.72
   1   4 -30   46.72    6.53
   4  -1 -30   46.25    6.19
   4   1 -30   51.09    6.53
  -1  -4 -30   50.57    5.59
  -1   4  30   50.11    6.70
  -4   1  30   52.17    6.78
   1   4  30   48.91    6.50
  -4  -1  30   48.92    6.78
   4   1  30   57.81    5.98
  -4  -1 -30   51.92    5.78
   1  -4 -30   51.31    6.41
   4  -1 -30   51.29    6.30
  -4   1 -30   50.57    5.85
   4  -1 -31    6.56    6.10
  -4  -1 -31   18.21    5.53
  -4   1 -31    5.87    5.46
   1  -4 -31   11.50    6.01
   1   4  31    7.50    4.34
  -1  -4  31   24.93    6.45
   1  -4  31    6.64    6.31
   1   4  31   11.90    6.05
  -4   1  31    9.67    6.43
   4   1  31   18.38    5.64
  -1   4  31    9.93    6.32
   1  -4 -31    7.76    5.32
   4   1 -31   22.13    6.25
  -1  -4 -31   16.72    5.11
   1   4 -31   10.26    6.03
   4  -1 -31    7.10    5.85
   4   1 -31    7.73    6.20
   1   4 -31   19.93    5.86
  -1   4 -31   19.80    5.83
  -4   2   0  348.32   10.29
   4  -2   0  350.96   10.50
  -4   2   0  343.33   10.44
  -4   2   0  336.61   10.34
  -2  -4   0  337.52   10.36
   4  -2   0  340.08   10.46
  -4   2   0  341.56   10.47
  -2  -4   0  330.85   10.35
   4  -2  -1 1792.85   52.85
   4  -2   1 1807.35   52.83
  -4   2  -1 1725.29   52.82
  -4   2  -1 1775.10   52.85
  -2  -4   1 1753.05   52.77
   4  -2   1 1762.13   52.87
   4  -2  -1 1748.02   52.83
  -2  -4  -1 1786.53   52.72
   2   4   1 1759.76   52.72
  -4  -2   1 1783.86   52.65
  -2   4  -1 1835.34   52.87
  -2  -4  -1 1845.83   52.86
  -4  -2  -1 1788.37   52.90
  -4   2   1 1720.98   52.71
  -2  -4  -1 1726.37   52.68
  -2  -4   1 1774.04   52.77
   2   4  -1 1735.67   52.77
  -4   2   1 1762.26   52.71
  -4   2   1 1751.41   52.85
  -4  -2  -2   42.49    1.94
   4   2   2   43.62    1.91
  -2  -4  -2   47.07    1.84
   4  -2  -2   46.56    1.68
  -4   2  -2   46.19    1.93
   4  -2  -2   45.88    1.82
  -4   2  -2   45.33    1.83
   4  -2  -2   41.54    1.87
   4  -2   2   42.03    1.89
   2   4   2   46.53    1.63
  -2   4  -2   47.48    1.91
   2  -4   2   45.73    1.86
   2   4  -2   45.49    1.83
  -4   2   2   46.02    1.70
   2   4  -2   45.08    1.84
  -2  -4   2   44.64    1.81
  -4   2   2   45.30    1.88
   4   2  -3  440.43   13.53
   4   2   3  460.50   13.63
  -4  -2  -3  441.88   13.67
  -2  -4  -3  463.65   13.62
   4   2  -3  433.83   13.58
   4  -2  -3  430.93   13.50
  -4   2  -3  454.69   13.67
   4  -2  -3  447.68   13.53
   4  -2  -3  420.80   13.59
  -4   2  -3  441.94   13.54
   4  -2   3  452.32   13.63
  -2   4  -3  451.13   13.63
   2   4   3  441.28   13.42
   2  -4   3  435.10   13.57
  -4   2  -3  473.90   13.56
   2   4  -3  445.89   13.57
  -2  -4   3  438.92   13.55
  -4   2  -3  456.39   13.51
  -4   2   3  446.28   13.53
   2   4  -3  440.61   13.60
  -2  -4   3  441.67   13.60
   4   2   4  130.70    4.21
   2   4   4  123.89    4.06
   4   2  -4  118.39    4.11
   4  -2  -4  116.65    4.07
  -4   2  -4  126.09    4.25
   4  -2  -4  122.17    4.00
  -2   4   4  127.96    4.17
  -4   2  -4  128.30    4.02
  -2   4  -4  124.87    4.19
   4  -2   4  121.34    4.15
  -4   2  -4  124.88    4.05
   2  -4   4  122.00    4.13
   2   4  -4  121.66    4.13
   4  -2   4  122.10    4.02
  -2  -4   4  125.02    4.09
  -4   2  -4  121.44    4.02
  -2   4  -4  138.69    4.22
   4   2  -4  120.53    4.07
   2   4  -4  123.61    4.17
   4  -2  -4  117.67    4.11
  -4   2   5   17.66    1.39
   2  -4   5   18.36    1.41
   2   4   5   20.89    1.26
   4   2  -5   18.73    1.36
   4   2   5   19.70    0.88
   4   2   5   19.64    1.15
   4  -2  -5   20.43    1.34
  -2   4   5   22.06    1.43
  -4   2  -5   19.29    1.59
   4  -2  -5   20.70    1.15
  -2   4  -5   19.33    1.47
  -2   4   5   21.18    1.38
   4  -2   5   18.25    1.41
  -4   2  -5   17.92    1.23
   2  -4   5   19.54    1.42
   4  -2   5   20.10    1.23
  -4   2  -5   21.81    1.33
  -2   4  -5   20.48    1.54
  -2  -4   5   19.93    1.39
  -4   2  -5   22.50    1.13
   4   2  -5   20.25    1.45
   2   4  -5   19.65    1.59
   4   2   5   19.92    0.91
   4  -2  -5   18.54    1.46
  -4   2  -6  749.34   21.47
  -4  -2   6  707.13   21.60
  -4   2   6  714.37   21.62
   4  -2   6  714.41   21.69
   4   2   6  685.84   21.26
   4   2  -6  713.78   21.60
   4  -2  -6  705.62   21.59
  -2   4   6  724.85   21.68
   4   2   6  726.12   21.48
  -4   2  -6  691.34   21.72
  -2   4  -6  715.95   21.62
  -2   4   6  717.15   21.57
   4  -2   6  693.08   21.59
   4  -2   6  721.60   21.47
  -2   4  -6  728.86   21.65
   2  -4   6  710.64   21.59
  -2  -4   6  719.96   21.62
   4  -2   6  717.89   21.51
   4   2  -6  707.66   21.61
   2  -4   6  707.62   21.70
   4  -2  -6  709.67   21.59
   2   4  -6  721.64   21.72
   4   2   6  719.00   21.34
  -4  -2   7 3372.13  101.18
   2   4  -7 3558.06  101.26
  -4   2  -7 3503.75  101.06
  -4   2   7 3389.76  101.17
   4  -2   7 3302.55  101.24
   4   2  -7 3410.96  101.18
   2   4   7 3488.94  101.23
   4   2   7 3173.46  101.06
  -2   4   7 3297.07  101.25
  -4   2  -7 3740.27  101.37
  -2   4  -7 3373.17  101.17
  -2   4   7 3364.38  101.11
   4  -2   7 3373.31  101.15
   4  -2   7 3355.92  101.04
  -2  -4   7 3367.29  101.19
   2  -4   7 3412.80  101.18
   4  -2   7 3364.12  101.09
   4   2  -7 3339.18  101.19
   4  -2  -7 3347.75  101.19
   2  -4   7 3380.47  101.27
   2   4  -7 3380.56  101.28
   4  -2  -7 3395.23  101.15
  -2   4  -8   19.32    1.95
   4  -2   8   17.14    1.73
   4   2  -8   19.02    1.62
  -4   2   8   19.36    1.73
  -4   2  -8   21.82    1.89
  -2   4  -8   20.42    1.64
   2  -4  -8   16.41    1.72
   2   4   8   18.91    1.73
   4  -2   8   19.44    1.72
   4  -2   8   16.97    1.46
   2   4  -8   18.06    1.82
  -2   4  -8   17.74    1.76
  -4  -2   8   19.80    1.76
   2  -4   8   19.22    1.73
   4  -2   8   17.73    1.56
   4   2  -8   19.86    1.87
   4   2   8   25.57    1.51
  -4   2  -8   17.27    1.46
  -2   4   8   16.55    1.74
   4  -2  -8   23.75    1.77
   2  -4   8   18.58    2.00
   2   4  -8   17.73    1.90
   4  -2   8   18.51    1.70
   4  -2  -8   16.93    1.61
  -2   4   8   19.74    1.54
  -4   2   9   33.07    1.98
   4  -2   9   35.89    2.11
  -2   4  -9   32.43    2.20
   4   2  -9   31.22    2.01
   2  -4  -9   28.05    2.08
   2   4   9   32.96    2.09
  -4   2  -9   28.00    2.27
  -2   4  -9   34.40    1.94
   2   4   9   29.62    1.37
   4  -2   9   30.14    1.91
   2   4  -9   29.93    2.33
   4  -2  -9   30.74    1.86
   4  -2   9   32.71    1.90
   2  -4   9   28.00    2.02
  -2   4   9   29.53    2.06
  -4   2  -9   30.19    1.83
   4  -2  -9   32.30    2.10
   4   2  -9   31.01    2.15
   4   2   9   27.86    1.78
   2  -4   9   31.80    2.29
   4  -2   9   29.04    2.06
   2   4  -9   29.89    2.23
  -2   4  -9   29.92    1.98
  -4  -2   9   32.90    2.11
  -4   2 -10   31.70    2.39
  -4   2  10   31.35    2.02
   4   2 -10   31.54    1.97
  -4  -2 -10   29.81    1.91
   2   4  10   30.42    2.07
   2  -4 -10   28.39    2.07
   4  -2  10   28.96    1.91
   2   4  10   27.94    1.34
   2  -4 -10   28.05    1.85
  -2   4 -10   28.64    1.92
   2   4 -10   27.12    2.37
   4  -2 -10   27.86    1.96
   2  -4  10   30.45    2.24
  -4  -2  10   33.99    2.20
   2   4 -10   31.36    2.33
  -2   4 -10   29.55    2.22
   2  -4  10   27.49    2.17
   4  -2  10   28.80    2.03
  -4  -2 -10   29.95    1.69
  -2   4 -10   31.75    2.34
   4  -2  10   33.01    2.21
   4   2 -10   28.05    1.45
  -4   2 -10   28.49    1.92
   4  -2 -10   32.14    2.26
  -2   4  10   27.64    2.24
   4  -2  11  433.15   13.78
  -4   2  11  446.25   13.61
   4   2 -11  429.47   13.59
  -4  -2 -11  442.91   13.58
   2  -4 -11  437.18   13.74
   4   2 -11  433.13   13.30
  -4   2  11  432.69   13.22
  -2   4 -11  435.64   13.81
   4  -2  11  440.03   13.56
  -4   2 -11  432.68   13.87
   2  -4 -11  429.90   13.46
  -2   4 -11  431.18   13.54
   2   4 -11  431.70   13.89
   2  -4  11  429.70   13.78
   4  -2 -11  450.08   13.58
   4  -2  11  426.59   13.71
   2  -4  11  432.17   13.70
   4  -2 -11  439.33   13.77
   2   4  11  425.16   13.74
  -4  -2 -11  437.61   13.43
  -2   4  11  453.31   13.53
   2   4 -11  441.60   13.79
  -2   4 -11  442.69   13.73
  -4  -2  11  427.25   13.74
   2   4 -12  439.96   13.60
   4  -2  12  430.19   13.81
  -4   2  12  455.34   13.63
   4   2 -12  426.78   13.62
   2  -4 -12  411.58   13.81
  -4  -2 -12  421.37   13.61
  -4   2  12  434.19   13.24
   4   2 -12  430.39   13.31
  -2   4 -12  425.60   13.83
   4  -2  12  449.19   13.58
   2  -4 -12  441.05   13.48
  -2   4 -12  438.83   13.55
   4  -2  12  428.41   13.74
   2   4 -12  437.43   13.95
   4  -2 -12  434.20   13.57
   2  -4  12  424.57   13.86
   2  -4  12  431.28   13.71
   4  -2 -12  425.97   13.83
  -2   4 -12  460.89   13.81
   2   4 -12  442.90   13.84
   2   4  12  447.29   13.82
  -4  -2 -12  429.07   13.48
  -2   4  12  439.87   13.53
  -4  -2  12  441.51   13.79
   4  -2  12  430.24   13.58
   4  -2  13 1098.78   34.21
   2   4 -13 1117.70   34.00
  -4   2  13 1107.56   33.99
   4   2 -13 1120.03   34.02
   2   4 -13 1139.92   33.74
   4  -2  13 1115.81   33.95
   2  -4 -13 1102.33   34.23
  -4  -2 -13 1038.75   34.01
   4   2 -13 1105.24   33.75
  -2   4 -13 1156.81   34.29
   2  -4 -13 1139.46   33.87
   4  -2  13 1154.43   34.18
   2   4 -13 1113.53   34.33
   4  -2 -13 1132.46   33.97
   2  -4  13 1103.63   34.13
   2   4 -13 1143.26   34.28
   4  -2 -13 1163.86   34.26
  -2   4 -13 1136.84   34.18
  -4  -2 -13 1123.62   33.90
  -2   4  13 1124.77   33.92
  -4  -2  13 1110.63   34.17
   4  -2  13 1149.26   34.02
   4  -2  14   72.12    3.77
  -4   2  14   80.85    3.41
   4   2 -14   80.75    3.47
   2   4 -14   77.81    2.90
   4  -2  14   72.72    3.31
  -4  -2 -14   69.59    3.53
  -2  -4 -14   70.43    3.73
   2  -4 -14   75.00    3.95
  -2   4 -14   74.35    3.81
   2   4 -14   71.57    3.39
   4   2  14   75.45    3.78
   2  -4 -14   72.58    3.19
   2   4 -14   75.86    3.91
   4  -2 -14   72.46    3.39
   2  -4  14   72.19    3.74
   4  -2 -14   70.09    3.90
  -2   4 -14   77.84    3.85
  -4  -2 -14   77.17    3.32
  -2   4 -14   72.80    3.88
  -2   4  14   74.69    3.23
   4  -2  14   69.72    3.52
   2   4 -15 2215.29   67.28
   4  -2  15 2333.19   67.54
  -4  -2 -15 2205.00   67.70
   2  -4 -15 2281.99   67.89
  -2  -4 -15 2222.49   67.80
   2  -4 -15 2257.09   67.45
   4  -2 -15 2255.02   67.55
   4  -2  15 2261.26   67.66
  -2   4 -15 2260.71   67.80
   4   2  15 2191.86   67.66
   4  -2 -15 2268.45   67.93
  -2   4 -15 2200.70   67.86
  -4  -2 -15 2269.44   67.56
  -4   2  15 2280.12   67.61
   4   2 -15 2279.87   67.63
   2   4 -15 2322.95   67.60
  -2   4  15 2246.11   67.51
   2   4 -15 2223.08   67.61
  -2   4 -15 2265.88   67.92
   4   2  15 2212.94   67.83
   4  -2  15 2194.33   67.84
   4  -2  16  700.21   20.78
   2  -4 -16  673.03   20.64
   2  -4 -16  715.55   21.29
  -4  -2 -16  657.77   21.00
  -2  -4 -16  684.34   21.13
   2   4 -16  643.21   20.41
   4  -2 -16  678.58   20.79
   4  -2  16  665.68   20.97
   4  -2 -16  693.02   21.27
   4   2  16  658.19   20.96
  -4  -2 -16  685.79   20.85
  -4   2  16  691.11   20.87
   4   2 -16  687.13   20.87
   2   4 -16  679.74   20.81
  -4   2 -16  673.28   20.32
  -2   4  16  661.25   20.68
  -2   4 -16  664.07   21.16
   2   4 -16  666.95   20.86
   4   2  16  670.16   21.13
   4  -2  16  677.10   21.14
  -2   4 -17  298.93    9.98
   4   2  17  287.16    9.98
   2   4 -17  289.93    9.59
  -2   4  17  293.99    9.40
  -4   2  17  287.59    9.57
   2   4 -17  293.41    9.53
  -4   2 -17  284.36    8.94
   2  -4 -17  286.55    9.35
   2  -4 -17  304.13   10.18
   4  -2 -17  291.47   10.11
  -2  -4 -17  289.65    9.97
  -4  -2 -17  285.28    9.79
   4  -2  17  285.36    9.46
   4  -2 -17  299.87    9.51
  -2  -4 -17  288.46    9.58
  -4  -2  17  273.74   10.06
  -4   2  17  278.53   10.15
  -4  -2 -17  281.67    9.60
   4   2 -17  296.30    9.60
   4  -2  17  295.78    9.98
   2   4 -18  139.71    5.43
   4   2  18  141.46    5.88
  -2   4  18  138.05    5.23
   2   4 -18  136.13    5.26
  -2   4  18  146.01    5.20
  -4   2 -18  135.11    4.53
   2  -4 -18  141.95    5.08
   4  -2 -18  135.77    6.07
  -4  -2 -18  143.57    5.73
  -2  -4 -18  146.45    5.92
   2  -4 -18  150.55    6.06
   4  -2  18  145.33    5.25
  -2   4 -18  134.62    5.85
   4  -2 -18  134.49    5.25
  -2  -4 -18  140.49    5.44
  -4  -2  18  139.42    5.97
  -4   2  18  143.05    6.06
   2   4 -18  134.13    6.14
  -4  -2 -18  131.80    5.42
   4   2 -18  141.95    5.43
  -4   2  18  137.37    4.92
  -2   4  19  417.00   13.55
   2   4  19  437.50   13.98
   4   2  19  422.91   14.06
  -2   4  19  443.25   13.46
  -2   4 -19  426.96   13.29
   2   4 -19  420.17   13.55
   4  -2  19  436.55   13.46
   2  -4 -19  420.53   14.12
  -2  -4 -19  423.63   13.95
   4  -2 -19  435.71   14.30
  -4  -2 -19  429.75   13.99
   2  -4 -19  437.67   13.37
   4  -2 -19  424.80   13.52
  -2  -4 -19  417.39   13.67
  -4  -2  19  428.66   14.11
  -4   2 -19  437.24   13.91
  -4   2  19  440.82   14.31
  -4  -2 -19  417.81   13.70
  -2   4 -19  419.06   14.16
   2   4 -19  420.11   14.33
   4   2 -19  424.11   13.62
  -4   2 -19  410.99   12.95
  -4   2  19  421.04   13.27
   4   2  20   17.30    3.48
  -2   4  20   17.65    2.66
  -4  -2 -20   17.99    3.09
  -2   4 -20   15.74    3.83
  -2  -4 -20   22.09    3.47
   2  -4 -20   15.65    3.79
   4   2  20   16.79    2.38
  -2   4  20   16.13    2.41
   2   4  20   13.35    3.27
  -2  -4 -20   17.37    2.96
   4  -2 -20   16.20    2.61
   4   2 -20   21.10    3.79
  -4  -2  20   14.51    3.50
   4  -2  20   17.30    3.50
   4   2  20   19.30    3.46
  -4   2 -20   22.47    3.41
   4  -2 -20   12.68    3.71
  -4   2  20   17.38    3.81
   2   4 -20   15.85    4.07
  -4  -2 -20   17.06    3.03
  -4   2 -20   20.01    1.46
   4   2 -20   17.26    2.67
  -2   4 -20   17.93    2.11
   2   4 -20   18.03    2.61
  -2   4  21  331.66   11.21
   2   4  21  336.80   11.67
   4   2  21  362.53   11.88
  -4  -2 -21  344.02   11.74
  -2  -4 -21  364.09   11.93
   4  -2 -21  362.68   12.08
   2  -4 -21  352.07   11.94
   4   2 -21  333.73   12.08
  -4  -2  21  340.61   11.98
   4   2  21  346.13   11.67
   2   4  21  365.22   12.04
  -4   2  21  360.75   12.06
  -4   2 -21  360.48   11.74
  -2   4  21  339.55   12.22
   2   4 -21  346.87   12.12
  -2   4 -21  348.73   11.98
   4   2  21  344.45   10.98
   4  -2 -21  338.82   11.09
   4   2 -21  340.12   11.26
  -4   2 -21  319.68   10.45
   2   4 -21  331.92   11.17
  -2   4 -21  335.50   10.85
   2   4  22  273.01    9.89
   4   2  22  282.38   10.18
  -2   4  22  278.29    9.46
  -2  -4 -22  282.53   10.24
   2  -4 -22  276.90   10.30
  -4  -2 -22  291.24   10.01
   4  -2 -22  268.82   10.33
   4   2  22  282.58    9.15
   4  -2 -22  267.75    9.31
   4   2 -22  266.50   10.55
  -4  -2  22  277.85   10.32
   4   2  22  277.12   10.08
  -2   4  22  284.24   10.50
   2   4  22  269.72   10.29
  -4   2  22  289.93   10.47
  -4   2 -22  290.66   10.05
   2   4 -22  272.76   10.54
  -2   4 -22  268.64   10.33
   4   2 -22  275.98    9.43
  -2   4 -22  267.69    9.01
   2   4 -22  277.46    9.37
  -2   4  23   64.66    3.89
   4   2  23   70.79    4.85
   2   4  23   62.79    4.52
   4  -2 -23   69.40    5.22
   2  -4 -23   69.90    5.20
  -4  -2 -23   70.94    4.61
  -2  -4 -23   67.23    4.76
   2   4  23   60.05    3.07
   4  -2 -23   62.26    3.74
   4   2  23   63.30    3.41
   4   2 -23   69.01    5.49
  -4  -2  23   62.42    5.05
   4   2  23   73.89    4.87
  -4   2 -23   67.72    4.72
  -4   2  23   69.90    5.48
  -2   4  23   72.55    5.35
   2   4  23   68.50    5.24
   2   4 -23   70.20    5.42
   4   2 -23   62.55    3.86
  -2   4 -23   69.68    3.27
   2   4 -23   71.90    3.81
   4   2  24   73.87    3.62
  -4   2 -24   57.24    2.37
   2   4  24   73.29    3.17
   4   2 -24   66.21    5.73
   4   2 -24   69.99    4.18
   2   4 -24   76.40    4.06
  -2   4 -24   75.88    3.42
   2   4  24   78.11    5.65
  -4   2 -24   74.82    4.99
  -2   4  24   73.38    5.97
   2  -4 -24   76.89    5.51
  -4  -2 -24   81.26    4.97
   4  -2 -24   73.17    5.68
  -2  -4 -24   73.97    5.38
   2   4  24   74.99    4.83
  -2   4  24   75.82    4.15
   4   2  24   84.61    5.12
   4   2  24   90.16    5.15
  -4  -2  24   77.74    5.71
  -4   2  24   80.59    5.98
  -4  -2 -24   72.22    4.70
   2   4 -24   69.34    5.76
  -2  -4 -24   75.92    4.83
  -4   2  25  197.95    8.68
  -4  -2  25  180.30    8.55
   4   2  25  193.40    8.05
   2   4  25  192.79    7.72
  -4   2 -25  185.10    7.81
   2  -4 -25  181.54    8.25
  -2  -4 -25  183.32    8.08
  -4  -2 -25  178.79    7.72
   4  -2 -25  189.92    8.46
   4   2  25  182.31    6.49
   2   4  25  170.41    6.10
   4   2 -25  176.35    8.45
   2  -4  25  206.35    8.44
   4   2 -25  188.76    8.51
   2   4  25  187.51    8.25
  -2   4  25  195.27    8.61
  -2  -4 -25  186.20    7.65
   2   4 -25  182.34    8.39
  -4  -2 -25  184.40    7.55
   4   2  25  186.56    7.88
  -2   4  25  178.78    6.98
   2   4 -25  174.88    6.77
   4   2 -25  184.60    6.96
  -2   4 -25  170.13    6.34
   4   2 -26   84.38    6.11
   2  -4  26   89.61    6.14
   2   4  26   76.44    5.83
   4   2 -26   97.30    6.11
  -2   4  26   70.83    6.36
  -2   4 -26   77.44    5.81
  -4  -2 -26   68.19    5.17
  -2  -4 -26   83.70    5.28
   2   4 -26   87.55    6.40
  -4   2 -26   87.78    5.72
   4  -2 -26   77.73    6.28
  -2  -4 -26   81.60    5.82
  -4  -2 -26   79.74    5.46
   2  -4 -26   78.45    6.08
   4   2  26   81.84    5.81
  -4   2  26   83.56    6.41
  -4  -2  26   73.66    6.24
   2   4  26   78.13    5.31
   4   2  26   94.12    5.66
  -2   4  26   79.09    4.49
   2   4 -26   78.22    4.30
   4   2 -27  109.96    7.16
   4  -2 -27  111.80    6.97
   2  -4 -27  104.26    6.44
   2  -4  27  116.43    7.14
  -2   4 -27  115.73    6.83
   2   4  27  106.94    7.04
   4   2 -27  119.43    7.21
  -2   4  27  129.96    7.61
  -2  -4 -27  107.55    6.17
  -4  -2 -27  109.29    6.13
   2   4 -27  103.51    7.00
   2  -4 -27  111.02    6.93
  -4  -2 -27  102.19    6.41
   4  -2 -27  119.31    7.02
  -4   2 -27  112.06    6.58
  -4   2  27  121.74    7.27
   4   2  27  113.96    6.49
   2   4  27  103.61    6.02
   2   4 -27  103.47    4.99
   4   2  27  115.60    6.39
  -2   4  27  100.42    5.27
   2   4  28   63.09    5.27
  -2   4  28   60.68    4.40
   4   2  28   70.78    5.64
   2  -4  28   62.69    6.43
   2   4 -28   59.84    6.51
  -2   4  28   77.23    6.88
  -2   4 -28   73.47    6.18
   4   2 -28   76.37    6.70
   4  -2 -28   58.84    6.02
   2  -4 -28   53.47    5.63
   2   4  28   78.22    6.49
  -4   2  28   72.00    6.45
   4   2  28   59.89    5.69
  -2  -4 -28   63.28    5.29
   2   4 -28   68.39    6.48
   4   2 -28   62.36    6.64
  -4  -2 -28   65.49    5.87
   4  -2 -28   56.15    6.30
   2  -4 -28   75.22    6.53
  -4   2 -28   71.08    5.87
   4   2  29    0.40    4.64
  -4   2 -29    1.62    5.06
   2  -4 -29   -3.20    5.48
   4  -2 -29   -2.84    5.60
  -4  -2 -29   -1.20    4.95
   2  -4  29    2.49    5.88
   4   2 -29   -0.65    5.76
  -2   4 -29    2.48    5.04
   2   4 -29   -5.61    5.55
   4  -2 -29    3.85    5.08
   2  -4 -29    0.60    4.83
  -2   4  29   -5.08    6.09
   4   2  29    8.47    5.26
  -4   2  29   -0.34    5.63
   2   4  29    4.10    5.48
   2   4 -29    0.53    5.73
   4   2 -29   -6.84    5.72
  -2  -4 -29    0.88    4.61
   2   4  29    0.86    4.36
   2  -4 -30   41.68    5.75
   4   2 -30   41.38    6.50
  -2  -4 -30   47.53    5.35
   2   4 -30   44.66    6.54
   2  -4  30   48.43    6.74
   2   4  30   51.04    5.19
   4   2  30   47.61    5.96
  -2   4  30   37.52    6.79
   2   4  30   52.84    6.45
  -4   2  30   42.61    6.71
   4  -2  30   46.84    6.30
   4  -2 -30   42.91    6.11
   4   2 -30   48.13    6.29
  -2   4 -30   50.72    6.17
   2   4 -30   44.08    6.47
   4  -2 -30   54.67    6.40
  -4   2 -30   41.64    5.73
   2  -4 -30   55.90    6.25
  -4  -2 -30   44.72    5.55
  -2   4 -31   19.17    5.62
   2   4 -31    0.85    6.05
   4   2 -31   22.07    6.32
   4  -2  31   -3.10    6.25
   2  -4  31    7.57    6.29
   4  -2 -31    4.53    6.19
  -4   2 -31    3.73    5.33
  -4  -2 -31   15.54    5.47
   2  -4 -31   20.21    5.95
   2   4 -31   27.86    6.17
   4  -2 -31   21.45    5.98
   2  -4 -31    3.38    5.46
  -2  -4 -31   13.07    5.10
   4   2 -31   13.66    5.92
   2   4  31   14.39    4.77
   2   4  31   10.07    5.93
   4   2  31    8.59    5.55
  -2   4  31   12.26    6.50
  -4   2  31    3.34    6.28
  -3  -4   0  195.06    6.20
  -4   3   0  202.90    6.42
  -4   3   0  200.90    6.41
   4  -3   0  203.61    6.41
   3   4   0  197.30    6.20
   4   3   0  205.06    6.13
  -3  -4  -1   11.83    0.80
   4   3  -1   10.68    0.77
  -3   4  -1   11.81    1.19
   3   4  -1   11.04    0.96
   3   4  -1   12.57    0.97
  -4  -3   1   13.19    0.78
  -4   3  -1   12.91    1.23
  -4   3   1   11.51    1.20
  -4   3  -1   12.80    1.24
  -4   3   1   12.78    1.27
  -4  -3  -1   14.71    1.25
  -4   3   1   11.28    0.69
  -3  -4  -1   13.30    1.18
  -3   4  -1   12.47    1.21
   4  -3  -1   11.55    1.23
   4  -3   1   13.08    1.20
  -4   3  -2  540.54   15.87
  -3   4  -2  535.91   15.88
  -3  -4  -2  521.52   15.64
   3   4  -2  526.87   15.76
  -4  -3   2  521.51   15.70
  -4  -3  -2  492.73   15.89
   4   3   2  531.85   15.88
  -3  -4  -2  512.96   15.88
  -4   3   2  517.40   15.76
  -4   3  -2  546.98   15.94
   3   4   2  518.55   15.63
  -4   3   2  523.01   15.89
   4  -3  -2  507.99   15.87
  -3   4  -2  513.07   15.91
  -4   3   2  516.18   15.84
   4  -3  -2  500.92   15.81
   4  -3   2  537.68   15.92
   3   4  -2  513.39   15.80
   4  -3   3  344.21   10.94
  -4   3   3  350.60   10.85
  -3   4  -3  354.08   10.97
   4  -3  -3  348.91   10.92
  -3   4   3  344.08   10.95
   3   4   3  342.43   10.63
  -3   4  -3  354.31   10.91
   3  -4   3  348.34   10.87
  -4   3  -3  381.31   10.90
  -4  -3   3  351.63   10.77
   3   4  -3  351.39   10.82
  -3  -4   3  352.59   10.81
   3   4   3  392.44   10.91
   4   3   3  362.96   10.92
  -4   3   3  341.79   10.83
  -4   3  -3  329.44   10.94
  -4   3  -3  373.65   11.01
  -3  -4  -3  356.84   10.94
  -4  -3  -3  360.98   10.98
  -4   3   3  347.41   10.93
   3   4  -3  349.52   10.88
  -3   4  -4  124.84    4.49
  -4   3   4  134.20    4.30
   4  -3   4  129.82    4.47
   4  -3  -4  125.37    4.42
  -3   4   4  128.52    4.46
   4  -3  -4  125.54    4.32
  -3   4   4  126.91    4.37
  -4   3   4  128.23    4.36
  -4   3  -4  129.07    4.46
  -4   3  -4  136.34    4.38
  -3   4  -4  130.29    4.41
   4  -3   4  129.84    4.32
   3   4   4  132.78    4.06
   3  -4   4  131.22    4.36
  -3  -4   4  132.79    4.34
  -3   4  -4  133.92    4.44
  -4   3  -4  133.96    4.34
   3   4   4  132.43    4.36
   4   3   4  134.71    4.44
  -4   3  -4  136.25    4.52
   3   4  -4  131.04    4.44
  -4   3   4  127.51    4.43
   4  -3  -5  847.96   25.77
  -3   4   5  845.26   25.83
  -4   3   5  848.38   25.79
  -4   3   5  872.79   25.69
  -3   4  -5  839.28   25.85
   4  -3   5  845.50   25.84
  -3   4  -5  866.95   25.83
  -4   3  -5  838.14   25.84
  -3   4   5  860.17   25.83
   4  -3  -5  837.29   25.80
  -4   3  -5  870.48   25.78
   3  -4   5  842.94   25.76
   4  -3   5  811.99   25.70
  -3  -4   5  856.60   25.76
  -4   3  -5  857.91   25.76
  -3   4  -5  869.91   25.82
   4   3   5  880.24   25.85
   3   4   5  924.55   25.82
  -4   3  -5  830.53   25.92
   4   3  -5  848.51   25.79
   3   4  -5  838.79   25.85
  -4   3   5  841.10   25.81
   3   4   6  850.08   23.63
  -3   4   6  782.02   23.65
   4  -3  -6  764.96   23.60
   3  -4   6  766.01   23.58
  -4   3  -6  772.89   23.75
  -3   4  -6  762.71   23.65
   4  -3   6  770.80   23.63
  -4   3   6  782.90   23.44
  -4   3  -6  790.52   23.57
   4  -3   6  753.64   23.50
  -4   3  -6  785.48   23.58
  -3  -4   6  782.67   23.59
   4  -3   6  759.90   23.52
  -3   4  -6  774.40   23.62
   4   3  -6  777.41   23.62
  -4   3   6  779.68   23.63
   4  -3  -6  775.20   23.60
  -3   4   6  777.77   23.60
   3   4  -6  787.07   23.71
  -4   3   7 3313.92   95.12
   4  -3   7 3163.59   95.33
  -3   4  -7 3296.45   95.37
   3   4  -7 3153.55   95.36
  -4   3  -7 3278.13   95.22
   4   3  -7 3262.97   95.36
   4  -3  -7 3133.85   95.30
   3  -4  -7 3170.72   95.29
   4  -3   7 3099.50   95.21
  -3   4  -7 3243.96   95.35
   3  -4   7 3173.43   95.30
   4  -3   7 3152.62   95.25
  -3   4  -7 3048.05   95.44
   3  -4  -7 3140.70   95.34
   4   3   7 3284.88   95.27
  -3   4   7 3165.06   95.39
   3   4   7 3137.51   95.34
   4  -3  -7 3148.08   95.32
  -4   3  -7 3200.99   95.49
   3   4  -7 3159.32   95.42
  -3   4   7 3140.43   95.29
  -3   4  -8   41.10    2.57
   4   3   8   35.73    2.07
   3   4   8   38.63    2.19
   4  -3  -8   42.01    2.25
   3  -4  -8   38.08    2.26
  -3   4  -8   41.13    2.22
   4  -3  -8   40.57    2.17
   3  -4  -8   37.70    2.07
  -4   3   8   41.52    1.70
   4  -3   8   40.57    2.23
  -3   4   8   40.22    2.10
   3   4  -8   38.40    2.40
  -3   4   8   35.97    2.28
   4  -3   8   41.52    2.19
   3  -4   8   39.51    2.32
   4  -3   8   41.53    2.36
   3  -4   8   42.45    2.47
  -4  -3  -8   37.59    1.61
  -4   3  -8   39.97    2.49
   4   3  -8   39.46    2.33
   3   4  -8   42.04    2.34
  -4   3  -8   41.57    2.07
  -3   4  -8   44.17    2.18
  -4   3   8   37.59    2.22
   3  -4  -9    2.91    1.69
   3   4   9    3.71    1.65
   4  -3   9    2.10    1.54
   3  -4  -9    2.58    1.51
   4   3  -9    1.38    1.56
  -4   3  -9    3.21    1.88
  -3   4  -9    3.49    1.89
  -3   4  -9    2.03    1.51
  -4   3   9    1.87    0.90
   4  -3  -9    3.70    1.54
   3   4  -9    1.43    1.84
  -3   4   9    3.28    1.68
   4   3   9    1.46    1.42
   4  -3   9    1.56    1.50
   3  -4   9    2.46    1.59
  -4  -3  -9    2.62    1.02
   4  -3   9    4.23    1.81
   3  -4   9    1.91    1.89
  -3   4  -9    2.99    1.54
   3   4  -9    1.29    1.77
   4   3  -9    1.36    1.68
  -4   3  -9    2.86    1.50
  -4   3   9    1.85    1.47
   4   3 -10   47.89    2.48
   3  -4 -10   47.53    2.65
   4  -3 -10   47.32    2.57
   3   4  10   45.30    2.50
   4  -3  10   50.02    2.49
   3  -4 -10   45.80    2.34
   3   4  10   46.26    1.72
   4  -3 -10   44.87    2.40
  -4   3 -10   50.58    2.83
  -3   4 -10   48.87    2.77
  -4   3  10   47.50    1.79
  -3   4 -10   49.18    2.45
   3   4 -10   45.67    2.84
  -4   3 -10   50.44    2.48
   4   3 -10   43.79    2.70
   4   3  10   42.00    2.34
   4  -3  10   46.34    2.51
   3  -4  10   47.08    2.63
  -4  -3 -10   47.52    2.01
   4  -3  10   44.81    2.63
   3  -4  10   50.86    2.76
   3   4 -10   48.21    2.69
  -3   4 -10   49.83    2.60
  -4   3  10   46.75    2.44
  -3   4  10   47.87    2.38
   4   3 -11   12.65    1.36
   3  -4 -11   12.40    2.16
   4  -3 -11   14.36    2.06
  -3   4 -11   16.00    2.30
  -4   3 -11   12.36    2.19
   4  -3  11   14.16    1.87
   3  -4 -11   13.61    1.74
   4   3 -11   12.24    1.91
   3  -4  11   13.48    1.71
   3   4 -11   12.24    2.33
   3   4  11   13.34    0.89
   4  -3 -11   14.03    1.78
   4   3  11   11.20    1.78
  -4   3 -11   17.50    2.01
   4   3 -11   14.61    2.20
   3   4  11   11.74    1.93
   3  -4  11   11.08    1.99
   4  -3  11   13.61    1.86
  -4  -3 -11   13.44    1.45
   4  -3  11   13.20    1.93
   3  -4  11   12.54    2.21
  -3   4 -11   15.27    1.98
   3   4 -11   15.12    2.23
  -4   3  11   18.17    1.80
  -3   4  11   12.34    1.80
  -4   3  12  127.09    4.64
  -3   4  12  129.12    4.56
   3   4 -12  125.71    4.48
   4   3 -12  115.90    4.28
   4   3 -12  116.53    4.62
   4  -3 -12  130.40    4.98
   3  -4 -12  124.54    4.87
  -3   4 -12  127.35    4.95
  -4   3 -12  121.35    5.01
   4  -3  12  121.23    4.62
   4  -3 -12  123.71    4.57
   3  -4 -12  122.74    4.49
   4  -3  12  124.46    4.55
   4  -3  12  129.42    4.94
  -3  -4 -12  124.63    4.34
   3  -4  12  126.44    4.95
   3   4 -12  127.83    5.07
   4  -3  12  120.11    4.69
   3  -4  12  118.38    4.72
  -4  -3 -12  122.46    4.37
  -4   3 -12  134.88    4.74
  -3   4 -12  130.48    4.74
   4   3 -12  124.53    4.93
   3   4  12  125.07    4.83
   3   4 -12  133.67    5.07
  -4  -3  12  125.41    4.86
   3   4 -13  831.87   25.55
  -4   3 -13  852.27   25.97
   4   3 -13  816.18   25.42
  -3   4 -13  852.26   25.97
   3  -4 -13  865.29   25.87
   4  -3 -13  908.15   25.94
  -4   3  13  844.48   25.65
   4   3 -13  836.64   25.65
   4  -3  13  855.95   25.62
   4  -3 -13  816.82   25.57
   3  -4 -13  842.37   25.54
   4  -3  13  823.29   25.58
   3   4 -13  845.08   25.95
   3  -4  13  820.95   25.90
  -3  -4 -13  828.79   25.46
   4  -3  13  828.86   25.85
   3  -4  13  818.82   25.74
   4  -3  13  808.68   25.66
  -4  -3  13  833.51   25.82
  -4  -3 -13  846.46   25.46
  -3   4  13  843.32   25.59
  -4   3 -13  873.01   25.73
   3   4 -13  838.92   25.88
  -3   4 -13  861.95   25.80
   3   4  13  830.55   25.76
   4  -3  14   13.16    2.18
  -4   3 -14   13.94    2.88
  -3   4 -14   16.69    2.81
   4   3 -14   13.65    1.74
   3   4 -14   15.42    2.04
   4  -3 -14   12.63    2.82
  -4  -3 -14    9.24    2.45
   3  -4 -14   10.81    2.85
   4  -3  14   17.91    2.76
   3  -4  14   13.98    2.66
  -3  -4 -14   10.15    2.02
   4  -3 -14   11.59    2.21
   4  -3  14   12.29    2.57
   3  -4  14   10.07    2.73
  -3   4  14   16.58    2.15
  -4   3  14   11.96    2.24
   4   3 -14   16.03    2.29
  -4  -3 -14   12.90    2.01
   3  -4 -14   13.41    2.08
   3   4 -14   16.26    2.20
  -3   4 -14   17.50    2.63
   4  -3 -15 3071.95   91.45
   3  -4 -15 3079.70   91.41
  -3   4  15 2953.66   90.97
   4   3 -15 2976.78   91.02
   3   4 -15 3097.76   91.17
   4  -3  15 3145.83   91.49
  -3  -4 -15 3013.51   91.41
   4  -3  15 3015.07   91.60
  -4   3  15 3101.17   91.53
  -3   4  15 3153.91   91.49
   3   4 -15 3153.97   91.55
   4   3 -15 3149.16   91.56
   4  -3 -15 3136.32   91.87
  -4  -3 -15 2952.65   91.62
   3  -4 -15 3127.89   91.82
  -4  -3 -15 3094.92   91.42
   4   3 -15 3006.28   91.32
  -3   4 -15 3257.76   91.91
   3   4 -15 3033.95   91.45
  -3   4 -15 3261.95   91.76
   3   4 -16  621.92   19.05
  -3   4 -16  628.11   19.53
   4   3 -16  619.30   18.89
   3  -4 -16  630.43   19.53
   4  -3 -16  620.76   19.50
  -4  -3 -16  599.17   19.28
  -3   4  16  632.73   19.05
   4   3 -16  608.70   19.14
   3   4 -16  632.58   19.15
  -4   3  16  635.03   19.13
  -4  -3 -16  607.88   19.05
   3   4 -16  612.23   18.62
   4  -3  16  667.85   19.07
   3  -4 -16  628.80   18.98
   4  -3 -16  617.65   19.03
   4   3 -16  587.26   18.42
  -3  -4 -16  598.63   19.02
  -3   4 -17  956.95   28.86
   4   3  17  936.38   28.81
   3   4 -17  916.51   28.39
  -4   3  17  885.63   28.14
  -4  -3 -17  931.42   28.64
   3  -4 -17  992.20   28.89
   4  -3 -17  926.25   28.88
  -4  -3  17  931.91   28.86
  -4  -3 -17  951.60   28.41
   3   4 -17  898.78   27.93
   4  -3 -17  950.11   28.36
   3  -4 -17  934.91   28.29
   4   3 -17  889.13   28.99
   3   4 -17  876.82   28.91
  -3  -4 -17  927.39   28.37
   3   4 -17  980.16   28.50
  -4   3  17  953.92   28.46
   4   3 -17  943.53   28.47
  -3   4  17  941.86   28.39
   3  -4  18  102.71    5.18
  -4  -3  18  112.23    5.23
  -4  -3 -18  110.37    4.62
   4   3  18  104.67    5.03
   3   4 -18  112.07    4.53
  -4   3  18  104.35    4.08
  -3   4  18  110.73    4.32
  -3  -4 -18  102.70    4.59
   3   4 -18  106.56    5.57
   4   3 -18  105.55    5.55
   3  -4 -18  103.38    4.34
   4  -3 -18  112.93    4.49
   3   4 -18  115.45    4.68
  -4   3  18  112.44    4.65
  -3   4  18  111.35    4.47
  -4   3 -18  113.15    3.86
   4   3 -18  112.53    4.71
   4  -3 -18  100.58    5.27
  -3  -4 -18  109.81    5.00
  -4  -3 -18  107.19    4.99
   3  -4 -18  113.00    5.29
  -3  -4 -19   97.55    5.02
   4  -3 -19   92.51    5.11
  -4  -3 -19   98.68    4.95
   3  -4 -19   97.05    5.28
   4   3 -19   95.05    5.36
  -3  -4 -19  102.19    4.46
   3   4 -19  111.30    5.44
   3  -4  19   95.28    5.08
  -4  -3  19  104.27    5.34
  -4  -3 -19  101.92    4.49
  -4   3  19   93.03    3.90
   3   4  19  107.98    5.04
   4   3  19   91.75    4.99
  -3   4  19  101.16    4.15
   3  -4 -19  103.57    4.21
   4  -3 -19   98.68    4.30
  -3   4  19  102.33    4.29
  -4   3  19   99.17    4.44
   4   3 -19   95.38    4.41
   3   4 -19   96.12    4.41
  -4   3 -19   96.02    3.58
  -4   3  19  104.68    5.41
   3   4  20   14.82    3.32
   4  -3 -20   10.08    3.78
   3  -4 -20   11.82    3.53
  -4  -3 -20   12.99    3.41
  -3  -4 -20    9.51    3.42
   3   4 -20    9.43    2.66
  -4   3 -20   12.18    1.57
   4   3 -20   13.32    2.76
  -3   4 -20   11.90    1.89
  -3   4  20   10.96    2.53
   3  -4 -20   11.44    2.36
   4  -3 -20   12.31    2.56
   4   3 -20   10.90    3.82
   3  -4  20   11.04    3.61
  -4  -3  20    6.16    3.56
  -4  -3 -20   10.40    2.85
  -3  -4 -20   11.90    2.89
   3   4 -20    8.07    3.82
  -3   4  20   10.26    2.34
   4   3  20   12.98    3.45
  -4   3  20   10.05    2.01
  -4   3  20    7.90    3.73
   4   3  20   10.82    3.30
   3   4  21  510.37   16.44
  -3   4  21  496.35   15.80
   4   3  21  482.59   16.41
   3   4 -21  523.01   15.97
  -3   4 -21  495.85   15.51
  -4   3 -21  482.88   15.31
   4  -3 -21  517.92   16.76
  -4  -3 -21  484.79   16.37
  -3  -4 -21  508.22   16.53
   3  -4 -21  537.24   16.80
  -4   3  21  493.01   15.64
   4  -3 -21  502.48   15.82
   3  -4 -21  491.18   15.70
   4   3 -21  492.77   16.82
   3  -4  21  526.64   16.61
  -4  -3  21  490.94   16.66
   3   4 -21  498.24   16.81
  -4   3  21  515.76   16.86
   4   3  21  544.78   16.48
   3   4  21  490.05   16.53
  -3   4  21  511.23   16.83
   4   3 -21  509.57   15.99
   3  -4 -22  113.68    4.66
   4  -3 -22  106.28    4.73
  -4   3  22  107.68    4.46
  -3  -4 -22  117.35    5.79
   3  -4 -22  108.87    6.01
  -4  -3 -22  106.87    5.64
   4  -3 -22   95.28    6.04
   4   3 -22  116.05    6.18
   3  -4  22  109.01    6.02
  -4   3 -22  105.77    3.91
   4   3 -22  114.49    4.97
   3   4 -22  113.12    6.36
   3   4 -22  109.78    4.91
  -3   4 -22   99.62    4.16
   3   4  22  121.18    5.76
  -3   4  22  112.65    4.69
   4   3  22  107.83    5.67
   4   3  22  117.89    5.78
  -4   3  22  121.28    6.26
  -4   3 -22  114.03    5.60
  -3   4  22  119.79    6.36
   3   4  22  110.67    5.91
   4  -3 -23    6.36    2.69
   4   3  23    9.90    2.45
   4   3 -23   11.89    2.96
  -4   3 -23    9.32    1.64
   3  -4 -23   14.95    4.15
  -4  -3 -23   10.59    3.84
   4  -3 -23   13.23    4.41
   3   4  23   14.05    3.77
   4   3  23   10.91    3.94
  -3   4  23   13.19    2.74
   3   4  23    8.44    4.17
  -3   4  23    9.36    4.55
  -4   3 -23   12.95    3.86
   3  -4  23    9.59    4.26
  -3   4 -23   13.55    2.04
   3   4 -23   15.16    3.00
  -4   3  23   15.80    4.56
   4   3  23   12.51    3.86
   4   3 -23   12.19    4.32
   3   4 -23   12.22    4.35
  -3   4  24  130.67    5.39
   3  -4 -24  138.63    6.81
   4  -3 -24  138.78    6.90
  -4  -3 -24  136.51    6.61
   4   3  24  128.67    5.14
   3   4  24  130.58    4.96
   4   3 -24  136.35    7.00
   3  -4  24  148.78    7.02
  -4   3 -24  120.34    4.47
  -3   4 -24  126.63    4.81
   3   4 -24  136.69    5.60
   4   3 -24  132.46    5.61
   4   3  24  126.49    6.53
   3   4  24  126.21    6.38
   3   4  24  141.42    6.79
  -4   3 -24  145.21    6.57
  -3   4  24  125.77    7.00
  -4   3  24  133.36    7.07
   4   3  24  134.52    6.60
  -4  -3 -24  112.64    5.97
  -3  -4 -24  123.30    6.02
   3   4 -24  128.71    7.15
   4   3  25  339.15   11.07
   3   4  25  311.03   10.91
   4   3 -25  332.75   12.78
   4  -3  25  371.51   12.58
   3  -4  25  363.68   12.58
   3   4 -25  326.12   11.42
   4   3 -25  320.30   11.49
  -4  -3 -25  347.65   11.86
   3   4 -25  340.18   12.94
  -3  -4 -25  336.57   11.93
   4  -3 -25  354.58   12.61
   3  -4 -25  347.11   12.52
  -4  -3 -25  347.80   12.23
  -3   4  25  345.11   11.39
   4   3  25  351.47   12.34
  -3   4 -25  359.58   12.48
  -4   3  25  352.38   12.87
  -4   3 -25  358.86   12.22
  -3   4  25  356.65   13.01
   3   4  25  367.24   12.51
   4   3  25  342.15   12.28
   3   4  25  351.81   12.18
  -4   3 -26   40.33    5.06
  -3   4 -26   43.35    5.31
   4  -3  26   36.27    5.27
   3  -4  26   31.03    5.58
  -3  -4 -26   36.19    4.49
   3   4 -26   44.54    5.79
  -4  -3 -26   38.81    4.63
   4   3 -26   45.95    5.70
   4  -3 -26   38.06    5.76
   3  -4 -26   32.26    5.26
  -4  -3 -26   39.16    4.83
  -3   4  26   36.61    3.59
   3   4  26   36.92    5.23
  -3   4  26   47.27    5.74
  -4   3  26   36.69    5.97
   4   3  26   32.64    5.20
   3   4  26   37.18    4.85
   4   3  26   39.66    4.87
   3   4 -26   38.30    3.68
   4   3 -26   38.66    3.80
   4  -3  27  330.25   12.38
   3  -4  27  348.56   12.53
   4   3  27  319.39   11.90
  -3  -4 -27  314.43   11.58
   4   3 -27  322.60   12.61
  -4  -3 -27  331.51   11.69
   3   4 -27  304.66   12.57
  -3   4 -27  317.35   12.01
   4   3 -27  318.54   12.58
   3   4  27  319.10   12.36
  -3   4  27  322.00   12.91
   4   3 -27  314.13   11.06
   3   4 -27  316.29   11.03
   4   3  27  335.28   12.17
  -4   3  27  338.96   12.87
   3  -4 -27  323.51   12.25
   4  -3 -27  323.20   12.57
  -4   3 -27  334.03   12.08
  -4  -3 -27  337.25   11.97
   3   4  27  321.28   11.85
  -4   3  28   43.98    6.34
  -3   4  28   33.87    6.02
   4   3  28   49.67    5.77
   3   4  28   37.28    5.75
   3  -4  28   55.11    6.03
   4  -3  28   52.73    6.16
  -4   3 -28   52.08    5.47
   4   3 -28   38.29    6.26
  -3   4 -28   46.42    5.76
   4  -3 -28   47.55    5.90
   3  -4 -28   43.14    5.63
   4   3 -28   50.69    6.22
  -3  -4 -28   44.53    4.95
   3   4 -28   35.17    6.29
   3  -4 -28   39.83    6.06
  -4  -3 -28   37.96    4.90
   4  -3 -28   51.74    5.90
   3   4  28   43.07    5.17
   4   3  28   38.14    5.34
   3   4  29    8.32    5.44
   4   3  29    2.75    4.89
  -3   4  29    6.06    6.24
  -4   3  29   15.11    6.24
   3  -4  29    3.06    5.31
   4  -3  29   -8.58    5.77
  -3   4 -29   10.79    4.82
   4   3 -29   10.14    5.69
  -4   3 -29    9.71    5.19
   3   4 -29   12.39    5.89
   3  -4 -29    4.80    5.63
   4  -3 -29    0.47    5.63
   4  -3 -29    7.78    5.20
   3  -4 -29    1.87    5.13
   3   4 -29    7.10    5.82
  -3  -4 -29    4.06    4.53
   4   3 -29    8.83    5.78
   4   3  29   13.13    4.88
   3   4  29    7.06    4.63
   4   3  30   29.90    5.40
   3   4  30   30.16    5.19
   3   4  30   28.84    5.97
  -3   4  30   37.83    6.64
  -4   3  30   23.97    6.73
   4   3  30   24.93    5.91
   4  -3  30   34.37    6.11
   3  -4  30   22.44    5.92
  -3   4 -30   32.49    5.73
  -4   3 -30   29.51    5.47
   3   4 -30   30.37    6.31
   4   3 -30   21.23    6.38
   3  -4 -30   28.92    5.68
   4  -3 -30   31.29    5.94
   3  -4 -30   30.45    6.20
   4  -3 -30   31.57    6.28
  -3  -4 -30   28.59    5.05
   4   3 -30   27.50    6.38
   3   4 -30   15.79    6.38
   3   4  31   25.58    5.22
   4   3  31   32.58    5.34
   4  -3 -31   23.25    5.91
   4  -3  31   31.49    6.15
   3  -4  31   34.28    6.15
   4  -3  31   29.85    4.50
  -3   4  31   24.42    6.82
   4   3  31   25.08    5.80
   3   4  31   32.84    6.04
  -4   3  31   24.18    6.61
   3   4 -31   22.09    6.41
  -3  -4 -31   29.58    5.07
   3  -4 -31   30.84    5.88
   4   3 -31   36.44    6.56
  -4   3 -31   28.28    5.43
  -3   4 -31   20.90    5.41
   3   4 -31   29.37    6.52
   4  -4   0  738.72   22.35
   4   4   0  736.27   22.44
  -4   4   0  796.89   22.68
   4   4   1    1.08    0.63
  -4  -4  -1    1.61    1.16
  -4   4   1    0.39    1.21
  -4   4  -1    1.94    1.24
  -4   4   1    2.31    1.25
   4   4  -1    0.86    0.81
  -4   4   2  308.04    9.31
  -4  -4  -2  292.25    8.94
  -4   4  -2  302.49    9.25
   4   4  -2  297.02    9.07
   4   4   2  291.14    8.91
  -4  -4   2  300.43    9.07
  -4  -4  -2  290.71    9.28
  -4   4  -2  289.19    9.30
  -4   4   2  301.86    9.26
  -4  -4  -3    0.80    0.53
  -4   4  -3    1.00    1.24
  -4  -4   3    0.41    0.96
   4   4   3    1.61    1.08
  -4   4   3    0.72    0.99
  -4   4   3    0.68    1.21
   4  -4   3   -0.63    1.22
  -4   4   3    1.05    1.24
  -4   4  -3   -0.17    1.29
  -4  -4  -3   -0.04    1.26
  -4   4   4 1904.80   57.47
  -4   4   4 1849.36   57.36
   4  -4   4 1875.44   57.46
  -4   4  -4 1939.99   57.51
  -4   4  -4 1948.61   57.44
   4  -4   4 1847.98   57.36
  -4  -4   4 1928.27   57.33
  -4   4  -4 1984.97   57.43
   4   4   4 1997.09   57.44
  -4  -4  -4 1968.67   57.52
  -4   4   4 1873.83   57.40
  -4   4  -5   -0.24    1.48
  -4  -4   5   -0.72    1.40
  -4   4  -5    0.07    1.43
   4   4   5   -0.35    1.44
  -4   4  -5   -2.49    1.64
   4  -4  -5   -0.85    1.49
  -4   4   5   -1.79    1.55
  -4   4   5    0.60    1.40
  -4   4   5   -0.65    1.26
   4  -4   5   -1.74    1.61
  -4   4   6 6361.46  187.66
   4  -4   6 6267.60  187.82
   4  -4  -6 6307.35  187.79
  -4   4  -6 6415.75  187.79
  -4   4  -6 6354.89  187.85
  -4   4   6 6207.80  187.79
  -4  -4   6 6250.29  187.73
  -4   4  -6 6241.89  187.76
  -4   4   6 6255.61  187.82
   4   4   6 6400.95  187.81
  -4   4  -6 6202.98  187.95
   4   4  -6 6288.18  187.80
  -4   4  -7    1.25    1.80
   4  -4  -7   -1.78    1.66
   4   4   7    0.23    1.67
  -4   4  -7   -1.78    1.79
   4  -4  -7    0.04    1.72
   4  -4   7   -3.16    1.64
  -4   4   7   -1.36    1.26
   4   4  -7   -1.34    1.81
  -4   4   7   -0.88    1.70
  -4   4  -7    0.82    1.52
  -4  -4  -7   -0.35    0.66
  -4   4   7    0.73    1.51
   4  -4   7   -2.64    1.57
  -4   4  -8  955.58   28.93
   4  -4  -8  946.78   28.85
   4   4   8  905.65   28.85
   4  -4  -8  943.02   28.90
  -4  -4  -8  951.96   28.49
   4   4  -8  970.78   28.95
  -4   4  -8  965.73   28.81
   4  -4   8  941.22   28.84
  -4   4   8  950.73   28.64
   4  -4   8  964.05   28.90
  -4   4   8  943.21   28.98
  -4   4  -8 1009.40   29.11
  -4   4  -9    0.65    1.55
   4   4  -9    1.26    1.80
   4  -4   9    1.13    1.69
   4   4   9    2.28    1.56
   4  -4  -9    1.65    1.74
  -4   4  -9    1.41    1.98
   4  -4   9    0.48    1.61
  -4   4   9    0.72    1.11
   4  -4  -9   -0.58    1.63
  -4  -4  -9    0.19    0.92
   4  -4   9    1.87    1.92
  -4   4  -9    1.01    1.77
  -4   4 -10   21.63    2.00
   4   4 -10   22.17    2.24
   4  -4  10   24.52    2.13
   4  -4  10   22.29    2.25
  -4  -4 -10   22.53    1.40
   4  -4  10   20.94    1.98
  -4   4  10   22.86    1.39
  -4   4 -10   20.63    2.35
   4  -4 -10   22.12    1.96
   4   4  10   20.59    1.89
   4  -4 -10   22.10    2.11
  -4   4  10   21.84    2.02
   4  -4 -11    0.69    2.06
  -4   4  11    0.04    1.06
  -4   4 -11    2.02    2.07
   4  -4 -11    1.00    1.75
   4  -4  11    0.34    1.66
   4   4  11   -0.39    1.83
   4  -4  11   -0.26    2.01
  -4  -4 -11    0.96    1.24
   4  -4  11    1.76    1.99
   4   4 -11    2.87    2.13
  -4   4 -11    0.57    1.85
  -4   4  11    0.86    1.78
  -4   4  12   70.28    2.54
   4  -4  12   73.93    3.28
   4  -4 -12   71.43    3.54
   4  -4 -12   72.11    3.20
   4   4 -12   74.16    3.30
  -4   4 -12   74.85    3.34
   4   4  12   69.25    3.32
   4   4 -12   75.07    3.71
   4  -4  12   75.53    3.42
   4  -4  12   72.57    3.67
  -4  -4 -12   76.42    2.85
  -4   4  12   73.41    3.27
   4   4  12   65.84    2.28
  -4   4 -12   73.52    3.69
  -4   4  13    0.84    1.00
   4  -4  13    0.05    2.14
   4  -4 -13   -0.07    2.50
   4   4 -13   -0.76    2.09
   4  -4 -13    1.17    1.98
   4   4 -13    2.33    2.69
  -4   4 -13    0.67    2.27
   4   4  13    1.42    2.15
   4  -4  13    2.36    2.31
  -4  -4 -13    0.41    1.61
   4  -4  13    0.15    2.48
  -4   4  13    1.44    1.95
  -4   4 -13    1.00    2.54
   4   4 -13    1.06    1.60
  -4   4 -14  778.52   23.69
   4   4 -14  784.82   23.33
   4  -4 -14  753.90   23.19
   4  -4  14  747.13   23.23
  -4   4  14  737.03   22.68
   4  -4  14  758.07   23.51
   4  -4  14  748.20   23.36
  -4  -4 -14  771.93   23.05
  -4   4  14  771.98   23.30
   4   4 -14  750.13   23.08
   4  -4 -14  786.19   23.55
  -4   4 -14  774.75   23.40
   4   4 -15   -6.43    2.77
  -4   4  15   -2.04    2.55
   4  -4 -15   -8.40    3.40
   4   4 -15   -2.49    2.08
  -4   4 -15   -6.67    3.01
  -4   4 -15   -4.09    2.97
  -4   4  16 2325.16   67.48
   4   4 -16 2252.48   67.50
   4  -4 -16 2226.99   67.81
  -4  -4 -16 2262.75   67.32
   4   4 -16 2225.33   67.00
   4  -4 -16 2290.13   67.38
   4  -4  16 2145.00   67.44
   4   4 -16 2234.82   67.31
  -4   4 -16 2237.13   67.90
   4   4 -17   -1.12    2.20
   4  -4 -17   -5.08    3.60
   4   4 -17   -4.71    2.71
  -4   4  17   -5.27    2.59
  -4  -4 -17   -6.88    2.57
  -4   4  17   -3.16    1.99
  -4   4 -17   -4.39    3.04
   4  -4 -17   -4.79    2.61
   4  -4  17   -6.55    2.72
   4   4 -17   -2.16    1.38
   4   4 -17   -7.90    3.88
   4  -4  18  300.09   10.27
   4   4 -18  306.10    9.89
  -4   4  18  292.80    9.82
  -4  -4 -18  291.54    9.73
   4  -4 -18  316.84   10.44
   4  -4 -18  294.80    9.70
   4   4 -18  299.95   10.61
  -4   4  18  288.57    9.46
   4   4 -18  281.30    9.61
  -4   4  19    0.54    1.94
   4  -4  19    0.18    3.12
  -4  -4 -19   -1.00    2.53
   4   4  19    0.49    3.21
   4  -4 -19   -1.77    3.49
   4  -4 -19    5.59    2.41
  -4   4  19   -2.08    2.50
   4   4 -19   -1.21    2.53
   4   4 -19   -0.48    3.41
   4  -4  20   26.67    3.69
  -4  -4 -20   23.90    2.87
   4   4 -20   21.92    4.18
   4   4  20   22.42    3.58
   4  -4 -20   27.43    3.86
   4  -4 -20   20.77    2.64
  -4   4  20   21.74    2.81
   4   4 -20   22.03    2.95
  -4   4 -20   22.66    1.92
  -4   4  20   21.23    2.32
   4   4  21    1.92    3.68
  -4   4  21   -4.75    4.24
   4  -4  21    1.01    3.83
   4   4 -21    3.96    3.92
  -4  -4 -21   -1.93    2.87
   4   4  21    2.15    3.65
   4  -4 -21   -1.84    3.92
  -4   4 -21   -0.90    1.78
   4   4 -21   -0.45    2.76
  -4   4  21   -1.41    2.28
  -4   4  21   -2.42    2.68
   4  -4 -21    0.68    2.55
   4  -4 -22   85.74    4.21
   4   4 -22   85.42    4.47
  -4   4 -22   78.65    3.46
  -4   4  22   81.29    3.87
   4   4  22   99.58    5.34
   4  -4 -22  104.14    5.55
   4   4 -22   87.86    5.52
   4  -4  22   96.23    5.40
  -4   4  22   93.49    5.82
   4   4  22   94.41    5.32
   4   4  23   -1.91    3.92
  -4   4  23   -0.14    4.21
   4   4 -23    1.75    4.47
   4  -4  23   -1.24    3.95
   4  -4 -23   -2.41    2.69
   4  -4 -23    3.64    4.04
   4   4  23   -3.02    3.94
  -4   4  23   -1.65    2.37
   4   4 -23   -0.71    2.92
  -4   4 -23    2.11    1.75
  -4   4  24  258.98   10.67
   4   4  24  283.07   10.28
  -4   4 -24  285.87   10.16
   4  -4  24  292.45   10.37
  -4   4 -24  246.75    8.50
   4   4 -24  266.04    9.38
   4   4 -24  260.69   10.74
   4   4  24  278.69   10.09
   4  -4 -24  291.11   10.47
   4   4  24  258.71    8.90
  -4   4  24  269.18    9.00
  -4   4  25   -6.82    5.17
  -4   4 -25   -2.01    4.55
  -4   4  25   -3.24    2.83
   4  -4  25   -6.77    4.89
  -4  -4 -25   -6.92    3.96
   4   4 -25   -7.00    5.44
   4   4  25   -2.22    4.56
   4  -4 -25   -9.54    4.98
   4   4  25   -7.08    4.74
   4   4 -25   -3.15    3.36
   4   4  25   -3.34    2.71
   4  -4  26  410.86   14.12
   4   4 -26  369.17   12.90
   4   4 -26  362.21   14.26
  -4  -4 -26  395.65   13.26
   4   4  26  404.70   13.82
  -4   4 -26  391.22   13.77
  -4   4  26  387.01   14.53
   4   4  26  391.58   13.81
   4  -4 -26  396.87   14.06
   4  -4  27   -8.77    4.30
  -4   4  27   -3.32    5.74
   4   4  27   -6.56    5.29
   4  -4 -27   -4.84    5.40
   4  -4  27   -0.28    5.17
  -4  -4 -27  -11.40    4.46
   4   4 -27   -4.67    5.46
   4   4  27   -6.43    4.81
  -4   4 -27   -4.48    5.08
   4   4 -27    0.08    3.53
   4  -4  28  338.54   12.51
   4   4 -28  311.15   11.11
  -4  -4 -28  323.68   11.63
   4   4 -28  301.39   12.85
   4  -4  28  298.80   11.42
   4   4  28  339.24   12.39
   4   4  28  337.78   12.19
   4  -4 -28  349.95   12.68
  -4   4  28  306.60   12.98
  -4   4 -28  339.32   12.20
  -4   4 -29    3.31    5.25
   4   4 -29   -0.17    5.91
   4  -4  29   -0.90    5.76
   4   4 -29    2.80    6.02
   4  -4  29   -1.47    4.06
   4   4  29   -1.94    5.18
  -4   4  29    0.36    6.09
   4  -4 -29   -0.82    5.39
  -4  -4 -29   -0.34    4.37
   4  -4 -29   12.10    5.88
   4   4  29    1.65    4.84
  -4   4 -30   -7.27    5.28
   4   4 -30   -2.56    5.93
   4  -4  30    2.82    5.95
   4   4 -30    6.01    6.10
   4  -4  30    1.73    4.24
   4   4  30    7.90    5.62
  -4   4  30   -0.75    6.40
   4  -4 -30    2.37    5.38
   4  -4 -30    2.91    5.88
   4   4  30   -3.96    4.97
   4  -4 -31    2.44    5.48
   4   4  31    1.01    4.96
   4  -4  31   -7.68    6.08
   4   4  31    1.45    5.40
  -4   4  31   -2.33    6.63
   4  -4  31    6.58    4.36
  -4   4 -31   -2.51    5.44
   4   4 -31    9.44    6.43
  -5   0   0    0.10    0.90
   0  -5   0    1.13    0.96
   0   5   0    0.37    0.90
   5   0   0    0.31    0.86
   5   0   0    0.88    0.90
  -5   0   0    0.46    0.88
  -5   0   1  268.59    8.12
   5   0   1  261.01    8.26
  -5   0  -1  248.91    8.24
   5   0  -1  259.83    8.30
   0   5  -1  276.01    8.34
   5   0  -1  273.41    8.22
   0   5   1  274.73    8.31
   0  -5   1  271.29    8.31
  -5   0  -1  263.68    8.34
   5   0   1  283.13    8.35
  -5   0   1  267.90    8.32
   0   5  -2    0.54    1.03
   0  -5   2    4.07    1.06
  -5   0   2    0.61    0.99
  -5   0   2    1.33    0.71
   5   0  -2    0.48    0.99
   0  -5  -2    1.55    0.69
   5   0   2    2.84    1.04
   5   0  -2    0.79    0.68
  -5   0  -2    1.87    1.02
   5   0   3  422.37   12.89
   0   5  -3  455.62   13.10
   5   0  -3  402.59   13.02
  -5   0   3  427.07   12.90
   5   0   3  453.09   13.05
  -5   0   3  423.16   13.03
   5   0  -3  416.70   12.78
   0   5  -3  423.26   13.05
   0  -5   3  419.29   13.00
   5   0   4    0.24    0.45
   5   0  -4   -0.14    1.07
   5   0   4   -1.11    1.16
   0  -5   4    0.56    1.16
  -5   0  -4    0.34    0.70
   0   5  -4    2.54    1.21
   5   0   4    0.72    0.63
  -5   0   4   -0.29    0.93
   0  -5   4    1.91    1.19
  -5   0   4   -0.45    1.12
   5   0   4    0.26    0.76
  -5   0   5   46.03    2.04
   5   0  -5   41.22    1.98
   0  -5   5   42.85    2.05
   5   0   5   44.22    1.65
  -5   0  -5   42.48    1.59
   5   0   5   42.02    1.64
   0   5  -5   41.52    2.07
   5   0   5   38.94    2.03
  -5   0   5   43.83    1.92
   5   0   5   43.86    1.54
   5   0   6    0.76    1.41
   5   0  -6    0.86    1.25
   0  -5   6    2.20    1.39
   5   0   6    0.91    0.81
   5   0   6    0.78    0.79
   0   5  -6    1.74    1.41
  -5   0   6    0.36    1.16
  -5   0   6   -0.88    1.25
  -5   0  -6    1.21    0.76
   5   0   6    1.01    0.74
   0  -5   6    1.68    1.45
   5   0   7  302.12    9.51
   5   0  -7  309.32    9.81
   0  -5   7  315.75    9.85
   5   0   7  320.88    9.57
  -5   0   7  311.90    9.82
  -5   0  -7  307.77    9.55
   0   5   7  333.75    9.98
  -5   0   7  312.03    9.83
   5   0   7  305.17    9.89
   0  -5   7  310.46    9.97
   0   5   8   -0.50    1.25
   5   0   8   -0.47    1.57
   0   5  -8   -0.11    1.79
  -5   0  -8    0.31    1.05
   0   5   8   -0.75    1.53
  -5   0   8    1.48    1.48
   5   0   8    2.12    0.98
   5   0   8   -0.72    1.08
   0  -5   8   -0.65    1.62
   5   0   8    0.77    1.25
   0  -5   8   -0.32    1.78
  -5   0   8   -0.18    1.59
  -5   0  -8   -0.60    0.52
   5   0  -8   -0.48    1.50
  -5   0   9   64.52    2.78
  -5   0  -9   62.74    2.47
   0   5   9   62.77    2.99
   0  -5   9   61.67    3.10
   0   5  -9   65.15    3.01
   0  -5   9   64.15    2.88
   0   5  -9   58.75    3.07
   5   0   9   62.82    2.64
   0   5   9   63.82    2.49
   5   0   9   61.61    2.91
   5   0   9   60.39    2.35
  -5   0   9   61.52    2.88
   5   0   9   62.55    2.48
   5   0  -9   62.30    2.75
  -5   0 -10    0.84    1.32
  -5   0  10    1.10    1.68
   5   0  10    1.38    1.80
   5   0 -10    1.00    0.71
   5   0  10    0.38    1.18
   0  -5  10   -0.62    2.03
   0   5  10    1.86    1.22
   0   5 -10   -0.96    1.94
   5   0  10   -0.07    1.43
   0  -5  10    0.05    1.96
   5   0  10   -0.59    1.53
   0   5 -10   -0.44    2.08
   0   5  10    0.25    1.85
  -5   0  10   -0.64    1.88
   5   0 -10    1.40    1.53
   0   5 -11  528.50   16.25
  -5   0  11  542.54   16.44
   0   5  11  507.99   16.59
  -5   0 -11  536.46   16.25
   5   0  11  525.05   16.56
   5   0  11  533.84   16.25
   0   5 -11  539.92   16.54
   0  -5  11  527.13   16.47
   0   5 -11  524.96   16.60
   0   5  11  514.07   16.13
   5   0  11  537.86   16.33
  -5   0  11  530.97   16.51
   5   0 -11  526.62   16.37
   5   0  12   -0.48    2.05
   0   5 -12    0.79    1.93
   0   5 -12    0.26    1.60
   5   0  12   -2.15    1.79
   5   0 -12   -0.48    1.93
   0  -5  12    0.54    2.25
   0   5 -12    0.65    2.22
  -5   0  12    0.44    2.21
   5   0  12    0.26    1.71
   0   5 -12    1.35    2.21
   0   5  12    1.83    2.09
  -5   0 -12    1.21    1.63
   5   0  13   50.23    2.93
   5   0  13   47.62    2.65
   0   5 -13   48.17    3.12
   0  -5  13   40.08    3.12
  -5   0  13   45.69    2.94
   0   5  13   44.04    3.12
   5   0 -13   42.85    2.59
   0   5 -13   40.88    3.05
   0   5 -13   44.71    2.88
   0   5 -13   46.15    2.48
  -5   0 -13   45.69    2.52
   5   0  14    0.32    2.03
   0   5  14    1.90    1.52
   5   0 -14    0.57    2.05
   0   5 -14    0.99    1.73
   5   0  14   -0.31    2.25
   0   5 -14   -1.79    2.19
  -5   0 -14    0.83    1.97
   0   5  15  108.00    3.90
   5   0 -15  107.82    4.40
   5   0  15  101.89    4.37
   0   5 -15   98.93    3.99
  -5   0 -15  105.94    4.33
   5   0  15  106.63    4.69
   0   5 -15  102.21    4.61
  -5   0 -16   -0.91    2.31
   5   0 -16   -3.29    2.34
   0  -5 -16    1.33    2.78
   5   0  16   -0.67    2.31
   5   0  16    1.74    2.14
   0   5 -16    1.48    1.80
   0   5  16   -0.08    1.64
   5   0  16    1.02    2.83
   0   5 -16    1.72    2.47
   0   5 -17    2.29    2.49
   5   0  17    2.76    2.92
   0  -5 -17    4.07    3.04
  -5   0 -17   -0.14    2.37
   5   0 -17    4.12    2.38
  -5   0  17    0.91    3.12
   5   0  17    1.24    2.53
   5   0  17    3.57    2.16
   0   5  17    2.11    1.66
   0  -5  17    3.14    3.00
  -5   0  18    1.46    3.07
   0   5 -18    1.23    3.32
   0   5 -18    7.34    3.19
  -5   0 -18   -0.67    2.50
   0  -5 -18   -1.03    3.06
   0   5  18    2.54    1.70
   5   0  18   -0.17    2.24
   0   5 -18   -1.02    2.64
   5   0  18    0.74    2.93
   5   0 -18    1.60    2.43
   5   0  19   93.17    4.81
   0   5 -19   88.96    4.74
  -5   0 -19  100.18    4.66
   0  -5 -19   89.62    4.97
  -5   0  19  106.81    5.32
   5   0 -19  109.43    5.19
   0   5 -19  100.22    5.33
   0   5 -19   99.62    4.18
   0   5  19  102.29    3.87
   5   0  19   99.25    4.26
   5   0  20    1.35    2.42
  -5   0  20   -0.11    3.53
   5   0 -20    5.22    3.41
   0   5 -20   -3.84    3.38
   0  -5 -20   -2.83    3.40
  -5   0 -20   -0.08    3.00
   5   0  20    5.37    3.37
   0   5 -20    1.91    2.95
   0   5 -20    2.03    2.34
   0   5  20    2.01    1.86
   0   5 -21   11.06    2.44
   5   0 -21   11.57    3.97
   5   0  21   12.25    2.61
   0   5  21   12.76    3.06
  -5   0  21    9.36    3.95
   5   0  21    8.76    3.39
   0   5 -21   13.06    3.87
   0  -5 -21    8.01    3.58
  -5   0 -21   11.34    3.29
   5   0  21    8.77    3.68
   0   5 -22    1.42    2.46
   5   0  22    6.84    2.57
   0   5  22    3.31    3.03
   5   0  22   -0.56    3.31
  -5   0  22   -0.85    4.14
   0   5 -22    3.71    4.05
   5   0  22   -3.96    3.48
   0  -5 -22    2.75    3.73
  -5   0 -22   -0.57    3.37
   5   0 -22    6.95    4.22
   0   5  23   30.99    1.87
   0   5  23   36.97    3.64
   0   5 -23   29.35    2.85
   0   5 -23   37.47    4.81
   0  -5  23   32.41    4.58
   5   0  23   40.00    4.33
   5   0  23   37.69    3.06
   5   0 -23   42.13    4.90
   0   5  23   36.77    4.58
  -5   0  23   39.02    4.50
   5   0  23   34.34    4.01
  -5   0 -23   32.15    3.85
   0  -5 -23   40.72    4.56
   0  -5 -24   -0.37    4.06
  -5   0 -24    0.53    3.84
   5   0  24   -3.56    3.96
  -5   0  24   -6.07    4.74
   0   5 -24    3.08    4.49
   0  -5 -24   -0.54    3.64
   0  -5  24    0.38    4.56
   5   0  24    1.77    4.01
   0   5 -24    1.95    2.56
   5   0  24   -1.14    2.62
   0   5  24    0.64    1.20
   5   0 -24   -1.61    4.51
   0   5  24    6.38    4.40
   0   5  24    4.53    3.32
   0  -5 -25    7.70    4.43
  -5   0 -25    2.76    3.87
  -5   0  25    4.37    4.77
   5   0  25    3.10    3.98
   0   5 -25    4.24    4.65
   0  -5 -25    0.34    3.83
   0  -5  25   10.20    4.78
   0   5  25    8.27    4.55
   5   0 -25   -4.20    4.68
   5   0  25    7.43    4.10
   0   5  25    0.49    3.51
   5   0  25    1.96    2.63
   0   5 -25    2.36    2.61
   5   0 -26   -0.80    4.65
   0  -5 -26    0.83    4.10
   0  -5  26   -0.56    4.74
   0   5  26   -2.87    5.13
   5   0 -26   -1.46    4.69
   0   5 -26   -2.64    2.71
   0   5 -26    3.81    4.78
   5   0  26   -4.20    4.35
  -5   0  26    0.59    4.78
   0   5  26    3.05    3.62
  -5   0 -26   -4.17    4.33
   5   0 -27   -4.16    5.15
   5   0 -27    1.19    3.24
   5   0 -27    9.98    4.95
   0   5  27    2.37    5.33
   0   5  27    1.04    3.71
   0  -5  27    1.76    5.27
   0  -5 -27    2.84    4.21
   5   0  27   -4.54    4.61
  -5   0  27   -0.93    5.38
   0   5 -27    3.01    4.74
  -5   0 -27   -2.05    4.39
   5   0 -28   -0.86    5.56
   5   0 -28    0.60    3.23
   5   0 -28    3.61    5.36
   0   5  28   -2.43    3.88
   0  -5  28    3.53    5.68
   0  -5 -28    4.53    4.52
   5   0  28    2.96    4.83
   0   5  28    2.63    5.80
  -5   0  28    1.77    5.64
  -5   0 -28   -1.50    4.78
   0   5 -28   -4.77    5.38
   5   0 -29    2.15    5.37
   0  -5  29   -0.80    5.86
   0   5  29    7.95    4.01
   0  -5 -29    8.95    4.77
  -5   0  29    4.88    5.67
   0   5  29   12.19    5.63
   5   0 -29   10.09    5.80
   0   5 -29    4.84    5.37
   0   5 -29    6.30    5.64
  -5   0 -29    7.37    4.57
   0  -5  30   -5.47    6.15
   5   0 -30    6.32    5.88
   0  -5 -30   -5.36    4.96
  -5   0  30   -1.93    6.07
   0   5  30    5.71    6.00
   0   5 -30   -0.64    5.76
  -5   0 -30   -0.13    4.97
   5   0 -30  -14.06    6.09
   0  -5  31   -0.17    6.27
   0   5  31   -0.56    6.26
  -5   0  31    5.67    6.48
  -5   0 -31   12.83    5.24
   0   5 -31    5.43    5.85
   5   0 -31    0.96    5.74
   0  -5 -31    4.26    5.01
  -5   1   0   33.89    1.47
   5  -1   0   28.38    1.45
   1   5   0   32.78    1.53
  -1  -5   0   32.02    1.51
  -1   5   0   35.29    1.63
  -5   1   0   31.99    1.50
  -5  -1   0   36.75    1.65
  -5   1   0   30.79    1.53
   5   1   0   33.08    1.18
   5   1   0   30.88    1.46
  -5  -1   0   30.94    1.52
   5  -1   0   33.29    1.59
  -5   1  -1   79.28    2.83
   5  -1  -1   77.88    2.73
   5   1   1   80.18    2.78
  -5  -1   1   80.65    2.87
   5   1  -1   81.15    2.83
  -5  -1  -1   75.10    2.79
  -5   1  -1   77.63    2.87
  -5   1   1   81.44    2.75
   5   1  -1   88.09    2.65
   1   5  -1   82.94    2.85
  -1  -5   1   79.96    2.83
  -1   5  -1   82.10    2.93
   1   5   1   85.91    2.82
   1  -5   1   82.85    2.90
  -1  -5  -1   81.24    2.80
   5  -1  -1   75.98    2.61
  -5   1   1   80.04    2.90
  -5  -1  -1   89.89    2.98
   5  -1   1   85.34    2.86
   5  -1  -1   80.29    2.91
  -5   1   2  616.78   18.17
   5   1  -2  595.18   18.31
  -5  -1   2  602.41   18.33
  -5   1  -2  579.82   18.35
  -5  -1  -2  578.01   18.37
   5  -1  -2  600.89   18.16
   1  -5  -2  626.01   18.09
   5  -1   2  607.14   18.27
  -1  -5   2  587.82   18.28
  -1   5  -2  623.09   18.36
   1  -5   2  594.43   18.32
   1   5   2  600.28   18.24
  -1  -5   2  584.05   18.31
  -5   1   2  600.70   18.33
   5   1   2  577.23   18.20
  -1  -5  -2  614.06   18.27
   5  -1   2  634.24   18.31
   5   1   2  643.44   18.38
   5   1  -2  589.38   18.17
   5  -1   3  531.55   15.73
  -1  -5  -3  546.18   15.69
  -5  -1   3  523.44   15.64
   5   1  -3  511.92   15.76
  -5  -1   3  510.59   15.78
  -5   1  -3  504.64   15.82
  -1  -5   3  519.88   15.74
   5   1   3  557.13   15.83
  -1   5  -3  517.67   15.79
   1  -5   3  495.91   15.74
   5   1   3  489.67   15.58
  -5   1   3  519.96   15.77
   1   5  -3  548.83   15.80
  -5   1  -3  518.79   15.57
   5   1  -3  502.11   15.64
  -1  -5   3  502.57   15.76
   5  -1   3  511.38   15.66
  -5  -1   4  150.87    4.88
   5   1   4  164.29    5.07
   5   1   4  136.57    4.69
  -1  -5   4  150.99    4.99
  -5   1   4  147.89    4.99
   5   1  -4  149.77    4.98
  -5  -1   4  156.15    5.00
   5  -1   4  151.55    4.81
  -1  -5   4  144.01    4.97
  -1   5  -4  152.40    5.03
  -1  -5   4  148.19    4.99
  -5  -1  -4  153.78    4.61
  -5   1  -4  156.63    4.81
  -5   1  -4  152.91    4.75
  -5   1  -4  150.58    4.62
   5   1  -4  146.62    4.86
   5   1   4  148.42    4.66
  -5   1  -4  148.85    4.79
   1   5  -4  158.42    5.02
  -1   5  -4  156.42    5.04
   5  -1   5  305.62    9.33
   5   1  -5  295.04    9.28
  -5  -1   5  305.60    9.29
   5   1   5  301.53    8.99
   1   5   5  306.88    9.12
  -5   1   5  300.73    9.28
  -5   1  -5  300.64    9.08
  -5  -1   5  298.07    9.21
   5  -1   5  289.38    9.05
  -1   5  -5  304.89    9.35
   1   5  -5  306.62    9.31
  -1  -5   5  301.39    9.28
  -5   1  -5  291.88    8.97
  -5   1  -5  277.67    8.91
   1   5  -5  295.13    9.32
  -1  -5   5  291.12    9.31
   1  -5   5  287.49    9.36
  -5   1  -5  296.56    9.05
   5  -1   6   56.84    2.46
  -1   5   6   56.15    2.49
   5  -1  -6   48.21    2.32
   5  -1  -6   53.61    2.03
  -5   1  -6   54.54    2.06
   1   5  -6   56.64    2.62
   1  -5   6   55.10    2.51
  -1  -5   6   51.50    2.51
   5   1   6   52.12    1.89
  -5   1  -6   51.72    1.98
   1   5  -6   57.64    2.46
   5   1   6   55.07    1.82
   5  -1   6   53.87    2.05
  -1   5  -6   52.27    2.53
   1  -5   6   53.81    2.44
  -1  -5   6   54.55    2.41
   5  -1   6   52.64    2.12
  -5  -1   6   54.71    2.35
  -5   1   6   51.87    2.38
   5   1  -6   54.38    2.39
  -5  -1   6   55.51    2.45
  -5   1  -6   53.16    1.90
   5   1   6   51.63    1.96
  -5  -1   7 1652.53   48.56
  -5   1   7 1621.57   48.57
   5   1  -7 1620.84   48.56
   1   5   7 1610.39   48.64
  -1   5   7 1603.10   48.65
   5  -1   7 1657.25   48.67
  -5   1  -7 1627.79   48.29
   5   1   7 1604.91   48.21
  -1   5   7 1656.62   48.51
   5  -1  -7 1581.74   48.56
   5  -1  -7 1602.22   48.30
   5  -1   7 1614.40   48.35
   5   1   7 1598.64   48.23
  -1   5  -7 1635.07   48.63
  -1  -5   7 1642.52   48.58
   1  -5   7 1655.34   48.58
   5  -1   7 1583.80   48.40
  -5   1  -7 1600.94   48.31
   1   5  -7 1635.15   48.67
   1  -5   7 1637.56   48.68
   5   1   7 1606.75   48.37
  -1  -5   7 1635.88   48.67
  -5  -1   8  116.02    4.19
   5  -1   8  118.04    3.83
  -5   1   8  116.60    4.11
   5   1  -8  110.13    4.13
  -5  -1  -8  109.89    3.82
  -1   5   8  110.58    4.26
   1   5   8  106.40    4.17
   5  -1  -8  105.67    4.06
   5  -1   8  116.02    4.28
   5  -1  -8  112.70    3.66
   5   1   8  114.70    3.65
  -1   5   8  115.15    3.97
  -5   1  -8  116.78    3.66
   5  -1   8  107.11    3.77
   5  -1   8  118.82    3.94
   1  -5   8  120.78    4.18
  -1  -5   8  116.60    4.24
  -5   1  -8  108.06    3.76
   1   5  -8  116.28    4.37
   1  -5   8  114.32    4.35
   5  -1   8  115.65    4.05
   5   1   8  112.75    3.83
  -1  -5   8  111.76    4.33
   5  -1  -9  282.90    9.25
   5  -1   9  297.03    9.42
   5   1  -9  286.44    8.75
   1   5   9  293.04    9.38
  -1   5   9  292.01    9.44
  -5  -1  -9  288.76    9.06
  -5   1   9  284.02    9.24
   5   1  -9  291.10    9.29
   5  -1  -9  293.78    8.83
  -1   5  -9  283.96    9.19
  -1   5   9  286.44    9.12
  -5   1  -9  297.68    8.84
   1   5   9  290.49    9.03
   5   1   9  287.77    8.90
   5  -1   9  291.17    9.01
   1   5  -9  296.69    9.40
   5  -1   9  286.18    9.05
  -5  -1   9  294.63    9.32
  -1  -5   9  296.16    9.33
   1  -5   9  289.48    9.31
  -5   1  -9  282.34    9.03
   1  -5   9  288.24    9.47
   5   1   9  290.47    9.07
   1   5  -9  295.40    9.51
   5  -1   9  284.81    9.21
   5   1 -10   54.65    2.70
  -5   1  10   59.71    2.75
  -1   5  10   52.69    2.83
  -5  -1 -10   51.07    2.42
   1   5  10   55.18    2.80
   5   1  10   58.60    2.95
   5  -1  10   52.46    2.92
  -1   5 -10   54.94    2.59
  -5   1 -10   54.66    1.99
   1   5  10   55.90    2.25
   5  -1  10   52.74    2.35
   1  -5  10   66.20    3.05
  -1   5  10   54.87    2.46
   5   1  10   57.85    2.43
  -1   5 -10   58.27    2.93
  -5  -1  10   59.57    2.84
   5  -1  10   54.12    2.45
   1   5 -10   55.80    2.92
   1  -5  10   53.59    2.91
  -1  -5  10   58.28    2.93
   5  -1  10   54.06    2.67
   1   5 -10   56.77    3.00
   5   1  10   56.31    2.46
  -5   1 -10   58.16    2.41
   5  -1 -10   52.86    2.66
   5   1 -11  336.13   10.45
   5  -1 -11  323.24   10.48
  -1   5 -11  328.93   10.69
  -5   1  11  338.26   10.51
   5   1  11  343.84   10.64
   5  -1  11  336.39   10.68
  -1   5 -11  327.60   10.38
  -5  -1 -11  330.76   10.32
   1   5  11  328.62   10.67
  -5   1 -11  327.73    9.94
   1   5  11  311.57   10.12
   5  -1  11  333.39   10.48
  -1   5  11  314.00   10.25
   1  -5  11  324.93   10.72
  -1  -5  11  328.25   10.62
   1  -5  11  327.92   10.56
  -5   1  11  330.57   10.61
  -5   1 -11  325.24   10.29
  -1   5  11  344.52   10.68
   5   1  11  325.47   10.31
   1   5 -11  326.16   10.71
  -1   5 -11  325.35   10.59
  -5  -1  11  330.26   10.58
   5  -1  11  329.60   10.29
   1   5 -11  324.50   10.63
   5   1 -12  157.83    5.49
  -1   5 -12  159.49    5.72
  -5   1  12  158.50    5.52
  -5  -1 -12  150.24    5.36
   5  -1  12  163.16    5.71
   5   1  12  163.27    5.77
  -1   5 -12  157.55    5.41
  -5   1 -12  155.43    4.81
   5  -1  12  154.47    5.42
   1   5  12  152.30    5.05
   1  -5  12  150.00    5.81
   5  -1  12  144.34    5.47
  -1  -5  12  154.39    5.68
   1  -5  12  155.43    5.71
  -1   5 -12  146.73    5.73
   1   5 -12  153.91    5.89
   5  -1  12  154.08    5.36
   1   5 -12  154.09    5.75
  -1   5 -12  162.25    5.68
  -5  -1  12  153.24    5.73
   1   5  12  156.63    5.77
  -1   5  12  148.35    5.70
   5   1  12  145.08    5.32
  -5   1  12  149.84    5.68
  -5   1 -12  158.55    5.33
  -1   5 -13  543.60   16.91
   1   5 -13  547.59   16.82
  -5   1  13  549.23   16.73
  -5  -1 -13  533.59   16.65
   1  -5 -13  529.34   16.87
  -1   5 -13  527.71   16.59
   1   5 -13  544.09   16.50
  -5   1 -13  534.18   16.12
   5  -1  13  527.04   16.93
   5   1  13  522.57   16.92
   5  -1  13  539.80   16.68
   5  -1  13  542.49   16.77
   1  -5  13  536.54   16.83
  -1  -5  13  546.59   16.89
   5  -1 -13  534.76   16.91
  -5   1 -13  529.62   16.60
   1   5  13  530.02   16.90
  -5   1  13  536.97   16.88
   5   1  13  526.72   16.62
  -1   5  13  558.38   16.99
   1   5 -13  529.56   17.00
  -1   5 -13  535.54   17.01
   1   5 -13  545.85   16.93
  -1   5 -13  566.65   16.97
  -5  -1  13  525.97   16.86
   5  -1  13  535.65   16.60
  -1   5  13  533.35   16.54
   5   1 -13  538.16   16.71
  -1   5 -14   29.27    2.22
   5  -1  14   25.46    2.40
  -5   1 -14   23.80    1.14
  -5   1  14   26.67    2.43
  -1   5 -14   25.55    2.99
  -5  -1 -14   23.73    2.31
   1  -5 -14   25.29    2.89
  -1   5 -14   28.58    3.05
   5  -1  14   26.81    2.35
   1   5  14   27.89    1.76
  -1   5  14   27.32    2.03
  -5   1 -14   23.48    1.05
   5   1 -14   23.94    2.39
   1   5 -14   28.18    2.04
   1   5 -14   28.64    2.46
   5  -1  14   27.23    2.76
  -1   5 -14   28.20    2.74
   5   1  14   20.45    2.62
   5   1  14   25.69    2.42
   5  -1 -14   25.86    2.84
   1   5  14   30.63    2.78
  -5   1 -14   23.38    2.29
  -1   5 -15 1492.52   45.32
   5  -1  15 1540.88   45.41
  -5   1 -15 1437.24   44.84
   5  -1  15 1503.83   45.44
  -1   5  15 1567.04   45.30
   1   5  15 1534.34   45.13
   5   1 -15 1536.93   45.49
  -1   5 -15 1534.73   45.75
   5   1  15 1588.16   45.81
   1   5 -15 1485.80   45.57
  -5   1  15 1574.91   45.55
   1  -5 -15 1577.22   45.79
  -5  -1 -15 1537.27   45.51
   5  -1  15 1516.84   45.73
   1   5 -15 1531.62   45.26
   5   1  15 1484.51   45.45
  -5   1 -15 1503.19   45.46
   5  -1 -15 1529.52   45.81
   1   5 -16    1.31    2.37
   5  -1  16    0.84    2.90
   5   1  16   -0.77    2.76
  -1   5 -16    1.76    2.67
  -1   5  16    1.46    1.93
   1   5  16    1.82    1.51
   5  -1 -16   -1.85    2.92
  -5   1 -16    0.06    2.40
   5   1 -16   -1.25    2.50
   1  -5 -16   -2.20    3.03
  -5  -1 -16    1.85    2.45
   5  -1  16    0.33    2.30
   1   5 -16    0.62    1.81
   5   1  16    0.56    2.49
   5  -1  16   -4.01    2.60
   5  -1  17    2.92    2.51
  -5  -1  17    4.07    3.17
  -5   1  17   -1.30    3.29
   5   1  17    5.38    2.61
   5   1 -17    0.19    2.31
   1  -5  17   -1.37    2.91
  -1   5 -17    1.82    2.60
   5   1  17    1.35    2.88
   5  -1  17    1.15    2.99
   1   5 -17    1.37    2.45
  -1   5  17    3.44    1.87
   1   5  17    1.98    1.47
   1   5 -17    0.61    1.75
   5  -1  17    2.49    2.29
   1  -5 -17    0.18    2.84
  -5  -1 -17    5.26    2.53
   1   5 -17    0.55    3.17
  -5   1 -17    1.80    2.49
   5  -1 -17    2.24    3.09
   5  -1  18   44.82    2.95
   1   5  18   46.00    2.28
  -1   5  18   44.39    2.59
   1  -5 -18   42.91    3.82
  -5  -1 -18   46.71    3.24
  -5  -1  18   44.94    3.86
   1  -5  18   49.99    4.00
  -5   1 -18   45.66    3.28
   1   5 -18   38.00    3.71
   5  -1 -18   53.01    3.99
  -5   1  18   46.11    4.04
  -1   5 -18   41.00    3.81
   1   5 -18   43.28    4.08
  -1   5 -18   43.49    4.12
  -1   5 -18   41.72    3.56
   5  -1  18   39.25    3.59
   1   5 -18   40.68    3.24
   5   1  18   47.14    3.77
   5   1 -18   44.78    3.15
   5  -1  19  121.33    4.95
  -5  -1 -19  124.40    5.40
  -5   1 -19  130.68    5.40
   1  -5 -19  117.87    5.82
   5  -1  19  126.62    5.67
  -1   5  19  126.09    4.71
   1   5  19  126.77    4.39
   1   5 -19  121.34    4.94
   5   1  19  116.92    4.92
  -5  -1  19  124.12    5.71
   1  -5  19  129.29    5.79
   5  -1 -19  130.75    5.98
  -5   1  19  123.01    6.05
   1   5 -19  131.10    5.97
  -1   5 -19  122.52    5.87
   1   5 -19  114.70    5.22
  -1   5 -19  129.41    5.51
   5   1  19  119.21    5.50
   5   1 -19  133.07    5.08
   5  -1  20  141.95    5.40
  -1   5  20  132.44    5.59
  -5  -1 -20  134.68    5.86
  -5   1 -20  148.02    5.89
   1  -5 -20  137.26    6.42
   5  -1  20  134.29    6.14
   1   5 -20  144.26    5.45
  -1   5  20  145.73    5.17
  -1   5 -20  135.48    5.25
   5   1  20  141.78    5.40
  -5  -1  20  143.32    6.35
   1  -5  20  150.15    6.24
  -5   1  20  133.06    6.47
   5  -1 -20  143.41    6.45
   1   5 -20  142.45    6.45
  -1   5 -20  149.27    6.44
   1   5 -20  133.13    5.74
  -1   5 -20  133.78    6.00
   5   1  20  142.59    6.32
   5   1 -20  135.52    5.60
   5  -1  21   79.43    3.92
  -5   1 -21   71.61    4.44
  -5  -1 -21   73.19    4.40
   1  -5 -21   70.90    4.89
   5  -1  21   70.77    4.75
  -1   5 -21   81.74    3.73
  -1   5  21   78.76    3.61
   1   5 -21   85.41    3.95
   5   1  21   74.27    3.83
  -5  -1  21   79.13    5.24
  -5   1  21   75.74    5.12
   5   1  21   83.93    4.69
   5  -1  21   75.79    4.57
   1  -5  21   85.94    5.00
   5  -1 -21   79.16    5.26
  -1   5 -21   76.32    5.17
   1   5 -21   79.61    5.09
   5   1 -21   81.13    4.16
  -1   5  21   76.22    4.17
   1   5  21   77.74    4.47
   5   1  21   77.14    4.80
   5  -1  22    1.46    2.60
   1   5  22    4.64    3.43
  -1   5 -22   -1.88    4.05
   1  -5 -22    4.63    3.72
  -5  -1 -22    3.64    3.29
   5  -1  22   -3.68    3.63
   5   1  22    8.14    2.62
  -1   5  22    1.05    0.93
   5   1 -22    3.56    2.89
   1  -5  22    2.98    3.99
   5   1 -22    4.57    4.03
   5  -1 -22   -5.50    3.98
  -5   1 -22    4.41    3.50
   1   5 -22    1.92    2.53
  -1   5 -22    1.26    2.34
   5   1  22    1.32    3.74
  -1   5  22    4.06    2.89
   1   5 -22    4.60    3.96
  -5   1  22    1.12    3.83
   5  -1  22   -1.59    3.46
  -5  -1  22    3.36    3.97
   5   1  22    3.81    3.56
   5   1  23   50.76    3.37
   5  -1  23   55.74    3.36
  -1  -5 -23   47.96    4.16
   5  -1  23   50.92    4.30
  -5  -1  23   60.55    4.89
  -5   1  23   58.09    4.92
   5   1  23   49.65    4.49
   1  -5  23   44.49    4.94
   5  -1 -23   48.49    5.09
  -1   5  23   60.96    5.07
   5   1 -23   48.94    5.14
   1   5  23   50.53    5.03
   1   5 -23   46.04    3.36
  -1   5 -23   46.80    3.15
  -5  -1 -23   48.65    4.27
   1  -5 -23   66.81    5.01
  -5   1 -23   51.76    4.22
   1   5 -23   47.40    4.93
  -1   5 -23   63.94    4.91
   1   5  23   49.72    4.13
  -1   5  23   51.64    3.79
   5   1  23   46.28    4.58
   5   1  24    9.08    2.72
  -1   5 -24    8.20    4.31
   1  -5 -24   16.31    4.31
  -5   1 -24    6.97    3.85
  -5  -1 -24   -0.11    3.68
  -1   5 -24   10.98    2.58
   1   5 -24    5.31    2.70
   1   5  24    7.86    1.78
  -1  -5 -24    7.98    3.65
   5   1 -24    9.06    4.51
  -5  -1  24    9.41    4.62
  -5   1  24    4.65    4.60
   5   1  24    4.05    4.07
   5  -1  24    7.80    3.97
   1  -5  24   15.84    4.56
   1   5  24    9.13    4.50
   5  -1 -24    9.63    4.49
  -1   5  24   13.69    4.69
   5   1 -24    7.57    4.66
   1   5 -24    8.06    4.76
   5   1  24    6.92    3.96
   1   5  24    7.08    3.60
  -1   5  24    8.51    3.22
   1  -5 -25   34.54    4.77
  -1   5 -25   31.75    4.95
  -5  -1 -25   23.55    4.19
  -5   1 -25   32.57    4.44
   5   1  25   25.38    4.52
   1   5 -25   22.33    3.03
  -1   5 -25   28.22    2.78
   5   1 -25   28.89    5.16
  -5  -1  25   18.80    4.75
   5  -1  25   29.98    4.50
  -5   1  25   25.26    5.06
   5   1  25   24.19    4.44
   1  -5  25   28.71    5.04
   5   1 -25   27.73    5.15
  -1   5  25   29.70    5.24
   5  -1 -25   17.98    4.82
   1   5  25   28.41    5.04
   5   1  25   27.58    2.90
  -1   5  25   24.59    3.53
   1   5  25   26.00    3.95
   1   5 -25   24.96    5.14
  -1  -5 -25   28.49    4.08
   5   1  26   60.09    5.16
  -5  -1  26   52.38    5.84
   5   1  26   60.86    5.16
  -5   1  26   57.58    6.03
   1  -5 -26   52.85    5.56
  -5  -1 -26   48.99    4.96
  -5   1 -26   64.84    5.11
  -1   5  26   52.22    4.20
   1   5  26   60.81    4.69
   5   1 -26   47.47    5.72
   1  -5 -26   58.43    4.98
  -1  -5  26   49.63    5.54
   1  -5  26   48.02    5.34
  -1  -5 -26   47.93    4.69
   1   5 -26   52.43    5.45
   5   1 -26   51.17    5.78
  -1   5  26   56.66    5.97
   1   5  26   54.10    5.73
   5  -1 -26   60.36    5.84
   1   5 -26   53.72    3.68
  -1   5 -26   55.40    3.37
   5   1  27   51.96    5.19
  -5   1  27   69.22    6.37
   5   1  27   56.16    5.43
  -5  -1  27   64.04    5.98
   1  -5 -27   64.35    5.86
  -5  -1 -27   59.69    5.38
   5  -1 -27   68.43    5.92
  -5   1 -27   64.79    5.21
   1   5  27   62.04    4.92
  -1   5  27   51.95    4.37
   5  -1 -27   50.06    4.02
   1  -5 -27   54.17    5.30
   5   1 -27   56.19    4.08
   5  -1 -27   50.40    5.80
   5   1 -27   59.65    6.20
  -1  -5  27   63.95    6.10
   1  -5  27   57.26    6.01
   1   5 -27   57.79    6.21
  -1  -5 -27   54.03    5.10
   5   1 -27   61.53    5.98
  -1   5  27   58.78    6.43
   1   5  27   54.81    5.77
   1   5 -27   61.00    3.83
   5  -1 -28    1.77    3.24
  -5  -1 -28    2.50    4.54
  -5   1 -28   -3.38    4.58
   5  -1 -28   14.32    5.57
  -1  -5  28    6.49    5.76
   1  -5  28   -3.79    5.72
   5   1 -28    3.00    5.37
  -5  -1  28    0.64    5.69
   5   1  28    4.00    4.88
   1   5  28   -5.77    5.74
  -1   5  28    8.63    5.82
  -5   1  28    8.35    5.71
   5  -1 -28    8.55    5.49
   5   1 -28    0.85    3.32
   1  -5 -28   -5.43    4.79
   5   1  28   -5.46    4.87
  -1   5  28    0.39    3.77
   1   5  28   -0.57    4.28
   1   5 -28   -2.71    5.57
  -1  -5 -28    3.09    4.67
   5   1 -28    1.05    5.29
  -5   1 -29   28.83    5.06
  -5  -1 -29   30.86    5.17
   5  -1 -29   23.17    6.07
  -1  -5  29   25.92    6.15
   1  -5  29   31.79    6.18
  -1   5 -29   30.88    5.99
   5   1 -29   41.67    6.03
  -5  -1  29   22.67    5.83
   1   5  29   23.03    5.94
   5   1  29   22.84    5.34
  -5   1  29   38.39    6.22
  -1   5  29   37.22    6.27
   5  -1 -29   37.46    6.02
   5   1 -29   26.01    3.67
  -1   5  29   33.23    4.17
   1   5  29   29.18    4.69
   5   1 -29   28.53    6.09
   1   5 -29   24.46    5.99
  -1  -5 -29   28.94    4.95
   1  -5 -29   23.84    5.06
   5   1  30   -3.26    5.35
  -5  -1  30    4.55    6.15
   1   5  30   -2.26    5.75
  -1   5  30   -2.93    6.43
  -5   1  30   -7.66    5.94
  -1  -5  30   -0.84    6.14
   1  -5  30   -7.38    6.08
   5   1 -30  -11.82    5.96
  -1   5 -30   -5.67    5.48
   1   5 -30   -2.30    5.86
   1   5  30   -1.79    4.27
  -5  -1 -30    4.81    4.97
  -5   1 -30    0.81    5.13
   1   5 -30    4.72    5.88
   5  -1 -30   -2.83    6.00
   5  -1 -30    3.11    5.69
   1  -5 -30    5.29    4.98
  -1  -5 -30    5.11    4.84
   5   1 -30   -1.14    5.90
  -5  -1 -31    3.87    5.19
  -5   1 -31    3.60    5.20
   1   5 -31    1.31    6.09
  -5   1  31   -3.51    6.13
   1   5  31    5.06    6.12
  -1   5  31    6.85    6.10
   5   1  31    4.59    5.54
   1  -5  31    5.10    6.29
  -1  -5  31    6.60    6.27
   1   5 -31    3.03    5.65
  -1   5 -31    1.94    5.72
   5  -1  31    2.19    3.81
  -1  -5 -31    8.95    5.02
   5  -1 -31   12.08    5.74
   1  -5 -31   15.30    5.28
   5   1 -31    7.64    6.13
   5  -2   0 2635.06   76.69
  -5   2   0 2571.71   76.46
  -5   2   0 2461.21   76.63
   5  -2   0 2712.32   76.72
   2   5   0 2570.16   76.60
  -2  -5   0 2557.10   76.58
  -2   5   0 2594.84   76.71
  -2  -5   0 2500.61   76.56
  -5   2   0 2609.97   76.59
   5   2   0 2555.43   76.63
  -5   2   0 2509.91   76.68
  -5   2   1   71.78    2.42
   5   2   1   61.09    2.40
   5   2  -1   67.09    2.50
  -5   2  -1   71.12    2.54
   5  -2   1   70.29    2.56
   5  -2  -1   68.82    2.60
   5  -2  -1   66.64    2.25
  -5   2  -1   68.38    2.14
   5  -2   1   64.47    2.58
   5  -2  -1   68.56    2.58
  -2  -5   1   65.12    2.45
   2   5   1   66.19    2.37
  -2   5  -1   66.07    2.55
  -2  -5  -1   67.39    2.37
  -2  -5   1   66.11    2.43
  -5   2   1   64.10    2.25
  -5   2   1   66.60    2.35
  -5  -2  -1   66.67    2.62
  -5   2  -1   66.79    2.53
   5  -2   2 2149.43   67.80
  -5   2   2 2319.64   67.79
   5   2   2 2232.41   67.79
   5   2  -2 2246.37   67.89
   5   2  -2 2242.86   67.78
  -5   2  -2 2231.16   67.94
   5  -2  -2 2231.25   67.92
   5  -2   2 2280.53   67.87
   5  -2  -2 2251.28   67.76
   5  -2   2 2312.83   67.95
   5  -2  -2 2250.97   67.88
  -2  -5   2 2265.60   67.85
  -2   5  -2 2346.34   67.96
   2   5   2 2276.16   67.78
   2  -5   2 2291.61   67.91
  -2  -5   2 2258.52   67.87
   2   5  -2 2395.30   67.90
  -2  -5  -2 2299.26   67.90
   5   2   2 2373.44   67.95
  -5  -2  -2 2257.52   67.98
  -5   2  -2 2265.60   67.87
   5   2   3   75.67    2.70
   2   5   3   66.16    2.49
  -5   2   3   67.82    2.32
  -2  -5  -3   74.42    2.60
  -5  -2  -3   67.98    2.72
   5   2   3   64.17    2.35
   5   2  -3   65.54    2.57
   5   2  -3   65.69    2.45
  -5   2  -3   63.50    2.70
  -5   2  -3   65.73    2.51
   5  -2  -3   67.44    2.43
   5  -2  -3   65.21    2.52
   5  -2   3   69.95    2.72
  -2   5  -3   68.63    2.70
  -5   2  -3   71.33    2.51
   2  -5   3   70.83    2.64
   2   5   3   70.95    2.37
   2   5  -3   70.73    2.63
   2   5  -3   67.08    2.60
  -5   2  -3   70.52    2.43
   5  -2  -3   65.86    2.67
  -2  -5   3   65.67    2.56
   5  -2  -4    7.22    1.08
   5   2  -4    8.59    1.13
   2   5   4    7.77    1.04
   5  -2   4    8.34    1.23
   5   2   4   11.26    1.40
   5   2   4    6.89    0.78
   5   2  -4    8.63    1.24
  -5   2  -4    9.78    1.41
  -5   2  -4    6.75    1.07
   5  -2   4    8.17    1.34
   5  -2  -4    7.21    1.03
  -2   5  -4    7.57    1.34
  -5   2  -4    9.07    1.08
  -5   2  -4    8.77    1.01
   2   5  -4    7.73    1.33
   2   5  -4    5.71    1.26
  -5   2   4    8.11    1.39
  -2  -5   4    7.15    1.29
  -2   5  -4    8.81    1.37
  -2  -5   4    8.92    1.27
   5  -2  -4    8.15    1.28
  -5   2  -5  913.20   25.97
   5  -2   5  846.94   26.04
  -5   2   5  869.79   26.24
   2   5   5  846.01   26.10
   5  -2   5  839.90   26.25
   5   2   5  945.91   26.28
   5   2  -5  859.39   26.20
   5   2   5  827.66   25.92
   5  -2  -5  836.75   26.12
  -5   2  -5  840.23   26.30
   5  -2  -5  879.03   26.05
  -5   2  -5  860.19   26.05
  -2   5  -5  884.95   26.25
   5  -2   5  861.96   26.23
  -5   2  -5  906.56   26.10
   5  -2   5  862.56   26.06
   2   5  -5  860.18   26.19
  -5   2  -5  869.71   26.07
  -2   5  -5  882.04   26.26
  -2  -5   5  860.42   26.18
   5   2  -5  852.32   26.14
   2   5  -5  860.08   26.27
  -2  -5   5  874.65   26.25
   5  -2  -5  866.51   26.21
  -5   2   6 4320.40  127.60
   2  -5   6 4297.58  127.56
   5  -2   6 4215.29  127.64
   2   5   6 4233.47  127.49
   5   2  -6 4207.05  127.58
   5   2   6 4075.94  127.24
  -2   5   6 4364.90  127.65
   5   2   6 4268.02  127.40
  -5   2  -6 4210.33  127.69
   5  -2  -6 4289.51  127.39
  -5   2  -6 4366.21  127.41
  -2   5   6 4346.97  127.57
  -5   2  -6 4358.26  127.45
   5  -2   6 4400.01  127.59
   5  -2  -6 4276.36  127.56
   5  -2   6 4289.76  127.41
  -2  -5   6 4352.03  127.56
  -2   5  -6 4337.58  127.61
   5  -2   6 4265.98  127.42
   5   2  -6 4236.17  127.54
   5  -2  -6 4223.85  127.53
  -5   2  -6 4357.25  127.36
  -5  -2   6 4388.85  127.54
   5   2   6 4220.70  127.29
   2   5  -6 4378.33  127.66
  -5  -2   7  309.93    9.67
  -5   2   7  317.15    9.71
   5   2   7  290.84    9.22
   5  -2   7  310.59    9.79
  -5   2  -7  301.33    9.88
  -2   5   7  313.50    9.79
   5   2   7  288.46    9.46
   5   2  -7  306.26    9.71
   5  -2  -7  308.39    9.40
  -2   5  -7  305.51    9.67
  -5   2  -7  315.77    9.44
  -2   5   7  309.98    9.64
   5  -2   7  336.44    9.75
   5  -2   7  297.06    9.48
   5   2   7  303.59    9.22
  -2   5  -7  312.53    9.74
   5  -2   7  307.36    9.53
   2  -5   7  309.87    9.69
  -2  -5   7  303.87    9.71
   5   2  -7  311.62    9.70
   5  -2  -7  313.24    9.68
  -5   2  -7  311.87    9.46
   2  -5   7  309.59    9.84
   2   5  -7  306.29    9.82
   5   2   7  312.56    9.36
   5  -2  -7  311.32    9.71
  -5   2   8    3.03    1.62
   5   2  -8    2.39    1.52
   2   5   8    3.39    1.55
  -2   5   8    3.92    1.76
   5  -2   8    2.38    1.73
  -5   2  -8    1.51    1.88
  -2   5  -8    0.54    1.55
  -5   2  -8    1.97    1.10
  -2   5   8    1.16    1.46
   5  -2   8    2.18    1.61
   5  -2   8    2.26    1.23
   5  -2  -8    3.83    1.66
   5   2   8    2.00    0.98
  -2  -5   8    2.61    1.75
   5  -2   8    1.20    1.41
   2  -5   8    1.34    1.72
   5   2   8    3.84    1.23
   5   2  -8    3.47    1.74
  -5   2  -8    2.06    1.24
   5  -2  -8    7.66    1.59
  -5  -2   8    2.73    1.68
   2  -5   8    0.78    1.68
   2   5  -8    0.51    1.77
  -5  -2   9  466.59   14.72
   2   5  -9  493.02   14.86
  -5   2   9  478.77   14.71
   5  -2   9  481.43   14.85
   5   2  -9  460.27   14.71
  -5   2  -9  492.88   14.95
  -2   5  -9  472.15   14.69
   2   5   9  439.63   14.78
  -2   5   9  482.71   14.85
   2  -5   9  469.27   14.70
   5  -2   9  483.12   14.71
   5  -2   9  464.44   14.49
  -2  -5   9  491.67   14.76
   5  -2   9  471.68   14.59
   2  -5   9  469.32   14.71
  -5   2  -9  488.52   14.54
   5  -2  -9  475.56   14.74
   5   2   9  450.08   14.52
   5   2  -9  475.49   14.76
   2   5  -9  486.13   14.90
   5  -2   9  466.68   14.71
   2  -5   9  483.00   14.87
   5  -2  -9  478.56   14.70
  -2   5   9  466.61   14.59
   5   2 -10   44.15    1.79
  -2   5 -10   45.25    2.70
   5  -2  10   44.59    2.56
   5   2 -10   45.61    2.52
  -5   2  10   44.84    2.52
   2   5  10   41.80    2.54
  -5   2  10   42.91    1.58
  -2   5 -10   46.49    2.44
  -5   2 -10   46.16    2.72
   2   5  10   45.52    1.92
   2  -5  10   44.74    2.51
   5  -2  10   47.82    2.54
  -2   5  10   41.65    2.26
   5  -2 -10   42.96    2.48
   5  -2  10   49.04    2.36
  -2  -5  10   45.58    2.65
   2  -5  10   42.42    2.68
  -2   5  10   44.49    2.68
   5  -2 -10   47.71    2.58
   2   5 -10   43.46    2.77
   5  -2  10   44.65    2.52
   2  -5  10   45.29    2.73
   2   5 -10   51.12    2.78
  -2   5 -10   45.25    2.65
  -5  -2  10   45.24    2.63
  -2   5 -11  427.41   13.59
   5  -2  11  419.32   13.50
  -5   2  11  437.77   13.33
   5   2 -11  415.94   13.33
   2   5  11  429.63   13.46
   5   2 -11  413.22   12.89
  -5   2  11  421.09   12.79
  -2   5 -11  435.70   13.30
   2   5  11  409.09   12.91
   5  -2  11  428.90   13.31
   2  -5  11  425.05   13.32
   5  -2 -11  434.72   13.32
   2  -5  11  415.94   13.50
   5  -2  11  427.04   13.25
  -2  -5  11  428.76   13.41
   2  -5  11  429.90   13.41
   5  -2 -11  435.34   13.45
  -2   5  11  438.56   13.57
   5  -2  11  418.96   13.37
   2   5 -11  433.10   13.63
  -2   5 -11  419.88   13.43
  -5  -2  11  420.38   13.40
   2   5 -11  445.26   13.53
   5   2 -12   38.46    1.73
  -5   2  12   36.02    1.57
  -5   2  12   34.56    2.41
   5   2 -12   41.13    2.43
   2   5  12   37.30    2.66
   2  -5 -12   40.05    2.76
  -5  -2 -12   38.64    2.36
  -2   5 -12   39.20    2.70
   5  -2  12   39.61    2.79
  -2   5 -12   39.34    2.40
   5  -2  12   37.79    2.48
   5  -2  12   38.78    2.71
   2  -5  12   37.57    2.93
   5  -2 -12   36.26    2.53
   2   5  12   35.92    1.73
  -2  -5  12   38.18    2.75
   5  -2  12   38.23    2.40
   2  -5  12   39.09    2.75
   5  -2 -12   45.56    2.87
  -2   5  12   37.51    2.84
   2   5 -12   35.73    3.03
  -2   5 -12   37.27    2.72
  -5  -2  12   41.36    2.84
   2   5 -12   38.29    2.82
  -2   5 -13   11.85    2.32
   5   2 -13   14.64    1.37
  -5   2  13   13.82    2.26
   5   2 -13   13.11    2.26
   2   5 -13   13.03    2.05
  -5   2  13   13.46    1.14
   5  -2  13   14.01    2.45
   5   2  13   16.54    2.43
   2  -5 -13   13.10    2.47
  -5  -2 -13   14.28    1.99
   5  -2  13   15.03    2.20
  -2   5 -13   17.38    2.05
   2  -5  13   15.59    2.69
   5  -2 -13   16.05    2.19
  -5  -2  13   16.62    2.71
  -2   5 -13   12.31    2.58
   2   5 -13   15.18    2.68
   2  -5  13   16.25    2.50
   2   5 -13   13.82    2.84
   5  -2  13   13.77    2.42
  -2   5  13   13.35    1.95
   5  -2 -13   14.47    2.47
   2   5  13   12.37    2.35
   5  -2 -14  247.54    8.05
   5  -2  14  244.55    8.28
   5  -2  14  235.21    8.04
  -5  -2 -14  254.37    8.10
   2  -5 -14  241.46    8.36
  -5   2  14  234.86    7.49
   2   5 -14  236.56    8.11
   5  -2  14  241.35    8.39
   5   2 -14  238.72    8.06
  -5   2  14  241.75    8.12
  -2   5 -14  247.10    8.37
   2   5  14  244.83    8.37
   5  -2 -14  249.03    8.46
   2   5  14  246.43    7.56
  -2   5  14  236.59    7.93
  -2   5 -14  227.79    8.34
   5   2  14  243.28    8.34
   5  -2  14  236.34    7.91
  -2   5 -14  231.94    7.95
   5  -2 -15  386.23   12.35
   5  -2  15  382.99   12.35
   2   5 -15  392.91   12.06
   2  -5 -15  383.19   12.67
  -5  -2 -15  389.62   12.43
   5  -2  15  375.09   12.72
   5   2 -15  384.86   12.44
  -5   2  15  385.86   12.42
   5   2  15  382.59   12.39
   5  -2 -15  374.10   12.76
  -2   5  15  384.16   12.25
   2   5  15  394.24   11.84
   2   5 -15  386.68   12.41
  -2   5 -15  387.94   12.76
   5   2  15  390.78   12.71
   5  -2  15  371.58   12.23
   5  -2 -16 1180.42   35.73
   2   5 -16 1185.82   35.44
   5  -2  16 1193.80   35.73
   5  -2  16 1171.97   36.07
  -5   2  16 1172.22   35.79
   2   5  16 1163.89   35.26
   5   2  16 1152.37   35.77
   5  -2 -16 1193.62   36.14
   5   2 -16 1178.32   35.77
  -2   5  16 1199.69   35.66
   2   5 -16 1160.95   35.79
  -2   5 -16 1151.43   36.04
   5   2  16 1164.06   36.06
   2  -5 -16 1214.32   36.10
  -5  -2 -16 1156.00   35.82
  -2   5 -17  669.77   21.69
   5   2  17  701.43   21.72
   2   5 -17  685.85   21.39
  -5   2  17  691.74   21.37
   2   5  17  691.47   20.79
  -5   2 -17  658.61   20.67
  -2   5  17  716.37   21.20
   5  -2  17  687.85   21.67
   5  -2  17  714.90   21.28
   2  -5 -17  724.40   21.77
  -5  -2 -17  693.61   21.44
   2   5 -17  659.23   20.93
   5  -2 -17  693.85   21.29
   2  -5  17  684.09   21.63
   5  -2 -17  713.68   21.82
  -5   2  17  730.46   21.82
  -5   2 -17  689.52   21.42
   5   2  17  683.65   21.40
   2   5 -17  700.79   21.77
   2   5 -17  680.16   21.91
   5   2 -17  684.09   21.36
  -5  -2  17  703.77   21.71
   2   5 -18   40.14    3.08
   5   2  18   42.24    3.55
  -5   2 -18   38.65    1.72
   2   5 -18   42.66    3.03
  -2   5  18   38.38    2.74
   2   5  18   41.90    1.99
   5  -2  18   35.03    3.65
  -2   5 -18   40.75    3.61
   5  -2  18   44.73    3.04
   2  -5 -18   40.43    3.84
  -5  -2 -18   39.75    3.28
   2   5 -18   39.97    2.25
   5  -2 -18   40.10    3.03
  -5  -2  18   40.57    3.96
   2  -5  18   37.77    3.84
   2   5 -18   38.52    4.10
   5  -2 -18   42.68    3.98
  -5   2 -18   39.48    3.29
  -5   2  18   46.60    3.90
   5   2 -18   45.53    3.21
   2  -5 -19   10.70    3.62
  -5  -2 -19    8.90    2.93
   2   5 -19    9.64    2.64
   5   2  19   14.11    3.23
  -2   5  19   13.23    2.25
   2   5 -19    9.19    2.53
  -2   5 -19   14.80    3.27
   5  -2  19   11.07    2.54
   5  -2 -19   14.10    2.62
  -2  -5 -19    8.30    2.64
  -5  -2  19    9.40    3.55
   2  -5  19   11.15    3.35
   2   5 -19   11.56    3.82
   5   2 -19   11.75    2.74
  -5   2 -19   10.51    1.13
  -5   2 -19    9.52    2.89
  -5   2  19   16.10    3.77
   5  -2 -19   10.37    3.58
  -2   5 -20   57.12    4.23
   5  -2  20   61.67    3.50
  -2   5  20   59.26    3.42
   2   5 -20   52.04    3.56
   5   2  20   62.24    4.22
  -2   5  20   61.34    3.31
   2   5 -20   62.72    3.54
  -5  -2 -20   61.63    4.03
   2  -5 -20   61.79    4.62
   5  -2 -20   63.40    4.58
   5  -2 -20   60.80    3.52
  -2  -5 -20   56.65    3.66
   2  -5  20   57.22    4.35
  -5   2 -20   59.20    3.92
  -5   2  20   68.75    4.79
   2   5 -20   59.94    4.73
  -5   2 -20   56.57    2.16
   5   2 -20   59.48    3.67
  -5  -2  20   56.06    4.45
   5   2  21   73.53    3.82
   2  -5 -21   77.85    4.96
  -5  -2 -21   67.53    4.57
   5  -2 -21   77.81    5.03
   2   5  21   74.75    4.60
  -2   5  21   77.90    4.02
   5   2  21   76.70    4.82
   2   5 -21   77.54    4.00
  -2   5  21   73.66    3.73
  -2   5 -21   76.70    3.52
  -5  -2  21   72.89    5.05
   2  -5  21   73.52    5.05
  -5   2 -21   72.23    4.46
  -5   2  21   71.83    5.18
   5   2  21   74.37    4.59
   2   5 -21   72.63    5.20
   5   2 -21   78.90    4.15
   5  -2  21   87.49    3.96
   5   2  22  183.59    6.65
  -2   5  22  173.85    6.85
   2   5  22  179.34    7.38
   5   2  22  196.64    7.73
   2   5 -22  182.12    6.81
  -2   5 -22  175.44    6.45
   5  -2 -22  180.77    8.02
  -5  -2 -22  193.24    7.34
   2  -5 -22  196.28    7.88
   5   2 -22  187.24    8.00
   2  -5  22  190.60    7.78
  -5   2  22  185.64    7.92
  -5   2 -22  188.50    7.37
   2   5 -22  183.95    7.87
   5   2 -22  192.60    6.98
   5   2  22  188.72    7.35
  -5  -2  22  169.96    7.82
   2  -5 -23   -4.40    4.18
  -5  -2 -23   -2.75    3.76
  -2   5  23    1.80    2.92
   2   5  23   -1.60    3.62
   5   2  23   -0.82    4.02
   2   5 -23   -2.65    2.86
  -2   5 -23   -2.12    2.31
   5   2  23    3.54    2.62
   5   2 -23    0.29    4.42
   5   2  23   -0.72    3.86
  -5  -2  23   -3.89    4.49
  -5   2  23    3.33    4.09
   2  -5  23    0.12    4.06
   2   5 -23   -5.54    4.53
   5   2 -23   -4.10    3.06
   2   5  23   -0.12    4.22
   5  -2 -23   -2.43    4.36
  -5   2 -23    1.01    3.64
  -2   5  23    2.49    4.47
   5   2  24  309.80   10.57
  -2   5 -24  305.38   10.40
   2   5 -24  314.58   10.75
  -2   5  24  308.33   10.84
   2   5  24  325.28   11.41
   5   2  24  327.84   11.69
   5  -2 -24  326.10   11.86
  -5  -2 -24  339.30   11.48
   2  -5 -24  327.90   11.90
  -5   2 -24  345.38   11.49
   5   2 -24  303.20   12.09
  -2  -5 -24  328.09   11.19
   2  -5  24  357.00   11.97
  -2   5  24  320.62   12.14
   2   5  24  319.37   11.88
   2   5 -24  317.17   12.15
   5   2 -24  317.34   10.91
  -5   2  24  310.11   11.94
   5   2  24  323.31   11.49
  -5  -2  24  329.26   12.01
   5   2  25  133.30    5.68
   2  -5 -25  152.73    7.30
  -5  -2 -25  155.84    7.04
   5  -2 -25  157.37    7.78
  -5   2 -25  158.80    6.99
   2   5  25  144.53    6.77
  -2   5  25  137.89    6.06
  -2   5 -25  145.89    5.49
   2   5 -25  153.85    6.02
   5   2  25  160.26    7.14
   5   2 -25  142.62    7.53
   2   5  25  149.18    7.51
   5   2 -25  135.30    7.58
  -2   5  25  153.01    7.71
   2   5 -25  151.25    7.53
  -2  -5 -25  140.74    6.54
   5   2  25  146.62    6.85
  -5  -2  25  134.54    7.44
  -5   2  25  133.16    7.65
   5   2 -25  152.80    6.17
   2  -5  25  150.72    7.43
   5   2  26   21.21    4.68
  -5   2  26   25.63    5.47
  -5  -2  26   20.16    5.08
   2  -5  26   19.68    5.37
   2   5 -26   24.63    5.64
   5   2 -26   17.82    5.40
  -2  -5 -26   20.03    4.17
   5  -2 -26   23.06    5.15
   2  -5 -26   11.29    4.81
  -5  -2 -26   28.46    4.82
   2   5 -26   26.61    3.37
   2   5  26   15.76    4.39
   5   2  26   24.10    4.59
  -2   5  26   20.47    3.59
   2   5  26   25.01    5.33
  -2   5  26   20.49    5.48
  -5   2 -26   23.15    4.73
   5   2 -26   29.19    5.57
   2   5  27  119.81    6.43
  -5   2 -27  128.70    6.72
   2  -5 -27  108.88    6.97
  -5  -2 -27  111.06    6.57
   5  -2 -27  121.61    7.52
   5   2 -27  114.39    7.64
   2  -5  27  117.39    7.01
  -2   5  27  119.78    7.82
   2   5  27  121.66    7.38
   5   2 -27  115.50    7.32
   2   5 -27  110.34    7.40
  -2  -5 -27  117.79    6.33
  -5   2  27  138.01    7.79
   5   2  27  116.77    6.87
  -2   5  27  106.56    5.49
   5   2  27  122.23    6.69
   2   5 -27  106.25    5.31
   5   2  28  309.37   11.44
  -5   2  28  305.19   12.27
   5  -2 -28  268.61   10.19
   5  -2 -28  290.65   12.02
   2  -5 -28  279.08   11.49
   5   2 -28  278.01   12.17
  -2  -5  28  309.50   12.12
   5  -2  28  313.69   11.87
   2  -5  28  314.51   12.00
  -2  -5 -28  296.49   11.11
   2   5 -28  294.33   12.27
  -2   5  28  306.10   12.28
   5   2 -28  310.67   11.96
   2   5  28  328.27   12.11
  -2   5 -28  310.08   11.85
  -5   2 -28  300.35   11.38
   2  -5 -28  313.78   11.96
  -5  -2 -28  294.37   11.42
   5  -2 -28  313.81   11.93
   2   5  28  294.54   11.15
   5   2  28  294.45   11.48
   2   5  29   -8.88    4.61
  -5   2 -29   -0.52    4.93
   2  -5 -29   -3.36    5.43
  -5  -2 -29   -5.47    5.00
   5  -2 -29   -0.96    5.73
   2  -5 -29    2.22    4.87
   5  -2 -29    1.23    5.49
   5   2 -29   -3.29    3.55
  -2  -5  29   -0.49    5.92
   2  -5  29    3.27    5.91
   5  -2  29   -9.27    5.65
   5   2 -29    0.49    5.80
  -2   5 -29    3.73    5.30
   5   2  29    0.28    5.08
   5  -2  29    0.75    3.79
  -2  -5 -29    0.37    4.52
   5   2 -29    4.26    5.44
   2   5 -29    2.70    5.56
  -5   2  29   -3.14    6.13
   5   2  29   -2.75    4.87
  -2   5  29    2.35    5.98
   2   5  29    5.04    5.60
  -2   5  30   52.02    7.00
   5   2  30   31.05    5.44
   2   5  30   36.52    6.28
  -5   2  30   33.70    6.72
   2  -5 -30   34.72    5.58
   5  -2 -30   39.12    6.01
   5  -2  30   19.83    5.81
  -2  -5  30   32.02    6.53
   2  -5  30   40.39    6.64
  -2   5 -30   44.88    5.92
   2   5 -30   38.76    6.39
   5   2 -30   32.15    6.58
  -5   2 -30   37.71    5.57
   5  -2 -30   30.70    6.16
   5   2  30   37.37    5.42
   5  -2  30   29.45    4.19
  -2  -5 -30   34.83    5.19
   2   5 -30   26.84    6.35
   5   2 -30   34.46    6.51
   2   5  30   44.55    5.03
   5  -2  31   -0.49    3.90
  -5   2 -31   -3.75    5.32
   5  -2 -31    9.49    5.61
   2  -5  31   -3.54    6.32
   5  -2  31    5.45    5.88
  -2  -5  31    7.70    6.47
  -2   5 -31    6.62    5.88
   2   5 -31    1.72    5.77
   2   5  31    4.18    4.67
  -5   2  31   11.84    6.56
   2   5  31   -1.06    6.11
   5   2  31   10.54    5.49
  -2   5  31    3.71    6.32
  -2  -5 -31   -1.06    4.84
   2   5 -31    0.77    6.19
   2  -5 -31    2.22    5.28
   5   2 -31   -0.60    6.30
  -5   3   0   52.25    2.28
  -5   3   0   54.73    2.29
   5  -3   0   49.19    2.23
   5  -3   0   51.76    2.25
  -3  -5   0   52.66    1.98
  -3  -5   0   52.00    1.94
   5  -3   1   38.76    1.98
   5  -3  -1   41.25    1.94
  -5   3   1   39.64    1.95
  -5   3  -1   40.62    1.92
   5  -3  -1   41.09    1.93
  -5   3   1   40.18    1.62
  -5   3  -1   40.80    1.92
  -3  -5   1   41.19    1.73
  -5   3  -1   42.05    1.97
  -5   3   1   40.47    1.95
  -3  -5  -1   38.93    1.62
  -3   5  -1   38.33    1.93
   5   3   1   41.27    1.38
  -5  -3   1   40.72    1.50
   3   5  -1   40.04    1.74
  -3  -5  -1   41.54    1.56
  -3  -5  -1   39.92    1.93
  -5  -3  -1   43.39    2.05
  -5   3   1   41.70    1.57
  -3  -5   1   39.23    1.73
   3   5   2   25.41    1.18
  -5   3   2   22.19    1.53
  -5   3  -2   22.32    1.55
   5  -3  -2   23.13    1.59
  -5   3   2   23.92    1.32
  -5   3   2   25.77    1.57
  -3   5  -2   27.40    1.59
  -3  -5  -2   29.60    1.22
   3   5  -2   25.65    1.42
  -5  -3   2   24.32    1.19
   3   5  -2   23.39    1.43
  -3  -5  -2   23.26    1.06
  -5   3  -2   22.03    1.57
  -3  -5  -2   24.02    1.58
   5   3   2   26.00    1.61
  -5  -3  -2   23.88    1.60
   5  -3   2   27.42    1.69
   5  -3  -2   25.02    1.57
   5   3   3  244.10    7.92
   3   5   3  256.22    7.84
  -3  -5  -3  254.17    7.92
  -5  -3  -3  249.42    7.97
  -5   3  -3  246.09    7.98
   5  -3   3  250.17    7.96
   5  -3  -3  253.24    7.83
  -5   3  -3  247.07    7.85
   5  -3  -3  241.12    7.89
  -5   3   3  246.22    7.82
   3   5   3  246.88    7.61
  -3   5  -3  257.36    7.93
  -5   3  -3  255.25    7.85
   3   5  -3  250.41    7.81
  -5   3   3  240.01    7.76
   3   5  -3  247.41    7.86
  -5   3   3  240.93    7.93
   5   3  -4 1923.19   58.92
  -3  -5  -4 2040.79   59.05
   5  -3  -4 1916.71   58.90
   5   3   4 2025.95   59.03
   3   5   4 1947.59   58.94
  -5   3  -4 2061.53   59.11
   5  -3   4 1896.57   59.02
  -3   5  -4 1922.17   59.04
   5  -3  -4 1939.70   58.90
  -5   3   4 1947.70   58.91
  -3   5   4 1928.18   59.03
  -5   3  -4 1989.14   58.94
   5  -3  -4 1923.45   59.01
  -3   5  -4 2001.39   59.03
   3   5  -4 1953.43   58.94
  -5   3  -4 2036.26   58.96
   3   5   4 1939.01   58.74
  -3  -5   4 1959.05   58.93
  -5   3  -4 2048.65   58.92
   3   5  -4 1942.94   59.01
  -3   5  -4 2138.13   59.08
  -5   3   4 1947.02   58.92
   3   5   5  709.75   20.32
   5   3   5  695.61   20.42
   5  -3  -5  652.43   20.28
  -3   5   5  668.04   20.39
  -5   3  -5  678.77   20.49
   5  -3   5  660.73   20.38
  -3   5  -5  646.43   20.39
   5  -3  -5  654.21   20.35
  -3   5   5  666.18   20.39
  -5   3   5  660.70   20.22
  -3   5  -5  677.64   20.40
  -5   3  -5  683.20   20.29
   5  -3   5  655.97   20.24
  -3   5  -5  683.50   20.40
  -3  -5   5  658.95   20.29
  -5   3  -5  673.64   20.26
  -5   3   5  660.90   20.31
   5   3  -5  652.37   20.29
   3   5  -5  660.28   20.39
   5   3   6 1367.39   38.27
   3   5   6 1237.11   38.10
   5   3  -6 1233.50   38.15
  -3   5   6 1264.62   38.24
   5  -3  -6 1251.13   38.11
  -5   3  -6 1325.70   38.34
  -3   5  -6 1294.46   38.23
   5  -3   6 1241.59   38.19
  -3   5   6 1281.73   38.19
   5  -3  -6 1256.10   38.17
  -5   3   6 1261.66   37.99
  -3   5  -6 1291.06   38.20
  -5   3  -6 1283.09   38.11
   5  -3   6 1235.89   38.03
  -5   3  -6 1264.24   38.08
  -3   5  -6 1270.03   38.19
  -3  -5   6 1266.47   38.13
   5  -3   6 1247.63   38.03
   3   5  -6 1259.21   38.25
   5   3  -6 1257.23   38.13
  -3   5  -7 1198.12   36.39
   5  -3   7 1235.08   36.40
   5  -3  -7 1169.65   36.35
  -3   5   7 1179.32   36.34
   5   3   7 1186.00   36.23
  -3   5   7 1212.41   36.44
   5  -3  -7 1186.25   36.34
  -5   3  -7 1233.73   36.29
   3   5  -7 1201.21   36.48
  -5   3  -7 1193.70   36.18
   5   3  -7 1211.18   36.36
   5  -3   7 1183.51   36.23
  -3   5  -7 1188.29   36.39
  -3  -5   7 1209.69   36.35
  -5   3   7 1207.74   36.39
   3  -5   7 1185.25   36.33
   5   3  -7 1189.79   36.36
  -5   3  -7 1214.15   36.57
   5   3   7 1323.16   36.45
   3   5   7 1218.28   36.32
  -5   3   8 1849.04   54.80
   5   3  -8 1808.34   54.79
   5   3   8 1784.41   54.33
  -5   3  -8 1797.28   54.95
   5  -3   8 1880.16   54.80
  -3   5  -8 1806.60   54.80
   5  -3  -8 1803.72   54.75
   5   3   8 1819.25   54.66
   3   5   8 1837.49   54.84
   5  -3  -8 1809.01   54.78
  -3   5   8 1821.60   54.89
   3   5  -8 1830.70   54.92
  -3   5   8 1791.71   54.73
  -3   5  -8 1898.08   54.84
   3  -5   8 1791.65   54.75
  -3  -5   8 1814.27   54.76
   5  -3   8 1827.92   54.66
   5   3  -8 1817.24   54.80
   3  -5   8 1845.59   54.89
  -5   3  -8 1890.56   54.63
   3   5  -8 1898.50   54.87
  -5   3   9    4.42    1.66
  -3   5  -9    4.35    1.98
  -5   3  -9    5.20    2.07
   5   3  -9    5.70    1.66
   5  -3   9    5.35    1.76
  -3   5  -9    8.93    1.83
   3   5   9    6.73    1.86
   5  -3  -9    6.30    1.80
   5  -3   9    6.53    1.83
   3  -5   9    6.08    1.66
   5  -3  -9    4.58    1.75
  -3   5   9    6.69    1.61
  -3  -5   9    5.22    1.82
   3  -5   9    3.91    1.86
   5  -3   9    4.75    1.59
   5   3   9    5.10    1.47
  -3   5   9    5.87    1.93
   3   5  -9    7.62    1.95
   5   3  -9    4.33    1.81
  -5   3  -9    6.54    1.53
   3   5  -9    6.83    2.00
   3  -5   9    5.95    2.11
  -3   5 -10   89.82    3.63
   3   5 -10   86.98    3.77
  -5   3  10   88.84    3.57
  -3   5 -10   89.24    3.93
  -5   3 -10   89.41    3.94
   3   5  10   87.18    3.69
   5  -3 -10   87.53    3.74
   5  -3  10   85.72    3.61
   5   3 -10   83.55    3.58
  -3   5 -10   90.10    3.60
   3  -5  10   89.83    3.63
  -3  -5  10   86.61    3.72
   5  -3  10   94.36    3.53
   3  -5  10   83.40    3.66
  -5   3 -10   90.71    3.44
   5   3  10   86.04    3.43
  -3   5  10   83.95    3.68
   5   3 -10   86.85    3.74
   3  -5  10   88.12    3.90
   5  -3  10   89.71    3.75
   5  -3 -10   86.92    3.56
   3   5 -10   86.30    3.87
   5   3 -11    6.47    1.95
  -5   3  11    8.83    1.99
   3  -5 -11   12.10    2.23
   3   5  11    9.77    2.09
  -3   5 -11   10.41    2.36
   5  -3  11    7.92    1.93
  -5   3 -11   11.27    2.27
   3   5  11    9.10    1.07
  -3   5 -11    5.94    1.91
   3  -5  11    7.61    1.90
   5  -3 -11    7.87    1.93
   3  -5  11    8.93    2.09
   5  -3  11    7.58    1.91
  -3   5  11    7.45    2.08
   5  -3 -11    6.31    2.12
   5   3 -11   10.99    2.16
  -5   3 -11    8.81    1.83
   5   3  11    7.76    1.76
   3   5 -11    5.18    2.28
   3  -5  11    9.82    2.36
   5  -3  11    9.37    2.21
   3   5 -11    8.35    2.32
  -3   5 -11    9.59    2.12
  -3   5  12  107.11    4.06
   5   3 -12  104.37    3.63
  -5   3 -12  105.52    4.49
  -3   5 -12  110.10    4.60
   3   5  12   97.93    4.24
   5  -3 -12  116.13    4.46
   3  -5 -12  107.03    4.39
   5   3 -12  106.31    4.14
  -5   3  12  102.11    4.18
   5  -3  12  103.22    4.14
   3   5  12   96.94    3.42
  -3   5 -12  101.28    4.10
   3  -5  12  108.49    4.21
   5  -3  12  101.43    3.96
  -3   5 -12  102.33    4.27
  -5  -3  12  106.10    4.44
   3   5 -12  101.58    4.41
   3  -5  12  105.35    4.30
   5  -3  12   96.79    4.11
   5   3 -12  104.00    4.45
  -5   3 -12  110.94    4.10
   3   5 -12  108.76    4.54
   3  -5  12  103.53    4.57
   5  -3 -12  103.23    4.13
   5  -3  12  107.89    4.39
  -3   5 -13   31.35    2.83
   5   3 -13   32.95    1.85
   5   3 -13   30.36    2.55
  -5   3  13   28.21    2.44
  -5   3 -13   33.59    2.92
   5  -3  13   31.65    2.56
   3  -5 -13   29.08    2.77
   5  -3  13   31.15    2.38
  -3   5 -13   32.12    2.47
   3  -5  13   29.25    2.47
   3   5 -13   28.82    3.09
   3  -5  13   36.01    2.92
   5  -3 -13   31.79    2.54
  -3   5 -13   38.23    2.89
  -5  -3  13   30.05    2.97
   5  -3  13   27.83    2.58
   3  -5  13   35.09    2.84
   5  -3  13   34.48    2.84
  -3   5  13   28.38    2.44
   3   5  13   31.04    2.64
   5  -3 -13   31.11    2.81
  -3   5 -14  670.24   21.37
   5   3 -14  676.80   20.67
   5   3 -14  692.33   21.07
  -5   3  14  686.95   21.06
   5  -3  14  678.23   20.98
   3  -5 -14  670.85   21.26
   5  -3 -14  718.58   21.31
   5  -3  14  678.29   20.91
   3  -5  14  659.66   21.01
   5  -3 -14  671.58   20.96
   5  -3  14  667.99   21.21
   5  -3  14  680.46   21.05
  -3   5 -14  687.77   21.14
   3   5  14  702.78   21.26
  -5  -3 -14  696.35   20.78
   3   5 -14  666.26   20.95
  -3   5  14  661.31   20.93
   5  -3  15  952.94   28.30
   5  -3 -15  926.59   28.27
   5  -3 -15  949.89   28.67
   3  -5 -15  910.37   28.58
   5  -3  15  906.40   28.22
   3  -5  15  896.09   28.33
   5  -3  15  928.07   28.53
   5  -3  15  913.11   28.35
   3   5 -15  925.35   28.28
  -5   3  15  938.92   28.38
   5   3 -15  937.67   28.38
  -5  -3 -15  924.88   28.12
   5   3 -15  914.72   27.97
  -3   5 -15  919.58   28.71
  -3   5  15  939.76   28.27
  -3  -5 -16 1164.30   35.17
  -3   5  16 1178.42   35.30
  -5  -3 -16 1186.63   35.18
  -3   5 -16 1129.09   35.72
   3   5 -16 1167.23   35.32
   5   3 -16 1162.25   35.00
   3  -5 -16 1152.54   35.69
   5  -3 -16 1146.82   35.68
   5   3 -16 1105.68   34.66
   5   3  16 1198.32   35.72
   5  -3  16 1217.04   35.32
   3   5 -16 1190.82   34.99
   5  -3 -16 1212.33   35.30
   5  -3  16 1128.99   35.23
   3   5 -16 1209.35   35.37
   5   3 -16 1188.94   35.40
  -5   3  16 1187.95   35.40
   5  -3  17  392.92   13.03
   5  -3 -17  397.85   13.05
   3   5 -17  402.53   12.65
   5  -3  17  405.79   13.07
  -3  -5 -17  396.86   12.97
  -5  -3  17  420.29   13.54
   3   5 -17  400.98   13.75
  -5  -3 -17  413.22   13.01
   3   5 -17  411.26   13.67
   3  -5 -17  415.18   13.57
   5  -3 -17  415.41   13.65
   5   3  17  399.71   13.45
   3   5 -17  406.35   13.09
  -3   5 -17  397.90   13.59
   3   5 -17  428.67   13.17
  -5   3  17  413.42   13.20
   5   3 -17  416.41   13.20
  -3   5  17  417.61   13.06
   3   5 -18  367.01   11.90
  -3   5 -18  374.99   12.50
   5   3  18  365.13   12.41
   3   5 -18  386.33   12.00
   5   3 -18  369.70   12.04
  -5   3  18  388.23   12.05
  -3   5  18  375.29   11.87
   5  -3  18  384.30   11.90
  -3   5  18  344.91   11.08
   5  -3  18  370.27   11.91
   3   5 -18  362.01   11.39
   3  -5 -18  375.86   12.45
   5  -3 -18  379.96   12.45
  -3  -5 -18  379.71   11.87
  -5  -3  18  372.28   12.51
   3  -5  18  380.69   12.31
  -5   3  18  372.40   12.53
   3   5 -18  365.63   12.65
  -5  -3 -18  376.40   11.88
   5  -3 -18  380.87   11.91
  -3   5 -19  194.89    7.64
   3   5 -19  184.45    6.92
   5   3  19  187.48    7.61
   5   3 -19  192.76    7.11
  -5   3 -19  189.95    6.17
   3   5 -19  195.70    7.03
  -5   3  19  197.25    7.06
  -3   5  19  193.78    6.90
  -5   3  19  191.44    6.41
   5  -3 -19  197.36    6.93
   3  -5 -19  193.45    7.58
   5  -3 -19  194.31    7.68
   5  -3  19  179.82    6.92
  -3  -5 -19  195.24    6.91
   5  -3  19  195.23    7.34
   3  -5  19  216.53    7.68
  -5   3  19  195.24    7.88
  -5  -3 -19  197.66    6.93
   3   5 -19  197.49    7.94
  -5  -3  19  199.24    7.78
   5   3 -20   37.62    3.33
   5   3  20   39.25    4.03
   3   5 -20   36.12    3.08
  -3   5  20   37.36    2.88
   3   5 -20   33.89    3.12
  -5   3 -20   39.29    1.92
  -3   5  20   38.39    2.98
  -5   3  20   37.42    2.34
   5  -3 -20   38.40    3.15
   5  -3  20   36.77    3.10
  -5  -3 -20   36.22    3.56
   3  -5 -20   36.80    3.99
   5  -3 -20   41.15    4.25
   5   3 -20   39.96    4.37
  -3  -5 -20   40.70    3.14
   5  -3  20   43.07    3.74
   3  -5  20   34.51    3.80
  -5  -3 -20   45.06    3.26
   3   5 -20   40.64    4.47
  -5  -3  20   40.00    4.27
  -5   3 -20   41.46    3.63
   5   3  20   35.30    3.67
  -5   3  20   37.90    4.19
   3   5 -21  177.11    6.66
  -5   3 -21  165.33    5.65
  -3   5  21  184.14    6.51
  -3   5 -21  173.01    6.12
   5  -3 -21  175.69    7.60
   3  -5 -21  176.35    7.54
  -5  -3 -21  182.97    7.09
   5  -3  21  168.45    6.58
  -3  -5 -21  174.98    6.71
   5   3 -21  170.76    7.72
   5  -3  21  185.16    7.19
   3  -5  21  178.33    7.40
   5   3  21  187.94    7.14
  -5   3  21  182.52    7.76
  -5   3 -21  180.07    7.11
  -5  -3 -21  175.51    6.70
   3   5 -21  173.60    7.72
   5   3  21  178.48    7.45
   3   5  21  187.24    7.32
  -3   5  21  178.80    6.45
   5   3 -21  177.93    6.76
   5   3  22   16.02    3.98
  -3   5  22   14.24    2.77
   3  -5 -22   22.16    4.25
   5  -3 -22   14.83    4.16
   3   5 -22   20.22    3.02
  -3   5 -22   15.57    2.29
   3   5  22   11.54    3.86
  -3   5  22   17.64    2.89
   5  -3  22   12.41    3.09
   5   3 -22   18.36    4.28
   5   3  22   16.94    3.64
   5  -3  22   17.08    3.93
   3  -5  22   13.14    4.07
   3   5 -22   11.82    4.33
  -5   3  22   19.31    4.28
  -5   3 -22   18.39    3.67
   5   3 -22   13.06    3.05
  -5   3 -22   15.73    1.50
   5  -3  23   26.68    3.23
   5   3  23   23.36    2.93
   3   5 -23   27.47    3.24
  -3   5 -23   22.96    2.41
   3  -5 -23   21.00    4.52
   5  -3 -23   33.15    4.49
   5   3 -23   21.86    4.34
  -5   3  23   27.48    4.73
   5   3  23   26.36    4.10
   3  -5  23   28.62    4.42
   5  -3  23   33.88    4.54
   3   5 -23   34.78    4.91
   3   5  23   33.65    4.24
  -3   5  23   24.15    2.92
   5   3  23   22.75    4.10
   5   3 -23   24.75    3.31
  -5   3 -23   26.83    1.67
   3   5  23   30.31    4.49
  -3   5  23   28.49    4.76
  -5   3 -23   35.52    4.05
   5   3 -24  103.09    6.45
   5  -3  24  110.88    6.10
   3  -5  24  111.33    6.16
  -5   3 -24  107.84    5.75
  -3   5  24  114.87    6.75
   3   5  24  100.38    6.24
   5   3  24  108.17    5.89
  -5   3  24  106.66    6.72
   3   5 -24  105.35    6.39
   5   3  24   97.12    5.88
  -3   5  24  102.25    4.80
   3   5  24   99.73    5.79
   5  -3 -24  112.63    6.33
   3  -5 -24  111.66    6.17
   3   5 -24   98.67    4.98
  -3   5 -24  103.11    4.24
   5   3 -24  108.44    5.15
   5  -3  24   96.55    5.02
   5   3  24  105.77    4.68
   5   3 -25  115.90    5.40
   3   5 -25  111.35    5.28
   3  -5 -25  124.74    6.94
   5  -3 -25  110.36    6.79
  -3   5 -25  107.20    4.48
   5   3 -25  108.01    6.94
   5  -3  25  113.53    6.64
   3  -5  25  122.70    6.86
   3   5  25  110.34    6.75
  -5   3 -25  120.80    6.22
  -3   5  25  119.38    7.30
  -5   3  25  112.02    6.96
   5   3  25  119.84    6.31
   3   5  25  111.19    6.15
   5   3  25  117.75    6.34
  -3   5  25  111.17    5.06
   5   3  25  106.04    4.86
   3   5  25  106.39    4.54
   5  -3  25  111.50    5.45
   3   5 -25  117.05    7.21
  -3  -5 -25   97.54    5.70
  -3   5  26  392.72   13.89
   5  -3 -26  417.00   15.35
   3  -5 -26  430.94   15.25
  -5   3 -26  443.03   14.84
   5  -3  26  403.34   14.06
   3   5  26  429.31   14.84
   5   3  26  432.39   14.85
  -5   3  26  434.14   15.44
   5   3  26  442.77   14.90
   5   3 -26  418.94   15.53
   5  -3  26  453.44   15.01
   3  -5  26  475.56   15.18
  -3  -5 -26  436.73   14.43
   3   5 -26  425.29   15.48
  -3   5  26  440.52   15.62
   3   5  26  433.49   15.18
   3   5 -26  403.31   13.97
   5   3 -26  429.65   14.12
   5   3  27  188.57    8.36
   3  -5 -27  188.39    8.93
   5  -3 -27  198.07    9.02
  -5   3 -27  190.85    8.29
   5  -3  27  156.80    7.41
   3   5  27  176.88    8.13
   5   3  27  187.57    8.40
  -5   3  27  169.11    9.29
   5   3 -27  177.72    9.39
   5  -3  27  196.29    8.70
   3  -5  27  210.94    9.04
  -3  -5 -27  178.02    7.87
   3   5 -27  167.54    9.21
  -3   5  27  184.18    9.21
   5   3 -27  182.78    8.86
  -3   5 -27  189.31    8.61
   3   5  27  189.72    8.79
   5   3 -27  178.36    7.37
   3   5 -27  182.56    7.25
   5   3  28  105.73    6.61
  -5   3 -28   96.36    6.30
   3  -5 -28   96.81    7.09
   5  -3 -28  101.34    7.10
   5  -3  28  110.18    7.11
   3  -5  28  107.20    7.18
   5   3 -28  115.25    7.45
  -3   5 -28  115.41    7.08
  -3   5  28   99.16    7.78
   3   5  28  104.71    6.95
   5  -3  28   92.61    5.49
   5   3  28  121.90    6.73
  -5   3  28   94.51    7.53
  -3  -5 -28  102.23    6.07
   5   3 -28  100.22    7.65
   3   5 -28  101.50    7.62
   3   5  28   98.21    6.34
   3  -5 -29    1.23    5.08
   5   3  29    4.13    4.94
   5  -3 -29   -0.96    5.83
  -5   3 -29    3.69    4.88
   3  -5 -29    0.47    5.84
   3  -5  29    8.45    5.42
   5  -3  29    2.05    5.66
  -3   5 -29    3.46    5.34
   5   3 -29   -2.15    5.88
   3  -5  29    6.28    4.48
   5  -3  29    3.38    3.83
  -5   3  29    6.94    6.02
   5   3  29   -4.07    5.35
   3   5  29   -0.95    5.34
  -3   5  29    1.47    5.81
  -3  -5 -29   -0.58    4.35
   5   3 -29   -0.75    6.08
   3   5 -29   10.77    5.69
   3   5  29    1.73    4.67
   3   5  30    0.27    4.85
  -5   3 -30    5.03    5.18
   3  -5 -30   14.70    5.85
   5  -3 -30   -7.08    5.83
   5  -3 -30    7.49    5.34
   3  -5 -30   11.52    5.37
  -3  -5  30    9.14    5.84
   5  -3  30   -4.44    5.82
   3  -5  30    2.40    6.08
  -3   5 -30    0.15    5.38
   5   3 -30    3.41    5.72
   3   5 -30   -0.51    6.06
   5   3  30   -4.66    5.10
   5  -3  30    2.59    3.98
   3  -5  30    3.06    4.57
   5   3 -30    2.73    6.03
   3   5 -30   -4.61    6.26
  -3  -5 -30    7.84    4.75
  -3   5  30    7.43    6.61
   5   3  30    6.44    5.28
   3   5  30    5.93    5.87
  -5   3  30    8.14    6.13
   3   5  31    5.31    5.89
  -3   5  31    5.15    6.38
  -5   3  31    3.08    6.45
   5   3  31    3.49    5.50
   3  -5  31   -2.30    4.59
   5  -3  31    5.62    4.05
   3   5  31    6.54    4.89
   5  -3 -31    6.82    5.65
   3  -5 -31    7.44    5.45
   5  -3  31   -3.83    5.95
   3  -5  31    5.82    6.23
  -3  -5  31   -0.35    6.27
  -3   5 -31    7.53    5.67
   5   3 -31    9.06    6.19
  -3  -5 -31    5.15    4.66
   3   5 -31   -4.57    6.31
   5   3  31    7.42    5.21
  -5   3 -31    3.78    5.12
  -5   4   0   12.61    1.52
  -4  -5   0   13.59    1.08
  -5   4   0   14.82    1.51
   4   5   0   12.59    1.08
   5  -4   0   15.34    1.55
  -4   5   0   15.98    1.49
   5   4   0   14.09    0.91
  -5   4  -1  182.51    5.98
  -5   4   1  185.27    5.96
  -5   4  -1  173.93    5.91
  -5  -4  -1  186.09    5.99
  -4  -5  -1  201.63    6.01
  -4  -5  -1  169.36    5.59
   5   4  -1  175.73    5.57
   4   5  -1  177.15    5.67
  -5   4   1  177.93    5.51
   4   5  -1  176.42    5.70
   4   5   1  176.95    5.57
   5  -4   1  186.34    5.93
  -4   5   1  177.86    5.91
   5  -4  -1  188.66    5.91
  -4   5  -1  175.08    5.95
  -5   4   1  180.27    5.88
  -4  -5  -2  113.19    3.65
  -4   5  -2  121.13    4.10
  -5  -4   2  116.22    3.71
   4   5  -2  115.09    3.83
  -5   4   2  112.18    3.59
  -4  -5  -2  115.31    4.07
  -5  -4  -2  111.03    4.08
  -4   5  -2  112.02    4.12
  -5   4   2  112.55    4.03
   5  -4   2  110.41    4.06
  -4   5   2  117.86    3.99
  -4   5   2  108.68    4.06
  -5   4   2  114.29    4.08
  -5   4  -2  109.30    3.97
  -5   4  -2  117.83    4.09
  -5   4   2  114.28    3.82
   4   5  -2  113.84    3.89
  -5   4   3  385.44   12.03
  -5   4  -3  382.19   12.22
  -4   5   3  397.29   12.21
   5  -4  -3  387.39   12.16
  -5   4   3  387.89   12.17
  -5   4   3  397.28   12.11
   5  -4   3  389.03   12.20
  -4   5  -3  375.98   12.18
  -5  -4  -3  381.72   11.73
  -5   4  -3  418.05   12.16
  -4   5  -3  401.02   12.18
   4   5  -3  389.34   12.00
  -4  -5  -3  395.69   11.82
  -5  -4   3  386.72   11.93
  -4  -5   3  388.51   11.99
  -4  -5  -3  406.96   12.22
   4   5   3  407.48   12.13
  -5  -4  -3  387.27   12.21
   5   4   3  396.55   12.14
   4   5  -3  380.32   12.07
  -5   4  -4  277.24    9.25
   5  -4  -4  286.70    9.21
  -4   5   4  291.11    9.27
   5  -4   4  293.36    9.29
  -5   4   4  287.57    9.12
  -4   5  -4  287.55    9.30
   4   5   4  281.34    8.79
  -5   4  -4  303.82    9.20
  -4   5  -4  293.68    9.23
  -5   4   4  285.10    9.25
   4   5  -4  286.12    9.18
  -5  -4   4  289.27    9.01
  -4  -5   4  290.39    9.07
  -5   4  -4  301.01    9.16
  -4   5  -4  319.82    9.27
  -5   4   4  284.55    9.12
  -4   5   4  286.47    9.18
   5   4   4  311.11    9.21
   4   5   4  279.89    9.15
  -5  -4  -4  292.15    9.28
  -4  -5  -4  294.05    9.28
  -5   4  -4  278.61    9.31
  -5   4   5 6049.17  182.50
  -4   5  -5 5826.18  182.64
   5  -4   5 5997.95  182.63
  -4   5   5 6124.62  182.65
   5  -4  -5 6166.33  182.62
  -4   5   5 6155.48  182.62
  -5   4   5 6189.11  182.58
  -5   4  -5 6165.72  182.68
  -5   4  -5 6358.44  182.59
  -4   5  -5 6265.54  182.63
   4   5   5 5984.53  182.24
  -5  -4   5 6057.43  182.48
  -4  -5   5 6063.31  182.51
  -5   4  -5 6198.93  182.55
  -4   5  -5 6217.80  182.60
   4   5   5 6317.87  182.58
   5   4   5 6230.84  182.61
  -5   4  -5 6352.32  182.76
  -5   4   5 6103.80  182.64
   4   5  -5 6066.48  182.62
   5  -4  -6  121.78    4.53
  -4   5   6  125.44    4.61
   5   4  -6  134.98    4.66
   5  -4   6  131.50    4.77
  -4   5  -6  130.81    4.79
  -5   4   6  128.56    4.45
   5  -4  -6  126.32    4.66
  -4   5   6  128.64    4.66
  -5   4  -6  127.61    4.76
  -4   5  -6  135.64    4.62
  -5   4  -6  132.57    4.63
   4   5   6  127.44    4.54
  -4  -5   6  130.32    4.60
  -5   4  -6  125.23    4.53
  -4   5  -6  134.60    4.69
  -5   4   6  136.86    4.61
  -5   4   6  127.76    4.65
   4   5  -6  123.57    4.75
  -5   4  -6  128.30    4.89
   5   4   6  143.16    4.65
  -5   4   7 2045.85   61.15
  -4   5  -7 2041.40   61.40
   5  -4   7 2015.21   61.36
   5  -4  -7 2032.55   61.33
  -5   4   7 2039.18   61.37
  -4   5  -7 2063.75   61.36
  -5   4  -7 2034.19   61.30
   4   5  -7 2019.39   61.41
  -4   5   7 2016.64   61.34
  -5   4  -7 2006.42   61.26
  -4   5  -7 2015.43   61.32
  -4  -5   7 2041.48   61.28
  -5   4  -7 2102.64   61.54
   5  -4  -7 2000.10   61.31
  -4   5   7 1999.53   61.37
   5   4  -7 2005.09   61.33
   4   5   7 2164.40   61.35
   5   4   7 2172.74   61.39
  -4   5  -8  163.40    5.91
   5  -4  -8  167.98    5.84
   4  -5   8  165.40    5.79
   5  -4   8  163.05    5.68
   4   5  -8  169.03    6.03
  -4  -5  -8  165.71    5.23
  -4   5   8  167.33    5.82
  -4   5  -8  174.92    5.91
  -4  -5   8  169.45    5.83
  -5   4  -8  175.43    6.09
  -4   5   8  164.43    5.87
   5   4   8  169.43    5.72
   5  -4  -8  169.48    5.81
   5   4  -8  174.38    5.94
   4   5  -8  175.22    5.97
  -5   4  -8  184.80    5.68
  -5   4   8  167.68    5.51
   5  -4   8  169.72    5.89
   4   5   8  171.28    5.84
   5   4   8  182.67    5.96
  -4   5  -8  167.59    6.10
   5  -4   9   -0.32    1.75
   5  -4  -9    2.13    1.77
  -5   4  -9    1.65    2.04
  -4   5  -9    1.01    2.13
   4   5   9    2.70    1.72
   4  -5   9   -0.39    1.93
   5  -4  -9    3.39    1.87
   5   4   9    0.24    1.55
  -5   4   9    2.27    1.19
  -4   5  -9    3.08    1.93
   4  -5   9    0.38    1.60
  -4   5   9    1.31    1.69
  -4  -5  -9    1.23    0.85
   4   5  -9    0.91    2.01
  -4  -5   9    2.30    1.78
  -5   4  -9    1.55    1.56
   4   5  -9    2.14    1.91
   5   4  -9    1.64    1.87
   5  -4   9    0.40    1.71
   4  -5   9    2.72    1.80
  -5   4   9    3.25    1.70
  -4   5   9    1.41    1.89
  -5   4  10   15.21    2.11
  -4   5 -10   17.46    2.39
  -5   4 -10   20.17    2.54
   5  -4 -10   19.62    2.24
   4   5  10   22.40    2.04
   5   4  10   18.76    1.86
   4  -5 -10   19.68    2.26
   5  -4  10   20.16    2.04
   5   4 -10   19.41    2.04
   5  -4 -10   17.05    2.08
   4  -5 -10   20.26    2.08
  -5   4  10   19.99    1.40
  -4   5 -10   21.57    2.20
   4  -5  10   17.61    1.92
  -4  -5 -10   17.60    1.25
   4   5 -10   14.63    2.34
   5  -4  10   14.69    1.95
   4  -5  10   21.04    2.16
   4   5 -10   17.88    2.37
  -5   4 -10   19.65    1.92
   5   4 -10   17.47    2.25
  -4   5 -10   18.47    2.07
   4  -5  10   18.42    2.35
   5  -4  10   22.06    2.41
  -4   5  10   17.48    2.28
  -5   4  11  122.03    4.81
  -5   4 -11  125.86    5.07
  -4   5 -11  121.87    5.12
   5  -4 -11  128.91    4.85
   4   5  11  135.81    4.86
   4  -5 -11  130.72    4.91
   5   4  11  125.78    4.68
   5   4 -11  129.83    4.76
   5  -4  11  126.04    4.77
   4  -5 -11  125.35    4.70
   5  -4 -11  133.80    4.76
  -4   5 -11  125.21    4.77
  -5   4  11  125.82    4.17
   4  -5  11  126.90    4.69
   5  -4  11  121.41    4.61
   4   5 -11  120.80    5.09
  -4  -5 -11  125.59    4.19
   5  -4  11  118.95    4.72
   4  -5  11  123.17    4.71
  -4   5 -11  120.22    4.75
  -5   4 -11  131.40    4.69
   4   5 -11  126.98    4.97
   5  -4  11  129.32    4.90
   4  -5  11  121.64    4.96
   5   4 -11  130.72    5.00
  -4   5  12   32.07    2.40
  -5   4  12   31.29    2.51
   5   4 -12   30.61    2.37
   5  -4 -12   32.34    2.65
   4   5  12   29.62    2.54
   4  -5 -12   30.56    2.70
  -5   4 -12   26.26    2.87
  -4   5 -12   32.83    2.81
   5  -4  12   30.23    2.47
   4   5  12   28.72    1.34
   5  -4 -12   25.60    2.40
   4  -5 -12   31.31    2.41
  -5   4  12   27.97    1.52
   4  -5  12   27.10    2.39
   5  -4  12   29.69    2.31
  -4  -5 -12   28.77    1.77
   4   5 -12   25.44    2.94
   4  -5  12   27.82    2.57
   5  -4  12   27.30    2.34
   4   5 -12   24.69    2.65
  -4   5 -12   33.75    2.56
   4  -5  12   29.06    2.76
   5  -4  12   28.40    2.58
  -5  -4 -12   28.29    1.73
   5   4 -12   30.54    2.81
  -5   4 -12   32.91    2.46
   5   4  12   33.19    2.39
  -5   4  13  793.32   23.97
  -4   5  13  780.15   23.88
   5   4 -13  757.95   23.61
   5   4 -13  775.30   23.91
   5  -4 -13  759.70   24.04
   4  -5 -13  777.58   24.08
  -5   4 -13  779.89   24.24
  -4   5 -13  796.56   24.24
  -4   5  13  763.04   23.45
   5  -4  13  811.06   23.90
   5  -4 -13  781.85   23.85
   4  -5 -13  781.00   23.82
   4  -5  13  776.22   23.89
   5  -4  13  775.83   23.82
  -4  -5 -13  770.23   23.55
   5  -4  13  752.82   23.85
   4  -5  13  764.15   23.95
  -4   5 -13  794.83   23.99
  -5  -4 -13  799.90   23.57
   4  -5  13  765.83   24.11
   5  -4  13  777.71   24.12
   5   4  13  773.40   23.92
   4   5  13  799.41   24.05
  -5   4 -13  782.46   23.88
   4   5 -14   21.01    2.10
  -5   4  14   21.79    2.57
   5   4 -14   22.19    2.51
   5   4 -14   21.17    1.89
  -4   5 -14   21.07    2.89
   5  -4  14   19.64    2.51
  -5   4 -14   22.52    3.16
  -4   5  14   19.82    1.55
   4  -5 -14   19.97    2.84
   5  -4 -14   24.50    3.01
   4  -5 -14   23.21    2.49
   5  -4 -14   18.24    2.49
   5  -4  14   22.13    2.41
   4  -5  14   20.72    2.59
  -4   5  14   25.46    2.53
   5  -4  14   24.54    2.72
   4   5  14   23.93    2.75
  -5   4 -14   20.10    2.57
  -5  -4 -14   21.82    1.97
  -4  -5 -14   16.36    1.99
   5  -4  14   24.49    2.99
  -4   5 -14   21.83    2.73
   5  -4  15 1009.08   28.82
  -4   5  15  931.77   28.25
   4  -5 -15  960.76   28.75
   5  -4 -15  954.67   28.78
   5  -4 -15  953.78   29.15
   4  -5 -15  913.82   29.10
   4  -5  15  914.55   28.82
   5  -4  15  925.48   28.77
  -5   4 -15  976.40   28.92
   4   5  15  936.67   29.03
  -4   5 -15  949.98   28.96
  -4  -5 -15  940.28   28.54
   4   5 -15  893.99   28.67
   4   5 -15  948.01   28.83
   5   4 -15  948.49   28.88
  -5   4  15  928.11   28.86
  -5  -4 -15  950.87   28.55
  -4   5 -15  929.27   29.20
   5   4 -15  930.37   28.54
  -5   4 -15  942.64   29.26
  -4   5  15  949.65   28.83
   5  -4  16  255.10    8.51
   4  -5  16  248.37    8.54
   4  -5 -16  248.35    8.41
   5  -4 -16  250.16    8.47
  -5   4 -16  247.12    9.02
  -4   5  16  233.59    7.69
   4   5 -16  249.93    9.00
   5   4 -16  229.85    9.02
   4   5 -16  229.93    9.18
  -4  -5 -16  259.41    8.24
   5   4 -16  262.36    8.67
  -5   4  16  269.98    8.62
   4   5 -16  262.57    8.67
   5  -4 -16  263.71    9.04
   4  -5 -16  248.09    8.95
  -5  -4 -16  249.56    8.23
   5   4 -16  246.33    8.14
   4   5 -16  250.69    8.34
  -4   5 -16  263.95    9.16
  -4   5  16  255.06    8.52
   4   5 -17  534.90   16.77
   5   4 -17  516.79   16.93
   4   5 -17  516.80   16.93
  -4   5 -17  528.30   16.81
   4   5 -17  499.19   16.09
   5   4 -17  508.35   15.94
   4  -5 -17  509.00   16.73
   5  -4 -17  547.84   16.82
  -4   5  17  539.45   16.31
  -5   4  17  525.25   16.34
   4   5 -17  533.36   16.35
   5   4 -17  523.45   16.36
   4  -5  17  508.53   16.31
   5  -4  17  501.17   16.23
  -4   5  17  490.70   15.44
   4  -5 -17  512.68   16.15
   5  -4 -17  523.95   16.21
  -5  -4 -17  524.98   16.06
  -4  -5 -17  543.95   16.06
   5   4 -17  513.12   15.59
   4   5 -17  519.68   15.77
  -4  -5 -18  242.72    8.13
  -5  -4 -18  249.58    8.19
   5   4 -18  246.33    9.26
   4   5 -18  247.27    9.08
   4  -5  18  249.38    8.74
   5  -4  18  243.35    8.68
   4   5 -18  248.96    8.40
  -4   5  18  248.53    8.35
   5   4 -18  243.24    8.44
  -5   4  18  273.69    8.53
   5  -4 -18  257.85    9.02
   4  -5 -18  239.45    8.98
   5  -4  18  233.22    8.34
   4  -5  18  235.84    8.43
   4  -5 -18  245.94    8.24
   5  -4 -18  250.99    8.30
   5   4 -18  240.66    7.98
  -4   5 -18  248.09    8.91
   4   5 -18  236.64    8.15
  -5   4  18  235.53    7.79
   4   5 -18  245.74    7.68
   5   4 -18  223.28    7.43
  -5  -4 -19    7.16    2.49
   4   5 -19    7.25    3.80
  -4  -5 -19    5.51    2.41
   5   4 -19    2.22    3.70
   4  -5  19    2.65    3.16
   5  -4  19   12.55    3.19
  -4   5  19    2.96    2.62
   4   5 -19    8.31    2.83
   5   4 -19   10.57    2.71
  -5   4  19    9.04    2.76
   5  -4 -19    8.68    3.47
   4  -5 -19    7.63    3.59
   5  -4  19    8.70    2.74
   4  -5  19   11.04    2.82
   4   5 -19    6.52    1.48
   4  -5 -19    9.90    2.48
   5  -4 -19    5.28    2.60
   4   5 -19    6.97    2.40
  -5   4  19    6.79    1.82
  -4   5  19    7.24    2.13
   5   4  19    6.64    3.17
  -4   5 -19    4.92    3.43
   5   4  20    4.01    3.59
   4   5 -20    7.18    2.43
   5   4  20    2.85    3.26
   5   4 -20    7.64    3.72
   5  -4  20    5.95    3.41
   4  -5  20    3.59    3.61
   5   4 -20    4.91    2.78
  -4   5  20    4.72    2.60
   4   5 -20    1.61    2.81
  -5   4  20    7.66    2.85
   4  -5 -20    5.43    3.71
   5  -4 -20    5.44    3.75
   5  -4  20    9.63    2.76
   4  -5  20    7.59    2.79
  -4   5  20    7.05    2.16
  -5   4  20    5.86    1.87
   4   5 -20    6.35    4.01
  -4  -5 -20    4.92    2.51
  -5  -4 -20    6.89    2.54
   5   4  21    8.22    3.69
   4   5  21    2.65    3.59
  -5   4  21   -0.89    2.94
   4  -5 -21    7.05    3.66
   5  -4 -21    3.50    4.03
   4  -5  21    5.20    2.98
   5  -4  21    5.92    2.95
  -5   4  21    9.65    4.36
   5   4  21    6.63    3.44
   5   4 -21   11.28    3.93
   5  -4  21   12.53    3.78
   4  -5  21    6.16    3.74
  -5   4  21    3.16    1.94
  -4   5  21    3.51    2.29
  -4   5  21    6.53    2.81
   5   4 -21    4.47    3.08
  -5   4 -21    5.23    1.65
   4   5 -21    5.94    2.85
  -5  -4 -21    6.85    2.79
   4   5 -21    0.81    4.01
  -4  -5 -21    5.99    2.68
   5  -4  22   23.10    3.23
   4  -5  22   24.50    3.42
  -4   5  22   27.41    3.25
   5   4  22   27.32    3.77
  -5   4  22   32.94    4.61
   5   4 -22   29.03    4.60
   4   5 -22   18.36    4.45
   5  -4  22   34.65    4.06
   4  -5  22   32.71    4.03
   4   5  22   28.26    4.18
  -5   4 -22   22.04    1.89
  -4   5 -22   28.46    2.30
   4   5 -22   24.54    3.23
   5   4 -22   29.78    3.27
  -4   5  22   25.21    2.64
   5   4  22   26.63    3.96
  -5   4  22   25.09    2.36
   5  -4 -22   37.91    4.44
   4  -5 -22   31.36    4.39
   5   4 -23   25.67    4.81
   4   5 -23   14.63    4.79
   4  -5  23   19.40    4.03
   5  -4  23   16.08    4.19
   5  -4  23   20.12    3.19
   4  -5  23   16.67    3.39
  -5   4  23   19.91    2.35
   4   5  23   22.13    3.97
  -4   5  23   18.70    2.66
   5   4  23   16.12    4.24
  -5   4  23   22.80    4.73
   5   4  23   22.73    3.95
  -5   4 -23   21.18    3.80
  -4   5  23   24.67    4.92
   4   5  23   23.04    4.28
   4   5 -23   24.19    3.31
   5   4 -23   19.83    3.36
  -4   5 -23   15.64    2.15
  -5   4 -23   19.02    1.80
   4  -5 -23   16.67    4.39
   5  -4 -23   16.85    4.27
   5  -4  24   21.97    3.55
   4  -5  24   19.21    3.59
   4   5 -24   26.75    3.53
  -4   5 -24   17.22    2.22
  -5   4 -24   23.66    4.29
   4   5  24   22.23    4.61
  -5   4  24   23.90    5.13
  -4   5  24   20.71    5.15
   4  -5 -24   18.27    4.59
   5  -4 -24   21.29    4.61
   4  -5  24   24.25    4.63
   5  -4  24   18.12    4.56
   4   5 -24   15.91    4.77
   5   4 -24   25.92    5.02
   5   4  24   25.28    4.27
   5   4 -24   25.74    3.51
  -4   5  24   20.35    2.84
   4   5  24   14.23    4.31
   5   4  24   23.45    4.53
   5  -4  25  144.14    6.34
   5   4  25  144.10    5.81
   4  -5  25  140.06    6.45
   4   5  25  151.13    7.25
   5   4  25  150.51    7.15
   5  -4 -25  157.81    7.48
   4  -5 -25  152.87    7.56
   5   4 -25  145.62    7.92
   5  -4  25  153.55    7.07
   4  -5  25  151.90    7.41
   4   5 -25  134.16    7.89
   5   4  25  146.17    7.16
  -5   4 -25  153.36    7.00
   4   5  25  154.46    7.41
  -5   4  25  129.84    7.77
  -4   5  25  142.64    7.73
   5   4 -25  142.94    6.23
   4   5 -25  142.51    6.20
  -4   5  25  136.19    5.73
   4  -5 -26  116.86    7.08
   5  -4 -26  114.12    6.90
   4  -5  26  111.05    6.88
   5  -4  26  120.63    6.92
   5   4 -26   99.14    7.36
  -4  -5 -26   95.50    5.66
   4   5 -26  103.43    7.28
   5   4  26  102.07    6.45
   4   5  26  105.51    6.50
  -5   4  26  106.28    7.33
   4   5  26  102.33    6.73
  -5   4 -26  125.76    6.52
  -4   5 -26  105.80    6.59
   5   4  26  109.48    6.71
  -4   5  26  115.32    7.54
   4  -5  26  103.01    5.73
   5  -4  26   95.19    5.51
   5   4 -26  111.49    5.46
   4   5 -26  100.94    5.34
   4  -5 -27  339.56   12.53
   5  -4 -27  335.94   12.44
   5  -4  27  345.88   12.22
   4  -5  27  337.64   12.42
  -4  -5 -27  327.70   11.48
   4   5 -27  291.35   12.64
   5   4 -27  314.68   12.86
   5   4  27  328.70   12.14
   5   4  27  342.76   12.28
   4   5  27  333.35   12.08
  -5   4 -27  340.41   11.98
  -4   5 -27  346.24   12.03
   4   5  27  317.90   12.30
  -4   5  27  305.62   12.85
  -5   4  27  317.35   12.99
   4  -5  27  299.67   11.42
   5  -4  27  302.67   11.24
   4   5 -27  301.98   11.04
   5   4 -27  295.45   11.13
   4  -5 -28    1.37    5.84
   5  -4 -28    0.31    5.70
  -5   4 -28   -5.02    5.03
  -4   5 -28   -1.35    4.96
   5  -4  28    5.36    5.64
   4  -5  28   -3.33    5.50
  -4  -5 -28    2.50    4.29
   4   5 -28    1.10    6.07
   5   4 -28    3.87    5.93
   5   4  28   -2.50    5.32
  -5   4  28   -2.45    5.78
   4   5  28   19.72    5.47
  -4   5  28    7.28    5.95
   4   5  28    1.80    4.95
   5   4  28    1.27    5.18
   5   4 -28    6.62    3.74
   4   5 -28   12.06    3.59
   5  -4  28   12.44    4.13
   4  -5  28   -1.05    4.11
  -4   5  29  117.81    8.36
  -4   5 -29  109.74    7.18
   5   4 -29  130.50    8.07
   4  -5  29  139.06    7.91
   5  -4  29  131.53    7.85
   5   4 -29  121.77    8.23
   4   5 -29  125.71    8.32
  -4  -5 -29  131.32    6.44
  -5   4 -29  137.33    7.13
   4  -5 -29  132.32    7.91
   5  -4 -29  122.52    8.01
   5  -4  29  114.19    6.16
   4  -5  29  121.31    6.46
  -5   4  29  120.52    8.23
   5   4  29  122.40    7.30
   4   5  29  130.81    7.39
   5   4  29  137.31    7.30
   4   5  29  124.23    7.15
   5   4 -30    1.58    6.05
   4   5 -30    1.19    6.17
   4  -5  30    1.12    4.36
   5   4  30    2.10    5.27
   4   5  30   13.28    5.68
  -5   4  30    3.80    6.33
  -4   5  30   -2.12    6.36
   4  -5 -30    5.33    5.36
   4  -5  30    7.73    5.94
   5  -4  30   11.54    5.85
   5  -4  30    7.21    4.04
   4  -5 -30    0.16    6.06
   5  -4 -30    2.46    5.97
  -4  -5 -30   -0.79    4.43
   4   5  30    7.74    5.00
   5   4  30    6.68    5.26
   4   5 -30    5.00    5.75
  -4   5 -30    1.16    5.31
  -5   4 -30   -1.66    5.30
   5   4 -30    6.05    6.23
   5   5   0 1438.80   43.22
   5   5   0 1454.85   43.26
  -5   5   0 1442.49   43.52
  -5   5   0 1443.78   43.52
   5   5   1    1.67    0.84
  -5   5   1   -1.38    1.46
  -5   5  -1    2.34    1.52
  -5  -5  -1    0.42    1.54
   5   5  -1   -0.65    1.08
  -5   5   1   -0.33    1.44
   5   5  -1    1.19    0.95
  -5  -5  -2   80.62    2.78
  -5   5  -2   90.60    3.38
   5   5  -2   86.63    2.95
   5   5   2   83.61    2.74
   5   5  -2   83.77    3.09
  -5   5   2   84.60    3.29
  -5   5  -2   83.74    3.42
  -5   5   2   85.33    3.34
  -5  -5  -2   80.80    3.36
  -5  -5  -3    1.63    0.71
  -5   5  -3    1.65    1.44
  -5   5   3    1.23    0.58
  -5  -5   3    1.21    1.15
  -5  -5  -3    0.46    1.48
  -5   5  -3    1.40    1.64
  -5   5   3    0.85    1.55
  -5   5   3    0.98    1.23
  -5   5   3    1.22    1.52
  -5   5   4 3904.57  117.77
  -5  -5  -4 4049.52  117.93
   5   5   4 3972.88  117.80
  -5   5   4 4003.78  117.89
  -5   5  -4 4030.84  117.85
  -5   5  -4 3865.08  117.88
  -5   5   4 3882.80  117.77
  -5  -5   4 3895.79  117.66
  -5   5   5   -0.90    1.64
  -5   5   5   -1.49    1.82
  -5  -5   5    1.23    1.49
  -5   5  -5    0.54    1.68
  -5   5  -5   -1.85    1.62
  -5   5   5    1.79    1.44
   5   5   5    0.28    1.54
  -5   5  -5   -3.72    1.92
  -5   5  -6 3111.31   93.35
  -5   5   6 3049.61   93.26
  -5   5  -6 3154.23   93.28
  -5   5   6 3045.60   93.31
  -5  -5   6 3103.03   93.16
  -5   5  -6 3138.97   93.24
   5   5   6 3093.38   93.24
  -5   5   6 3176.04   93.16
  -5   5  -6 3185.63   93.46
  -5   5   7    0.49    1.61
  -5   5  -7   -0.15    1.71
   5   5   7    1.44    0.58
  -5  -5   7   -0.04    1.62
  -5   5  -7    0.19    1.78
   5   5   7   -0.86    1.69
  -5   5  -7    0.76    2.01
  -5   5   7   -1.14    1.46
   5  -5  -7   -0.67    1.82
  -5   5   7   -0.16    1.78
  -5   5  -7   -0.64    1.89
   5   5  -7    0.57    1.88
  -5   5  -8   42.11    2.72
  -5   5  -8   47.38    2.54
  -5   5   8   42.55    2.51
  -5   5  -8   44.01    2.49
  -5  -5   8   44.70    2.53
   5   5   8   47.57    2.62
  -5   5  -8   47.23    2.86
   5  -5  -8   44.35    2.62
  -5   5   8   43.56    2.64
   5   5  -8   44.62    2.58
  -5   5   8   49.25    2.21
  -5   5  -9   -0.30    1.90
   5   5  -9   -0.06    1.95
   5  -5   9    1.27    1.77
  -5   5   9    2.30    1.37
   5   5   9    0.29    1.97
  -5   5   9   -1.20    2.00
   5   5   9    0.38    1.79
   5  -5  -9    1.48    1.90
   5  -5  -9    0.16    1.90
  -5   5  -9    0.53    2.23
   5  -5   9    0.92    1.74
   5   5 -10  248.28    8.38
  -5   5 -10  247.30    8.09
   5  -5  10  235.10    8.13
  -5   5  10  257.66    7.84
  -5   5 -10  238.84    8.52
   5   5  10  256.29    8.18
   5  -5 -10  248.27    8.28
   5  -5 -10  244.41    8.19
   5  -5  10  238.61    8.07
   5  -5  10  243.71    8.43
   5  -5  11   -0.27    1.93
   5   5 -11    2.74    2.48
  -5   5  11    2.99    2.04
   5  -5  11    1.25    2.02
  -5  -5 -11    1.20    1.11
   5  -5  11    1.92    2.41
   5   5  11   -0.06    1.91
   5  -5 -11   -0.07    2.22
   5  -5 -11    2.85    2.06
  -5   5 -11    1.79    2.48
  -5   5  11    0.85    1.37
   5   5 -11    3.20    2.39
  -5   5 -11    3.00    1.99
  -5   5  12  158.49    5.28
   5   5  12  164.96    5.83
   5  -5 -12  157.84    5.95
   5  -5 -12  170.43    5.81
   5  -5  12  168.65    5.76
   5   5 -12  145.10    6.15
  -5   5 -12  166.91    5.83
   5  -5  12  154.09    5.75
   5  -5  12  163.12    6.13
  -5  -5 -12  157.42    5.20
  -5   5 -12  169.98    6.22
  -5   5  12  156.58    5.86
  -5   5 -13   -0.56    2.66
  -5   5  13    0.30    1.32
   5  -5 -13   -1.44    2.77
   5   5 -13   -1.73    2.43
   5  -5 -13   -1.23    2.24
   5  -5  13   -1.83    2.24
  -5   5 -13    0.80    2.39
   5  -5  13   -0.85    2.43
   5  -5  13    1.85    2.72
  -5  -5 -13   -2.66    1.52
  -5   5  13   -0.27    2.28
   5   5  13    1.16    2.36
  -5   5  14 1026.55   31.19
   5  -5 -14  994.01   31.91
   5  -5 -14 1054.21   31.66
   5  -5  14 1011.13   31.65
  -5   5  14 1050.87   31.78
   5   5 -14 1085.00   31.80
   5   5  14 1039.10   31.81
  -5   5 -14 1069.02   31.75
  -5   5 -14 1070.46   32.17
  -5  -5 -14 1027.16   31.32
   5  -5  15   -2.56    2.52
  -5  -5 -15   -0.67    1.85
   5   5 -15   -1.46    1.94
  -5   5  15   -3.79    2.45
  -5   5 -15   -0.71    2.83
  -5   5  15   -0.72    1.21
   5  -5 -15   -0.77    2.81
   5  -5 -15   -2.78    2.44
   5   5 -15   -2.20    2.45
   5   5  15   -4.67    2.57
  -5   5 -15   -1.97    2.60
   5  -5 -16  194.18    6.82
   5  -5 -16  187.64    7.36
   5  -5  16  182.18    6.85
   5   5 -16  173.83    7.56
   5   5 -16  188.83    6.54
   5   5 -16  186.81    7.36
  -5   5 -16  197.22    7.54
   5   5 -16  194.11    7.02
  -5   5  16  189.42    6.93
  -5  -5 -16  194.74    6.44
   5   5 -17   -5.90    3.59
  -5   5 -17   -1.42    3.33
   5   5 -17    0.92    2.07
   5  -5 -17    1.55    3.34
   5   5 -17    1.66    2.87
  -5   5  17    4.24    2.64
   5  -5 -17   -0.83    2.56
   5  -5  17    1.39    2.71
  -5  -5 -17   -1.34    2.15
   5  -5  18    6.03    2.75
   5   5 -18    7.76    3.76
   5  -5  18    6.61    3.04
   5   5 -18    6.67    2.22
   5  -5 -18    7.38    3.57
   5  -5 -18    6.86    2.68
  -5  -5 -18    7.31    2.29
   5   5 -18    8.64    2.89
  -5   5  18    7.09    2.78
   5   5 -18   10.04    1.64
  -5   5 -18    8.39    3.35
   5   5 -19    0.63    2.80
  -5   5  19    5.03    2.75
   5  -5 -19   -0.75    3.60
   5   5 -19    2.08    2.14
   5  -5  19   -6.19    3.12
   5  -5  19    1.04    2.72
   5   5 -19    1.26    3.47
  -5  -5 -19    0.11    2.34
  -5   5  19    2.47    1.86
   5   5 -19    0.95    1.38
  -5   5  20   21.06    3.10
   5   5 -20   16.84    3.14
   5  -5 -20   12.27    3.79
  -5   5  20   15.80    2.08
   5  -5  20   17.87    3.63
   5  -5  20   18.94    3.12
  -5  -5 -20   17.03    2.65
   5   5 -20   14.43    4.06
   5   5 -20   16.48    2.43
  -5   5  21    1.76    2.95
   5   5 -21   -1.32    2.88
   5  -5 -21   -0.47    3.71
   5  -5  21   -1.41    3.54
  -5   5  21    2.93    2.03
   5  -5  21    0.64    2.86
   5   5  21   -2.20    3.61
  -5  -5 -21    2.69    2.59
   5   5 -21   -5.85    3.75
  -5   5  22   14.60    3.18
  -5   5 -22   14.58    1.94
  -5  -5 -22   10.47    2.89
   5   5 -22   10.97    4.45
   5   5  22   13.97    3.86
   5  -5  22   16.45    4.01
  -5   5  22   14.65    2.28
   5  -5 -22   16.31    4.24
   5  -5  22   13.16    3.19
   5   5  22   16.76    4.05
   5   5 -22   14.24    3.29
   5  -5  23   -2.14    3.27
   5  -5  23    1.79    4.05
  -5   5  23    4.47    3.12
   5   5 -23   -0.60    3.12
  -5   5 -23    0.08    1.84
  -5   5  23    2.13    2.18
   5   5  23    2.13    3.97
   5  -5 -23    6.41    4.37
  -5   5  23   -2.17    4.62
   5   5  23    2.94    3.95
   5   5 -23   -3.37    4.63
  -5   5  24    3.48    4.75
   5   5  24   -1.19    4.03
   5   5 -24    1.76    4.41
   5   5 -24    0.70    3.38
   5  -5  24    4.35    4.36
   5  -5  24    1.95    3.39
   5  -5 -24   -5.07    4.34
   5   5  24   -4.14    4.24
  -5   5  24    2.10    2.32
  -5   5  25    4.90    5.24
  -5   5 -25   -3.27    4.34
   5   5  25    0.12    4.30
   5  -5  25   -5.31    4.76
   5   5 -25   -3.50    5.22
   5   5 -25   -1.07    3.45
   5  -5  25   -1.28    3.58
   5  -5 -25   -0.28    4.82
   5   5  25    4.16    4.32
  -5   5 -26   83.32    5.62
  -5   5  26   77.53    6.93
   5   5  26   70.66    5.77
   5  -5  26   78.16    6.09
   5   5 -26   57.31    4.71
   5   5 -26   70.75    6.76
  -5  -5 -26   66.30    4.77
   5   5  26   71.88    6.12
   5  -5  26   71.21    4.90
   5  -5 -26   82.41    6.45
  -5   5  27   -4.13    5.48
   5   5  27   -4.78    5.03
   5  -5  27    0.27    5.34
   5   5 -27   -6.32    5.87
   5   5  27   -1.42    4.85
  -5   5 -27   -6.55    4.82
   5  -5  27   -4.97    4.10
   5  -5 -27   -2.98    5.64
   5   5 -27    1.09    3.70
  -5   5 -28  208.34    9.06
   5   5  28  207.74    9.27
  -5   5  28  205.47   10.12
   5  -5  28  219.52    9.44
   5   5 -28  196.42    7.97
   5   5  28  234.18    9.35
   5  -5  28  191.62    8.13
   5  -5 -28  201.83    9.68
   5   5 -28  190.52    9.67
  -5   5 -29   -3.65    5.04
   5   5 -29   -5.82    6.02
   5   5  29   -6.24    5.31
   5  -5  29    3.27    5.60
  -5   5  29   -1.87    5.91
   5   5  29    0.45    5.44
   5  -5  29    0.72    4.13
   5  -5 -29   -8.45    6.00
  -5   5 -30   52.96    5.67
   5  -5  30   55.30    6.20
  -5   5  30   45.36    7.19
   5   5  30   59.37    6.21
   5  -5 -30   45.09    6.63
   5  -5  30   53.65    4.89
   5   5  30   47.53    5.81
   5   5 -30   53.10    7.01
   0   6   0 1450.60   42.96
  -6   0   0 1428.22   42.92
   6   0   0 1390.45   42.91
   0  -6   0 1448.79   42.94
  -6   0   0 1399.53   42.98
  -6   0   0 1442.74   42.67
   0   6  -1    0.99    1.21
   0  -6   1    1.33    1.17
  -6   0   1    1.11    1.07
  -6   0  -1    0.20    0.98
   6   0  -1    1.26    1.07
   6   0  -1    0.27    0.96
  -6   0  -1    1.18    1.17
  -6   0   1    1.65    0.70
   6   0   1    1.17    1.25
   6   0  -2  155.49    5.15
  -6   0   2  162.48    5.38
  -6   0  -2  158.86    5.40
   0   6  -2  169.86    5.43
   0   6   2  157.59    5.31
  -6   0  -2  164.53    5.00
   6   0  -2  152.22    5.35
  -6   0  -2  162.63    5.25
   0  -6  -2  174.56    5.18
   6   0   2  175.45    5.44
  -6   0   2  164.09    5.13
   6   0   3    0.22    0.97
   6   0  -3    0.45    1.18
   6   0   3    2.40    1.25
   0  -6  -3    2.12    0.80
  -6   0  -3    0.27    0.89
  -6   0   3    0.42    1.20
   6   0  -3   -0.14    0.72
   0   6  -3    0.04    1.27
  -6   0   3    0.10    0.96
   6   0   4   11.60    1.07
  -6   0  -4   12.79    0.96
   6   0   4    8.61    1.46
   6   0   4   10.87    1.30
  -6   0   4   10.84    1.41
   6   0  -4    9.71    0.76
   0   6  -4    9.71    1.50
   6   0  -4   12.02    1.36
   0  -6   4    8.69    1.42
  -6   0   4   10.02    1.16
   6   0   5    1.67    1.35
   6   0  -5    1.60    0.54
   6   0  -5    1.14    1.41
   6   0   5   -2.25    1.39
  -6   0   5    1.85    1.33
  -6   0  -5    1.78    0.80
   0   6  -5   -0.05    1.60
   6   0   5    2.82    0.82
  -6   0   5   -0.66    1.24
   0  -6   5    0.79    1.42
   6   0   5    0.40    0.99
   6   0   5    0.38    0.57
  -6   0  -6  258.01    7.95
   6   0   6  260.30    7.89
   6   0   6  242.50    8.33
   0   6  -6  263.56    8.37
   6   0   6  261.45    7.98
  -6   0   6  257.75    8.19
   0  -6   6  266.84    8.40
   6   0   6  261.19    7.99
  -6   0   6  255.73    8.33
   6   0  -6  253.49    8.28
   0  -6   6  252.03    8.32
   6   0   7    0.02    0.93
   6   0   7    4.43    0.95
   0   6  -7    2.28    1.60
   6   0   7    0.78    1.09
   0  -6   7    1.46    1.83
   0  -6   7    2.24    1.60
   6   0  -7    0.14    1.46
  -6   0   7   -0.14    1.52
  -6   0   7   -1.50    1.51
   6   0   7    0.75    1.59
   6   0  -8  933.29   28.62
   6   0   8  948.49   28.33
   6   0   8  937.74   28.28
   0  -6   8  936.68   28.64
  -6   0   8  955.86   28.61
   0   6   8  986.08   28.81
  -6   0  -8  913.84   28.31
   6   0   8  973.31   28.76
   0  -6   8  928.47   28.75
  -6   0   8  960.63   28.65
   6   0   9    1.57    1.11
   6   0   9    0.34    1.24
  -6   0   9   -0.56    1.92
   0  -6   9   -0.32    1.88
   0  -6   9    1.67    2.12
   6   0   9    1.65    1.44
  -6   0  -9    1.27    1.17
   0   6   9    1.66    1.88
   0   6   9    2.73    1.50
   6   0   9    1.22    1.86
   6   0  -9    2.21    1.83
  -6   0   9    0.85    1.67
   6   0 -10   88.23    3.69
   0   6  10   91.21    3.39
   6   0  10   92.84    3.86
  -6   0 -10   89.46    3.32
   0   6  10   87.90    3.84
  -6   0  10   92.42    3.73
   6   0  10   91.67    3.19
   0  -6  10   88.18    4.06
   0  -6  10   91.13    3.87
  -6   0  10   93.47    3.76
   0   6 -10   87.10    3.95
   6   0  10   90.65    3.50
   6   0  10   88.83    3.31
   0   6  11    1.27    1.40
  -6   0  11    1.17    1.96
   6   0  11    0.48    2.00
   0   6  11    0.57    2.12
  -6   0 -11    1.72    1.39
   0   6 -11   -1.06    2.14
   6   0 -11   -0.52    0.86
   6   0  11   -0.52    1.25
   0  -6  11   -0.21    2.24
   0  -6  11    0.36    2.04
   6   0  11    1.51    1.66
   6   0 -11    0.78    1.88
   0   6 -11   -0.19    2.20
  -6   0  11   -0.36    2.01
   6   0  11    0.41    1.49
   0   6 -12    7.71    1.79
   6   0 -12    8.28    0.85
   0   6 -12    9.33    2.55
  -6   0 -12    7.90    1.68
   6   0  12    7.99    2.25
  -6   0  12    8.02    2.11
   6   0  12    7.14    1.41
   0   6 -12    5.99    2.40
   6   0  12    7.83    1.74
  -6   0  12    8.07    2.27
   0  -6  12    9.50    2.23
   0   6  12    7.57    1.53
   6   0  12    8.13    1.90
   6   0 -12    8.65    2.13
   0   6  12    7.87    2.31
   0   6 -13    0.15    1.81
  -6   0  13   -0.27    2.43
   0   6 -13   -2.17    2.46
   6   0  13   -0.41    1.79
   0   6  13    0.56    2.33
   0   6 -13    0.72    2.70
   6   0  13   -0.70    2.33
   6   0 -13   -1.57    2.07
   0   6  13    0.35    1.50
   6   0  13    0.11    1.92
   0   6 -13   -0.08    2.22
  -6   0 -13   -0.61    1.69
   6   0  14    3.98    1.99
   0   6  14    5.04    2.44
   0   6 -14    2.24    1.94
   6   0  14    1.14    2.54
   6   0 -14    3.39    2.19
   0   6 -14    2.45    2.37
  -6   0 -14    5.07    1.95
   0   6  15    1.22    1.69
   6   0 -15    1.63    2.26
   6   0  15    0.49    2.10
   0   6 -15    0.43    1.97
   0   6  15   -0.89    2.75
   0   6 -15   -0.33    2.50
   6   0  15    0.09    2.69
  -6   0 -15    1.49    2.04
   6   0  16    2.62    2.79
   0   6 -16    2.53    2.47
   6   0  16    5.89    2.26
   0   6 -16    3.48    1.99
   6   0  16    0.96    2.26
  -6   0 -16    1.19    2.22
   6   0 -16    3.85    2.46
   0   6  16    4.23    1.75
   0   6 -17    0.44    2.78
   6   0  17    0.66    2.79
  -6   0 -17    0.07    2.39
   6   0 -17   -1.60    2.56
   0  -6  17    1.24    3.07
   0   6 -17    0.09    2.95
   6   0  17   -3.16    2.58
  -6   0  17   -0.84    3.23
   6   0  17    0.50    2.44
   0   6 -17   -0.21    2.03
   0   6  17   -0.18    1.83
   0   6 -17    0.10    3.20
   0   6 -18    4.70    2.86
   6   0  18    2.66    2.97
  -6   0 -18    4.33    2.58
   6   0 -18    3.82    2.64
   0  -6  18    7.62    3.23
   0   6 -18    5.09    3.25
   0   6  18    5.40    1.91
   6   0  18    3.43    2.51
   0   6 -18    1.66    2.05
  -6   0  18    4.49    3.20
   0   6 -18    6.84    3.30
   0   6 -19   -0.23    3.50
   0  -6  19    1.49    3.51
  -6   0  19   -3.79    3.50
  -6   0 -19   -3.46    2.68
   0   6  19   -1.25    1.96
   6   0  19   -0.71    2.60
   0   6 -19   -1.86    2.92
   6   0  19   -0.41    3.22
   0   6 -19   -3.41    3.29
   6   0 -19    1.18    3.46
   0   6 -20   22.25    4.10
   0   6  20   24.38    2.25
  -6   0 -20   25.05    3.19
   0  -6  20   28.87    3.97
  -6   0  20   20.58    3.57
   6   0  20   20.99    2.92
   6   0 -20   23.35    4.08
   6   0  20   22.32    3.83
   0   6 -20   21.43    3.30
   0   6 -21   -1.39    3.08
   0   6 -21   -1.18    2.49
   6   0  21    4.43    2.68
   0   6  21    0.28    1.97
   6   0  21   -2.45    3.68
   0  -6  21   -0.45    3.66
   6   0 -21   -3.67    3.93
  -6   0  21    3.40    4.02
   6   0  21   -0.51    3.15
  -6   0 -21    0.70    3.06
   0   6 -21   -5.99    3.98
   6   0  22   49.46    4.41
   0   6  22   50.28    2.81
   0   6 -22   53.60    3.37
   0  -6  22   52.55    4.63
   0   6 -22   49.81    4.76
   6   0 -22   50.90    4.73
  -6   0 -22   43.81    3.86
   6   0  22   45.68    4.04
  -6   0  22   46.29    4.63
   0   6  22   51.46    3.95
   6   0  22   44.25    3.47
   0   6 -22   52.07    4.07
   0   6 -23   -1.82    2.65
   0  -6  23   -4.92    4.38
   6   0 -23    2.33    4.13
   0   6 -23    6.26    4.46
  -6   0 -23    2.04    3.40
   6   0  23    9.26    3.48
  -6   0  23    6.13    4.40
   6   0  23    1.96    2.88
   0   6  23    1.36    3.31
   6   0  23    0.96    3.99
   6   0 -24   -4.69    3.08
   0  -6  24    0.77    4.62
   6   0  24   -3.72    4.26
   0   6 -24   -0.95    2.64
   0   6  24    1.50    3.32
   6   0 -24   -3.66    4.25
   6   0  24    2.24    3.75
  -6   0  24    6.69    4.61
  -6   0 -24    5.11    3.66
   0   6 -24    2.32    4.56
   0  -6 -25   -5.00    3.88
   6   0 -25   -4.30    3.13
   0  -6  25   -1.48    4.49
   6   0  25   -2.95    4.18
   0   6 -25   -0.20    2.76
   0   6  25   -0.92    3.50
   0   6  25   -1.82    4.75
   6   0 -25   -2.83    4.69
   6   0  25   -6.13    4.06
  -6   0  25   -4.29    4.68
   0   6 -25    1.36    4.89
  -6   0 -25   -0.64    3.94
   6   0 -26   22.98    3.55
   0  -6 -26   34.64    4.41
   0  -6  26   35.75    5.51
   6   0  26   27.50    4.77
   0   6  26   24.60    5.29
   6   0 -26   28.75    5.43
  -6   0  26   24.85    5.39
   6   0  26   34.72    4.52
   0   6 -26   28.00    3.17
   0   6 -26   26.41    5.35
  -6   0 -26   32.25    4.36
   0   6  26   29.06    4.07
   0   6  27   -0.86    3.72
   0   6  27   -3.12    5.41
   6   0 -27   -5.20    5.34
   0  -6  27    6.34    4.89
   6   0 -27    0.69    5.28
   6   0 -27   -2.45    3.42
   0  -6 -27   -1.46    4.26
  -6   0  27   -1.57    5.25
   6   0  27    1.80    4.46
  -6   0 -27   -6.04    4.48
  -6   0 -28   15.33    4.51
   0  -6  28   15.37    5.84
   6   0 -28   16.83    6.09
   0   6  28   20.86    5.97
   0  -6 -28   24.43    4.74
   6   0 -28   18.93    5.45
   6   0 -28   19.25    3.74
  -6   0  28   14.35    5.71
   0   6  28   16.32    4.20
  -6   0 -29   -5.39    4.76
  -6   0  29    2.72    6.16
   0  -6  29   -6.72    6.02
   0   6  29   -2.49    6.07
   6   0 -29    2.96    5.91
   0  -6 -29    2.00    4.75
   6   0 -29    0.99    3.37
   6   0 -29   -4.43    5.89
   6   0  29    0.08    3.33
   0   6  29    7.62    4.20
   0  -6  30   15.31    6.29
   6   0  30   17.62    3.61
  -6   0 -30   14.76    4.79
   6   0 -30   15.91    6.07
  -6   0  30   12.39    6.35
   0   6  30   25.84    6.58
   6   0 -30   27.46    6.11
   0  -6 -30   26.72    5.18
  -6  -1   0 5554.69  162.93
   6  -1   0 5349.32  162.69
   1   6   0 5595.35  162.93
  -1   6   0 5531.66  162.98
  -1  -6   0 5627.89  162.91
   6   1   0 5408.47  162.70
  -6   1   0 5498.51  162.95
   6   1   0 5396.43  162.92
  -6   1   0 5589.97  162.94
  -6  -1   0 5405.60  163.02
   6  -1   0 5515.33  162.95
   6  -1   1  501.38   14.04
  -6  -1  -1  441.82   14.06
  -6   1   1  452.13   13.98
   1   6  -1  464.94   14.00
   6   1   1  444.26   13.93
   6   1  -1  442.49   13.99
  -6   1   1  459.18   14.03
  -6   1  -1  449.68   13.96
  -1  -6   1  461.66   13.97
  -1   6  -1  489.11   14.08
   1   6   1  467.37   13.97
  -1   6   1  448.28   14.03
  -1  -6  -1  464.21   13.95
   6  -1  -1  442.39   13.88
  -6  -1   1  450.61   14.00
  -6  -1  -1  460.28   13.94
   6  -1  -1  445.30   13.76
   6   1  -1  443.33   13.76
  -6   1  -1  472.67   14.01
   6  -1   1  475.73   14.00
   6  -1   2  232.34    7.32
  -6  -1  -2  231.69    7.26
   6   1  -2  228.44    7.37
  -6  -1   2  235.23    7.40
  -6  -1  -2  234.60    7.48
   6  -1  -2  231.46    7.19
   1   6  -2  230.99    7.38
  -1   6  -2  243.42    7.44
  -1  -6   2  222.66    7.34
   1   6   2  239.57    7.31
  -1  -6   2  233.41    7.40
   6   1   2  229.05    7.25
  -6   1   2  237.40    7.41
  -6   1  -2  220.69    7.29
   6  -1   2  240.97    7.38
   1  -6  -2  228.07    7.09
   6   1   2  242.01    7.46
  -1  -6  -2  243.37    7.31
   6   1  -2  225.94    7.16
   6   1   3  276.74    7.95
   6   1  -3  245.21    7.83
  -6  -1  -3  238.49    7.66
  -6  -1   3  249.56    7.89
   6  -1   3  247.73    7.75
  -6  -1  -3  243.49    7.92
   6  -1   3  244.44    7.79
  -1  -6  -3  245.30    7.72
  -6  -1   3  249.21    7.69
  -1   6  -3  258.19    7.90
   1   6   3  246.69    7.72
  -6   1  -3  253.41    7.58
  -1  -6   3  247.17    7.88
   6   1  -3  240.18    7.67
   1   6  -3  266.29    7.94
  -6   1   3  248.53    7.89
   6   1   3  233.03    7.65
  -6   1  -3  238.21    7.70
   6  -1   4  422.54   13.36
   6   1  -4  421.44   13.33
  -6  -1   4  426.98   13.36
   6  -1   4  420.81   13.19
  -6  -1   4  424.12   13.20
  -1   6  -4  429.30   13.40
   6  -1   4  433.29   13.30
  -6   1  -4  455.90   13.18
  -6  -1  -4  458.01   13.02
  -6   1  -4  430.39   13.09
   6   1   4  423.83   12.97
   1   6  -4  452.60   13.39
   6   1   4  403.80   13.10
  -6   1   4  420.88   13.35
  -1   6  -4  463.56   13.45
  -1  -6   4  419.41   13.37
   1   6   4  424.23   13.16
   6   1   4  455.23   13.41
   6  -1   5  246.27    7.91
   6   1   5  248.61    7.74
   6   1   5  254.65    8.13
  -6  -1   5  253.49    8.15
   6   1  -5  251.75    8.12
   6  -1   5  268.82    8.17
  -6  -1  -5  252.73    7.70
  -6   1  -5  264.81    7.89
   1   6   5  249.34    7.91
   1   6  -5  260.80    8.16
  -1   6  -5  265.90    8.23
  -1  -6   5  250.59    8.15
  -6   1   5  256.22    8.15
   6  -1   5  249.37    7.81
  -6  -1   5  246.83    7.99
   6   1   6 1653.18   49.05
   1   6   6 1603.50   48.85
   6  -1   6 1585.78   49.07
  -6   1  -6 1582.12   48.65
  -6   1   6 1648.23   49.06
   6   1  -6 1658.68   49.04
  -6  -1   6 1671.13   49.07
  -1  -6   6 1637.04   49.01
  -6   1  -6 1703.94   48.82
  -6  -1   6 1625.03   48.94
   1   6  -6 1686.43   49.07
   6  -1   6 1630.37   48.79
  -1   6  -6 1663.84   49.08
   6   1   6 1615.19   48.72
   1  -6   6 1648.30   49.13
  -1  -6   6 1645.35   49.10
   6   1   6 1614.69   48.73
   6   1  -7   10.39    1.70
  -6   1   7    6.59    1.63
  -1   6   7    8.81    1.74
   1   6  -7    9.48    1.79
  -6  -1   7    9.17    1.78
  -1  -6   7   10.51    1.69
   1  -6   7    8.43    1.68
   6  -1  -7    7.81    1.15
   1  -6   7    8.88    1.95
  -1  -6   7    7.32    1.78
   6   1   7    8.09    0.94
   6  -1   7    9.33    1.12
   1   6  -7    9.06    1.71
   6  -1   7    8.51    1.20
  -1   6  -7    8.86    1.85
   6  -1   7    5.85    1.66
  -6   1  -7    8.24    0.90
  -6  -1   7    7.25    1.65
   6  -1   8  424.11   13.26
   1   6   8  429.49   13.32
  -6   1  -8  411.65   12.78
  -1   6   8  424.00   13.26
   6   1   8  421.10   12.69
  -1   6   8  412.50   13.04
   6  -1  -8  407.06   13.12
   1  -6   8  421.98   13.14
   6  -1  -8  423.62   12.80
  -1  -6   8  418.22   13.25
  -1   6  -8  416.75   13.20
   6   1   8  418.87   12.70
   6  -1   8  421.75   12.83
   1  -6   8  424.42   13.18
  -1  -6   8  429.76   13.16
   6  -1   8  411.03   12.89
  -6  -1   8  421.01   13.12
  -6   1   8  416.73   13.17
   6   1  -8  422.64   13.17
   1   6  -8  423.45   13.28
   1  -6   8  421.16   13.26
   6   1   8  428.46   12.90
  -6  -1   9 1429.09   42.67
  -6   1   9 1441.45   42.70
  -6   1  -9 1371.83   42.37
   1   6   9 1396.87   42.82
  -1   6   9 1456.86   42.83
   6  -1  -9 1406.39   42.69
   6   1  -9 1417.25   42.69
   6  -1   9 1354.36   42.78
   6   1   9 1416.33   42.78
   6  -1  -9 1447.73   42.32
   1  -6   9 1418.99   42.67
  -1   6   9 1451.69   42.57
   6  -1   9 1386.75   42.38
   6   1   9 1400.58   42.27
   6  -1   9 1398.93   42.47
  -1  -6   9 1444.97   42.70
   1  -6   9 1416.78   42.70
   6   1   9 1395.32   42.40
  -6   1   9 1424.74   42.67
   1  -6   9 1439.77   42.81
   6  -1   9 1411.95   42.61
   6   1   9 1436.21   42.46
   1   6  -9 1429.68   42.84
  -6   1  -9 1399.83   42.28
  -1  -6   9 1435.04   42.84
   6  -1  10   96.74    3.52
  -6  -1  10   95.10    4.00
   1   6 -10   97.94    4.12
  -6   1  10   98.06    3.94
   1   6  10   96.52    4.02
  -1   6  10   95.30    4.06
   6  -1 -10   94.44    3.85
   6   1 -10   96.04    3.85
   6   1  10   97.78    4.09
   6  -1  10  109.05    4.17
   6  -1 -10   99.66    3.23
   1  -6  10   96.86    3.97
   1   6  10   98.81    3.55
  -1   6  10   99.79    3.66
   6   1  10   96.87    3.27
   6  -1  10   97.79    3.44
   6  -1  10   91.41    3.62
   1  -6  10   94.33    3.99
  -1  -6  10   93.79    3.94
  -6   1 -10   94.54    3.46
   6   1  10   90.93    3.50
  -6   1  10   92.70    3.92
  -6   1 -10   91.94    3.18
   1  -6  10   93.89    4.21
   6   1  10   97.31    3.57
   6  -1  10   93.38    3.79
   1   6 -10   94.26    4.15
  -6   1  11  101.53    3.96
  -1   6  11   94.19    4.15
   1   6  11  104.55    4.25
  -6  -1 -11  100.86    3.64
   6   1  11   97.74    4.11
   6  -1  11  103.66    4.16
  -1   6 -11  101.66    3.87
   1   6  11   94.65    3.52
  -1   6  11   92.14    3.68
   6   1  11   96.34    3.36
   1  -6  11   93.63    4.19
   6   1  11   93.23    3.66
  -6   1 -11   92.33    3.19
  -6  -1  11   94.99    4.10
  -1   6 -11  100.77    4.14
   6  -1  11   98.78    3.64
   1   6 -11  104.40    4.22
   1  -6  11  100.15    4.05
  -1  -6  11   93.01    4.13
   1   6 -11   93.56    4.36
   6  -1  11   99.05    3.91
  -6   1 -11   98.11    3.59
  -6   1  11   99.46    4.09
   6   1  11   99.05    3.67
   6   1 -11   99.82    3.98
   6  -1  12   18.30    2.50
  -6   1  12   20.63    2.28
   6   1 -12   17.59    2.12
  -6  -1 -12   21.20    1.84
  -1   6 -12   17.72    2.04
   6   1  12   20.52    2.49
   1   6  12   16.54    1.57
   6   1  12   18.42    1.49
   1  -6  12   18.00    2.69
  -1   6  12   19.38    1.82
  -1   6 -12   15.79    2.52
  -6  -1  12   14.59    2.30
   1   6 -12   20.31    2.58
   6  -1  12   19.11    1.89
  -1  -6  12   18.52    2.44
   1  -6  12   16.40    2.35
   1   6 -12   18.00    2.75
   6  -1  12   19.35    2.17
  -1   6 -12   15.03    2.48
  -6   1 -12   15.63    1.77
   6   1  12   17.97    1.88
  -1   6  12   18.78    2.54
  -6   1  12   18.73    2.45
   1   6  12   19.68    2.53
   6  -1  13  222.16    7.53
  -6  -1 -13  224.03    7.33
  -1   6 -13  221.97    7.83
  -6   1  13  225.96    7.56
   6  -1  13  227.80    7.54
   1   6  13  216.72    7.10
   6  -1  13  227.51    7.32
  -1   6 -13  224.67    7.79
  -6  -1  13  218.38    7.72
   6   1 -13  225.38    7.60
   6  -1  13  211.26    7.77
   6   1  13  218.36    7.76
  -1   6 -13  222.03    7.41
   6   1  13  224.80    7.33
  -6   1 -13  214.61    7.28
   1   6  13  222.69    7.84
  -1   6  13  216.94    7.84
  -6   1  13  213.33    7.74
   6  -1  14  336.92   10.50
  -6   1 -14  331.86   10.34
  -6  -1 -14  312.17   10.34
   1   6 -14  325.27   10.66
  -1   6 -14  316.39   10.80
  -6   1  14  323.99   10.59
   6  -1  14  316.31   10.51
   6   1 -14  322.76   10.54
   6  -1  14  317.97   10.32
  -1   6 -14  323.12   10.41
   1   6 -14  314.44   10.27
   6   1  14  336.78   10.80
   6  -1  14  309.93   10.76
   6   1  14  318.70   10.34
   1   6  14  322.15   10.84
   6  -1 -14  321.16   10.75
  -1   6  14  329.36   10.88
   6  -1  15   29.65    2.58
  -1   6  15   32.96    2.31
   1   6  15   33.72    2.11
   6   1 -15   32.68    2.82
   1   6 -15   31.46    2.82
   1   6 -15   29.08    2.36
  -6   1 -15   32.65    2.52
  -6  -1 -15   35.16    2.60
   6  -1  15   28.41    2.99
   6   1  15   33.83    3.17
  -1   6 -15   33.23    3.01
   6   1  15   31.53    2.57
   6  -1 -15   29.18    3.14
   1   6  15   29.73    3.27
  -1   6 -15   31.59    2.55
   6  -1  15   29.74    2.29
   6  -1  15   29.85    2.76
  -6   1  15   36.62    2.83
   6  -1  16    4.18    2.03
  -1   6 -16    5.29    2.16
   6  -1  16    9.54    2.45
  -6  -1 -16    6.02    2.34
   1   6 -16    9.33    2.10
  -6   1 -16    8.40    2.32
   6  -1 -16   11.30    3.08
   6  -1  16    4.90    3.00
   6   1  16   12.24    2.96
  -1   6 -16    7.41    2.70
   1   6 -16    6.64    2.48
   6   1  16    6.52    2.29
   6  -1  16   10.13    2.35
   1   6  16    6.35    1.65
  -1   6  16    6.99    1.96
   6   1 -16    9.76    2.57
   6  -1  17  209.29    8.06
   1   6 -17  213.91    7.24
  -6  -1 -17  215.48    7.59
  -6   1 -17  223.88    7.59
   1   6 -17  208.99    7.74
  -1   6 -17  212.44    7.91
   6   1  17  208.09    8.06
   6  -1  17  206.83    7.28
   6  -1  17  213.43    7.54
  -1   6 -17  208.09    7.37
   6   1  17  214.93    7.52
  -6  -1  17  207.50    8.10
   6  -1  17  211.38    7.53
  -1  -6  17  226.17    8.08
   1  -6  17  222.24    8.10
   1   6 -17  223.54    8.33
   1   6 -17  222.60    8.17
  -1   6 -17  221.25    7.97
  -6   1  17  219.32    8.10
   6  -1 -17  224.24    8.06
   1   6  17  227.64    7.08
  -1   6  17  225.59    7.33
   6   1 -17  205.49    7.63
   6  -1  18  118.35    5.39
   1   6  18  116.50    4.24
  -1   6  18  120.62    4.57
   6  -1  18  115.89    4.89
  -6   1 -18  119.97    4.99
  -6  -1 -18  125.36    5.07
  -1   6 -18  119.64    5.36
   6   1  18  119.92    5.39
   1   6 -18  110.54    5.11
   1   6 -18  113.16    4.47
   6  -1  18  106.05    4.58
  -6  -1  18  119.57    5.63
  -1  -6  18  122.83    5.61
   1  -6  18  122.98    5.52
   1   6 -18  119.35    5.79
   6  -1 -18  115.80    5.64
  -1   6 -18  120.11    5.42
   1   6 -18  119.85    5.65
  -6   1  18  118.26    5.64
   6   1 -18  119.04    4.90
   6  -1  19   52.43    4.01
  -1   6  19   56.07    3.01
   1   6  19   54.63    2.60
   6  -1  19   53.42    3.38
  -6  -1 -19   52.89    3.67
  -6   1 -19   53.04    3.57
  -1   6 -19   55.08    4.01
   6   1  19   51.70    4.27
   1   6 -19   44.96    3.63
   1   6 -19   46.72    2.81
   6   1  19   55.65    3.46
   6  -1  19   54.10    3.15
  -6  -1  19   54.32    4.32
  -1  -6  19   59.84    4.34
   1  -6  19   54.68    4.19
   1   6 -19   54.75    4.51
  -6   1  19   60.76    4.52
   1   6 -19   60.11    4.43
  -1   6 -19   55.90    4.07
   6  -1 -19   56.20    4.23
   6   1 -19   49.88    3.50
   6  -1  20   45.47    4.01
   1   6  20   47.06    2.45
   1   6 -20   51.20    3.28
  -1   6  20   44.83    2.84
   6   1  20   47.16    3.99
   1   6 -20   39.18    3.53
  -1   6 -20   38.77    3.71
   6  -1  20   43.84    3.28
  -6   1 -20   48.98    3.61
  -6  -1 -20   43.52    3.56
   6   1  20   47.36    3.26
   6  -1  20   45.82    3.01
  -6   1  20   50.65    4.36
  -6  -1  20   48.73    4.22
  -1  -6  20   51.11    4.12
   1  -6  20   42.33    4.21
   1   6 -20   43.31    4.16
   6  -1 -20   48.38    4.41
   6   1 -20   47.31    3.51
   6   1  21   25.04    4.02
  -1   6  21   20.00    2.45
  -6  -1 -21   23.33    3.42
  -6   1 -21   22.53    3.33
   1   6 -21   21.63    3.24
   6  -1  21   22.22    2.97
  -1   6 -21   21.19    3.59
   1   6  21   20.97    1.99
   1   6 -21   21.11    2.89
   6   1  21   24.70    2.97
   6   1 -21   17.24    3.15
  -6   1  21   24.77    4.05
   6   1  21   18.93    3.32
  -6  -1  21   21.84    3.96
   6  -1  21   22.30    3.44
  -1  -6  21   21.79    3.98
   1  -6  21   21.85    4.13
   6  -1 -21   18.12    3.86
   1   6 -21   21.24    4.33
   6  -1  21   20.60    3.84
   6   1  22   22.65    3.88
   1   6 -22   20.66    2.94
  -6  -1 -22   12.53    3.46
  -6   1 -22   15.69    3.52
   6  -1  22   18.47    3.01
  -1   6 -22   19.22    3.71
   1   6 -22   16.25    3.33
  -1   6  22   19.58    3.26
  -1   6  22   21.50    2.51
  -1   6 -22   21.79    2.61
   6   1  22   13.58    2.90
   6   1 -22   23.98    3.24
   1   6 -22   16.09    4.44
   1  -6  22   15.73    4.32
  -1  -6  22   19.13    3.99
  -6   1  22   18.35    4.22
  -6  -1  22   14.64    4.38
   6   1  22   15.78    3.51
   6  -1  22   20.51    3.64
   6  -1  22   22.29    3.98
   6  -1 -22   19.44    4.42
   6   1 -22   17.94    4.34
   6   1  23    1.60    2.85
  -6   1 -23    6.01    3.41
  -6  -1 -23    1.66    3.46
   6   1  23    9.49    4.10
   1   6 -23    2.22    2.83
  -1   6 -23   -0.57    2.52
   6  -1  23    1.18    3.81
   1   6 -23    0.71    4.37
  -1  -6  23    5.73    4.20
   1  -6  23    5.10    4.38
  -6   1  23    2.52    4.43
  -6  -1  23    9.88    4.40
   6  -1  23    3.88    3.68
   6   1  23    6.17    3.65
  -1   6  23    3.24    3.19
   6  -1  23    4.64    2.95
   1   6  23    8.66    3.56
   6   1 -23    6.83    4.51
   6  -1 -23   -1.17    4.14
   6  -1  24   18.79    3.02
  -6   1 -24   20.94    3.92
  -6  -1 -24    7.91    3.69
   1   6  24   20.31    3.72
   6   1  24   11.77    3.01
   6  -1 -24   15.35    3.23
  -1  -6 -24   10.94    3.55
   1   6 -24   13.23    2.99
  -1   6 -24   14.72    2.71
  -1  -6  24   17.78    4.86
   1  -6  24   22.31    4.68
   6   1 -24   11.64    4.70
   6  -1 -24   13.65    4.66
   6   1  24   19.78    3.92
  -6   1  24   14.86    4.76
  -6  -1  24   19.14    4.53
   1   6 -24   12.78    4.79
   6   1  24   12.90    4.15
  -1   6  24   19.48    3.48
   1   6  25   44.44    4.34
   6   1  25   46.46    5.08
  -1   6  25   51.22    3.93
   6  -1  25   40.53    3.59
   6   1  25   41.19    4.55
  -6   1  25   43.16    5.43
  -6  -1  25   50.51    5.53
  -6  -1 -25   37.21    4.35
  -6   1 -25   43.04    4.48
   6   1 -25   32.09    5.29
  -1  -6 -25   47.14    4.34
   6  -1 -25   40.81    3.70
  -1  -6  25   58.16    5.15
   1  -6  25   58.89    5.25
   6  -1 -25   39.10    5.44
  -1   6  25   49.33    5.44
   6   1 -25   55.88    5.46
   1   6  25   49.21    5.41
   1   6 -25   43.15    5.61
  -1   6 -25   35.74    3.19
   1   6 -25   37.75    3.49
  -6  -1 -26   16.15    4.16
  -6   1 -26   17.18    4.24
   6   1  26   12.88    4.42
  -6   1  26   13.40    5.15
  -6  -1  26   19.21    5.04
   6  -1 -26   17.71    3.42
   6   1 -26   22.24    5.33
   6   1  26   13.59    4.64
   1   6 -26   14.07    3.17
  -1   6 -26   12.08    2.82
  -1  -6  26   13.57    5.27
   1  -6  26   12.73    5.27
   1   6  26    8.88    5.13
   6  -1 -26   15.17    4.93
   6   1 -26   19.08    5.28
  -1   6  26   24.13    5.34
   6  -1  26   14.17    3.29
   1   6 -26   14.55    5.28
  -1  -6 -26   13.95    4.10
  -1   6  26   15.90    3.65
   1   6  26   10.46    4.01
  -6   1 -27    7.57    4.46
   1   6 -27    2.69    5.11
  -6  -1 -27    2.91    4.34
   6   1  27    8.74    4.55
  -6  -1  27    4.49    5.39
  -6   1  27    4.63    5.04
   6  -1  27    6.12    3.25
   1  -6 -27   11.43    4.41
   6   1 -27    0.52    5.46
   6   1 -27    6.08    3.45
   6  -1 -27    2.08    3.34
   6   1  27    1.10    4.72
   1   6 -27    0.52    3.14
  -1  -6  27   -2.53    5.38
   1  -6  27   11.10    5.13
   6   1 -27   -4.15    5.65
  -1   6  27    1.35    5.65
   1   6  27    9.90    5.35
   6  -1 -27   -1.37    5.33
  -1  -6 -27    5.32    4.24
   1   6  27    7.67    4.12
  -1   6  27    3.99    3.75
   1   6  28  156.81    7.48
  -1   6  28  166.69    7.15
  -6   1  28  167.18    8.71
  -6  -1  28  166.14    8.72
   6   1  28  170.48    7.96
   6  -1  28  161.25    6.75
  -6  -1 -28  192.43    7.90
  -6   1 -28  175.17    7.76
   6  -1 -28  171.19    8.77
   6  -1 -28  150.64    6.71
   6   1 -28  159.08    6.87
   6   1 -28  158.94    8.89
  -1  -6 -28  177.75    7.72
   1  -6 -28  166.05    7.88
   6  -1 -28  157.67    8.69
  -1  -6  28  194.78    8.66
   1  -6  28  175.04    8.72
  -1   6  28  181.48    9.15
   1   6  28  176.36    8.71
   6   1 -28  163.24    8.74
   1   6 -28  155.69    8.85
   6   1  28  165.33    8.19
   6  -1 -29   -3.74    3.57
   6  -1 -29   -5.69    5.85
  -6  -1 -29    2.77    4.76
   1   6 -29    1.98    5.92
  -6   1 -29   -1.51    4.54
   1   6  29   -6.05    5.77
   6   1  29   -1.05    5.07
  -6   1  29    2.42    6.00
  -6  -1  29   -1.02    6.02
   6  -1  29   -7.90    5.26
   1  -6  29    8.09    5.96
  -1  -6  29   -3.87    5.80
   6   1 -29   -3.30    5.97
  -1   6  29   -3.83    6.35
   6  -1  29   -4.58    3.53
   6   1 -29    0.25    3.59
   1  -6 -29   -5.58    4.85
   6  -1 -29   -6.76    5.72
   6   1 -29    3.74    5.91
  -1  -6 -29   -2.66    4.62
   1   6  29   -1.70    4.39
  -6  -1 -30   10.03    4.85
   6  -1 -30   -0.17    5.67
  -6   1 -30    0.26    4.77
   6  -1  30    2.18    3.66
  -6   1  30    4.84    6.40
   1   6  30   -4.67    6.23
  -6  -1  30   -3.72    5.89
   6   1  30   -2.90    5.19
  -1   6  30   -6.63    6.57
   6  -1  30   -0.75    5.66
   1  -6  30    0.16    5.91
  -1  -6  30    3.51    6.18
  -1   6 -30   -3.68    5.75
   6   1 -30   -8.70    6.28
   1   6  30    0.12    4.36
   6  -1 -30    1.14    5.59
  -1  -6 -30   -2.11    4.81
   1  -6 -30  -10.72    4.99
   6   1 -30    0.58    5.98
   6  -2   0 2932.51   88.56
   6  -2   0 2941.73   88.59
   2   6   0 3027.43   88.50
  -2  -6   0 2969.03   88.47
  -2   6   0 3018.52   88.61
  -2  -6   0 2880.36   88.44
  -6  -2   0 3125.38   88.71
  -6   2   0 2989.88   88.48
   6   2   0 2918.20   88.52
  -6   2   0 2911.74   88.52
   6  -2   1 1457.06   43.33
   6  -2  -1 1452.32   43.35
   6  -2  -1 1380.74   43.10
   6   2  -1 1462.42   43.13
   6  -2  -1 1412.82   43.33
   6  -2   1 1468.71   43.38
  -2  -6   1 1420.35   43.26
   2   6   1 1458.61   43.24
  -2   6  -1 1484.09   43.40
  -2  -6  -1 1471.80   43.23
  -2  -6   1 1414.24   43.25
  -6   2   1 1444.84   43.24
  -6  -2  -1 1491.41   43.46
   6  -2   1 1544.57   43.28
   6   2   1 1434.31   43.25
   6   2  -1 1432.22   43.30
  -6   2  -1 1347.80   43.31
  -6   2   1 1461.35   43.25
  -6   2  -1 1442.62   43.26
  -6   2   2  276.61    8.63
  -6   2  -2  290.18    8.85
   6   2  -2  272.99    8.78
   6   2   2  275.92    8.66
   6  -2   2  272.29    8.76
   6  -2  -2  283.41    8.77
   6  -2   2  266.06    8.86
   6  -2  -2  279.94    8.58
   2   6   2  284.92    8.66
  -2  -6   2  272.59    8.74
  -2   6  -2  293.00    8.88
   6  -2  -2  279.00    8.84
  -6   2  -2  278.72    8.75
  -2  -6   2  270.42    8.74
  -6   2   2  280.06    8.84
  -2  -6  -2  292.65    8.80
   6  -2   2  279.20    8.70
  -6  -2  -2  276.58    8.87
   6   2   2  282.76    8.85
   6   2  -2  280.74    8.60
   6   2   3  807.34   23.13
  -2  -6  -3  806.36   23.05
  -6  -2  -3  751.05   23.14
   6  -2   3  759.97   22.96
   6  -2   3  722.61   23.06
   6   2   3  734.07   22.87
   6   2  -3  751.42   23.05
   6   2  -3  754.82   22.90
  -6   2  -3  742.29   23.12
  -6   2   3  760.66   22.84
   6  -2   3  776.20   22.99
   6  -2   3  774.65   23.12
   6  -2  -3  756.69   23.00
  -6   2   3  765.22   23.10
  -2   6  -3  787.88   23.12
   2   6   3  759.06   22.89
   2   6  -3  793.68   23.07
   6  -2  -3  718.61   22.89
  -2  -6   3  764.35   23.05
  -6   2  -3  744.68   22.97
   6  -2  -3  769.19   23.08
   6   2  -4  964.06   29.72
   2   6   4 1072.33   29.77
   6   2   4 1100.08   29.96
   6  -2   4  926.07   29.87
  -2  -6  -4 1010.55   29.81
   6   2  -4  961.63   29.86
   6   2   4  947.39   29.62
  -6   2  -4  967.77   29.95
  -6   2   4 1016.62   29.58
   6  -2  -4  940.14   29.71
   6  -2   4  955.35   29.88
   6  -2  -4  957.21   29.75
  -2   6  -4  990.77   29.91
  -6   2  -4 1049.05   29.77
   2   6   4  954.79   29.66
  -6   2  -4  987.54   29.67
   2   6  -4 1027.67   29.87
   2   6  -4  965.54   29.88
  -6   2   4  986.98   29.90
  -2   6  -4 1086.43   30.01
  -2  -6   4  967.67   29.86
  -6   2  -4  976.76   29.73
   6  -2  -4  961.19   29.87
  -6   2  -5 1936.48   57.12
   2   6   5 1878.01   57.30
   6  -2   5 1894.46   57.47
   6   2   5 2038.62   57.51
   6   2  -5 1885.30   57.43
  -6   2  -5 1856.35   57.53
  -6   2   5 1871.25   57.09
  -6   2  -5 1941.57   57.28
   6  -2  -5 1910.13   57.30
   6  -2   5 1943.63   57.47
  -2   6  -5 1955.16   57.49
  -6   2  -5 1978.45   57.31
  -2  -6   5 1934.90   57.46
   6  -2  -5 1925.54   57.44
  -6   2  -5 1942.91   57.26
  -2   6  -5 2019.41   57.51
   2   6  -5 2000.72   57.46
   2   6  -5 1927.91   57.49
   6   2  -5 1853.71   57.33
   6  -2  -5 1900.85   57.33
   6   2   5 1815.82   57.15
  -2  -6   5 1895.92   57.39
  -6   2   5 1925.53   57.48
  -6   2  -6  115.22    3.65
  -6  -2   6  108.88    3.98
   6  -2   6  116.33    3.79
  -6   2   6  112.91    4.16
   6   2   6  104.91    3.57
   2   6   6  115.16    3.88
   6   2   6  120.33    4.14
   6  -2   6  111.55    4.18
   6   2  -6  108.34    4.06
   6   2   6  102.67    3.67
  -6   2  -6  106.74    4.25
  -6   2   6  110.66    3.46
   6  -2  -6  112.47    3.81
  -6   2  -6  106.96    3.78
   6  -2   6  118.45    4.14
  -6   2  -6  113.08    3.86
   2   6  -6  105.95    4.10
  -2   6  -6  119.94    4.17
  -2  -6   6  110.43    4.06
   6   2  -6  111.02    3.97
   6  -2  -6  108.19    3.96
   2   6  -6  111.66    4.22
   6  -2  -6  109.64    4.07
  -2  -6   6  114.09    4.15
   6   2   7 1093.26   34.83
   2  -6   7 1175.44   35.23
  -6   2   7 1188.99   35.30
   2   6   7 1207.79   35.14
   6  -2   7 1183.79   35.34
   6   2   7 1135.70   35.27
   6   2  -7 1126.81   35.26
  -2   6   7 1192.52   35.38
   6   2   7 1129.76   34.99
  -6   2  -7 1203.30   35.44
   6  -2  -7 1204.43   35.02
  -6   2  -7 1187.69   35.08
   6  -2   7 1213.47   35.29
  -2   6   7 1165.12   35.21
  -6   2  -7 1162.66   35.01
   6  -2  -7 1197.98   35.26
  -2  -6   7 1189.25   35.35
   6  -2   7 1178.42   35.03
  -2  -6   7 1195.68   35.24
   6  -2   7 1171.03   35.05
  -2   6  -7 1154.53   35.32
  -6   2  -7 1166.09   34.96
   6   2  -7 1153.07   35.19
   6  -2  -7 1141.68   35.18
  -6  -2   7 1184.64   35.21
   2   6  -7 1186.34   35.37
   2  -6   7 1195.29   35.39
   6   2   7 1162.42   34.93
  -6  -2   8 1651.01   49.64
   6  -2   8 1658.30   49.78
  -2   6   8 1585.94   49.78
   6   2   8 1671.44   49.46
  -6   2   8 1680.78   49.73
   2  -6   8 1651.45   49.68
   6   2  -8 1601.75   49.67
  -6   2  -8 1642.75   49.88
   6  -2  -8 1641.24   49.40
  -2   6  -8 1650.15   49.67
  -2   6   8 1664.45   49.65
  -6   2  -8 1645.89   49.40
   6  -2   8 1643.10   49.70
   2  -6   8 1661.74   49.67
   6  -2   8 1627.73   49.45
  -2   6  -8 1690.50   49.76
   6   2   8 1658.18   49.21
   6  -2   8 1627.00   49.49
  -2  -6   8 1700.46   49.70
   6  -2  -8 1641.78   49.65
  -6   2  -8 1628.80   49.42
   6   2  -8 1642.68   49.67
   2  -6   8 1692.44   49.84
   2   6  -8 1650.26   49.83
   6   2   8 1664.67   49.37
   6  -2  -8 1644.14   49.68
   6  -2   9 1694.65   49.38
   6   2  -9 1629.07   49.27
  -6   2   9 1657.53   49.30
  -2   6  -9 1635.30   49.24
  -6   2  -9 1659.37   48.93
   6   2   9 1608.16   48.76
  -2   6   9 1663.98   49.18
  -2   6   9 1636.89   49.41
   2   6   9 1617.25   49.36
   6  -2   9 1657.33   49.26
   6   2   9 1611.17   48.78
   2  -6   9 1657.74   49.26
   6   2   9 1660.70   48.95
   6  -2  -9 1650.67   49.24
   6  -2   9 1651.37   49.08
  -2  -6   9 1645.71   49.29
   2  -6   9 1631.19   49.24
   6  -2  -9 1633.05   49.26
   6   2   9 1601.87   49.02
  -6  -2   9 1619.19   49.23
   2   6  -9 1639.95   49.43
   2  -6   9 1646.60   49.39
   6  -2  10   21.31    2.43
   6   2 -10   22.51    2.13
  -6   2  10   25.66    2.30
  -2   6 -10   20.94    2.16
   6   2  10   22.10    1.24
   6  -2  10   22.08    2.24
  -2   6  10   23.17    2.00
  -6   2 -10   23.05    1.47
   2  -6  10   22.23    2.21
   2   6 -10   23.41    2.64
   6  -2  10   23.93    2.15
   2  -6  10   21.55    2.45
   2  -6  10   26.15    2.36
   6  -2  10   21.50    1.92
  -2  -6  10   18.81    2.40
  -6  -2  10   22.28    2.26
   2   6 -10   20.55    2.51
  -2   6  10   20.34    2.40
   2   6  10   22.52    2.33
   6  -2 -10   20.31    2.26
   6   2 -11    6.61    0.95
   6  -2  11    3.86    2.06
   6   2 -11    5.92    2.00
  -6   2  11    6.55    2.12
   2   6  11    5.11    2.15
  -2   6 -11    4.18    1.94
   2   6  11    5.14    1.33
  -6   2 -11   11.37    1.21
   6  -2  11    6.61    2.00
   6   2  11    4.27    1.09
   2  -6  11    7.55    1.93
  -2   6  11    3.67    1.73
   6  -2  11    4.76    2.02
   2   6 -11    4.82    2.49
   2  -6  11    5.90    2.40
   6  -2  11    5.20    1.83
  -2  -6  11    6.28    2.29
   2  -6  11    8.41    2.15
  -6  -2  11    6.90    2.07
  -2   6 -11    5.62    2.29
   2   6 -11    7.26    2.40
  -2   6 -11    3.08    2.08
   6  -2 -11    7.23    2.20
  -2   6  11    6.27    2.28
   6  -2  12   55.25    3.13
  -2   6 -12   52.77    3.27
  -6   2  12   51.87    3.00
   6   2 -12   55.61    2.87
   2   6  12   55.31    3.16
   6   2 -12   51.16    1.96
  -2   6 -12   53.08    2.87
  -6   2 -12   53.13    2.12
   2   6  12   50.77    2.25
   2  -6  12   50.79    2.94
   6  -2  12   52.87    2.99
  -2   6  12   55.48    2.68
   6  -2 -12   51.57    2.89
   2  -6  12   51.13    3.18
   6  -2  12   47.97    2.70
   2  -6  12   53.06    3.02
  -2  -6  12   48.85    3.05
   2   6 -12   52.38    3.24
  -6  -2  12   47.70    3.10
  -2   6 -12   49.73    3.01
   2   6 -12   53.07    3.42
   6  -2  12   51.48    2.98
   6  -2 -12   53.29    3.05
  -2   6  12   56.20    3.33
   6   2 -13   37.64    2.67
  -6   2  13   41.11    2.88
   2   6  13   42.70    3.07
  -2   6 -13   45.34    2.71
   6   2  13   43.57    3.02
   6  -2  13   40.46    2.79
   2  -6  13   39.03    2.73
  -2   6 -13   45.52    3.25
   6  -2  13   40.89    3.18
   6  -2 -13   40.16    2.82
   6  -2  13   41.14    2.69
  -2   6  13   43.27    3.23
   6  -2 -13   42.33    3.12
  -2   6 -13   41.20    2.97
  -6  -2  13   38.95    3.11
   6  -2  13   46.52    2.97
   2   6  13   42.33    2.00
  -6   2 -13   40.67    1.85
   6   2  14  170.16    6.42
  -2   6 -14  168.19    6.50
   6   2 -14  173.54    6.17
  -6   2  14  171.60    6.15
  -6   2 -14  168.19    5.38
  -2   6 -14  171.43    6.08
   2  -6  14  156.91    6.11
   6  -2  14  163.77    6.14
   6  -2  14  168.15    5.86
   6  -2  14  164.95    6.06
  -2   6  14  180.05    6.02
   6  -2  14  163.00    6.40
   6  -2  14  164.63    6.25
   6  -2 -14  172.94    6.17
   2   6  14  173.02    6.49
  -2   6  14  164.40    6.45
   6  -2 -14  175.90    6.46
   6   2  14  163.33    5.99
  -6   2 -14  176.17    5.94
   6  -2  15  930.74   27.74
  -6   2 -15  893.62   27.15
  -6  -2 -15  918.01   27.70
   6  -2  15  912.92   27.55
  -2   6 -15  864.97   27.66
   6  -2 -15  900.73   27.74
   6  -2  15  931.93   27.91
   6  -2  15  886.37   27.67
   6   2 -15  914.98   27.81
  -2   6  15  899.75   27.62
   6  -2  15  900.85   28.00
   2   6 -15  923.03   27.83
  -6   2  15  905.61   27.79
   6   2  15  851.07   27.96
  -2   6 -15  907.55   28.13
  -6   2 -15  944.21   27.66
   2   6  15  915.74   28.04
   6  -2 -15  931.95   28.01
   6   2  15  888.49   27.64
  -2   6 -16  154.18    5.89
   6  -2  16  165.31    5.84
   6  -2  16  162.52    6.08
   2   6 -16  166.21    5.71
  -6  -2 -16  161.95    6.06
   2   6 -16  169.99    6.17
   6  -2  16  151.09    6.45
  -6   2  16  163.85    6.16
   6  -2 -16  167.34    6.11
  -2   6  16  166.55    5.87
   2   6  16  165.55    5.39
   6   2 -16  160.22    6.12
   2   6 -16  164.07    6.56
   2   6  16  174.91    6.60
   6  -2 -16  156.94    6.45
   6   2  16  159.08    5.97
  -6   2 -16  170.54    5.97
   6   2  16  157.63    6.50
  -2   6 -16  157.15    6.47
  -6   2 -16  158.35    5.14
   2   6  17   22.74    1.72
   6  -2  17   23.78    3.45
  -2   6  17   24.22    2.54
   6   2 -17   21.86    2.94
  -6   2 -17   21.82    1.21
  -2   6 -17   28.46    3.45
   2   6 -17   22.38    2.86
   6   2  17   26.11    3.43
   6  -2  17   21.86    2.83
   2   6 -17   23.15    2.27
  -6  -2 -17   24.14    2.89
  -6   2  17   21.80    2.95
  -6   2 -17   23.99    1.33
   6  -2  17   22.93    2.50
  -6  -2  17   22.45    3.53
   2  -6  17   22.96    3.34
  -2  -6  17   19.68    3.31
  -6   2  17   20.98    3.57
  -6   2 -17   20.62    2.72
   6   2  17   21.87    2.75
   6  -2 -17   23.35    3.42
   2   6 -17   26.50    3.65
   2   6 -17   23.01    3.85
   6  -2 -17   17.29    2.77
   6  -2  18  193.74    7.76
  -6   2  18  224.46    7.55
   2   6  18  210.48    6.61
  -6   2 -18  193.04    6.28
  -2   6  18  218.10    7.17
   6  -2 -18  222.84    7.91
  -6  -2 -18  205.70    7.44
   6   2  18  210.03    7.90
   2   6 -18  207.15    7.45
  -2   6 -18  205.38    7.80
   2   6 -18  208.69    6.89
   6  -2  18  216.25    7.35
  -6   2 -18  198.21    6.32
   6  -2  18  200.24    7.14
  -6  -2  18  216.00    7.96
  -2  -6  18  230.60    8.10
   2  -6  18  219.41    7.80
   2   6 -18  223.33    8.18
   2   6 -18  221.85    7.98
  -2   6 -18  211.01    7.88
  -6   2  18  218.68    8.14
  -6   2 -18  215.64    7.43
   6   2 -18  213.04    7.45
   2   6 -19   24.88    3.06
   6   2  19   26.56    3.50
  -2   6 -19   27.31    3.62
  -2   6  19   34.43    2.73
   2   6  19   31.01    1.89
  -6  -2 -19   29.29    3.27
   6  -2  19   30.61    2.98
   2   6 -19   27.82    2.92
   2   6 -19   28.42    2.29
   6  -2  19   29.99    2.82
  -6  -2  19   31.36    3.65
   6   2 -19   32.17    3.16
   2  -6  19   33.21    3.63
  -2  -6  19   39.80    3.68
   2   6 -19   36.33    4.00
  -2   6 -19   33.99    3.93
  -6   2  19   29.40    3.99
  -6   2 -19   28.96    3.16
   6  -2 -19   32.27    3.75
   6  -2  19   31.56    3.75
   2   6 -19   32.60    4.04
   6   2  20   47.07    4.16
  -2   6 -20   46.42    4.10
   2   6 -20   46.18    3.48
  -6  -2 -20   50.80    3.77
   6  -2 -20   45.69    4.40
   6  -2  20   42.41    3.17
  -2   6  20   44.96    3.00
   2   6 -20   49.93    3.44
   2   6  20   49.17    2.28
   6  -2  20   44.73    3.38
  -6   2  20   43.82    4.40
  -6  -2  20   46.02    4.21
  -2  -6  20   49.57    4.24
   2  -6  20   47.09    4.34
   2   6 -20   44.68    4.56
  -6   2 -20   44.50    3.66
   6   2 -20   47.23    3.46
   6  -2  21   48.60    3.42
  -2   6  21   60.09    3.35
   2   6 -21   53.36    3.60
  -6  -2 -21   50.82    3.94
   6  -2 -21   59.92    4.86
  -6   2 -21   57.05    4.03
   6  -2  21   52.58    3.62
  -6  -2  21   54.68    4.61
  -6   2  21   51.51    4.78
   6   2  21   53.84    3.92
  -2  -6  21   61.89    4.63
   2  -6  21   57.54    4.60
   2   6 -21   58.77    5.12
   6   2  21   54.97    4.56
   2   6 -21   49.87    3.77
  -2   6 -21   57.19    4.43
   6   2 -21   60.73    3.85
   2   6 -22   83.97    4.57
   6   2  22   84.38    5.34
  -2   6  22   90.21    4.45
  -6  -2 -22   83.58    4.85
   6  -2 -22   88.42    5.57
  -6   2 -22   91.34    4.79
  -2   6  22   87.43    4.03
  -2   6 -22   78.18    3.91
   2   6 -22   88.50    4.35
   6  -2  22   85.95    4.20
   6   2  22   81.40    4.29
  -6  -2  22   84.16    5.45
   6   2  22   83.53    4.87
  -2  -6  22   98.12    5.39
   2  -6  22   82.35    5.29
   2   6 -22   94.28    5.91
  -6   2  22   86.97    5.62
   6   2 -22   82.24    4.57
   6   2  23   10.01    3.90
  -6  -2 -23   13.45    3.63
  -2   6 -23   13.54    2.52
   2   6 -23   16.52    3.08
   2   6  23   14.48    3.79
  -2   6  23   20.86    3.19
  -2   6  23   13.23    2.70
   6  -2  23   17.59    3.01
   6   2  23   12.39    3.00
   6   2  23    8.47    3.75
  -6  -2  23   10.09    4.26
  -6   2  23   20.03    4.46
   6  -2  23   13.43    4.05
  -2  -6  23   21.00    4.64
   2  -6  23   19.42    4.26
   2   6 -23    6.15    4.57
   6  -2 -23   11.02    4.42
  -6   2 -23   14.25    3.65
   6   2 -23   16.52    3.35
   6   2 -24    7.23    3.37
   2   6 -24    9.86    3.09
  -2   6 -24    8.20    2.53
   6  -2  24   11.38    2.98
   6  -2 -24   11.35    4.83
  -6  -2 -24   13.27    3.93
   2   6  24    8.28    3.81
   6   2 -24    1.72    4.40
   6  -2 -24    6.24    3.20
   6  -2  24    6.26    4.17
  -2  -6  24   18.46    4.70
   2  -6  24    3.40    4.50
  -6   2 -24    7.21    3.80
   2   6 -24   12.67    4.79
  -2  -6 -24    4.28    3.45
   6   2  24    9.76    4.39
  -2   6  24   10.49    3.18
   6   2  24    8.30    3.93
  -6  -2  24    9.41    4.38
  -6   2  24    3.55    4.62
   2   6  25    2.12    4.01
  -2   6  25   -0.35    3.23
   6   2  25    2.87    4.51
  -6  -2 -25   -5.66    3.95
  -6   2 -25   -3.66    3.99
   6  -2 -25    0.98    4.64
  -2  -6 -25    2.56    3.61
   2   6 -25   -2.39    4.75
   6  -2  25    3.57    3.19
   6   2 -25    3.26    4.99
   6  -2 -25    2.71    3.13
   6  -2  25   -0.83    4.44
   2  -6  25   -2.51    4.97
  -2  -6  25    0.97    4.99
   2   6 -25    2.17    3.06
  -2   6 -25   -1.12    2.53
  -2   6  25   -3.94    5.20
   6   2 -25   -3.17    4.67
   2   6  25   -8.85    4.94
   6   2  25   -4.31    4.01
  -6  -2  25    1.83    5.01
  -6   2  25   -0.75    4.75
   2   6  26  230.48    8.88
  -2   6  26  211.74    8.16
   2   6 -26  213.03    7.96
   6  -2 -26  191.96    8.00
   6  -2 -26  220.01    9.56
  -6   2 -26  211.40    8.68
   6   2  26  238.57    9.28
   6  -2  26  206.53    8.00
  -2  -6 -26  216.74    8.52
   6   2 -26  205.53    9.80
   6  -2  26  232.33    9.17
  -2  -6  26  223.45    9.49
   2  -6  26  227.32    9.46
   6   2 -26  212.54    9.64
  -2   6  26  237.69    9.85
   2   6  26  226.94    9.58
   2   6 -26  210.44    9.80
  -6  -2  26  209.40    9.57
   6   2  26  225.57    8.87
  -6   2  26  217.81    9.52
   2   6  27  116.27    6.37
  -2   6  27  111.32    5.59
   2   6 -27  108.50    5.33
   6  -2 -27  103.22    5.44
   6  -2 -27  105.74    7.10
  -6   2 -27  115.46    6.32
   6   2  27  119.58    6.75
   6  -2  27  111.69    5.48
   6   2 -27  116.50    7.38
   6  -2  27  124.47    6.74
  -2  -6  27  124.38    7.50
   2  -6  27  118.72    7.34
  -2   6  27  114.92    7.49
   6   2 -27  116.58    7.56
   2   6  27  120.75    7.42
   6   2  27  110.25    6.60
  -6   2  27  133.00    7.42
  -2  -6 -27  108.87    6.16
   2   6 -27  105.92    7.57
   6  -2 -28   -3.51    3.59
  -2  -6 -28   -2.40    4.49
   6   2 -28   -5.84    6.00
   2   6 -28    1.61    5.57
   6  -2  28   -2.06    5.26
   2  -6  28   -1.20    5.57
  -2  -6  28   -4.06    5.90
  -6   2  28   -1.01    5.47
   6   2  28   -3.57    4.89
   2   6  28   -5.44    4.51
  -6   2 -28    3.03    4.62
   6  -2 -28   -9.25    5.99
   6   2  28    2.57    5.07
   6  -2  28    1.20    3.66
   2   6  28   -7.11    5.77
   6   2 -28   -5.77    5.88
  -2   6  28   -6.27    6.29
   6  -2  29   65.71    4.80
   6   2  29   72.86    6.39
  -6   2 -29   76.11    5.81
   6  -2 -29   70.98    6.71
   2  -6 -29   71.33    6.02
   6  -2  29   82.14    6.37
  -2  -6  29   65.97    6.82
   2  -6  29   89.85    7.09
   6   2 -29   88.37    6.67
   2   6  29   87.75    6.99
  -2   6  29   88.96    7.71
   2   6  29   79.71    5.84
  -6   2  29   71.84    6.75
   6   2  29   72.34    5.95
  -2  -6 -29   85.74    5.76
   2   6 -29   66.22    7.16
   6   2 -29   71.87    7.05
   6   2  30   47.26    5.95
   2   6  30   43.80    5.32
  -6   2 -30   52.74    5.61
   6  -2 -30   58.54    6.78
   2   6 -30   36.60    6.30
   2  -6  30   49.07    5.47
   6  -2  30   42.60    4.36
   6  -2 -30   56.58    6.60
   2  -6 -30   37.00    5.70
   6  -2  30   47.37    6.03
  -2  -6  30   59.42    6.82
   2  -6  30   49.63    6.64
  -2   6 -30   49.96    6.28
   6   2 -30   47.56    6.52
  -6   2  30   50.62    6.62
   2   6  30   46.00    6.52
   6   2  30   37.38    5.53
  -2   6  30   55.98    7.21
   6   2 -30   42.52    6.50
  -2  -6 -30   43.70    5.36
   6  -3   0 1146.60   33.56
  -6   3   0 1093.18   33.28
  -3  -6   0 1107.82   33.39
  -6   3   0 1130.99   33.56
  -6   3   0 1127.51   33.51
  -6   3   0 1100.22   33.37
  -3  -6   0 1125.05   33.38
   6   3   0 1087.56   33.45
   6  -3   0 1124.37   33.56
   6  -3   1    4.79    0.98
  -6   3   1    3.39    0.93
  -6  -3  -1    2.47    1.46
  -6   3   1    2.13    1.15
  -6   3  -1    2.62    1.24
   6   3   1    2.85    1.04
   6  -3  -1    2.13    1.47
   6  -3   1    5.46    1.46
   6   3  -1    3.47    1.26
  -6   3  -1    2.93    0.67
   6  -3   1    1.98    1.52
   6  -3  -1    2.95    1.40
   3   6   1    2.71    1.01
  -3  -6   1    2.76    1.11
  -3   6  -1    1.82    1.29
  -3  -6  -1    1.32    1.00
  -6  -3   1    3.77    0.71
  -6   3   1    3.47    0.87
  -6   3  -1    3.27    1.44
  -6   3   1    1.69    1.46
  -3  -6   1    2.48    1.11
  -3  -6  -1    3.33    0.92
  -6  -3  -2   50.63    2.44
  -6   3   2   52.66    2.03
  -3  -6  -2   60.34    2.45
   6  -3   2   46.86    2.07
  -6   3   2   55.98    2.14
   6   3  -2   53.96    2.29
   6   3   2   53.27    2.14
  -6   3  -2   51.80    2.40
   6  -3  -2   55.00    2.32
   6  -3  -2   52.33    2.41
  -6   3  -2   55.78    2.34
  -3  -6   2   50.66    2.24
   6  -3   2   49.87    2.52
   3   6   2   52.64    2.05
  -3   6  -2   51.08    2.40
  -6  -3   2   53.03    1.96
  -3  -6  -2   57.90    2.08
  -6   3   2   55.47    2.06
   3   6  -2   54.22    2.26
  -3  -6  -2   50.68    1.95
   3   6  -2   54.15    2.28
  -6   3   2   52.21    2.49
  -3  -6   2   55.14    2.24
   6   3  -3  333.90   10.48
   6   3   3  351.93   10.69
  -3  -6  -3  354.09   10.66
  -6  -3  -3  324.52   10.73
   6   3  -3  328.37   10.59
   6   3   3  331.53   10.43
   6  -3  -3  330.27   10.44
  -6   3  -3  353.46   10.75
   6  -3  -3  338.66   10.59
   6  -3  -3  333.54   10.65
  -6   3  -3  339.71   10.59
   6  -3   3  336.72   10.71
   3   6   3  333.53   10.37
  -3   6  -3  350.96   10.70
  -6   3  -3  361.00   10.63
   3   6  -3  343.60   10.58
  -6   3   3  339.03   10.47
   3   6  -3  337.71   10.60
  -3  -6   3  341.91   10.58
  -3  -6  -4 1257.31   35.59
  -6  -3  -4 1155.47   35.66
  -6   3  -4 1197.88   35.67
   6  -3  -4 1146.62   35.41
   6   3   4 1174.33   35.32
   6   3  -4 1159.94   35.55
   6  -3  -4 1187.96   35.47
  -6   3  -4 1182.10   35.48
   6  -3  -4 1157.40   35.56
   6  -3   4 1184.07   35.62
   3   6   4 1162.09   35.29
  -3   6  -4 1200.31   35.61
  -6   3  -4 1225.67   35.51
   3   6  -4 1183.06   35.52
  -6   3  -4 1212.63   35.42
   3   6  -4 1155.88   35.54
   6   3   4 1201.99   35.60
   3   6   4 1156.19   35.46
   6   3  -4 1130.13   35.42
   3   6   5 2305.74   69.38
   6   3   5 2475.78   69.56
   6   3   5 2272.45   69.20
   6   3  -5 2297.44   69.46
   6  -3  -5 2275.84   69.36
  -6   3  -5 2297.46   69.59
   6  -3  -5 2323.33   69.35
   6  -3  -5 2285.01   69.47
  -6   3  -5 2315.83   69.36
  -3   6   5 2291.89   69.50
   6  -3   5 2367.79   69.53
  -3   6  -5 2383.20   69.53
  -6   3  -5 2375.85   69.41
   3   6   5 2276.90   69.19
   3   6  -5 2305.02   69.44
  -3   6  -5 2421.90   69.55
  -6   3  -5 2352.39   69.34
   3   6  -5 2275.89   69.49
  -3  -6   5 2274.44   69.40
   6   3  -5 2328.98   69.38
   6   3   6 1902.17   50.48
   6   3   6 1635.83   50.03
   6   3  -6 1633.96   50.37
  -3   6   6 1632.06   50.42
   6  -3  -6 1641.48   50.27
  -6   3  -6 1685.51   50.52
  -3   6  -6 1616.37   50.38
   6  -3  -6 1656.93   50.18
  -6   3  -6 1714.08   50.22
  -3   6   6 1685.58   50.40
   6  -3  -6 1674.27   50.37
  -3   6  -6 1700.46   50.43
   6  -3   6 1683.15   50.41
  -6   3  -6 1726.54   50.27
   6   3  -6 1684.16   50.31
  -6   3  -6 1680.33   50.23
  -3   6  -6 1718.21   50.42
  -3  -6   6 1663.70   50.31
  -6   3   6 1689.93   50.43
   3   6  -6 1641.39   50.41
   6   3   6 1641.09   49.95
   3   6   6 1716.74   50.28
   6  -3   7  455.70   14.16
  -6   3   7  465.16   14.41
   6   3   7  501.17   14.46
   3   6   7  450.68   14.25
   6   3   7  442.99   13.92
   6   3  -7  453.12   14.35
  -3   6   7  475.53   14.46
   6  -3  -7  465.47   14.30
   6   3   7  458.36   14.15
  -6   3  -7  470.39   14.55
  -3   6  -7  452.42   14.42
  -3   6   7  474.23   14.38
   6  -3  -7  456.64   14.34
  -6   3  -7  463.79   14.15
  -6   3  -7  470.02   14.24
   6  -3   7  456.50   14.42
   3  -6   7  448.64   14.33
   6   3   7  463.83   13.89
  -3   6  -7  466.81   14.40
  -3  -6   7  463.55   14.34
   6   3  -7  454.25   14.30
   3   6  -7  457.47   14.44
  -6   3  -7  470.04   14.08
   3   6   8    2.99    1.64
   6   3   8    5.37    1.87
   6   3   8    1.39    0.73
   6   3  -8    2.84    1.70
   6   3   8    2.14    1.33
   6  -3  -8    0.20    1.57
   3  -6   8    0.70    2.13
  -3   6   8    1.96    1.86
  -6   3  -8    2.80    1.95
  -3   6  -8    3.32    1.76
  -3   6   8    1.36    1.61
  -6   3  -8    1.14    1.30
  -6   3  -8    1.63    1.55
   6  -3   8    1.91    1.93
   3  -6   8    3.40    1.71
   6  -3  -8    2.08    1.86
  -3  -6   8    1.59    1.77
  -3   6  -8    1.92    1.80
   3   6  -8   -1.11    2.07
   6  -3   8    0.53    1.48
  -6   3   8   -0.22    1.88
   3  -6   8    2.11    1.67
  -6   3  -8    2.44    1.33
   6   3  -8    2.77    1.80
   6  -3   9  380.72   11.83
   6   3  -9  372.02   11.72
   6  -3  -9  374.51   11.75
  -3   6   9  369.60   11.84
   6   3   9  373.97   11.52
   3   6   9  379.54   11.85
  -6   3  -9  384.27   11.97
  -3   6  -9  366.46   11.76
   6  -3   9  386.61   11.78
  -6   3  -9  378.99   11.43
  -3   6   9  367.18   11.66
   6   3   9  365.77   11.10
   3  -6   9  373.70   11.68
   6  -3  -9  375.07   11.74
   6  -3   9  362.90   11.54
  -3  -6   9  372.45   11.77
   3  -6   9  375.27   11.95
   3   6  -9  382.63   11.91
   6   3  -9  377.80   11.74
  -6   3  -9  379.61   11.48
   6   3   9  349.92   11.10
   3  -6   9  368.97   11.68
  -6   3   9  377.07   11.76
  -6   3  10  277.88    9.13
   6  -3  10  282.41    9.09
  -3   6 -10  268.44    9.09
   6  -3  10  281.68    9.22
  -3   6 -10  288.63    9.38
   6   3 -10  276.63    9.11
  -6   3 -10  269.00    9.38
  -3   6  10  277.30    9.27
   6  -3 -10  290.84    9.20
   3   6  10  274.08    9.19
   3  -6  10  279.11    9.11
   6  -3 -10  279.49    9.07
  -3   6  10  270.21    9.01
   3  -6  10  278.00    9.08
  -3  -6  10  288.57    9.17
   6  -3  10  277.24    8.93
   6   3  10  265.25    8.88
  -6   3 -10  285.26    8.87
   6   3 -10  277.97    9.15
   6  -3  10  284.72    9.21
   3  -6  10  280.68    9.31
   3   6 -10  267.85    9.34
   3   6 -10  285.93    9.27
  -6   3  11   85.64    3.84
   6  -3  11   87.68    3.91
  -3   6 -11   87.33    4.18
   6   3 -11   87.83    3.82
  -6   3 -11   91.06    4.21
  -3   6 -11   89.55    3.77
   6  -3  11   82.42    3.83
   3   6  11   87.03    3.95
   6  -3 -11   86.07    3.85
   3  -6  11   88.12    3.70
   6  -3 -11   85.09    3.80
  -3   6  11   88.75    3.64
   6  -3  11   84.11    3.59
   3  -6  11   86.51    3.80
  -3  -6  11   85.40    3.90
   6   3 -11   91.16    4.02
  -6   3 -11   88.09    3.52
  -3   6  11   87.68    3.98
   6   3  11   84.01    3.51
   3   6 -11   91.59    4.07
   3  -6  11   92.40    4.04
   6  -3  11   90.79    3.93
  -3   6 -11   90.15    3.83
   3   6 -11   89.53    4.06
  -3   6 -12   32.35    2.95
   6   3 -12   31.45    1.64
   3   6  12   30.30    2.63
  -6   3  12   27.56    2.59
   6   3 -12   32.06    2.60
   6  -3  12   33.52    2.68
  -6   3 -12   30.33    2.97
   3   6  12   32.73    1.70
  -3   6 -12   31.95    2.54
   6  -3  12   30.58    2.25
   3  -6  12   30.79    2.51
   6  -3 -12   28.99    2.60
   6  -3  12   33.05    2.34
  -3  -6  12   33.13    2.80
   3  -6  12   31.83    2.65
  -3   6  12   28.19    2.76
  -6   3 -12   33.56    2.35
   6  -3 -12   30.54    2.79
   3   6 -12   29.79    3.00
   6  -3  12   30.94    2.67
   3  -6  12   35.95    2.90
  -3   6 -12   33.69    2.64
   3   6 -12   35.10    2.89
  -3   6 -13 1001.15   29.63
  -6   3  13  915.49   28.69
   6   3 -13  953.34   28.83
   3   6  13  966.65   29.49
   6  -3 -13  993.13   29.50
  -6   3  13  967.12   29.33
   6   3 -13  984.99   29.34
   6  -3  13 1041.17   29.34
   3   6  13  944.29   28.80
  -3   6 -13  978.31   29.30
   3  -6  13  963.88   29.30
   6  -3  13  973.15   29.13
   6  -3 -13  964.74   29.28
   6  -3  13  941.37   29.18
  -3   6  13  942.22   29.58
   6  -3  13  954.33   29.41
  -3   6 -13  992.71   29.39
  -6   3  14  322.38    9.97
   6   3 -14  328.18   10.13
  -3   6 -14  330.94   11.13
  -6   3  14  329.97   10.74
   6   3 -14  339.56   10.78
   6  -3  14  338.07   10.71
   3  -6  14  318.73   10.68
  -3   6 -14  318.41   10.64
   6  -3 -14  344.83   11.01
   6  -3  14  326.84   10.51
   3   6  14  325.29   10.06
   6  -3  14  332.20   10.89
   6  -3 -14  327.07   10.65
   6  -3  14  318.62   10.62
   3   6  14  325.28   10.88
  -3   6 -14  326.37   10.86
  -3   6  14  320.01   10.59
   6  -3  15   83.28    3.98
   6  -3 -15   88.50    4.37
  -3   6  15   86.89    3.79
   3  -6  15   83.62    3.93
  -3   6 -15   78.04    3.83
   6  -3  15   79.72    3.66
   6  -3  15   79.23    4.20
   6  -3 -15   89.60    4.01
   6  -3  15   70.84    3.92
  -6   3  15   78.51    2.86
   6   3 -15   80.15    3.10
  -3   6 -15   77.07    4.23
   6   3 -15   78.16    3.95
  -6   3  15   82.25    4.07
   3   6 -15   81.28    3.80
   3   6  15   87.50    4.33
  -3   6  16  332.19   10.80
   3   6  16  335.19   10.18
  -6   3  16  311.55   10.14
   3   6 -16  331.90   10.87
  -3   6 -16  346.93   11.42
   6  -3 -16  347.36   11.27
   6  -3  16  344.01   10.91
   6   3  16  323.18   11.27
   3   6 -16  328.98   11.47
   3  -6  16  322.53   10.93
   6  -3  16  327.19   10.72
  -3  -6  16  330.38   11.28
   3   6 -16  344.41   11.31
   3   6  16  325.10   11.19
   6   3 -16  325.73   10.95
  -6   3  16  354.64   11.02
   6  -3 -16  325.70   10.84
  -6  -3  16  325.37   11.28
   3   6 -17  644.30   20.66
   6   3  17  639.27   21.07
  -3   6 -17  667.04   21.18
   3  -6 -17  651.17   21.03
   6  -3 -17  630.13   21.06
   3   6  17  664.28   20.02
  -3   6  17  675.54   20.62
   3   6 -17  664.12   20.33
   6  -3  17  681.47   20.67
   6  -3  17  646.67   20.54
   3  -6  17  633.10   20.73
   6  -3 -17  651.22   20.63
   6   3 -17  682.70   20.78
  -6   3  17  682.71   20.81
  -3  -6  17  687.78   21.00
   3  -6  17  665.87   20.95
   6   3  17  656.58   20.65
  -6   3  17  678.75   21.13
   3   6 -17  691.01   21.12
  -6  -3  17  660.70   21.08
   3   6 -17  664.95   21.21
  -3   6 -18  218.00    8.14
   3   6 -18  197.14    7.33
   6   3  18  203.53    7.97
   6  -3 -18  220.23    8.11
   3  -6 -18  199.65    8.04
   3   6 -18  200.99    6.91
   6  -3  18  208.43    7.41
   3   6 -18  210.96    8.25
   6  -3  18  196.26    7.25
   3  -6  18  197.80    7.55
  -3  -6 -18  192.18    7.15
  -3  -6  18  216.88    8.08
   3  -6  18  206.09    7.84
  -6  -3  18  199.85    7.85
   6   3 -18  214.89    7.48
   3   6  18  206.54    6.51
  -3   6  18  205.37    7.31
   3   6 -18  212.43    7.41
  -6   3  18  211.38    7.56
  -6   3  18  218.03    8.20
   3   6 -18  214.77    8.00
  -3   6 -18  216.43    7.85
   6   3 -19    1.56    2.71
  -6   3 -19    1.68    1.21
  -3   6  19    2.90    2.50
   3  -6 -19    4.98    3.37
   6  -3 -19    3.31    3.66
   3   6 -19    3.83    3.73
   3   6 -19    2.96    2.50
   6   3  19    2.55    3.41
   6  -3  19   -0.27    2.62
  -3   6 -19   -0.66    3.35
   3  -6  19    1.94    2.87
   3   6 -19    1.30    1.84
  -6   3  19    5.73    2.75
   3   6 -19    2.99    2.64
   6  -3  19    1.82    2.47
  -3  -6  19   -1.55    3.49
   6  -3  19   -1.59    3.17
   3  -6  19   -0.38    3.45
  -6  -3  19   -2.51    3.59
  -3   6 -19    3.03    3.32
  -6   3 -19    0.94    2.77
  -6   3  19    1.46    3.54
   3   6 -19   -3.29    3.71
  -3  -6 -19    2.41    2.39
  -6   3 -20   17.69    1.33
  -3   6  20   15.03    2.70
   6   3 -20   15.11    3.13
   3   6 -20   15.06    2.96
   6  -3 -20   13.89    3.76
   3  -6 -20   19.00    3.72
   3   6 -20   17.78    4.20
   3   6 -20   15.09    2.85
   6   3  20   14.72    3.73
  -3   6 -20   17.78    3.61
  -3   6  20   14.11    1.16
   6  -3  20   17.03    2.88
   3   6 -20   17.46    1.92
   3  -6  20   14.72    3.24
  -6   3  20   15.50    3.08
   6  -3  20   19.19    2.78
  -3  -6  20   15.65    3.84
   3  -6  20   17.96    3.83
   6  -3  20   17.12    3.45
  -6   3  20   15.19    4.07
  -6   3 -20   17.59    3.18
  -3  -6 -20   17.43    2.69
  -6  -3  20   18.56    3.84
   3   6 -21   37.75    3.31
   6   3  21   42.86    4.38
   3  -6 -21   51.58    4.39
   6  -3 -21   45.10    4.29
  -6   3 -21   41.01    1.81
   6   3 -21   37.36    3.64
  -3   6 -21   40.80    4.25
  -3  -6 -21   46.39    3.34
  -3  -6  21   45.68    4.55
   6  -3  21   45.03    4.00
   3  -6  21   46.16    4.39
  -6   3 -21   42.82    3.80
   6   3  21   49.28    3.99
  -6   3  21   41.08    4.73
  -6   3 -21   38.64    1.87
   3   6 -21   41.83    4.63
   3  -6  21   43.78    3.66
   6  -3  21   43.94    3.29
   3   6 -21   40.04    3.53
  -3   6  21   45.09    3.28
  -3   6  22   53.00    3.39
   6   3  22   53.51    4.74
   3   6 -22   50.32    3.65
   6  -3 -22   53.31    4.61
   3  -6 -22   50.26    4.76
  -6   3 -22   44.38    1.84
  -6   3 -22   40.58    1.84
   6   3 -22   53.01    3.86
   3  -6  22   48.61    3.86
   6  -3  22   48.80    3.52
   6   3 -22   52.50    4.93
   6  -3  22   49.72    4.23
  -3  -6  22   51.28    4.95
   3  -6  22   58.79    4.51
   6   3  22   45.39    4.08
  -6   3 -22   52.40    4.04
  -6   3  22   48.98    4.66
   3   6 -22   58.84    3.77
  -3   6  22   49.33    3.43
   3   6 -22   50.76    4.95
  -6   3  23   12.16    4.63
   6   3  23    6.32    3.82
   3   6 -23    2.82    2.96
   6  -3 -23    7.76    4.50
   3  -6 -23   10.47    4.38
   6   3 -23    6.58    3.23
   6   3  23   11.62    4.33
  -3   6  23    5.22    2.78
   3   6  23   10.24    3.83
   3  -6  23    8.51    3.39
  -3   6 -23    3.43    2.32
  -3   6  23    5.91    2.89
   6  -3  23    4.94    2.97
  -3  -6  23    3.54    4.26
   3  -6  23    4.02    4.17
   6  -3  23    9.55    3.97
  -6   3 -23    9.85    3.60
   3   6 -23    3.74    4.38
   6   3 -23    2.12    4.53
  -6   3  24   15.09    5.21
   6   3  24    7.95    3.86
  -3   6 -24   10.27    2.46
   3   6 -24   14.66    3.27
   6  -3 -24    7.94    4.73
   3  -6 -24    8.63    4.31
   6   3 -24   13.52    3.41
   6   3  24   11.14    4.51
  -3   6  24   15.35    3.05
   3   6  24    8.55    4.01
   6  -3 -24   13.00    3.27
   3  -6  24   10.41    3.77
   6  -3  24   13.85    3.23
  -3  -6  24   10.60    4.95
   3  -6  24   14.40    4.49
   6  -3  24   12.22    4.36
  -6   3 -24    5.59    3.85
   3   6 -24   11.78    5.10
   6   3 -24   18.66    4.98
   3   6  25  125.65    6.67
  -3   6  25  128.75    5.58
   6   3  25  139.72    7.13
   6   3 -25  128.03    5.87
   6  -3 -25  118.42    5.60
  -6   3 -25  132.15    6.37
   6  -3 -25  146.03    7.40
   3   6 -25  119.85    5.74
  -3   6 -25  120.02    5.04
   3  -6  25  123.97    6.23
   6  -3  25  132.31    5.71
   6   3 -25  127.04    7.52
   6  -3  25  143.30    6.71
  -3  -6  25  132.91    7.17
   3  -6  25  137.13    7.02
  -6   3  25  128.89    7.48
   3   6  25  135.06    7.10
  -3   6  25  143.18    7.74
   3   6 -25  114.00    7.33
  -3  -6 -25  134.43    6.09
   6   3  25  132.57    6.59
   6   3  26  163.01    7.92
  -3   6  26  153.23    6.38
   3   6  26  162.02    7.57
   6   3 -26  147.95    6.67
   6  -3 -26  140.52    6.44
  -6   3 -26  162.29    7.30
   6  -3 -26  154.21    7.98
   3   6 -26  149.92    6.51
   3  -6  26  166.41    7.20
   6  -3  26  135.41    6.48
   6   3 -26  146.33    8.43
   6  -3  26  165.53    7.83
  -3  -6  26  163.66    8.33
   3  -6  26  171.21    8.25
  -3   6  26  164.80    8.66
   3   6  26  159.41    8.07
   6   3  26  168.57    7.45
  -6   3  26  159.03    8.22
  -3  -6 -26  146.66    6.79
   3   6 -26  154.69    8.39
   6  -3 -27  105.52    5.60
  -6   3  27  125.60    7.73
   6   3  27  125.21    6.88
   3   6  27  124.20    6.83
   6   3  27  137.51    7.22
   6  -3 -27  127.99    7.49
  -6   3 -27  113.27    6.50
   6  -3  27  113.74    5.76
   3  -6  27  114.68    6.32
   6   3 -27  119.60    7.53
   6  -3  27  120.84    6.95
  -3  -6  27  137.17    7.86
   3  -6  27  119.13    7.50
   3   6 -27  119.82    7.95
  -3  -6 -27  118.17    6.25
   6   3 -27  119.43    7.74
   3   6  27  128.44    7.54
  -3   6  27  129.86    8.04
   3   6 -27  122.35    5.66
   6   3 -27  113.92    5.88
  -6   3 -28   56.60    5.43
   6  -3 -28   58.51    6.51
   6  -3  28   57.92    6.04
  -3  -6  28   59.55    6.30
   3  -6  28   64.96    6.46
   3   6 -28   62.76    6.56
  -3  -6 -28   63.08    5.11
   6   3 -28   56.81    6.49
   3   6  28   68.60    6.30
   6   3 -28   71.50    6.31
  -3   6  28   68.26    6.69
   6  -3 -28   54.38    4.29
  -6   3  28   56.03    6.75
   6   3  28   63.50    5.62
   3   6  28   58.19    5.55
   6   3  28   59.64    6.01
   3  -6  28   57.29    5.23
   6  -3  28   64.28    4.59
   6  -3  29   35.63    4.18
  -6   3 -29   41.22    5.24
   6  -3 -29   41.48    5.96
  -3  -6  29   40.58    6.24
   6  -3  29   39.87    5.77
   3  -6  29   43.03    6.24
   6   3 -29   36.69    6.35
  -3   6 -29   41.86    5.98
   3  -6  29   43.88    5.07
   6   3  29   33.14    5.57
  -3   6  29   41.04    6.92
  -6   3  29   38.45    6.60
   3   6  29   40.24    6.05
   6   3 -29   38.76    6.60
   3   6 -29   41.95    6.68
  -3  -6 -29   34.60    4.68
   6   3  29   43.57    5.74
   3   6  29   36.41    5.28
   3   6  30    4.35    4.91
  -3  -6 -30   -2.10    4.61
   3   6 -30    3.35    6.17
   6   3 -30    4.99    6.27
   3  -6  30    9.05    4.73
   6  -3  30   -1.42    3.77
   3  -6 -30    7.91    5.22
   6  -3  30    1.50    5.64
   3  -6  30    1.61    6.11
  -3  -6  30    0.68    5.92
   6   3  30    3.20    5.26
  -3   6 -30    3.81    5.57
   6   3 -30   -0.69    6.16
   3   6  30   -5.29    5.82
  -6   3  30   17.54    6.66
  -3   6  30   -7.25    6.74
   6   3  30    0.85    5.17
  -6   3 -30    6.04    5.01
   6  -3 -30   -5.01    6.22
  -6   4   0  681.35   20.68
  -6   4   0  695.42   20.66
   6  -4   0  670.62   20.63
  -4  -6   0  667.84   20.41
   6   4   0  673.48   20.27
   6  -4  -1   85.99    3.38
   6  -4   1   85.98    3.36
  -6   4  -1   90.61    3.42
  -6   4   1   87.73    3.37
  -6   4   1   81.74    2.87
  -4  -6  -1   90.63    3.39
  -6  -4  -1   86.92    3.39
  -6   4   1   81.76    3.38
  -4  -6   1   81.94    3.06
  -6   4  -1   84.27    3.37
  -4  -6  -1   81.67    2.97
  -4   6  -1   87.89    3.39
   6   4   1   88.46    2.75
   4   6  -1   81.54    3.06
   4   6  -1   86.76    3.07
  -6   4   1   84.91    2.99
  -6   4  -2   82.52    3.37
  -6   4   2   81.59    3.19
  -6   4  -2   87.01    3.22
   6  -4  -2   82.23    3.37
  -6   4  -2   81.50    3.34
   6  -4   2   76.21    2.87
  -6   4   2   81.43    2.79
  -4  -6  -2   93.58    3.37
  -6  -4  -2   82.55    3.38
  -4  -6  -2   85.02    2.75
  -6   4   2   81.34    3.38
  -4  -6  -2   81.81    2.84
  -4   6  -2   82.12    3.30
   4   6  -2   81.07    3.02
  -6  -4   2   82.34    2.82
  -6   4   2   78.34    2.96
   4   6  -2   82.42    3.08
   6  -4  -2   78.68    3.25
   6  -4   2   84.13    3.41
  -4   6  -2   85.16    3.35
   4   6   3   54.92    2.09
  -6   4  -3   57.78    2.79
  -6   4   3   56.46    2.62
  -6   4  -3   56.05    2.58
   6  -4  -3   56.51    2.74
  -6   4  -3   59.83    2.75
  -4  -6  -3   63.82    2.66
   6   4   3   59.06    2.55
  -6  -4  -3   58.49    2.71
  -4  -6  -3   53.37    1.95
  -6   4   3   50.30    2.68
  -4   6  -3   60.45    2.61
  -6   4  -3   59.04    2.57
  -6  -4   3   56.94    2.22
   4   6  -3   57.73    2.43
  -6   4   3   54.78    2.37
   6  -4  -3   55.76    2.50
  -4   6  -3   55.30    2.77
   6  -4   3   59.60    2.78
   4   6  -3   56.76    2.48
  -6   4   4 2425.05   73.29
   6   4   4 2344.19   73.37
   4   6   4 2426.41   73.32
  -6  -4  -4 2348.59   73.48
  -4  -6  -4 2626.44   73.48
  -6   4  -4 2476.54   73.51
  -4   6  -4 2434.85   73.47
   6  -4   4 2448.74   73.44
  -6   4   4 2516.53   73.33
  -4   6   4 2403.42   73.43
   6  -4  -4 2460.17   73.40
  -6   4  -4 2478.14   73.34
  -4   6  -4 2521.97   73.45
   4   6   4 2394.46   73.06
  -6   4  -4 2598.92   73.39
   4   6  -4 2447.77   73.29
  -6  -4   4 2437.32   73.19
   4   6  -4 2406.25   73.35
  -4  -6   4 2443.97   73.26
  -6   4  -4 2633.50   73.34
  -4  -6  -4 2416.17   72.96
  -6   4   4 2426.95   73.43
  -6   4   5 1489.16   45.33
  -4   6   5 1531.99   45.46
   6   4  -5 1482.36   45.32
   4   6   5 1491.84   45.34
   6   4   5 1671.35   45.48
  -6   4  -5 1460.84   45.53
   6  -4   5 1476.12   45.45
  -4   6  -5 1479.14   45.46
  -6   4   5 1494.07   45.30
  -6   4  -5 1537.95   45.33
   6  -4  -5 1494.81   45.41
  -4   6   5 1476.73   45.44
   4   6   5 1472.69   45.04
  -4   6  -5 1527.30   45.46
  -6   4  -5 1524.16   45.36
  -6  -4   5 1500.83   45.23
  -4  -6   5 1489.39   45.30
  -6   4  -5 1540.30   45.31
   4   6  -5 1485.07   45.42
  -4   6  -5 1619.95   45.48
  -6   4   5 1499.58   45.44
  -4   6   6  974.20   30.02
   6  -4  -6  972.30   29.87
   6   4   6 1040.04   30.02
   4   6   6  941.22   29.85
  -6   4  -6  967.83   30.14
   6  -4   6  977.32   30.01
  -4   6  -6  976.50   30.05
  -6   4   6 1011.16   29.83
  -4   6   6  995.29   30.00
   6  -4  -6  981.87   29.99
  -6   4  -6 1028.74   29.92
  -4   6  -6 1013.99   30.04
   4   6   6  970.14   29.56
  -4   6  -6 1005.41   30.00
  -6   4  -6  997.38   29.86
  -4  -6   6  979.67   29.86
  -6   4   6  981.97   29.91
   6   4  -6  985.81   29.91
   4   6  -6  986.49   30.02
   6   4   7   62.06    2.84
  -4   6   7   61.35    2.95
   6  -4  -7   55.70    2.72
  -6   4  -7   60.17    3.04
  -4   6  -7   56.38    2.99
   6  -4   7   52.60    2.95
  -4   6   7   60.35    2.92
   6  -4  -7   55.72    2.92
  -4   6  -7   52.80    2.90
  -6   4   7   57.86    2.47
  -6   4  -7   55.69    2.65
   4  -6   7   57.95    2.77
  -4  -6   7   57.27    2.81
  -6   4  -7   56.42    2.67
  -4   6  -7   57.44    2.91
   6   4  -7   61.01    2.84
   4   6   7   58.50    2.71
   4   6  -7   55.26    2.95
  -6   4  -8   37.60    2.80
   6   4  -8   35.90    2.45
   6  -4  -8   41.16    2.45
  -4   6   8   40.61    2.48
   6   4   8   37.86    2.12
  -4   6  -8   35.26    2.54
   6  -4   8   38.37    2.49
   6  -4  -8   37.57    2.45
  -4   6   8   40.33    2.49
  -6   4   8   37.10    1.96
  -6   4  -8   40.47    2.26
   4  -6   8   44.68    2.43
   4   6  -8   36.93    2.57
  -4   6  -8   41.12    2.59
  -4  -6   8   37.91    2.43
  -6   4  -8   38.37    2.05
   6   4  -8   32.77    2.43
  -6   4   8   37.81    2.54
   6   4   8   40.64    2.61
   4   6   8   37.45    2.30
   4  -6   9  430.48   13.87
  -6   4   9  437.94   13.94
   6  -4   9  425.39   13.72
   4   6   9  444.59   13.87
   6   4   9  464.93   13.99
  -4   6  -9  452.78   14.18
   6   4  -9  446.35   13.92
  -6   4  -9  444.51   14.19
  -4   6  -9  440.57   13.97
   6  -4   9  456.11   13.95
   6  -4  -9  447.70   13.88
  -4   6   9  435.71   14.02
   6   4   9  425.32   13.75
   6  -4  -9  443.39   13.92
   4  -6   9  437.86   13.83
  -4   6  -9  444.84   13.97
  -4  -6   9  439.41   13.88
   4  -6   9  442.06   14.14
  -6   4  -9  456.21   13.71
   6   4  -9  440.38   13.93
   4   6  -9  447.85   14.03
   4   6  -9  442.61   14.10
  -4   6   9  434.93   13.87
  -6   4  10   73.25    3.48
   4  -6  10   69.72    3.33
  -4   6 -10   73.36    3.76
   6   4 -10   68.23    3.37
   6   4  10   69.75    2.36
   4   6  10   77.29    3.44
   6  -4 -10   72.84    3.40
   6   4  10   73.29    3.13
  -6   4 -10   70.03    3.67
   6  -4  10   73.33    3.38
   6  -4 -10   69.56    3.41
  -4   6 -10   70.18    3.47
   4  -6  10   70.06    3.29
   4   6 -10   71.83    3.66
  -4   6  10   70.85    3.30
  -4  -6  10   75.01    3.45
   6  -4  10   74.42    3.15
  -4   6  10   73.69    3.51
   6   4 -10   72.79    3.50
   4   6 -10   68.28    3.57
  -6   4 -10   70.34    3.08
   4  -6  10   70.80    3.72
   4   6 -11  633.80   19.47
  -4   6 -11  640.11   19.34
  -6   4  11  633.28   19.39
  -4   6 -11  632.31   19.70
   6   4 -11  633.21   19.36
   6   4  11  645.00   19.26
   6  -4 -11  611.15   19.40
   4   6  11  610.48   19.42
  -6   4 -11  630.25   19.68
   6  -4  11  593.82   19.34
   6  -4 -11  614.64   19.32
  -4   6 -11  632.69   19.41
   4  -6  11  618.50   19.30
   6  -4  11  630.29   19.19
  -4  -6  11  617.33   19.39
   6  -4  11  616.09   19.22
   4  -6  11  601.98   19.30
  -6   4 -11  623.27   19.19
   6   4 -11  632.15   19.41
  -4   6  11  621.73   19.49
   6  -4  11  635.19   19.51
   4  -6  11  616.45   19.54
   4   6 -11  622.55   19.57
  -6   4  12   74.27    3.68
  -4   6 -12   81.00    3.98
  -6   4 -12   75.28    4.13
   6  -4 -12   79.55    3.83
   4   6  12   76.08    3.75
   4  -6  12   73.26    3.90
   6  -4  12   77.42    3.74
   6  -4  12   70.91    3.67
  -4   6 -12   72.26    3.64
   6  -4 -12   78.29    3.67
   4  -6  12   75.55    3.65
   6  -4  12   79.45    3.40
  -4  -6  12   76.01    3.70
   6  -4  12   81.46    3.55
   4  -6  12   75.49    3.60
  -4   6  12   78.93    3.94
  -6   4 -12   80.39    3.49
   6   4  12   72.35    3.41
   6   4 -12   76.99    3.79
   6   4 -12   79.59    3.72
  -4   6 -12   88.30    3.70
  -4   6  13   24.31    2.53
   6   4 -13   23.12    2.61
  -6   4  13   22.06    2.53
   6  -4 -13   22.44    2.81
  -4   6 -13   23.53    3.11
   6  -4  13   23.22    2.68
  -6   4 -13   25.48    3.24
   4   6  13   26.22    1.45
   6  -4 -13   20.74    2.60
  -4   6 -13   21.73    2.61
   6  -4  13   27.48    2.40
   4  -6  13   23.50    2.69
  -4  -6 -13   22.91    1.76
   6  -4  13   17.72    2.37
  -6   4 -13   26.24    2.44
   6   4  13   21.83    2.43
   4   6  13   24.05    2.82
   6  -4  13   26.12    2.91
  -4   6 -13   23.89    2.77
  -4   6  14  816.27   25.40
  -4   6 -14  868.14   25.90
  -6   4 -14  820.01   25.84
   6   4 -14  826.34   25.46
  -6   4  14  824.50   25.50
   6   4 -14  805.07   24.99
   6  -4  14  847.08   25.42
   6  -4 -14  825.34   25.66
   6  -4 -14  849.75   25.40
   4  -6  14  810.69   25.38
   6  -4  14  832.70   25.28
  -4  -6 -14  818.46   25.01
   4   6  14  804.52   24.77
   6  -4  14  824.95   25.33
   6  -4  14  808.07   25.58
  -4   6 -14  878.45   25.55
   4   6  14  853.17   25.62
  -6   4 -14  843.30   25.36
   6  -4  15   49.40    3.24
  -6   4 -15   44.13    3.85
   6  -4 -15   46.68    3.66
   4  -6 -15   44.44    3.52
   6  -4 -15   45.08    3.07
   4  -6  15   44.53    3.08
   6  -4  15   49.25    3.00
  -4  -6 -15   37.84    2.44
  -6   4  15   42.95    3.09
   6   4 -15   46.53    3.27
   4   6  15   47.85    3.35
  -4   6 -15   47.18    3.86
   6   4 -15   43.56    2.32
  -4   6  15   45.83    3.05
  -4   6  16  110.32    3.87
   6  -4  16  118.86    4.84
   6  -4 -16  113.85    4.82
   4  -6  16   99.34    4.80
   6  -4 -16  104.49    5.33
   4  -6 -16  101.61    5.12
   6  -4  16  110.48    4.68
  -4  -6 -16  110.30    4.29
   4   6 -16  106.78    5.57
   4   6 -16  114.37    4.64
   6   4 -16  125.31    4.99
  -6   4  16  111.02    4.92
   4   6  16  119.74    5.17
   4   6 -16  114.57    5.45
   6   4 -16  109.95    4.09
  -4   6 -16  116.68    5.50
  -4   6  16  113.69    4.79
   4   6 -17 1129.84   35.38
   6   4 -17 1184.12   35.59
  -6   4  17 1190.41   35.63
   4   6 -17 1216.15   35.60
   4  -6  17 1126.41   35.55
   6  -4  17 1148.67   35.42
   4  -6  17 1159.41   35.96
  -4  -6 -17 1161.20   35.21
   4  -6  17 1189.35   35.69
   4   6 -17 1144.80   36.10
   6   4 -17 1114.07   35.08
  -4   6 -17 1184.12   36.04
   6  -4 -17 1167.62   35.90
   4  -6 -17 1163.49   35.87
  -4   6  17 1152.82   34.87
   6  -4  17 1221.93   35.51
   4   6 -17 1181.67   35.95
  -4   6  17 1183.59   35.52
  -4   6 -18   34.31    3.77
   4   6 -18   43.55    3.11
   6   4 -18   40.71    2.50
   4  -6  18   33.48    3.50
   6  -4  18   38.79    3.26
  -4  -6 -18   37.38    2.90
   6  -4  18   45.14    3.70
   4  -6  18   35.46    3.77
  -4   6 -18   44.24    3.89
   4   6 -18   44.10    4.10
   6   4  18   41.89    4.14
   6   4 -18   38.83    1.80
  -4   6  18   41.15    1.91
   4   6 -18   40.40    2.51
   6  -4 -18   42.38    3.96
   4  -6 -18   30.00    3.91
   4   6 -18   30.09    4.34
   6   4 -18   41.93    3.36
   4   6 -18   39.97    3.51
  -6   4  18   47.43    3.55
  -4   6  18   43.89    3.28
   4   6 -19   -1.05    2.43
   6  -4  19    5.62    2.59
   4  -6  19    4.76    3.00
   6   4 -19   -1.53    3.59
   4  -6  19    1.50    3.31
   6  -4  19    3.18    3.29
  -4   6 -19    1.43    3.33
   4   6 -19    1.56    3.86
  -4   6 -19    3.73    3.50
   6   4  19    4.13    3.45
   4   6 -19    2.80    1.80
   6  -4 -19    0.11    3.54
   4  -6 -19   -0.86    3.74
  -4   6  19    0.97    0.98
   4   6 -19    0.76    3.65
  -4  -6 -19    4.47    2.39
  -6   4  19    1.52    2.90
   6   4 -19    6.60    2.68
  -4   6  19    1.53    2.70
   4   6 -19   -0.08    2.79
   4   6 -20   12.37    2.71
  -4   6 -20   14.23    3.86
   6   4  20   13.16    3.51
   6  -4 -20   19.42    3.85
   4  -6 -20   16.90    4.03
   4   6 -20   15.09    1.84
   4  -6  20   17.28    3.10
   6  -4  20   19.09    2.89
   6   4 -20   11.90    3.80
   6  -4  20   16.19    3.44
   4  -6  20   14.85    3.56
  -6   4  20   12.40    3.96
   6   4  20   14.21    3.42
  -4  -6 -20   12.16    2.59
   4   6 -20   20.16    3.92
   4   6 -20   19.81    2.92
   6   4 -20   14.79    2.97
  -6   4  20   13.82    3.08
  -4   6  20   17.50    2.90
   6   4  21   22.16    4.02
   4   6 -21   28.58    3.31
   6   4 -21   31.38    3.34
  -4   6  21   27.41    3.10
  -6   4 -21   24.12    1.78
   4  -6 -21   20.64    4.23
   6  -4 -21   25.55    4.17
   4   6 -21   26.74    3.00
  -4   6  21   28.98    2.69
  -4   6 -21   27.55    3.99
  -6   4  21   28.20    3.44
   4  -6  21   26.38    3.41
   6  -4  21   24.87    3.18
   6   4 -21   25.15    4.31
   4  -6  21   24.77    4.10
   6  -4  21   28.45    3.88
   6   4  21   28.90    3.59
  -6   4  21   29.15    4.45
   4   6 -21   21.65    4.40
  -4  -6 -21   26.19    3.00
  -6   4  21   25.85    2.07
  -4   6  22   26.80    2.78
   6   4  22   33.12    4.37
   6  -4 -22   26.90    4.56
   4  -6 -22   26.37    4.19
   4  -6  22   28.14    3.48
  -6   4  22   28.30    3.52
   4   6 -22   30.61    3.12
   4   6  22   25.30    3.99
   6  -4  22   27.50    3.27
   6   4 -22   23.81    4.35
   6  -4  22   26.21    4.04
   4  -6  22   26.43    4.12
   6   4  22   26.05    3.67
  -6   4 -22   26.69    3.73
  -6   4  22   27.64    4.68
  -4  -6 -22   25.67    3.16
   4   6 -22   28.38    4.79
  -4   6  22   26.93    3.25
  -6   4 -22   26.60    1.76
   6   4 -22   27.72    3.43
   4   6 -22   29.29    3.42
  -4   6  23   19.95    2.75
   6   4  23   16.27    4.43
   6  -4 -23   24.49    4.58
   4  -6 -23   20.63    4.46
   4   6  23   15.51    3.98
  -4   6 -23   18.97    2.40
   4  -6  23   15.55    3.41
   6  -4  23   12.15    3.22
   6   4 -23   18.89    4.42
   6  -4  23   20.77    4.06
   4  -6  23   11.94    4.25
  -6   4 -23   24.74    3.91
   6   4  23   11.54    3.80
  -6   4  23   19.32    4.71
  -6   4 -23   16.01    1.58
  -4   6  23   21.75    3.24
   6   4 -23   26.85    3.46
   4   6 -23   19.31    3.37
[truncated: 2,534,373 more chars]
