# Supplementary material for: Lanthanide and Actinide‐Centered Polyoxo‐Noble‐Metalate‐Based Metal−Organic Frameworks
Source: Chem Asian J. 2025 Jul 8;20(18):e00737. doi: 10.1002/asia.202500737 (PMC12450036; doi:10.1002/asia.202500737)
Supplement: Supplementary file 2 — Supporting Information [file ASIA-20-e00737-s001.zip › Dy.cif]

 
data_Dy
 
_audit_creation_method            'SHELXL-2019/3'
_shelx_SHELXL_version_number      '2019/3'
_chemical_name_systematic         ?
_chemical_name_common             ?
_chemical_melting_point           ?
_chemical_formula_moiety          ?
_chemical_formula_sum
 'C56 H32 As8 Ba6 Dy N2 O68 Pd12' 
_chemical_formula_weight          4683.53

loop_
 _atom_type_symbol
 _atom_type_description
 _atom_type_scat_dispersion_real
 _atom_type_scat_dispersion_imag
 _atom_type_scat_source
 'Dy'  'Dy'  -0.1892   4.4098
 'International Tables Vol C Tables 4.2.6.8 and 6.1.1.4'
 'Pd'  'Pd'  -0.9988   1.0072
 'International Tables Vol C Tables 4.2.6.8 and 6.1.1.4'
 'As'  'As'   0.0499   2.0058
 'International Tables Vol C Tables 4.2.6.8 and 6.1.1.4'
 'Ba'  'Ba'  -0.3244   2.2819
 'International Tables Vol C Tables 4.2.6.8 and 6.1.1.4'
 'O'  'O'   0.0106   0.0060
 'International Tables Vol C Tables 4.2.6.8 and 6.1.1.4'
 'C'  'C'   0.0033   0.0016
 'International Tables Vol C Tables 4.2.6.8 and 6.1.1.4'
 'H'  'H'   0.0000   0.0000
 'International Tables Vol C Tables 4.2.6.8 and 6.1.1.4'
 'N'  'N'   0.0061   0.0033
 'International Tables Vol C Tables 4.2.6.8 and 6.1.1.4'
 
_space_group_crystal_system       orthorhombic
_space_group_IT_number            62
_space_group_name_H-M_alt         'P n m a'
_space_group_name_Hall            '-P 2ac 2n'
 
_shelx_space_group_comment
;
The symmetry employed for this shelxl refinement is uniquely defined
by the following loop, which should always be used as a source of
symmetry information in preference to the above space-group names.
They are only intended as comments.
;
 
loop_
 _space_group_symop_operation_xyz
 'x, y, z'
 '-x+1/2, -y, z+1/2'
 '-x, y+1/2, -z'
 'x+1/2, -y+1/2, -z+1/2'
 '-x, -y, -z'
 'x-1/2, y, -z-1/2'
 'x, -y-1/2, z'
 '-x-1/2, y-1/2, z-1/2'
 
_cell_length_a                    29.6666(17)
_cell_length_b                    27.5200(17)
_cell_length_c                    27.5151(17)
_cell_angle_alpha                 90
_cell_angle_beta                  90
_cell_angle_gamma                 90
_cell_volume                      22464(2)
_cell_formula_units_Z             4
_cell_measurement_temperature     100(2)
_cell_measurement_reflns_used     20277
_cell_measurement_theta_min       1.560
_cell_measurement_theta_max       25.027
 
_exptl_crystal_description        Rods
_exptl_crystal_colour             Red
_exptl_crystal_density_meas       ?
_exptl_crystal_density_method     ?
_exptl_crystal_density_diffrn     1.385          
_exptl_crystal_F_000              8576
_exptl_transmission_factor_min    ?
_exptl_transmission_factor_max    ?
_exptl_crystal_size_max           0.44
_exptl_crystal_size_mid           0.15
_exptl_crystal_size_min           0.13
_exptl_absorpt_coefficient_mu     3.513
_shelx_estimated_absorpt_T_min    ?
_shelx_estimated_absorpt_T_max    ?
_exptl_absorpt_correction_type    'Multi-Scan'
_exptl_absorpt_correction_T_min   0.336
_exptl_absorpt_correction_T_max   0.721
_exptl_absorpt_process_details    SADABS
_exptl_absorpt_special_details    ?
_diffrn_ambient_temperature       100(2)
_diffrn_radiation_wavelength      0.71073
_diffrn_radiation_type            MoK\a
_diffrn_source                    ?
_diffrn_measurement_device_type   'Bruker APEX-II CCD'
_diffrn_measurement_method        '\f and \w scans'
_diffrn_detector_area_resol_mean  ?
_diffrn_reflns_number             379732
_diffrn_reflns_av_unetI/netI      0.0169
_diffrn_reflns_av_R_equivalents   0.0508
_diffrn_reflns_limit_h_min        -31
_diffrn_reflns_limit_h_max        35
_diffrn_reflns_limit_k_min        -32
_diffrn_reflns_limit_k_max        32
_diffrn_reflns_limit_l_min        -32
_diffrn_reflns_limit_l_max        32
_diffrn_reflns_theta_min          1.560
_diffrn_reflns_theta_max          25.027
_diffrn_reflns_theta_full         25.027
_diffrn_measured_fraction_theta_max   0.998
_diffrn_measured_fraction_theta_full  0.998
_diffrn_reflns_Laue_measured_fraction_max    0.998
_diffrn_reflns_Laue_measured_fraction_full   0.998
_diffrn_reflns_point_group_measured_fraction_max   0.998
_diffrn_reflns_point_group_measured_fraction_full  0.998
_reflns_number_total              20277
_reflns_number_gt                 16635
_reflns_threshold_expression      'I > 2\s(I)'
_reflns_Friedel_coverage          0.000
_reflns_Friedel_fraction_max      .
_reflns_Friedel_fraction_full     .
 
_reflns_special_details
;
 Reflections were merged by SHELXL according to the crystal
 class for the calculation of statistics and refinement.
 
 Structure factors included contributions from the .fab file.
 
 _reflns_Friedel_fraction is defined as the number of unique
 Friedel pairs measured divided by the number that would be
 possible theoretically, ignoring centric projections and
 systematic absences.
;
 
_computing_data_collection        'Bruker APEX2'
_computing_cell_refinement        'Bruker SAINT'
_computing_data_reduction         'Bruker SAINT'
_computing_structure_solution     'SHELXS-97 (Sheldrick 2008)'
_computing_structure_refinement   'SHELXL-2019/2 (Sheldrick, 2019)'
_computing_molecular_graphics     'Bruker SHELXTL'
_computing_publication_material   'Bruker SHELXTL'
_refine_special_details           ?
_refine_ls_structure_factor_coef  Fsqd
_refine_ls_matrix_type            full
_refine_ls_weighting_scheme       calc
_refine_ls_weighting_details
'w=1/[\s^2^(Fo^2^)+(0.0652P)^2^+145.6313P] where P=(Fo^2^+2Fc^2^)/3'
_atom_sites_solution_primary      ?
_atom_sites_solution_secondary    ?
_atom_sites_solution_hydrogens    geom
_refine_ls_hydrogen_treatment     constr
_refine_ls_extinction_method      none
_refine_ls_extinction_coef        .
_refine_ls_number_reflns          20277
_refine_ls_number_parameters      697
_refine_ls_number_restraints      378
_refine_ls_R_factor_all           0.0507
_refine_ls_R_factor_gt            0.0393
_refine_ls_wR_factor_ref          0.1271
_refine_ls_wR_factor_gt           0.1138
_refine_ls_goodness_of_fit_ref    1.057
_refine_ls_restrained_S_all       1.070
_refine_ls_shift/su_max           0.002
_refine_ls_shift/su_mean          0.000
 
loop_
 _atom_site_label
 _atom_site_type_symbol
 _atom_site_fract_x
 _atom_site_fract_y
 _atom_site_fract_z
 _atom_site_U_iso_or_equiv
 _atom_site_adp_type
 _atom_site_occupancy
 _atom_site_site_symmetry_order  
 _atom_site_calc_flag
 _atom_site_refinement_flags_posn
 _atom_site_refinement_flags_adp
 _atom_site_refinement_flags_occupancy
 _atom_site_disorder_assembly
 _atom_site_disorder_group
Dy1 Dy 0.25315(2) 0.250000 0.98147(2) 0.02442(10) Uani 1 2 d S T P . .
Pd1 Pd 0.23214(2) 0.250000 0.86145(2) 0.02686(14) Uani 1 2 d S T P . .
Pd2 Pd 0.29945(2) 0.16297(2) 0.90981(2) 0.02681(11) Uani 1 1 d . . . . .
Pd3 Pd 0.18711(2) 0.33705(2) 0.93332(2) 0.02608(11) Uani 1 1 d . . . . .
Pd4 Pd 0.14266(2) 0.250000 1.00612(2) 0.02660(14) Uani 1 2 d S T P . .
Pd5 Pd 0.20836(2) 0.33687(2) 1.05450(2) 0.02633(11) Uani 1 1 d . . . . .
Pd6 Pd 0.27584(2) 0.250000 1.10182(2) 0.02687(14) Uani 1 2 d S T P . .
Pd7 Pd 0.31893(2) 0.16286(2) 1.03015(2) 0.02742(11) Uani 1 1 d . . . . .
Pd8 Pd 0.36503(2) 0.250000 0.96069(2) 0.02722(14) Uani 1 2 d S T P . .
As1 As 0.22720(2) 0.13911(2) 0.82927(2) 0.03107(14) Uani 1 1 d . . . . .
As2 As 0.39599(2) 0.14005(2) 0.95406(2) 0.03270(15) Uani 1 1 d . . . . .
As3 As 0.11235(2) 0.13988(2) 1.01297(2) 0.02957(14) Uani 1 1 d . . . . .
As4 As 0.28078(2) 0.36067(2) 1.13486(2) 0.03221(15) Uani 1 1 d . . . . .
Ba1 Ba 0.16387(2) -0.03581(2) 0.54429(2) 0.03880(11) Uani 1 1 d . . . . .
Ba2 Ba 0.31518(2) -0.03622(2) 0.60240(2) 0.04556(12) Uani 1 1 d . . . . .
Ba3 Ba 0.35947(2) 0.54302(2) 1.40390(2) 0.04189(11) Uani 1 1 d . . . . .
O1 O 0.24195(13) 0.29966(14) 0.91336(14) 0.0260(8) Uani 1 1 d . U . . .
O2 O 0.19039(13) 0.29966(14) 0.99516(14) 0.0257(8) Uani 1 1 d . U . . .
O3 O 0.26531(13) 0.29883(14) 1.05036(14) 0.0260(8) Uani 1 1 d . U . . .
O4 O 0.31659(13) 0.20090(14) 0.96881(14) 0.0264(8) Uani 1 1 d . U . . .
O5 O 0.22300(15) 0.19763(16) 0.81041(16) 0.0367(10) Uani 1 1 d . U . . .
O6 O 0.27979(14) 0.12576(16) 0.84985(16) 0.0360(10) Uani 1 1 d . U . . .
O7 O 0.35948(15) 0.12626(16) 0.90834(16) 0.0366(10) Uani 1 1 d . U . . .
O8 O 0.13077(14) 0.12684(16) 0.95614(16) 0.0343(10) Uani 1 1 d . U . . .
O9 O 0.18579(15) 0.12512(16) 0.86982(16) 0.0348(10) Uani 1 1 d . U . . .
O10 O 0.09540(14) 0.19889(16) 1.01770(17) 0.0363(10) Uani 1 1 d . U . . .
O11 O 0.15016(15) 0.12511(16) 1.05684(16) 0.0352(10) Uani 1 1 d . U . . .
O12 O 0.22778(14) 0.37347(16) 1.11540(16) 0.0339(10) Uani 1 1 d . U . . .
O13 O 0.28643(15) 0.30158(16) 1.15239(16) 0.0355(10) Uani 1 1 d . U . . .
O14 O 0.37290(15) 0.12389(16) 1.00880(16) 0.0364(10) Uani 1 1 d . U . . .
O15 O 0.32056(14) 0.37613(16) 1.09266(16) 0.0357(10) Uani 1 1 d . U . . .
O16 O 0.41318(14) 0.19851(16) 0.95376(17) 0.0363(10) Uani 1 1 d . U . . .
O17 O 0.1555(2) 0.0133(3) 0.6291(2) 0.0725(17) Uani 1 1 d . U . . .
O18 O 0.22730(18) -0.00807(19) 0.62538(19) 0.0495(12) Uani 1 1 d . U . . .
O19 O 0.57040(18) -0.0251(2) 0.9348(2) 0.0585(14) Uani 1 1 d . U . . .
O20 O 0.5999(2) 0.0312(2) 0.9801(2) 0.0675(16) Uani 1 1 d . U . . .
O21 O -0.08864(19) 0.0153(2) 1.0306(2) 0.0603(15) Uani 1 1 d . U . . .
O22 O -0.0541(2) -0.0059(2) 1.0981(2) 0.0654(16) Uani 1 1 d . U . . .
O23 O 0.2963(2) 0.4961(2) 1.3439(2) 0.0698(17) Uani 1 1 d . U . . .
O24 O 0.3694(3) 0.4852(3) 1.3250(3) 0.103(2) Uani 1 1 d . U . . .
O25 O 0.1709(2) -0.0333(3) 0.4438(2) 0.0735(18) Uani 1 1 d . U . . .
O26 O 0.2122(2) 0.0480(2) 0.5180(3) 0.082(2) Uani 1 1 d . U . . .
O27 O 0.25420(15) -0.05586(19) 0.52323(17) 0.0422(11) Uani 1 1 d . U . . .
O28 O 0.31936(17) -0.03098(19) 0.4982(2) 0.0489(12) Uani 1 1 d . U . . .
O29 O 0.39241(19) 0.0058(2) 0.5695(2) 0.0630(15) Uani 1 1 d . U . . .
O30 O 0.3521(2) 0.0220(3) 0.6752(3) 0.094(2) Uani 1 1 d . U . . .
O31 O 0.2941(2) 0.0587(2) 0.5676(3) 0.0722(17) Uani 1 1 d . U . . .
O32 O 0.4200(2) 0.5989(3) 1.3478(3) 0.098(2) Uani 1 1 d . U . . .
O33 O 0.26897(17) 0.5519(2) 1.4461(2) 0.0522(13) Uani 1 1 d . U . . .
O34 O 0.3597(3) -0.0901(3) 0.6743(3) 0.101(3) Uani 1 1 d . U . . .
C1 C 0.2179(2) 0.1002(2) 0.7730(2) 0.0353(14) Uani 1 1 d . U . . .
C2 C 0.1740(3) 0.0880(3) 0.7597(3) 0.0532(19) Uani 1 1 d . U . . .
H2 H 0.149585 0.097850 0.778401 0.064 Uiso 1 1 calc R U . . .
C3 C 0.1677(3) 0.0605(3) 0.7174(3) 0.057(2) Uani 1 1 d . U . . .
H3 H 0.138683 0.052327 0.707732 0.069 Uiso 1 1 calc R U . . .
C4 C 0.2038(3) 0.0454(3) 0.6900(3) 0.0472(17) Uani 1 1 d . U . . .
C5 C 0.2463(3) 0.0574(3) 0.7043(3) 0.0522(19) Uani 1 1 d . U . . .
H5 H 0.270716 0.046506 0.686120 0.063 Uiso 1 1 calc R U . . .
C6 C 0.2542(3) 0.0852(3) 0.7451(3) 0.0484(18) Uani 1 1 d . U . . .
H6 H 0.283406 0.093699 0.753758 0.058 Uiso 1 1 calc R U . . .
C7 C 0.1953(3) 0.0147(3) 0.6442(3) 0.0534(19) Uani 1 1 d . U . . .
C8 C 0.4491(2) 0.1017(2) 0.9482(3) 0.0381(15) Uani 1 1 d . U . . .
C9 C 0.4475(3) 0.0543(3) 0.9343(3) 0.061(2) Uani 1 1 d . U . . .
H9 H 0.420432 0.040574 0.924367 0.073 Uiso 1 1 calc R U . . .
C10 C 0.4865(3) 0.0268(3) 0.9349(3) 0.059(2) Uani 1 1 d . U . . .
H10 H 0.485598 -0.004959 0.923337 0.071 Uiso 1 1 calc R U . . .
C11 C 0.5262(2) 0.0450(3) 0.9520(3) 0.0441(17) Uani 1 1 d . U . . .
C12 C 0.5276(4) 0.0923(4) 0.9662(4) 0.082(3) Uani 1 1 d . U . . .
H12 H 0.554417 0.105427 0.977843 0.098 Uiso 1 1 calc R U . . .
C13 C 0.4886(3) 0.1216(4) 0.9634(4) 0.074(3) Uani 1 1 d . U . . .
H13 H 0.489936 0.154237 0.971882 0.089 Uiso 1 1 calc R U . . .
C14 C 0.5684(3) 0.0149(3) 0.9553(3) 0.0500(18) Uani 1 1 d . U . . .
C15 C 0.0596(2) 0.1030(2) 1.0253(2) 0.0337(14) Uani 1 1 d . U . . .
C16 C 0.0499(3) 0.0915(3) 1.0726(3) 0.0502(18) Uani 1 1 d . U . . .
H16 H 0.069188 0.101402 1.097428 0.060 Uiso 1 1 calc R U . . .
C17 C 0.0119(3) 0.0655(3) 1.0834(3) 0.055(2) Uani 1 1 d . U . . .
H17 H 0.005474 0.057632 1.115565 0.066 Uiso 1 1 calc R U . . .
C18 C -0.0173(2) 0.0506(3) 1.0465(3) 0.0437(16) Uani 1 1 d . U . . .
C19 C -0.0087(2) 0.0647(3) 1.0003(3) 0.0480(18) Uani 1 1 d . U . . .
H19 H -0.028782 0.056672 0.975624 0.058 Uiso 1 1 calc R U . . .
C20 C 0.0303(2) 0.0914(3) 0.9892(3) 0.0445(17) Uani 1 1 d . U . . .
H20 H 0.036083 0.101044 0.957402 0.053 Uiso 1 1 calc R U . . .
C21 C -0.0559(3) 0.0187(3) 1.0590(3) 0.0495(18) Uani 1 1 d . U . . .
C22 C 0.2936(2) 0.3973(2) 1.1914(2) 0.0369(15) Uani 1 1 d . U . . .
C23 C 0.3375(3) 0.4084(3) 1.2012(3) 0.059(2) Uani 1 1 d . U . . .
H23 H 0.360012 0.398513 1.179796 0.070 Uiso 1 1 calc R U . . .
C24 C 0.3489(3) 0.4342(3) 1.2423(3) 0.068(2) Uani 1 1 d . U . . .
H24 H 0.378839 0.442115 1.248449 0.081 Uiso 1 1 calc R U . . .
C25 C 0.3152(3) 0.4482(3) 1.2745(3) 0.060(2) Uani 1 1 d . U . . .
C26 C 0.2703(3) 0.4379(3) 1.2643(3) 0.055(2) Uani 1 1 d . U . . .
H26 H 0.247580 0.448613 1.284979 0.067 Uiso 1 1 calc R U . . .
C27 C 0.2598(3) 0.4111(3) 1.2226(3) 0.0506(18) Uani 1 1 d . U . . .
H27 H 0.230047 0.402715 1.216052 0.061 Uiso 1 1 calc R U . . .
C28 C 0.3272(4) 0.4785(4) 1.3174(4) 0.074(3) Uani 1 1 d . U . . .
N1 N 0.28050(19) -0.0461(2) 0.4891(2) 0.0420(14) Uani 1 1 d . U . . .
 
loop_
 _atom_site_aniso_label
 _atom_site_aniso_U_11
 _atom_site_aniso_U_22
 _atom_site_aniso_U_33
 _atom_site_aniso_U_23
 _atom_site_aniso_U_13
 _atom_site_aniso_U_12
Dy1 0.02218(19) 0.0239(2) 0.0271(2) 0.000 0.00024(15) 0.000
Pd1 0.0269(3) 0.0268(3) 0.0270(3) 0.000 0.0010(3) 0.000
Pd2 0.0245(2) 0.0256(2) 0.0304(2) -0.00185(18) 0.00239(18) 0.00052(17)
Pd3 0.0240(2) 0.0266(2) 0.0276(2) 0.00175(18) 0.00167(18) 0.00278(17)
Pd4 0.0224(3) 0.0270(3) 0.0305(3) 0.000 0.0025(3) 0.000
Pd5 0.0247(2) 0.0258(2) 0.0285(2) -0.00157(18) 0.00038(18) 0.00156(18)
Pd6 0.0268(3) 0.0271(3) 0.0267(3) 0.000 -0.0017(3) 0.000
Pd7 0.0244(2) 0.0261(2) 0.0317(2) 0.00279(18) 0.00039(18) 0.00207(18)
Pd8 0.0214(3) 0.0260(3) 0.0343(3) 0.000 0.0011(3) 0.000
As1 0.0320(3) 0.0319(3) 0.0294(3) -0.0042(3) 0.0031(3) -0.0041(3)
As2 0.0256(3) 0.0297(3) 0.0428(4) 0.0024(3) 0.0043(3) 0.0050(3)
As3 0.0252(3) 0.0308(3) 0.0327(3) -0.0009(3) 0.0027(2) -0.0045(2)
As4 0.0323(3) 0.0319(3) 0.0324(3) -0.0056(3) -0.0017(3) -0.0012(3)
Ba1 0.0324(2) 0.0347(2) 0.0492(2) -0.00914(18) -0.00764(17) 0.00663(16)
Ba2 0.0395(2) 0.0434(2) 0.0538(3) -0.0079(2) -0.00142(19) -0.00216(18)
Ba3 0.0382(2) 0.0443(2) 0.0432(2) -0.01101(18) -0.00958(18) 0.01291(18)
O1 0.0226(18) 0.0269(19) 0.0285(19) -0.0007(16) 0.0049(15) 0.0011(15)
O2 0.0269(19) 0.0242(19) 0.0260(19) 0.0008(16) 0.0008(16) -0.0014(15)
O3 0.0247(18) 0.0244(19) 0.0291(19) 0.0026(16) -0.0022(16) -0.0013(15)
O4 0.0232(18) 0.0258(19) 0.030(2) -0.0012(16) -0.0002(16) -0.0023(15)
O5 0.044(2) 0.034(2) 0.032(2) -0.0042(18) 0.0006(18) -0.0051(19)
O6 0.032(2) 0.036(2) 0.040(2) -0.0071(19) 0.0016(18) -0.0007(18)
O7 0.033(2) 0.034(2) 0.042(2) -0.0033(19) 0.0040(18) 0.0061(18)
O8 0.030(2) 0.035(2) 0.038(2) -0.0039(18) 0.0088(17) -0.0078(18)
O9 0.037(2) 0.034(2) 0.033(2) -0.0084(18) 0.0014(18) -0.0053(18)
O10 0.031(2) 0.033(2) 0.045(2) -0.0008(19) 0.0081(18) -0.0026(18)
O11 0.034(2) 0.032(2) 0.039(2) 0.0067(18) 0.0004(18) -0.0061(18)
O12 0.034(2) 0.034(2) 0.033(2) -0.0061(18) -0.0032(17) 0.0030(18)
O13 0.039(2) 0.031(2) 0.036(2) -0.0028(18) -0.0054(18) 0.0005(18)
O14 0.032(2) 0.036(2) 0.041(2) 0.0062(19) 0.0032(18) 0.0042(18)
O15 0.032(2) 0.033(2) 0.042(2) -0.0094(19) 0.0029(18) -0.0084(18)
O16 0.027(2) 0.032(2) 0.050(2) 0.0010(19) 0.0054(18) 0.0033(17)
O17 0.063(3) 0.086(4) 0.069(3) -0.029(3) -0.013(3) 0.011(3)
O18 0.051(3) 0.049(3) 0.049(3) -0.012(2) 0.001(2) 0.002(2)
O19 0.045(3) 0.050(3) 0.080(3) -0.001(3) 0.005(2) 0.012(2)
O20 0.052(3) 0.075(3) 0.075(3) -0.014(3) -0.009(3) 0.024(3)
O21 0.047(3) 0.068(3) 0.066(3) 0.010(3) -0.002(2) -0.019(2)
O22 0.057(3) 0.076(3) 0.063(3) 0.008(3) 0.000(2) -0.024(3)
O23 0.065(3) 0.076(3) 0.068(3) -0.033(3) -0.004(3) 0.000(3)
O24 0.089(4) 0.118(4) 0.100(4) -0.046(4) -0.005(3) -0.001(4)
O25 0.064(4) 0.094(4) 0.062(4) -0.005(3) 0.000(3) -0.026(3)
O26 0.084(4) 0.052(3) 0.110(5) 0.015(3) -0.016(4) -0.009(3)
O27 0.038(2) 0.047(3) 0.042(2) 0.000(2) 0.002(2) 0.001(2)
O28 0.040(2) 0.048(3) 0.059(3) -0.004(2) 0.000(2) -0.005(2)
O29 0.052(3) 0.066(4) 0.071(4) -0.003(3) -0.001(3) -0.011(3)
O30 0.073(4) 0.108(5) 0.103(5) -0.042(4) -0.010(4) -0.006(4)
O31 0.063(4) 0.058(3) 0.095(4) 0.001(3) 0.002(3) 0.000(3)
O32 0.070(4) 0.110(5) 0.113(5) 0.031(5) 0.005(4) -0.007(4)
O33 0.041(2) 0.061(3) 0.054(3) 0.002(2) -0.001(2) 0.003(2)
O34 0.106(5) 0.117(6) 0.081(5) 0.009(4) -0.016(4) 0.011(5)
C1 0.038(3) 0.036(3) 0.032(3) -0.004(2) 0.002(2) -0.007(2)
C2 0.050(3) 0.059(4) 0.051(3) -0.014(3) 0.003(3) -0.001(3)
C3 0.050(4) 0.063(4) 0.059(4) -0.010(3) -0.007(3) -0.004(3)
C4 0.053(3) 0.047(3) 0.042(3) -0.009(3) 0.001(3) -0.001(3)
C5 0.047(3) 0.058(4) 0.051(3) -0.016(3) 0.003(3) 0.003(3)
C6 0.046(3) 0.053(4) 0.046(3) -0.012(3) 0.003(3) -0.003(3)
C7 0.053(4) 0.054(4) 0.053(4) -0.010(3) -0.007(3) 0.000(3)
C8 0.031(3) 0.035(3) 0.048(3) 0.003(3) 0.006(3) 0.005(2)
C9 0.052(4) 0.057(4) 0.074(4) -0.012(3) -0.005(3) 0.005(3)
C10 0.054(4) 0.050(4) 0.072(4) -0.006(3) -0.001(3) 0.009(3)
C11 0.037(3) 0.046(3) 0.050(3) 0.001(3) 0.002(3) 0.007(3)
C12 0.069(4) 0.079(5) 0.098(5) -0.011(4) -0.009(4) 0.007(4)
C13 0.059(4) 0.067(4) 0.096(5) -0.011(4) -0.005(4) 0.011(3)
C14 0.041(3) 0.055(4) 0.054(4) 0.002(3) 0.001(3) 0.009(3)
C15 0.029(3) 0.035(3) 0.037(3) 0.002(2) 0.001(2) -0.005(2)
C16 0.046(3) 0.056(4) 0.049(3) -0.002(3) 0.001(3) -0.013(3)
C17 0.051(4) 0.060(4) 0.053(4) 0.005(3) 0.007(3) -0.012(3)
C18 0.037(3) 0.048(3) 0.046(3) 0.003(3) 0.006(3) -0.006(3)
C19 0.043(3) 0.047(3) 0.054(3) -0.004(3) -0.007(3) -0.010(3)
C20 0.041(3) 0.046(3) 0.046(3) 0.002(3) -0.001(3) -0.011(3)
C21 0.041(3) 0.054(4) 0.054(4) -0.006(3) 0.000(3) -0.007(3)
C22 0.040(3) 0.039(3) 0.031(3) -0.006(2) -0.004(2) 0.000(3)
C23 0.055(4) 0.063(4) 0.058(4) -0.017(3) -0.001(3) 0.002(3)
C24 0.061(4) 0.070(4) 0.071(4) -0.024(4) -0.006(3) 0.002(3)
C25 0.062(4) 0.059(4) 0.058(4) -0.017(3) -0.004(3) -0.003(3)
C26 0.056(4) 0.062(4) 0.049(3) -0.016(3) 0.000(3) -0.003(3)
C27 0.049(3) 0.055(4) 0.049(3) -0.007(3) 0.003(3) -0.005(3)
C28 0.068(4) 0.081(4) 0.073(4) -0.026(4) -0.008(4) 0.001(4)
N1 0.034(3) 0.042(3) 0.050(3) -0.003(2) -0.005(2) 0.002(2)
 
_geom_special_details
;
 All esds (except the esd in the dihedral angle between two l.s. planes)
 are estimated using the full covariance matrix.  The cell esds are taken
 into account individually in the estimation of esds in distances, angles
 and torsion angles; correlations between esds in cell parameters are only
 used when they are defined by crystal symmetry.  An approximate (isotropic)
 treatment of cell esds is used for estimating esds involving l.s. planes.
;
 
loop_
 _geom_bond_atom_site_label_1
 _geom_bond_atom_site_label_2
 _geom_bond_distance
 _geom_bond_site_symmetry_2
 _geom_bond_publ_flag
Dy1 O2 2.340(4) . ?
Dy1 O2 2.340(4) 7_565 ?
Dy1 O4 2.343(4) . ?
Dy1 O4 2.343(4) 7_565 ?
Dy1 O1 2.343(4) . ?
Dy1 O1 2.343(4) 7_565 ?
Dy1 O3 2.351(4) 7_565 ?
Dy1 O3 2.351(4) . ?
Dy1 Pd4 3.3475(7) . ?
Dy1 Pd1 3.3608(8) . ?
Dy1 Pd3 3.3665(5) 7_565 ?
Dy1 Pd3 3.3665(5) . ?
Pd1 O1 1.998(4) 7_565 ?
Pd1 O1 1.998(4) . ?
Pd1 O5 2.031(4) . ?
Pd1 O5 2.031(4) 7_565 ?
Pd2 O1 1.994(4) 7_565 ?
Pd2 O4 1.996(4) . ?
Pd2 O6 2.027(4) . ?
Pd2 O7 2.048(4) . ?
Pd3 O2 1.991(4) . ?
Pd3 O1 2.002(4) . ?
Pd3 O9 2.034(4) 7_565 ?
Pd3 O8 2.043(4) 7_565 ?
Pd3 Ba3 3.6684(6) 2_564 ?
Pd4 O2 1.991(4) . ?
Pd4 O2 1.991(4) 7_565 ?
Pd4 O10 2.011(4) . ?
Pd4 O10 2.011(4) 7_565 ?
Pd5 O3 1.991(4) . ?
Pd5 O2 2.000(4) . ?
Pd5 O11 2.020(4) 7_565 ?
Pd5 O12 2.038(4) . ?
Pd5 Ba2 3.7976(7) 8_666 ?
Pd6 O3 1.977(4) . ?
Pd6 O3 1.977(4) 7_565 ?
Pd6 O13 2.013(4) . ?
Pd6 O13 2.013(4) 7_565 ?
Pd7 O4 1.987(4) . ?
Pd7 O3 1.988(4) 7_565 ?
Pd7 O14 2.014(4) . ?
Pd7 O15 2.028(4) 7_565 ?
Pd7 Ba1 3.5546(6) 2 ?
Pd8 O4 1.985(4) . ?
Pd8 O4 1.985(4) 7_565 ?
Pd8 O16 2.021(4) 7_565 ?
Pd8 O16 2.021(4) . ?
As1 O5 1.696(5) . ?
As1 O6 1.700(4) . ?
As1 O9 1.704(4) . ?
As1 C1 1.902(6) . ?
As2 O16 1.688(4) . ?
As2 O7 1.703(5) . ?
As2 O14 1.713(4) . ?
As2 C8 1.904(6) . ?
As3 O8 1.695(4) . ?
As3 O11 1.697(4) . ?
As3 O10 1.705(4) . ?
As3 C15 1.895(6) . ?
As4 O12 1.698(4) . ?
As4 O13 1.704(4) . ?
As4 O15 1.709(4) . ?
As4 C22 1.892(6) . ?
Ba1 O17 2.708(6) . ?
Ba1 O20 2.731(6) 6_557 ?
Ba1 O25 2.774(6) . ?
Ba1 O27 2.797(5) . ?
Ba1 O15 2.803(5) 8_655 ?
Ba1 O26 2.811(6) . ?
Ba1 O14 2.832(4) 2_554 ?
Ba1 O19 2.847(5) 6_557 ?
Ba1 O18 3.017(5) . ?
Ba1 C14 3.156(8) 6_557 ?
Ba1 C7 3.218(8) . ?
Ba2 O29 2.722(6) . ?
Ba2 O30 2.788(7) . ?
Ba2 O18 2.792(5) . ?
Ba2 O34 2.803(8) . ?
Ba2 O12 2.816(4) 8_655 ?
Ba2 O31 2.853(6) . ?
Ba2 O28 2.872(6) . ?
Ba2 O27 2.883(5) . ?
Ba2 O11 2.935(4) 2_554 ?
Ba2 N1 3.295(6) . ?
Ba3 O24 2.708(7) . ?
Ba3 O8 2.733(4) 8_666 ?
Ba3 O22 2.760(6) 4_557 ?
Ba3 O9 2.790(4) 8_666 ?
Ba3 O23 2.812(6) . ?
Ba3 O32 2.822(7) . ?
Ba3 O21 2.862(5) 4_557 ?
Ba3 O28 2.875(5) 7_566 ?
Ba3 O33 2.935(5) . ?
Ba3 C28 3.120(10) . ?
Ba3 C21 3.199(8) 4_557 ?
Ba3 N1 3.314(6) 7_566 ?
O17 C7 1.252(10) . ?
O18 C7 1.249(9) . ?
O19 C14 1.237(10) . ?
O20 C14 1.241(10) . ?
O21 C21 1.251(9) . ?
O22 C21 1.271(10) . ?
O23 C28 1.268(11) . ?
O24 C28 1.282(12) . ?
O27 N1 1.251(7) . ?
O28 N1 1.251(7) . ?
O33 N1 1.241(8) 7_566 ?
C1 C6 1.384(10) . ?
C1 C2 1.394(10) . ?
C2 C3 1.401(11) . ?
C3 C4 1.373(11) . ?
C4 C5 1.362(11) . ?
C4 C7 1.539(11) . ?
C5 C6 1.377(10) . ?
C8 C9 1.358(11) . ?
C8 C13 1.359(12) . ?
C9 C10 1.382(11) . ?
C10 C11 1.364(11) . ?
C11 C12 1.360(13) . ?
C11 C14 1.505(10) . ?
C12 C13 1.412(13) . ?
C15 C20 1.358(10) . ?
C15 C16 1.371(10) . ?
C16 C17 1.369(10) . ?
C17 C18 1.398(11) . ?
C18 C19 1.354(11) . ?
C18 C21 1.482(10) . ?
C19 C20 1.404(10) . ?
C22 C23 1.366(11) . ?
C22 C27 1.374(10) . ?
C23 C24 1.377(12) . ?
C24 C25 1.391(12) . ?
C25 C26 1.390(12) . ?
C25 C28 1.489(12) . ?
C26 C27 1.399(11) . ?
 
loop_
 _geom_angle_atom_site_label_1
 _geom_angle_atom_site_label_2
 _geom_angle_atom_site_label_3
 _geom_angle
 _geom_angle_site_symmetry_1
 _geom_angle_site_symmetry_3
 _geom_angle_publ_flag
O2 Dy1 O2 71.46(19) . 7_565 ?
O2 Dy1 O4 179.08(14) . . ?
O2 Dy1 O4 109.04(14) 7_565 . ?
O2 Dy1 O4 109.04(14) . 7_565 ?
O2 Dy1 O4 179.08(14) 7_565 7_565 ?
O4 Dy1 O4 70.45(19) . 7_565 ?
O2 Dy1 O1 71.05(13) . . ?
O2 Dy1 O1 110.88(13) 7_565 . ?
O4 Dy1 O1 109.35(13) . . ?
O4 Dy1 O1 70.03(13) 7_565 . ?
O2 Dy1 O1 110.88(13) . 7_565 ?
O2 Dy1 O1 71.05(13) 7_565 7_565 ?
O4 Dy1 O1 70.03(13) . 7_565 ?
O4 Dy1 O1 109.35(13) 7_565 7_565 ?
O1 Dy1 O1 71.36(19) . 7_565 ?
O2 Dy1 O3 109.03(13) . 7_565 ?
O2 Dy1 O3 70.03(13) 7_565 7_565 ?
O4 Dy1 O3 70.56(13) . 7_565 ?
O4 Dy1 O3 109.05(13) 7_565 7_565 ?
O1 Dy1 O3 178.99(14) . 7_565 ?
O1 Dy1 O3 109.46(14) 7_565 7_565 ?
O2 Dy1 O3 70.03(13) . . ?
O2 Dy1 O3 109.03(13) 7_565 . ?
O4 Dy1 O3 109.05(13) . . ?
O4 Dy1 O3 70.56(13) 7_565 . ?
O1 Dy1 O3 109.46(14) . . ?
O1 Dy1 O3 178.99(14) 7_565 . ?
O3 Dy1 O3 69.71(19) 7_565 . ?
O2 Dy1 Pd4 35.73(9) . . ?
O2 Dy1 Pd4 35.73(9) 7_565 . ?
O4 Dy1 Pd4 144.76(9) . . ?
O4 Dy1 Pd4 144.76(9) 7_565 . ?
O1 Dy1 Pd4 91.32(9) . . ?
O1 Dy1 Pd4 91.32(9) 7_565 . ?
O3 Dy1 Pd4 89.25(9) 7_565 . ?
O3 Dy1 Pd4 89.25(9) . . ?
O2 Dy1 Pd1 90.61(9) . . ?
O2 Dy1 Pd1 90.61(9) 7_565 . ?
O4 Dy1 Pd1 90.16(10) . . ?
O4 Dy1 Pd1 90.16(10) 7_565 . ?
O1 Dy1 Pd1 35.68(10) . . ?
O1 Dy1 Pd1 35.68(10) 7_565 . ?
O3 Dy1 Pd1 145.15(9) 7_565 . ?
O3 Dy1 Pd1 145.15(9) . . ?
Pd4 Dy1 Pd1 90.996(18) . . ?
O2 Dy1 Pd3 90.91(10) . 7_565 ?
O2 Dy1 Pd3 35.39(9) 7_565 7_565 ?
O4 Dy1 Pd3 89.91(9) . 7_565 ?
O4 Dy1 Pd3 145.02(10) 7_565 7_565 ?
O1 Dy1 Pd3 91.01(10) . 7_565 ?
O1 Dy1 Pd3 35.67(9) 7_565 7_565 ?
O3 Dy1 Pd3 89.99(9) 7_565 7_565 ?
O3 Dy1 Pd3 144.41(9) . 7_565 ?
Pd4 Dy1 Pd3 60.646(12) . 7_565 ?
Pd1 Dy1 Pd3 60.350(11) . 7_565 ?
O2 Dy1 Pd3 35.38(9) . . ?
O2 Dy1 Pd3 90.91(9) 7_565 . ?
O4 Dy1 Pd3 145.02(10) . . ?
O4 Dy1 Pd3 89.91(9) 7_565 . ?
O1 Dy1 Pd3 35.67(9) . . ?
O1 Dy1 Pd3 91.02(10) 7_565 . ?
O3 Dy1 Pd3 144.41(9) 7_565 . ?
O3 Dy1 Pd3 89.99(9) . . ?
Pd4 Dy1 Pd3 60.644(12) . . ?
Pd1 Dy1 Pd3 60.352(11) . . ?
Pd3 Dy1 Pd3 90.732(18) 7_565 . ?
O1 Pd1 O1 86.3(2) 7_565 . ?
O1 Pd1 O5 91.62(17) 7_565 . ?
O1 Pd1 O5 177.89(18) . . ?
O1 Pd1 O5 177.89(18) 7_565 7_565 ?
O1 Pd1 O5 91.63(17) . 7_565 ?
O5 Pd1 O5 90.4(3) . 7_565 ?
O1 Pd1 Dy1 43.16(11) 7_565 . ?
O1 Pd1 Dy1 43.16(11) . . ?
O5 Pd1 Dy1 134.78(13) . . ?
O5 Pd1 Dy1 134.78(13) 7_565 . ?
O1 Pd2 O4 84.73(16) 7_565 . ?
O1 Pd2 O6 93.11(17) 7_565 . ?
O4 Pd2 O6 177.84(17) . . ?
O1 Pd2 O7 177.73(18) 7_565 . ?
O4 Pd2 O7 93.01(17) . . ?
O6 Pd2 O7 89.14(18) . . ?
O1 Pd2 Dy1 42.37(11) 7_565 . ?
O4 Pd2 Dy1 42.37(11) . . ?
O6 Pd2 Dy1 135.48(12) . . ?
O7 Pd2 Dy1 135.38(13) . . ?
O2 Pd3 O1 85.93(16) . . ?
O2 Pd3 O9 178.25(17) . 7_565 ?
O1 Pd3 O9 92.47(17) . 7_565 ?
O2 Pd3 O8 91.65(17) . 7_565 ?
O1 Pd3 O8 177.52(17) . 7_565 ?
O9 Pd3 O8 89.96(17) 7_565 7_565 ?
O2 Pd3 Dy1 42.89(11) . . ?
O1 Pd3 Dy1 43.04(11) . . ?
O9 Pd3 Dy1 135.51(12) 7_565 . ?
O8 Pd3 Dy1 134.53(12) 7_565 . ?
O2 Pd3 Ba3 132.23(11) . 2_564 ?
O1 Pd3 Ba3 135.08(11) . 2_564 ?
O9 Pd3 Ba3 48.91(12) 7_565 2_564 ?
O8 Pd3 Ba3 47.33(12) 7_565 2_564 ?
Dy1 Pd3 Ba3 161.136(17) . 2_564 ?
O2 Pd4 O2 86.7(2) . 7_565 ?
O2 Pd4 O10 178.82(18) . . ?
O2 Pd4 O10 92.28(17) 7_565 . ?
O2 Pd4 O10 92.28(17) . 7_565 ?
O2 Pd4 O10 178.83(18) 7_565 7_565 ?
O10 Pd4 O10 88.7(2) . 7_565 ?
O2 Pd4 Dy1 43.34(11) . . ?
O2 Pd4 Dy1 43.35(11) 7_565 . ?
O10 Pd4 Dy1 135.62(12) . . ?
O10 Pd4 Dy1 135.62(13) 7_565 . ?
O3 Pd5 O2 84.85(16) . . ?
O3 Pd5 O11 178.45(17) . 7_565 ?
O2 Pd5 O11 93.64(17) . 7_565 ?
O3 Pd5 O12 93.84(17) . . ?
O2 Pd5 O12 178.57(17) . . ?
O11 Pd5 O12 87.67(17) 7_565 . ?
O3 Pd5 Dy1 42.56(11) . . ?
O2 Pd5 Dy1 42.29(11) . . ?
O11 Pd5 Dy1 135.93(12) 7_565 . ?
O12 Pd5 Dy1 136.40(12) . . ?
O3 Pd5 Ba2 131.26(11) . 8_666 ?
O2 Pd5 Ba2 134.86(11) . 8_666 ?
O11 Pd5 Ba2 49.86(12) 7_565 8_666 ?
O12 Pd5 Ba2 46.55(12) . 8_666 ?
Dy1 Pd5 Ba2 157.712(17) . 8_666 ?
O3 Pd6 O3 85.7(2) . 7_565 ?
O3 Pd6 O13 92.31(17) . . ?
O3 Pd6 O13 177.96(17) 7_565 . ?
O3 Pd6 O13 177.96(17) . 7_565 ?
O3 Pd6 O13 92.31(17) 7_565 7_565 ?
O13 Pd6 O13 89.7(3) . 7_565 ?
O3 Pd6 Dy1 42.84(12) . . ?
O3 Pd6 Dy1 42.84(11) 7_565 . ?
O13 Pd6 Dy1 135.13(13) . . ?
O13 Pd6 Dy1 135.13(13) 7_565 . ?
O4 Pd7 O3 86.00(16) . 7_565 ?
O4 Pd7 O14 93.47(17) . . ?
O3 Pd7 O14 179.24(18) 7_565 . ?
O4 Pd7 O15 179.34(17) . 7_565 ?
O3 Pd7 O15 93.58(17) 7_565 7_565 ?
O14 Pd7 O15 86.95(17) . 7_565 ?
O4 Pd7 Dy1 42.88(11) . . ?
O3 Pd7 Dy1 43.13(11) 7_565 . ?
O14 Pd7 Dy1 136.32(13) . . ?
O15 Pd7 Dy1 136.68(12) 7_565 . ?
O4 Pd7 Ba1 128.03(11) . 2 ?
O3 Pd7 Ba1 127.30(12) 7_565 2 ?
O14 Pd7 Ba1 52.72(13) . 2 ?
O15 Pd7 Ba1 51.93(13) 7_565 2 ?
Dy1 Pd7 Ba1 145.759(17) . 2 ?
O4 Pd8 O4 85.8(2) . 7_565 ?
O4 Pd8 O16 178.15(17) . 7_565 ?
O4 Pd8 O16 92.58(17) 7_565 7_565 ?
O4 Pd8 O16 92.58(17) . . ?
O4 Pd8 O16 178.15(17) 7_565 . ?
O16 Pd8 O16 89.0(2) 7_565 . ?
O4 Pd8 Dy1 42.90(11) . . ?
O4 Pd8 Dy1 42.91(11) 7_565 . ?
O16 Pd8 Dy1 135.44(12) 7_565 . ?
O16 Pd8 Dy1 135.44(12) . . ?
O5 As1 O6 112.0(2) . . ?
O5 As1 O9 111.2(2) . . ?
O6 As1 O9 113.2(2) . . ?
O5 As1 C1 105.9(2) . . ?
O6 As1 C1 106.4(3) . . ?
O9 As1 C1 107.6(2) . . ?
O16 As2 O7 113.6(2) . . ?
O16 As2 O14 111.9(2) . . ?
O7 As2 O14 109.7(2) . . ?
O16 As2 C8 106.2(3) . . ?
O7 As2 C8 109.9(3) . . ?
O14 As2 C8 105.2(3) . . ?
O8 As3 O11 113.1(2) . . ?
O8 As3 O10 111.5(2) . . ?
O11 As3 O10 111.6(2) . . ?
O8 As3 C15 108.5(2) . . ?
O11 As3 C15 106.8(2) . . ?
O10 As3 C15 104.6(2) . . ?
O12 As4 O13 112.2(2) . . ?
O12 As4 O15 111.9(2) . . ?
O13 As4 O15 111.2(2) . . ?
O12 As4 C22 109.5(3) . . ?
O13 As4 C22 104.9(3) . . ?
O15 As4 C22 106.7(3) . . ?
O17 Ba1 O20 79.1(2) . 6_557 ?
O17 Ba1 O25 148.6(2) . . ?
O20 Ba1 O25 77.9(2) 6_557 . ?
O17 Ba1 O27 111.39(17) . . ?
O20 Ba1 O27 138.45(17) 6_557 . ?
O25 Ba1 O27 74.12(17) . . ?
O17 Ba1 O15 92.13(18) . 8_655 ?
O20 Ba1 O15 144.62(16) 6_557 8_655 ?
O25 Ba1 O15 118.86(18) . 8_655 ?
O27 Ba1 O15 76.70(14) . 8_655 ?
O17 Ba1 O26 81.9(2) . . ?
O20 Ba1 O26 74.7(2) 6_557 . ?
O25 Ba1 O26 71.6(2) . . ?
O27 Ba1 O26 67.64(18) . . ?
O15 Ba1 O26 138.38(17) 8_655 . ?
O17 Ba1 O14 133.55(18) . 2_554 ?
O20 Ba1 O14 103.06(17) 6_557 2_554 ?
O25 Ba1 O14 72.95(16) . 2_554 ?
O27 Ba1 O14 97.40(14) . 2_554 ?
O15 Ba1 O14 59.15(13) 8_655 2_554 ?
O26 Ba1 O14 144.12(19) . 2_554 ?
O17 Ba1 O19 71.64(18) . 6_557 ?
O20 Ba1 O19 45.78(18) 6_557 6_557 ?
O25 Ba1 O19 105.78(19) . 6_557 ?
O27 Ba1 O19 174.56(16) . 6_557 ?
O15 Ba1 O19 98.88(15) 8_655 6_557 ?
O26 Ba1 O19 117.63(19) . 6_557 ?
O14 Ba1 O19 77.49(15) 2_554 6_557 ?
O17 Ba1 O18 45.05(16) . . ?
O20 Ba1 O18 116.36(18) 6_557 . ?
O25 Ba1 O18 133.15(16) . . ?
O27 Ba1 O18 66.76(14) . . ?
O15 Ba1 O18 76.40(14) 8_655 . ?
O26 Ba1 O18 70.39(18) . . ?
O14 Ba1 O18 135.39(14) 2_554 . ?
O19 Ba1 O18 115.58(16) 6_557 . ?
O17 Ba1 C14 72.2(2) . 6_557 ?
O20 Ba1 C14 22.89(19) 6_557 6_557 ?
O25 Ba1 C14 93.4(2) . 6_557 ?
O27 Ba1 C14 161.34(19) . 6_557 ?
O15 Ba1 C14 121.89(18) 8_655 6_557 ?
O26 Ba1 C14 95.5(2) . 6_557 ?
O14 Ba1 C14 91.97(18) 2_554 6_557 ?
O19 Ba1 C14 23.05(19) 6_557 6_557 ?
O18 Ba1 C14 116.40(18) . 6_557 ?
O17 Ba1 C7 22.33(19) . . ?
O20 Ba1 C7 96.8(2) 6_557 . ?
O25 Ba1 C7 144.9(2) . . ?
O27 Ba1 C7 89.10(18) . . ?
O15 Ba1 C7 85.43(18) 8_655 . ?
O26 Ba1 C7 73.6(2) . . ?
O14 Ba1 C7 140.90(18) 2_554 . ?
O19 Ba1 C7 93.7(2) 6_557 . ?
O18 Ba1 C7 22.82(17) . . ?
C14 Ba1 C7 93.8(2) 6_557 . ?
O17 Ba1 Pd7 126.74(16) . 2_554 ?
O20 Ba1 Pd7 137.52(15) 6_557 2_554 ?
O25 Ba1 Pd7 84.55(15) . 2_554 ?
O27 Ba1 Pd7 69.26(11) . 2_554 ?
O15 Ba1 Pd7 34.71(9) 8_655 2_554 ?
O26 Ba1 Pd7 134.89(16) . 2_554 ?
O14 Ba1 Pd7 34.47(9) 2_554 2_554 ?
O19 Ba1 Pd7 105.31(12) 6_557 2_554 ?
O18 Ba1 Pd7 103.91(10) . 2_554 ?
C14 Ba1 Pd7 124.34(16) 6_557 2_554 ?
C7 Ba1 Pd7 118.48(15) . 2_554 ?
O29 Ba2 O30 70.4(2) . . ?
O29 Ba2 O18 138.04(17) . . ?
O30 Ba2 O18 92.56(19) . . ?
O29 Ba2 O34 93.6(2) . . ?
O30 Ba2 O34 67.2(3) . . ?
O18 Ba2 O34 115.3(2) . . ?
O29 Ba2 O12 142.95(16) . 8_655 ?
O30 Ba2 O12 126.4(2) . 8_655 ?
O18 Ba2 O12 78.09(14) . 8_655 ?
O34 Ba2 O12 70.0(2) . 8_655 ?
O29 Ba2 O31 71.54(18) . . ?
O30 Ba2 O31 78.5(2) . . ?
O18 Ba2 O31 67.51(17) . . ?
O34 Ba2 O31 145.5(2) . . ?
O12 Ba2 O31 138.78(16) 8_655 . ?
O29 Ba2 O28 67.05(16) . . ?
O30 Ba2 O28 132.1(2) . . ?
O18 Ba2 O28 104.61(15) . . ?
O34 Ba2 O28 135.3(2) . . ?
O12 Ba2 O28 100.98(13) 8_655 . ?
O31 Ba2 O28 68.19(18) . . ?
O29 Ba2 O27 110.87(16) . . ?
O30 Ba2 O27 153.7(2) . . ?
O18 Ba2 O27 68.73(14) . . ?
O34 Ba2 O27 136.9(2) . . ?
O12 Ba2 O27 69.30(14) 8_655 . ?
O31 Ba2 O27 77.33(17) . . ?
O28 Ba2 O27 44.15(14) . . ?
O29 Ba2 O11 85.23(16) . 2_554 ?
O30 Ba2 O11 130.39(18) . 2_554 ?
O18 Ba2 O11 130.93(13) . 2_554 ?
O34 Ba2 O11 72.3(2) . 2_554 ?
O12 Ba2 O11 58.47(12) 8_655 2_554 ?
O31 Ba2 O11 134.18(17) . 2_554 ?
O28 Ba2 O11 66.45(14) . 2_554 ?
O27 Ba2 O11 74.98(13) . 2_554 ?
O29 Ba2 N1 89.01(17) . . ?
O30 Ba2 N1 148.2(2) . . ?
O18 Ba2 N1 86.89(15) . . ?
O34 Ba2 N1 140.5(2) . . ?
O12 Ba2 N1 84.61(14) 8_655 . ?
O31 Ba2 N1 71.91(18) . . ?
O28 Ba2 N1 22.07(14) . . ?
O27 Ba2 N1 22.09(13) . . ?
O11 Ba2 N1 68.68(13) 2_554 . ?
O29 Ba2 Pd5 115.45(13) . 8_655 ?
O30 Ba2 Pd5 148.19(19) . 8_655 ?
O18 Ba2 Pd5 99.33(11) . 8_655 ?
O34 Ba2 Pd5 81.11(18) . 8_655 ?
O12 Ba2 Pd5 31.69(9) 8_655 8_655 ?
O31 Ba2 Pd5 133.29(14) . 8_655 ?
O28 Ba2 Pd5 73.01(10) . 8_655 ?
O27 Ba2 Pd5 56.63(10) . 8_655 ?
O11 Ba2 Pd5 31.75(8) 2_554 8_655 ?
N1 Ba2 Pd5 62.50(10) . 8_655 ?
O29 Ba2 Ba1 132.86(13) . . ?
O30 Ba2 Ba1 127.56(16) . . ?
O18 Ba2 Ba1 36.47(10) . . ?
O34 Ba2 Ba1 133.02(18) . . ?
O12 Ba2 Ba1 67.56(9) 8_655 . ?
O31 Ba2 Ba1 71.27(13) . . ?
O28 Ba2 Ba1 72.89(10) . . ?
O27 Ba2 Ba1 32.40(9) . . ?
O11 Ba2 Ba1 100.88(8) 2_554 . ?
N1 Ba2 Ba1 52.30(10) . . ?
Pd5 Ba2 Ba1 73.289(11) 8_655 . ?
O24 Ba3 O8 154.9(2) . 8_666 ?
O24 Ba3 O22 70.5(2) . 4_557 ?
O8 Ba3 O22 102.97(17) 8_666 4_557 ?
O24 Ba3 O9 105.0(2) . 8_666 ?
O8 Ba3 O9 62.90(12) 8_666 8_666 ?
O22 Ba3 O9 137.73(17) 4_557 8_666 ?
O24 Ba3 O23 48.1(2) . . ?
O8 Ba3 O23 140.09(16) 8_666 . ?
O22 Ba3 O23 115.93(19) 4_557 . ?
O9 Ba3 O23 81.60(17) 8_666 . ?
O24 Ba3 O32 79.2(3) . . ?
O8 Ba3 O32 76.1(2) 8_666 . ?
O22 Ba3 O32 66.4(2) 4_557 . ?
O9 Ba3 O32 71.41(19) 8_666 . ?
O23 Ba3 O32 110.7(2) . . ?
O24 Ba3 O21 96.8(2) . 4_557 ?
O8 Ba3 O21 94.87(16) 8_666 4_557 ?
O22 Ba3 O21 46.01(17) 4_557 4_557 ?
O9 Ba3 O21 157.55(16) 8_666 4_557 ?
O23 Ba3 O21 118.1(2) . 4_557 ?
O32 Ba3 O21 107.9(2) . 4_557 ?
O24 Ba3 O28 134.6(2) . 7_566 ?
O8 Ba3 O28 70.50(14) 8_666 7_566 ?
O22 Ba3 O28 111.08(16) 4_557 7_566 ?
O9 Ba3 O28 101.39(13) 8_666 7_566 ?
O23 Ba3 O28 101.61(18) . 7_566 ?
O32 Ba3 O28 145.0(2) . 7_566 ?
O21 Ba3 O28 65.76(15) 4_557 7_566 ?
O24 Ba3 O33 117.7(2) . . ?
O8 Ba3 O33 79.57(14) 8_666 . ?
O22 Ba3 O33 152.63(17) 4_557 . ?
O9 Ba3 O33 68.02(14) 8_666 . ?
O23 Ba3 O33 70.16(17) . . ?
O32 Ba3 O33 138.8(2) . . ?
O21 Ba3 O33 106.82(16) 4_557 . ?
O28 Ba3 O33 43.43(15) 7_566 . ?
O24 Ba3 C28 24.1(2) . . ?
O8 Ba3 C28 156.1(2) 8_666 . ?
O22 Ba3 C28 93.4(2) 4_557 . ?
O9 Ba3 C28 93.3(2) 8_666 . ?
O23 Ba3 C28 24.0(2) . . ?
O32 Ba3 C28 95.1(3) . . ?
O21 Ba3 C28 109.0(2) 4_557 . ?
O28 Ba3 C28 119.7(2) 7_566 . ?
O33 Ba3 C28 93.9(2) . . ?
O24 Ba3 C21 81.9(2) . 4_557 ?
O8 Ba3 C21 101.39(17) 8_666 4_557 ?
O22 Ba3 C21 23.17(18) 4_557 4_557 ?
O9 Ba3 C21 156.19(18) 8_666 4_557 ?
O23 Ba3 C21 117.8(2) . 4_557 ?
O32 Ba3 C21 88.0(2) . 4_557 ?
O21 Ba3 C21 22.97(18) 4_557 4_557 ?
O28 Ba3 C21 88.62(18) 7_566 4_557 ?
O33 Ba3 C21 129.49(19) . 4_557 ?
C28 Ba3 C21 100.5(2) . 4_557 ?
O24 Ba3 N1 131.2(2) . 7_566 ?
O8 Ba3 N1 71.43(14) 8_666 7_566 ?
O22 Ba3 N1 132.84(16) 4_557 7_566 ?
O9 Ba3 N1 82.92(14) 8_666 7_566 ?
O23 Ba3 N1 87.46(17) . 7_566 ?
O32 Ba3 N1 145.3(2) . 7_566 ?
O21 Ba3 N1 87.10(15) 4_557 7_566 ?
O28 Ba3 N1 21.88(14) 7_566 7_566 ?
O33 Ba3 N1 21.83(14) . 7_566 ?
C28 Ba3 N1 109.7(2) . 7_566 ?
C21 Ba3 N1 110.06(18) 4_557 7_566 ?
Pd2 O1 Pd1 116.24(18) 7_565 . ?
Pd2 O1 Pd3 116.33(19) 7_565 . ?
Pd1 O1 Pd3 115.42(19) . . ?
Pd2 O1 Dy1 102.63(16) 7_565 . ?
Pd1 O1 Dy1 101.16(16) . . ?
Pd3 O1 Dy1 101.29(16) . . ?
Pd3 O2 Pd4 116.70(19) . . ?
Pd3 O2 Pd5 116.49(19) . . ?
Pd4 O2 Pd5 114.68(18) . . ?
Pd3 O2 Dy1 101.73(16) . . ?
Pd4 O2 Dy1 100.92(16) . . ?
Pd5 O2 Dy1 102.62(16) . . ?
Pd6 O3 Pd7 115.76(19) . 7_565 ?
Pd6 O3 Pd5 116.78(19) . . ?
Pd7 O3 Pd5 114.59(19) 7_565 . ?
Pd6 O3 Dy1 102.30(16) . . ?
Pd7 O3 Dy1 101.56(16) 7_565 . ?
Pd5 O3 Dy1 102.50(16) . . ?
Pd8 O4 Pd7 115.39(19) . . ?
Pd8 O4 Pd2 116.67(19) . . ?
Pd7 O4 Pd2 115.10(19) . . ?
Pd8 O4 Dy1 101.87(16) . . ?
Pd7 O4 Dy1 101.86(16) . . ?
Pd2 O4 Dy1 102.60(16) . . ?
As1 O5 Pd1 116.9(2) . . ?
As1 O6 Pd2 115.2(2) . . ?
As2 O7 Pd2 115.4(2) . . ?
As3 O8 Pd3 116.4(2) . 7_565 ?
As3 O8 Ba3 134.3(2) . 8_655 ?
Pd3 O8 Ba3 99.33(16) 7_565 8_655 ?
As1 O9 Pd3 115.7(2) . 7_565 ?
As1 O9 Ba3 138.6(2) . 8_655 ?
Pd3 O9 Ba3 97.76(16) 7_565 8_655 ?
As3 O10 Pd4 116.6(2) . . ?
As3 O11 Pd5 114.7(2) . 7_565 ?
As3 O11 Ba2 137.3(2) . 2 ?
Pd5 O11 Ba2 98.39(16) 7_565 2 ?
As4 O12 Pd5 114.7(2) . . ?
As4 O12 Ba2 130.0(2) . 8_666 ?
Pd5 O12 Ba2 101.76(16) . 8_666 ?
As4 O13 Pd6 117.5(2) . . ?
As2 O14 Pd7 115.8(2) . . ?
As2 O14 Ba1 132.8(2) . 2 ?
Pd7 O14 Ba1 92.81(16) . 2 ?
As4 O15 Pd7 115.4(2) . 7_565 ?
As4 O15 Ba1 130.7(2) . 8_666 ?
Pd7 O15 Ba1 93.36(17) 7_565 8_666 ?
As2 O16 Pd8 117.0(2) . . ?
C7 O17 Ba1 102.4(5) . . ?
C7 O18 Ba2 160.4(5) . . ?
C7 O18 Ba1 87.7(4) . . ?
Ba2 O18 Ba1 110.16(16) . . ?
C14 O19 Ba1 92.6(5) . 6_657 ?
C14 O20 Ba1 98.2(5) . 6_657 ?
C21 O21 Ba3 93.8(5) . 4_457 ?
C21 O22 Ba3 98.2(5) . 4_457 ?
C28 O23 Ba3 91.7(5) . . ?
C28 O24 Ba3 96.3(6) . . ?
N1 O27 Ba1 135.3(4) . . ?
N1 O27 Ba2 97.8(4) . . ?
Ba1 O27 Ba2 114.07(16) . . ?
N1 O28 Ba2 98.4(4) . . ?
N1 O28 Ba3 99.2(4) . 7_564 ?
Ba2 O28 Ba3 155.9(2) . 7_564 ?
N1 O33 Ba3 96.6(4) 7_566 . ?
C6 C1 C2 120.5(6) . . ?
C6 C1 As1 120.5(5) . . ?
C2 C1 As1 119.0(5) . . ?
C1 C2 C3 118.3(7) . . ?
C4 C3 C2 121.0(8) . . ?
C5 C4 C3 119.3(7) . . ?
C5 C4 C7 121.4(7) . . ?
C3 C4 C7 119.2(7) . . ?
C4 C5 C6 121.8(7) . . ?
C5 C6 C1 119.1(7) . . ?
O18 C7 O17 124.3(7) . . ?
O18 C7 C4 119.4(7) . . ?
O17 C7 C4 116.3(7) . . ?
O18 C7 Ba1 69.5(4) . . ?
O17 C7 Ba1 55.3(4) . . ?
C4 C7 Ba1 169.9(6) . . ?
C9 C8 C13 120.2(7) . . ?
C9 C8 As2 121.8(6) . . ?
C13 C8 As2 117.6(6) . . ?
C8 C9 C10 119.6(8) . . ?
C11 C10 C9 121.6(8) . . ?
C12 C11 C10 118.5(8) . . ?
C12 C11 C14 118.9(8) . . ?
C10 C11 C14 122.5(7) . . ?
C11 C12 C13 120.3(10) . . ?
C8 C13 C12 119.6(9) . . ?
O19 C14 O20 122.5(7) . . ?
O19 C14 C11 120.1(7) . . ?
O20 C14 C11 117.4(7) . . ?
O19 C14 Ba1 64.3(4) . 6_657 ?
O20 C14 Ba1 58.9(4) . 6_657 ?
C11 C14 Ba1 172.1(6) . 6_657 ?
C20 C15 C16 120.4(6) . . ?
C20 C15 As3 121.5(5) . . ?
C16 C15 As3 117.8(5) . . ?
C17 C16 C15 120.0(7) . . ?
C16 C17 C18 120.5(7) . . ?
C19 C18 C17 118.8(7) . . ?
C19 C18 C21 122.3(7) . . ?
C17 C18 C21 118.9(7) . . ?
C18 C19 C20 120.7(7) . . ?
C15 C20 C19 119.4(7) . . ?
O21 C21 O22 121.3(7) . . ?
O21 C21 C18 119.9(7) . . ?
O22 C21 C18 118.7(7) . . ?
O21 C21 Ba3 63.2(4) . 4_457 ?
O22 C21 Ba3 58.7(4) . 4_457 ?
C18 C21 Ba3 173.9(5) . 4_457 ?
C23 C22 C27 120.7(7) . . ?
C23 C22 As4 118.2(5) . . ?
C27 C22 As4 121.0(5) . . ?
C22 C23 C24 120.7(8) . . ?
C23 C24 C25 119.3(9) . . ?
C26 C25 C24 120.2(8) . . ?
C26 C25 C28 120.2(8) . . ?
C24 C25 C28 119.3(8) . . ?
C25 C26 C27 119.1(8) . . ?
C22 C27 C26 119.7(7) . . ?
O23 C28 O24 123.9(9) . . ?
O23 C28 C25 119.8(9) . . ?
O24 C28 C25 116.3(9) . . ?
O23 C28 Ba3 64.3(5) . . ?
O24 C28 Ba3 59.6(5) . . ?
C25 C28 Ba3 175.7(7) . . ?
O33 N1 O27 121.1(6) 7_564 . ?
O33 N1 O28 119.3(6) 7_564 . ?
O27 N1 O28 119.6(6) . . ?
O33 N1 Ba2 176.6(5) 7_564 . ?
O27 N1 Ba2 60.1(3) . . ?
O28 N1 Ba2 59.6(4) . . ?
O33 N1 Ba3 61.6(3) 7_564 7_564 ?
O27 N1 Ba3 167.9(4) . 7_564 ?
O28 N1 Ba3 58.9(4) . 7_564 ?
Ba2 N1 Ba3 116.51(17) . 7_564 ?
 
_refine_diff_density_max    2.783
_refine_diff_density_min   -1.764
_refine_diff_density_rms    0.148

_shelx_res_file
;
TITL shelxt_a.res in Pnma
    shelx.res
    created by SHELXL-2019/3 at 23:02:08 on 17-Jun-2024
CELL  0.71073  29.6666  27.5200  27.5151   90.000   90.000   90.000
ZERR    4.00   0.0017   0.0017   0.0017    0.000    0.000    0.000
LATT   1
SYMM  1/2 - X, - Y, 1/2 + Z
SYMM  - X, 1/2 + Y, - Z
SYMM  1/2 + X, 1/2 - Y, 1/2 - Z
SFAC  DY   PD   AS   BA   O    C    H    N
UNIT  4   48    32   24  272   224  128  8
MERG   2
OMIT     0   2   0
OMIT     2   2   0
OMIT     6   3   0
OMIT     3   1   1
OMIT     3   2   1
OMIT     0   0   2
OMIT     2   0   2
OMIT     3   0   2
OMIT     4   0   2
OMIT     1   2   2
OMIT     2   2   2
OMIT     2   4   2
OMIT     0   1   3
OMIT     1   1   3
OMIT     3   1   3
OMIT     1   3   3
OMIT    10  10   3
OMIT     0   0   4
OMIT     2   2   4
OMIT     0  10   4
OMIT     1   3   8
OMIT     0   4   0
OMIT     3   2   3
OMIT     5   0   4
OMIT     7   7   9
OMIT     2   0  10
ABIN
SHEL 999 0.84
ISOR 0.005 0.01 $C $O $N
FMAP   2
PLAN   30
ACTA
BOND
L.S.  15    0  701
TEMP     0.00
WGHT    0.065200  145.631332
FVAR       0.01246
DY1   1    0.253155    0.250000    0.981474    10.50000    0.02218    0.02395 =
         0.02714    0.00000    0.00024    0.00000
PD1   2    0.232140    0.250000    0.861451    10.50000    0.02686    0.02675 =
         0.02698    0.00000    0.00104    0.00000
PD2   2    0.299453    0.162966    0.909808    11.00000    0.02451    0.02557 =
         0.03036   -0.00185    0.00239    0.00052
PD3   2    0.187108    0.337052    0.933323    11.00000    0.02404    0.02657 =
         0.02763    0.00175    0.00167    0.00278
PD4   2    0.142656    0.250000    1.006117    10.50000    0.02236    0.02696 =
         0.03046    0.00000    0.00248    0.00000
PD5   2    0.208359    0.336874    1.054500    11.00000    0.02472    0.02581 =
         0.02846   -0.00157    0.00038    0.00156
PD6   2    0.275835    0.250000    1.101815    10.50000    0.02683    0.02709 =
         0.02670    0.00000   -0.00168    0.00000
PD7   2    0.318932    0.162858    1.030151    11.00000    0.02444    0.02612 =
         0.03171    0.00279    0.00039    0.00207
PD8   2    0.365031    0.250000    0.960688    10.50000    0.02143    0.02597 =
         0.03425    0.00000    0.00108    0.00000
AS1   3    0.227204    0.139112    0.829265    11.00000    0.03196    0.03185 =
         0.02939   -0.00425    0.00307   -0.00410
AS2   3    0.395989    0.140047    0.954060    11.00000    0.02558    0.02970 =
         0.04282    0.00241    0.00426    0.00503
AS3   3    0.112354    0.139878    1.012972    11.00000    0.02521    0.03083 =
         0.03268   -0.00087    0.00273   -0.00455
AS4   3    0.280785    0.360669    1.134864    11.00000    0.03226    0.03192 =
         0.03244   -0.00559   -0.00167   -0.00117
BA1   4    0.163872   -0.035812    0.544289    11.00000    0.03245    0.03469 =
         0.04925   -0.00914   -0.00764    0.00663
BA2   4    0.315182   -0.036221    0.602403    11.00000    0.03949    0.04336 =
         0.05383   -0.00793   -0.00142   -0.00216
BA3   4    0.359469    0.543024    1.403901    11.00000    0.03816    0.04430 =
         0.04321   -0.01101   -0.00958    0.01291
O1    5    0.241949    0.299659    0.913364    11.00000    0.02262    0.02691 =
         0.02850   -0.00072    0.00493    0.00110
O2    5    0.190394    0.299657    0.995163    11.00000    0.02694    0.02416 =
         0.02595    0.00075    0.00084   -0.00139
O3    5    0.265312    0.298828    1.050365    11.00000    0.02468    0.02436 =
         0.02908    0.00263   -0.00217   -0.00133
O4    5    0.316588    0.200899    0.968805    11.00000    0.02323    0.02577 =
         0.03006   -0.00116   -0.00021   -0.00233
O5    5    0.223004    0.197627    0.810411    11.00000    0.04422    0.03354 =
         0.03233   -0.00424    0.00062   -0.00506
O6    5    0.279788    0.125758    0.849851    11.00000    0.03216    0.03550 =
         0.04046   -0.00709    0.00156   -0.00070
O7    5    0.359481    0.126263    0.908340    11.00000    0.03341    0.03404 =
         0.04244   -0.00335    0.00397    0.00605
O8    5    0.130771    0.126839    0.956141    11.00000    0.03021    0.03496 =
         0.03765   -0.00389    0.00880   -0.00777
O9    5    0.185791    0.125122    0.869825    11.00000    0.03697    0.03416 =
         0.03340   -0.00840    0.00136   -0.00534
O10   5    0.095399    0.198893    1.017701    11.00000    0.03124    0.03260 =
         0.04508   -0.00077    0.00805   -0.00255
O11   5    0.150157    0.125109    1.056844    11.00000    0.03402    0.03233 =
         0.03940    0.00668    0.00039   -0.00612
O12   5    0.227778    0.373468    1.115397    11.00000    0.03428    0.03401 =
         0.03331   -0.00613   -0.00317    0.00299
O13   5    0.286431    0.301584    1.152387    11.00000    0.03918    0.03148 =
         0.03580   -0.00276   -0.00536    0.00048
O14   5    0.372895    0.123888    1.008805    11.00000    0.03231    0.03629 =
         0.04070    0.00616    0.00317    0.00422
O15   5    0.320558    0.376126    1.092656    11.00000    0.03208    0.03287 =
         0.04216   -0.00936    0.00289   -0.00836
O16   5    0.413179    0.198515    0.953758    11.00000    0.02705    0.03185 =
         0.05012    0.00098    0.00543    0.00329
O17   5    0.155516    0.013278    0.629103    11.00000    0.06296    0.08568 =
         0.06888   -0.02926   -0.01289    0.01149
O18   5    0.227300   -0.008069    0.625385    11.00000    0.05056    0.04914 =
         0.04871   -0.01180    0.00081    0.00175
O19   5    0.570401   -0.025072    0.934807    11.00000    0.04509    0.05024 =
         0.08015   -0.00131    0.00501    0.01188
O20   5    0.599895    0.031250    0.980090    11.00000    0.05185    0.07516 =
         0.07546   -0.01405   -0.00920    0.02401
O21   5   -0.088642    0.015256    1.030610    11.00000    0.04731    0.06781 =
         0.06588    0.00972   -0.00156   -0.01902
O22   5   -0.054128   -0.005896    1.098096    11.00000    0.05728    0.07559 =
         0.06321    0.00787    0.00018   -0.02422
O23   5    0.296283    0.496090    1.343899    11.00000    0.06492    0.07626 =
         0.06828   -0.03291   -0.00397    0.00032
O24   5    0.369373    0.485247    1.324965    11.00000    0.08871    0.11831 =
         0.10049   -0.04632   -0.00512   -0.00112
O25   5    0.170905   -0.033266    0.443785    11.00000    0.06421    0.09438 =
         0.06177   -0.00511   -0.00014   -0.02568
O26   5    0.212217    0.048000    0.518003    11.00000    0.08355    0.05207 =
         0.11034    0.01523   -0.01559   -0.00936
O27   5    0.254200   -0.055856    0.523234    11.00000    0.03792    0.04693 =
         0.04184   -0.00033    0.00231    0.00074
O28   5    0.319361   -0.030982    0.498250    11.00000    0.03989    0.04758 =
         0.05936   -0.00404   -0.00019   -0.00452
O29   5    0.392414    0.005782    0.569460    11.00000    0.05171    0.06596 =
         0.07129   -0.00305   -0.00145   -0.01060
O30   5    0.352091    0.021987    0.675167    11.00000    0.07274    0.10764 =
         0.10312   -0.04176   -0.00959   -0.00569
O31   5    0.294132    0.058745    0.567590    11.00000    0.06321    0.05847 =
         0.09483    0.00129    0.00176   -0.00010
O32   5    0.419966    0.598897    1.347821    11.00000    0.06950    0.11041 =
         0.11308    0.03074    0.00476   -0.00690
O33   5    0.268972    0.551860    1.446095    11.00000    0.04115    0.06122 =
         0.05419    0.00152   -0.00082    0.00329
O34   5    0.359737   -0.090071    0.674307    11.00000    0.10569    0.11690 =
         0.08088    0.00878   -0.01564    0.01069
C1    6    0.217932    0.100227    0.773010    11.00000    0.03753    0.03618 =
         0.03216   -0.00415    0.00156   -0.00665
C2    6    0.174045    0.088003    0.759697    11.00000    0.05018    0.05895 =
         0.05052   -0.01388    0.00295   -0.00064
AFIX  43
H2    7    0.149585    0.097850    0.778401    11.00000   -1.20000
AFIX   0
C3    6    0.167747    0.060497    0.717407    11.00000    0.04985    0.06311 =
         0.05894   -0.00962   -0.00676   -0.00395
AFIX  43
H3    7    0.138683    0.052327    0.707732    11.00000   -1.20000
AFIX   0
C4    6    0.203805    0.045407    0.690014    11.00000    0.05254    0.04704 =
         0.04197   -0.00888    0.00053   -0.00076
C5    6    0.246322    0.057385    0.704348    11.00000    0.04708    0.05817 =
         0.05125   -0.01616    0.00252    0.00311
AFIX  43
H5    7    0.270716    0.046506    0.686120    11.00000   -1.20000
AFIX   0
C6    6    0.254157    0.085164    0.745096    11.00000    0.04640    0.05323 =
         0.04552   -0.01189    0.00348   -0.00322
AFIX  43
H6    7    0.283406    0.093699    0.753758    11.00000   -1.20000
AFIX   0
C7    6    0.195317    0.014724    0.644168    11.00000    0.05323    0.05417 =
         0.05282   -0.00975   -0.00663    0.00026
C8    6    0.449115    0.101653    0.948193    11.00000    0.03090    0.03534 =
         0.04808    0.00285    0.00617    0.00459
C9    6    0.447547    0.054346    0.934266    11.00000    0.05209    0.05653 =
         0.07410   -0.01181   -0.00497    0.00518
AFIX  43
H9    7    0.420432    0.040574    0.924367    11.00000   -1.20000
AFIX   0
C10   6    0.486487    0.026786    0.934889    11.00000    0.05446    0.04998 =
         0.07229   -0.00580   -0.00138    0.00929
AFIX  43
H10   7    0.485598   -0.004959    0.923337    11.00000   -1.20000
AFIX   0
C11   6    0.526195    0.044987    0.952026    11.00000    0.03685    0.04566 =
         0.04983    0.00063    0.00217    0.00748
C12   6    0.527622    0.092288    0.966220    11.00000    0.06930    0.07879 =
         0.09788   -0.01141   -0.00872    0.00713
AFIX  43
H12   7    0.554417    0.105427    0.977843    11.00000   -1.20000
AFIX   0
C13   6    0.488614    0.121557    0.963396    11.00000    0.05876    0.06732 =
         0.09620   -0.01125   -0.00458    0.01109
AFIX  43
H13   7    0.489936    0.154237    0.971882    11.00000   -1.20000
AFIX   0
C14   6    0.568447    0.014905    0.955267    11.00000    0.04107    0.05455 =
         0.05426    0.00166    0.00090    0.00905
C15   6    0.059630    0.103012    1.025314    11.00000    0.02922    0.03473 =
         0.03730    0.00182    0.00105   -0.00494
C16   6    0.049940    0.091518    1.072649    11.00000    0.04553    0.05579 =
         0.04936   -0.00236    0.00099   -0.01343
AFIX  43
H16   7    0.069188    0.101402    1.097428    11.00000   -1.20000
AFIX   0
C17   6    0.011902    0.065473    1.083427    11.00000    0.05105    0.06036 =
         0.05259    0.00520    0.00682   -0.01169
AFIX  43
H17   7    0.005474    0.057632    1.115565    11.00000   -1.20000
AFIX   0
C18   6   -0.017328    0.050590    1.046482    11.00000    0.03660    0.04838 =
         0.04616    0.00268    0.00613   -0.00561
C19   6   -0.008677    0.064720    1.000276    11.00000    0.04307    0.04732 =
         0.05369   -0.00380   -0.00740   -0.00959
AFIX  43
H19   7   -0.028782    0.056672    0.975624    11.00000   -1.20000
AFIX   0
C20   6    0.030345    0.091404    0.989201    11.00000    0.04129    0.04595 =
         0.04613    0.00214   -0.00057   -0.01087
AFIX  43
H20   7    0.036083    0.101044    0.957402    11.00000   -1.20000
AFIX   0
C21   6   -0.055888    0.018719    1.059041    11.00000    0.04065    0.05392 =
         0.05382   -0.00634   -0.00028   -0.00697
C22   6    0.293579    0.397319    1.191374    11.00000    0.04019    0.03937 =
         0.03103   -0.00580   -0.00443   -0.00031
C23   6    0.337527    0.408435    1.201154    11.00000    0.05534    0.06277 =
         0.05793   -0.01653   -0.00070    0.00188
AFIX  43
H23   7    0.360012    0.398513    1.179796    11.00000   -1.20000
AFIX   0
C24   6    0.348911    0.434169    1.242285    11.00000    0.06142    0.07041 =
         0.07080   -0.02356   -0.00561    0.00212
AFIX  43
H24   7    0.378839    0.442115    1.248449    11.00000   -1.20000
AFIX   0
C25   6    0.315201    0.448160    1.274521    11.00000    0.06225    0.05932 =
         0.05773   -0.01662   -0.00440   -0.00264
C26   6    0.270313    0.437866    1.264336    11.00000    0.05560    0.06170 =
         0.04899   -0.01637   -0.00042   -0.00280
AFIX  43
H26   7    0.247580    0.448613    1.284979    11.00000   -1.20000
AFIX   0
C27   6    0.259793    0.411121    1.222616    11.00000    0.04867    0.05468 =
         0.04850   -0.00678    0.00272   -0.00485
AFIX  43
H27   7    0.230047    0.402715    1.216052    11.00000   -1.20000
AFIX   0
C28   6    0.327203    0.478476    1.317436    11.00000    0.06770    0.08101 =
         0.07319   -0.02642   -0.00779    0.00105
N1    8    0.280504   -0.046098    0.489057    11.00000    0.03404    0.04208 =
         0.04979   -0.00288   -0.00493    0.00189
HKLF    4


REM  shelxt_a.res in Pnma
REM wR2 = 0.1271, GooF = S = 1.057, Restrained GooF = 1.070 for all data
REM R1 = 0.0393 for 16635 Fo > 4sig(Fo) and 0.0507 for all 20277 data
REM 697 parameters refined using 378 restraints

END

WGHT      0.0651    145.6301

REM Highest difference peak  2.783,  deepest hole -1.764,  1-sigma level  0.148
Q1    1   0.3347  0.5313  1.4236  11.00000  0.05    2.78
Q2    1   0.1373 -0.0413  0.5583  11.00000  0.05    1.54
Q3    1   0.3987  0.4538  1.2722  11.00000  0.05    1.35
Q4    1   0.1638 -0.0021  0.4414  11.00000  0.05    1.09
Q5    1  -0.0155  0.0414  1.1401  11.00000  0.05    1.07
Q6    1   0.3611  0.4603  1.3461  11.00000  0.05    1.07
Q7    1   0.1151  0.0336  0.6936  11.00000  0.05    0.89
Q8    1   0.2016  0.3606  0.9513  11.00000  0.05    0.86
Q9    1   0.3846 -0.0714  0.6966  11.00000  0.05    0.84
Q10   1   0.3505  0.2500  0.9795  10.50000  0.05    0.83
Q11   1   0.2876  0.3374  1.1526  11.00000  0.05    0.82
Q12   1   0.1235  0.2500  0.9832  10.50000  0.05    0.81
Q13   1   0.2442 -0.0745  0.4819  11.00000  0.05    0.79
Q14   1   0.2034  0.3204  1.0810  11.00000  0.05    0.77
Q15   1   0.3003 -0.0081  0.6322  11.00000  0.05    0.77
Q16   1   0.2868  0.2500  1.1820  10.50000  0.05    0.77
Q17   1   0.4823  0.1104  0.9900  11.00000  0.05    0.76
Q18   1   0.3178  0.4616  1.3387  11.00000  0.05    0.74
Q19   1   0.1695 -0.0124  0.5412  11.00000  0.05    0.74
Q20   1   0.1650 -0.0519  0.4061  11.00000  0.05    0.70
Q21   1   0.2562  0.5027  1.3384  11.00000  0.05    0.69
Q22   1   0.1513 -0.0057  0.6468  11.00000  0.05    0.69
Q23   1   0.0953  0.1606  1.0046  11.00000  0.05    0.68
Q24   1   0.2076  0.1602  0.8230  11.00000  0.05    0.67
Q25   1   0.5177  0.0724  0.9937  11.00000  0.05    0.67
Q26   1   0.3605  0.0195  0.7165  11.00000  0.05    0.66
Q27   1   0.2506  0.5092  1.3471  11.00000  0.05    0.66
Q28   1   0.3462  0.0316  0.7179  11.00000  0.05    0.64
Q29   1   0.3365 -0.0694  0.5972  11.00000  0.05    0.64
Q30   1   0.1178  0.1311  1.0478  11.00000  0.05    0.63
;
_shelx_res_checksum   12810

_shelx_hkl_file
;
   0   0  -2    0.00    0.02
   0   0  -2    0.00    0.02
   0   0  -2   -0.01    0.01
   0   0   2    0.01    0.02
   0   0   2    0.02    0.02
   0   0   2    0.00    0.02
   0   0  -3    0.02    0.03
   0   0  -3   -0.02    0.02
   0   0  -3    0.00    0.03
   0   0  -3   -0.03    0.03
   0   0  -3    0.01    0.02
   0   0  -3    0.03    0.03
   0   0   3    0.03    0.03
   0   0   3    0.00    0.03
   0   0   3   -0.01    0.02
   0   0   3    0.04    0.04
   0   0   3   -0.02    0.02
   0   0   3   -0.01    0.02
   0   0  -4    3.87    0.22
   0   0  -4    4.16    0.23
   0   0  -4    3.86    0.22
   0   0   4    3.65    0.20
   0   0   4    4.29    0.23
   0   0   4    3.73    0.24
   0   0  -5    0.05    0.08
   0   0  -5    0.06    0.09
   0   0  -5    0.28    0.11
   0   0  -5   -0.12    0.11
   0   0  -5    0.08    0.09
   0   0  -5    0.15    0.07
   0   0   5    0.21    0.09
   0   0   5    0.18    0.10
   0   0   5    0.02    0.10
   0   0   5   -0.05    0.12
   0   0   5    0.07    0.07
   0   0   5   -0.07    0.09
   0   0  -6   12.26    0.58
   0   0  -6   12.73    0.64
   0   0  -6   12.35    0.62
   0   0  -6   10.53    0.61
   0   0  -6   13.52    0.61
   0   0   6   12.43    0.62
   0   0   6   13.44    0.63
   0   0   6   11.93    0.61
   0   0   6   12.99    0.58
   0   0   6   12.19    0.61
   0   0   6   13.50    0.64
   0   0  -7    0.02    0.13
   0   0  -7    0.25    0.12
   0   0  -7   -0.24    0.12
   0   0  -7    0.00    0.09
   0   0  -7    0.28    0.15
   0   0  -7    0.02    0.15
   0   0   7    0.09    0.16
   0   0   7    0.01    0.09
   0   0   7   -0.02    0.11
   0   0   7    0.25    0.14
   0   0   7    0.15    0.10
   0   0   7    0.03    0.12
   0   0  -8   19.02    0.92
   0   0  -8   20.64    0.98
   0   0  -8   20.09    0.99
   0   0  -8   19.31    0.95
   0   0  -8   21.24    0.97
   0   0  -8   21.48    0.96
   0   0   8   21.34    0.97
   0   0   8   21.78    0.98
   0   0   8   20.46    0.96
   0   0   8   21.54    0.99
   0   0   8   20.21    0.96
   0   0   8   20.64    0.93
   0   0  -9   -0.02    0.12
   0   0  -9    0.14    0.13
   0   0  -9    0.21    0.11
   0   0  -9   -0.03    0.14
   0   0  -9    0.10    0.17
   0   0  -9    0.03    0.11
   0   0   9    0.07    0.13
   0   0   9   -0.13    0.15
   0   0   9    0.21    0.15
   0   0   9    0.13    0.14
   0   0   9    0.02    0.14
   0   0 -10   12.14    0.70
   0   0 -10   12.18    0.61
   0   0 -10   13.15    0.67
   0   0 -10   12.72    0.65
   0   0 -10   12.55    0.65
   0   0 -10   13.00    0.68
   0   0  10   12.88    0.66
   0   0  10   14.29    0.69
   0   0  10   12.42    0.67
   0   0  10   12.71    0.70
   0   0  10   12.23    0.67
   0   0 -11    0.17    0.14
   0   0 -11    0.16    0.16
   0   0 -11    0.00    0.14
   0   0 -11   -0.10    0.18
   0   0 -11   -0.07    0.16
   0   0 -11    0.16    0.11
   0   0  11    0.10    0.12
   0   0  11   -0.09    0.17
   0   0  11   -0.05    0.13
   0   0  11    0.15    0.16
   0   0  11   -0.10    0.16
   0   0 -12    0.72    0.23
   0   0 -12    0.62    0.14
   0   0 -12    0.86    0.20
   0   0 -12    1.10    0.19
   0   0 -12    0.94    0.19
   0   0  12    0.97    0.20
   0   0  12    0.71    0.18
   0   0  12    1.02    0.21
   0   0  12    0.83    0.20
   0   0  12    0.74    0.21
   0   0 -13    0.11    0.16
   0   0 -13    0.30    0.16
   0   0 -13    0.21    0.13
   0   0  13   -0.02    0.16
   0   0  13   -0.01    0.17
   0   0  13    0.13    0.18
   0   0 -14   40.53    1.76
   0   0 -14   41.49    1.84
   0   0  14   40.67    1.83
   0   0  14   37.68    1.82
   0   0 -15   -0.17    0.12
   0   0 -15    0.27    0.19
   0   0  15    0.14    0.17
   0   0  15   -0.01    0.14
   0   0  15   -0.06    0.17
   0   0 -16   17.59    0.93
   0   0 -16   17.11    0.83
   0   0  16   17.29    0.90
   0   0  16   17.02    0.90
   0   0  16   17.93    0.91
   0   0 -17   -0.16    0.18
   0   0 -17   -0.09    0.13
   0   0  17    0.04    0.17
   0   0  17    0.14    0.20
   0   0  17   -0.24    0.18
   0   0 -18    0.80    0.23
   0   0 -18    0.97    0.17
   0   0  18    1.11    0.24
   0   0  18    0.95    0.22
   0   0  18    0.79    0.23
   0   0 -19   -0.19    0.18
   0   0 -19    0.02    0.13
   0   0  19   -0.06    0.19
   0   0  19   -0.05    0.15
   0   0  19    0.06    0.18
   0   0 -20   40.37    1.82
   0   0 -20   41.77    1.92
   0   0  20   41.80    1.92
   0   0  20   40.03    1.90
   0   0  20   42.22    1.92
   0   0 -21    0.04    0.14
   0   0 -21    0.40    0.22
   0   0  21    0.13    0.22
   0   0  21   -0.03    0.20
   0   0  21    0.05    0.19
   0   0 -22   44.30    1.93
   0   0 -22   44.68    2.03
   0   0  22   43.72    2.02
   0   0  22   43.15    2.01
   0   0  22   42.53    2.02
   0   0 -23   -0.25    0.21
   0   0 -23    0.22    0.15
   0   0  23    0.11    0.23
   0   0  23    0.34    0.22
   0   0  23   -0.51    0.19
   0   0 -24    2.71    0.36
   0   0 -24    3.04    0.27
   0   0  24    3.01    0.35
   0   0  24    3.19    0.37
   0   0  24    3.11    0.38
   0   0 -25    0.02    0.22
   0   0 -25   -0.27    0.15
   0   0  25   -0.41    0.21
   0   0  25    0.02    0.22
   0   0  25    0.05    0.20
   0   0 -26   47.12    1.99
   0   0 -26   45.16    2.09
   0   0  26   43.42    2.07
   0   0  26   43.08    2.08
   0   0  26   45.28    2.09
   0   0 -27   -0.01    0.14
   0   0 -27    0.39    0.23
   0   0  27   -0.16    0.22
   0   0  27    0.39    0.25
   0   0  27    0.20    0.23
   0   0 -28    1.49    0.21
   0   0 -28    1.18    0.27
   0   0  28    0.76    0.26
   0   0  28    0.75    0.28
   0   0  28    1.16    0.28
   0   0 -29   -0.06    0.22
   0   0 -29   -0.01    0.15
   0   0  29    0.00    0.22
   0   0  29   -0.03    0.20
   0   0  29   -0.21    0.16
   0   0  29   -0.13    0.22
   0   0 -30    5.92    0.47
   0   0  30    4.86    0.36
   0   0  30    4.58    0.44
   0   0  30    4.48    0.46
   0   0  30    3.81    0.43
   0   0 -31   -0.03    0.21
   0   0  31   -0.07    0.22
   0   0  31   -0.19    0.22
   0   0  31   -0.22    0.23
   0   0 -32    0.27    0.23
   0   0  32   -0.16    0.21
   0   0  32    0.13    0.23
   0   0  32   -0.34    0.21
   0   0 -33   -0.10    0.21
   0   0  33   -0.65    0.21
   0   0  33    0.04    0.20
   0   0  33   -0.40    0.23
   0   0 -34    1.93    0.34
   0   0  34    2.77    0.37
   0   0  34    2.84    0.38
   0   0  34    2.20    0.34
   0   0 -35   -0.09    0.22
   0   0  35   -0.24    0.24
   0   0  35   -0.40    0.20
   0   0  35   -0.65    0.21
   0   1  35    0.71    0.27
   0   1  35    0.57    0.26
   0   1  35    0.78    0.29
   0  -1 -35    0.56    0.26
   0   1  34   -0.57    0.21
   0   1  34   -0.41    0.22
   0   1  34   -0.61    0.21
   0  -1 -34   -0.18    0.21
   0   1  33   -0.34    0.16
   0   1  33   -0.18    0.21
   0   1  33   -0.44    0.20
   0  -1 -33   -0.57    0.19
   0   1  32   -0.45    0.22
   0   1  32    0.04    0.21
   0   1  32   -0.36    0.23
   0  -1 -32    0.02    0.22
   0   1  31   -0.05    0.20
   0   1  31   -0.03    0.15
   0   1  31   -0.21    0.21
   0   1  31   -0.29    0.21
   0  -1 -31   -0.01    0.21
   0   1  30   -0.47    0.21
   0   1  30    0.12    0.24
   0   1  30   -0.21    0.22
   0  -1 -30    0.11    0.22
   0   1  29   -0.24    0.23
   0   1  29    0.41    0.24
   0   1  29    0.21    0.23
   0  -1 -29   -0.06    0.20
   0   1  28   -0.36    0.21
   0   1  28   -0.41    0.19
   0   1  28   -0.06    0.21
   0  -1 -28    0.13    0.22
   0  -1 -28    0.04    0.14
   0   1  27    0.06    0.24
   0   1  27    0.16    0.22
   0   1  27    0.23    0.23
   0  -1 -27    0.23    0.23
   0  -1 -27    0.00    0.15
   0   1  26   -0.17    0.21
   0   1  26   -0.26    0.21
   0   1  26   -0.14    0.22
   0  -1 -26   -0.49    0.13
   0  -1 -26    0.21    0.25
   0   1  25    0.65    0.26
   0   1  25    0.65    0.26
   0   1  25    0.82    0.27
   0  -1 -25    0.72    0.26
   0  -1 -25    0.68    0.18
   0   1  24   -0.24    0.20
   0   1  24   -0.23    0.19
   0   1  24   -0.36    0.14
   0  -1 -24   -0.25    0.13
   0  -1 -24   -0.34    0.21
   0   1  23    1.64    0.28
   0   1  23    1.55    0.30
   0   1  23    1.88    0.30
   0  -1 -23    2.06    0.21
   0  -1 -23    1.40    0.29
   0   1  22    0.34    0.23
   0   1  22   -0.05    0.19
   0   1  22   -0.03    0.20
   0  -1 -22    0.12    0.14
   0  -1 -22    0.06    0.20
   0   1  21   11.83    0.73
   0   1  21   12.45    0.74
   0   1  21   11.31    0.72
   0  -1 -21   12.39    0.73
   0  -1 -21   12.45    0.63
   0   1  20   -0.21    0.20
   0   1  20   -0.07    0.18
   0   1  20    0.02    0.20
   0  -1 -20   -0.13    0.18
   0  -1 -20    0.10    0.13
   0   1  19    2.98    0.33
   0   1  19    3.01    0.33
   0   1  19    2.84    0.34
   0  -1 -19    2.99    0.34
   0  -1 -19    3.22    0.28
   0   1  18    0.14    0.20
   0   1  18   -0.13    0.16
   0   1  18   -0.20    0.18
   0  -1 -18   -0.09    0.11
   0  -1 -18   -0.11    0.18
   0   1  17    0.66    0.21
   0   1  17    0.52    0.20
   0   1  17   -0.15    0.19
   0  -1 -17    0.56    0.14
   0  -1 -17    0.51    0.21
   0   1  16   -0.05    0.16
   0   1  16    0.18    0.16
   0   1  16    0.28    0.20
   0  -1 -16   -0.23    0.18
   0  -1 -16   -0.08    0.12
   0   1  15    2.77    0.31
   0   1  15    3.23    0.31
   0   1  15    3.01    0.32
   0  -1 -15    2.69    0.24
   0  -1 -15    2.79    0.31
   0   1  14    0.06    0.17
   0   1  14    0.15    0.19
   0   1  14    0.02    0.16
   0  -1 -14    0.23    0.12
   0  -1 -14    0.21    0.19
   0  -1 -14    0.04    0.21
   0  -1 -14    0.49    0.22
   0   1  13    7.07    0.55
   0   1  13    5.91    0.41
   0   1  13    6.29    0.46
   0   1  13    5.90    0.42
   0  -1 -13    5.76    0.47
   0  -1 -13    6.70    0.43
   0  -1 -13    6.10    0.36
   0  -1 -13    6.36    0.49
   0   1  12   -0.15    0.16
   0   1  12    0.04    0.15
   0   1  12    0.00    0.15
   0   1  12    0.07    0.17
   0   1  12    0.08    0.16
   0  -1 -12   -0.01    0.17
   0  -1 -12   -0.06    0.19
   0  -1 -12    0.09    0.11
   0  -1 -12   -0.13    0.15
   0  -1 -12    0.15    0.14
   0   1  11   48.70    2.15
   0   1  11   49.64    2.20
   0   1  11   52.84    2.18
   0   1  11   47.44    2.16
   0   1  11   49.80    2.16
   0  -1 -11   46.17    2.16
   0  -1 -11   50.10    2.15
   0  -1 -11   46.43    2.15
   0  -1 -11   50.24    2.16
   0  -1 -11   48.35    2.20
   0  -1 -11   46.69    2.09
   0   1  10    0.04    0.14
   0   1  10    0.08    0.16
   0   1  10    0.10    0.16
   0   1  10   -0.03    0.15
   0   1  10   -0.05    0.14
   0  -1 -10   -0.05    0.15
   0  -1 -10    0.04    0.13
   0  -1 -10    0.00    0.09
   0  -1 -10   -0.08    0.15
   0  -1 -10   -0.07    0.17
   0  -1 -10   -0.09    0.14
   0   1   9    3.46    0.28
   0   1   9    3.84    0.32
   0   1   9    3.64    0.30
   0   1   9    3.46    0.30
   0   1   9    4.60    0.35
   0  -1  -9    3.63    0.24
   0  -1  -9    3.76    0.31
   0  -1  -9    3.20    0.29
   0  -1  -9    3.56    0.28
   0  -1  -9    3.65    0.27
   0  -1  -9    2.63    0.30
   0   1   8    0.12    0.12
   0   1   8    0.18    0.13
   0   1   8    0.19    0.14
   0   1   8    0.05    0.11
   0   1   8   -0.13    0.15
   0  -1  -8   -0.04    0.13
   0  -1  -8    0.04    0.11
   0  -1  -8    0.15    0.17
   0  -1  -8   -0.05    0.13
   0  -1  -8    0.14    0.11
   0  -1  -8    0.01    0.09
   0   1   7    0.19    0.14
   0   1   7    0.02    0.13
   0   1   7    0.32    0.17
   0   1   7    0.22    0.13
   0   1   7    0.25    0.13
   0  -1  -7    0.21    0.14
   0  -1  -7    0.36    0.14
   0  -1  -7    0.23    0.13
   0  -1  -7    0.13    0.13
   0  -1  -7    0.18    0.09
   0  -1  -7    0.18    0.16
   0   1   6    0.44    0.17
   0   1   6    0.11    0.13
   0   1   6    0.10    0.11
   0   1   6   -0.01    0.12
   0   1   6   -0.09    0.10
   0  -1  -6    0.17    0.13
   0  -1  -6    0.12    0.11
   0  -1  -6    0.07    0.08
   0  -1  -6    0.01    0.10
   0  -1  -6    0.04    0.15
   0  -1  -6   -0.01    0.11
   0   1   5    0.64    0.15
   0   1   5    0.76    0.13
   0   1   5    0.60    0.13
   0   1   5    0.70    0.12
   0   1   5    0.76    0.12
   0  -1  -5    0.57    0.12
   0  -1  -5    0.71    0.11
   0  -1  -5    0.53    0.13
   0  -1  -5    0.61    0.09
   0  -1  -5    0.69    0.15
   0  -1  -5    0.83    0.12
   0   1   4    0.07    0.09
   0   1   4    0.06    0.05
   0   1   4    0.09    0.06
   0   1   4    0.04    0.05
   0   1   4    0.08    0.07
   0  -1  -4   -0.03    0.06
   0  -1  -4   -0.01    0.06
   0  -1  -4   -0.06    0.05
   0  -1  -4    0.01    0.06
   0  -1  -4    0.01    0.05
   0   1   3    0.04    0.03
   0   1   3   -0.01    0.03
   0   1   3    0.02    0.03
   0  -1  -3    0.01    0.03
   0  -1  -3   -0.05    0.03
   0   1   2    0.02    0.02
   0   1   2   -0.02    0.02
   0   1   2    0.00    0.02
   0  -1  -2   -0.01    0.01
   0  -1  -2   -0.01    0.02
   0  -1  -2   -0.03    0.02
   0   1  -2    0.01    0.02
   0   1  -2    0.03    0.02
   0   1  -2    0.01    0.02
   0   1  -2    0.00    0.01
   0   1  -2    0.01    0.02
   0  -1   2   -0.01    0.02
   0  -1   2   -0.01    0.01
   0  -1   2   -0.01    0.02
   0   1  -3   -0.01    0.03
   0   1  -3   -0.02    0.02
   0   1  -3   -0.01    0.03
   0  -1   3    0.00    0.02
   0  -1   3   -0.04    0.02
   0  -1   3    0.01    0.02
   0   1  -4    0.13    0.06
   0   1  -4   -0.01    0.05
   0   1  -4   -0.05    0.05
   0   1  -4    0.08    0.06
   0   1  -4    0.04    0.04
   0   1  -4    0.04    0.07
   0  -1   4    0.05    0.07
   0  -1   4    0.03    0.05
   0  -1   4   -0.02    0.05
   0  -1   4   -0.02    0.05
   0  -1   4    0.03    0.05
   0  -1   4    0.06    0.07
   0   1  -5    0.90    0.12
   0   1  -5    0.75    0.13
   0   1  -5    0.92    0.13
   0   1  -5    0.70    0.10
   0   1  -5    0.54    0.12
   0   1  -5    0.56    0.12
   0  -1   5    0.71    0.12
   0  -1   5    0.63    0.10
   0  -1   5    0.67    0.12
   0  -1   5    0.65    0.12
   0  -1   5    0.49    0.13
   0  -1   5    0.66    0.12
   0   1  -6    0.17    0.11
   0   1  -6    0.20    0.13
   0   1  -6    0.06    0.12
   0   1  -6    0.14    0.14
   0   1  -6   -0.10    0.11
   0   1  -6    0.05    0.13
   0  -1   6    0.07    0.14
   0  -1   6    0.14    0.12
   0  -1   6   -0.04    0.12
   0  -1   6   -0.10    0.12
   0  -1   6    0.16    0.13
   0  -1   6    0.10    0.10
   0   1  -7    0.31    0.13
   0   1  -7    0.36    0.13
   0   1  -7    0.51    0.11
   0   1  -7    0.46    0.14
   0   1  -7    0.21    0.14
   0   1  -7    0.35    0.15
   0  -1   7    0.39    0.17
   0  -1   7    0.15    0.11
   0  -1   7    0.31    0.14
   0  -1   7    0.36    0.13
   0  -1   7    0.29    0.13
   0  -1   7    0.23    0.11
   0   1  -8    0.08    0.12
   0   1  -8    0.13    0.13
   0   1  -8   -0.07    0.14
   0   1  -8   -0.16    0.12
   0   1  -8    0.00    0.09
   0   1  -8    0.02    0.12
   0  -1   8    0.10    0.11
   0  -1   8   -0.05    0.12
   0  -1   8    0.09    0.13
   0  -1   8   -0.03    0.12
   0  -1   8   -0.04    0.14
   0  -1   8   -0.03    0.13
   0   1  -9    3.08    0.29
   0   1  -9    3.27    0.25
   0   1  -9    3.75    0.30
   0   1  -9    3.52    0.32
   0   1  -9    3.96    0.30
   0   1  -9    4.02    0.29
   0  -1   9    3.37    0.29
   0  -1   9    3.72    0.30
   0  -1   9    4.09    0.28
   0  -1   9    3.39    0.29
   0  -1   9    3.84    0.27
   0  -1   9    3.87    0.32
   0   1 -10   -0.15    0.12
   0   1 -10    0.12    0.15
   0   1 -10    0.03    0.12
   0   1 -10   -0.15    0.15
   0   1 -10   -0.17    0.11
   0   1 -10    0.00    0.15
   0  -1  10    0.06    0.16
   0  -1  10   -0.02    0.14
   0  -1  10   -0.03    0.11
   0  -1  10    0.15    0.15
   0  -1  10    0.00    0.14
   0  -1  10   -0.13    0.14
   0   1 -11   49.93    2.18
   0   1 -11   52.68    2.18
   0   1 -11   46.87    2.19
   0   1 -11   49.91    2.18
   0   1 -11   47.94    2.14
   0  -1  11   47.30    2.18
   0  -1  11   50.53    2.21
   0  -1  11   49.70    2.15
   0  -1  11   46.86    2.18
   0  -1  11   48.09    2.18
   0  -1  11   53.79    2.21
   0   1 -12    0.26    0.13
   0   1 -12    0.03    0.16
   0   1 -12    0.12    0.17
   0   1 -12    0.30    0.15
   0  -1  12   -0.07    0.14
   0  -1  12    0.06    0.15
   0  -1  12   -0.01    0.16
   0  -1  12    0.38    0.20
   0  -1  12    0.16    0.16
   0  -1  12   -0.01    0.10
   0   1 -13    6.30    0.42
   0   1 -13    6.22    0.39
   0   1 -13    6.33    0.45
   0  -1  13    6.50    0.45
   0  -1  13    4.89    0.51
   0  -1  13    6.29    0.39
   0  -1  13    5.63    0.42
   0  -1  13    6.22    0.41
   0   1 -14    0.36    0.18
   0   1 -14   -0.08    0.14
   0  -1  14    0.05    0.17
   0  -1  14    0.11    0.17
   0  -1  14    0.04    0.17
   0   1 -15    3.18    0.27
   0   1 -15    3.07    0.33
   0  -1  15    3.13    0.31
   0  -1  15    2.64    0.31
   0  -1  15    2.75    0.30
   0   1 -16   -0.13    0.19
   0   1 -16   -0.11    0.13
   0  -1  16    0.23    0.18
   0  -1  16   -0.05    0.17
   0  -1  16    0.18    0.19
   0   1 -17    0.33    0.15
   0   1 -17   -0.05    0.20
   0  -1  17    0.53    0.20
   0  -1  17    0.28    0.20
   0  -1  17    0.25    0.20
   0   1 -18    0.12    0.22
   0   1 -18   -0.09    0.13
   0  -1  18   -0.24    0.18
   0  -1  18   -0.09    0.18
   0  -1  18   -0.14    0.20
   0   1 -19    3.26    0.36
   0   1 -19    3.09    0.27
   0  -1  19    3.13    0.34
   0  -1  19    2.61    0.32
   0  -1  19    2.63    0.33
   0   1 -20   -0.15    0.20
   0   1 -20   -0.13    0.13
   0  -1  20    0.00    0.20
   0  -1  20    0.13    0.20
   0  -1  20   -0.51    0.18
   0   1 -21   12.40    0.65
   0   1 -21   10.93    0.73
   0  -1  21   12.45    0.73
   0  -1  21   13.61    0.75
   0  -1  21   12.71    0.74
   0   1 -22   -0.01    0.21
   0   1 -22   -0.02    0.15
   0  -1  22    0.25    0.22
   0  -1  22   -0.04    0.23
   0  -1  22    0.15    0.22
   0   1 -23    1.48    0.30
   0   1 -23    2.19    0.24
   0  -1  23    2.06    0.31
   0  -1  23    2.10    0.29
   0  -1  23    2.15    0.31
   0   1 -24   -0.11    0.15
   0   1 -24   -0.22    0.20
   0  -1  24   -0.27    0.20
   0  -1  24    0.10    0.21
   0  -1  24   -0.21    0.22
   0   1 -25    0.74    0.26
   0   1 -25    0.39    0.18
   0  -1  25    0.89    0.26
   0  -1  25    0.63    0.24
   0  -1  25    0.87    0.27
   0   1 -26   -0.42    0.14
   0   1 -26    0.00    0.23
   0  -1  26   -0.26    0.21
   0  -1  26    0.14    0.16
   0  -1  26   -0.05    0.22
   0  -1  26   -0.04    0.20
   0   1 -27    0.52    0.24
   0   1 -27   -0.14    0.16
   0  -1  27    0.18    0.16
   0  -1  27   -0.11    0.22
   0  -1  27    0.18    0.23
   0  -1  27   -0.01    0.24
   0   1 -28   -0.25    0.20
   0   1 -28   -0.02    0.14
   0  -1  28    0.07    0.15
   0  -1  28    0.02    0.22
   0  -1  28   -0.02    0.21
   0  -1  28    0.02    0.22
   0   1 -29   -0.05    0.15
   0   1 -29    0.13    0.21
   0  -1  29   -0.07    0.24
   0  -1  29    0.19    0.24
   0  -1  29   -0.42    0.20
   0  -1  29    0.06    0.16
   0   1 -30   -0.13    0.22
   0  -1  30   -0.39    0.15
   0  -1  30    0.07    0.23
   0  -1  30    0.05    0.23
   0  -1  30   -0.02    0.21
   0   1 -31    0.03    0.22
   0  -1  31   -0.26    0.21
   0  -1  31   -0.37    0.21
   0  -1  31   -0.46    0.20
   0   1 -32   -0.14    0.21
   0  -1  32   -0.61    0.20
   0  -1  32   -0.50    0.20
   0  -1  32   -0.64    0.18
   0   1 -33   -0.32    0.22
   0  -1  33   -0.52    0.21
   0  -1  33   -0.21    0.20
   0  -1  33   -0.30    0.24
   0   1 -34   -0.22    0.21
   0  -1  34   -0.36    0.22
   0  -1  34   -0.30    0.24
   0  -1  34   -0.29    0.22
   0   1 -35    0.54    0.26
   0  -1  35    0.53    0.23
   0  -1  35    0.07    0.24
   0  -1  35    0.59    0.27
   0   2  35   -0.62    0.21
   0   2  35   -0.45    0.24
   0   2  35   -0.03    0.23
   0  -2 -35    0.23    0.24
   0   2  34    0.77    0.28
   0   2  34    0.41    0.27
   0   2  34    0.45    0.22
   0  -2 -34    0.50    0.25
   0   2  33   -0.44    0.20
   0   2  33   -0.58    0.21
   0   2  33   -0.44    0.22
   0  -2 -33   -0.17    0.23
   0   2  32    0.14    0.20
   0   2  32    0.03    0.24
   0   2  32    0.12    0.23
   0  -2 -32    0.47    0.24
   0   2  31   -0.07    0.22
   0   2  31   -0.18    0.20
   0   2  31   -0.15    0.22
   0  -2 -31   -0.12    0.22
   0   2  30    0.83    0.27
   0   2  30    0.42    0.25
   0   2  30   -0.02    0.21
   0  -2 -30    0.63    0.23
   0   2  29   -0.13    0.23
   0   2  29    0.16    0.22
   0   2  29   -0.34    0.19
   0  -2 -29    0.11    0.21
   0   2  28   -0.07    0.23
   0   2  28   -0.35    0.22
   0   2  28   -0.25    0.20
   0  -2 -28   -0.02    0.16
   0  -2 -28    0.00    0.21
   0   2  27   -0.10    0.22
   0   2  27   -0.02    0.23
   0   2  27   -0.44    0.21
   0  -2 -27   -0.38    0.19
   0  -2 -27   -0.15    0.13
   0   2  26    1.53    0.30
   0   2  26    0.94    0.27
   0   2  26    0.88    0.27
   0  -2 -26    0.97    0.18
   0  -2 -26    1.29    0.30
   0   2  25   -0.31    0.21
   0   2  25   -0.35    0.20
   0   2  25   -0.12    0.22
   0  -2 -25   -0.40    0.21
   0  -2 -25   -0.26    0.13
   0   2  24    0.58    0.25
   0   2  24    0.70    0.26
   0   2  24    0.63    0.26
   0  -2 -24    0.60    0.26
   0  -2 -24    0.70    0.16
   0   2  23   -0.19    0.16
   0   2  23   -0.08    0.22
   0   2  23    0.02    0.22
   0  -2 -23    0.00    0.13
   0  -2 -23    0.10    0.21
   0   2  22    2.60    0.34
   0   2  22    1.86    0.31
   0   2  22    2.63    0.33
   0  -2 -22    2.33    0.23
   0  -2 -22    2.09    0.32
   0   2  21   -0.33    0.19
   0   2  21   -0.10    0.21
   0   2  21   -0.06    0.21
   0  -2 -21   -0.24    0.21
   0  -2 -21    0.01    0.13
   0   2  20    7.94    0.56
   0   2  20    7.80    0.52
   0   2  20    7.60    0.56
   0  -2 -20    7.92    0.44
   0  -2 -20    7.20    0.55
   0   2  19   -0.13    0.16
   0   2  19   -0.37    0.18
   0   2  19   -0.19    0.19
   0  -2 -19   -0.07    0.12
   0  -2 -19   -0.38    0.17
   0   2  18   15.24    0.89
   0   2  18   17.05    0.90
   0   2  18   17.51    0.89
   0  -2 -18   16.51    0.80
   0  -2 -18   17.84    0.92
   0   2  17   -0.06    0.16
   0   2  17   -0.20    0.18
   0   2  17   -0.16    0.18
   0  -2 -17   -0.14    0.19
   0  -2 -17    0.03    0.12
   0   2  16    6.15    0.47
   0   2  16    6.55    0.45
   0   2  16    6.70    0.48
   0  -2 -16    6.81    0.39
   0  -2 -16    6.59    0.48
   0   2  15   -0.13    0.13
   0   2  15   -0.02    0.17
   0   2  15   -0.02    0.16
   0  -2 -15   -0.33    0.20
   0  -2 -15    0.13    0.17
   0  -2 -15   -0.01    0.11
   0   2  14   12.54    0.68
   0   2  14   12.77    0.70
   0   2  14   12.23    0.70
   0  -2 -14   13.00    0.62
   0  -2 -14   11.76    0.74
   0  -2 -14   12.53    0.71
   0  -2 -14   12.67    0.75
   0   2  13    0.05    0.18
   0   2  13    0.15    0.16
   0   2  13   -0.08    0.16
   0   2  13   -0.05    0.18
   0  -2 -13    0.00    0.11
   0  -2 -13   -0.25    0.20
   0  -2 -13    0.10    0.14
   0  -2 -13   -0.05    0.17
   0   2  12    0.62    0.19
   0   2  12    0.90    0.22
   0   2  12    0.37    0.16
   0   2  12    0.44    0.19
   0  -2 -12    0.60    0.19
   0  -2 -12    0.52    0.12
   0  -2 -12    0.80    0.20
   0  -2 -12    0.58    0.16
   0   2  11   -0.07    0.16
   0   2  11   -0.10    0.14
   0   2  11   -0.07    0.14
   0   2  11   -0.01    0.16
   0   2  11   -0.16    0.16
   0  -2 -11    0.02    0.16
   0  -2 -11    0.02    0.09
   0  -2 -11   -0.13    0.14
   0  -2 -11   -0.06    0.15
   0  -2 -11   -0.01    0.19
   0  -2 -11    0.01    0.12
   0   2  10   13.66    0.70
   0   2  10   11.85    0.66
   0   2  10   13.83    0.68
   0   2  10   12.20    0.64
   0   2  10   13.10    0.66
   0  -2 -10   12.61    0.66
   0  -2 -10   12.74    0.70
   0  -2 -10   12.80    0.65
   0  -2 -10   12.28    0.58
   0  -2 -10   10.10    0.62
   0  -2 -10   11.64    0.66
   0   2   9    0.02    0.15
   0   2   9   -0.19    0.13
   0   2   9   -0.18    0.11
   0   2   9   -0.09    0.16
   0   2   9    0.12    0.15
   0  -2  -9   -0.10    0.13
   0  -2  -9   -0.21    0.13
   0  -2  -9    0.10    0.12
   0  -2  -9    0.08    0.08
   0  -2  -9    0.18    0.17
   0  -2  -9    0.24    0.14
   0   2   8   37.55    1.81
   0   2   8   39.50    1.84
   0   2   8   39.08    1.81
   0   2   8   42.39    1.81
   0   2   8   43.74    1.83
   0  -2  -8   42.26    1.80
   0  -2  -8   38.27    1.81
   0  -2  -8   39.24    1.75
   0  -2  -8   42.97    1.81
   0  -2  -8   42.04    1.85
   0  -2  -8   44.69    1.82
   0   2   7    0.12    0.14
   0   2   7    0.01    0.12
   0   2   7    0.07    0.16
   0   2   7   -0.03    0.13
   0   2   7    0.15    0.13
   0  -2  -7    0.18    0.12
   0  -2  -7   -0.12    0.15
   0  -2  -7    0.17    0.13
   0  -2  -7    0.07    0.07
   0  -2  -7    0.12    0.13
   0  -2  -7    0.24    0.11
   0   2   6   55.05    2.48
   0   2   6   57.88    2.49
   0   2   6   55.81    2.47
   0   2   6   58.11    2.49
   0  -2  -6   58.44    2.48
   0  -2  -6   59.81    2.48
   0  -2  -6   56.91    2.49
   0  -2  -6   57.29    2.51
   0  -2  -6   60.13    2.48
   0   2   5    0.07    0.11
   0   2   5    0.01    0.12
   0   2   5    0.03    0.14
   0   2   5    0.25    0.12
   0   2   5    0.01    0.10
   0  -2  -5    0.23    0.10
   0  -2  -5   -0.13    0.10
   0  -2  -5    0.02    0.10
   0  -2  -5    0.12    0.12
   0  -2  -5    0.00    0.09
   0   2   4   51.06    2.01
   0   2   4   44.85    1.98
   0   2   4   49.54    1.96
   0   2   4   47.99    1.99
   0   2   4   38.67    1.97
   0   2   4   39.41    1.97
   0  -2  -4   49.73    1.98
   0  -2  -4   49.36    1.98
   0   2   3    0.03    0.04
   0   2   3    0.10    0.07
   0   2   3    0.03    0.03
   0   2   3   -0.01    0.05
   0   2   3    0.03    0.04
   0  -2  -3    0.05    0.05
   0  -2  -3   -0.01    0.04
   0  -2  -3    0.02    0.04
   0  -2  -3   -0.02    0.02
   0  -2  -3    0.00    0.04
   0   2   2   -0.01    0.02
   0   2   2   -0.02    0.02
   0  -2  -2    0.04    0.02
   0  -2  -2    0.02    0.03
   0  -2  -2    0.01    0.02
   0  -2  -2   -0.02    0.01
   0  -2  -2   -0.02    0.02
   0   2   1   -0.01    0.01
   0   2   1   -0.01    0.02
   0   2   1   -0.01    0.02
   0   2   1    0.00    0.02
   0   2   1    0.01    0.02
   0  -2  -1    0.01    0.02
   0  -2  -1    0.01    0.02
   0  -2  -1    0.01    0.02
   0   2   0    0.02    0.01
   0   2   0    0.00    0.01
   0   2   0   -0.01    0.02
   0  -2   0    0.00    0.01
   0  -2   0    0.02    0.02
   0   2  -1   -0.01    0.02
   0   2  -1   -0.01    0.01
   0   2  -1    0.02    0.02
   0  -2   1   -0.02    0.01
   0  -2   1    0.01    0.02
   0   2  -2    0.01    0.02
   0   2  -2   -0.01    0.02
   0  -2   2   -0.01    0.02
   0  -2   2    0.00    0.02
   0  -2   2    0.00    0.02
   0   2  -3   -0.03    0.03
   0   2  -3    0.06    0.03
   0   2  -3    0.02    0.03
   0   2  -3    0.09    0.06
   0   2  -3    0.07    0.05
   0   2  -3   -0.02    0.04
   0  -2   3   -0.03    0.03
   0  -2   3    0.04    0.05
   0  -2   3    0.02    0.02
   0  -2   3   -0.01    0.02
   0  -2   3    0.05    0.05
   0  -2   3   -0.03    0.03
   0   2  -4   50.14    2.03
   0   2  -4   50.59    2.04
   0   2  -4   47.52    2.01
   0   2  -4   49.47    2.03
   0  -2   4   48.83    2.03
   0  -2   4   40.35    2.00
   0  -2   4   46.91    2.03
   0   2  -5    0.04    0.10
   0   2  -5    0.02    0.10
   0   2  -5    0.01    0.09
   0   2  -5    0.20    0.11
   0   2  -5    0.01    0.11
   0  -2   5    0.16    0.11
   0  -2   5    0.06    0.10
   0  -2   5    0.01    0.08
   0  -2   5    0.04    0.11
   0  -2   5    0.03    0.07
   0  -2   5    0.20    0.11
   0  -2   5   -0.11    0.11
   0   2  -6   61.35    2.49
   0   2  -6   59.58    2.50
   0   2  -6   59.24    2.50
   0   2  -6   58.43    2.49
   0   2  -6   56.83    2.48
   0  -2   6   59.90    2.50
   0  -2   6   58.64    2.50
   0  -2   6   56.08    2.49
   0  -2   6   59.07    2.50
   0  -2   6   55.67    2.46
   0  -2   6   57.81    2.49
   0  -2   6   55.52    2.49
   0   2  -7    0.05    0.10
   0   2  -7    0.26    0.13
   0   2  -7    0.10    0.12
   0   2  -7    0.05    0.12
   0   2  -7   -0.09    0.12
   0  -2   7    0.09    0.12
   0  -2   7    0.08    0.12
   0  -2   7    0.00    0.13
   0  -2   7    0.03    0.11
   0  -2   7    0.18    0.14
   0  -2   7    0.04    0.10
   0   2  -8   44.04    1.85
   0   2  -8   40.71    1.83
   0   2  -8   42.81    1.85
   0   2  -8   41.05    1.86
   0   2  -8   43.25    1.85
   0  -2   8   41.85    1.83
   0  -2   8   42.77    1.87
   0  -2   8   40.90    1.85
   0  -2   8   44.29    1.87
   0  -2   8   41.40    1.85
   0  -2   8   40.25    1.85
   0   2  -9    0.01    0.13
   0   2  -9    0.09    0.11
   0   2  -9   -0.04    0.13
   0   2  -9    0.06    0.14
   0   2  -9   -0.14    0.13
   0  -2   9    0.10    0.14
   0  -2   9    0.02    0.12
   0  -2   9    0.20    0.15
   0  -2   9    0.06    0.14
   0  -2   9   -0.07    0.14
   0  -2   9    0.21    0.14
   0   2 -10   12.28    0.66
   0   2 -10   12.27    0.64
   0   2 -10   13.58    0.67
   0   2 -10   12.20    0.68
   0   2 -10   14.30    0.68
   0  -2  10   12.37    0.67
   0  -2  10   13.63    0.69
   0  -2  10   13.20    0.68
   0  -2  10   12.70    0.64
   0  -2  10   13.40    0.69
   0  -2  10   12.79    0.67
   0   2 -11   -0.01    0.15
   0   2 -11   -0.06    0.15
   0   2 -11    0.00    0.13
   0   2 -11   -0.35    0.13
   0   2 -11    0.02    0.14
   0  -2  11    0.05    0.16
   0  -2  11    0.06    0.19
   0  -2  11   -0.11    0.14
   0  -2  11   -0.02    0.15
   0  -2  11   -0.17    0.14
   0  -2  11   -0.08    0.10
   0   2 -12    0.52    0.18
   0   2 -12    0.53    0.14
   0   2 -12    0.68    0.20
   0   2 -12    0.62    0.18
   0  -2  12    0.64    0.19
   0  -2  12    0.60    0.15
   0  -2  12    0.51    0.20
   0  -2  12    0.67    0.19
   0  -2  12    0.86    0.19
   0  -2  12    0.54    0.18
   0   2 -13    0.02    0.12
   0   2 -13   -0.07    0.16
   0   2 -13    0.18    0.18
   0  -2  13   -0.16    0.15
   0  -2  13    0.04    0.16
   0  -2  13    0.30    0.20
   0  -2  13    0.14    0.13
   0  -2  13   -0.14    0.17
   0   2 -14   12.45    0.65
   0   2 -14   12.29    0.71
   0  -2  14   12.91    0.68
   0  -2  14   12.30    0.69
   0  -2  14   13.43    0.65
   0  -2  14   12.03    0.69
   0   2 -15   -0.04    0.17
   0   2 -15   -0.04    0.14
   0  -2  15   -0.10    0.18
   0  -2  15    0.07    0.17
   0  -2  15    0.01    0.13
   0  -2  15   -0.13    0.16
   0   2 -16    6.04    0.48
   0   2 -16    5.69    0.40
   0  -2  16    7.02    0.44
   0  -2  16    6.24    0.48
   0  -2  16    5.84    0.45
   0   2 -17   -0.29    0.12
   0   2 -17    0.12    0.19
   0  -2  17   -0.03    0.18
   0  -2  17   -0.20    0.16
   0  -2  17   -0.28    0.17
   0   2 -18   16.00    0.81
   0   2 -18   14.16    0.86
   0  -2  18   17.58    0.88
   0  -2  18   16.94    0.88
   0  -2  18   16.56    0.88
   0   2 -19   -0.13    0.15
   0   2 -19    0.08    0.19
   0  -2  19   -0.12    0.19
   0  -2  19   -0.07    0.19
   0  -2  19    0.02    0.19
   0   2 -20    7.14    0.54
   0   2 -20    8.02    0.47
   0  -2  20    6.11    0.48
   0  -2  20    8.00    0.54
   0  -2  20    7.96    0.54
   0   2 -21   -0.14    0.21
   0   2 -21   -0.18    0.14
   0  -2  21   -0.06    0.20
   0  -2  21   -0.32    0.20
   0  -2  21   -0.23    0.19
   0   2 -22    2.64    0.35
   0   2 -22    2.53    0.26
   0  -2  22    2.03    0.31
   0  -2  22    2.58    0.33
   0  -2  22    2.22    0.24
   0  -2  22    2.51    0.34
   0   2 -23    0.03    0.23
   0   2 -23   -0.16    0.15
   0  -2  23   -0.14    0.21
   0  -2  23   -0.01    0.14
   0  -2  23   -0.22    0.18
   0  -2  23   -0.08    0.20
   0   2 -24    0.64    0.26
   0   2 -24    0.58    0.18
   0  -2  24    0.64    0.27
   0  -2  24    0.63    0.25
   0  -2  24    0.29    0.23
   0  -2  24    0.53    0.17
   0   2 -25    0.00    0.22
   0   2 -25   -0.41    0.15
   0  -2  25    0.10    0.15
   0  -2  25    0.08    0.22
   0  -2  25   -0.13    0.22
   0  -2  25   -0.02    0.21
   0   2 -26    0.97    0.21
   0   2 -26    1.41    0.28
   0  -2  26    1.32    0.28
   0  -2  26    1.24    0.20
   0  -2  26    0.84    0.27
   0  -2  26    0.85    0.27
   0   2 -27   -0.28    0.21
   0   2 -27   -0.08    0.16
   0  -2  27    0.03    0.15
   0  -2  27   -0.19    0.15
   0  -2  27   -0.19    0.20
   0  -2  27   -0.20    0.22
   0   2 -28   -0.33    0.21
   0   2 -28   -0.12    0.15
   0  -2  28   -0.12    0.17
   0  -2  28   -0.13    0.24
   0  -2  28    0.09    0.16
   0  -2  28   -0.32    0.18
   0   2 -29    0.14    0.16
   0   2 -29   -0.11    0.21
   0  -2  29   -0.09    0.15
   0  -2  29   -0.32    0.20
   0  -2  29    0.24    0.21
   0  -2  29   -0.13    0.22
   0   2 -30   -0.01    0.17
   0   2 -30    0.35    0.22
   0  -2  30    0.04    0.23
   0  -2  30    0.47    0.24
   0  -2  30    0.41    0.26
   0   2 -31   -0.02    0.23
   0  -2  31   -0.17    0.21
   0  -2  31   -0.37    0.19
   0  -2  31   -0.01    0.22
   0   2 -32    0.32    0.24
   0  -2  32    0.00    0.22
   0  -2  32    0.03    0.23
   0  -2  32    0.00    0.23
   0   2 -33   -0.31    0.20
   0  -2  33   -0.16    0.19
   0  -2  33   -0.38    0.21
   0  -2  33   -0.31    0.22
   0   2 -34    0.65    0.27
   0  -2  34    0.42    0.26
   0  -2  34    0.51    0.28
   0  -2  34    0.18    0.24
   0   2 -35   -0.24    0.23
   0  -2  35   -0.35    0.22
   0  -2  35   -0.18    0.23
   0  -2  35   -0.04    0.22
   0   3  35    3.38    0.38
   0   3  35    3.39    0.40
   0   3  35    2.48    0.37
   0  -3 -35    3.96    0.41
   0   3  34    0.14    0.21
   0   3  34    0.15    0.23
   0   3  34   -0.52    0.22
   0  -3 -34    0.11    0.22
   0   3  33    0.93    0.25
   0   3  33    0.70    0.28
   0   3  33    0.66    0.24
   0  -3 -33    1.32    0.28
   0   3  32   -0.11    0.22
   0   3  32   -0.29    0.22
   0   3  32   -0.06    0.20
   0  -3 -32   -0.30    0.21
   0   3  31    0.01    0.21
   0   3  31    0.22    0.23
   0   3  31    0.35    0.25
   0  -3 -31    0.38    0.22
   0   3  30   -0.01    0.20
   0   3  30   -0.25    0.21
   0   3  30   -0.10    0.20
   0  -3 -30   -0.25    0.20
   0   3  29    0.67    0.24
   0   3  29    0.57    0.25
   0   3  29    0.90    0.28
   0  -3 -29    1.12    0.26
   0   3  28   -0.20    0.19
   0   3  28   -0.18    0.16
   0   3  28   -0.32    0.19
   0  -3 -28    0.10    0.21
   0   3  27   -0.15    0.21
   0   3  27   -0.10    0.22
   0   3  27   -0.60    0.21
   0  -3 -27    0.28    0.23
   0  -3 -27   -0.12    0.12
   0   3  26   -0.73    0.20
   0   3  26   -0.21    0.21
   0   3  26   -0.03    0.22
   0  -3 -26   -0.15    0.13
   0  -3 -26   -0.41    0.20
   0   3  25    0.70    0.22
   0   3  25    0.72    0.26
   0   3  25    0.54    0.25
   0  -3 -25    0.94    0.16
   0  -3 -25    0.70    0.26
   0   3  24   -0.25    0.22
   0   3  24   -0.23    0.21
   0   3  24    0.00    0.20
   0  -3 -24   -0.18    0.12
   0  -3 -24   -0.08    0.21
   0   3  23    0.13    0.21
   0   3  23    0.16    0.23
   0   3  23    0.14    0.19
   0  -3 -23   -0.02    0.12
   0  -3 -23   -0.13    0.21
   0   3  22   -0.19    0.21
   0   3  22   -0.10    0.19
   0   3  22   -0.14    0.20
   0  -3 -22   -0.04    0.20
   0  -3 -22   -0.21    0.11
   0   3  21    2.10    0.32
   0   3  21    2.54    0.33
   0   3  21    2.40    0.30
   0  -3 -21    2.49    0.33
   0  -3 -21    3.17    0.25
   0   3  20   -0.09    0.18
   0   3  20   -0.11    0.20
   0   3  20   -0.23    0.19
   0  -3 -20   -0.01    0.12
   0  -3 -20   -0.25    0.19
   0   3  19    1.07    0.25
   0   3  19    1.04    0.25
   0   3  19    1.02    0.23
   0  -3 -19    1.14    0.25
   0  -3 -19    1.09    0.16
   0   3  18   -0.20    0.18
   0   3  18   -0.07    0.20
   0   3  18   -0.06    0.19
   0  -3 -18    0.05    0.12
   0  -3 -18   -0.20    0.18
   0   3  17   16.59    0.87
   0   3  17   16.11    0.86
   0   3  17   16.77    0.85
   0  -3 -17   16.15    0.76
   0  -3 -17   14.29    0.86
   0   3  16   -0.08    0.14
   0   3  16   -0.06    0.16
   0   3  16   -0.14    0.19
   0  -3 -16    0.35    0.24
   0  -3 -16   -0.22    0.17
   0  -3 -16   -0.10    0.10
   0   3  15    1.62    0.25
   0   3  15    1.59    0.24
   0   3  15    1.37    0.25
   0  -3 -15    1.61    0.30
   0  -3 -15    1.46    0.25
   0  -3 -15    1.72    0.17
   0   3  14   -0.13    0.15
   0   3  14   -0.11    0.17
   0   3  14    0.11    0.19
   0  -3 -14   -0.10    0.17
   0  -3 -14    0.06    0.11
   0  -3 -14    0.06    0.18
   0  -3 -14   -0.07    0.21
   0   3  13    4.56    0.37
   0   3  13    5.63    0.44
   0   3  13    5.39    0.38
   0   3  13    4.73    0.39
   0  -3 -13    4.92    0.37
   0  -3 -13    4.53    0.40
   0  -3 -13    4.72    0.29
   0  -3 -13    4.64    0.44
   0   3  12    0.07    0.16
   0   3  12   -0.23    0.15
   0   3  12   -0.04    0.15
   0   3  12    0.00    0.18
   0  -3 -12   -0.12    0.12
   0  -3 -12    0.19    0.10
   0  -3 -12   -0.08    0.15
   0  -3 -12   -0.07    0.17
   0   3  11   18.04    0.87
   0   3  11   17.43    0.89
   0   3  11   15.37    0.85
   0   3  11   16.23    0.83
   0   3  11   16.81    0.85
   0  -3 -11   16.35    0.82
   0  -3 -11   18.09    0.84
   0  -3 -11   16.71    0.85
   0  -3 -11   16.60    0.76
   0  -3 -11   16.47    0.89
   0  -3 -11   16.79    0.85
   0   3  10    0.03    0.14
   0   3  10   -0.21    0.13
   0   3  10    0.10    0.16
   0   3  10   -0.20    0.17
   0   3  10   -0.17    0.11
   0  -3 -10   -0.11    0.14
   0  -3 -10    0.17    0.09
   0  -3 -10   -0.29    0.14
   0  -3 -10    0.21    0.13
   0  -3 -10   -0.20    0.13
   0  -3 -10   -0.02    0.19
   0   3   9   50.97    2.29
   0   3   9   52.86    2.30
   0   3   9   55.38    2.31
   0   3   9   53.72    2.33
   0   3   9   48.85    2.28
   0  -3  -9   53.31    2.29
   0  -3  -9   52.64    2.22
   0  -3  -9   51.26    2.30
   0  -3  -9   53.92    2.28
   0  -3  -9   53.66    2.29
   0  -3  -9   49.07    2.32
   0   3   8   -0.11    0.13
   0   3   8    0.13    0.11
   0   3   8   -0.01    0.12
   0   3   8    0.04    0.16
   0   3   8    0.09    0.13
   0  -3  -8    0.12    0.17
   0  -3  -8    0.14    0.11
   0  -3  -8    0.00    0.13
   0  -3  -8    0.06    0.13
   0   3   7    9.34    0.45
   0   3   7    8.69    0.48
   0   3   7    9.66    0.54
   0   3   7    9.51    0.51
   0   3   7    8.76    0.49
   0   3   7    8.95    0.50
   0  -3  -7    8.08    0.49
   0  -3  -7    9.46    0.49
   0  -3  -7    9.10    0.49
   0  -3  -7    8.68    0.53
   0   3   6    0.07    0.13
   0   3   6   -0.09    0.09
   0   3   6    0.12    0.15
   0   3   6    0.13    0.12
   0   3   6   -0.04    0.12
   0  -3  -6    0.05    0.13
   0  -3  -6   -0.09    0.11
   0  -3  -6   -0.02    0.13
   0  -3  -6   -0.01    0.16
   0   3   5   18.90    0.88
   0   3   5   19.34    0.90
   0   3   5   18.88    0.84
   0   3   5   20.16    0.87
   0   3   5   18.45    0.87
   0  -3  -5   17.03    0.89
   0  -3  -5   20.10    0.87
   0  -3  -5   18.57    0.87
   0  -3  -5   18.56    0.86
   0   3   4    0.00    0.09
   0   3   4    0.12    0.08
   0   3   4    0.28    0.11
   0   3   4    0.22    0.10
   0   3   4    0.16    0.12
   0  -3  -4    0.05    0.07
   0  -3  -4    0.07    0.12
   0  -3  -4    0.14    0.10
   0  -3  -4    0.17    0.09
   0  -3  -4    0.02    0.09
   0   3   3    2.87    0.19
   0   3   3    3.00    0.21
   0   3   3    3.10    0.17
   0  -3  -3    2.99    0.19
   0  -3  -3    2.54    0.15
   0  -3  -3    2.61    0.19
   0   3   2    0.10    0.05
   0   3   2    0.00    0.03
   0   3   2    0.00    0.06
   0   3   2    0.10    0.07
   0   3   2    0.02    0.03
   0   3   2   -0.02    0.03
   0   3   2   -0.02    0.05
   0  -3  -2    0.02    0.03
   0  -3  -2    0.00    0.04
   0  -3  -2   -0.07    0.03
   0  -3  -2    0.00    0.03
   0  -3  -2   -0.05    0.04
   0  -3  -2   -0.02    0.03
   0   3   1    0.00    0.02
   0   3   1    0.02    0.02
   0   3   1   -0.03    0.02
   0  -3  -1    0.03    0.03
   0  -3  -1    0.00    0.03
   0  -3  -1   -0.01    0.02
   0  -3  -1   -0.02    0.03
   0   3   0    0.02    0.02
   0   3   0    0.06    0.04
   0   3   0    0.01    0.02
   0   3   0    0.02    0.03
   0   3   0    0.01    0.02
   0  -3   0    0.00    0.02
   0  -3   0    0.00    0.03
   0  -3   0    0.00    0.02
   0  -3   0    0.01    0.02
   0  -3   0   -0.03    0.03
   0   3  -1   -0.03    0.03
   0   3  -1   -0.01    0.02
   0  -3   1   -0.01    0.02
   0  -3   1    0.01    0.01
   0  -3   1    0.00    0.02
   0  -3   1   -0.01    0.02
   0   3  -2    0.00    0.03
   0   3  -2    0.06    0.04
   0   3  -2    0.22    0.05
   0   3  -2    0.06    0.04
   0   3  -2    0.07    0.05
   0  -3   2   -0.02    0.02
   0  -3   2   -0.01    0.02
   0  -3   2   -0.01    0.03
   0  -3   2    0.05    0.05
   0  -3   2    0.05    0.04
   0   3  -3    2.76    0.16
   0   3  -3    2.70    0.18
   0   3  -3    2.87    0.20
   0  -3   3    3.23    0.18
   0  -3   3    3.03    0.20
   0   3  -4    0.07    0.08
   0   3  -4    0.01    0.09
   0   3  -4    0.24    0.11
   0   3  -4    0.30    0.10
   0   3  -4    0.17    0.09
   0   3  -4    0.09    0.07
   0  -3   4    0.17    0.08
   0  -3   4    0.18    0.07
   0  -3   4    0.18    0.09
   0  -3   4    0.09    0.10
   0  -3   4    0.12    0.09
   0   3  -5   18.81    0.86
   0   3  -5   18.62    0.82
   0   3  -5   18.51    0.86
   0   3  -5   17.27    0.85
   0   3  -5   20.17    0.87
   0   3  -5   19.01    0.85
   0  -3   5   19.71    0.86
   0  -3   5   19.40    0.87
   0  -3   5   18.67    0.85
   0  -3   5   18.25    0.82
   0  -3   5   18.66    0.86
   0  -3   5   18.48    0.86
   0  -3   5   18.68    0.85
   0   3  -6    0.21    0.10
   0   3  -6    0.13    0.13
   0   3  -6   -0.11    0.11
   0   3  -6   -0.02    0.11
   0   3  -6    0.02    0.12
   0  -3   6   -0.10    0.13
   0  -3   6    0.08    0.08
   0  -3   6    0.06    0.12
   0  -3   6   -0.06    0.12
   0  -3   6    0.07    0.11
   0  -3   6    0.05    0.11
   0  -3   6   -0.13    0.11
   0   3  -7    9.60    0.49
   0   3  -7    8.31    0.48
   0   3  -7    9.21    0.48
   0   3  -7    9.17    0.49
   0   3  -7    9.00    0.49
   0  -3   7    8.02    0.49
   0  -3   7    9.59    0.48
   0  -3   7    8.92    0.44
   0  -3   7    8.53    0.48
   0  -3   7    9.78    0.50
   0  -3   7    9.68    0.49
   0  -3   7    8.53    0.48
   0   3  -8    0.02    0.12
   0   3  -8    0.00    0.13
   0   3  -8   -0.12    0.11
   0   3  -8    0.13    0.13
   0   3  -8    0.00    0.12
   0  -3   8    0.00    0.08
   0  -3   8    0.25    0.15
   0  -3   8    0.05    0.13
   0  -3   8    0.21    0.13
   0  -3   8    0.06    0.12
   0  -3   8    0.03    0.11
   0  -3   8    0.27    0.13
   0   3  -9   53.78    2.31
   0   3  -9   51.79    2.30
   0   3  -9   54.17    2.31
   0   3  -9   53.36    2.31
   0   3  -9   52.94    2.30
   0  -3   9   52.05    2.32
   0  -3   9   51.81    2.26
   0  -3   9   50.17    2.31
   0  -3   9   53.26    2.30
   0  -3   9   54.31    2.30
   0  -3   9   51.04    2.31
   0  -3   9   56.68    2.32
   0   3 -10   -0.19    0.13
   0   3 -10    0.02    0.14
   0   3 -10    0.06    0.14
   0   3 -10    0.00    0.14
   0   3 -10    0.00    0.12
   0  -3  10    0.07    0.15
   0  -3  10    0.08    0.15
   0  -3  10   -0.08    0.15
   0  -3  10   -0.13    0.14
   0  -3  10    0.04    0.10
   0  -3  10    0.34    0.13
   0  -3  10    0.12    0.15
   0   3 -11   15.53    0.84
   0   3 -11   17.76    0.84
   0   3 -11   16.94    0.81
   0   3 -11   17.60    0.84
   0   3 -11   18.18    0.84
   0  -3  11   18.34    0.86
   0  -3  11   17.87    0.85
   0  -3  11   16.13    0.83
   0  -3  11   15.59    0.77
   0  -3  11   16.67    0.84
   0  -3  11   13.13    0.82
   0  -3  11   17.42    0.82
   0   3 -12    0.20    0.16
   0   3 -12   -0.15    0.14
   0   3 -12   -0.05    0.12
   0   3 -12    0.10    0.16
   0  -3  12   -0.19    0.11
   0  -3  12   -0.04    0.15
   0  -3  12    0.33    0.12
   0  -3  12    0.04    0.16
   0  -3  12   -0.10    0.16
   0  -3  12   -0.13    0.18
   0  -3  12   -0.14    0.15
   0   3 -13    4.71    0.34
   0   3 -13    4.78    0.39
   0  -3  13    4.21    0.30
   0  -3  13    4.31    0.38
   0  -3  13    5.61    0.35
   0  -3  13    4.65    0.38
   0  -3  13    5.98    0.41
   0  -3  13    4.30    0.38
   0   3 -14    0.18    0.17
   0   3 -14    0.07    0.14
   0  -3  14   -0.30    0.16
   0  -3  14    0.04    0.17
   0  -3  14   -0.05    0.12
   0  -3  14   -0.23    0.16
   0  -3  14   -0.08    0.12
   0   3 -15    1.25    0.20
   0   3 -15    1.61    0.25
   0  -3  15    1.75    0.26
   0  -3  15    1.43    0.25
   0  -3  15    1.82    0.22
   0  -3  15    1.56    0.26
   0  -3  15    1.53    0.19
   0   3 -16   -0.01    0.19
   0   3 -16   -0.16    0.15
   0  -3  16   -0.07    0.16
   0  -3  16   -0.01    0.13
   0  -3  16   -0.02    0.18
   0  -3  16   -0.12    0.12
   0  -3  16   -0.10    0.17
   0   3 -17   15.47    0.78
   0   3 -17   15.78    0.83
   0  -3  17   15.24    0.81
   0  -3  17   15.05    0.82
   0  -3  17   13.42    0.81
   0  -3  17   16.39    0.75
   0   3 -18    0.17    0.20
   0   3 -18   -0.14    0.15
   0  -3  18   -0.28    0.17
   0  -3  18   -0.41    0.18
   0  -3  18   -0.25    0.16
   0  -3  18   -0.21    0.12
   0   3 -19    0.79    0.23
   0   3 -19    0.85    0.20
   0  -3  19    1.08    0.25
   0  -3  19    0.86    0.24
   0  -3  19    1.04    0.18
   0  -3  19    1.20    0.25
   0   3 -20   -0.13    0.19
   0   3 -20    0.08    0.16
   0  -3  20   -0.10    0.20
   0  -3  20   -0.14    0.14
   0  -3  20   -0.21    0.18
   0  -3  20   -0.21    0.19
   0   3 -21    2.84    0.35
   0   3 -21    3.01    0.29
   0  -3  21    2.30    0.32
   0  -3  21    2.72    0.26
   0  -3  21    2.47    0.33
   0  -3  21    2.15    0.32
   0   3 -22   -0.16    0.19
   0   3 -22   -0.26    0.14
   0  -3  22   -0.40    0.18
   0  -3  22    0.00    0.20
   0  -3  22   -0.15    0.19
   0  -3  22   -0.11    0.14
   0   3 -23   -0.01    0.16
   0   3 -23    0.09    0.21
   0  -3  23   -0.25    0.19
   0  -3  23    0.15    0.22
   0  -3  23    0.04    0.14
   0  -3  23   -0.27    0.19
   0   3 -24   -0.19    0.16
   0   3 -24   -0.44    0.18
   0  -3  24   -0.19    0.20
   0  -3  24   -0.27    0.21
   0  -3  24    0.10    0.15
   0  -3  24   -0.23    0.20
   0   3 -25    0.40    0.19
   0   3 -25    0.34    0.23
   0  -3  25    0.22    0.23
   0  -3  25    0.37    0.23
   0  -3  25    0.96    0.19
   0  -3  25    0.17    0.24
   0   3 -26   -0.15    0.20
   0   3 -26   -0.41    0.15
   0  -3  26    0.04    0.15
   0  -3  26   -0.29    0.19
   0  -3  26    0.07    0.22
   0  -3  26   -0.09    0.21
   0   3 -27   -0.19    0.16
   0   3 -27   -0.06    0.22
   0  -3  27   -0.06    0.22
   0  -3  27   -0.40    0.20
   0  -3  27   -0.08    0.15
   0  -3  27    0.21    0.23
   0   3 -28   -0.05    0.22
   0   3 -28    0.13    0.17
   0  -3  28   -0.18    0.22
   0  -3  28   -0.06    0.22
   0  -3  28   -0.17    0.13
   0  -3  28   -0.02    0.22
   0   3 -29    0.76    0.19
   0   3 -29    0.76    0.25
   0  -3  29    0.86    0.18
   0  -3  29    0.94    0.27
   0  -3  29    0.99    0.27
   0  -3  29    1.00    0.29
   0   3 -30   -0.14    0.16
   0   3 -30   -0.19    0.20
   0  -3  30   -0.20    0.21
   0  -3  30   -0.02    0.22
   0  -3  30   -0.27    0.21
   0   3 -31    0.42    0.23
   0  -3  31    0.20    0.24
   0  -3  31   -0.06    0.21
   0  -3  31   -0.14    0.22
   0   3 -32    0.03    0.21
   0  -3  32   -0.17    0.23
   0  -3  32   -0.17    0.22
   0  -3  32   -0.36    0.21
   0   3 -33    0.85    0.27
   0  -3  33    0.96    0.29
   0  -3  33    1.00    0.29
   0  -3  33    0.97    0.27
   0   3 -34   -0.22    0.24
   0  -3  34   -0.23    0.21
   0  -3  34    0.12    0.23
   0  -3  34   -0.31    0.22
   0   3 -35    3.47    0.39
   0  -3  35    2.59    0.36
   0  -3  35    2.82    0.39
   0  -3  35    3.51    0.42
   0   4  35   -0.21    0.23
   0   4  35   -0.11    0.23
   0   4  35    0.06    0.20
   0  -4 -35    0.23    0.23
   0   4  34    3.75    0.41
   0   4  34    3.37    0.38
   0   4  34    3.84    0.42
   0  -4 -34    3.64    0.40
   0   4  33   -0.27    0.23
   0   4  33   -0.02    0.21
   0   4  33   -0.09    0.23
   0  -4 -33   -0.15    0.21
   0   4  32    0.10    0.21
   0   4  32   -0.23    0.21
   0   4  32    0.01    0.19
   0  -4 -32    0.75    0.25
   0   4  31   -0.53    0.21
   0   4  31   -0.29    0.22
   0   4  31   -0.37    0.21
   0  -4 -31    0.09    0.22
   0   4  30    0.14    0.23
   0   4  30   -0.02    0.23
   0   4  30   -0.20    0.22
   0  -4 -30    0.08    0.21
   0   4  29    0.06    0.23
   0   4  29    0.23    0.23
   0   4  29    0.02    0.22
   0  -4 -29    0.05    0.21
   0   4  28    3.02    0.39
   0   4  28    3.45    0.37
   0   4  28    3.59    0.39
   0  -4 -28    4.42    0.43
   0   4  27    0.23    0.24
   0   4  27   -0.33    0.18
   0   4  27   -0.47    0.21
   0  -4 -27    0.07    0.20
   0   4  26    1.40    0.27
   0   4  26    1.67    0.30
   0   4  26    1.49    0.30
   0  -4 -26    0.94    0.27
   0  -4 -26    1.54    0.18
   0   4  25   -0.04    0.21
   0   4  25    0.19    0.23
   0   4  25   -0.13    0.22
   0  -4 -25   -0.06    0.12
   0  -4 -25   -0.26    0.21
   0   4  24    3.71    0.38
   0   4  24    3.21    0.38
   0   4  24    3.48    0.36
   0  -4 -24    3.60    0.27
   0  -4 -24    3.58    0.40
   0   4  23   -0.35    0.20
   0   4  23   -0.30    0.20
   0   4  23   -0.06    0.19
   0  -4 -23   -0.31    0.20
   0  -4 -23   -0.02    0.11
   0   4  22    0.23    0.20
   0   4  22    0.45    0.24
   0   4  22    0.42    0.22
   0  -4 -22    0.12    0.12
   0  -4 -22    0.18    0.23
   0   4  21   -0.16    0.19
   0   4  21   -0.47    0.19
   0   4  21   -0.33    0.19
   0  -4 -21   -0.06    0.12
   0  -4 -21   -0.30    0.21
   0   4  20   19.94    1.03
   0   4  20   19.09    1.00
   0   4  20   18.11    1.01
   0  -4 -20   20.08    0.90
   0  -4 -20   20.52    1.05
   0   4  19   -0.04    0.21
   0   4  19   -0.38    0.18
   0   4  19   -0.31    0.19
   0  -4 -19   -0.01    0.11
   0  -4 -19   -0.12    0.18
   0   4  18    0.43    0.21
   0   4  18    0.32    0.19
   0   4  18    0.38    0.18
   0  -4 -18    0.51    0.13
   0  -4 -18    0.45    0.22
   0   4  17   -0.25    0.18
   0   4  17   -0.13    0.17
   0   4  17    0.04    0.20
   0  -4 -17    0.05    0.10
   0  -4 -17   -0.26    0.16
   0  -4 -17   -0.11    0.18
   0   4  16   11.66    0.72
   0   4  16   12.91    0.73
   0   4  16   12.87    0.73
   0  -4 -16   13.08    0.62
   0  -4 -16   12.67    0.74
   0  -4 -16   12.83    0.78
   0   4  15   -0.18    0.18
   0   4  15    0.08    0.15
   0   4  15    0.07    0.16
   0  -4 -15   -0.25    0.21
   0  -4 -15    0.07    0.18
   0  -4 -15   -0.08    0.10
   0   4  14   10.86    0.62
   0   4  14    7.97    0.57
   0   4  14    9.58    0.58
   0  -4 -14   10.68    0.63
   0  -4 -14   10.55    0.61
   0  -4 -14    9.76    0.49
   0   4  13    0.00    0.12
   0   4  13    0.12    0.16
   0   4  13   -0.15    0.17
   0   4  13   -0.14    0.18
   0   4  13   -0.08    0.20
   0  -4 -13   -0.07    0.16
   0  -4 -13   -0.15    0.20
   0  -4 -13    0.08    0.09
   0   4  12    0.03    0.18
   0   4  12    0.07    0.15
   0   4  12    0.24    0.16
   0   4  12    0.37    0.12
   0   4  12    0.31    0.19
   0  -4 -12   -0.12    0.20
   0  -4 -12    0.37    0.18
   0  -4 -12    0.29    0.09
   0   4  11   -0.12    0.15
   0   4  11    0.04    0.14
   0   4  11   -0.13    0.16
   0   4  11   -0.29    0.14
   0   4  11   -0.53    0.20
   0   4  11   -0.24    0.10
   0  -4 -11    0.01    0.14
   0  -4 -11   -0.11    0.15
   0  -4 -11    0.02    0.08
   0  -4 -11   -0.16    0.20
   0  -4 -11   -0.01    0.13
   0   4  10   29.09    1.34
   0   4  10   29.71    1.29
   0   4  10   27.88    1.34
   0   4  10   28.78    1.38
   0   4  10   28.55    1.34
   0   4  10   29.79    1.37
   0  -4 -10   29.37    1.36
   0  -4 -10   30.04    1.35
   0  -4 -10   30.30    1.35
   0  -4 -10   27.87    1.39
   0   4   9   -0.13    0.15
   0   4   9   -0.08    0.17
   0   4   9   -0.03    0.14
   0   4   9    0.07    0.15
   0   4   9   -0.12    0.12
   0   4   9   -0.08    0.10
   0  -4  -9    0.00    0.13
   0  -4  -9    0.07    0.18
   0  -4  -9   -0.27    0.13
   0  -4  -9   -0.05    0.14
   0   4   8   39.44    1.84
   0   4   8   40.21    1.84
   0   4   8   39.98    1.84
   0   4   8   43.64    1.86
   0   4   8   38.60    1.80
   0   4   8   43.26    1.88
   0  -4  -8   42.60    1.86
   0  -4  -8   44.28    1.84
   0  -4  -8   43.74    1.85
   0  -4  -8   41.54    1.88
   0   4   7    0.14    0.13
   0   4   7    0.06    0.10
   0   4   7    0.24    0.15
   0   4   7    0.18    0.12
   0   4   7    0.10    0.14
   0   4   7    0.09    0.13
   0  -4  -7    0.16    0.12
   0  -4  -7   -0.06    0.13
   0  -4  -7    0.17    0.11
   0  -4  -7   -0.01    0.12
   0   4   6    2.96    0.24
   0   4   6    2.52    0.23
   0   4   6    2.22    0.25
   0   4   6    1.96    0.21
   0   4   6    2.60    0.20
   0  -4  -6    1.73    0.24
   0  -4  -6    2.27    0.22
   0  -4  -6    2.13    0.21
   0  -4  -6    2.58    0.22
   0  -4  -6    2.27    0.19
   0   4   5    0.04    0.12
   0   4   5    0.33    0.14
   0   4   5    0.02    0.09
   0   4   5   -0.10    0.10
   0   4   5    0.13    0.12
   0  -4  -5    0.12    0.10
   0  -4  -5    0.02    0.11
   0  -4  -5    0.02    0.07
   0  -4  -5   -0.07    0.15
   0  -4  -5    0.11    0.13
   0  -4  -5    0.08    0.13
   0   4   4    0.85    0.14
   0   4   4    0.78    0.14
   0   4   4    0.94    0.14
   0   4   4    1.04    0.12
   0   4   4    0.57    0.16
   0  -4  -4    1.19    0.15
   0  -4  -4    0.89    0.14
   0  -4  -4    0.64    0.16
   0  -4  -4    0.70    0.14
   0  -4  -4    0.91    0.12
   0  -4  -4    0.77    0.09
   0   4   3    0.18    0.09
   0   4   3    0.14    0.06
   0   4   3    0.04    0.08
   0   4   3    0.12    0.11
   0   4   3    0.38    0.10
   0   4   3    0.11    0.08
   0   4   3    0.13    0.11
   0  -4  -3    0.08    0.07
   0  -4  -3    0.16    0.09
   0  -4  -3    0.17    0.09
   0  -4  -3    0.17    0.07
   0  -4  -3   -0.18    0.09
   0  -4  -3    0.28    0.10
   0   4   2    0.89    0.10
   0   4   2    0.89    0.10
   0   4   2    0.90    0.11
   0   4   2    0.89    0.11
   0   4   2    0.99    0.13
   0   4   2    0.85    0.09
   0  -4  -2    0.99    0.10
   0  -4  -2    0.65    0.10
   0  -4  -2    0.57    0.08
   0  -4  -2    0.91    0.10
   0  -4  -2    0.65    0.09
   0  -4  -2    0.98    0.10
   0   4   1    0.08    0.06
   0   4   1    0.05    0.05
   0   4   1   -0.02    0.06
   0   4   1    0.00    0.06
   0   4   1   -0.01    0.05
   0  -4  -1    0.03    0.05
   0  -4  -1    0.04    0.04
   0  -4  -1    0.07    0.05
   0  -4  -1    0.01    0.04
   0  -4  -1    0.00    0.05
   0   4   0   12.87    0.57
   0   4   0   13.19    0.56
   0   4   0   14.26    0.59
   0  -4   0   10.59    0.57
   0  -4   0   12.93    0.57
   0   4  -1    0.14    0.08
   0   4  -1    0.11    0.07
   0   4  -1    0.06    0.06
   0   4  -1    0.02    0.03
   0   4  -1    0.06    0.06
   0   4  -1    0.04    0.04
   0  -4   1    0.02    0.05
   0  -4   1    0.00    0.04
   0  -4   1    0.00    0.03
   0  -4   1    0.06    0.06
   0  -4   1    0.08    0.06
   0   4  -2    0.90    0.10
   0   4  -2    0.77    0.09
   0   4  -2    1.06    0.10
   0   4  -2    0.60    0.10
   0   4  -2    0.91    0.12
   0  -4   2    0.58    0.09
   0  -4   2    0.99    0.10
   0  -4   2    0.59    0.09
   0  -4   2    0.91    0.12
   0   4  -3    0.17    0.08
   0   4  -3    0.10    0.10
   0   4  -3    0.11    0.08
   0   4  -3    0.08    0.09
   0  -4   3    0.22    0.08
   0  -4   3    0.10    0.10
   0  -4   3    0.04    0.09
   0  -4   3    0.23    0.09
   0  -4   3    0.10    0.08
   0   4  -4    1.10    0.16
   0   4  -4    1.29    0.14
   0   4  -4    1.12    0.14
   0   4  -4    0.74    0.12
   0   4  -4    0.92    0.11
   0  -4   4    1.14    0.14
   0  -4   4    1.11    0.16
   0  -4   4    0.70    0.13
   0  -4   4    0.83    0.13
   0  -4   4    0.88    0.11
   0   4  -5    0.18    0.12
   0   4  -5    0.08    0.13
   0   4  -5    0.04    0.09
   0   4  -5    0.12    0.09
   0   4  -5    0.02    0.13
   0   4  -5    0.24    0.12
   0  -4   5   -0.11    0.09
   0  -4   5    0.05    0.13
   0  -4   5    0.06    0.10
   0  -4   5    0.00    0.11
   0  -4   5    0.07    0.11
   0  -4   5    0.03    0.08
   0   4  -6    2.45    0.21
   0   4  -6    2.69    0.18
   0   4  -6    2.17    0.21
   0   4  -6    1.93    0.20
   0   4  -6    2.99    0.24
   0   4  -6    2.02    0.20
   0  -4   6    2.39    0.19
   0  -4   6    2.47    0.21
   0  -4   6    1.89    0.20
   0  -4   6    2.20    0.21
   0  -4   6    1.88    0.20
   0  -4   6    2.29    0.21
   0   4  -7    0.12    0.12
   0   4  -7    0.01    0.08
   0   4  -7    0.19    0.13
   0   4  -7    0.00    0.12
   0   4  -7    0.09    0.12
   0   4  -7    0.08    0.12
   0  -4   7    0.13    0.12
   0  -4   7    0.15    0.13
   0  -4   7    0.04    0.11
   0  -4   7    0.08    0.09
   0  -4   7   -0.02    0.12
   0  -4   7   -0.03    0.12
   0  -4   7    0.08    0.12
   0   4  -8   42.88    1.87
   0   4  -8   44.82    1.87
   0   4  -8   42.90    1.88
   0   4  -8   43.59    1.86
   0   4  -8   42.10    1.86
   0  -4   8   41.80    1.87
   0  -4   8   41.10    1.82
   0  -4   8   40.43    1.88
   0  -4   8   43.12    1.87
   0  -4   8   41.15    1.87
   0  -4   8   43.86    1.86
   0  -4   8   41.26    1.86
   0   4  -9   -0.10    0.12
   0   4  -9   -0.12    0.13
   0   4  -9    0.20    0.14
   0   4  -9    0.16    0.14
   0   4  -9   -0.09    0.14
   0  -4   9    0.14    0.13
   0  -4   9   -0.05    0.12
   0  -4   9    0.09    0.15
   0  -4   9    0.11    0.14
   0  -4   9    0.20    0.14
   0  -4   9   -0.09    0.09
   0  -4   9   -0.18    0.13
   0   4 -10   28.63    1.34
   0   4 -10   30.17    1.34
   0   4 -10   31.39    1.35
   0   4 -10   28.78    1.33
   0   4 -10   29.77    1.33
   0  -4  10   28.87    1.28
   0  -4  10   29.60    1.36
   0  -4  10   28.43    1.34
   0  -4  10   27.57    1.32
   0  -4  10   28.72    1.34
   0  -4  10   28.93    1.33
   0  -4  10   29.94    1.35
   0   4 -11   -0.14    0.14
   0   4 -11    0.06    0.13
   0   4 -11   -0.10    0.15
   0   4 -11   -0.11    0.14
   0   4 -11   -0.08    0.15
   0  -4  11    0.17    0.15
   0  -4  11   -0.10    0.13
   0  -4  11   -0.20    0.15
   0  -4  11    0.14    0.11
   0  -4  11   -0.34    0.15
   0  -4  11   -0.05    0.14
   0  -4  11    0.08    0.13
   0   4 -12    0.01    0.16
   0   4 -12    0.30    0.17
   0   4 -12    0.09    0.16
   0   4 -12    0.24    0.17
   0  -4  12    0.08    0.11
   0  -4  12    0.33    0.17
   0  -4  12    0.14    0.16
   0  -4  12    0.22    0.17
   0  -4  12    0.24    0.19
   0  -4  12    0.28    0.14
   0   4 -13    0.13    0.17
   0   4 -13    0.10    0.14
   0  -4  13    0.10    0.14
   0  -4  13    0.17    0.20
   0  -4  13    0.12    0.16
   0  -4  13    0.08    0.12
   0  -4  13    0.04    0.16
   0  -4  13   -0.18    0.16
   0   4 -14    9.75    0.61
   0   4 -14   10.59    0.58
   0  -4  14   10.25    0.53
   0  -4  14   10.56    0.61
   0  -4  14   11.30    0.58
   0  -4  14    9.83    0.60
   0  -4  14   11.20    0.72
   0  -4  14    9.80    0.61
   0   4 -15   -0.08    0.18
   0   4 -15   -0.05    0.14
   0  -4  15   -0.20    0.17
   0  -4  15    0.09    0.18
   0  -4  15   -0.10    0.18
   0  -4  15    0.20    0.18
   0  -4  15   -0.05    0.11
   0   4 -16   13.34    0.74
   0   4 -16   12.46    0.68
   0  -4  16   13.18    0.74
   0  -4  16   12.89    0.73
   0  -4  16   12.39    0.64
   0  -4  16   12.55    0.71
   0   4 -17    0.05    0.17
   0   4 -17    0.01    0.18
   0  -4  17   -0.02    0.19
   0  -4  17   -0.21    0.12
   0  -4  17   -0.07    0.18
   0  -4  17    0.03    0.19
   0   4 -18    0.48    0.21
   0   4 -18    0.29    0.18
   0  -4  18    0.61    0.23
   0  -4  18    0.35    0.21
   0  -4  18    0.42    0.15
   0  -4  18    0.55    0.22
   0   4 -19    0.23    0.20
   0   4 -19   -0.20    0.14
   0  -4  19   -0.02    0.19
   0  -4  19   -0.15    0.12
   0  -4  19   -0.11    0.18
   0  -4  19    0.06    0.20
   0   4 -20   19.76    0.97
   0   4 -20   18.69    1.01
   0  -4  20   18.86    0.99
   0  -4  20   19.63    1.02
   0  -4  20   20.21    0.93
   0  -4  20   19.73    1.02
   0   4 -21   -0.02    0.20
   0   4 -21   -0.03    0.15
   0  -4  21   -0.43    0.21
   0  -4  21   -0.15    0.21
   0  -4  21   -0.18    0.19
   0  -4  21   -0.17    0.12
   0   4 -22    0.14    0.18
   0   4 -22    0.30    0.22
   0  -4  22    0.17    0.17
   0  -4  22    0.34    0.22
   0  -4  22    0.24    0.21
   0  -4  22    0.21    0.14
   0   4 -23   -0.06    0.17
   0   4 -23    0.10    0.21
   0  -4  23   -0.45    0.19
   0  -4  23   -0.48    0.19
   0  -4  23    0.02    0.13
   0  -4  23   -0.31    0.20
   0   4 -24    4.35    0.36
   0   4 -24    4.55    0.42
   0  -4  24    3.28    0.38
   0  -4  24    3.75    0.40
   0  -4  24    3.68    0.30
   0  -4  24    3.47    0.38
   0   4 -25   -0.15    0.16
   0   4 -25    0.04    0.21
   0  -4  25   -0.57    0.18
   0  -4  25    0.10    0.22
   0  -4  25   -0.09    0.15
   0  -4  25   -0.27    0.15
   0   4 -26    1.15    0.22
   0   4 -26    1.08    0.27
   0  -4  26    1.25    0.28
   0  -4  26    1.59    0.30
   0  -4  26    0.85    0.26
   0  -4  26    1.34    0.20
   0   4 -27   -0.29    0.16
   0   4 -27   -0.01    0.21
   0  -4  27   -0.32    0.20
   0  -4  27   -0.22    0.21
   0  -4  27   -0.05    0.24
   0  -4  27   -0.08    0.15
   0   4 -28    4.70    0.36
   0   4 -28    3.12    0.40
   0  -4  28    4.13    0.42
   0  -4  28    3.63    0.30
   0  -4  28    3.36    0.38
   0  -4  28    3.15    0.38
   0   4 -29   -0.09    0.22
   0   4 -29   -0.14    0.17
   0  -4  29   -0.35    0.21
   0  -4  29   -0.30    0.19
   0  -4  29   -0.18    0.21
   0  -4  29    0.05    0.18
   0   4 -30    0.34    0.18
   0   4 -30    0.17    0.22
   0  -4  30    0.02    0.23
   0  -4  30   -0.30    0.22
   0  -4  30    0.20    0.22
   0   4 -31    0.14    0.21
   0   4 -31    0.00    0.18
   0  -4  31   -0.12    0.21
   0  -4  31   -0.39    0.21
   0  -4  31    0.00    0.22
   0   4 -32    0.33    0.23
   0  -4  32    0.24    0.23
   0  -4  32   -0.18    0.22
   0  -4  32    0.20    0.27
   0   4 -33   -0.37    0.20
   0  -4  33   -0.12    0.21
   0  -4  33   -0.30    0.23
   0  -4  33   -0.51    0.21
   0   4 -34    4.65    0.43
   0  -4  34    3.48    0.40
   0  -4  34    3.42    0.41
   0  -4  34    4.09    0.42
   0   4 -35   -0.18    0.22
   0  -4  35   -0.05    0.24
   0  -4  35   -0.20    0.22
   0  -4  35   -0.13    0.26
   0   5  35    2.52    0.35
   0   5  35    2.51    0.36
   0   5  35    2.18    0.35
   0  -5 -35    2.34    0.33
   0   5  34   -0.25    0.22
   0   5  34   -0.23    0.23
   0   5  34    0.45    0.25
   0  -5 -34    0.53    0.25
   0   5  33    1.29    0.31
   0   5  33    2.02    0.34
   0   5  33    2.39    0.32
   0  -5 -33    1.87    0.31
   0   5  32   -0.23    0.24
   0   5  32   -0.24    0.18
   0   5  32    0.12    0.24
   0  -5 -32    0.15    0.22
   0   5  31    6.34    0.52
   0   5  31    6.08    0.52
   0   5  31    5.04    0.50
   0  -5 -31    7.04    0.54
   0   5  30   -0.20    0.22
   0   5  30   -0.02    0.21
   0   5  30   -0.01    0.20
   0  -5 -30    0.13    0.23
   0   5  29    4.19    0.43
   0   5  29    3.85    0.42
   0   5  29    4.57    0.42
   0  -5 -29    4.53    0.43
   0   5  28   -0.41    0.22
   0   5  28   -0.16    0.22
   0   5  28   -0.08    0.21
   0  -5 -28    0.06    0.21
   0   5  27    1.04    0.29
   0   5  27    1.73    0.32
   0   5  27    1.26    0.27
   0  -5 -27    1.52    0.30
   0   5  26   -0.30    0.22
   0   5  26   -0.11    0.22
   0   5  26    0.07    0.19
   0  -5 -26    0.00    0.21
   0  -5 -26   -0.35    0.10
   0   5  25    0.24    0.23
   0   5  25    0.34    0.25
   0   5  25    0.31    0.24
   0  -5 -25   -0.08    0.21
   0  -5 -25    0.18    0.12
   0   5  24    0.06    0.18
   0   5  24   -0.20    0.19
   0   5  24   -0.19    0.22
   0  -5 -24   -0.12    0.10
   0  -5 -24   -0.24    0.20
   0   5  23    4.42    0.41
   0   5  23    4.42    0.43
   0   5  23    5.28    0.47
   0  -5 -23    4.56    0.44
   0  -5 -23    5.21    0.31
   0   5  22   -0.13    0.16
   0   5  22   -0.26    0.17
   0   5  22   -0.24    0.19
   0  -5 -22    0.09    0.21
   0  -5 -22   -0.08    0.10
   0   5  21    0.41    0.21
   0   5  21    0.45    0.24
   0   5  21    1.00    0.25
   0  -5 -21    0.52    0.13
   0  -5 -21    0.66    0.23
   0   5  20   -0.25    0.21
   0   5  20   -0.08    0.14
   0   5  20    0.05    0.20
   0   5  20   -0.03    0.18
   0  -5 -20   -0.15    0.10
   0  -5 -20   -0.29    0.19
   0   5  19   -0.11    0.13
   0   5  19    0.15    0.22
   0   5  19   -0.04    0.17
   0   5  19    0.12    0.20
   0  -5 -19    0.00    0.10
   0  -5 -19   -0.14    0.20
   0   5  18   -0.23    0.16
   0   5  18    0.06    0.14
   0   5  18   -0.11    0.19
   0   5  18    0.01    0.15
   0  -5 -18    0.04    0.10
   0  -5 -18   -0.39    0.24
   0  -5 -18   -0.17    0.19
   0   5  17   73.41    3.46
   0   5  17   80.48    3.49
   0   5  17   85.50    3.41
   0   5  17   79.38    3.49
   0  -5 -17   80.12    3.37
   0  -5 -17   77.83    3.54
   0  -5 -17   79.40    3.49
   0   5  16   -0.03    0.18
   0   5  16    0.05    0.15
   0   5  16    0.05    0.12
   0   5  16   -0.12    0.19
   0  -5 -16    0.19    0.19
   0  -5 -16   -0.03    0.09
   0  -5 -16    0.00    0.17
   0   5  15   33.97    1.52
   0   5  15   33.60    1.44
   0   5  15   32.94    1.50
   0   5  15   27.31    1.50
   0  -5 -15   31.48    1.56
   0  -5 -15   30.80    1.40
   0  -5 -15   34.75    1.53
   0   5  14   -0.10    0.17
   0   5  14    0.10    0.12
   0   5  14    0.04    0.16
   0   5  14   -0.07    0.19
   0  -5 -14    0.25    0.23
   0  -5 -14    0.15    0.18
   0  -5 -14    0.10    0.09
   0   5  13    4.18    0.37
   0   5  13    4.41    0.29
   0   5  13    3.96    0.45
   0   5  13    3.50    0.35
   0   5  13    3.38    0.34
   0  -5 -13    3.91    0.25
   0  -5 -13    3.85    0.39
   0  -5 -13    3.56    0.35
   0   5  12    0.16    0.12
   0   5  12    0.01    0.16
   0   5  12    0.16    0.18
   0   5  12   -0.01    0.15
   0   5  12    0.07    0.18
   0  -5 -12   -0.11    0.15
   0  -5 -12   -0.17    0.16
   0   5  11   65.36    3.04
   0   5  11   75.43    3.00
   0   5  11   66.92    3.04
   0   5  11   76.90    3.08
   0   5  11   70.96    3.05
   0  -5 -11   67.23    3.05
   0  -5 -11   66.80    3.09
   0   5  10   -0.12    0.14
   0   5  10   -0.14    0.14
   0   5  10   -0.21    0.10
   0   5  10    0.16    0.16
   0   5  10   -0.02    0.17
   0   5  10   -0.03    0.19
   0  -5 -10   -0.13    0.20
   0  -5 -10   -0.10    0.11
   0  -5 -10    0.09    0.16
   0  -5 -10   -0.01    0.14
   0   5   9  168.20    7.13
   0   5   9  165.29    7.13
   0   5   9  178.69    7.09
   0   5   9  165.67    7.13
   0   5   9  171.79    7.17
   0   5   9  180.99    7.15
   0  -5  -9  165.99    7.17
   0  -5  -9  173.62    7.13
   0  -5  -9  162.94    7.14
   0  -5  -9  155.36    7.12
   0   5   8    0.27    0.13
   0   5   8   -0.01    0.13
   0   5   8   -0.09    0.13
   0   5   8   -0.06    0.10
   0   5   8   -0.08    0.17
   0   5   8   -0.07    0.14
   0  -5  -8    0.00    0.10
   0  -5  -8    0.21    0.18
   0  -5  -8    0.09    0.14
   0  -5  -8   -0.01    0.14
   0   5   7   25.74    1.23
   0   5   7   28.74    1.19
   0   5   7   27.08    1.23
   0   5   7   27.50    1.24
   0   5   7   26.96    1.26
   0  -5  -7   26.35    1.19
   0  -5  -7   27.77    1.23
   0  -5  -7   23.72    1.22
   0  -5  -7   28.54    1.24
   0  -5  -7   26.17    1.26
   0  -5  -7   26.98    1.16
   0   5   6    0.12    0.12
   0   5   6    0.20    0.10
   0   5   6    0.16    0.13
   0   5   6   -0.04    0.10
   0   5   6    0.05    0.16
   0  -5  -6   -0.01    0.11
   0  -5  -6    0.21    0.13
   0  -5  -6    0.19    0.16
   0  -5  -6    0.04    0.07
   0  -5  -6    0.12    0.13
   0  -5  -6   -0.07    0.10
   0   5   5    0.57    0.12
   0   5   5    0.64    0.15
   0   5   5    0.66    0.14
   0   5   5    0.82    0.15
   0   5   5    0.68    0.18
   0  -5  -5    0.74    0.13
   0  -5  -5    0.58    0.12
   0  -5  -5    0.53    0.17
   0  -5  -5    0.70    0.14
   0  -5  -5    0.50    0.13
   0  -5  -5    0.57    0.09
   0   5   4   -0.19    0.14
   0   5   4   -0.14    0.12
   0   5   4    0.16    0.11
   0   5   4    0.09    0.13
   0   5   4   -0.02    0.11
   0   5   4   -0.04    0.09
   0   5   4   -0.08    0.14
   0  -5  -4   -0.05    0.14
   0  -5  -4    0.03    0.10
   0  -5  -4    0.21    0.12
   0  -5  -4    0.25    0.12
   0  -5  -4    0.08    0.09
   0  -5  -4    0.08    0.08
   0   5   3    4.71    0.29
   0   5   3    4.69    0.31
   0   5   3    4.86    0.29
   0   5   3    4.97    0.30
   0   5   3    4.56    0.29
   0   5   3    4.81    0.28
   0   5   3    4.17    0.26
   0  -5  -3    4.66    0.31
   0  -5  -3    4.87    0.29
   0  -5  -3    5.02    0.29
   0  -5  -3    4.31    0.29
   0  -5  -3    4.86    0.29
   0  -5  -3    4.76    0.27
   0   5   2    0.03    0.12
   0   5   2   -0.08    0.08
   0   5   2    0.17    0.09
   0   5   2    0.21    0.10
   0   5   2    0.16    0.10
   0   5   2   -0.04    0.11
   0  -5  -2    0.09    0.11
   0  -5  -2    0.05    0.09
   0  -5  -2    0.12    0.10
   0  -5  -2    0.03    0.08
   0  -5  -2   -0.09    0.12
   0  -5  -2   -0.13    0.09
   0   5   1    3.85    0.23
   0   5   1    3.78    0.26
   0   5   1    3.81    0.23
   0   5   1    3.28    0.22
   0   5   1    3.84    0.24
   0  -5  -1    4.20    0.23
   0  -5  -1    3.69    0.23
   0  -5  -1    3.52    0.23
   0  -5  -1    3.51    0.23
   0  -5  -1    3.45    0.23
   0   5   0    0.53    0.10
   0   5   0    0.44    0.11
   0   5   0    0.24    0.10
   0   5   0    0.26    0.08
   0   5   0    0.62    0.09
   0  -5   0    0.46    0.09
   0  -5   0    0.46    0.11
   0  -5   0    0.29    0.09
   0  -5   0    0.37    0.09
   0  -5   0    0.37    0.11
   0   5  -1    3.84    0.25
   0   5  -1    3.79    0.24
   0   5  -1    3.83    0.19
   0   5  -1    3.68    0.24
   0   5  -1    3.42    0.22
   0   5  -1    3.67    0.26
   0  -5   1    4.20    0.23
   0  -5   1    3.72    0.23
   0  -5   1    3.80    0.20
   0  -5   1    4.03    0.26
   0  -5   1    3.29    0.23
   0   5  -2   -0.15    0.10
   0   5  -2   -0.12    0.09
   0   5  -2    0.08    0.09
   0   5  -2    0.08    0.08
   0   5  -2    0.02    0.12
   0  -5   2    0.04    0.09
   0  -5   2   -0.01    0.09
   0  -5   2   -0.09    0.09
   0  -5   2   -0.19    0.08
   0  -5   2    0.04    0.05
   0  -5   2   -0.03    0.08
   0   5  -3    5.08    0.30
   0   5  -3    4.40    0.28
   0   5  -3    4.25    0.31
   0   5  -3    5.08    0.28
   0   5  -3    5.22    0.29
   0  -5   3    5.35    0.29
   0  -5   3    4.90    0.32
   0  -5   3    4.56    0.30
   0  -5   3    4.52    0.29
   0  -5   3    4.83    0.27
   0   5  -4    0.06    0.10
   0   5  -4   -0.01    0.14
   0   5  -4   -0.03    0.11
   0   5  -4    0.31    0.10
   0   5  -4    0.05    0.13
   0  -5   4   -0.07    0.10
   0  -5   4    0.05    0.14
   0  -5   4    0.02    0.10
   0  -5   4    0.10    0.13
   0  -5   4   -0.01    0.10
   0   5  -5    0.60    0.11
   0   5  -5    0.49    0.15
   0   5  -5    0.43    0.12
   0   5  -5    0.58    0.14
   0   5  -5    0.73    0.16
   0  -5   5    0.54    0.15
   0  -5   5    0.45    0.14
   0  -5   5    0.85    0.14
   0  -5   5    0.56    0.13
   0  -5   5    0.54    0.11
   0   5  -6   -0.01    0.12
   0   5  -6   -0.02    0.08
   0   5  -6    0.09    0.13
   0   5  -6    0.23    0.12
   0   5  -6    0.06    0.12
   0   5  -6    0.12    0.11
   0  -5   6    0.02    0.09
   0  -5   6   -0.07    0.11
   0  -5   6    0.05    0.12
   0  -5   6    0.03    0.10
   0  -5   6    0.09    0.13
   0  -5   6    0.06    0.13
   0   5  -7   27.29    1.18
   0   5  -7   27.59    1.22
   0   5  -7   28.62    1.23
   0   5  -7   26.50    1.24
   0   5  -7   25.65    1.22
   0   5  -7   27.59    1.24
   0  -5   7   25.99    1.18
   0  -5   7   27.53    1.21
   0  -5   7   26.55    1.23
   0  -5   7   28.42    1.24
   0  -5   7   28.89    1.23
   0  -5   7   25.41    1.24
   0   5  -8   -0.05    0.14
   0   5  -8   -0.07    0.09
   0   5  -8   -0.14    0.13
   0   5  -8   -0.06    0.09
   0   5  -8    0.13    0.14
   0   5  -8    0.10    0.14
   0  -5   8    0.20    0.15
   0  -5   8    0.07    0.10
   0  -5   8   -0.10    0.13
   0  -5   8    0.11    0.13
   0  -5   8    0.10    0.13
   0  -5   8    0.05    0.13
   0   5  -9  164.79    7.11
   0   5  -9  163.51    7.11
   0   5  -9  177.08    7.12
   0   5  -9  169.91    7.11
   0   5  -9  180.69    7.11
   0  -5   9  175.63    7.11
   0  -5   9  150.39    7.10
   0  -5   9  174.60    7.10
   0  -5   9  168.39    7.05
   0  -5   9  161.01    7.11
   0  -5   9  167.97    7.11
   0   5 -10   -0.04    0.15
   0   5 -10    0.02    0.14
   0   5 -10    0.39    0.16
   0   5 -10   -0.39    0.15
   0   5 -10    0.25    0.16
   0  -5  10    0.44    0.17
   0  -5  10    0.28    0.15
   0  -5  10   -0.04    0.15
   0  -5  10    0.01    0.14
   0  -5  10    0.02    0.14
   0  -5  10    0.04    0.11
   0  -5  10    0.21    0.17
   0   5 -11   72.09    2.99
   0   5 -11   64.72    2.97
   0   5 -11   67.78    2.98
   0   5 -11   72.55    2.99
   0   5 -11   72.79    2.98
   0  -5  11   70.19    2.99
   0  -5  11   63.63    2.97
   0  -5  11   67.28    2.92
   0  -5  11   73.78    3.07
   0  -5  11   71.49    2.98
   0  -5  11   65.00    2.97
   0  -5  11   62.97    2.99
   0   5 -12   -0.06    0.14
   0   5 -12   -0.20    0.15
   0   5 -12    0.03    0.18
   0  -5  12    0.07    0.14
   0  -5  12    0.01    0.16
   0  -5  12    0.02    0.12
   0  -5  12   -0.01    0.16
   0  -5  12    0.05    0.17
   0  -5  12   -0.06    0.15
   0   5 -13    3.58    0.32
   0   5 -13    3.24    0.32
   0  -5  13    3.41    0.33
   0  -5  13    4.04    0.35
   0  -5  13    4.52    0.38
   0  -5  13    4.00    0.28
   0  -5  13    4.12    0.35
   0  -5  13    3.26    0.33
   0   5 -14    0.01    0.15
   0   5 -14    0.09    0.17
   0  -5  14    0.11    0.12
   0  -5  14   -0.15    0.17
   0  -5  14   -0.03    0.17
   0  -5  14   -0.04    0.16
   0  -5  14    0.08    0.17
   0   5 -15   31.64    1.48
   0   5 -15   31.04    1.50
   0  -5  15   32.21    1.42
   0  -5  15   32.56    1.52
   0  -5  15   33.57    1.51
   0  -5  15   31.84    1.50
   0   5 -16   -0.25    0.16
   0   5 -16   -0.27    0.18
   0  -5  16    0.16    0.18
   0  -5  16   -0.11    0.18
   0  -5  16   -0.35    0.12
   0  -5  16    0.01    0.18
   0   5 -17   79.01    3.40
   0   5 -17   80.50    3.36
   0  -5  17   78.40    3.39
   0  -5  17   69.22    3.30
   0  -5  17   78.45    3.39
   0  -5  17   79.89    3.40
   0   5 -18   -0.12    0.15
   0   5 -18    0.11    0.20
   0  -5  18    0.09    0.20
   0  -5  18    0.12    0.19
   0  -5  18   -0.01    0.13
   0  -5  18    0.11    0.19
   0   5 -19    0.27    0.21
   0   5 -19   -0.20    0.15
   0  -5  19    0.04    0.19
   0  -5  19   -0.04    0.19
   0  -5  19    0.14    0.20
   0  -5  19    0.08    0.14
   0   5 -20   -0.23    0.17
   0   5 -20   -0.17    0.19
   0  -5  20   -0.06    0.13
   0  -5  20   -0.13    0.19
   0  -5  20   -0.20    0.20
   0  -5  20   -0.06    0.20
   0   5 -21    0.39    0.22
   0   5 -21    0.32    0.20
   0  -5  21    0.40    0.22
   0  -5  21    0.49    0.23
   0  -5  21    0.45    0.15
   0  -5  21    0.78    0.24
   0   5 -22   -0.19    0.17
   0   5 -22    0.00    0.19
   0  -5  22   -0.05    0.19
   0  -5  22   -0.24    0.19
   0  -5  22    0.02    0.20
   0  -5  22    0.03    0.14
   0   5 -23    4.49    0.42
   0   5 -23    3.83    0.36
   0  -5  23    5.02    0.45
   0  -5  23    4.94    0.44
   0  -5  23    4.55    0.33
   0  -5  23    5.16    0.45
   0   5 -24   -0.21    0.18
   0   5 -24    0.10    0.21
   0  -5  24   -0.01    0.21
   0  -5  24   -0.42    0.20
   0  -5  24    0.04    0.13
   0  -5  24   -0.44    0.18
   0   5 -25    0.49    0.24
   0   5 -25    0.06    0.18
   0  -5  25   -0.17    0.21
   0  -5  25    0.13    0.22
   0  -5  25   -0.07    0.24
   0  -5  25    0.24    0.16
   0   5 -26   -0.28    0.14
   0   5 -26   -0.19    0.21
   0  -5  26   -0.19    0.21
   0  -5  26   -0.31    0.20
   0  -5  26   -0.20    0.14
   0  -5  26   -0.38    0.19
   0   5 -27    1.23    0.30
   0   5 -27    1.91    0.26
   0  -5  27    1.71    0.29
   0  -5  27    1.66    0.30
   0  -5  27    1.87    0.22
   0  -5  27    1.25    0.29
   0   5 -28    0.00    0.17
   0   5 -28   -0.35    0.20
   0  -5  28   -0.01    0.14
   0  -5  28   -0.13    0.22
   0  -5  28   -0.25    0.20
   0  -5  28   -0.21    0.20
   0   5 -29    4.23    0.37
   0   5 -29    3.54    0.41
   0  -5  29    4.44    0.43
   0  -5  29    3.57    0.39
   0  -5  29    4.45    0.45
   0   5 -30   -0.14    0.23
   0   5 -30   -0.37    0.16
   0  -5  30   -0.22    0.20
   0  -5  30   -0.42    0.20
   0  -5  30   -0.13    0.22
   0   5 -31    5.40    0.44
   0   5 -31    6.26    0.53
   0  -5  31    6.42    0.54
   0  -5  31    4.54    0.46
   0  -5  31    6.86    0.53
   0   5 -32   -0.07    0.22
   0  -5  32   -0.21    0.22
   0  -5  32    0.06    0.25
   0  -5  32   -0.24    0.21
   0   5 -33    2.09    0.34
   0  -5  33    2.15    0.34
   0  -5  33    2.06    0.32
   0  -5  33    1.87    0.34
   0   5 -34   -0.03    0.23
   0  -5  34    0.07    0.24
   0  -5  34   -0.20    0.20
   0  -5  34    0.20    0.24
   0   5 -35    2.98    0.37
   0  -5  35    2.28    0.34
   0  -5  35    2.07    0.32
   0   6  35    0.22    0.25
   0   6  35    0.02    0.24
   0   6  35   -0.35    0.23
   0  -6 -35    0.50    0.25
   0   6  34    6.70    0.55
   0   6  34    5.99    0.55
   0   6  34    7.48    0.57
   0  -6 -34    7.00    0.56
   0   6  33   -0.02    0.23
   0   6  33   -0.04    0.20
   0   6  33   -0.25    0.23
   0  -6 -33    0.27    0.22
   0   6  32    4.36    0.46
   0   6  32    5.10    0.45
   0   6  32    4.63    0.46
   0  -6 -32    6.32    0.49
   0   6  31    0.03    0.23
   0   6  31   -0.21    0.23
   0   6  31   -0.10    0.21
   0  -6 -31    0.41    0.23
   0   6  30    0.67    0.23
   0   6  30    0.56    0.26
   0   6  30    0.04    0.25
   0  -6 -30    0.67    0.24
   0   6  29   -0.06    0.23
   0   6  29   -0.38    0.21
   0   6  29   -0.54    0.20
   0  -6 -29    0.16    0.23
   0   6  28    1.75    0.32
   0   6  28    2.21    0.34
   0   6  28    1.92    0.29
   0  -6 -28    2.58    0.34
   0   6  27   -0.31    0.16
   0   6  27   -0.37    0.22
   0   6  27   -0.13    0.23
   0  -6 -27    0.33    0.24
   0   6  26    1.98    0.32
   0   6  26    2.57    0.32
   0   6  26    2.11    0.30
   0  -6 -26    1.70    0.32
   0   6  25   -0.02    0.17
   0   6  25   -0.30    0.21
   0   6  25   -0.26    0.20
   0  -6 -25   -0.03    0.10
   0  -6 -25   -0.18    0.22
   0   6  24    0.26    0.20
   0   6  24    0.23    0.21
   0   6  24    0.30    0.23
   0  -6 -24    0.16    0.23
   0  -6 -24    0.54    0.12
   0   6  23    0.06    0.22
   0   6  23    0.10    0.20
   0   6  23   -0.10    0.21
   0  -6 -23    0.16    0.21
   0  -6 -23   -0.01    0.10
   0   6  22    0.29    0.20
   0   6  22    0.19    0.23
   0   6  22    0.21    0.23
   0  -6 -22    0.49    0.22
   0  -6 -22    0.34    0.11
   0   6  21   -0.20    0.19
   0   6  21   -0.33    0.20
   0   6  21   -0.30    0.21
   0   6  21    0.34    0.17
   0  -6 -21   -0.11    0.20
   0  -6 -21    0.07    0.10
   0   6  20    1.49    0.19
   0   6  20    1.11    0.25
   0   6  20    0.90    0.26
   0   6  20    0.82    0.23
   0  -6 -20    1.25    0.15
   0  -6 -20    1.25    0.28
   0   6  19    0.06    0.18
   0   6  19   -0.24    0.20
   0   6  19   -0.05    0.20
   0   6  19    0.16    0.12
   0  -6 -19   -0.27    0.17
   0  -6 -19   -0.11    0.09
   0  -6 -19   -0.18    0.19
   0   6  18    1.69    0.20
   0   6  18    1.45    0.25
   0   6  18    1.08    0.25
   0   6  18    1.29    0.27
   0  -6 -18    1.14    0.31
   0  -6 -18    1.59    0.15
   0  -6 -18    1.14    0.27
   0   6  17   -0.13    0.17
   0   6  17   -0.26    0.19
   0   6  17   -0.23    0.20
   0   6  17    0.35    0.13
   0  -6 -17   -0.21    0.18
   0  -6 -17   -0.02    0.09
   0  -6 -17   -0.11    0.23
   0   6  16   -0.35    0.18
   0   6  16    0.18    0.14
   0   6  16    0.14    0.19
   0   6  16   -0.36    0.18
   0  -6 -16   -0.01    0.18
   0  -6 -16   -0.26    0.16
   0  -6 -16    0.03    0.09
   0   6  15    0.10    0.20
   0   6  15   -0.19    0.17
   0   6  15    0.17    0.17
   0   6  15    0.07    0.13
   0  -6 -15   -0.03    0.18
   0  -6 -15   -0.11    0.21
   0  -6 -15    0.16    0.09
   0   6  14    1.12    0.21
   0   6  14    1.06    0.22
   0   6  14    0.94    0.23
   0   6  14    1.51    0.18
   0  -6 -14    1.07    0.13
   0  -6 -14    0.76    0.26
   0  -6 -14    0.99    0.23
   0   6  13    0.20    0.17
   0   6  13    0.04    0.12
   0   6  13    0.04    0.19
   0   6  13   -0.02    0.17
   0  -6 -13   -0.04    0.21
   0  -6 -13   -0.10    0.16
   0   6  12    2.99    0.32
   0   6  12    2.50    0.27
   0   6  12    2.02    0.29
   0   6  12    2.81    0.24
   0   6  12    2.62    0.28
   0  -6 -12    2.79    0.33
   0  -6 -12    2.36    0.28
   0   6  11   -0.09    0.18
   0   6  11   -0.10    0.17
   0   6  11   -0.04    0.15
   0   6  11    0.05    0.11
   0   6  11   -0.02    0.17
   0  -6 -11    0.00    0.16
   0  -6 -11    0.18    0.17
   0   6  10   58.04    2.52
   0   6  10   53.79    2.46
   0   6  10   53.67    2.46
   0   6  10   59.18    2.48
   0   6  10   59.21    2.42
   0   6  10   53.82    2.45
   0  -6 -10   58.53    2.47
   0  -6 -10   56.28    2.46
   0  -6 -10   54.82    2.50
   0  -6 -10   52.02    2.46
   0   6   9    0.20    0.12
   0   6   9    0.06    0.16
   0   6   9    0.27    0.19
   0   6   9   -0.01    0.15
   0   6   9   -0.02    0.13
   0   6   9   -0.06    0.15
   0  -6  -9   -0.03    0.07
   0  -6  -9    0.03    0.15
   0  -6  -9    0.24    0.16
   0  -6  -9   -0.08    0.13
   0  -6  -9    0.10    0.15
   0   6   8  181.44    7.57
   0   6   8  181.83    7.50
   0   6   8  188.07    7.55
   0   6   8  173.07    7.53
   0   6   8  180.69    7.54
   0  -6  -8  174.52    7.53
   0  -6  -8  182.82    7.46
   0  -6  -8  172.71    7.49
   0  -6  -8  168.83    7.57
   0  -6  -8  186.55    7.53
   0  -6  -8  175.69    7.54
   0   6   7    0.38    0.15
   0   6   7    0.19    0.13
   0   6   7   -0.09    0.14
   0   6   7   -0.21    0.15
   0   6   7    0.19    0.11
   0  -6  -7   -0.02    0.13
   0  -6  -7   -0.04    0.13
   0  -6  -7    0.06    0.11
   0  -6  -7   -0.02    0.16
   0  -6  -7   -0.03    0.13
   0  -6  -7    0.03    0.08
   0   6   6   25.73    1.21
   0   6   6   25.81    1.20
   0   6   6   26.67    1.22
   0   6   6   26.61    1.18
   0   6   6   26.88    1.23
   0  -6  -6   27.24    1.21
   0  -6  -6   25.54    1.24
   0  -6  -6   26.85    1.18
   0  -6  -6   26.21    1.21
   0  -6  -6   27.16    1.20
   0  -6  -6   26.99    1.15
   0   6   5   -0.03    0.10
   0   6   5    0.82    0.18
   0   6   5    0.22    0.15
   0   6   5    0.48    0.10
   0   6   5    0.03    0.10
   0   6   5    0.01    0.11
   0   6   5    0.25    0.14
   0  -6  -5    0.01    0.15
   0  -6  -5    0.14    0.11
   0  -6  -5    0.15    0.09
   0  -6  -5    0.12    0.12
   0  -6  -5    0.00    0.11
   0  -6  -5    0.09    0.12
   0   6   4   48.58    2.10
   0   6   4   48.39    2.10
   0   6   4   45.70    2.08
   0   6   4   49.31    2.08
   0   6   4   50.54    2.07
   0   6   4   47.57    2.05
   0   6   4   45.75    2.07
   0  -6  -4   46.89    2.06
   0  -6  -4   47.99    2.08
   0  -6  -4   46.75    2.08
   0  -6  -4   48.35    2.10
   0  -6  -4   48.36    2.07
   0  -6  -4   50.02    2.05
   0   6   3    0.06    0.12
   0   6   3   -0.06    0.13
   0   6   3   -0.02    0.11
   0   6   3    0.02    0.09
   0   6   3    0.38    0.12
   0   6   3    0.13    0.11
   0  -6  -3    0.00    0.11
   0  -6  -3    0.05    0.10
   0  -6  -3    0.00    0.13
   0  -6  -3    0.15    0.10
   0  -6  -3    0.03    0.10
   0  -6  -3    0.12    0.12
   0   6   2   83.45    3.49
   0   6   2   78.42    3.49
   0   6   2   82.97    3.48
   0   6   2   84.49    3.49
   0   6   2   84.06    3.51
   0   6   2   78.62    3.48
   0  -6  -2   80.67    3.49
   0  -6  -2   82.31    3.51
   0  -6  -2   85.67    3.49
   0  -6  -2   77.27    3.50
   0  -6  -2   81.83    3.50
   0  -6  -2   90.05    3.49
   0   6   1   -0.09    0.11
   0   6   1   -0.20    0.13
   0   6   1    0.03    0.10
   0   6   1   -0.12    0.11
   0   6   1    0.10    0.12
   0  -6  -1    0.06    0.10
   0  -6  -1    0.14    0.11
   0  -6  -1    0.12    0.11
   0  -6  -1   -0.10    0.14
   0  -6  -1    0.05    0.11
   0   6   0  167.11    6.85
   0   6   0  159.18    6.84
   0   6   0  167.41    6.81
   0   6   0  160.68    6.83
   0   6   0  163.93    6.83
   0  -6   0  160.26    6.83
   0  -6   0  161.09    6.84
   0  -6   0  162.92    6.81
   0  -6   0  165.47    6.84
   0   6  -1    0.25    0.13
   0   6  -1    0.07    0.11
   0   6  -1   -0.03    0.13
   0   6  -1    0.09    0.12
   0   6  -1    0.13    0.07
   0   6  -1   -0.10    0.10
   0  -6   1    0.00    0.10
   0  -6   1   -0.03    0.10
   0  -6   1    0.03    0.12
   0  -6   1    0.01    0.12
   0  -6   1    0.04    0.08
   0   6  -2   88.66    3.59
   0   6  -2   86.99    3.57
   0   6  -2   86.78    3.57
   0   6  -2   81.46    3.56
   0   6  -2   82.26    3.58
   0  -6   2   80.67    3.56
   0  -6   2   86.77    3.56
   0  -6   2   84.00    3.58
   0  -6   2   82.26    3.57
   0  -6   2   83.33    3.52
   0   6  -3    0.05    0.13
   0   6  -3   -0.05    0.10
   0   6  -3   -0.01    0.13
   0   6  -3    0.04    0.10
   0   6  -3    0.07    0.11
   0  -6   3    0.12    0.14
   0  -6   3    0.15    0.12
   0  -6   3   -0.18    0.11
   0  -6   3    0.08    0.13
   0   6  -4   45.19    2.04
   0   6  -4   49.27    2.02
   0   6  -4   48.76    2.04
   0   6  -4   47.09    2.06
   0   6  -4   50.57    2.06
   0  -6   4   47.31    2.04
   0  -6   4   44.33    2.06
   0  -6   4   46.69    2.02
   0  -6   4   49.22    2.06
   0  -6   4   43.95    2.04
   0   6  -5    0.05    0.10
   0   6  -5   -0.01    0.13
   0   6  -5    0.12    0.10
   0   6  -5    0.24    0.14
   0   6  -5    0.10    0.11
   0  -6   5    0.01    0.10
   0  -6   5   -0.02    0.13
   0  -6   5    0.08    0.11
   0  -6   5   -0.01    0.12
   0  -6   5    0.00    0.13
   0   6  -6   25.45    1.18
   0   6  -6   26.34    1.20
   0   6  -6   26.25    1.14
   0   6  -6   27.41    1.20
   0   6  -6   26.76    1.19
   0  -6   6   26.54    1.18
   0  -6   6   23.61    1.19
   0  -6   6   25.64    1.17
   0  -6   6   27.37    1.19
   0  -6   6   25.22    1.14
   0   6  -7    0.07    0.13
   0   6  -7    0.12    0.10
   0   6  -7    0.05    0.12
   0   6  -7    0.07    0.14
   0   6  -7    0.07    0.14
   0   6  -7   -0.18    0.13
   0  -6   7   -0.03    0.12
   0  -6   7    0.09    0.13
   0  -6   7    0.06    0.15
   0  -6   7   -0.01    0.10
   0  -6   7   -0.01    0.10
   0  -6   7    0.10    0.11
   0   6  -8  183.43    7.51
   0   6  -8  188.26    7.53
   0   6  -8  173.95    7.46
   0   6  -8  183.39    7.50
   0   6  -8  168.71    7.50
   0   6  -8  169.37    7.51
   0  -6   8  184.55    7.49
   0  -6   8  172.45    7.51
   0  -6   8  187.87    7.51
   0  -6   8  173.42    7.46
   0  -6   8  175.10    7.52
   0  -6   8  179.34    7.51
   0   6  -9    0.01    0.10
   0   6  -9    0.00    0.15
   0   6  -9    0.02    0.15
   0   6  -9   -0.22    0.09
   0   6  -9    0.12    0.14
   0   6  -9    0.02    0.15
   0  -6   9   -0.09    0.14
   0  -6   9    0.04    0.15
   0  -6   9    0.03    0.16
   0  -6   9   -0.25    0.13
   0  -6   9   -0.14    0.10
   0  -6   9    0.14    0.13
   0   6 -10   56.41    2.39
   0   6 -10   58.37    2.47
   0   6 -10   54.69    2.45
   0   6 -10   57.40    2.45
   0   6 -10   58.22    2.45
   0   6 -10   51.14    2.45
   0  -6  10   55.38    2.45
   0  -6  10   56.17    2.40
   0  -6  10   55.92    2.44
   0  -6  10   53.95    2.45
   0  -6  10   54.83    2.47
   0  -6  10   59.05    2.46
   0   6 -11    0.05    0.19
   0   6 -11   -0.03    0.15
   0   6 -11   -0.08    0.15
   0   6 -11   -0.07    0.15
   0  -6  11    0.19    0.17
   0  -6  11    0.18    0.15
   0  -6  11   -0.11    0.15
   0  -6  11    0.05    0.11
   0  -6  11   -0.07    0.15
   0   6 -12    2.31    0.26
   0   6 -12    2.44    0.27
   0  -6  12    1.98    0.27
   0  -6  12    2.89    0.29
   0  -6  12    2.41    0.27
   0  -6  12    2.55    0.21
   0  -6  12    2.13    0.27
   0   6 -13    0.02    0.17
   0   6 -13    0.01    0.15
   0  -6  13   -0.01    0.12
   0  -6  13    0.02    0.16
   0  -6  13   -0.06    0.17
   0  -6  13   -0.10    0.17
   0  -6  13   -0.12    0.16
   0   6 -14    0.82    0.20
   0   6 -14    1.02    0.23
   0  -6  14    1.22    0.24
   0  -6  14    0.78    0.18
   0  -6  14    1.31    0.22
   0  -6  14    1.15    0.23
   0  -6  14    1.21    0.17
   0   6 -15   -0.06    0.15
   0   6 -15   -0.12    0.17
   0  -6  15   -0.11    0.12
   0  -6  15   -0.24    0.17
   0  -6  15   -0.06    0.13
   0  -6  15   -0.06    0.17
   0   6 -16    0.16    0.20
   0   6 -16   -0.13    0.15
   0  -6  16   -0.20    0.17
   0  -6  16   -0.08    0.11
   0  -6  16   -0.10    0.18
   0  -6  16    0.00    0.19
   0   6 -17   -0.10    0.15
   0   6 -17    0.05    0.19
   0  -6  17   -0.24    0.21
   0  -6  17    0.15    0.20
   0  -6  17   -0.04    0.13
   0  -6  17    0.10    0.20
   0   6 -18    1.66    0.24
   0   6 -18    1.27    0.25
   0  -6  18    1.44    0.19
   0  -6  18    1.15    0.25
   0  -6  18    1.19    0.25
   0  -6  18    1.27    0.26
   0   6 -19    0.07    0.19
   0   6 -19   -0.08    0.16
   0  -6  19    0.03    0.13
   0  -6  19   -0.18    0.19
   0  -6  19   -0.04    0.19
   0  -6  19   -0.60    0.18
   0   6 -20    0.91    0.21
   0   6 -20    0.79    0.24
   0  -6  20    1.02    0.17
   0  -6  20    0.91    0.25
   0  -6  20    1.12    0.25
   0  -6  20    1.04    0.27
   0   6 -21   -0.23    0.18
   0   6 -21   -0.13    0.20
   0  -6  21   -0.13    0.22
   0  -6  21    0.24    0.20
   0  -6  21   -0.21    0.11
   0  -6  21    0.04    0.22
   0   6 -22    0.57    0.24
   0   6 -22    0.23    0.18
   0  -6  22    0.22    0.23
   0  -6  22    0.52    0.23
   0  -6  22    0.47    0.23
   0  -6  22    0.40    0.15
   0   6 -23    0.03    0.21
   0   6 -23   -0.01    0.19
   0  -6  23   -0.38    0.19
   0  -6  23    0.05    0.14
   0  -6  23   -0.13    0.21
   0  -6  23   -0.43    0.19
   0   6 -24    0.62    0.23
   0   6 -24    0.26    0.18
   0  -6  24    0.23    0.18
   0  -6  24    0.14    0.23
   0  -6  24    0.40    0.24
   0  -6  24    0.56    0.16
   0   6 -25   -0.26    0.19
   0   6 -25   -0.18    0.18
   0  -6  25   -0.20    0.13
   0  -6  25   -0.12    0.23
   0  -6  25   -0.35    0.21
   0  -6  25   -0.25    0.21
   0   6 -26    1.89    0.32
   0   6 -26    1.99    0.28
   0  -6  26    1.57    0.30
   0  -6  26    1.92    0.22
   0  -6  26    1.79    0.32
   0  -6  26    2.47    0.30
   0   6 -27    0.08    0.16
   0   6 -27   -0.68    0.21
   0  -6  27   -0.38    0.20
   0  -6  27    0.02    0.22
   0  -6  27   -0.19    0.24
   0  -6  27    0.00    0.14
   0   6 -28    2.66    0.30
   0   6 -28    2.29    0.34
   0  -6  28    2.32    0.35
   0  -6  28    2.27    0.33
   0  -6  28    1.98    0.32
   0  -6  28    2.32    0.25
   0   6 -29   -0.06    0.18
   0   6 -29   -0.11    0.23
   0  -6  29   -0.20    0.23
   0  -6  29    0.33    0.23
   0  -6  29   -0.11    0.24
   0   6 -30    1.16    0.27
   0   6 -30    0.20    0.19
   0  -6  30    0.30    0.26
   0  -6  30    0.32    0.24
   0  -6  30    0.44    0.28
   0   6 -31    0.16    0.22
   0   6 -31   -0.35    0.17
   0  -6  31    0.22    0.23
   0  -6  31   -0.15    0.24
   0  -6  31   -0.20    0.21
   0   6 -32    4.45    0.45
   0   6 -32    4.13    0.43
   0  -6  32    4.77    0.47
   0  -6  32    5.59    0.48
   0   6 -33    0.10    0.23
   0  -6  33   -0.29    0.24
   0  -6  33    0.19    0.23
   0   6 -34    6.80    0.54
   0  -6  34    7.07    0.57
   0  -6  34    6.41    0.53
   0   6 -35    0.39    0.24
   0  -6  35   -0.10    0.22
   0  -6  35    0.23    0.25
   0   7  35    9.95    0.65
   0   7  35    9.69    0.70
   0   7  35   10.26    0.69
   0  -7 -35   10.37    0.69
   0   7  34   -0.02    0.23
   0   7  34    0.08    0.24
   0   7  34    0.51    0.27
   0  -7 -34   -0.04    0.22
   0   7  33    7.77    0.61
   0   7  33    8.24    0.60
   0   7  33    8.94    0.64
   0  -7 -33    8.10    0.59
   0   7  32   -0.28    0.22
   0   7  32   -0.23    0.19
   0   7  32   -0.35    0.21
   0  -7 -32    0.16    0.21
   0   7  31    0.65    0.25
   0   7  31    0.27    0.24
   0   7  31    0.32    0.24
   0  -7 -31    0.27    0.22
   0   7  30    0.03    0.22
   0   7  30   -0.05    0.19
   0   7  30   -0.10    0.22
   0  -7 -30   -0.21    0.19
   0   7  29    2.29    0.33
   0   7  29    2.48    0.36
   0   7  29    3.98    0.40
   0  -7 -29    3.53    0.38
   0   7  28   -0.56    0.21
   0   7  28   -0.07    0.22
   0   7  28   -0.36    0.18
   0  -7 -28   -0.19    0.20
   0   7  27   -0.64    0.21
   0   7  27   -0.32    0.18
   0   7  27    0.16    0.24
   0  -7 -27    0.11    0.21
   0   7  26   -0.14    0.23
   0   7  26   -0.28    0.21
   0   7  26   -0.16    0.20
   0  -7 -26    0.08    0.21
   0   7  25    0.29    0.25
   0   7  25    0.41    0.24
   0   7  25    0.42    0.21
   0  -7 -25    0.88    0.20
   0  -7 -25    0.37    0.23
   0   7  24   -0.05    0.21
   0   7  24   -0.33    0.20
   0   7  24   -0.16    0.18
   0  -7 -24    0.04    0.21
   0  -7 -24    0.07    0.09
   0   7  23    0.87    0.27
   0   7  23    0.85    0.23
   0   7  23    0.89    0.24
   0  -7 -23    1.20    0.14
   0  -7 -23    1.04    0.28
   0   7  22   -0.18    0.21
   0   7  22   -0.26    0.18
   0   7  22   -0.21    0.20
   0  -7 -22    0.02    0.09
   0  -7 -22    0.27    0.22
   0   7  21    2.75    0.35
   0   7  21    2.84    0.31
   0   7  21    2.45    0.34
   0   7  21    2.32    0.31
   0  -7 -21    2.88    0.22
   0  -7 -21    2.57    0.33
   0   7  20   -0.02    0.20
   0   7  20    0.12    0.14
   0   7  20   -0.45    0.20
   0   7  20   -0.01    0.21
   0  -7 -20    0.01    0.10
   0  -7 -20    0.11    0.20
   0   7  19    5.59    0.44
   0   7  19    6.60    0.38
   0   7  19    5.40    0.48
   0   7  19    5.10    0.45
   0  -7 -19    5.42    0.31
   0  -7 -19    5.41    0.54
   0  -7 -19    5.74    0.49
   0   7  18   -0.14    0.19
   0   7  18    0.25    0.21
   0   7  18   -0.23    0.18
   0   7  18   -0.08    0.12
   0  -7 -18    0.09    0.20
   0  -7 -18    0.12    0.09
   0  -7 -18   -0.07    0.24
   0   7  17   15.53    0.87
   0   7  17   17.02    0.89
   0   7  17   17.46    0.79
   0   7  17   15.73    0.85
   0  -7 -17   15.61    0.90
   0  -7 -17   15.14    0.87
   0  -7 -17   15.91    0.73
   0   7  16   -0.34    0.17
   0   7  16    0.33    0.14
   0   7  16   -0.28    0.17
   0   7  16   -0.13    0.16
   0  -7 -16    0.07    0.08
   0  -7 -16    0.01    0.23
   0  -7 -16   -0.16    0.18
   0   7  15   31.34    1.50
   0   7  15   30.20    1.48
   0   7  15   34.58    1.43
   0   7  15   31.79    1.50
   0  -7 -15   32.01    1.37
   0  -7 -15   30.23    1.49
   0  -7 -15   30.41    1.55
   0   7  14   -0.12    0.17
   0   7  14   -0.04    0.19
   0   7  14    0.13    0.13
   0   7  14   -0.14    0.15
   0  -7 -14   -0.12    0.21
   0  -7 -14    0.02    0.16
   0   7  13   10.81    0.71
   0   7  13   13.78    0.65
   0   7  13   12.67    0.70
   0   7  13   13.04    0.72
   0  -7 -13   12.55    0.74
   0  -7 -13   13.54    0.74
   0   7  12   -0.04    0.15
   0   7  12    0.31    0.18
   0   7  12   -0.41    0.17
   0   7  12    0.18    0.13
   0   7  12    0.20    0.16
   0  -7 -12   -0.04    0.21
   0  -7 -12    0.12    0.18
   0   7  11    8.54    0.47
   0   7  11    7.83    0.51
   0   7  11    7.86    0.51
   0   7  11    8.37    0.53
   0   7  11   10.77    0.56
   0  -7 -11    8.55    0.58
   0  -7 -11    7.98    0.53
   0  -7 -11    8.53    0.41
   0   7  10    0.06    0.16
   0   7  10    0.02    0.14
   0   7  10    0.09    0.12
   0   7  10   -0.02    0.18
   0   7  10   -0.30    0.15
   0  -7 -10   -0.11    0.15
   0  -7 -10    0.04    0.08
   0  -7 -10    0.15    0.21
   0   7   9  323.52   13.95
   0   7   9  334.74   13.99
   0   7   9  318.61   13.94
   0   7   9  351.84   13.97
   0   7   9  340.79   13.90
   0  -7  -9  319.30   13.90
   0  -7  -9  352.61   13.94
   0  -7  -9  333.87   13.94
   0  -7  -9  321.35   13.99
   0  -7  -9  334.99   13.87
   0  -7  -9  331.90   13.96
   0   7   8    0.06    0.15
   0   7   8    0.05    0.11
   0   7   8    0.07    0.16
   0   7   8   -0.03    0.18
   0   7   8   -0.09    0.14
   0  -7  -8   -0.17    0.11
   0  -7  -8    0.06    0.18
   0  -7  -8    0.03    0.14
   0  -7  -8    0.07    0.15
   0  -7  -8   -0.03    0.14
   0  -7  -8    0.14    0.09
   0   7   7  178.52    7.41
   0   7   7  179.11    7.47
   0   7   7  173.38    7.44
   0   7   7  171.20    7.43
   0   7   7  188.23    7.45
   0  -7  -7  177.10    7.37
   0  -7  -7  171.66    7.40
   0  -7  -7  166.40    7.44
   0  -7  -7  178.49    7.43
   0  -7  -7  180.98    7.43
   0   7   6    0.04    0.10
   0   7   6    0.01    0.16
   0   7   6    0.01    0.13
   0   7   6   -0.06    0.15
   0   7   6    0.11    0.13
   0   7   6   -0.15    0.13
   0  -7  -6    0.07    0.12
   0  -7  -6   -0.06    0.12
   0  -7  -6   -0.09    0.10
   0  -7  -6   -0.16    0.12
   0  -7  -6    0.22    0.17
   0  -7  -6    0.17    0.09
   0   7   5   33.09    1.54
   0   7   5   35.34    1.53
   0   7   5   33.98    1.54
   0   7   5   34.76    1.54
   0   7   5   35.59    1.56
   0   7   5   32.29    1.55
   0   7   5   34.14    1.49
   0  -7  -5   35.92    1.57
   0  -7  -5   36.01    1.54
   0  -7  -5   34.80    1.50
   0  -7  -5   35.39    1.53
   0  -7  -5   34.23    1.52
   0  -7  -5   34.07    1.54
   0   7   4    0.05    0.10
   0   7   4    0.21    0.11
   0   7   4    0.11    0.15
   0   7   4    0.16    0.12
   0   7   4    0.08    0.14
   0   7   4    0.11    0.12
   0  -7  -4    0.28    0.13
   0  -7  -4   -0.19    0.13
   0  -7  -4    0.19    0.11
   0  -7  -4    0.01    0.10
   0  -7  -4   -0.02    0.11
   0  -7  -4    0.00    0.10
   0   7   3    5.92    0.35
   0   7   3    5.46    0.34
   0   7   3    5.91    0.35
   0   7   3    4.63    0.34
   0   7   3    5.54    0.35
   0   7   3    5.48    0.32
   0  -7  -3    5.78    0.33
   0  -7  -3    5.54    0.35
   0  -7  -3    5.84    0.37
   0  -7  -3    5.86    0.34
   0  -7  -3    5.72    0.34
   0   7   2   -0.07    0.10
   0   7   2    0.00    0.11
   0   7   2   -0.19    0.14
   0   7   2   -0.07    0.11
   0   7   2    0.19    0.12
   0   7   2    0.09    0.11
   0  -7  -2    0.17    0.12
   0  -7  -2    0.15    0.11
   0  -7  -2    0.17    0.10
   0  -7  -2   -0.14    0.12
   0  -7  -2    0.12    0.10
   0   7   1    4.48    0.30
   0   7   1    3.99    0.32
   0   7   1    4.90    0.29
   0   7   1    5.08    0.30
   0   7   1    4.42    0.28
   0  -7  -1    4.66    0.32
   0  -7  -1    4.34    0.28
   0  -7  -1    5.01    0.30
   0  -7  -1    4.59    0.30
   0  -7  -1    4.37    0.28
   0   7   0    0.28    0.10
   0   7   0    0.33    0.11
   0   7   0    0.30    0.11
   0   7   0    0.25    0.14
   0   7   0    0.01    0.12
   0  -7   0    0.05    0.10
   0  -7   0    0.22    0.11
   0  -7   0    0.14    0.14
   0  -7   0    0.11    0.12
   0  -7   0    0.21    0.10
   0   7  -1    4.64    0.31
   0   7  -1    4.78    0.30
   0   7  -1    4.65    0.23
   0   7  -1    4.48    0.29
   0  -7   1    4.11    0.24
   0  -7   1    4.52    0.31
   0  -7   1    4.58    0.28
   0  -7   1    3.53    0.27
   0  -7   1    4.48    0.30
   0   7  -2    0.02    0.10
   0   7  -2    0.15    0.11
   0   7  -2    0.10    0.14
   0   7  -2    0.13    0.12
   0   7  -2    0.02    0.13
   0  -7   2    0.00    0.10
   0  -7   2    0.12    0.10
   0  -7   2    0.11    0.14
   0  -7   2    0.09    0.11
   0  -7   2    0.07    0.07
   0   7  -3    5.50    0.33
   0   7  -3    6.76    0.34
   0   7  -3    6.15    0.35
   0   7  -3    5.50    0.37
   0   7  -3    6.14    0.37
   0  -7   3    5.46    0.35
   0  -7   3    6.23    0.38
   0  -7   3    5.46    0.27
   0  -7   3    5.94    0.34
   0  -7   3    5.70    0.35
   0  -7   3    5.55    0.34
   0   7  -4    0.14    0.12
   0   7  -4    0.14    0.11
   0   7  -4    0.17    0.12
   0   7  -4   -0.08    0.13
   0   7  -4    0.05    0.10
   0  -7   4    0.04    0.11
   0  -7   4    0.03    0.10
   0  -7   4    0.14    0.11
   0  -7   4    0.03    0.11
   0  -7   4    0.18    0.14
   0   7  -5   36.26    1.55
   0   7  -5   36.50    1.53
   0   7  -5   32.57    1.52
   0   7  -5   33.48    1.55
   0   7  -5   35.68    1.50
   0  -7   5   30.30    1.54
   0  -7   5   34.85    1.54
   0  -7   5   33.72    1.50
   0  -7   5   34.41    1.52
   0  -7   5   36.54    1.53
   0   7  -6    0.17    0.15
   0   7  -6    0.01    0.09
   0   7  -6   -0.14    0.12
   0   7  -6   -0.06    0.13
   0  -7   6   -0.04    0.14
   0  -7   6    0.02    0.12
   0  -7   6   -0.07    0.11
   0  -7   6   -0.08    0.11
   0  -7   6    0.07    0.11
   0   7  -7  178.28    7.38
   0   7  -7  165.58    7.41
   0   7  -7  191.98    7.43
   0   7  -7  168.54    7.43
   0   7  -7  189.32    7.44
   0  -7   7  176.66    7.42
   0  -7   7  158.78    7.43
   0  -7   7  171.06    7.38
   0  -7   7  182.04    7.38
   0  -7   7  181.56    7.44
   0  -7   7  175.13    7.41
   0   7  -8    0.07    0.14
   0   7  -8   -0.13    0.14
   0   7  -8    0.00    0.11
   0   7  -8    0.04    0.15
   0   7  -8    0.06    0.13
   0   7  -8   -0.01    0.15
   0  -7   8   -0.13    0.13
   0  -7   8    0.15    0.13
   0  -7   8    0.19    0.11
   0  -7   8   -0.19    0.14
   0  -7   8    0.12    0.12
   0  -7   8    0.23    0.13
   0   7  -9  336.34   13.85
   0   7  -9  329.06   13.80
   0   7  -9  314.13   13.85
   0   7  -9  332.84   13.84
   0   7  -9  358.44   13.88
   0   7  -9  323.75   13.87
   0  -7   9  338.96   13.86
   0  -7   9  339.47   13.85
   0  -7   9  336.48   13.83
   0  -7   9  325.67   13.85
   0  -7   9  324.28   13.81
   0  -7   9  313.27   13.87
   0   7 -10    0.09    0.10
   0   7 -10    0.12    0.15
   0   7 -10    0.14    0.15
   0   7 -10   -0.06    0.15
   0   7 -10   -0.19    0.16
   0   7 -10   -0.21    0.15
   0  -7  10    0.17    0.18
   0  -7  10    0.11    0.15
   0  -7  10    0.11    0.14
   0  -7  10   -0.19    0.15
   0  -7  10    0.03    0.11
   0   7 -11    8.30    0.51
   0   7 -11    8.23    0.50
   0   7 -11    8.11    0.51
   0   7 -11    8.71    0.44
   0  -7  11    9.43    0.49
   0  -7  11    7.77    0.56
   0  -7  11    7.75    0.43
   0  -7  11    7.25    0.51
   0  -7  11    7.36    0.49
   0   7 -12    0.06    0.16
   0   7 -12    0.01    0.16
   0  -7  12    0.00    0.16
   0  -7  12    0.20    0.12
   0  -7  12   -0.24    0.16
   0  -7  12   -0.09    0.16
   0   7 -13   12.41    0.70
   0   7 -13   12.78    0.71
   0  -7  13   11.93    0.71
   0  -7  13   12.95    0.72
   0  -7  13   13.72    0.69
   0  -7  13   12.88    0.63
   0   7 -14   -0.23    0.16
   0   7 -14    0.05    0.16
   0  -7  14   -0.04    0.16
   0  -7  14    0.12    0.18
   0  -7  14   -0.09    0.12
   0  -7  14    0.15    0.19
   0   7 -15   32.41    1.52
   0   7 -15   30.41    1.52
   0  -7  15   33.30    1.46
   0  -7  15   32.86    1.54
   0  -7  15   35.54    1.55
   0  -7  15   32.38    1.55
   0   7 -16   -0.08    0.19
   0   7 -16   -0.25    0.16
   0  -7  16   -0.05    0.18
   0  -7  16   -0.09    0.18
   0  -7  16   -0.17    0.12
   0   7 -17   14.73    0.81
   0   7 -17   15.16    0.79
   0  -7  17   14.63    0.80
   0  -7  17   15.10    0.71
   0  -7  17   13.64    0.82
   0  -7  17   15.14    0.82
   0   7 -18    0.06    0.17
   0   7 -18   -0.18    0.18
   0  -7  18    0.00    0.19
   0  -7  18   -0.21    0.18
   0  -7  18   -0.25    0.19
   0  -7  18    0.06    0.13
   0   7 -19    5.03    0.44
   0   7 -19    5.38    0.42
   0  -7  19    5.59    0.46
   0  -7  19    4.99    0.45
   0  -7  19    6.02    0.36
   0  -7  19    5.56    0.45
   0   7 -20    0.07    0.17
   0   7 -20   -0.10    0.20
   0  -7  20   -0.07    0.19
   0  -7  20   -0.12    0.13
   0  -7  20    0.07    0.20
   0  -7  20   -0.15    0.20
   0   7 -21    2.38    0.32
   0   7 -21    2.54    0.30
   0  -7  21    2.58    0.32
   0  -7  21    2.28    0.33
   0  -7  21    2.58    0.23
   0  -7  21    2.51    0.33
   0   7 -22   -0.02    0.20
   0   7 -22    0.03    0.21
   0  -7  22   -0.03    0.21
   0  -7  22   -0.10    0.20
   0  -7  22    0.09    0.14
   0  -7  22   -0.45    0.19
   0   7 -23    1.02    0.22
   0   7 -23    0.80    0.26
   0  -7  23    0.94    0.17
   0  -7  23    1.05    0.26
   0  -7  23    1.02    0.27
   0  -7  23    0.86    0.26
   0   7 -24   -0.21    0.18
   0   7 -24   -0.19    0.19
   0  -7  24   -0.26    0.13
   0  -7  24   -0.36    0.20
   0  -7  24   -0.08    0.21
   0  -7  24   -0.44    0.19
   0   7 -25    0.58    0.20
   0   7 -25    0.54    0.23
   0  -7  25    0.65    0.24
   0  -7  25   -0.06    0.23
   0  -7  25    0.65    0.17
   0  -7  25    0.20    0.23
   0   7 -26   -0.06    0.23
   0   7 -26    0.00    0.19
   0  -7  26   -0.06    0.14
   0  -7  26    0.05    0.22
   0  -7  26   -0.15    0.21
   0  -7  26   -0.01    0.21
   0   7 -27   -0.08    0.17
   0   7 -27   -0.60    0.21
   0  -7  27   -0.19    0.15
   0  -7  27   -0.16    0.13
   0  -7  27   -0.44    0.19
   0  -7  27   -0.48    0.19
   0   7 -28   -0.03    0.19
   0   7 -28   -0.29    0.20
   0  -7  28   -0.27    0.21
   0  -7  28   -0.31    0.19
   0   7 -29    3.30    0.33
   0   7 -29    3.01    0.38
   0  -7  29    2.41    0.36
   0  -7  29    2.71    0.35
   0   7 -30   -0.20    0.18
   0   7 -30   -0.05    0.21
   0  -7  30   -0.27    0.22
   0  -7  30   -0.37    0.20
   0   7 -31    0.25    0.22
   0   7 -31    0.23    0.20
   0  -7  31    0.08    0.25
   0  -7  31    0.35    0.26
   0   7 -32   -0.24    0.18
   0   7 -32   -0.02    0.22
   0  -7  32    0.03    0.26
   0  -7  32   -0.17    0.23
   0   7 -33    7.86    0.63
   0  -7  33    9.03    0.63
   0  -7  33    8.72    0.64
   0   7 -34    0.09    0.25
   0  -7  34    0.30    0.24
   0  -7  34   -0.38    0.25
   0   7 -35    9.72    0.68
   0  -7  35    9.51    0.66
   0  -7  35   10.83    0.71
   0   8  34    5.84    0.50
   0   8  34    4.82    0.47
   0   8  34    5.24    0.46
   0  -8 -34    4.41    0.44
   0   8  33    0.04    0.23
   0   8  33    0.01    0.23
   0   8  33    0.22    0.25
   0  -8 -33    0.44    0.23
   0   8  32    9.49    0.62
   0   8  32    8.01    0.63
   0   8  32   10.20    0.66
   0  -8 -32   10.01    0.64
   0   8  31   -0.19    0.21
   0   8  31   -0.20    0.16
   0   8  31    0.02    0.23
   0  -8 -31    0.29    0.22
   0   8  30    0.14    0.18
   0   8  30   -0.18    0.16
   0   8  30   -0.01    0.22
   0  -8 -30    0.03    0.20
   0   8  29    0.07    0.21
   0   8  29   -0.16    0.17
   0   8  29   -0.06    0.19
   0  -8 -29   -0.06    0.21
   0   8  28    0.57    0.25
   0   8  28    0.08    0.22
   0   8  28    0.18    0.18
   0  -8 -28    0.12    0.20
   0   8  27   -0.04    0.21
   0   8  27   -0.38    0.18
   0   8  27   -0.26    0.22
   0  -8 -27    0.31    0.22
   0   8  26    1.97    0.34
   0   8  26    2.30    0.35
   0   8  26    3.05    0.34
   0  -8 -26    3.36    0.38
   0   8  25   -0.20    0.21
   0   8  25   -0.13    0.18
   0   8  25   -0.39    0.21
   0  -8 -25    0.16    0.21
   0   8  24    0.59    0.24
   0   8  24    0.23    0.25
   0   8  24    0.30    0.21
   0  -8 -24    0.60    0.24
   0  -8 -24    0.58    0.10
   0   8  23   -0.58    0.17
   0   8  23    0.02    0.20
   0   8  23   -0.22    0.21
   0  -8 -23   -0.17    0.08
   0  -8 -23   -0.18    0.19
   0   8  22    1.38    0.30
   0   8  22    1.88    0.29
   0   8  22    1.71    0.29
   0  -8 -22    1.96    0.31
   0  -8 -22    2.36    0.18
   0   8  21   -0.29    0.20
   0   8  21   -0.10    0.21
   0   8  21   -0.04    0.22
   0  -8 -21    0.21    0.22
   0  -8 -21   -0.06    0.09
   0   8  20    1.58    0.21
   0   8  20    1.30    0.26
   0   8  20    1.01    0.25
   0   8  20    1.11    0.28
   0  -8 -20    1.32    0.14
   0  -8 -20    1.29    0.26
   0   8  19   -0.06    0.19
   0   8  19    0.20    0.14
   0   8  19    0.03    0.16
   0   8  19    0.01    0.20
   0  -8 -19   -0.33    0.24
   0  -8 -19   -0.12    0.19
   0  -8 -19    0.04    0.08
   0   8  18    0.03    0.21
   0   8  18    0.44    0.15
   0   8  18    0.01    0.21
   0   8  18    0.38    0.20
   0  -8 -18    0.44    0.22
   0  -8 -18    0.28    0.09
   0  -8 -18    0.38    0.22
   0   8  17   -0.20    0.18
   0   8  17   -0.21    0.12
   0   8  17   -0.31    0.18
   0   8  17   -0.24    0.17
   0  -8 -17    0.03    0.08
   0  -8 -17   -0.11    0.19
   0  -8 -17   -0.18    0.23
   0   8  16    2.78    0.25
   0   8  16    2.18    0.30
   0   8  16    2.55    0.30
   0   8  16    2.44    0.31
   0  -8 -16    2.28    0.36
   0  -8 -16    2.48    0.19
   0  -8 -16    2.68    0.32
   0   8  15    0.03    0.16
   0   8  15    0.14    0.19
   0   8  15    0.12    0.13
   0   8  15    0.06    0.18
   0  -8 -15    0.03    0.08
   0  -8 -15    0.00    0.16
   0  -8 -15    0.02    0.18
   0   8  14    0.35    0.21
   0   8  14    0.43    0.15
   0   8  14    0.51    0.20
   0   8  14    0.68    0.19
   0  -8 -14    0.47    0.20
   0  -8 -14    0.40    0.09
   0  -8 -14    0.44    0.25
   0   8  13   -0.21    0.16
   0   8  13    0.07    0.13
   0   8  13    0.01    0.19
   0   8  13    0.12    0.18
   0  -8 -13   -0.21    0.20
   0  -8 -13    0.06    0.08
   0  -8 -13   -0.15    0.16
   0   8  12    3.39    0.33
   0   8  12    2.79    0.29
   0   8  12    2.74    0.31
   0   8  12    2.27    0.28
   0   8  12    3.47    0.27
   0  -8 -12    2.02    0.28
   0  -8 -12    2.42    0.34
   0  -8 -12    3.18    0.20
   0   8  11   -0.06    0.16
   0   8  11    0.33    0.16
   0   8  11    0.10    0.17
   0   8  11    0.03    0.15
   0   8  11   -0.03    0.13
   0  -8 -11   -0.20    0.21
   0  -8 -11    0.12    0.16
   0  -8 -11   -0.15    0.08
   0   8  10    1.53    0.23
   0   8  10    1.41    0.23
   0   8  10    1.40    0.18
   0   8  10    1.29    0.20
   0  -8 -10    1.13    0.13
   0  -8 -10    1.19    0.22
   0  -8 -10    1.10    0.17
   0  -8 -10    1.16    0.27
   0   8   9    0.06    0.17
   0   8   9   -0.05    0.15
   0   8   9    0.09    0.19
   0   8   9    0.09    0.17
   0   8   9    0.20    0.13
   0  -8  -9   -0.09    0.16
   0  -8  -9    0.19    0.20
   0  -8  -9   -0.06    0.12
   0  -8  -9   -0.13    0.11
   0  -8  -9   -0.02    0.09
   0   8   8   81.97    3.32
   0   8   8   77.11    3.33
   0   8   8   80.19    3.32
   0   8   8   74.80    3.30
   0   8   8   71.77    3.29
   0   8   8   77.42    3.26
   0  -8  -8   72.73    3.30
   0  -8  -8   77.45    3.22
   0  -8  -8   75.24    3.26
   0  -8  -8   77.51    3.29
   0  -8  -8   75.93    3.28
   0  -8  -8   74.00    3.33
   0   8   7    0.02    0.13
   0   8   7   -0.02    0.16
   0   8   7    0.04    0.15
   0   8   7    0.48    0.17
   0   8   7    0.08    0.12
   0   8   7    0.04    0.15
   0  -8  -7    0.00    0.13
   0  -8  -7   -0.01    0.16
   0  -8  -7   -0.07    0.10
   0  -8  -7    0.03    0.14
   0  -8  -7   -0.14    0.13
   0  -8  -7    0.22    0.09
   0   8   6  194.00    7.57
   0   8   6  177.78    7.53
   0   8   6  184.06    7.61
   0   8   6  172.74    7.57
   0   8   6  167.40    7.57
   0   8   6  183.84    7.59
   0   8   6  182.49    7.60
   0  -8  -6  174.32    7.60
   0  -8  -6  189.56    7.57
   0  -8  -6  183.26    7.58
   0  -8  -6  175.10    7.58
   0  -8  -6  181.20    7.53
   0  -8  -6  174.09    7.55
   0   8   5   -0.03    0.14
   0   8   5    0.16    0.12
   0   8   5    0.38    0.14
   0   8   5    0.02    0.16
   0   8   5    0.12    0.13
   0   8   5    0.08    0.10
   0  -8  -5   -0.01    0.10
   0  -8  -5   -0.11    0.10
   0  -8  -5    0.02    0.12
   0  -8  -5    0.09    0.13
   0  -8  -5   -0.04    0.12
   0  -8  -5    0.14    0.16
   0   8   4   15.59    0.77
   0   8   4   16.21    0.77
   0   8   4   16.08    0.75
   0   8   4   16.66    0.80
   0   8   4   16.59    0.78
   0   8   4   16.36    0.79
   0  -8  -4   15.75    0.76
   0  -8  -4   15.53    0.76
   0  -8  -4   16.74    0.75
   0  -8  -4   16.20    0.77
   0  -8  -4   14.80    0.78
   0   8   3    0.26    0.13
   0   8   3    0.05    0.12
   0   8   3   -0.07    0.12
   0   8   3    0.05    0.15
   0   8   3    0.16    0.10
   0   8   3    0.06    0.11
   0  -8  -3    0.37    0.12
   0  -8  -3    0.17    0.11
   0  -8  -3    0.09    0.11
   0  -8  -3    0.20    0.12
   0  -8  -3   -0.16    0.13
   0   8   2    3.24    0.25
   0   8   2    3.37    0.25
   0   8   2    3.57    0.26
   0   8   2    3.20    0.26
   0   8   2    3.17    0.25
   0   8   2    3.28    0.29
   0  -8  -2    3.40    0.30
   0  -8  -2    2.90    0.24
   0  -8  -2    3.25    0.25
   0  -8  -2    2.94    0.24
   0  -8  -2    3.25    0.25
   0   8   1    0.10    0.12
   0   8   1    0.14    0.12
   0   8   1   -0.03    0.11
   0   8   1    0.23    0.14
   0   8   1   -0.10    0.09
   0  -8  -1   -0.07    0.10
   0  -8  -1    0.01    0.11
   0  -8  -1    0.19    0.12
   0  -8  -1    0.01    0.10
   0  -8  -1   -0.02    0.10
   0   8   0  100.53    4.17
   0   8   0   96.52    4.16
   0   8   0   95.88    4.15
   0   8   0   99.23    4.12
   0   8   0   92.05    4.14
   0  -8   0   95.46    4.17
   0  -8   0   97.06    4.13
   0  -8   0  103.06    4.15
   0  -8   0  100.71    4.16
   0  -8   0  100.34    4.16
   0   8  -1    0.10    0.13
   0   8  -1    0.06    0.11
   0   8  -1    0.09    0.07
   0   8  -1    0.05    0.13
   0   8  -1    0.10    0.11
   0  -8   1    0.05    0.11
   0  -8   1   -0.01    0.10
   0  -8   1    0.19    0.08
   0  -8   1    0.15    0.13
   0  -8   1   -0.03    0.13
   0   8  -2    2.44    0.23
   0   8  -2    3.40    0.28
   0   8  -2    2.78    0.26
   0   8  -2    3.19    0.17
   0   8  -2    2.85    0.24
   0   8  -2    3.64    0.26
   0  -8   2    2.51    0.23
   0  -8   2    3.44    0.28
   0  -8   2    3.31    0.24
   0  -8   2    3.19    0.26
   0  -8   2    3.13    0.19
   0   8  -3   -0.01    0.11
   0   8  -3    0.02    0.14
   0   8  -3   -0.06    0.11
   0   8  -3    0.02    0.11
   0   8  -3   -0.04    0.11
   0  -8   3   -0.20    0.13
   0  -8   3   -0.11    0.11
   0  -8   3    0.03    0.06
   0  -8   3   -0.04    0.11
   0  -8   3    0.06    0.12
   0   8  -4   16.43    0.76
   0   8  -4   16.12    0.74
   0   8  -4   14.80    0.74
   0   8  -4   15.13    0.77
   0   8  -4   16.59    0.78
   0  -8   4   15.21    0.74
   0  -8   4   16.07    0.78
   0  -8   4   15.09    0.68
   0  -8   4   15.30    0.76
   0  -8   4   16.54    0.78
   0  -8   4   15.88    0.75
   0   8  -5    0.15    0.13
   0   8  -5    0.11    0.12
   0   8  -5    0.11    0.11
   0   8  -5    0.25    0.14
   0   8  -5    0.06    0.15
   0  -8   5    0.00    0.12
   0  -8   5    0.12    0.12
   0  -8   5    0.07    0.14
   0  -8   5    0.07    0.15
   0  -8   5   -0.05    0.11
   0   8  -6  190.24    7.68
   0   8  -6  189.34    7.70
   0   8  -6  187.81    7.73
   0   8  -6  177.80    7.72
   0   8  -6  174.92    7.70
   0  -8   6  183.96    7.72
   0  -8   6  175.52    7.67
   0  -8   6  178.58    7.70
   0  -8   6  190.19    7.70
   0   8  -7    0.01    0.11
   0   8  -7    0.13    0.14
   0   8  -7    0.30    0.17
   0   8  -7    0.04    0.16
   0  -8   7   -0.08    0.10
   0  -8   7    0.10    0.13
   0  -8   7    0.03    0.15
   0  -8   7   -0.12    0.12
   0  -8   7    0.03    0.16
   0   8  -8   77.76    3.21
   0   8  -8   66.64    3.21
   0   8  -8   76.01    3.17
   0   8  -8   73.37    3.21
   0   8  -8   74.69    3.24
   0   8  -8   74.12    3.24
   0  -8   8   73.55    3.17
   0  -8   8   78.40    3.24
   0  -8   8   74.86    3.24
   0  -8   8   69.82    3.21
   0  -8   8   76.90    3.17
   0  -8   8   79.23    3.22
   0   8  -9   -0.26    0.13
   0   8  -9    0.07    0.11
   0   8  -9    0.21    0.16
   0   8  -9    0.07    0.20
   0   8  -9   -0.03    0.17
   0   8  -9   -0.33    0.13
   0  -8   9    0.01    0.12
   0  -8   9   -0.23    0.13
   0  -8   9    0.02    0.12
   0  -8   9   -0.14    0.15
   0  -8   9   -0.05    0.17
   0   8 -10    1.77    0.17
   0   8 -10    1.33    0.23
   0   8 -10    1.22    0.21
   0   8 -10    1.50    0.22
   0  -8  10    1.80    0.21
   0  -8  10    1.56    0.24
   0  -8  10    1.08    0.21
   0  -8  10    1.49    0.18
   0   8 -11   -0.15    0.15
   0   8 -11   -0.05    0.10
   0   8 -11    0.14    0.19
   0   8 -11   -0.16    0.16
   0  -8  11    0.08    0.18
   0  -8  11   -0.05    0.16
   0  -8  11   -0.08    0.13
   0  -8  11    0.12    0.12
   0   8 -12    2.26    0.27
   0   8 -12    3.64    0.24
   0   8 -12    3.10    0.31
   0  -8  12    3.09    0.32
   0  -8  12    3.28    0.30
   0  -8  12    3.14    0.26
   0  -8  12    2.47    0.28
   0   8 -13    0.18    0.17
   0   8 -13    0.02    0.16
   0  -8  13   -0.04    0.15
   0  -8  13   -0.06    0.12
   0  -8  13    0.07    0.18
   0  -8  13   -0.04    0.16
   0   8 -14    0.67    0.21
   0   8 -14    0.60    0.20
   0  -8  14    0.43    0.14
   0  -8  14    0.59    0.19
   0  -8  14    0.25    0.20
   0  -8  14    0.72    0.19
   0   8 -15    0.18    0.17
   0   8 -15    0.30    0.18
   0  -8  15   -0.07    0.12
   0  -8  15    0.35    0.18
   0  -8  15    0.04    0.18
   0  -8  15   -0.10    0.18
   0   8 -16    2.39    0.29
   0   8 -16    1.84    0.27
   0  -8  16    2.20    0.28
   0  -8  16    2.18    0.30
   0  -8  16    2.30    0.21
   0   8 -17   -0.48    0.15
   0   8 -17   -0.29    0.16
   0  -8  17    0.22    0.20
   0  -8  17    0.01    0.19
   0  -8  17   -0.11    0.11
   0   8 -18    0.26    0.20
   0   8 -18    0.23    0.19
   0  -8  18    0.22    0.20
   0  -8  18    0.42    0.15
   0  -8  18    0.12    0.20
   0   8 -19   -0.10    0.18
   0   8 -19   -0.11    0.18
   0  -8  19   -0.17    0.19
   0  -8  19    0.05    0.20
   0  -8  19   -0.20    0.12
   0   8 -20    1.06    0.24
   0   8 -20    1.33    0.26
   0  -8  20    1.25    0.26
   0  -8  20    1.25    0.18
   0  -8  20    1.34    0.28
   0   8 -21   -0.13    0.20
   0   8 -21    0.10    0.19
   0  -8  21   -0.13    0.20
   0  -8  21   -0.04    0.21
   0  -8  21    0.00    0.13
   0   8 -22    1.90    0.28
   0   8 -22    2.06    0.30
   0  -8  22    2.35    0.32
   0  -8  22    1.98    0.22
   0  -8  22    2.21    0.32
   0   8 -23   -0.16    0.20
   0   8 -23   -0.27    0.20
   0  -8  23    0.07    0.22
   0  -8  23   -0.26    0.13
   0  -8  23   -0.14    0.20
   0   8 -24    0.43    0.22
   0   8 -24    0.13    0.21
   0  -8  24    0.55    0.16
   0  -8  24    0.58    0.25
   0  -8  24    0.27    0.23
   0   8 -25   -0.29    0.16
   0   8 -25   -0.06    0.22
   0  -8  25   -0.39    0.20
   0  -8  25   -0.27    0.12
   0  -8  25   -0.14    0.22
   0   8 -26    2.12    0.34
   0   8 -26    3.14    0.34
   0  -8  26    3.23    0.27
   0  -8  26    2.70    0.36
   0  -8  26    2.59    0.37
   0   8 -27   -0.02    0.17
   0   8 -27   -0.53    0.21
   0  -8  27   -0.12    0.22
   0  -8  27    0.17    0.14
   0  -8  27   -0.35    0.20
   0   8 -28    0.27    0.23
   0   8 -28    0.38    0.20
   0  -8  28   -0.05    0.22
   0  -8  28   -0.15    0.22
   0   8 -29   -0.04    0.21
   0   8 -29   -0.21    0.18
   0  -8  29   -0.17    0.24
   0  -8  29   -0.17    0.21
   0   8 -30    0.28    0.23
   0   8 -30    0.05    0.19
   0  -8  30   -0.40    0.20
   0  -8  30   -0.45    0.20
   0   8 -31   -0.36    0.21
   0   8 -31   -0.36    0.15
   0  -8  31   -0.36    0.24
   0  -8  31   -0.03    0.23
   0   8 -32   10.13    0.60
   0   8 -32    9.25    0.66
   0  -8  32    9.10    0.67
   0  -8  32    9.21    0.64
   0   8 -33   -0.04    0.23
   0  -8  33    0.14    0.23
   0  -8  33   -0.31    0.26
   0   8 -34    4.64    0.45
   0  -8  34    4.73    0.46
   0  -8  34    4.81    0.47
   0   9  34    0.18    0.24
   0   9  34   -0.28    0.22
   0   9  34    0.16    0.24
   0  -9 -34    0.17    0.21
   0   9  33    4.82    0.44
   0   9  33    4.07    0.44
   0   9  33    3.99    0.43
   0  -9 -33    5.48    0.46
   0   9  32   -0.22    0.21
   0   9  32   -0.16    0.23
   0   9  32   -0.41    0.18
   0  -9 -32    0.05    0.21
   0   9  31    2.63    0.34
   0   9  31    2.05    0.34
   0   9  31    2.30    0.34
   0  -9 -31    2.49    0.34
   0   9  30   -0.09    0.22
   0   9  30   -0.38    0.17
   0   9  30   -0.41    0.21
   0  -9 -30    0.20    0.21
   0   9  29    1.22    0.29
   0   9  29    1.17    0.29
   0   9  29    0.98    0.24
   0  -9 -29    1.77    0.29
   0   9  28    0.06    0.21
   0   9  28   -0.26    0.22
   0   9  28   -0.01    0.20
   0  -9 -28    0.06    0.22
   0   9  27    0.53    0.27
   0   9  27    0.63    0.25
   0   9  27    0.79    0.25
   0  -9 -27    1.18    0.27
   0   9  26   -0.41    0.22
   0   9  26    0.19    0.23
   0   9  26   -0.18    0.22
   0  -9 -26    0.36    0.22
   0   9  25    0.44    0.23
   0   9  25    0.15    0.23
   0   9  25    0.45    0.24
   0  -9 -25    0.54    0.24
   0   9  24   -0.11    0.20
   0   9  24   -0.14    0.21
   0   9  24   -0.18    0.18
   0  -9 -24    0.16    0.22
   0   9  23    4.49    0.45
   0   9  23    5.09    0.45
   0   9  23    4.52    0.44
   0  -9 -23    5.36    0.47
   0  -9 -23    5.65    0.28
   0   9  22   -0.08    0.22
   0   9  22    0.08    0.18
   0   9  22    0.13    0.20
   0  -9 -22   -0.11    0.21
   0  -9 -22    0.11    0.08
   0   9  21    8.71    0.57
   0   9  21    8.04    0.58
   0   9  21    8.11    0.60
   0  -9 -21    8.21    0.41
   0  -9 -21    8.95    0.41
   0  -9 -21    7.36    0.57
   0   9  20   -0.54    0.20
   0   9  20   -0.15    0.21
   0   9  20   -0.16    0.14
   0   9  20    0.31    0.21
   0  -9 -20    0.10    0.08
   0  -9 -20   -0.04    0.25
   0  -9 -20    0.02    0.19
   0  -9 -20   -0.06    0.08
   0   9  19   -0.15    0.18
   0   9  19    0.08    0.15
   0   9  19    0.10    0.19
   0   9  19   -0.03    0.16
   0  -9 -19   -0.01    0.08
   0  -9 -19   -0.46    0.22
   0  -9 -19   -0.05    0.08
   0  -9 -19    0.17    0.20
   0   9  18   -0.18    0.17
   0   9  18   -0.02    0.20
   0   9  18    0.11    0.17
   0   9  18    0.07    0.13
   0  -9 -18   -0.65    0.21
   0  -9 -18   -0.11    0.18
   0  -9 -18    0.05    0.08
   0  -9 -18   -0.04    0.08
   0   9  17   -0.14    0.15
   0   9  17    0.04    0.19
   0   9  17    0.16    0.13
   0   9  17    0.26    0.21
   0  -9 -17   -0.11    0.17
   0  -9 -17    0.12    0.08
   0  -9 -17    0.21    0.08
   0  -9 -17   -0.30    0.23
   0   9  16   -0.15    0.19
   0   9  16    0.09    0.13
   0   9  16   -0.11    0.16
   0   9  16    0.03    0.19
   0  -9 -16   -0.21    0.22
   0  -9 -16   -0.07    0.08
   0  -9 -16   -0.06    0.18
   0   9  15    3.34    0.35
   0   9  15    3.28    0.36
   0   9  15    3.95    0.38
   0   9  15    4.59    0.31
   0  -9 -15    3.40    0.41
   0  -9 -15    3.45    0.35
   0  -9 -15    4.13    0.24
   0   9  14    0.03    0.19
   0   9  14    0.13    0.19
   0   9  14   -0.11    0.11
   0   9  14   -0.01    0.19
   0  -9 -14    0.07    0.18
   0  -9 -14   -0.04    0.08
   0  -9 -14   -0.07    0.22
   0   9  13    0.03    0.18
   0   9  13    0.05    0.13
   0   9  13    0.19    0.16
   0   9  13    0.15    0.17
   0  -9 -13    0.04    0.17
   0  -9 -13    0.17    0.08
   0  -9 -13   -0.01    0.17
   0   9  12   -0.17    0.18
   0   9  12    0.09    0.15
   0   9  12   -0.03    0.12
   0   9  12   -0.08    0.16
   0  -9 -12    0.22    0.17
   0  -9 -12    0.08    0.09
   0  -9 -12   -0.12    0.21
   0   9  11   31.66    1.41
   0   9  11   28.21    1.39
   0   9  11   31.33    1.35
   0   9  11   28.09    1.38
   0  -9 -11   28.82    1.44
   0  -9 -11   27.82    1.39
   0  -9 -11   29.34    1.34
   0  -9 -11   31.41    1.29
   0   9  10    0.12    0.16
   0   9  10   -0.10    0.12
   0   9  10    0.35    0.18
   0   9  10   -0.01    0.13
   0  -9 -10    0.12    0.09
   0  -9 -10   -0.21    0.21
   0  -9 -10    0.04    0.14
   0  -9 -10    0.18    0.16
   0   9   9    1.11    0.17
   0   9   9    0.81    0.19
   0   9   9    1.54    0.23
   0   9   9    0.90    0.20
   0  -9  -9    1.12    0.17
   0  -9  -9    0.94    0.20
   0  -9  -9    1.48    0.27
   0  -9  -9    0.91    0.13
   0   9   8    0.08    0.16
   0   9   8    0.04    0.16
   0   9   8    0.11    0.15
   0   9   8    0.11    0.13
   0   9   8   -0.03    0.18
   0   9   8   -0.10    0.21
   0  -9  -8   -0.34    0.12
   0  -9  -8   -0.03    0.15
   0  -9  -8   -0.09    0.14
   0  -9  -8    0.02    0.11
   0  -9  -8    0.01    0.09
   0   9   7   28.99    1.37
   0   9   7   29.38    1.35
   0   9   7   29.65    1.36
   0   9   7   28.35    1.34
   0   9   7   28.89    1.37
   0   9   7   30.39    1.33
   0  -9  -7   27.88    1.31
   0  -9  -7   29.37    1.38
   0  -9  -7   29.81    1.29
   0  -9  -7   27.15    1.35
   0  -9  -7   30.23    1.34
   0  -9  -7   30.82    1.34
   0   9   6    0.06    0.16
   0   9   6   -0.09    0.13
   0   9   6    0.05    0.14
   0   9   6   -0.07    0.13
   0   9   6    0.12    0.10
   0   9   6    0.19    0.17
   0  -9  -6    0.13    0.15
   0  -9  -6    0.03    0.11
   0  -9  -6    0.12    0.16
   0  -9  -6   -0.02    0.13
   0  -9  -6   -0.04    0.13
   0  -9  -6    0.05    0.13
   0   9   5    3.23    0.30
   0   9   5    3.14    0.23
   0   9   5    2.74    0.25
   0   9   5    2.61    0.25
   0   9   5    3.00    0.29
   0   9   5    3.24    0.28
   0  -9  -5    2.84    0.26
   0  -9  -5    3.23    0.27
   0  -9  -5    3.31    0.26
   0  -9  -5    3.06    0.27
   0  -9  -5    3.37    0.24
   0  -9  -5    2.51    0.27
   0   9   4   -0.06    0.12
   0   9   4   -0.07    0.09
   0   9   4    0.22    0.12
   0   9   4   -0.06    0.16
   0   9   4    0.02    0.13
   0   9   4   -0.01    0.12
   0  -9  -4   -0.13    0.11
   0  -9  -4    0.02    0.12
   0  -9  -4   -0.08    0.13
   0  -9  -4    0.14    0.11
   0  -9  -4    0.04    0.13
   0   9   3    0.33    0.13
   0   9   3    0.02    0.12
   0   9   3   -0.08    0.12
   0   9   3   -0.05    0.16
   0   9   3   -0.06    0.12
   0   9   3   -0.03    0.13
   0  -9  -3    0.00    0.12
   0  -9  -3    0.02    0.11
   0  -9  -3    0.13    0.13
   0  -9  -3    0.24    0.13
   0  -9  -3   -0.08    0.12
   0   9   2    0.04    0.12
   0   9   2   -0.07    0.11
   0   9   2   -0.03    0.13
   0   9   2   -0.13    0.11
   0   9   2    0.20    0.12
   0  -9  -2    0.24    0.12
   0  -9  -2    0.15    0.13
   0  -9  -2   -0.07    0.16
   0  -9  -2   -0.03    0.12
   0  -9  -2    0.02    0.13
   0   9   1   33.25    1.44
   0   9   1   30.54    1.41
   0   9   1   31.69    1.41
   0   9   1   33.52    1.39
   0   9   1   29.86    1.40
   0  -9  -1   30.39    1.43
   0  -9  -1   32.00    1.41
   0  -9  -1   29.96    1.40
   0  -9  -1   32.67    1.40
   0  -9  -1   31.69    1.39
   0   9   0    0.29    0.14
   0   9   0    0.44    0.13
   0   9   0    0.32    0.11
   0   9   0    0.45    0.16
   0   9   0    0.28    0.13
   0  -9   0    0.56    0.13
   0  -9   0    0.28    0.11
   0  -9   0    0.31    0.14
   0  -9   0    0.39    0.13
   0  -9   0    0.24    0.17
   0   9  -1   31.27    1.43
   0   9  -1   31.13    1.45
   0   9  -1   34.34    1.47
   0   9  -1   34.55    1.46
   0   9  -1   31.90    1.39
   0   9  -1   31.25    1.43
   0  -9   1   31.13    1.39
   0  -9   1   32.04    1.45
   0  -9   1   33.39    1.46
   0  -9   1   31.79    1.43
   0  -9   1   33.34    1.43
   0   9  -2    0.07    0.07
   0   9  -2    0.12    0.15
   0   9  -2    0.06    0.14
   0   9  -2    0.07    0.13
   0   9  -2    0.03    0.14
   0   9  -2   -0.10    0.12
   0  -9   2    0.05    0.08
   0  -9   2   -0.21    0.11
   0  -9   2   -0.08    0.11
   0  -9   2    0.14    0.14
   0  -9   2    0.01    0.13
   0   9  -3    0.16    0.14
   0   9  -3   -0.11    0.14
   0   9  -3    0.14    0.13
   0   9  -3   -0.14    0.12
   0   9  -3    0.04    0.13
   0  -9   3    0.10    0.14
   0  -9   3    0.19    0.13
   0  -9   3    0.10    0.07
   0  -9   3   -0.07    0.12
   0  -9   3    0.36    0.14
   0   9  -4   -0.01    0.14
   0   9  -4   -0.01    0.11
   0   9  -4   -0.21    0.12
   0   9  -4    0.16    0.16
   0   9  -4   -0.16    0.12
   0  -9   4    0.12    0.12
   0  -9   4    0.02    0.15
   0  -9   4    0.00    0.06
   0  -9   4   -0.16    0.12
   0  -9   4    0.01    0.14
   0   9  -5    3.49    0.28
   0   9  -5    3.26    0.24
   0   9  -5    2.73    0.25
   0   9  -5    3.18    0.27
   0   9  -5    3.17    0.27
   0  -9   5    3.32    0.27
   0  -9   5    2.65    0.24
   0  -9   5    4.07    0.32
   0  -9   5    3.26    0.26
   0  -9   5    2.44    0.27
   0   9  -6    0.06    0.11
   0   9  -6   -0.13    0.11
   0   9  -6   -0.29    0.12
   0   9  -6   -0.07    0.11
   0   9  -6    0.02    0.13
   0  -9   6    0.21    0.16
   0  -9   6    0.00    0.12
   0  -9   6   -0.08    0.15
   0  -9   6   -0.12    0.13
   0  -9   6   -0.05    0.12
   0   9  -7   26.76    1.31
   0   9  -7   30.91    1.32
   0   9  -7   31.41    1.35
   0   9  -7   31.12    1.28
   0   9  -7   27.41    1.34
   0  -9   7   29.76    1.31
   0  -9   7   27.62    1.28
   0  -9   7   24.44    1.32
   0  -9   7   29.58    1.34
   0  -9   7   28.73    1.31
   0   9  -8    0.09    0.12
   0   9  -8    0.06    0.17
   0   9  -8    0.00    0.14
   0  -9   8   -0.06    0.16
   0  -9   8    0.08    0.11
   0  -9   8    0.01    0.11
   0  -9   8    0.01    0.14
   0   9  -9    0.83    0.18
   0   9  -9    1.31    0.16
   0   9  -9    0.80    0.21
   0   9  -9    1.15    0.19
   0   9  -9    1.16    0.21
   0  -9   9    1.12    0.20
   0  -9   9    1.44    0.17
   0  -9   9    1.22    0.20
   0  -9   9    0.94    0.16
   0   9 -10   -0.02    0.18
   0   9 -10    0.02    0.11
   0   9 -10    0.03    0.15
   0   9 -10    0.14    0.16
   0  -9  10    0.03    0.13
   0  -9  10   -0.02    0.13
   0  -9  10    0.08    0.16
   0  -9  10   -0.11    0.17
   0   9 -11   29.69    1.39
   0   9 -11   30.77    1.32
   0   9 -11   28.46    1.39
   0  -9  11   31.40    1.35
   0  -9  11   30.27    1.33
   0  -9  11   27.97    1.38
   0  -9  11   29.62    1.40
   0   9 -12    0.18    0.12
   0   9 -12   -0.10    0.17
   0   9 -12    0.10    0.17
   0  -9  12    0.02    0.13
   0  -9  12    0.08    0.17
   0  -9  12    0.04    0.13
   0  -9  12    0.07    0.19
   0   9 -13    0.15    0.12
   0   9 -13    0.27    0.17
   0   9 -13    0.35    0.19
   0  -9  13    0.07    0.17
   0  -9  13    0.21    0.19
   0  -9  13    0.01    0.12
   0  -9  13    0.12    0.14
   0   9 -14    0.03    0.17
   0   9 -14    0.19    0.18
   0  -9  14    0.05    0.18
   0  -9  14    0.03    0.12
   0  -9  14    0.15    0.17
   0  -9  14   -0.03    0.14
   0   9 -15    3.91    0.37
   0   9 -15    2.58    0.32
   0  -9  15    4.88    0.36
   0  -9  15    3.03    0.35
   0  -9  15    3.97    0.29
   0  -9  15    4.03    0.37
   0   9 -16    0.06    0.18
   0   9 -16   -0.26    0.17
   0  -9  16    0.08    0.19
   0  -9  16   -0.10    0.17
   0  -9  16    0.02    0.12
   0   9 -17    0.03    0.18
   0   9 -17    0.02    0.18
   0  -9  17    0.06    0.13
   0  -9  17   -0.15    0.17
   0  -9  17   -0.19    0.19
   0   9 -18   -0.33    0.17
   0   9 -18   -0.20    0.18
   0  -9  18   -0.08    0.13
   0  -9  18   -0.02    0.20
   0  -9  18    0.17    0.20
   0   9 -19   -0.22    0.19
   0   9 -19   -0.06    0.19
   0  -9  19    0.00    0.13
   0  -9  19   -0.24    0.19
   0  -9  19   -0.11    0.19
   0   9 -20   -0.22    0.17
   0   9 -20   -0.09    0.19
   0  -9  20   -0.05    0.13
   0  -9  20    0.14    0.21
   0  -9  20    0.01    0.20
   0   9 -21    7.25    0.56
   0   9 -21    8.14    0.55
   0  -9  21    8.04    0.58
   0  -9  21    9.40    0.60
   0  -9  21    8.60    0.47
   0   9 -22   -0.24    0.18
   0   9 -22    0.16    0.22
   0  -9  22   -0.05    0.20
   0  -9  22   -0.15    0.14
   0  -9  22   -0.04    0.22
   0   9 -23    5.36    0.44
   0   9 -23    5.91    0.50
   0  -9  23    5.48    0.48
   0  -9  23    4.45    0.43
   0  -9  23    5.46    0.36
   0   9 -24    0.08    0.22
   0   9 -24   -0.28    0.17
   0  -9  24    0.01    0.22
   0  -9  24   -0.26    0.12
   0  -9  24   -0.30    0.20
   0   9 -25    0.18    0.22
   0   9 -25    0.42    0.24
   0  -9  25    0.36    0.15
   0  -9  25    0.21    0.23
   0  -9  25    0.29    0.23
   0   9 -26   -0.09    0.18
   0   9 -26   -0.37    0.21
   0  -9  26    0.00    0.22
   0  -9  26   -0.51    0.20
   0  -9  26   -0.10    0.13
   0   9 -27    0.29    0.21
   0   9 -27    0.09    0.23
   0  -9  27    0.27    0.23
   0  -9  27    0.68    0.25
   0   9 -28    0.04    0.18
   0   9 -28   -0.03    0.21
   0  -9  28   -0.08    0.22
   0  -9  28   -0.21    0.22
   0   9 -29    0.89    0.24
   0   9 -29    1.85    0.30
   0  -9  29    0.92    0.27
   0  -9  29    0.88    0.27
   0   9 -30   -0.19    0.16
   0   9 -30   -0.07    0.21
   0  -9  30   -0.47    0.20
   0  -9  30   -0.34    0.21
   0   9 -31    2.47    0.35
   0   9 -31    2.21    0.30
   0  -9  31    2.77    0.35
   0  -9  31    2.23    0.34
   0   9 -32   -0.36    0.19
   0   9 -32    0.03    0.22
   0  -9  32   -0.38    0.24
   0  -9  32   -0.51    0.21
   0   9 -33    3.59    0.40
   0   9 -33    4.22    0.39
   0  -9  33    3.72    0.41
   0  -9  33    3.97    0.42
   0   9 -34    0.18    0.25
   0  -9  34   -0.25    0.23
   0  -9  34   -0.05    0.23
   0  10  34    2.09    0.32
   0  10  34    1.86    0.33
   0  10  34    2.20    0.33
   0 -10 -34    2.31    0.32
   0  10  33    0.01    0.23
   0  10  33    0.09    0.21
   0  10  33    0.14    0.23
   0 -10 -33   -0.18    0.19
   0  10  32    1.56    0.31
   0  10  32    1.53    0.30
   0  10  32    2.26    0.34
   0 -10 -32    1.96    0.31
   0  10  31   -0.09    0.23
   0  10  31   -0.12    0.22
   0  10  31   -0.33    0.21
   0 -10 -31    0.05    0.21
   0  10  30    3.59    0.37
   0  10  30    3.34    0.39
   0  10  30    3.18    0.39
   0 -10 -30    3.46    0.38
   0  10  29    0.06    0.19
   0  10  29   -0.18    0.23
   0  10  29    0.35    0.23
   0 -10 -29   -0.15    0.20
   0  10  28   -0.14    0.23
   0  10  28    0.02    0.19
   0  10  28    0.02    0.20
   0 -10 -28    0.51    0.24
   0  10  27    0.02    0.22
   0  10  27   -0.19    0.22
   0  10  27    0.16    0.21
   0 -10 -27    0.31    0.21
   0  10  26   27.18    1.35
   0  10  26   29.08    1.38
   0  10  26   25.39    1.35
   0 -10 -26   28.93    1.38
   0  10  25   -0.03    0.19
   0  10  25    0.04    0.24
   0  10  25    0.25    0.24
   0 -10 -25    0.22    0.23
   0  10  24    2.35    0.33
   0  10  24    1.95    0.32
   0  10  24    2.61    0.36
   0 -10 -24    2.40    0.32
   0  10  23   -0.46    0.21
   0  10  23   -0.28    0.19
   0  10  23   -0.28    0.21
   0 -10 -23   -0.07    0.21
   0  10  22   13.92    0.81
   0  10  22   13.31    0.77
   0  10  22   12.42    0.79
   0 -10 -22   12.76    0.78
   0 -10 -22   13.83    0.60
   0  10  21    0.32    0.23
   0  10  21   -0.13    0.19
   0  10  21   -0.26    0.21
   0 -10 -21   -0.20    0.07
   0 -10 -21    0.16    0.21
   0 -10 -21    0.03    0.10
   0  10  20   14.29    0.79
   0  10  20   11.40    0.74
   0  10  20   15.70    0.76
   0  10  20   13.19    0.78
   0 -10 -20   12.95    0.60
   0 -10 -20   13.69    0.60
   0 -10 -20   12.05    0.77
   0 -10 -20   12.59    0.83
   0  10  19    0.01    0.17
   0  10  19   -0.63    0.22
   0  10  19   -0.10    0.13
   0  10  19   -0.09    0.19
   0 -10 -19   -0.02    0.08
   0 -10 -19    0.20    0.21
   0 -10 -19   -0.11    0.07
   0 -10 -19   -0.31    0.24
   0  10  18    0.11    0.17
   0  10  18    0.17    0.21
   0  10  18    0.70    0.17
   0  10  18    0.13    0.20
   0 -10 -18   -0.14    0.24
   0 -10 -18    0.53    0.10
   0 -10 -18    0.53    0.21
   0 -10 -18    0.44    0.09
   0  10  17   -0.07    0.13
   0  10  17   -0.31    0.18
   0  10  17   -0.23    0.16
   0  10  17    0.10    0.17
   0 -10 -17   -0.26    0.17
   0 -10 -17   -0.32    0.23
   0 -10 -17   -0.05    0.08
   0  10  16   10.51    0.54
   0  10  16   10.54    0.63
   0  10  16    9.33    0.60
   0  10  16    9.33    0.62
   0 -10 -16   10.04    0.46
   0 -10 -16    7.85    0.64
   0 -10 -16    9.69    0.63
   0  10  15    0.07    0.18
   0  10  15    0.05    0.19
   0  10  15    0.02    0.15
   0  10  15   -0.02    0.13
   0 -10 -15    0.06    0.08
   0 -10 -15   -0.35    0.20
   0 -10 -15    0.07    0.18
   0  10  14   11.78    0.71
   0  10  14   12.69    0.71
   0  10  14   13.01    0.64
   0  10  14   12.44    0.71
   0 -10 -14   11.01    0.75
   0 -10 -14   12.39    0.57
   0 -10 -14   11.65    0.70
   0  10  13   -0.15    0.16
   0  10  13   -0.04    0.19
   0  10  13   -0.02    0.15
   0  10  13    0.04    0.13
   0 -10 -13   -0.18    0.21
   0 -10 -13    0.00    0.16
   0 -10 -13    0.10    0.08
   0  10  12    1.10    0.22
   0  10  12    1.13    0.20
   0  10  12    1.20    0.19
   0 -10 -12    1.49    0.24
   0 -10 -12    1.19    0.28
   0 -10 -12    1.25    0.13
   0 -10 -12    1.21    0.18
   0  10  11    0.20    0.14
   0  10  11    0.15    0.18
   0  10  11    0.27    0.19
   0  10  11    0.03    0.16
   0 -10 -11   -0.09    0.16
   0 -10 -11   -0.22    0.12
   0 -10 -11    0.09    0.17
   0 -10 -11   -0.08    0.09
   0  10  10    0.49    0.16
   0  10  10    0.40    0.19
   0  10  10    0.51    0.19
   0  10  10    0.37    0.18
   0 -10 -10   -0.02    0.21
   0 -10 -10    0.73    0.17
   0 -10 -10    0.28    0.10
   0 -10 -10    0.08    0.17
   0  10   9    0.03    0.15
   0  10   9   -0.13    0.16
   0  10   9   -0.19    0.16
   0  10   9    0.24    0.14
   0 -10  -9   -0.16    0.19
   0 -10  -9    0.09    0.14
   0 -10  -9    0.01    0.15
   0 -10  -9   -0.04    0.10
   0  10   8    1.16    0.21
   0  10   8    0.78    0.20
   0  10   8    0.61    0.17
   0  10   8    1.14    0.24
   0  10   8    0.65    0.17
   0 -10  -8    0.67    0.13
   0 -10  -8    0.95    0.23
   0 -10  -8    0.89    0.17
   0 -10  -8    0.91    0.20
   0  10   7   -0.05    0.15
   0  10   7   -0.02    0.14
   0  10   7    0.19    0.18
   0  10   7   -0.03    0.15
   0  10   7    0.08    0.10
   0 -10  -7    0.07    0.15
   0 -10  -7    0.16    0.13
   0 -10  -7    0.09    0.10
   0 -10  -7   -0.16    0.16
   0 -10  -7    0.09    0.14
   0  10   6   18.67    0.88
   0  10   6   17.82    0.91
   0  10   6   20.77    0.98
   0  10   6   19.18    0.93
   0  10   6   18.63    0.92
   0  10   6   20.06    0.96
   0 -10  -6   20.06    0.92
   0 -10  -6   20.03    0.88
   0 -10  -6   17.95    0.92
   0 -10  -6   18.33    0.95
   0 -10  -6   19.20    0.91
   0 -10  -6   18.93    0.93
   0  10   5   -0.06    0.13
   0  10   5   -0.13    0.16
   0  10   5    0.13    0.18
   0  10   5    0.01    0.13
   0  10   5   -0.10    0.13
   0  10   5    0.13    0.10
   0 -10  -5   -0.03    0.12
   0 -10  -5   -0.03    0.14
   0 -10  -5    0.06    0.11
   0 -10  -5    0.01    0.15
   0 -10  -5    0.03    0.15
   0  10   4    4.49    0.36
   0  10   4    3.93    0.33
   0  10   4    3.93    0.30
   0  10   4    3.96    0.31
   0  10   4    4.23    0.28
   0  10   4    4.33    0.31
   0 -10  -4    3.24    0.30
   0 -10  -4    4.20    0.33
   0 -10  -4    3.85    0.30
   0 -10  -4    4.28    0.31
   0 -10  -4    4.13    0.29
   0  10   3    0.02    0.12
   0  10   3    0.10    0.12
   0  10   3    0.02    0.13
   0  10   3    0.19    0.18
   0  10   3    0.15    0.14
   0  10   3    0.01    0.13
   0 -10  -3   -0.11    0.12
   0 -10  -3    0.10    0.12
   0 -10  -3   -0.14    0.15
   0 -10  -3    0.02    0.13
   0 -10  -3   -0.04    0.13
   0  10   2  412.78   17.92
   0  10   2  412.12   17.92
   0  10   2  457.26   17.93
   0  10   2  424.34   17.92
   0  10   2  413.55   17.92
   0  10   2  442.13   17.96
   0 -10  -2  423.22   17.96
   0 -10  -2  440.28   17.93
   0 -10  -2  422.64   17.92
   0 -10  -2  448.73   17.92
   0 -10  -2  429.87   17.93
   0  10   1    0.10    0.12
   0  10   1    0.11    0.14
   0  10   1   -0.11    0.13
   0  10   1   -0.19    0.14
   0  10   1   -0.06    0.15
   0 -10  -1   -0.29    0.13
   0 -10  -1    0.10    0.12
   0 -10  -1   -0.04    0.16
   0 -10  -1    0.11    0.14
   0 -10  -1   -0.09    0.13
   0  10   0  974.61   39.51
   0  10   0  980.03   39.42
   0  10   0  931.55   39.44
   0  10   0 1000.00   39.39
   0  10   0  892.66   39.55
   0 -10   0  992.72   39.39
   0 -10   0  903.83   39.41
   0 -10   0  909.09   39.49
   0 -10   0  898.71   39.44
   0 -10   0  987.13   39.41
   0  10  -1    0.04    0.09
   0  10  -1    0.03    0.15
   0  10  -1   -0.38    0.14
   0  10  -1    0.08    0.16
   0  10  -1    0.07    0.15
   0  10  -1   -0.21    0.13
   0 -10   1    0.02    0.15
   0 -10   1   -0.23    0.14
   0 -10   1    0.12    0.10
   0 -10   1   -0.45    0.11
   0 -10   1    0.24    0.15
   0  10  -2  413.73   18.23
   0  10  -2  410.94   18.20
   0  10  -2  461.56   18.22
   0  10  -2  472.68   18.25
   0  10  -2  453.60   18.21
   0  10  -2  418.14   18.16
   0 -10   2  415.43   18.21
   0 -10   2  449.61   18.23
   0 -10   2  451.41   18.20
   0 -10   2  425.16   18.21
   0 -10   2  430.51   18.15
   0  10  -3   -0.01    0.11
   0  10  -3   -0.11    0.14
   0  10  -3   -0.27    0.12
   0  10  -3   -0.18    0.12
   0  10  -3   -0.01    0.12
   0 -10   3   -0.13    0.12
   0 -10   3    0.08    0.15
   0 -10   3    0.11    0.07
   0 -10   3   -0.19    0.15
   0 -10   3   -0.10    0.13
   0  10  -4    3.76    0.32
   0  10  -4    4.33    0.30
   0  10  -4    4.15    0.31
   0  10  -4    4.48    0.31
   0  10  -4    4.57    0.35
   0 -10   4    3.58    0.31
   0 -10   4    3.94    0.33
   0 -10   4    3.86    0.30
   0 -10   4    4.06    0.22
   0 -10   4    4.18    0.31
   0  10  -5   -0.08    0.12
   0  10  -5   -0.13    0.13
   0  10  -5   -0.17    0.14
   0  10  -5   -0.15    0.12
   0  10  -5   -0.10    0.16
   0 -10   5    0.09    0.12
   0 -10   5   -0.03    0.16
   0 -10   5   -0.20    0.13
   0 -10   5   -0.06    0.11
   0 -10   5   -0.09    0.11
   0 -10   5    0.07    0.06
   0  10  -6   18.36    0.95
   0  10  -6   17.92    0.91
   0  10  -6   19.75    0.96
   0  10  -6   19.68    0.92
   0  10  -6   19.91    0.89
   0 -10   6   20.69    0.93
   0 -10   6   18.60    0.91
   0 -10   6   18.72    0.90
   0 -10   6   19.11    0.96
   0 -10   6   17.68    0.94
   0  10  -7   -0.18    0.13
   0  10  -7    0.09    0.14
   0  10  -7   -0.06    0.12
   0  10  -7   -0.20    0.12
   0 -10   7    0.11    0.16
   0 -10   7   -0.03    0.14
   0 -10   7   -0.23    0.13
   0  10  -8    1.02    0.22
   0  10  -8    0.94    0.16
   0  10  -8    0.64    0.17
   0  10  -8    0.76    0.18
   0 -10   8    0.86    0.13
   0 -10   8    0.68    0.17
   0 -10   8    0.74    0.16
   0 -10   8    0.50    0.20
   0  10  -9   -0.39    0.17
   0  10  -9    0.00    0.14
   0  10  -9   -0.17    0.15
   0  10  -9   -0.04    0.12
   0 -10   9   -0.19    0.13
   0 -10   9   -0.01    0.13
   0 -10   9    0.15    0.16
   0 -10   9    0.14    0.12
   0  10 -10    0.35    0.13
   0  10 -10    0.48    0.21
   0  10 -10    0.08    0.15
   0 -10  10    0.39    0.13
   0 -10  10    0.13    0.14
   0 -10  10    0.32    0.17
   0 -10  10    0.53    0.20
   0  10 -11    0.24    0.19
   0  10 -11   -0.21    0.14
   0  10 -11   -0.11    0.11
   0 -10  11   -0.01    0.13
   0 -10  11   -0.11    0.13
   0 -10  11   -0.12    0.12
   0 -10  11   -0.13    0.15
   0  10 -12    0.92    0.22
   0  10 -12    1.38    0.17
   0  10 -12    0.92    0.21
   0 -10  12    1.17    0.22
   0 -10  12    1.06    0.16
   0 -10  12    1.02    0.24
   0 -10  12    1.39    0.19
   0  10 -13    0.21    0.17
   0  10 -13    0.05    0.12
   0  10 -13    0.02    0.14
   0 -10  13   -0.20    0.18
   0 -10  13   -0.02    0.13
   0 -10  13    0.09    0.14
   0 -10  13    0.23    0.18
   0  10 -14   11.27    0.67
   0  10 -14   12.42    0.59
   0  10 -14   11.13    0.66
   0 -10  14   11.85    0.70
   0 -10  14   12.17    0.68
   0 -10  14   12.64    0.64
   0 -10  14   11.68    0.60
   0  10 -15   -0.06    0.15
   0  10 -15   -0.11    0.18
   0 -10  15   -0.08    0.13
   0 -10  15   -0.22    0.16
   0 -10  15    0.11    0.15
   0 -10  15   -0.06    0.18
   0  10 -16    9.15    0.60
   0  10 -16    9.48    0.59
   0 -10  16    8.99    0.61
   0 -10  16    9.67    0.52
   0 -10  16   10.96    0.58
   0 -10  16    9.55    0.59
   0  10 -17   -0.18    0.17
   0  10 -17   -0.11    0.18
   0 -10  17   -0.15    0.19
   0 -10  17    0.07    0.20
   0 -10  17   -0.05    0.13
   0  10 -18    0.27    0.21
   0  10 -18    0.52    0.22
   0 -10  18    0.21    0.20
   0 -10  18    0.48    0.15
   0 -10  18    0.51    0.22
   0  10 -19   -0.38    0.17
   0  10 -19   -0.23    0.20
   0 -10  19   -0.43    0.17
   0 -10  19   -0.09    0.13
   0 -10  19    0.15    0.21
   0  10 -20   12.21    0.74
   0  10 -20   12.65    0.75
   0 -10  20   13.49    0.77
   0 -10  20   12.61    0.76
   0 -10  20   13.11    0.65
   0  10 -21   -0.09    0.18
   0  10 -21   -0.12    0.22
   0 -10  21   -0.21    0.19
   0 -10  21    0.14    0.22
   0 -10  21    0.21    0.14
   0  10 -22   13.17    0.76
   0  10 -22   13.87    0.79
   0 -10  22   12.99    0.79
   0 -10  22   14.03    0.68
   0 -10  22   13.40    0.80
   0  10 -23   -0.70    0.20
   0  10 -23    0.20    0.21
   0 -10  23   -0.17    0.13
   0 -10  23   -0.10    0.20
   0 -10  23    0.16    0.22
   0  10 -24    2.23    0.31
   0  10 -24    1.86    0.31
   0 -10  24    2.19    0.32
   0 -10  24    2.33    0.23
   0 -10  24    2.39    0.33
   0  10 -25   -0.31    0.18
   0  10 -25    0.28    0.23
   0 -10  25    0.06    0.22
   0 -10  25   -0.05    0.13
   0 -10  25   -0.18    0.21
   0  10 -26   28.83    1.42
   0  10 -26   27.69    1.38
   0 -10  26   29.65    1.42
   0 -10  26   29.27    1.43
   0 -10  26   29.13    1.32
   0  10 -27    0.27    0.23
   0  10 -27    0.13    0.21
   0 -10  27    0.09    0.25
   0 -10  27   -0.07    0.21
   0  10 -28    0.05    0.21
   0  10 -28    0.06    0.19
   0 -10  28   -0.18    0.21
   0 -10  28   -0.04    0.22
   0  10 -29   -0.12    0.20
   0  10 -29   -0.08    0.20
   0 -10  29   -0.14    0.21
   0 -10  29    0.09    0.22
   0  10 -30    3.73    0.40
   0  10 -30    3.75    0.35
   0 -10  30    4.07    0.42
   0 -10  30    2.74    0.38
   0  10 -31   -0.11    0.20
   0  10 -31    0.22    0.22
   0 -10  31   -0.50    0.20
   0 -10  31   -0.45    0.20
   0  10 -32    1.57    0.30
   0  10 -32    1.30    0.27
   0 -10  32    1.13    0.30
   0 -10  32    1.46    0.30
   0  10 -33   -0.19    0.23
   0  10 -33   -0.12    0.20
   0 -10  33    0.04    0.23
   0 -10  33   -0.21    0.22
   0  10 -34    2.11    0.33
   0 -10  34    1.94    0.34
   0 -10  34    2.10    0.33
   0  11  34   -0.17    0.23
   0  11  34    0.21    0.25
   0  11  34    0.09    0.22
   0 -11 -34    0.14    0.22
   0  11  33    0.19    0.24
   0  11  33    0.24    0.23
   0  11  33    0.55    0.26
   0 -11 -33    0.45    0.25
   0  11  32   -0.12    0.22
   0  11  32   -0.02    0.23
   0  11  32   -0.29    0.21
   0 -11 -32    0.08    0.22
   0  11  31    1.20    0.28
   0  11  31    1.10    0.28
   0  11  31    0.65    0.24
   0 -11 -31    1.10    0.27
   0  11  30   -0.12    0.21
   0  11  30   -0.14    0.19
   0  11  30   -0.45    0.21
   0 -11 -30   -0.06    0.21
   0  11  29    0.33    0.25
   0  11  29    0.47    0.22
   0  11  29    0.23    0.24
   0 -11 -29    0.73    0.24
   0  11  28   -0.43    0.21
   0  11  28    0.13    0.21
   0  11  28    0.05    0.19
   0 -11 -28   -0.08    0.21
   0  11  27    0.52    0.26
   0  11  27    0.65    0.24
   0  11  27    0.47    0.22
   0 -11 -27    0.99    0.26
   0  11  26    0.11    0.20
   0  11  26   -0.35    0.22
   0  11  26    0.11    0.22
   0 -11 -26    0.18    0.21
   0  11  25    0.62    0.25
   0  11  25    0.38    0.23
   0  11  25    0.11    0.24
   0 -11 -25    0.38    0.23
   0  11  24   -0.26    0.18
   0  11  24   -0.12    0.21
   0  11  24   -0.25    0.16
   0 -11 -24    0.35    0.22
   0  11  23   -0.12    0.24
   0  11  23   -0.10    0.20
   0  11  23   -0.22    0.18
   0 -11 -23    0.21    0.20
   0  11  22   -0.29    0.19
   0  11  22    0.03    0.23
   0  11  22    0.22    0.23
   0 -11 -22   -0.14    0.07
   0 -11 -22   -0.12    0.20
   0  11  21    0.18    0.23
   0  11  21    0.18    0.24
   0  11  21    0.29    0.23
   0 -11 -21    0.15    0.08
   0 -11 -21    0.21    0.22
   0  11  20   -0.16    0.21
   0  11  20    0.18    0.21
   0  11  20   -0.01    0.23
   0 -11 -20    0.18    0.08
   0 -11 -20    0.40    0.22
   0 -11 -20   -0.16    0.24
   0 -11 -20    0.02    0.08
   0  11  19    0.85    0.27
   0  11  19    0.87    0.19
   0  11  19    1.37    0.26
   0  11  19    1.12    0.27
   0 -11 -19    0.99    0.12
   0 -11 -19    0.60    0.29
   0 -11 -19    1.38    0.26
   0 -11 -19    1.05    0.11
   0  11  18    0.01    0.19
   0  11  18   -0.12    0.21
   0  11  18   -0.19    0.14
   0  11  18   -0.48    0.18
   0 -11 -18   -0.01    0.08
   0 -11 -18   -0.10    0.20
   0 -11 -18   -0.19    0.19
   0  11  17    0.46    0.15
   0  11  17    0.12    0.16
   0  11  17    0.15    0.19
   0  11  17    0.54    0.21
   0 -11 -17    0.35    0.09
   0 -11 -17    0.05    0.19
   0 -11 -17    0.22    0.26
   0  11  16    0.13    0.14
   0  11  16   -0.06    0.21
   0  11  16    0.05    0.18
   0  11  16    0.09    0.19
   0 -11 -16   -0.52    0.22
   0 -11 -16    0.02    0.08
   0 -11 -16    0.00    0.20
   0  11  15    1.97    0.26
   0  11  15    1.88    0.23
   0  11  15    1.49    0.25
   0  11  15    1.28    0.24
   0 -11 -15    1.72    0.29
   0 -11 -15    1.68    0.15
   0 -11 -15    1.70    0.27
   0  11  14    0.00    0.14
   0  11  14   -0.18    0.18
   0  11  14   -0.09    0.17
   0  11  14    0.07    0.17
   0 -11 -14   -0.04    0.08
   0 -11 -14   -0.06    0.22
   0 -11 -14   -0.02    0.17
   0  11  13    0.24    0.20
   0  11  13    0.20    0.14
   0  11  13   -0.10    0.16
   0 -11 -13   -0.14    0.21
   0 -11 -13   -0.10    0.12
   0 -11 -13    0.21    0.09
   0 -11 -13    0.25    0.19
   0  11  12   -0.08    0.11
   0  11  12   -0.31    0.17
   0  11  12    0.38    0.17
   0 -11 -12   -0.26    0.20
   0 -11 -12   -0.17    0.15
   0 -11 -12   -0.08    0.09
   0 -11 -12   -0.06    0.13
   0  11  11    1.83    0.26
   0  11  11    1.53    0.24
   0  11  11    2.28    0.23
   0 -11 -11    1.55    0.21
   0 -11 -11    2.04    0.28
   0 -11 -11    1.71    0.17
   0 -11 -11    1.91    0.26
   0  11  10    0.09    0.17
   0  11  10   -0.06    0.14
   0  11  10   -0.03    0.14
   0  11  10    0.01    0.16
   0 -11 -10   -0.04    0.13
   0 -11 -10    0.17    0.17
   0 -11 -10   -0.04    0.10
   0 -11 -10    0.04    0.20
   0  11   9    3.01    0.29
   0  11   9    3.00    0.31
   0  11   9    3.03    0.31
   0  11   9    2.96    0.27
   0 -11  -9    3.08    0.30
   0 -11  -9    2.69    0.33
   0 -11  -9    3.16    0.24
   0 -11  -9    2.81    0.26
   0  11   8    0.10    0.15
   0  11   8   -0.14    0.16
   0  11   8    0.18    0.17
   0 -11  -8   -0.01    0.18
   0 -11  -8   -0.12    0.10
   0 -11  -8    0.12    0.15
   0 -11  -8    0.08    0.16
   0  11   7    3.00    0.29
   0  11   7    3.24    0.30
   0  11   7    3.02    0.32
   0  11   7    2.64    0.27
   0  11   7    2.71    0.24
   0 -11  -7    2.60    0.25
   0 -11  -7    3.10    0.34
   0 -11  -7    3.08    0.29
   0 -11  -7    3.32    0.25
   0  11   6   -0.06    0.16
   0  11   6    0.14    0.14
   0  11   6    0.00    0.16
   0  11   6    0.01    0.16
   0  11   6   -0.06    0.12
   0 -11  -6   -0.11    0.14
   0 -11  -6    0.22    0.14
   0 -11  -6    0.05    0.12
   0 -11  -6   -0.13    0.14
   0 -11  -6    0.01    0.16
   0  11   5    0.79    0.18
   0  11   5    0.67    0.15
   0  11   5    0.96    0.20
   0  11   5    0.65    0.17
   0  11   5    0.49    0.16
   0 -11  -5    0.83    0.19
   0 -11  -5    0.70    0.17
   0 -11  -5    0.57    0.18
   0 -11  -5    0.63    0.15
   0  11   4    0.07    0.16
   0  11   4    0.06    0.13
   0  11   4   -0.10    0.12
   0  11   4    0.10    0.14
   0  11   4    0.11    0.14
   0  11   4   -0.01    0.16
   0 -11  -4    0.12    0.14
   0 -11  -4    0.15    0.14
   0 -11  -4   -0.06    0.11
   0 -11  -4    0.20    0.15
   0 -11  -4    0.02    0.14
   0  11   3   26.20    1.19
   0  11   3   27.82    1.23
   0  11   3   25.36    1.20
   0  11   3   25.47    1.19
   0  11   3   25.15    1.18
   0  11   3   24.32    1.19
   0 -11  -3   27.07    1.22
   0 -11  -3   25.04    1.20
   0 -11  -3   27.02    1.19
   0 -11  -3   26.60    1.18
   0 -11  -3   25.71    1.19
   0  11   2    0.01    0.13
   0  11   2    0.35    0.17
   0  11   2   -0.13    0.09
   0  11   2   -0.03    0.13
   0  11   2    0.20    0.14
   0  11   2    0.07    0.12
   0 -11  -2    0.13    0.14
   0 -11  -2   -0.03    0.13
   0 -11  -2    0.24    0.14
   0 -11  -2    0.19    0.13
   0 -11  -2    0.00    0.13
   0  11   1    9.76    0.51
   0  11   1    9.71    0.53
   0  11   1    9.94    0.56
   0  11   1    9.73    0.52
   0  11   1    9.62    0.54
   0 -11  -1    9.53    0.56
   0 -11  -1   10.12    0.54
   0 -11  -1    9.29    0.51
   0 -11  -1   10.39    0.52
   0 -11  -1    9.65    0.54
   0  11   0    1.23    0.18
   0  11   0    1.07    0.19
   0  11  -1   10.77    0.54
   0  11  -1   10.11    0.52
   0  11  -1    9.70    0.53
   0  11  -1    9.75    0.55
   0  11  -1    9.50    0.46
   0  11  -1   10.31    0.57
   0 -11   1    9.25    0.52
   0 -11   1   10.19    0.55
   0 -11   1    9.22    0.52
   0 -11   1    9.17    0.47
   0 -11   1    9.43    0.55
   0  11  -2   -0.02    0.12
   0  11  -2   -0.15    0.13
   0  11  -2   -0.07    0.08
   0  11  -2    0.08    0.13
   0  11  -2    0.14    0.15
   0  11  -2    0.11    0.16
   0 -11   2    0.03    0.14
   0 -11   2    0.05    0.09
   0 -11   2    0.06    0.12
   0 -11   2    0.07    0.15
   0 -11   2    0.28    0.15
   0  11  -3   29.02    1.26
   0  11  -3   28.26    1.23
   0  11  -3   25.97    1.22
   0  11  -3   25.65    1.24
   0  11  -3   27.13    1.22
   0 -11   3   27.16    1.24
   0 -11   3   26.42    1.21
   0 -11   3   28.62    1.22
   0 -11   3   24.52    1.21
   0 -11   3   23.55    1.14
   0  11  -4   -0.12    0.19
   0  11  -4    0.04    0.13
   0  11  -4    0.24    0.18
   0  11  -4    0.05    0.13
   0  11  -4   -0.05    0.13
   0 -11   4    0.07    0.14
   0 -11   4    0.02    0.16
   0 -11   4    0.11    0.13
   0 -11   4    0.10    0.07
   0 -11   4    0.25    0.13
   0  11  -5    0.83    0.17
   0  11  -5    0.58    0.16
   0  11  -5    0.80    0.18
   0  11  -5    0.78    0.17
   0 -11   5    0.66    0.16
   0 -11   5    0.69    0.08
   0 -11   5    0.69    0.18
   0  11  -6    0.00    0.14
   0  11  -6    0.05    0.17
   0  11  -6    0.08    0.12
   0  11  -6    0.06    0.15
   0 -11   6    0.03    0.14
   0 -11   6   -0.03    0.07
   0 -11   6   -0.14    0.14
   0 -11   6    0.08    0.17
   0  11  -7    3.22    0.27
   0  11  -7    2.56    0.30
   0  11  -7    2.71    0.27
   0  11  -7    2.50    0.25
   0 -11   7    2.68    0.26
   0 -11   7    2.95    0.28
   0 -11   7    2.65    0.29
   0  11  -8    0.30    0.16
   0  11  -8    0.00    0.14
   0  11  -8    0.11    0.13
   0  11  -8    0.04    0.18
   0 -11   8   -0.08    0.09
   0 -11   8   -0.08    0.18
   0 -11   8   -0.08    0.14
   0 -11   8   -0.02    0.14
   0  11  -9    2.56    0.31
   0  11  -9    3.01    0.26
   0  11  -9    2.83    0.29
   0  11  -9    3.27    0.29
   0 -11   9    3.06    0.22
   0 -11   9    2.66    0.28
   0 -11   9    2.76    0.25
   0 -11   9    2.68    0.31
   0  11 -10    0.22    0.13
   0  11 -10   -0.37    0.13
   0  11 -10    0.09    0.19
   0 -11  10    0.01    0.11
   0 -11  10   -0.09    0.16
   0 -11  10   -0.03    0.19
   0 -11  10   -0.05    0.13
   0  11 -11    1.89    0.27
   0  11 -11    2.27    0.21
   0 -11  11    1.72    0.20
   0 -11  11    1.60    0.26
   0 -11  11    1.90    0.20
   0 -11  11    2.10    0.25
   0  11 -12    0.04    0.19
   0  11 -12    0.14    0.12
   0  11 -12    0.04    0.17
   0 -11  12    0.16    0.19
   0 -11  12    0.10    0.12
   0 -11  12    0.08    0.13
   0 -11  12    0.02    0.17
   0  11 -13   -0.29    0.17
   0  11 -13   -0.12    0.14
   0  11 -13    0.13    0.12
   0 -11  13    0.06    0.15
   0 -11  13   -0.20    0.12
   0 -11  13   -0.17    0.18
   0 -11  13    0.07    0.14
   0  11 -14   -0.10    0.16
   0  11 -14   -0.13    0.11
   0  11 -14   -0.13    0.18
   0 -11  14   -0.16    0.13
   0 -11  14   -0.12    0.17
   0 -11  14   -0.39    0.16
   0 -11  14    0.00    0.15
   0  11 -15    1.55    0.28
   0  11 -15    1.24    0.24
   0  11 -15    2.05    0.20
   0 -11  15    2.84    0.26
   0 -11  15    1.57    0.20
   0 -11  15    1.63    0.28
   0 -11  15    1.45    0.26
   0  11 -16    0.11    0.20
   0  11 -16    0.03    0.17
   0 -11  16   -0.18    0.17
   0 -11  16    0.02    0.12
   0 -11  16    0.41    0.18
   0 -11  16   -0.38    0.18
   0  11 -17    0.42    0.20
   0  11 -17    0.17    0.21
   0 -11  17    0.35    0.15
   0 -11  17    0.09    0.16
   0 -11  17    0.22    0.20
   0  11 -18   -0.34    0.19
   0  11 -18    0.02    0.18
   0 -11  18    0.05    0.13
   0 -11  18   -0.23    0.19
   0 -11  18   -0.04    0.19
   0  11 -19    1.43    0.27
   0  11 -19    1.07    0.25
   0 -11  19    0.91    0.26
   0 -11  19    0.85    0.17
   0 -11  19    1.41    0.26
   0  11 -20   -0.17    0.19
   0  11 -20    0.23    0.21
   0 -11  20   -0.09    0.22
   0 -11  20    0.16    0.21
   0 -11  20   -0.12    0.13
   0  11 -21    0.35    0.22
   0  11 -21    0.55    0.23
   0 -11  21    0.03    0.21
   0 -11  21    0.14    0.22
   0 -11  21    0.08    0.14
   0  11 -22   -0.29    0.19
   0  11 -22   -0.23    0.18
   0 -11  22   -0.04    0.21
   0 -11  22   -0.54    0.20
   0 -11  22   -0.02    0.13
   0  11 -23   -0.24    0.20
   0  11 -23   -0.17    0.20
   0 -11  23    0.04    0.21
   0 -11  23   -0.11    0.21
   0 -11  23    0.26    0.14
   0  11 -24   -0.28    0.19
   0  11 -24   -0.41    0.20
   0 -11  24   -0.21    0.21
   0 -11  24   -0.02    0.13
   0 -11  24   -0.44    0.19
   0  11 -25    0.34    0.23
   0  11 -25    0.00    0.20
   0 -11  25    0.29    0.23
   0 -11  25    0.16    0.24
   0 -11  25    0.23    0.14
   0  11 -26    0.15    0.23
   0  11 -26    0.10    0.24
   0 -11  26   -0.33    0.24
   0 -11  26   -0.29    0.22
   0  11 -27    0.60    0.24
   0  11 -27    0.90    0.26
   0 -11  27    1.05    0.27
   0 -11  27    0.42    0.25
   0  11 -28    0.04    0.19
   0  11 -28    0.05    0.21
   0 -11  28   -0.17    0.23
   0 -11  28    0.07    0.23
   0  11 -29    0.53    0.24
   0  11 -29    0.40    0.23
   0 -11  29    0.23    0.27
   0 -11  29    0.13    0.24
   0  11 -30   -0.06    0.18
   0  11 -30    0.17    0.23
   0 -11  30   -0.13    0.21
   0 -11  30   -0.23    0.21
   0  11 -31    1.40    0.29
   0  11 -31    1.10    0.26
   0 -11  31    0.79    0.27
   0 -11  31    1.17    0.32
   0  11 -32    0.01    0.21
   0  11 -32   -0.57    0.21
   0 -11  32   -0.23    0.22
   0 -11  32   -0.45    0.23
   0  11 -33    0.20    0.19
   0  11 -33    0.10    0.23
   0 -11  33    0.14    0.25
   0 -11  33    0.20    0.24
   0  11 -34   -0.02    0.23
   0 -11  34    0.03    0.25
   0 -11  34    0.07    0.23
   0  12  33    0.13    0.23
   0  12  33   -0.26    0.19
   0  12  33   -0.21    0.22
   0 -12 -33   -0.04    0.21
   0  12  32    2.06    0.34
   0  12  32    2.66    0.36
   0  12  32    2.32    0.31
   0 -12 -32    2.53    0.34
   0  12  31   -0.09    0.22
   0  12  31   -0.12    0.22
   0  12  31   -0.28    0.21
   0 -12 -31    0.04    0.23
   0  12  30    0.23    0.22
   0  12  30   -0.06    0.21
   0  12  30    0.12    0.23
   0 -12 -30    0.40    0.23
   0  12  29   -0.12    0.18
   0  12  29   -0.12    0.22
   0  12  29   -0.17    0.22
   0 -12 -29   -0.13    0.20
   0  12  28    0.06    0.24
   0  12  28    0.10    0.21
   0  12  28    0.10    0.20
   0 -12 -28    0.40    0.23
   0  12  27    0.05    0.23
   0  12  27   -0.14    0.22
   0  12  27   -0.12    0.19
   0 -12 -27    0.35    0.21
   0  12  26    0.28    0.23
   0  12  26    0.07    0.23
   0  12  26    0.75    0.25
   0 -12 -26    0.82    0.24
   0  12  25   -0.47    0.21
   0  12  25   -0.20    0.21
   0  12  25    0.12    0.24
   0 -12 -25    0.10    0.20
   0  12  24    5.27    0.50
   0  12  24    5.82    0.48
   0  12  24    6.83    0.54
   0 -12 -24    6.78    0.53
   0  12  23   -0.20    0.21
   0  12  23   -0.22    0.22
   0  12  23   -0.05    0.21
   0 -12 -23   -0.16    0.18
   0  12  22   10.93    0.72
   0  12  22   11.86    0.72
   0  12  22   11.46    0.70
   0 -12 -22   11.77    0.71
   0  12  21   -0.04    0.21
   0  12  21   -0.20    0.18
   0  12  21   -0.13    0.22
   0 -12 -21   -0.08    0.19
   0 -12 -21   -0.12    0.07
   0  12  20   15.57    0.90
   0  12  20   17.06    0.93
   0  12  20   18.37    0.94
   0 -12 -20   17.22    0.92
   0 -12 -20   17.16    0.75
   0 -12 -20   16.47    0.95
   0 -12 -20   16.17    0.78
   0  12  19   -0.20    0.21
   0  12  19    0.08    0.20
   0  12  19   -0.24    0.17
   0 -12 -19   -0.16    0.18
   0 -12 -19   -0.05    0.07
   0 -12 -19   -0.29    0.24
   0 -12 -19    0.02    0.08
   0  12  18   16.84    0.81
   0  12  18   13.53    0.81
   0  12  18   13.33    0.80
   0  12  18   13.58    0.80
   0 -12 -18   13.15    0.63
   0 -12 -18   13.54    0.85
   0 -12 -18   13.64    0.79
   0  12  17   -0.07    0.15
   0  12  17    0.14    0.19
   0  12  17    0.13    0.22
   0  12  17   -0.03    0.19
   0 -12 -17   -0.12    0.08
   0 -12 -17   -0.42    0.24
   0 -12 -17    0.26    0.21
   0  12  16    3.58    0.37
   0  12  16    5.32    0.35
   0  12  16    4.62    0.39
   0  12  16    4.57    0.40
   0 -12 -16    4.67    0.48
   0 -12 -16    4.45    0.41
   0 -12 -16    4.24    0.26
   0  12  15   -0.10    0.19
   0  12  15   -0.09    0.17
   0  12  15   -0.05    0.18
   0  12  15    0.06    0.15
   0 -12 -15   -0.17    0.18
   0 -12 -15    0.00    0.18
   0 -12 -15   -0.13    0.09
   0  12  14   26.95    1.30
   0  12  14   27.40    1.23
   0  12  14   26.51    1.29
   0 -12 -14   26.63    1.35
   0 -12 -14   26.42    1.17
   0 -12 -14   25.14    1.28
   0  12  13   -0.02    0.13
   0  12  13    0.35    0.18
   0  12  13   -0.10    0.18
   0 -12 -13   -0.21    0.21
   0 -12 -13    0.09    0.19
   0 -12 -13   -0.08    0.09
   0 -12 -13   -0.14    0.13
   0  12  12    1.54    0.21
   0  12  12    1.36    0.22
   0  12  12    1.29    0.22
   0 -12 -12    1.37    0.29
   0 -12 -12    1.46    0.21
   0 -12 -12    1.69    0.16
   0 -12 -12    1.48    0.25
   0  12  11    0.10    0.11
   0  12  11   -0.01    0.17
   0  12  11   -0.08    0.17
   0 -12 -11    0.01    0.16
   0 -12 -11    0.04    0.10
   0 -12 -11   -0.50    0.18
   0 -12 -11   -0.01    0.14
   0  12  10    8.35    0.54
   0  12  10    9.57    0.63
   0  12  10    9.07    0.53
   0 -12 -10    8.39    0.45
   0 -12 -10    8.63    0.55
   0 -12 -10    8.59    0.50
   0 -12 -10    8.10    0.57
   0  12   9   -0.07    0.17
   0  12   9   -0.27    0.15
   0  12   9    0.09    0.16
   0 -12  -9   -0.06    0.11
   0 -12  -9   -0.18    0.18
   0 -12  -9    0.00    0.15
   0 -12  -9   -0.13    0.14
   0  12   8    2.22    0.27
   0  12   8    2.81    0.28
   0  12   8    2.02    0.20
   0  12   8    2.03    0.24
   0 -12  -8    2.45    0.30
   0 -12  -8    2.51    0.28
   0 -12  -8    2.43    0.21
   0 -12  -8    2.24    0.23
   0  12   7    0.03    0.16
   0  12   7    0.07    0.12
   0  12   7    0.07    0.21
   0  12   7   -0.03    0.16
   0  12   7   -0.12    0.14
   0 -12  -7   -0.17    0.17
   0 -12  -7    0.20    0.16
   0 -12  -7    0.01    0.11
   0 -12  -7    0.15    0.14
   0  12   6    0.20    0.14
   0  12   6    0.05    0.16
   0  12   6    0.39    0.18
   0  12   6    0.14    0.15
   0  12   6    0.45    0.17
   0 -12  -6    0.10    0.12
   0 -12  -6    0.33    0.16
   0 -12  -6    0.23    0.15
   0 -12  -6    0.12    0.17
   0  12   5    0.08    0.14
   0  12   5    0.26    0.15
   0  12   5    0.05    0.15
   0  12   5    0.05    0.15
   0  12   5    0.01    0.18
   0 -12  -5   -0.06    0.18
   0 -12  -5    0.25    0.16
   0 -12  -5   -0.04    0.12
   0 -12  -5   -0.08    0.14
   0  12   4   24.30    1.16
   0  12   4   24.70    1.17
   0  12   4   21.69    1.16
   0  12   4   27.45    1.18
   0  12   4   24.14    1.15
   0 -12  -4   25.70    1.18
   0 -12  -4   24.17    1.17
   0 -12  -4   25.58    1.17
   0 -12  -4   27.63    1.16
   0  12   3   -0.02    0.14
   0  12   3   -0.12    0.13
   0  12   3    0.20    0.16
   0  12   3    0.11    0.15
   0  12   3    0.09    0.16
   0 -12  -3    0.06    0.15
   0 -12  -3    0.03    0.14
   0 -12  -3    0.29    0.14
   0 -12  -3   -0.10    0.14
   0  12   2    5.62    0.36
   0  12   2    5.27    0.37
   0  12   2    5.35    0.37
   0  12   2    5.53    0.37
   0  12   2    5.79    0.37
   0 -12  -2    5.59    0.38
   0 -12  -2    5.46    0.37
   0 -12  -2    5.10    0.36
   0 -12  -2    5.91    0.43
   0  12   1    0.09    0.14
   0  12   1    0.08    0.17
   0  12   1    0.02    0.11
   0  12   1    0.07    0.14
   0  12   1    0.01    0.14
   0 -12  -1    0.35    0.15
   0 -12  -1    0.04    0.12
   0 -12  -1    0.13    0.17
   0 -12  -1   -0.03    0.13
   0  12   0    1.38    0.21
   0  12   0    0.86    0.20
   0  12   0    1.12    0.15
   0  12   0    1.30    0.19
   0  12   0    1.11    0.18
   0 -12   0    1.11    0.20
   0 -12   0    1.30    0.16
   0 -12   0    0.94    0.18
   0 -12   0    0.92    0.21
   0  12  -1   -0.12    0.14
   0  12  -1    0.04    0.09
   0  12  -1    0.21    0.14
   0  12  -1    0.06    0.13
   0  12  -1    0.21    0.16
   0 -12   1    0.35    0.17
   0 -12   1    0.21    0.14
   0 -12   1    0.23    0.16
   0 -12   1    0.03    0.10
   0  12  -2    5.84    0.42
   0  12  -2    6.59    0.39
   0  12  -2    5.68    0.30
   0  12  -2    5.59    0.37
   0  12  -2    6.05    0.40
   0 -12   2    5.56    0.40
   0 -12   2    5.36    0.31
   0 -12   2    5.73    0.41
   0 -12   2    5.66    0.39
   0  12  -3    0.04    0.14
   0  12  -3    0.09    0.15
   0  12  -3    0.13    0.17
   0  12  -3   -0.15    0.13
   0 -12   3    0.15    0.15
   0 -12   3   -0.09    0.18
   0 -12   3    0.03    0.08
   0  12  -4   24.22    1.20
   0  12  -4   26.63    1.17
   0  12  -4   26.90    1.17
   0  12  -4   24.91    1.16
   0 -12   4   25.32    1.08
   0 -12   4   23.54    1.17
   0 -12   4   23.95    1.16
   0  12  -5    0.07    0.15
   0  12  -5    0.07    0.14
   0  12  -5   -0.09    0.17
   0  12  -5    0.17    0.15
   0 -12   5    0.08    0.14
   0 -12   5    0.22    0.16
   0 -12   5   -0.04    0.07
   0  12  -6    0.10    0.15
   0  12  -6    0.23    0.16
   0  12  -6    0.24    0.15
   0  12  -6    0.14    0.19
   0 -12   6    0.20    0.07
   0 -12   6    0.07    0.16
   0 -12   6    0.19    0.14
   0  12  -7    0.01    0.14
   0  12  -7   -0.03    0.14
   0  12  -7    0.25    0.16
   0  12  -7    0.02    0.15
   0 -12   7   -0.05    0.15
   0 -12   7   -0.14    0.17
   0 -12   7    0.14    0.07
   0 -12   7   -0.22    0.14
   0  12  -8    1.97    0.24
   0  12  -8    2.32    0.22
   0  12  -8    2.43    0.26
   0  12  -8    1.71    0.27
   0 -12   8    1.53    0.26
   0 -12   8    2.12    0.25
   0 -12   8    2.38    0.23
   0  12  -9   -0.02    0.15
   0  12  -9   -0.19    0.18
   0  12  -9   -0.16    0.13
   0 -12   9    0.12    0.10
   0 -12   9   -0.16    0.13
   0 -12   9   -0.02    0.15
   0 -12   9   -0.12    0.17
   0  12 -10    8.48    0.53
   0  12 -10    7.35    0.54
   0  12 -10    9.41    0.47
   0 -12  10    8.56    0.55
   0 -12  10    8.19    0.47
   0 -12  10    7.28    0.50
   0 -12  10    9.05    0.44
   0  12 -11   -0.10    0.12
   0  12 -11    0.00    0.18
   0  12 -11    0.10    0.16
   0 -12  11    0.04    0.13
   0 -12  11    0.02    0.11
   0 -12  11   -0.01    0.16
   0 -12  11    0.07    0.15
   0  12 -12    0.84    0.22
   0  12 -12    1.28    0.25
   0  12 -12    1.71    0.19
   0 -12  12    1.37    0.23
   0 -12  12    1.07    0.18
   0 -12  12    1.90    0.19
   0 -12  12    1.33    0.26
   0  12 -13   -0.02    0.19
   0  12 -13   -0.04    0.12
   0 -12  13   -0.09    0.12
   0 -12  13   -0.19    0.15
   0 -12  13   -0.19    0.18
   0 -12  13    0.00    0.13
   0  12 -14   24.38    1.27
   0  12 -14   27.56    1.18
   0  12 -14   24.94    1.26
   0 -12  14   25.34    1.18
   0 -12  14   25.86    1.29
   0 -12  14   24.88    1.25
   0 -12  14   28.40    1.21
   0  12 -15    0.01    0.12
   0  12 -15    0.00    0.20
   0  12 -15   -0.25    0.17
   0 -12  15   -0.02    0.13
   0 -12  15    0.26    0.22
   0 -12  15    0.00    0.18
   0 -12  15    0.31    0.14
   0  12 -16    3.43    0.38
   0  12 -16    4.68    0.40
   0 -12  16    4.50    0.36
   0 -12  16    4.13    0.41
   0 -12  16    4.71    0.40
   0 -12  16    4.67    0.33
   0  12 -17   -0.16    0.19
   0  12 -17   -0.01    0.19
   0 -12  17    0.08    0.14
   0 -12  17    0.00    0.19
   0 -12  17   -0.16    0.15
   0 -12  17    0.00    0.19
   0  12 -18   13.81    0.77
   0  12 -18   12.46    0.75
   0 -12  18   13.25    0.66
   0 -12  18   12.71    0.75
   0 -12  18   13.36    0.77
   0  12 -19   -0.19    0.19
   0  12 -19    0.11    0.20
   0 -12  19   -0.01    0.13
   0 -12  19   -0.04    0.19
   0 -12  19   -0.06    0.21
   0  12 -20   18.08    0.94
   0  12 -20   16.64    0.92
   0 -12  20   16.70    0.92
   0 -12  20   16.75    0.95
   0 -12  20   17.64    0.83
   0  12 -21   -0.02    0.20
   0  12 -21   -0.18    0.19
   0 -12  21    0.11    0.22
   0 -12  21   -0.23    0.13
   0 -12  21    0.10    0.21
   0  12 -22   11.17    0.72
   0  12 -22   11.98    0.73
   0 -12  22   11.62    0.72
   0 -12  22   11.61    0.73
   0 -12  22   11.84    0.60
   0  12 -23   -0.05    0.23
   0  12 -23   -0.23    0.19
   0 -12  23   -0.14    0.21
   0 -12  23   -0.14    0.22
   0 -12  23   -0.09    0.14
   0  12 -24    6.18    0.51
   0  12 -24    5.64    0.50
   0 -12  24    6.77    0.54
   0 -12  24    6.52    0.54
   0 -12  24    6.81    0.40
   0  12 -25   -0.38    0.22
   0  12 -25    0.10    0.21
   0 -12  25   -0.18    0.20
   0 -12  25   -0.18    0.13
   0 -12  25   -0.27    0.22
   0  12 -26    0.36    0.22
   0  12 -26    0.58    0.25
   0 -12  26    0.26    0.24
   0 -12  26    0.45    0.23
   0  12 -27   -0.05    0.21
   0  12 -27   -0.28    0.18
   0 -12  27   -0.25    0.21
   0 -12  27   -0.09    0.21
   0  12 -28    0.00    0.21
   0  12 -28   -0.09    0.19
   0 -12  28    0.30    0.23
   0 -12  28    0.15    0.24
   0  12 -29    0.23    0.21
   0  12 -29   -0.26    0.20
   0 -12  29    0.02    0.26
   0 -12  29   -0.33    0.20
   0  12 -30   -0.09    0.19
   0  12 -30    0.23    0.23
   0 -12  30    0.08    0.22
   0 -12  30   -0.02    0.23
   0  12 -31   -0.08    0.22
   0  12 -31    0.06    0.21
   0 -12  31   -0.26    0.25
   0 -12  31   -0.07    0.23
   0  12 -32    3.23    0.37
   0  12 -32    2.40    0.32
   0 -12  32    2.16    0.35
   0 -12  32    2.63    0.37
   0  12 -33   -0.13    0.18
   0  12 -33    0.03    0.23
   0 -12  33    0.10    0.23
   0 -12  33   -0.37    0.21
   0  13  33   -0.66    0.20
   0  13  33   -0.15    0.20
   0  13  33   -0.14    0.22
   0 -13 -33    0.33    0.22
   0  13  32    0.01    0.24
   0  13  32   -0.34    0.22
   0  13  32   -0.32    0.22
   0 -13 -32    0.06    0.21
   0  13  31   -0.10    0.21
   0  13  31   -0.25    0.22
   0  13  31   -0.03    0.24
   0 -13 -31   -0.14    0.21
   0  13  30   -0.19    0.22
   0  13  30    0.00    0.22
   0  13  30   -0.07    0.22
   0 -13 -30    0.13    0.23
   0  13  29    0.13    0.23
   0  13  29   -0.37    0.21
   0  13  29   -0.21    0.20
   0 -13 -29    0.27    0.20
   0  13  28   -0.11    0.20
   0  13  28   -0.40    0.20
   0  13  28   -0.31    0.22
   0 -13 -28    0.37    0.22
   0  13  27    0.20    0.21
   0  13  27   -0.13    0.23
   0  13  27    0.04    0.19
   0 -13 -27    0.30    0.22
   0  13  26   -0.11    0.23
   0  13  26   -0.11    0.22
   0  13  26   -0.26    0.21
   0 -13 -26   -0.31    0.18
   0  13  25    0.00    0.24
   0  13  25    0.03    0.22
   0  13  25    0.02    0.20
   0 -13 -25    0.37    0.22
   0  13  24    0.25    0.22
   0  13  24   -0.26    0.22
   0  13  24   -0.16    0.19
   0 -13 -24    0.23    0.22
   0  13  23    0.87    0.24
   0  13  23    0.57    0.24
   0  13  23    0.69    0.26
   0 -13 -23    1.09    0.25
   0  13  22   -0.05    0.20
   0  13  22   -0.31    0.20
   0  13  22   -0.15    0.23
   0 -13 -22   -0.20    0.18
   0  13  21    0.13    0.20
   0  13  21    0.31    0.24
   0  13  21   -0.35    0.21
   0 -13 -21   -0.16    0.07
   0 -13 -21    0.02    0.19
   0  13  20   -0.11    0.22
   0  13  20    0.07    0.22
   0  13  20    0.31    0.21
   0 -13 -20    0.06    0.07
   0 -13 -20   -0.06    0.20
   0 -13 -20   -0.21    0.18
   0  13  19    1.44    0.27
   0  13  19    1.22    0.26
   0  13  19    1.41    0.29
   0 -13 -19    1.56    0.27
   0 -13 -19    1.33    0.33
   0 -13 -19    2.02    0.15
   0  13  18   -0.26    0.21
   0  13  18   -0.07    0.18
   0  13  18   -0.10    0.18
   0 -13 -18   -0.10    0.19
   0 -13 -18   -0.20    0.08
   0 -13 -18    0.20    0.26
   0  13  17   72.73    3.45
   0  13  17   80.46    3.47
   0  13  17   78.15    3.46
   0 -13 -17   78.38    3.53
   0 -13 -17   80.88    3.32
   0 -13 -17   81.96    3.47
   0  13  16    0.04    0.21
   0  13  16    0.57    0.24
   0  13  16    0.33    0.20
   0  13  16    0.08    0.18
   0 -13 -16    0.02    0.09
   0 -13 -16    0.04    0.24
   0 -13 -16    0.11    0.19
   0  13  15   47.21    2.20
   0  13  15   51.00    2.22
   0  13  15   46.37    2.21
   0  13  15   53.39    2.17
   0 -13 -15   47.65    2.22
   0 -13 -15   50.61    2.09
   0 -13 -15   43.96    2.25
   0  13  14    0.19    0.14
   0  13  14   -0.23    0.18
   0  13  14    0.01    0.16
   0 -13 -14   -0.01    0.09
   0 -13 -14   -0.14    0.22
   0 -13 -14    0.10    0.18
   0 -13 -14    0.15    0.14
   0  13  13    2.58    0.25
   0  13  13    1.91    0.29
   0  13  13    1.59    0.26
   0 -13 -13    2.11    0.24
   0 -13 -13    1.87    0.32
   0 -13 -13    2.18    0.18
   0 -13 -13    2.08    0.28
   0  13  12   -0.12    0.18
   0  13  12   -0.19    0.15
   0 -13 -12   -0.08    0.20
   0 -13 -12   -0.04    0.13
   0 -13 -12    0.03    0.10
   0 -13 -12   -0.15    0.15
   0  13  11    0.34    0.18
   0  13  11   -0.11    0.17
   0 -13 -11    0.24    0.15
   0 -13 -11    0.17    0.11
   0 -13 -11    0.00    0.21
   0 -13 -11    0.28    0.18
   0  13  10    0.07    0.17
   0  13  10    0.08    0.16
   0 -13 -10    0.10    0.16
   0 -13 -10    0.02    0.10
   0 -13 -10    0.05    0.15
   0 -13 -10    0.10    0.20
   0  13   9   22.41    1.10
   0  13   9   21.31    1.07
   0  13   9   21.35    1.07
   0 -13  -9   21.63    1.04
   0 -13  -9   20.89    1.07
   0 -13  -9   22.98    1.13
   0 -13  -9   23.15    1.01
   0  13   8   -0.15    0.15
   0  13   8   -0.09    0.16
   0  13   8    0.18    0.17
   0  13   8    0.07    0.12
   0 -13  -8    0.13    0.16
   0 -13  -8   -0.04    0.13
   0 -13  -8   -0.23    0.19
   0 -13  -8    0.10    0.12
   0  13   7   24.22    1.16
   0  13   7   26.58    1.17
   0  13   7   23.43    1.15
   0  13   7   25.02    1.12
   0 -13  -7   21.16    1.17
   0 -13  -7   23.39    1.16
   0 -13  -7   26.39    1.12
   0 -13  -7   24.03    1.14
   0  13   6   -0.05    0.14
   0  13   6   -0.04    0.16
   0  13   6   -0.01    0.18
   0  13   6   -0.08    0.15
   0  13   6   -0.02    0.13
   0 -13  -6    0.00    0.13
   0 -13  -6    0.00    0.18
   0 -13  -6    0.02    0.17
   0 -13  -6    0.07    0.15
   0  13   5    5.18    0.39
   0  13   5    5.30    0.39
   0  13   5    5.98    0.40
   0  13   5    6.05    0.38
   0  13   5    5.29    0.38
   0 -13  -5    5.72    0.36
   0 -13  -5    5.97    0.42
   0 -13  -5    5.28    0.41
   0 -13  -5    5.16    0.39
   0  13   4   -0.03    0.13
   0  13   4    0.17    0.18
   0  13   4    0.13    0.15
   0  13   4    0.13    0.16
   0  13   4    0.01    0.15
   0 -13  -4   -0.06    0.14
   0 -13  -4    0.07    0.15
   0 -13  -4   -0.08    0.14
   0 -13  -4    0.08    0.15
   0  13   3    0.01    0.15
   0  13   3    0.16    0.15
   0  13   3    0.08    0.15
   0  13   3    0.20    0.15
   0  13   3    0.16    0.15
   0 -13  -3    0.16    0.16
   0 -13  -3    0.21    0.16
   0 -13  -3    0.21    0.16
   0 -13  -3    0.19    0.15
   0  13   2   -0.03    0.13
   0  13   2    0.09    0.15
   0  13   2   -0.12    0.17
   0  13   2   -0.05    0.13
   0  13   2    0.22    0.15
   0 -13  -2    0.17    0.19
   0 -13  -2    0.14    0.14
   0 -13  -2   -0.04    0.13
   0 -13  -2    0.14    0.15
   0  13   1    0.20    0.16
   0  13   1    0.04    0.14
   0  13   1    0.02    0.15
   0  13   1    0.02    0.13
   0 -13  -1    0.07    0.14
   0 -13  -1    0.08    0.15
   0 -13  -1   -0.07    0.12
   0 -13  -1   -0.45    0.16
   0  13   0    0.01    0.11
   0  13   0    0.20    0.16
   0  13   0    0.19    0.14
   0  13   0    0.09    0.17
   0 -13   0   -0.06    0.15
   0 -13   0    0.16    0.12
   0 -13   0   -0.08    0.15
   0 -13   0    0.41    0.16
   0  13  -1    0.07    0.17
   0  13  -1   -0.10    0.13
   0  13  -1   -0.04    0.13
   0  13  -1   -0.02    0.10
   0 -13   1   -0.06    0.14
   0 -13   1   -0.08    0.16
   0 -13   1   -0.13    0.10
   0  13  -2    0.00    0.16
   0  13  -2    0.03    0.08
   0  13  -2    0.07    0.14
   0  13  -2    0.15    0.17
   0  13  -2    0.01    0.15
   0 -13   2   -0.03    0.10
   0 -13   2    0.13    0.17
   0 -13   2    0.03    0.15
   0  13  -3    0.38    0.16
   0  13  -3    0.21    0.15
   0  13  -3    0.05    0.18
   0  13  -3    0.19    0.16
   0 -13   3    0.16    0.17
   0 -13   3    0.03    0.16
   0 -13   3    0.24    0.09
   0  13  -4    0.03    0.15
   0  13  -4   -0.15    0.13
   0  13  -4    0.02    0.18
   0  13  -4   -0.16    0.14
   0 -13   4    0.28    0.17
   0 -13   4   -0.15    0.15
   0 -13   4    0.02    0.07
   0  13  -5    5.28    0.37
   0  13  -5    5.35    0.37
   0  13  -5    5.07    0.41
   0  13  -5    5.11    0.38
   0 -13   5    5.36    0.40
   0 -13   5    5.34    0.27
   0 -13   5    5.04    0.37
   0  13  -6   -0.20    0.14
   0  13  -6   -0.01    0.15
   0  13  -6    0.01    0.18
   0  13  -6   -0.10    0.15
   0 -13   6    0.09    0.16
   0 -13   6    0.11    0.07
   0 -13   6    0.08    0.16
   0  13  -7   24.79    1.14
   0  13  -7   23.03    1.13
   0  13  -7   22.37    1.17
   0  13  -7   25.94    1.12
   0 -13   7   25.53    1.18
   0 -13   7   23.88    1.12
   0 -13   7   23.49    1.03
   0 -13   7   22.74    1.14
   0  13  -8   -0.09    0.14
   0  13  -8   -0.19    0.18
   0  13  -8   -0.15    0.12
   0 -13   8    0.21    0.20
   0 -13   8    0.07    0.15
   0 -13   8    0.06    0.07
   0 -13   8   -0.07    0.14
   0  13  -9   22.61    0.99
   0  13  -9   19.39    1.02
   0  13  -9   20.64    1.07
   0 -13   9   21.17    1.03
   0 -13   9   21.52    1.07
   0 -13   9   19.96    0.99
   0 -13   9   22.28    0.94
   0  13 -10   -0.06    0.15
   0  13 -10    0.03    0.15
   0  13 -10    0.11    0.13
   0 -13  10   -0.08    0.15
   0 -13  10    0.09    0.10
   0 -13  10   -0.12    0.17
   0 -13  10   -0.03    0.14
   0  13 -11   -0.19    0.16
   0  13 -11    0.14    0.20
   0  13 -11    0.16    0.13
   0 -13  11    0.21    0.14
   0 -13  11    0.22    0.16
   0 -13  11    0.00    0.17
   0 -13  11    0.24    0.11
   0  13 -12   -0.07    0.13
   0  13 -12   -0.21    0.16
   0  13 -12   -0.13    0.18
   0 -13  12   -0.11    0.19
   0 -13  12   -0.02    0.11
   0 -13  12   -0.01    0.18
   0 -13  12    0.03    0.13
   0  13 -13    1.49    0.26
   0  13 -13    1.71    0.29
   0  13 -13    2.18    0.22
   0 -13  13    1.91    0.22
   0 -13  13    2.10    0.30
   0 -13  13    2.64    0.23
   0 -13  13    2.06    0.28
   0  13 -14   -0.03    0.14
   0  13 -14    0.08    0.18
   0  13 -14   -0.13    0.21
   0 -13  14   -0.02    0.18
   0 -13  14   -0.09    0.20
   0 -13  14    0.09    0.15
   0 -13  14    0.14    0.13
   0  13 -15   47.19    2.24
   0  13 -15   51.43    2.15
   0 -13  15   49.14    2.25
   0 -13  15   47.70    2.15
   0 -13  15   52.32    2.16
   0 -13  15   47.10    2.21
   0  13 -16    0.03    0.17
   0  13 -16    0.08    0.13
   0  13 -16    0.19    0.23
   0 -13  16    0.19    0.16
   0 -13  16    0.25    0.20
   0 -13  16    0.06    0.15
   0 -13  16    0.02    0.20
   0  13 -17   78.62    3.47
   0  13 -17   78.47    3.49
   0 -13  17   77.08    3.49
   0 -13  17   77.44    3.46
   0 -13  17   77.50    3.39
   0 -13  17   85.15    3.41
   0  13 -18   -0.08    0.20
   0  13 -18    0.12    0.18
   0 -13  18   -0.07    0.21
   0 -13  18    0.09    0.20
   0 -13  18   -0.15    0.14
   0  13 -19    1.15    0.25
   0  13 -19    1.50    0.28
   0 -13  19    1.47    0.20
   0 -13  19    1.54    0.28
   0 -13  19    1.60    0.30
   0  13 -20    0.14    0.21
   0  13 -20    0.00    0.18
   0 -13  20    0.11    0.21
   0 -13  20   -0.08    0.14
   0 -13  20    0.16    0.22
   0  13 -21    0.07    0.21
   0  13 -21    0.15    0.21
   0 -13  21    0.07    0.14
   0 -13  21   -0.11    0.22
   0 -13  21   -0.05    0.21
   0  13 -22   -0.10    0.20
   0  13 -22   -0.10    0.20
   0 -13  22   -0.16    0.13
   0 -13  22    0.07    0.22
   0 -13  22   -0.07    0.22
   0  13 -23    0.76    0.25
   0  13 -23    1.00    0.26
   0 -13  23    0.81    0.25
   0 -13  23    0.46    0.25
   0 -13  23    1.01    0.17
   0  13 -24   -0.34    0.19
   0  13 -24   -0.27    0.20
   0 -13  24   -0.05    0.21
   0 -13  24   -0.33    0.13
   0 -13  24   -0.43    0.20
   0  13 -25   -0.28    0.20
   0  13 -25   -0.46    0.20
   0 -13  25   -0.13    0.22
   0 -13  25   -0.02    0.20
   0  13 -26   -0.44    0.19
   0  13 -26   -0.41    0.18
   0 -13  26   -0.01    0.22
   0 -13  26    0.03    0.22
   0  13 -27   -0.10    0.20
   0  13 -27   -0.44    0.19
   0 -13  27    0.15    0.23
   0 -13  27    0.25    0.23
   0  13 -28    0.20    0.24
   0  13 -28    0.05    0.21
   0 -13  28   -0.08    0.20
   0 -13  28    0.00    0.22
   0  13 -29   -0.09    0.19
   0  13 -29    0.23    0.22
   0 -13  29   -0.25    0.19
   0 -13  29    0.13    0.26
   0  13 -30   -0.17    0.20
   0  13 -30   -0.34    0.18
   0 -13  30   -0.05    0.21
   0 -13  30   -0.28    0.21
   0  13 -31    0.22    0.24
   0  13 -31   -0.37    0.21
   0 -13  31   -0.25    0.21
   0 -13  31    0.28    0.24
   0  13 -32   -0.29    0.18
   0  13 -32   -0.23    0.20
   0 -13  32   -0.50    0.21
   0 -13  32    0.03    0.21
   0  13 -33   -0.05    0.23
   0  13 -33   -0.26    0.20
   0 -13  33   -0.09    0.28
   0 -13  33    0.00    0.22
   0  14  32    0.37    0.25
   0  14  32    0.46    0.24
   0  14  32    0.60    0.27
   0 -14 -32    0.79    0.25
   0  14  31   -0.27    0.22
   0  14  31   -0.12    0.21
   0  14  31   -0.13    0.19
   0 -14 -31    0.11    0.21
   0  14  30    1.05    0.28
   0  14  30    1.28    0.26
   0  14  30    0.90    0.28
   0 -14 -30    1.20    0.25
   0  14  29    0.04    0.21
   0  14  29   -0.15    0.19
   0  14  29   -0.18    0.22
   0 -14 -29   -0.02    0.22
   0  14  28    0.55    0.26
   0  14  28    0.38    0.24
   0  14  28    0.44    0.24
   0 -14 -28    0.76    0.24
   0  14  27    0.20    0.22
   0  14  27   -0.05    0.21
   0  14  27   -0.07    0.22
   0 -14 -27    0.14    0.23
   0  14  26    0.09    0.20
   0  14  26   -0.32    0.21
   0  14  26   -0.07    0.19
   0 -14 -26    0.29    0.20
   0  14  25   -0.01    0.23
   0  14  25   -0.18    0.22
   0  14  25   -0.08    0.22
   0 -14 -25   -0.30    0.18
   0  14  24    7.76    0.59
   0  14  24    7.77    0.55
   0  14  24    7.55    0.59
   0 -14 -24    8.78    0.60
   0  14  23   -0.23    0.18
   0  14  23   -0.02    0.20
   0  14  23   -0.42    0.21
   0 -14 -23   -0.16    0.18
   0  14  22    1.75    0.28
   0  14  22    2.36    0.32
   0  14  22    1.82    0.32
   0 -14 -22    1.71    0.28
   0  14  21    0.12    0.21
   0  14  21   -0.32    0.18
   0  14  21   -0.16    0.22
   0 -14 -21    0.01    0.19
   0  14  20   24.28    1.23
   0  14  20   25.87    1.24
   0  14  20   25.13    1.26
   0 -14 -20   25.00    1.31
   0 -14 -20   23.16    1.22
   0  14  19   -0.15    0.18
   0  14  19   -0.14    0.22
   0  14  19   -0.03    0.18
   0 -14 -19   -0.02    0.21
   0 -14 -19   -0.19    0.25
   0  14  18    0.37    0.24
   0  14  18    0.17    0.23
   0  14  18   -0.10    0.19
   0 -14 -18    0.21    0.09
   0 -14 -18    0.34    0.20
   0 -14 -18    0.12    0.20
   0  14  17    0.09    0.19
   0  14  17   -0.11    0.18
   0  14  17   -0.02    0.22
   0 -14 -17   -0.08    0.20
   0 -14 -17   -0.28    0.24
   0 -14 -17   -0.04    0.09
   0  14  16   23.92    1.25
   0  14  16   24.88    1.25
   0  14  16   25.73    1.25
   0 -14 -16   26.25    1.11
   0 -14 -16   24.29    1.24
   0 -14 -16   24.97    1.31
   0  14  15    0.04    0.19
   0  14  15    0.01    0.21
   0 -14 -15    0.11    0.14
   0 -14 -15    0.27    0.19
   0 -14 -15    0.04    0.10
   0 -14 -15   -0.27    0.22
   0  14  14   18.94    0.95
   0  14  14   17.07    0.94
   0 -14 -14   17.55    0.87
   0 -14 -14   17.86    0.99
   0 -14 -14   18.51    0.82
   0 -14 -14   16.94    0.93
   0  14  13   -0.02    0.20
   0  14  13    0.08    0.19
   0 -14 -13   -0.03    0.15
   0 -14 -13    0.10    0.19
   0 -14 -13    0.06    0.10
   0 -14 -13    0.01    0.22
   0  14  12    1.66    0.25
   0  14  12    1.67    0.27
   0 -14 -12    1.61    0.17
   0 -14 -12    1.23    0.28
   0 -14 -12    1.43    0.25
   0 -14 -12    1.40    0.20
   0  14  11   -0.12    0.19
   0  14  11    0.39    0.18
   0 -14 -11   -0.02    0.15
   0 -14 -11   -0.14    0.10
   0 -14 -11   -0.36    0.18
   0 -14 -11    0.28    0.18
   0  14  10   19.98    1.02
   0  14  10   19.22    1.00
   0 -14 -10   20.33    1.02
   0 -14 -10   21.39    0.94
   0 -14 -10   20.39    1.05
   0 -14 -10   19.94    0.98
   0  14   9    0.08    0.13
   0  14   9    0.01    0.16
   0  14   9   -0.21    0.17
   0 -14  -9   -0.02    0.13
   0 -14  -9    0.15    0.12
   0 -14  -9   -0.22    0.17
   0 -14  -9    0.08    0.15
   0  14   8    1.20    0.17
   0  14   8    0.76    0.25
   0  14   8    0.64    0.19
   0  14   8    0.41    0.19
   0 -14  -8    0.67    0.19
   0 -14  -8    0.75    0.15
   0 -14  -8    0.72    0.22
   0 -14  -8    0.48    0.16
   0  14   7    0.10    0.13
   0  14   7    0.03    0.17
   0  14   7   -0.15    0.14
   0  14   7   -0.03    0.16
   0 -14  -7   -0.03    0.14
   0 -14  -7    0.00    0.12
   0 -14  -7   -0.35    0.17
   0 -14  -7   -0.11    0.15
   0  14   6   25.74    1.18
   0  14   6   24.09    1.17
   0  14   6   26.25    1.21
   0  14   6   24.76    1.18
   0  14   6   25.03    1.15
   0 -14  -6   21.04    1.17
   0 -14  -6   26.63    1.15
   0 -14  -6   25.19    1.17
   0 -14  -6   24.44    1.20
   0  14   5   -0.16    0.14
   0  14   5    0.06    0.16
   0  14   5   -0.02    0.18
   0  14   5   -0.15    0.12
   0  14   5    0.01    0.15
   0 -14  -5   -0.13    0.14
   0 -14  -5    0.02    0.15
   0 -14  -5   -0.14    0.17
   0 -14  -5   -0.05    0.12
   0  14   4    0.64    0.17
   0  14   4    0.28    0.16
   0  14   4    0.46    0.16
   0  14   4    0.42    0.17
   0  14   4    0.24    0.16
   0 -14  -4    0.25    0.17
   0 -14  -4    0.24    0.17
   0 -14  -4    0.29    0.15
   0 -14  -4    0.45    0.17
   0  14   3    0.04    0.15
   0  14   3    0.30    0.15
   0  14   3    0.05    0.15
   0  14   3    0.18    0.17
   0  14   3   -0.31    0.14
   0 -14  -3   -0.19    0.14
   0 -14  -3    0.06    0.15
   0 -14  -3    0.03    0.16
   0 -14  -3   -0.02    0.16
   0  14   2   90.78    3.89
   0  14   2   93.23    3.86
   0  14   2   88.13    3.88
   0  14   2   95.04    3.89
   0  14   2   88.08    3.87
   0 -14  -2   89.15    3.89
   0 -14  -2   94.09    3.89
   0 -14  -2   85.54    3.91
   0  14   1    0.06    0.16
   0  14   1   -0.09    0.14
   0  14   1   -0.18    0.16
   0  14   1   -0.03    0.13
   0 -14  -1   -0.22    0.15
   0 -14  -1    0.39    0.20
   0 -14  -1   -0.12    0.13
   0  14   0  202.48    8.19
   0  14   0  208.26    8.25
   0  14   0  193.94    8.23
   0  14   0  193.41    8.26
   0 -14   0  188.51    8.23
   0 -14   0  191.00    8.27
   0 -14   0  191.40    8.20
   0  14  -1    0.00    0.10
   0  14  -1   -0.10    0.15
   0  14  -1    0.15    0.14
   0  14  -1   -0.21    0.16
   0 -14   1   -0.24    0.17
   0 -14   1   -0.12    0.10
   0 -14   1   -0.11    0.16
   0  14  -2   87.18    3.82
   0  14  -2   87.88    3.72
   0  14  -2   88.87    3.79
   0  14  -2   97.80    3.80
   0 -14   2   87.52    3.73
   0 -14   2   84.45    3.81
   0 -14   2   85.22    3.79
   0  14  -3    0.28    0.17
   0  14  -3    0.20    0.18
   0  14  -3    0.10    0.15
   0 -14   3    0.04    0.19
   0 -14   3    0.04    0.16
   0 -14   3    0.03    0.09
   0  14  -4   -0.02    0.15
   0  14  -4    0.22    0.19
   0  14  -4    0.40    0.16
   0 -14   4    0.53    0.18
   0 -14   4    0.27    0.18
   0 -14   4    0.30    0.08
   0  14  -5   -0.15    0.18
   0  14  -5   -0.14    0.15
   0  14  -5   -0.04    0.15
   0 -14   5    0.04    0.07
   0 -14   5   -0.05    0.16
   0 -14   5    0.22    0.17
   0  14  -6   28.22    1.19
   0  14  -6   24.55    1.17
   0  14  -6   24.04    1.21
   0 -14   6   24.69    1.18
   0 -14   6   23.56    1.16
   0 -14   6   24.63    1.07
   0  14  -7   -0.22    0.18
   0  14  -7    0.02    0.14
   0  14  -7   -0.22    0.18
   0 -14   7    0.07    0.16
   0 -14   7    0.01    0.06
   0 -14   7    0.01    0.15
   0  14  -8    0.39    0.18
   0  14  -8    0.61    0.18
   0  14  -8    0.80    0.19
   0 -14   8    0.62    0.09
   0 -14   8    0.68    0.20
   0 -14   8    0.65    0.17
   0 -14   8    0.24    0.21
   0  14  -9   -0.07    0.14
   0  14  -9    0.09    0.16
   0  14  -9   -0.26    0.12
   0 -14   9   -0.10    0.16
   0 -14   9    0.26    0.21
   0 -14   9    0.06    0.15
   0 -14   9    0.02    0.08
   0 -14   9    0.05    0.07
   0  14 -10   19.45    1.03
   0  14 -10   22.48    0.98
   0  14 -10   19.05    1.00
   0 -14  10   20.85    0.91
   0 -14  10   21.36    1.05
   0 -14  10   18.98    1.00
   0 -14  10   19.57    0.97
   0  14 -11   -0.30    0.16
   0  14 -11    0.29    0.20
   0  14 -11    0.13    0.14
   0 -14  11   -0.07    0.18
   0 -14  11    0.19    0.15
   0 -14  11    0.11    0.10
   0 -14  11   -0.16    0.16
   0  14 -12    0.55    0.21
   0  14 -12    1.28    0.26
   0  14 -12    1.90    0.25
   0 -14  12    1.33    0.20
   0 -14  12    1.35    0.26
   0 -14  12    1.45    0.16
   0 -14  12    1.46    0.24
   0  14 -13   -0.23    0.17
   0  14 -13   -0.05    0.20
   0 -14  13   -0.09    0.11
   0 -14  13   -0.23    0.19
   0 -14  13   -0.11    0.13
   0 -14  13   -0.20    0.17
   0  14 -14   16.67    0.93
   0  14 -14   16.63    0.90
   0 -14  14   17.85    0.92
   0 -14  14   16.73    0.94
   0 -14  14   17.59    0.85
   0 -14  14   17.97    0.83
   0  14 -15   -0.19    0.18
   0  14 -15   -0.18    0.20
   0 -14  15    0.47    0.23
   0 -14  15    0.08    0.14
   0 -14  15    0.06    0.14
   0 -14  15    0.01    0.18
   0  14 -16   24.29    1.27
   0  14 -16   25.57    1.24
   0 -14  16   26.45    1.18
   0 -14  16   25.68    1.17
   0 -14  16   23.83    1.27
   0 -14  16   25.16    1.23
   0  14 -17   -0.12    0.20
   0 -14  17   -0.03    0.14
   0 -14  17   -0.26    0.18
   0 -14  17   -0.02    0.15
   0 -14  17   -0.23    0.20
   0  14 -18   -0.07    0.20
   0 -14  18    0.02    0.15
   0 -14  18    0.18    0.20
   0 -14  18    0.05    0.22
   0  14 -19    0.04    0.19
   0  14 -19    0.05    0.21
   0 -14  19    0.02    0.19
   0 -14  19   -0.23    0.21
   0 -14  19   -0.06    0.14
   0  14 -20   24.45    1.23
   0  14 -20   24.19    1.21
   0 -14  20   25.06    1.22
   0 -14  20   24.17    1.24
   0 -14  20   23.86    1.12
   0  14 -21   -0.12    0.20
   0  14 -21    0.18    0.20
   0 -14  21   -0.07    0.21
   0 -14  21   -0.43    0.20
   0 -14  21   -0.07    0.13
   0  14 -22    2.08    0.31
   0  14 -22    1.81    0.30
   0 -14  22    1.69    0.30
   0 -14  22    1.82    0.32
   0 -14  22    2.17    0.22
   0  14 -23   -0.44    0.18
   0  14 -23   -0.10    0.23
   0 -14  23   -0.05    0.22
   0 -14  23   -0.08    0.14
   0 -14  23   -0.24    0.21
   0  14 -24    6.50    0.53
   0  14 -24    6.77    0.56
   0 -14  24    7.72    0.54
   0 -14  24    7.45    0.43
   0 -14  24    7.87    0.58
   0  14 -25    0.03    0.21
   0  14 -25   -0.17    0.20
   0 -14  25   -0.51    0.20
   0 -14  25    0.07    0.23
   0  14 -26   -0.07    0.21
   0  14 -26   -0.13    0.20
   0 -14  26   -0.13    0.23
   0 -14  26    0.33    0.22
   0  14 -27   -0.29    0.19
   0  14 -27   -0.44    0.21
   0 -14  27   -0.31    0.19
   0 -14  27   -0.03    0.23
   0  14 -28    0.36    0.22
   0  14 -28    0.43    0.23
   0 -14  28    0.59    0.26
   0 -14  28    0.27    0.25
   0  14 -29   -0.08    0.20
   0  14 -29   -0.03    0.20
   0 -14  29   -0.52    0.21
   0 -14  29   -0.04    0.23
   0  14 -30    0.94    0.25
   0  14 -30    1.30    0.26
   0 -14  30    1.06    0.29
   0 -14  30    0.88    0.29
   0  14 -31   -0.33    0.21
   0  14 -31    0.07    0.20
   0 -14  31   -0.32    0.22
   0 -14  31   -0.56    0.20
   0  14 -32    0.53    0.25
   0  14 -32    0.44    0.22
   0 -14  32    0.42    0.29
   0 -14  32    0.29    0.24
   0  15  32    0.05    0.22
   0  15  32   -0.08    0.19
   0  15  32   -0.53    0.22
   0 -15 -32    0.11    0.20
   0  15  31    0.28    0.24
   0  15  31    0.69    0.25
   0  15  31    0.21    0.24
   0 -15 -31    0.99    0.26
   0  15  30   -0.24    0.23
   0  15  30   -0.38    0.21
   0  15  30   -0.02    0.20
   0 -15 -30   -0.13    0.21
   0  15  29    1.09    0.29
   0  15  29    1.35    0.28
   0  15  29    0.91    0.27
   0 -15 -29    1.22    0.27
   0  15  28   -0.14    0.18
   0  15  28    0.15    0.22
   0  15  28   -0.17    0.22
   0 -15 -28   -0.30    0.19
   0  15  27    0.88    0.26
   0  15  27    1.05    0.25
   0  15  27    1.21    0.29
   0 -15 -27    1.69    0.28
   0  15  26   -0.40    0.19
   0  15  26   -0.46    0.21
   0  15  26   -0.22    0.18
   0 -15 -26    0.03    0.20
   0  15  25   -0.15    0.21
   0  15  25    0.22    0.23
   0  15  25    0.03    0.22
   0 -15 -25    0.05    0.21
   0  15  24   -0.03    0.23
   0  15  24   -0.09    0.17
   0  15  24   -0.23    0.19
   0 -15 -24    0.21    0.20
   0  15  23    1.31    0.31
   0  15  23    1.85    0.28
   0  15  23    1.26    0.29
   0 -15 -23    1.27    0.27
   0  15  22   -0.33    0.21
   0  15  22   -0.20    0.21
   0  15  22   -0.12    0.20
   0 -15 -22   -0.07    0.19
   0  15  21    0.63    0.26
   0  15  21    0.60    0.24
   0  15  21    0.61    0.24
   0 -15 -21    0.63    0.23
   0  15  20   -0.01    0.20
   0  15  20    0.00    0.23
   0  15  20    0.20    0.20
   0 -15 -20   -0.28    0.17
   0 -15 -20   -0.13    0.26
   0  15  19    2.03    0.30
   0  15  19    1.58    0.29
   0  15  19    1.93    0.32
   0 -15 -19    1.89    0.30
   0 -15 -19    2.13    0.38
   0  15  18   -0.09    0.19
   0  15  18   -0.15    0.20
   0  15  18   -0.07    0.21
   0 -15 -18   -0.40    0.23
   0 -15 -18    0.08    0.19
   0  15  17   10.36    0.67
   0  15  17   11.36    0.70
   0  15  17   11.29    0.68
   0 -15 -17   11.52    0.70
   0 -15 -17   11.39    0.53
   0 -15 -17   10.52    0.73
   0  15  16    0.08    0.23
   0  15  16   -0.21    0.18
   0 -15 -16    0.01    0.10
   0 -15 -16   -0.07    0.18
   0 -15 -16    0.15    0.24
   0  15  15    8.82    0.63
   0  15  15    9.63    0.64
   0 -15 -15    8.52    0.65
   0 -15 -15    9.66    0.62
   0 -15 -15   10.38    0.49
   0 -15 -15   10.62    0.56
   0  15  14   -0.25    0.19
   0  15  14    0.10    0.19
   0 -15 -14    0.19    0.20
   0 -15 -14   -0.05    0.15
   0 -15 -14    0.12    0.23
   0 -15 -14    0.10    0.10
   0  15  13   -0.01    0.19
   0  15  13   -0.14    0.19
   0 -15 -13    0.29    0.11
   0 -15 -13    0.01    0.19
   0 -15 -13    0.32    0.23
   0 -15 -13    0.09    0.16
   0  15  12    0.17    0.19
   0  15  12   -0.29    0.18
   0 -15 -12    0.10    0.16
   0 -15 -12   -0.04    0.18
   0 -15 -12   -0.15    0.19
   0 -15 -12    0.15    0.11
   0  15  11   14.48    0.80
   0  15  11   14.04    0.80
   0 -15 -11   15.15    0.80
   0 -15 -11   15.48    0.71
   0 -15 -11   14.97    0.83
   0 -15 -11   13.69    0.75
   0  15  10   -0.14    0.16
   0  15  10   -0.48    0.17
   0 -15 -10   -0.28    0.21
   0 -15 -10   -0.30    0.11
   0 -15 -10   -0.23    0.16
   0 -15 -10   -0.12    0.16
   0  15   9   27.23    1.34
   0  15   9   28.58    1.34
   0  15   9   28.44    1.27
   0 -15  -9   26.91    1.36
   0 -15  -9   26.98    1.34
   0 -15  -9   30.17    1.28
   0 -15  -9   28.45    1.31
   0  15   8   -0.09    0.18
   0  15   8    0.20    0.17
   0  15   8   -0.15    0.12
   0 -15  -8    0.05    0.13
   0 -15  -8   -0.16    0.17
   0 -15  -8    0.11    0.15
   0 -15  -8    0.06    0.18
   0  15   7   11.86    0.63
   0  15   7   11.80    0.65
   0  15   7   11.88    0.67
   0 -15  -7   12.34    0.63
   0 -15  -7   11.78    0.68
   0 -15  -7   12.57    0.70
   0 -15  -7   12.03    0.66
   0  15   6   -0.05    0.12
   0  15   6    0.05    0.14
   0  15   6    0.07    0.12
   0  15   6   -0.08    0.15
   0 -15  -6    0.08    0.14
   0 -15  -6    0.07    0.17
   0 -15  -6    0.03    0.14
   0 -15  -6   -0.16    0.17
   0  15   5   -0.08    0.15
   0  15   5   -0.06    0.13
   0  15   5   -0.17    0.13
   0  15   5    0.06    0.16
   0  15   5    0.03    0.17
   0 -15  -5    0.23    0.16
   0 -15  -5   -0.16    0.14
   0 -15  -5   -0.18    0.13
   0 -15  -5   -0.13    0.14
   0  15   4    0.25    0.17
   0  15   4    0.27    0.15
   0  15   4    0.11    0.14
   0  15   4    0.01    0.16
   0  15   4    0.08    0.16
   0 -15  -4    0.24    0.20
   0 -15  -4    0.05    0.15
   0 -15  -4    0.06    0.14
   0 -15  -4   -0.03    0.18
   0  15   3    5.53    0.38
   0  15   3    4.59    0.36
   0  15   3    4.95    0.37
   0  15   3    5.40    0.36
   0  15   3    5.54    0.38
   0 -15  -3    5.16    0.41
   0 -15  -3    5.22    0.38
   0 -15  -3    4.78    0.36
   0  15   2    0.01    0.13
   0  15   2    0.12    0.15
   0  15   2    0.03    0.14
   0  15   2   -0.35    0.14
   0  15   2    0.11    0.16
   0 -15  -2    0.32    0.14
   0 -15  -2   -0.11    0.19
   0 -15  -2    0.20    0.15
   0  15   1    2.63    0.22
   0  15   1    1.85    0.22
   0  15   1    1.95    0.25
   0  15   1    2.54    0.26
   0 -15  -1    1.77    0.28
   0 -15  -1    2.04    0.25
   0 -15  -1    1.79    0.21
   0  15   0    0.04    0.16
   0  15   0    0.16    0.11
   0  15   0    0.21    0.16
   0  15   0    0.24    0.15
   0 -15   0    0.28    0.12
   0 -15   0    0.19    0.16
   0 -15   0    0.22    0.19
   0  15  -1    2.47    0.26
   0  15  -1    2.06    0.27
   0  15  -1    1.72    0.22
   0  15  -1    2.04    0.19
   0 -15   1    2.05    0.19
   0 -15   1    2.37    0.25
   0 -15   1    1.62    0.26
   0  15  -2    0.19    0.15
   0  15  -2   -0.09    0.14
   0  15  -2    0.16    0.19
   0  15  -2    0.07    0.09
   0 -15   2   -0.06    0.17
   0 -15   2    0.07    0.09
   0 -15   2    0.05    0.16
   0  15  -3    4.74    0.36
   0  15  -3    5.77    0.40
   0  15  -3    4.76    0.37
   0 -15   3    5.55    0.39
   0 -15   3    4.82    0.39
   0 -15   3    4.78    0.28
   0  15  -4   -0.08    0.18
   0  15  -4   -0.13    0.14
   0  15  -4    0.08    0.16
   0 -15   4   -0.04    0.07
   0 -15   4   -0.07    0.16
   0 -15   4    0.15    0.15
   0  15  -5    0.12    0.15
   0  15  -5   -0.11    0.18
   0 -15   5    0.11    0.15
   0 -15   5    0.03    0.07
   0 -15   5    0.07    0.16
   0  15  -6    0.05    0.15
   0  15  -6    0.11    0.19
   0 -15   6    0.03    0.06
   0 -15   6    0.21    0.16
   0 -15   6   -0.14    0.17
   0  15  -7   11.72    0.66
   0  15  -7   12.12    0.71
   0 -15   7   12.31    0.54
   0 -15   7   12.29    0.67
   0 -15   7   12.27    0.65
   0  15  -8    0.02    0.16
   0  15  -8   -0.11    0.14
   0 -15   8    0.04    0.06
   0 -15   8   -0.11    0.16
   0 -15   8   -0.16    0.13
   0 -15   8    0.04    0.06
   0  15  -9   28.12    1.34
   0  15  -9   27.00    1.30
   0 -15   9   26.98    1.28
   0 -15   9   27.27    1.31
   0 -15   9   29.70    1.37
   0 -15   9   26.19    1.19
   0 -15   9   29.44    1.20
   0  15 -10   -0.60    0.16
   0  15 -10   -0.04    0.19
   0 -15  10    0.00    0.07
   0 -15  10   -0.46    0.16
   0 -15  10    0.05    0.15
   0 -15  10    0.02    0.08
   0 -15  10   -0.11    0.13
   0  15 -11   12.69    0.75
   0  15 -11   14.43    0.81
   0 -15  11   15.67    0.66
   0 -15  11   13.72    0.71
   0 -15  11   14.49    0.81
   0 -15  11   13.55    0.76
   0  15 -12   -0.04    0.14
   0  15 -12   -0.11    0.17
   0 -15  12    0.17    0.10
   0 -15  12   -0.05    0.17
   0 -15  12   -0.04    0.14
   0 -15  12   -0.15    0.19
   0  15 -13    0.09    0.21
   0  15 -13   -0.01    0.19
   0 -15  13    0.19    0.15
   0 -15  13    0.46    0.12
   0 -15  13   -0.22    0.20
   0 -15  13   -0.02    0.18
   0  15 -14   -0.13    0.19
   0  15 -14    0.43    0.23
   0 -15  14   -0.05    0.20
   0 -15  14   -0.05    0.18
   0 -15  14    0.10    0.12
   0 -15  14   -0.08    0.14
   0  15 -15    8.87    0.63
   0  15 -15    8.94    0.60
   0 -15  15    9.51    0.61
   0 -15  15   10.92    0.52
   0 -15  15    9.98    0.62
   0 -15  15    8.85    0.53
   0  15 -16   -0.16    0.20
   0  15 -16    0.14    0.21
   0 -15  16    0.16    0.22
   0 -15  16   -0.24    0.18
   0 -15  16    0.12    0.15
   0 -15  16    0.16    0.14
   0  15 -17   10.23    0.67
   0  15 -17    9.67    0.63
   0 -15  17    9.91    0.55
   0 -15  17   10.08    0.63
   0 -15  17    9.75    0.67
   0 -15  17   12.17    0.57
   0  15 -18    0.07    0.21
   0  15 -18   -0.01    0.20
   0 -15  18    0.18    0.15
   0 -15  18    0.17    0.22
   0 -15  18   -0.22    0.19
   0  15 -19    2.12    0.32
   0 -15  19    2.04    0.29
   0 -15  19    2.06    0.33
   0 -15  19    2.21    0.24
   0  15 -20   -0.21    0.20
   0 -15  20   -0.10    0.21
   0 -15  20   -0.12    0.13
   0 -15  20   -0.14    0.16
   0  15 -21    0.70    0.25
   0 -15  21    1.04    0.25
   0 -15  21    0.94    0.27
   0 -15  21    0.89    0.17
   0  15 -22   -0.67    0.17
   0 -15  22   -0.51    0.20
   0 -15  22   -0.11    0.14
   0 -15  22   -0.21    0.20
   0  15 -23    1.34    0.29
   0  15 -23    1.44    0.28
   0 -15  23    1.32    0.20
   0 -15  23    1.57    0.31
   0 -15  23    1.91    0.31
   0  15 -24   -0.50    0.18
   0  15 -24    0.07    0.22
   0 -15  24   -0.01    0.22
   0 -15  24   -0.31    0.21
   0  15 -25   -0.18    0.19
   0  15 -25   -0.23    0.20
   0 -15  25   -0.09    0.22
   0 -15  25   -0.05    0.20
   0  15 -26   -0.47    0.19
   0  15 -26   -0.26    0.19
   0 -15  26   -0.46    0.20
   0 -15  26   -0.36    0.21
   0  15 -27    0.99    0.25
   0  15 -27    0.69    0.25
   0 -15  27    0.92    0.26
   0 -15  27    0.80    0.28
   0  15 -28   -0.22    0.20
   0  15 -28   -0.02    0.20
   0 -15  28   -0.42    0.21
   0 -15  28   -0.02    0.21
   0  15 -29    1.50    0.28
   0  15 -29    1.08    0.26
   0 -15  29    1.28    0.28
   0 -15  29    0.60    0.26
   0  15 -30   -0.15    0.20
   0  15 -30   -0.22    0.23
   0 -15  30   -0.44    0.25
   0 -15  30   -0.17    0.21
   0  15 -31    0.28    0.22
   0  15 -31    0.27    0.22
   0 -15  31    0.32    0.26
   0 -15  31    0.48    0.24
   0  15 -32    0.20    0.22
   0  15 -32    0.00    0.20
   0 -15  32   -0.23    0.22
   0 -15  32   -0.23    0.21
   0  16  32    4.05    0.41
   0 -16 -32    3.75    0.44
   0  16  31   -0.06    0.23
   0  16  31   -0.43    0.21
   0  16  31   -0.04    0.22
   0 -16 -31    0.62    0.21
   0  16  30    0.28    0.22
   0  16  30    0.21    0.25
   0  16  30    0.38    0.24
   0 -16 -30    0.34    0.22
   0  16  29    0.00    0.22
   0  16  29   -0.01    0.18
   0  16  29    0.10    0.19
   0 -16 -29   -0.01    0.21
   0  16  28   -0.24    0.22
   0  16  28   -0.11    0.22
   0  16  28    0.11    0.22
   0 -16 -28   -0.08    0.19
   0  16  27    0.05    0.23
   0  16  27    0.00    0.20
   0  16  27   -0.25    0.18
   0 -16 -27   -0.03    0.19
   0  16  26    0.19    0.21
   0  16  26   -0.25    0.21
   0  16  26   -0.18    0.21
   0 -16 -26    0.04    0.21
   0  16  25    0.29    0.23
   0  16  25    0.07    0.20
   0  16  25   -0.05    0.17
   0 -16 -25   -0.09    0.19
   0  16  24   -0.22    0.22
   0  16  24   -0.05    0.22
   0  16  24   -0.26    0.22
   0 -16 -24    0.00    0.19
   0  16  23    0.14    0.24
   0  16  23   -0.18    0.21
   0  16  23   -0.20    0.22
   0 -16 -23   -0.24    0.18
   0  16  22    0.41    0.23
   0  16  22    0.32    0.21
   0  16  22    0.19    0.24
   0 -16 -22    0.00    0.19
   0  16  21   -0.13    0.20
   0  16  21   -0.22    0.22
   0  16  21   -0.18    0.21
   0 -16 -21    0.21    0.20
   0  16  20    2.61    0.35
   0  16  20    2.53    0.33
   0  16  20    2.72    0.35
   0 -16 -20    1.80    0.36
   0 -16 -20    2.16    0.31
   0  16  19   -0.10    0.21
   0  16  19   -0.08    0.18
   0  16  19   -0.06    0.19
   0 -16 -19   -0.32    0.23
   0 -16 -19    0.25    0.21
   0  16  18    0.96    0.24
   0  16  18    1.60    0.28
   0  16  18    1.56    0.29
   0 -16 -18    1.14    0.32
   0 -16 -18    1.07    0.25
   0  16  17    0.37    0.22
   0  16  17    0.16    0.19
   0  16  17   -0.08    0.16
   0 -16 -17    0.03    0.20
   0 -16 -17   -0.28    0.23
   0  16  16    1.65    0.28
   0  16  16    1.86    0.31
   0 -16 -16    2.04    0.24
   0 -16 -16    1.84    0.29
   0 -16 -16    2.36    0.19
   0 -16 -16    2.18    0.36
   0  16  15   -0.29    0.19
   0  16  15    0.12    0.20
   0 -16 -15   -0.03    0.10
   0 -16 -15    0.28    0.17
   0 -16 -15    0.24    0.20
   0 -16 -15   -0.20    0.22
   0  16  14   10.80    0.66
   0  16  14   10.48    0.65
   0 -16 -14   11.38    0.61
   0 -16 -14    9.89    0.65
   0 -16 -14    9.81    0.69
   0 -16 -14   11.22    0.54
   0  16  13   -0.11    0.18
   0  16  13   -0.33    0.18
   0 -16 -13   -0.05    0.19
   0 -16 -13    0.00    0.16
   0 -16 -13   -0.16    0.11
   0 -16 -13   -0.21    0.21
   0  16  12   -0.01    0.20
   0  16  12    0.23    0.20
   0 -16 -12    0.15    0.12
   0 -16 -12    0.22    0.15
   0 -16 -12    0.13    0.18
   0 -16 -12    0.01    0.21
   0  16  11   -0.18    0.18
   0  16  11    0.01    0.18
   0 -16 -11    0.06    0.20
   0 -16 -11    0.03    0.17
   0 -16 -11   -0.08    0.12
   0 -16 -11   -0.06    0.14
   0  16  10    4.16    0.40
   0  16  10    5.00    0.40
   0 -16 -10    4.92    0.40
   0 -16 -10    4.97    0.43
   0 -16 -10    4.33    0.38
   0 -16 -10    4.95    0.34
   0  16   9   -0.03    0.17
   0  16   9   -0.28    0.18
   0  16   9   -0.20    0.13
   0 -16  -9   -0.34    0.17
   0 -16  -9   -0.02    0.16
   0 -16  -9   -0.25    0.15
   0 -16  -9   -0.17    0.12
   0  16   8   57.82    2.61
   0  16   8   60.20    2.58
   0  16   8   59.58    2.63
   0 -16  -8   58.84    2.63
   0 -16  -8   61.44    2.58
   0 -16  -8   58.99    2.61
   0 -16  -8   58.50    2.64
   0  16   7   -0.08    0.13
   0  16   7   -0.43    0.16
   0  16   7    0.15    0.17
   0 -16  -7   -0.16    0.16
   0 -16  -7    0.18    0.21
   0 -16  -7   -0.08    0.14
   0 -16  -7    0.01    0.18
   0  16   6   73.02    3.23
   0  16   6   73.78    3.20
   0  16   6   70.63    3.21
   0 -16  -6   73.54    3.24
   0 -16  -6   80.92    3.25
   0 -16  -6   73.42    3.23
   0  16   5    0.09    0.14
   0  16   5    0.24    0.17
   0  16   5   -0.05    0.15
   0  16   5    0.15    0.17
   0 -16  -5   -0.21    0.16
   0 -16  -5   -0.01    0.16
   0 -16  -5    0.26    0.17
   0  16   4    0.34    0.17
   0  16   4   -0.02    0.20
   0  16   4    0.05    0.17
   0  16   4    0.03    0.15
   0  16   4    0.19    0.16
   0 -16  -4    0.06    0.15
   0 -16  -4    0.36    0.18
   0 -16  -4    0.04    0.16
   0  16   3    0.10    0.16
   0  16   3    0.00    0.14
   0  16   3    0.26    0.16
   0  16   3   -0.04    0.14
   0  16   3   -0.10    0.14
   0 -16  -3   -0.01    0.15
   0 -16  -3   -0.08    0.14
   0 -16  -3   -0.21    0.16
   0  16   2   10.58    0.53
   0  16   2    8.75    0.54
   0  16   2    9.36    0.55
   0  16   2    9.54    0.55
   0  16   2    9.82    0.56
   0 -16  -2    9.45    0.60
   0 -16  -2   10.15    0.59
   0 -16  -2    8.25    0.55
   0 -16  -2    8.90    0.52
   0  16   1   -0.26    0.11
   0  16   1    0.06    0.15
   0  16   1   -0.14    0.13
   0  16   1    0.14    0.17
   0 -16  -1    0.05    0.13
   0 -16  -1   -0.05    0.16
   0 -16  -1   -0.15    0.18
   0  16   0    4.73    0.36
   0  16   0    5.40    0.38
   0  16   0    5.55    0.32
   0  16   0    5.37    0.40
   0 -16   0    4.92    0.32
   0 -16   0    4.42    0.41
   0 -16   0    5.61    0.38
   0  16  -1   -0.02    0.17
   0  16  -1    0.05    0.15
   0  16  -1    0.04    0.14
   0  16  -1    0.11    0.10
   0 -16   1   -0.14    0.10
   0 -16   1   -0.14    0.17
   0 -16   1   -0.19    0.14
   0  16  -2    8.32    0.56
   0  16  -2    9.05    0.54
   0  16  -2    9.34    0.45
   0  16  -2   10.08    0.56
   0 -16   2    9.17    0.55
   0 -16   2    8.81    0.56
   0 -16   2    8.87    0.46
   0  16  -3    0.03    0.15
   0  16  -3    0.08    0.18
   0 -16   3    0.22    0.16
   0 -16   3    0.03    0.18
   0 -16   3   -0.07    0.08
   0  16  -4    0.19    0.19
   0  16  -4    0.35    0.17
   0 -16   4    0.11    0.17
   0 -16   4    0.28    0.08
   0 -16   4    0.28    0.16
   0  16  -5   -0.01    0.15
   0  16  -5   -0.10    0.18
   0 -16   5   -0.17    0.06
   0 -16   5    0.13    0.17
   0 -16   5   -0.24    0.19
   0  16  -6   71.60    3.14
   0  16  -6   74.84    3.19
   0 -16   6   70.40    3.14
   0 -16   6   72.76    3.02
   0 -16   6   71.65    3.14
   0  16  -7   -0.07    0.17
   0  16  -7   -0.02    0.20
   0 -16   7   -0.15    0.06
   0 -16   7   -0.01    0.20
   0 -16   7   -0.10    0.17
   0  16  -8   56.18    2.54
   0  16  -8   56.17    2.59
   0 -16   8   57.09    2.54
   0 -16   8   59.23    2.42
   0 -16   8   56.12    2.53
   0 -16   8   59.97    2.42
   0  16  -9   -0.31    0.13
   0  16  -9   -0.21    0.17
   0 -16   9    0.14    0.17
   0 -16   9    0.01    0.06
   0 -16   9   -0.23    0.19
   0 -16   9    0.10    0.06
   0  16 -10    3.89    0.40
   0  16 -10    3.97    0.37
   0 -16  10    4.21    0.33
   0 -16  10    4.60    0.24
   0 -16  10    4.02    0.37
   0 -16  10    4.31    0.23
   0  16 -11   -0.18    0.17
   0  16 -11   -0.14    0.20
   0 -16  11    0.04    0.16
   0 -16  11    0.11    0.08
   0 -16  11   -0.25    0.19
   0 -16  11   -0.44    0.17
   0 -16  11    0.10    0.07
   0  16 -12    0.24    0.19
   0  16 -12    0.28    0.18
   0 -16  12    0.30    0.22
   0 -16  12    0.44    0.17
   0 -16  12    0.02    0.18
   0 -16  12    0.56    0.10
   0  16 -13    0.08    0.21
   0  16 -13   -0.30    0.17
   0 -16  13   -0.12    0.20
   0 -16  13   -0.39    0.16
   0 -16  13    0.10    0.10
   0 -16  13   -0.09    0.15
   0  16 -14    9.48    0.61
   0  16 -14   10.32    0.66
   0 -16  14    9.95    0.62
   0 -16  14   11.33    0.52
   0 -16  14    9.56    0.56
   0 -16  14    9.66    0.65
   0  16 -15   -0.04    0.20
   0  16 -15   -0.29    0.17
   0 -16  15    0.01    0.21
   0 -16  15    0.05    0.20
   0 -16  15    0.03    0.15
   0 -16  15    0.08    0.12
   0  16 -16    2.19    0.31
   0  16 -16    2.31    0.33
   0 -16  16    1.90    0.31
   0 -16  16    3.14    0.25
   0 -16  16    2.37    0.25
   0 -16  16    2.21    0.30
   0  16 -17    0.04    0.19
   0  16 -17    0.12    0.22
   0 -16  17    0.01    0.19
   0 -16  17   -0.02    0.22
   0 -16  17    0.10    0.15
   0  16 -18    1.89    0.30
   0  16 -18    1.33    0.28
   0 -16  18    1.29    0.30
   0 -16  18    1.57    0.28
   0 -16  18    1.75    0.21
   0  16 -19   -0.15    0.19
   0  16 -19   -0.08    0.20
   0 -16  19   -0.04    0.14
   0 -16  19   -0.06    0.22
   0 -16  19   -0.14    0.19
   0  16 -20    1.90    0.30
   0  16 -20    1.74    0.31
   0 -16  20    1.53    0.30
   0 -16  20    2.46    0.32
   0 -16  20    2.24    0.23
   0  16 -21    0.32    0.23
   0  16 -21   -0.25    0.20
   0 -16  21   -0.18    0.19
   0 -16  21   -0.15    0.21
   0 -16  21   -0.23    0.13
   0  16 -22   -0.22    0.21
   0  16 -22    0.15    0.22
   0 -16  22    0.12    0.14
   0 -16  22   -0.20    0.21
   0 -16  22   -0.01    0.21
   0  16 -23   -0.25    0.24
   0 -16  23   -0.15    0.20
   0 -16  23   -0.37    0.22
   0 -16  23   -0.07    0.13
   0  16 -24    0.12    0.21
   0 -16  24    0.05    0.21
   0 -16  24   -0.44    0.20
   0  16 -25   -0.47    0.19
   0 -16  25   -0.41    0.21
   0 -16  25   -0.22    0.21
   0  16 -26   -0.10    0.21
   0 -16  26   -0.06    0.20
   0 -16  26   -0.09    0.23
   0  16 -27   -0.28    0.20
   0 -16  27   -0.18    0.21
   0 -16  27   -0.38    0.21
   0  16 -28   -0.04    0.21
   0 -16  28   -0.28    0.22
   0 -16  28   -0.02    0.22
   0  16 -29   -0.18    0.20
   0 -16  29   -0.12    0.21
   0 -16  29   -0.05    0.23
   0  16 -30    0.14    0.25
   0 -16  30    0.15    0.24
   0 -16  30    0.32    0.23
   0  16 -31   -0.18    0.21
   0 -16  31   -0.47    0.21
   0 -16  31   -0.24    0.20
   0 -16  32    3.74    0.40
   0  17  31   -0.22    0.22
   0  17  31    0.13    0.25
   0  17  31    0.06    0.20
   0 -17 -31    0.17    0.22
   0  17  30   -0.16    0.20
   0  17  30    0.21    0.20
   0  17  30   -0.21    0.22
   0 -17 -30    0.05    0.21
   0  17  29    1.38    0.29
   0  17  29    1.30    0.29
   0  17  29    1.33    0.31
   0 -17 -29    0.98    0.25
   0  17  28   -0.35    0.21
   0  17  28   -0.03    0.18
   0  17  28   -0.07    0.22
   0 -17 -28   -0.28    0.19
   0  17  27    0.11    0.20
   0  17  27   -0.20    0.19
   0  17  27   -0.15    0.23
   0 -17 -27   -0.17    0.19
   0  17  26   -0.27    0.21
   0  17  26   -0.23    0.21
   0  17  26    0.19    0.22
   0 -17 -26    0.02    0.19
   0  17  25    0.67    0.25
   0  17  25    0.46    0.26
   0  17  25    0.83    0.26
   0 -17 -25    0.79    0.25
   0  17  24    0.28    0.19
   0  17  24   -0.32    0.20
   0  17  24    0.10    0.24
   0 -17 -24   -0.17    0.20
   0  17  23    3.93    0.39
   0  17  23    3.79    0.40
   0  17  23    3.85    0.39
   0 -17 -23    3.59    0.39
   0  17  22   -0.24    0.22
   0  17  22   -0.02    0.20
   0  17  22   -0.23    0.20
   0 -17 -22   -0.19    0.20
   0  17  21    2.52    0.33
   0  17  21    2.70    0.33
   0  17  21    3.35    0.39
   0 -17 -21    3.73    0.38
   0  17  20    0.02    0.22
   0  17  20    0.09    0.22
   0  17  20   -0.04    0.19
   0 -17 -20    0.02    0.20
   0 -17 -20   -0.11    0.24
   0  17  19    1.87    0.28
   0  17  19    1.82    0.28
   0  17  19    1.87    0.28
   0 -17 -19    2.05    0.30
   0 -17 -19    1.79    0.36
   0  17  18    0.16    0.20
   0  17  18   -0.05    0.19
   0  17  18   -0.18    0.21
   0 -17 -18    0.34    0.22
   0 -17 -18   -0.23    0.24
   0  17  17   18.81    0.97
   0  17  17   17.45    0.97
   0 -17 -17   18.54    1.02
   0 -17 -17   17.34    0.95
   0  17  16    0.02    0.20
   0  17  16    0.05    0.21
   0 -17 -16    0.10    0.16
   0 -17 -16   -0.14    0.23
   0 -17 -16    0.17    0.20
   0  17  15   28.27    1.40
   0  17  15   28.37    1.39
   0 -17 -15   28.23    1.39
   0 -17 -15   27.92    1.43
   0 -17 -15   28.69    1.33
   0 -17 -15   30.40    1.28
   0  17  14   -0.51    0.19
   0  17  14    0.01    0.18
   0 -17 -14   -0.04    0.23
   0 -17 -14   -0.17    0.11
   0 -17 -14   -0.25    0.16
   0 -17 -14    0.09    0.18
   0  17  13    5.66    0.48
   0  17  13    6.29    0.50
   0 -17 -13    6.22    0.42
   0 -17 -13    6.68    0.48
   0 -17 -13    6.64    0.38
   0 -17 -13    6.17    0.54
   0  17  12   -0.11    0.17
   0  17  12   -0.09    0.19
   0 -17 -12   -0.19    0.18
   0 -17 -12   -0.24    0.16
   0 -17 -12   -0.20    0.12
   0 -17 -12   -0.42    0.19
   0  17  11    3.76    0.37
   0  17  11    3.35    0.35
   0 -17 -11    4.39    0.30
   0 -17 -11    4.34    0.34
   0 -17 -11    4.72    0.39
   0 -17 -11    4.19    0.41
   0  17  10   -0.07    0.19
   0  17  10   -0.07    0.17
   0 -17 -10   -0.23    0.18
   0 -17 -10    0.05    0.16
   0 -17 -10   -0.14    0.15
   0 -17 -10   -0.06    0.18
   0  17   9   79.50    3.40
   0  17   9   76.78    3.44
   0  17   9   77.88    3.46
   0 -17  -9   88.01    3.47
   0 -17  -9   76.81    3.47
   0 -17  -9   78.52    3.46
   0 -17  -9   77.58    3.43
   0  17   8   -0.13    0.15
   0  17   8    0.18    0.19
   0  17   8   -0.10    0.20
   0 -17  -8    0.14    0.18
   0 -17  -8   -0.13    0.17
   0 -17  -8   -0.03    0.21
   0  17   7  148.05    6.29
   0  17   7  139.94    6.28
   0  17   7  149.13    6.26
   0 -17  -7  149.82    6.31
   0 -17  -7  154.72    6.30
   0 -17  -7  145.73    6.28
   0  17   6   -0.07    0.17
   0  17   6   -0.06    0.19
   0  17   6    0.55    0.19
   0 -17  -6   -0.16    0.17
   0 -17  -6   -0.37    0.17
   0 -17  -6    0.11    0.20
   0  17   5   10.33    0.60
   0  17   5   10.66    0.62
   0  17   5   10.10    0.59
   0 -17  -5   11.45    0.62
   0 -17  -5   11.33    0.63
   0 -17  -5    9.96    0.61
   0  17   4   -0.12    0.15
   0  17   4    0.07    0.17
   0  17   4   -0.08    0.17
   0  17   4    0.31    0.17
   0 -17  -4   -0.18    0.15
   0 -17  -4   -0.02    0.18
   0 -17  -4    0.01    0.18
   0  17   3    0.12    0.19
   0  17   3    0.07    0.17
   0  17   3    0.11    0.15
   0  17   3    0.03    0.16
   0 -17  -3    0.18    0.15
   0 -17  -3    0.04    0.18
   0 -17  -3   -0.03    0.17
   0  17   2   -0.19    0.14
   0  17   2   -0.03    0.16
   0  17   2   -0.09    0.15
   0  17   2   -0.07    0.13
   0 -17  -2   -0.11    0.17
   0 -17  -2    0.12    0.14
   0 -17  -2   -0.06    0.16
   0  17   1   -0.23    0.16
   0  17   1    0.04    0.12
   0  17   1   -0.07    0.15
   0 -17  -1   -0.18    0.16
   0 -17  -1    0.07    0.13
   0 -17  -1   -0.07    0.19
   0  17   0   -0.09    0.16
   0  17   0    0.13    0.17
   0  17   0    0.15    0.11
   0 -17   0   -0.01    0.11
   0 -17   0   -0.04    0.19
   0 -17   0    0.08    0.17
   0  17  -1   -0.04    0.16
   0  17  -1    0.15    0.11
   0  17  -1   -0.23    0.17
   0 -17   1    0.01    0.10
   0 -17   1   -0.09    0.15
   0 -17   1   -0.11    0.18
   0  17  -2    0.04    0.09
   0  17  -2   -0.21    0.12
   0  17  -2   -0.03    0.17
   0 -17   2   -0.15    0.15
   0 -17   2   -0.08    0.09
   0 -17   2   -0.31    0.17
   0  17  -3   -0.03    0.19
   0  17  -3   -0.02    0.16
   0 -17   3    0.02    0.09
   0 -17   3    0.09    0.16
   0 -17   3    0.07    0.19
   0  17  -4    0.09    0.17
   0  17  -4    0.13    0.20
   0 -17   4   -0.08    0.19
   0 -17   4    0.01    0.16
   0 -17   4   -0.04    0.08
   0  17  -5    9.53    0.64
   0  17  -5   10.64    0.60
   0 -17   5    9.81    0.61
   0 -17   5   10.64    0.48
   0 -17   5   11.27    0.62
   0  17  -6    0.12    0.21
   0  17  -6    0.05    0.19
   0 -17   6    0.18    0.19
   0 -17   6    0.39    0.19
   0  17  -7  138.57    6.05
   0  17  -7  145.22    6.11
   0 -17   7  143.03    6.05
   0 -17   7  143.37    5.92
   0 -17   7  141.20    6.05
   0  17  -8   -0.18    0.18
   0  17  -8    0.12    0.21
   0 -17   8    0.11    0.17
   0 -17   8   -0.14    0.20
   0 -17   8   -0.13    0.05
   0  17  -9   76.03    3.42
   0  17  -9   76.76    3.39
   0 -17   9   77.00    3.37
   0 -17   9   78.41    3.39
   0 -17   9   80.16    3.25
   0  17 -10    0.20    0.21
   0  17 -10    0.11    0.19
   0 -17  10    0.07    0.06
   0 -17  10    0.08    0.17
   0 -17  10    0.11    0.06
   0 -17  10   -0.10    0.18
   0  17 -11    3.51    0.35
   0  17 -11    3.53    0.39
   0 -17  11    3.90    0.37
   0 -17  11    4.35    0.35
   0 -17  11    4.89    0.24
   0 -17  11    4.16    0.22
   0  17 -12   -0.29    0.19
   0  17 -12   -0.23    0.17
   0 -17  12   -0.02    0.22
   0 -17  12   -0.03    0.08
   0 -17  12    0.02    0.17
   0 -17  12    0.03    0.15
   0 -17  12    0.00    0.07
   0  17 -13    6.63    0.52
   0  17 -13    6.06    0.46
   0 -17  13    6.92    0.35
   0 -17  13    6.44    0.52
   0 -17  13    6.15    0.47
   0 -17  13    6.66    0.43
   0  17 -14   -0.11    0.19
   0  17 -14   -0.14    0.20
   0 -17  14   -0.07    0.21
   0 -17  14   -0.26    0.18
   0 -17  14   -0.09    0.15
   0 -17  14    0.05    0.10
   0  17 -15   27.59    1.39
   0  17 -15   27.88    1.38
   0 -17  15   28.85    1.38
   0 -17  15   27.01    1.41
   0 -17  15   28.69    1.32
   0 -17  15   30.98    1.27
   0  17 -16   -0.10    0.20
   0  17 -16    0.02    0.17
   0 -17  16   -0.18    0.20
   0 -17  16    0.03    0.15
   0 -17  16   -0.03    0.20
   0  17 -17   15.35    0.88
   0  17 -17   14.54    0.87
   0 -17  17   15.81    0.91
   0 -17  17   17.62    0.88
   0 -17  17   17.87    0.82
   0  17 -18   -0.32    0.20
   0  17 -18   -0.14    0.19
   0 -17  18    0.03    0.20
   0 -17  18   -0.09    0.14
   0 -17  18   -0.03    0.23
   0  17 -19    1.99    0.31
   0  17 -19    1.77    0.31
   0 -17  19    2.39    0.24
   0 -17  19    1.31    0.30
   0 -17  19    2.21    0.30
   0  17 -20   -0.23    0.21
   0  17 -20    0.14    0.22
   0 -17  20   -0.06    0.19
   0 -17  20   -0.04    0.14
   0 -17  20   -0.01    0.23
   0  17 -21    2.54    0.36
   0  17 -21    2.56    0.35
   0 -17  21    3.70    0.29
   0 -17  21    3.24    0.38
   0 -17  21    2.84    0.34
   0  17 -22   -0.35    0.22
   0  17 -22   -0.44    0.19
   0 -17  22   -0.19    0.22
   0 -17  22   -0.15    0.20
   0 -17  22    0.12    0.14
   0  17 -23    4.17    0.42
   0  17 -23    3.91    0.40
   0 -17  23    4.97    0.43
   0 -17  23    3.88    0.43
   0  17 -24   -0.23    0.20
   0  17 -24   -0.08    0.21
   0 -17  24    0.02    0.20
   0 -17  24    0.03    0.23
   0  17 -25    0.68    0.27
   0  17 -25    0.14    0.23
   0 -17  25    0.35    0.23
   0 -17  25    0.06    0.22
   0  17 -26   -0.52    0.20
   0  17 -26   -0.18    0.23
   0 -17  26    0.04    0.23
   0 -17  26    0.17    0.23
   0  17 -27   -0.47    0.20
   0  17 -27   -0.32    0.23
   0 -17  27   -0.19    0.21
   0 -17  27   -0.04    0.21
   0  17 -28   -0.29    0.23
   0  17 -28   -0.26    0.22
   0 -17  28   -0.06    0.22
   0 -17  28   -0.09    0.22
   0  17 -29    0.64    0.28
   0  17 -29    0.59    0.28
   0 -17  29    1.31    0.28
   0 -17  29    0.35    0.25
   0  17 -30   -0.22    0.21
   0  17 -30    0.02    0.25
   0 -17  30   -0.22    0.21
   0 -17  30    0.07    0.23
   0  17 -31   -0.29    0.20
   0  17 -31   -0.27    0.23
   0 -17  31    0.48    0.24
   0 -17  31   -0.06    0.21
   0  18  30   -0.50    0.22
   0  18  30    0.48    0.24
   0  18  30    0.03    0.19
   0 -18 -30    0.38    0.24
   0  18  29   -0.20    0.22
   0  18  29   -0.11    0.21
   0  18  29    0.28    0.20
   0 -18 -29    0.14    0.22
   0  18  28    0.40    0.26
   0  18  28    0.78    0.24
   0  18  28    0.53    0.23
   0 -18 -28    0.58    0.23
   0  18  27    0.03    0.22
   0  18  27   -0.21    0.21
   0  18  27   -0.29    0.20
   0 -18 -27    0.19    0.21
   0  18  26    0.60    0.23
   0  18  26    0.85    0.28
   0  18  26    1.20    0.27
   0 -18 -26    0.90    0.25
   0  18  25   -0.21    0.16
   0  18  25   -0.08    0.22
   0  18  25   -0.10    0.18
   0 -18 -25    0.20    0.19
   0  18  24    1.94    0.33
   0  18  24    2.67    0.35
   0  18  24    2.41    0.33
   0 -18 -24    2.24    0.32
   0  18  23    0.07    0.18
   0  18  23   -0.19    0.22
   0  18  23    0.19    0.22
   0 -18 -23    0.10    0.20
   0  18  22   10.59    0.70
   0  18  22   10.20    0.68
   0  18  22   11.23    0.68
   0 -18 -22   10.41    0.66
   0  18  21    0.03    0.24
   0  18  21    0.01    0.21
   0  18  21    0.09    0.19
   0 -18 -21    0.21    0.20
   0  18  20    1.90    0.30
   0  18  20    1.02    0.28
   0  18  20    1.77    0.28
   0 -18 -20    1.64    0.29
   0  18  19   -0.17    0.22
   0  18  19    0.42    0.23
   0  18  19    0.10    0.19
   0 -18 -19    0.06    0.20
   0 -18 -19   -0.40    0.22
   0  18  18    0.18    0.23
   0  18  18    0.46    0.24
   0  18  18    0.85    0.23
   0 -18 -18    0.60    0.21
   0 -18 -18    0.07    0.26
   0  18  17    0.06    0.21
   0  18  17    0.24    0.22
   0 -18 -17   -0.23    0.16
   0 -18 -17   -0.21    0.19
   0 -18 -17   -0.13    0.24
   0  18  16   -0.10    0.20
   0  18  16   -0.01    0.22
   0 -18 -16    0.00    0.24
   0 -18 -16   -0.04    0.16
   0 -18 -16    0.32    0.22
   0  18  15    0.05    0.21
   0  18  15    0.17    0.20
   0 -18 -15   -0.02    0.17
   0 -18 -15    0.04    0.19
   0 -18 -15   -0.23    0.22
   0  18  14    3.79    0.37
   0  18  14    3.60    0.38
   0 -18 -14    4.64    0.41
   0 -18 -14    3.89    0.29
   0 -18 -14    3.71    0.42
   0 -18 -14    4.07    0.34
   0  18  13    0.02    0.18
   0  18  13    0.06    0.16
   0 -18 -13   -0.51    0.20
   0 -18 -13    0.01    0.17
   0 -18 -13   -0.17    0.18
   0 -18 -13   -0.26    0.11
   0  18  12    1.16    0.24
   0  18  12    1.30    0.26
   0 -18 -12    0.85    0.27
   0 -18 -12    0.99    0.23
   0 -18 -12    1.23    0.18
   0 -18 -12    0.63    0.21
   0  18  11   -0.01    0.18
   0  18  11    0.24    0.21
   0 -18 -11   -0.15    0.18
   0 -18 -11   -0.40    0.22
   0 -18 -11   -0.17    0.17
   0  18  10    0.58    0.16
   0  18  10    0.60    0.22
   0  18  10    0.47    0.19
   0 -18 -10    0.36    0.22
   0 -18 -10    0.67    0.22
   0 -18 -10    0.44    0.21
   0  18   9   -0.09    0.15
   0  18   9    0.08    0.20
   0  18   9   -0.18    0.16
   0 -18  -9   -0.26    0.18
   0 -18  -9    0.22    0.20
   0 -18  -9   -0.17    0.19
   0  18   8   45.40    2.06
   0  18   8   46.54    2.11
   0  18   8   45.41    2.10
   0 -18  -8   47.15    2.09
   0 -18  -8   46.32    2.12
   0 -18  -8   49.14    2.12
   0  18   7    0.00    0.15
   0  18   7    0.01    0.19
   0  18   7    0.07    0.18
   0 -18  -7    0.03    0.21
   0 -18  -7    0.14    0.21
   0 -18  -7    0.19    0.19
   0  18   6   90.03    3.85
   0  18   6   89.57    3.84
   0  18   6   87.67    3.82
   0 -18  -6   88.96    3.85
   0 -18  -6   91.24    3.85
   0 -18  -6   85.65    3.85
   0  18   5   -0.17    0.17
   0  18   5   -0.02    0.17
   0  18   5   -0.16    0.18
   0 -18  -5    0.07    0.19
   0 -18  -5   -0.23    0.17
   0 -18  -5   -0.47    0.17
   0  18   4    0.67    0.20
   0  18   4    0.83    0.21
   0  18   4    0.78    0.20
   0  18   4    0.76    0.20
   0 -18  -4    0.83    0.22
   0 -18  -4    0.80    0.20
   0 -18  -4    0.37    0.19
   0  18   3   -0.04    0.14
   0  18   3   -0.30    0.15
   0  18   3   -0.22    0.16
   0  18   3   -0.01    0.18
   0 -18  -3   -0.57    0.15
   0 -18  -3   -0.13    0.16
   0 -18  -3   -0.03    0.15
   0  18   2    7.13    0.47
   0  18   2    7.03    0.43
   0  18   2    6.93    0.50
   0  18   2    7.68    0.48
   0 -18  -2    7.26    0.48
   0 -18  -2    7.46    0.44
   0 -18  -2    6.29    0.50
   0  18   1    0.12    0.13
   0  18   1    0.02    0.18
   0  18   1   -0.05    0.17
   0 -18  -1   -0.20    0.12
   0 -18  -1   -0.38    0.15
   0 -18  -1   -0.08    0.20
   0  18   0   78.75    3.47
   0  18   0   83.03    3.41
   0  18   0   79.08    3.50
   0 -18   0   81.73    3.48
   0 -18   0   78.36    3.51
   0 -18   0   80.08    3.42
   0  18  -1    0.01    0.18
   0  18  -1   -0.27    0.15
   0  18  -1   -0.08    0.10
   0 -18   1   -0.22    0.16
   0 -18   1   -0.14    0.19
   0 -18   1   -0.02    0.11
   0  18  -2    7.98    0.38
   0  18  -2    7.19    0.51
   0  18  -2    6.56    0.48
   0 -18   2    7.44    0.50
   0 -18   2    7.42    0.39
   0 -18   2    6.31    0.47
   0  18  -3   -0.05    0.17
   0  18  -3    0.04    0.20
   0 -18   3   -0.10    0.09
   0 -18   3   -0.07    0.17
   0 -18   3   -0.22    0.17
   0  18  -4    0.78    0.24
   0  18  -4    0.58    0.19
   0 -18   4    0.36    0.20
   0 -18   4    0.66    0.20
   0 -18   4    0.93    0.12
   0  18  -5    0.22    0.21
   0  18  -5   -0.21    0.17
   0 -18   5   -0.29    0.07
   0 -18   5   -0.27    0.21
   0 -18   5   -0.04    0.18
   0  18  -6   87.37    3.87
   0  18  -6   85.80    3.83
   0 -18   6   91.46    3.84
   0 -18   6   88.11    3.83
   0 -18   6   90.18    3.70
   0  18  -7    0.07    0.18
   0  18  -7    0.15    0.22
   0 -18   7    0.02    0.19
   0 -18   7   -0.04    0.21
   0  18  -8   43.55    2.04
   0  18  -8   43.61    1.99
   0 -18   8   45.75    1.99
   0 -18   8   44.06    2.00
   0  18  -9   -0.10    0.17
   0  18  -9    0.02    0.16
   0 -18   9   -0.15    0.17
   0 -18   9    0.14    0.20
   0  18 -10    0.21    0.17
   0  18 -10    0.49    0.21
   0 -18  10    0.43    0.20
   0 -18  10    0.37    0.20
   0  18 -11   -0.26    0.20
   0  18 -11   -0.19    0.17
   0 -18  11   -0.03    0.19
   0 -18  11   -0.06    0.15
   0 -18  11    0.15    0.07
   0 -18  11    0.06    0.05
   0  18 -12    0.88    0.23
   0  18 -12    1.12    0.27
   0 -18  12    1.13    0.10
   0 -18  12    1.16    0.10
   0 -18  12    0.91    0.22
   0 -18  12    0.83    0.18
   0  18 -13   -0.37    0.20
   0  18 -13    0.03    0.19
   0 -18  13    0.00    0.07
   0 -18  13    0.00    0.08
   0 -18  13    0.07    0.23
   0 -18  13   -0.09    0.18
   0 -18  13    0.10    0.14
   0  18 -14    4.15    0.40
   0  18 -14    3.39    0.35
   0 -18  14    4.38    0.34
   0 -18  14    3.98    0.37
   0 -18  14    3.01    0.39
   0 -18  14    4.74    0.25
   0 -18  14    3.87    0.23
   0  18 -15    0.07    0.19
   0  18 -15   -0.21    0.20
   0 -18  15    0.04    0.16
   0 -18  15   -0.08    0.19
   0 -18  15   -0.21    0.20
   0  18 -16    0.24    0.23
   0  18 -16   -0.05    0.20
   0 -18  16    0.18    0.17
   0 -18  16   -0.03    0.22
   0 -18  16    0.20    0.19
   0  18 -17    0.03    0.19
   0  18 -17    0.14    0.22
   0 -18  17    0.03    0.19
   0 -18  17    0.10    0.22
   0 -18  17   -0.02    0.14
   0  18 -18    0.04    0.22
   0  18 -18    0.57    0.25
   0 -18  18    0.62    0.23
   0 -18  18    0.78    0.18
   0 -18  18    0.65    0.25
   0  18 -19    0.18    0.21
   0  18 -19   -0.16    0.21
   0 -18  19   -0.17    0.21
   0 -18  19   -0.15    0.14
   0 -18  19   -0.10    0.20
   0  18 -20    1.48    0.28
   0  18 -20    1.26    0.29
   0 -18  20    1.88    0.29
   0 -18  20    1.22    0.29
   0 -18  20    1.55    0.20
   0  18 -21   -0.20    0.21
   0  18 -21   -0.06    0.20
   0 -18  21    0.14    0.15
   0 -18  21    0.02    0.22
   0 -18  21   -0.06    0.22
   0  18 -22   11.26    0.69
   0  18 -22   11.99    0.72
   0 -18  22   10.93    0.69
   0 -18  22   10.53    0.58
   0 -18  22   10.23    0.71
   0  18 -23   -0.27    0.21
   0  18 -23   -0.36    0.21
   0 -18  23   -0.37    0.18
   0 -18  23    0.02    0.24
   0  18 -24    2.45    0.33
   0  18 -24    2.44    0.34
   0 -18  24    1.70    0.30
   0 -18  24    1.98    0.33
   0  18 -25   -0.17    0.21
   0  18 -25   -0.05    0.22
   0 -18  25    0.03    0.23
   0 -18  25   -0.22    0.21
   0  18 -26    0.63    0.25
   0  18 -26    0.66    0.25
   0 -18  26    0.90    0.28
   0 -18  26    0.56    0.24
   0  18 -27   -0.40    0.20
   0  18 -27   -0.49    0.19
   0 -18  27   -0.06    0.23
   0 -18  27   -0.24    0.21
   0  18 -28    0.86    0.28
   0  18 -28    0.65    0.25
   0 -18  28    0.34    0.26
   0 -18  28    0.44    0.23
   0  18 -29   -0.17    0.21
   0  18 -29   -0.24    0.22
   0 -18  29    0.08    0.23
   0 -18  29   -0.38    0.21
   0  18 -30   -0.21    0.21
   0  18 -30    0.22    0.24
   0 -18  30    0.17    0.24
   0 -18  30   -0.34    0.21
   0  19  30    0.06    0.21
   0  19  30   -0.33    0.23
   0  19  30   -0.25    0.19
   0  19  29    2.06    0.31
   0  19  29    1.36    0.29
   0  19  29    1.24    0.30
   0 -19 -29    2.20    0.38
   0  19  28   -0.19    0.19
   0  19  28   -0.32    0.23
   0  19  28    0.21    0.22
   0 -19 -28   -0.01    0.18
   0  19  27   -0.04    0.23
   0  19  27    0.07    0.21
   0  19  27   -0.46    0.21
   0 -19 -27    0.26    0.21
   0  19  26    0.16    0.20
   0  19  26   -0.43    0.21
   0  19  26    0.06    0.20
   0 -19 -26    0.20    0.21
   0  19  25    0.01    0.23
   0  19  25    0.24    0.21
   0  19  25   -0.05    0.18
   0 -19 -25    0.46    0.23
   0  19  24   -0.09    0.17
   0  19  24    0.22    0.20
   0  19  24    0.21    0.23
   0 -19 -24   -0.35    0.18
   0  19  23    1.12    0.29
   0  19  23    1.29    0.29
   0  19  23    0.87    0.24
   0 -19 -23    1.49    0.27
   0  19  22   -0.32    0.21
   0  19  22   -0.04    0.19
   0  19  22   -0.37    0.20
   0 -19 -22   -0.19    0.19
   0  19  21    6.52    0.53
   0  19  21    6.51    0.52
   0  19  21    4.71    0.45
   0 -19 -21    5.73    0.50
   0  19  20   -0.03    0.21
   0  19  20   -0.13    0.22
   0  19  20   -0.13    0.19
   0 -19 -20   -0.09    0.20
   0  19  19    0.28    0.20
   0  19  19    0.23    0.24
   0  19  19    0.24    0.22
   0 -19 -19    0.44    0.21
   0 -19 -19    0.30    0.27
   0  19  18   -0.36    0.19
   0  19  18    0.01    0.20
   0 -19 -18   -0.11    0.24
   0 -19 -18    0.07    0.19
   0  19  17   -0.25    0.20
   0  19  17   -0.11    0.18
   0 -19 -17   -0.08    0.27
   0 -19 -17   -0.07    0.16
   0 -19 -17    0.02    0.18
   0  19  16   -0.04    0.19
   0  19  16   -0.06    0.21
   0 -19 -16   -0.06    0.16
   0 -19 -16    0.01    0.19
   0 -19 -16   -0.04    0.23
   0  19  15   -0.04    0.19
   0  19  15    0.43    0.23
   0 -19 -15    0.21    0.21
   0 -19 -15    0.28    0.25
   0 -19 -15    0.27    0.16
   0  19  14   -0.11    0.19
   0  19  14    0.23    0.21
   0 -19 -14   -0.27    0.24
   0 -19 -14    0.05    0.17
   0 -19 -14    0.18    0.19
   0  19  13    0.81    0.24
   0  19  13    0.89    0.24
   0 -19 -13    0.86    0.26
   0 -19 -13    0.81    0.23
   0 -19 -13    0.89    0.21
   0  19  12    0.63    0.21
   0  19  12    0.05    0.20
   0 -19 -12    0.01    0.15
   0 -19 -12    0.12    0.18
   0 -19 -12   -0.07    0.22
   0  19  11    0.18    0.19
   0  19  11    0.13    0.21
   0 -19 -11    0.54    0.21
   0 -19 -11    0.35    0.23
   0 -19 -11    0.10    0.16
   0  19  10   -0.25    0.16
   0  19  10    0.03    0.15
   0  19  10    0.02    0.19
   0 -19 -10    0.39    0.21
   0 -19 -10   -0.10    0.22
   0 -19 -10   -0.28    0.17
   0  19   9    8.25    0.53
   0  19   9    7.56    0.47
   0  19   9    6.94    0.50
   0 -19  -9    8.05    0.50
   0 -19  -9    7.51    0.53
   0 -19  -9    7.82    0.53
   0  19   8    0.31    0.19
   0  19   8    0.09    0.18
   0  19   8    0.14    0.16
   0 -19  -8   -0.11    0.17
   0 -19  -8    0.04    0.19
   0 -19  -8    0.06    0.19
   0  19   7   27.45    1.29
   0  19   7   27.25    1.32
   0  19   7   27.93    1.33
   0 -19  -7   27.26    1.33
   0 -19  -7   27.98    1.32
   0 -19  -7   29.18    1.34
   0  19   6   -0.01    0.16
   0  19   6    0.33    0.19
   0  19   6   -0.08    0.16
   0 -19  -6    0.05    0.18
   0 -19  -6   -0.08    0.17
   0 -19  -6    0.35    0.19
   0  19   5    4.55    0.35
   0  19   5    3.62    0.35
   0  19   5    4.57    0.39
   0 -19  -5    4.51    0.37
   0 -19  -5    3.75    0.36
   0 -19  -5    4.62    0.39
   0  19   4    0.17    0.19
   0  19   4   -0.06    0.17
   0  19   4   -0.08    0.16
   0 -19  -4   -0.22    0.15
   0 -19  -4    0.06    0.18
   0 -19  -4   -0.12    0.17
   0  19   3    0.63    0.20
   0  19   3    0.64    0.21
   0  19   3    0.51    0.22
   0  19   3    0.83    0.19
   0 -19  -3    0.46    0.21
   0 -19  -3    0.75    0.19
   0 -19  -3    0.99    0.23
   0  19   2   -0.14    0.16
   0  19   2   -0.11    0.17
   0  19   2    0.04    0.18
   0  19   2   -0.19    0.14
   0 -19  -2   -0.27    0.17
   0 -19  -2   -0.15    0.18
   0 -19  -2   -0.07    0.14
   0  19   1   -0.18    0.13
   0  19   1   -0.15    0.18
   0  19   1    0.13    0.17
   0 -19  -1   -0.05    0.21
   0 -19  -1    0.20    0.17
   0 -19  -1    0.03    0.14
   0  19   0    0.13    0.19
   0  19   0   -0.33    0.12
   0  19   0    0.01    0.17
   0 -19   0   -0.05    0.17
   0 -19   0    0.39    0.23
   0 -19   0    0.08    0.14
   0  19  -1    0.14    0.17
   0  19  -1   -0.04    0.12
   0  19  -1   -0.04    0.19
   0 -19   1    0.03    0.12
   0 -19   1   -0.13    0.20
   0 -19   1   -0.11    0.17
   0  19  -2   -0.17    0.17
   0  19  -2    0.23    0.21
   0  19  -2   -0.01    0.10
   0 -19   2   -0.03    0.17
   0 -19   2    0.23    0.20
   0 -19   2    0.04    0.11
   0  19  -3    0.64    0.21
   0  19  -3    0.73    0.22
   0 -19   3    0.27    0.20
   0 -19   3    0.88    0.23
   0 -19   3    0.87    0.12
   0  19  -4   -0.27    0.17
   0  19  -4    0.13    0.16
   0 -19   4    0.06    0.18
   0 -19   4   -0.34    0.17
   0 -19   4   -0.09    0.08
   0  19  -5    3.51    0.34
   0  19  -5    4.04    0.40
   0 -19   5    4.48    0.23
   0 -19   5    4.23    0.38
   0 -19   5    4.49    0.37
   0  19  -6    0.22    0.23
   0  19  -6    0.08    0.17
   0 -19   6   -0.36    0.20
   0 -19   6   -0.16    0.18
   0  19  -7   26.52    1.29
   0  19  -7   27.55    1.34
   0 -19   7   27.14    1.29
   0 -19   7   27.27    1.29
   0  19  -8    0.09    0.17
   0  19  -8    0.07    0.18
   0 -19   8   -0.02    0.17
   0 -19   8    0.08    0.19
   0  19  -9    7.83    0.53
   0  19  -9    7.97    0.54
   0 -19   9    8.09    0.54
   0 -19   9    7.83    0.53
   0  19 -10    0.20    0.19
   0  19 -10   -0.39    0.15
   0 -19  10    0.17    0.20
   0 -19  10   -0.11    0.19
   0  19 -11    0.00    0.22
   0  19 -11    0.09    0.19
   0 -19  11    0.41    0.20
   0 -19  11    0.09    0.18
   0  19 -12    0.05    0.18
   0  19 -12   -0.02    0.23
   0 -19  12    0.30    0.19
   0 -19  12   -0.09    0.18
   0  19 -13    0.72    0.26
   0  19 -13    0.77    0.22
   0 -19  13    0.86    0.21
   0 -19  13    0.92    0.09
   0 -19  13    0.97    0.09
   0 -19  13    0.63    0.22
   0  19 -14   -0.08    0.22
   0  19 -14   -0.11    0.18
   0 -19  14    0.00    0.07
   0 -19  14   -0.08    0.18
   0 -19  14   -0.16    0.15
   0  19 -15    0.10    0.20
   0  19 -15    0.00    0.23
   0 -19  15    0.24    0.08
   0 -19  15   -0.05    0.16
   0 -19  15    0.20    0.23
   0 -19  15    0.12    0.21
   0  19 -16   -0.09    0.19
   0  19 -16   -0.16    0.22
   0 -19  16   -0.20    0.14
   0 -19  16    0.07    0.22
   0 -19  16   -0.08    0.18
   0  19 -17   -0.16    0.20
   0  19 -17   -0.07    0.23
   0 -19  17    0.26    0.24
   0 -19  17    0.10    0.19
   0 -19  17   -0.35    0.14
   0  19 -18   -0.21    0.19
   0  19 -18   -0.12    0.23
   0 -19  18    0.10    0.23
   0 -19  18   -0.01    0.15
   0 -19  18    0.17    0.19
   0  19 -19    0.35    0.25
   0  19 -19   -0.12    0.21
   0 -19  19    0.50    0.23
   0 -19  19    0.11    0.23
   0 -19  19    0.45    0.17
   0  19 -20   -0.13    0.22
   0  19 -20   -0.20    0.20
   0 -19  20   -0.21    0.14
   0 -19  20   -0.08    0.21
   0 -19  20    0.21    0.23
   0  19 -21    4.68    0.47
   0  19 -21    5.38    0.46
   0 -19  21    4.45    0.46
   0 -19  21    4.63    0.35
   0 -19  21    6.40    0.47
   0  19 -22   -0.43    0.18
   0  19 -22    0.04    0.22
   0 -19  22    0.02    0.21
   0 -19  22   -0.29    0.21
   0  19 -23    0.82    0.28
   0  19 -23    1.01    0.25
   0 -19  23    1.05    0.26
   0 -19  23    1.49    0.30
   0  19 -24   -0.45    0.21
   0  19 -24   -0.21    0.22
   0 -19  24   -0.11    0.22
   0 -19  24   -0.25    0.19
   0  19 -25   -0.26    0.25
   0  19 -25   -0.13    0.21
   0 -19  25   -0.04    0.20
   0 -19  25   -0.16    0.22
   0  19 -26   -0.23    0.21
   0  19 -26   -0.29    0.21
   0 -19  26   -0.31    0.21
   0 -19  26   -0.16    0.20
   0  19 -27   -0.06    0.21
   0  19 -27   -0.17    0.22
   0 -19  27   -0.35    0.21
   0 -19  27   -0.05    0.26
   0  19 -28   -0.33    0.22
   0  19 -28   -0.33    0.20
   0 -19  28   -0.18    0.22
   0 -19  28    0.06    0.21
   0  19 -29    1.08    0.29
   0  19 -29    1.53    0.30
   0 -19  29    1.52    0.31
   0 -19  29    1.81    0.31
   0  19 -30    0.02    0.24
   0  19 -30   -0.41    0.21
   0 -19  30   -0.05    0.24
   0 -19  30   -0.61    0.21
   0  20  29   -0.17    0.23
   0  20  29   -0.21    0.23
   0  20  29   -0.04    0.20
   0  20  28    0.03    0.20
   0  20  28    0.40    0.25
   0  20  28   -0.27    0.18
   0  20  27   -0.21    0.21
   0  20  27    0.08    0.22
   0  20  27   -0.09    0.23
   0 -20 -27    0.25    0.20
   0  20  26    1.32    0.31
   0  20  26    1.94    0.30
   0  20  26    1.86    0.30
   0 -20 -26    2.19    0.31
   0  20  25   -0.18    0.22
   0  20  25   -0.47    0.22
   0  20  25    0.04    0.21
   0 -20 -25    0.05    0.20
   0  20  24    2.56    0.35
   0  20  24    3.12    0.36
   0  20  24    2.37    0.35
   0 -20 -24    3.61    0.38
   0  20  23   -0.25    0.21
   0  20  23    0.04    0.21
   0  20  23   -0.16    0.17
   0 -20 -23   -0.16    0.19
   0  20  22    1.09    0.28
   0  20  22    1.38    0.27
   0  20  22    1.32    0.26
   0 -20 -22    1.46    0.29
   0  20  21    0.24    0.20
   0  20  21   -0.08    0.19
   0  20  21   -0.20    0.23
   0 -20 -21   -0.52    0.18
   0  20  20    0.69    0.25
   0  20  20    0.90    0.27
   0  20  20    0.49    0.25
   0 -20 -20    0.42    0.22
   0  20  19   -0.39    0.18
   0  20  19   -0.36    0.15
   0  20  19    0.22    0.23
   0 -20 -19   -0.18    0.19
   0  20  18    0.34    0.21
   0  20  18   -0.20    0.22
   0 -20 -18    0.42    0.22
   0 -20 -18   -0.25    0.16
   0 -20 -18    0.21    0.24
   0  20  17    0.20    0.22
   0  20  17   -0.14    0.20
   0 -20 -17   -0.14    0.22
   0 -20 -17    0.08    0.20
   0 -20 -17   -0.16    0.16
   0  20  16    1.19    0.24
   0  20  16    1.25    0.27
   0 -20 -16    1.33    0.26
   0 -20 -16    1.32    0.23
   0 -20 -16    1.01    0.29
   0  20  15   -0.13    0.20
   0  20  15    0.06    0.20
   0 -20 -15   -0.01    0.22
   0 -20 -15    0.01    0.17
   0 -20 -15   -0.11    0.16
   0  20  14    0.31    0.22
   0  20  14   -0.08    0.18
   0 -20 -14    0.36    0.17
   0 -20 -14    0.08    0.26
   0 -20 -14    0.17    0.20
   0  20  13   -0.07    0.20
   0  20  13    0.13    0.19
   0 -20 -13    0.07    0.17
   0 -20 -13    0.00    0.18
   0 -20 -13   -0.24    0.20
   0  20  12    0.18    0.20
   0  20  12   -0.09    0.19
   0 -20 -12    0.08    0.19
   0 -20 -12   -0.33    0.18
   0 -20 -12    0.13    0.18
   0  20  11   -0.03    0.17
   0  20  11   -0.10    0.19
   0 -20 -11   -0.05    0.16
   0 -20 -11   -0.06    0.19
   0 -20 -11   -0.06    0.20
   0  20  10    4.92    0.43
   0  20  10    4.97    0.41
   0  20  10    5.38    0.37
   0 -20 -10    4.09    0.41
   0 -20 -10    5.00    0.41
   0 -20 -10    5.51    0.42
   0  20   9    0.12    0.19
   0  20   9    0.20    0.20
   0  20   9    0.03    0.16
   0 -20  -9   -0.16    0.20
   0 -20  -9   -0.11    0.17
   0 -20  -9    0.14    0.17
   0  20   8    8.86    0.56
   0  20   8    8.35    0.56
   0  20   8    8.67    0.52
   0 -20  -8    8.02    0.56
   0 -20  -8    8.92    0.57
   0 -20  -8    8.73    0.54
   0  20   7    0.01    0.18
   0  20   7   -0.11    0.17
   0  20   7    0.25    0.15
   0 -20  -7    0.16    0.19
   0 -20  -7   -0.23    0.18
   0 -20  -7    0.06    0.17
   0  20   6    7.43    0.49
   0  20   6    6.95    0.46
   0  20   6    6.97    0.49
   0 -20  -6    7.68    0.50
   0 -20  -6    6.74    0.49
   0 -20  -6    7.51    0.49
   0  20   5    0.05    0.18
   0  20   5   -0.22    0.17
   0  20   5   -0.15    0.17
   0 -20  -5    0.01    0.17
   0 -20  -5   -0.13    0.17
   0 -20  -5    0.06    0.18
   0  20   4    3.22    0.33
   0  20   4    2.92    0.31
   0  20   4    3.71    0.34
   0 -20  -4    3.61    0.35
   0 -20  -4    3.53    0.35
   0 -20  -4    3.60    0.32
   0  20   3   -0.27    0.15
   0  20   3    0.06    0.15
   0  20   3    0.14    0.17
   0  20   3    0.18    0.19
   0 -20  -3    0.00    0.14
   0 -20  -3   -0.11    0.17
   0 -20  -3    0.18    0.20
   0  20   2   22.53    1.11
   0  20   2   22.21    1.11
   0  20   2   22.57    1.12
   0  20   2   23.99    1.07
   0 -20  -2   21.49    1.07
   0 -20  -2   24.39    1.17
   0 -20  -2   23.34    1.13
   0  20   1   -0.18    0.17
   0  20   1   -0.03    0.17
   0  20   1    0.00    0.15
   0  20   1   -0.09    0.13
   0 -20  -1   -0.19    0.18
   0 -20  -1   -0.06    0.13
   0 -20  -1   -0.32    0.16
   0  20   0   87.57    3.45
   0  20   0   80.09    3.53
   0  20   0   77.82    3.50
   0 -20   0   80.99    3.52
   0 -20   0   79.87    3.55
   0 -20   0   78.84    3.45
   0  20  -1   -0.05    0.11
   0  20  -1    0.03    0.19
   0  20  -1   -0.01    0.18
   0 -20   1    0.12    0.21
   0 -20   1   -0.02    0.11
   0 -20   1   -0.12    0.18
   0  20  -2   22.40    1.12
   0  20  -2   21.82    1.08
   0  20  -2   22.63    0.99
   0 -20   2   21.25    1.11
   0 -20   2   22.54    1.08
   0 -20   2   22.12    1.00
   0  20  -3    0.06    0.19
   0  20  -3    0.10    0.18
   0 -20   3   -0.03    0.16
   0 -20   3    0.10    0.19
   0 -20   3   -0.04    0.09
   0  20  -4    2.94    0.30
   0  20  -4    3.12    0.35
   0 -20   4    3.17    0.34
   0 -20   4    3.11    0.32
   0 -20   4    3.62    0.21
   0  20  -5    0.01    0.18
   0  20  -5   -0.04    0.16
   0 -20   5   -0.20    0.17
   0 -20   5   -0.06    0.17
   0 -20   5   -0.02    0.06
   0  20  -6    6.94    0.48
   0  20  -6    7.37    0.54
   0 -20   6    7.00    0.49
   0 -20   6    7.50    0.50
   0  20  -7   -0.13    0.17
   0  20  -7   -0.10    0.16
   0 -20   7   -0.11    0.17
   0 -20   7    0.00    0.21
   0  20  -8    6.65    0.49
   0  20  -8    7.19    0.55
   0 -20   8    7.62    0.50
   0 -20   8    7.80    0.52
   0  20  -9   -0.23    0.18
   0  20  -9   -0.13    0.22
   0 -20   9   -0.02    0.17
   0 -20   9   -0.26    0.20
   0  20 -10    4.48    0.39
   0  20 -10    3.91    0.41
   0 -20  10    4.56    0.39
   0 -20  10    4.48    0.39
   0  20 -11   -0.12    0.17
   0  20 -11   -0.02    0.22
   0 -20  11   -0.09    0.19
   0 -20  11   -0.15    0.19
   0  20 -12   -0.10    0.22
   0  20 -12   -0.35    0.18
   0 -20  12   -0.39    0.19
   0 -20  12    0.11    0.17
   0  20 -13   -0.01    0.17
   0  20 -13   -0.10    0.19
   0 -20  13   -0.12    0.20
   0 -20  13   -0.13    0.18
   0  20 -14    0.25    0.24
   0  20 -14    0.16    0.20
   0 -20  14    0.54    0.19
   0 -20  14   -0.05    0.20
   0  20 -15   -0.26    0.21
   0  20 -15   -0.20    0.18
   0 -20  15    0.06    0.16
   0 -20  15   -0.15    0.18
   0  20 -16    1.41    0.26
   0  20 -16    1.12    0.29
   0 -20  16    1.62    0.27
   0 -20  16    1.25    0.21
   0  20 -17   -0.07    0.23
   0  20 -17   -0.28    0.18
   0 -20  17   -0.26    0.19
   0 -20  17   -0.23    0.15
   0 -20  17    0.22    0.24
   0  20 -18   -0.08    0.20
   0  20 -18   -0.34    0.22
   0 -20  18   -0.16    0.21
   0 -20  18    0.22    0.23
   0 -20  18    0.02    0.16
   0  20 -19   -0.14    0.23
   0  20 -19    0.12    0.21
   0 -20  19    0.14    0.24
   0 -20  19    0.01    0.16
   0 -20  19    0.00    0.20
   0  20 -20    0.79    0.26
   0  20 -20    0.56    0.26
   0 -20  20    0.54    0.23
   0 -20  20    0.56    0.27
   0 -20  20    0.63    0.18
   0  20 -21   -0.23    0.19
   0  20 -21   -0.40    0.21
   0 -20  21   -0.18    0.14
   0 -20  21   -0.33    0.18
   0 -20  21   -0.10    0.24
   0  20 -22    1.04    0.30
   0  20 -22    1.29    0.27
   0 -20  22    1.27    0.28
   0 -20  22    1.52    0.31
   0  20 -23   -0.06    0.20
   0  20 -23   -0.40    0.21
   0 -20  23    0.02    0.22
   0 -20  23   -0.45    0.18
   0  20 -24    2.34    0.34
   0  20 -24    2.25    0.35
   0 -20  24    2.34    0.35
   0 -20  24    2.98    0.34
   0  20 -25   -0.42    0.21
   0  20 -25   -0.31    0.19
   0 -20  25   -0.01    0.22
   0 -20  25   -0.08    0.21
   0  20 -26    1.15    0.28
   0  20 -26    1.33    0.30
   0 -20  26    2.51    0.33
   0 -20  26    1.46    0.31
   0  20 -27   -0.45    0.23
   0  20 -27   -0.30    0.20
   0 -20  27   -0.30    0.20
   0 -20  27   -0.02    0.23
   0  20 -28   -0.23    0.21
   0  20 -28   -0.18    0.21
   0 -20  28    0.01    0.23
   0 -20  28   -0.10    0.22
   0  20 -29   -0.43    0.20
   0  20 -29   -0.18    0.21
   0 -20  29   -0.40    0.20
   0 -20  29    0.20    0.25
   0  21  29    0.97    0.26
   0  21  28   -0.34    0.22
   0  21  28    0.32    0.21
   0  21  28    0.00    0.23
   0  21  27   -0.14    0.23
   0  21  27   -0.17    0.18
   0  21  27    0.07    0.20
   0  21  26   -0.20    0.22
   0  21  26   -0.01    0.21
   0  21  26   -0.04    0.19
   0 -21 -26    0.08    0.19
   0  21  25    0.17    0.24
   0  21  25    0.49    0.22
   0  21  25   -0.34    0.22
   0 -21 -25    0.49    0.22
   0  21  24   -0.55    0.22
   0  21  24    0.04    0.23
   0  21  24    0.00    0.19
   0 -21 -24   -0.17    0.19
   0  21  23    0.58    0.23
   0  21  23    0.66    0.22
   0  21  23    0.61    0.26
   0 -21 -23    0.91    0.25
   0  21  22   -0.35    0.21
   0  21  22    0.03    0.20
   0  21  22    0.07    0.20
   0 -21 -22    0.02    0.20
   0  21  21    0.05    0.22
   0  21  21    0.30    0.23
   0  21  21    0.27    0.21
   0 -21 -21    0.43    0.22
   0  21  20   -0.53    0.20
   0  21  20    0.07    0.19
   0  21  20    0.02    0.18
   0 -21 -20   -0.05    0.19
   0  21  19    0.23    0.23
   0  21  19    0.35    0.25
   0  21  19    0.29    0.21
   0 -21 -19   -0.20    0.21
   0  21  18   -0.33    0.21
   0  21  18   -0.21    0.18
   0 -21 -18   -0.11    0.16
   0 -21 -18   -0.24    0.19
   0  21  17    0.53    0.21
   0  21  17    0.03    0.23
   0 -21 -17    0.40    0.26
   0 -21 -17    0.52    0.20
   0 -21 -17    0.61    0.24
   0  21  16    0.14    0.21
   0  21  16    0.02    0.20
   0 -21 -16    0.03    0.17
   0 -21 -16    0.18    0.19
   0 -21 -16   -0.59    0.22
   0  21  15    0.21    0.22
   0  21  15    0.14    0.20
   0 -21 -15    0.01    0.18
   0 -21 -15    0.01    0.23
   0 -21 -15    0.03    0.18
   0  21  14   -0.15    0.17
   0  21  14   -0.15    0.20
   0 -21 -14   -0.10    0.18
   0 -21 -14   -0.07    0.18
   0 -21 -14    0.00    0.25
   0  21  13    2.21    0.30
   0  21  13    1.75    0.27
   0 -21 -13    2.00    0.35
   0 -21 -13    1.97    0.25
   0 -21 -13    2.46    0.30
   0  21  12   -0.05    0.20
   0  21  12    0.16    0.20
   0 -21 -12    0.07    0.18
   0 -21 -12   -0.05    0.18
   0 -21 -12   -0.09    0.19
   0  21  11    4.11    0.39
   0  21  11    4.49    0.39
   0 -21 -11    4.11    0.36
   0 -21 -11    3.46    0.39
   0 -21 -11    5.43    0.43
   0  21  10   -0.05    0.15
   0  21  10   -0.18    0.18
   0  21  10   -0.01    0.19
   0 -21 -10   -0.04    0.19
   0 -21 -10   -0.06    0.18
   0 -21 -10    0.06    0.16
   0  21   9    2.15    0.24
   0  21   9    1.75    0.28
   0  21   9    1.77    0.26
   0 -21  -9    1.73    0.28
   0 -21  -9    1.55    0.25
   0 -21  -9    1.80    0.28
   0  21   8   -0.23    0.17
   0  21   8    0.07    0.17
   0  21   8   -0.17    0.19
   0 -21  -8    0.04    0.17
   0 -21  -8    0.04    0.18
   0 -21  -8    0.04    0.18
   0  21   7    0.44    0.20
   0  21   7    0.46    0.19
   0  21   7    0.32    0.19
   0 -21  -7    0.26    0.19
   0 -21  -7    0.49    0.19
   0 -21  -7    0.72    0.21
   0  21   6   -0.23    0.17
   0  21   6   -0.16    0.17
   0  21   6   -0.02    0.17
   0 -21  -6   -0.10    0.17
   0 -21  -6    0.02    0.17
   0 -21  -6    0.08    0.17
   0  21   5    2.41    0.28
   0  21   5    2.45    0.29
   0  21   5    2.59    0.29
   0 -21  -5    2.23    0.28
   0 -21  -5    2.89    0.30
   0 -21  -5    2.72    0.31
   0  21   4    0.02    0.17
   0  21   4   -0.15    0.16
   0  21   4   -0.16    0.17
   0 -21  -4   -0.13    0.17
   0 -21  -4   -0.27    0.18
   0 -21  -4   -0.14    0.15
   0  21   3   18.75    0.92
   0  21   3   18.75    0.92
   0  21   3   17.02    0.92
   0 -21  -3   16.65    0.87
   0 -21  -3   17.87    0.95
   0 -21  -3   18.16    0.92
   0  21   2    0.01    0.14
   0  21   2    0.01    0.18
   0  21   2   -0.16    0.18
   0  21   2    0.08    0.17
   0 -21  -2    0.11    0.14
   0 -21  -2   -0.05    0.18
   0 -21  -2   -0.05    0.20
   0  21   1    2.94    0.30
   0  21   1    3.65    0.27
   0  21   1    3.21    0.31
   0  21   1    3.36    0.34
   0 -21  -1    3.03    0.32
   0 -21  -1    3.25    0.28
   0 -21  -1    2.53    0.33
   0  21   0    0.22    0.12
   0  21   0    0.10    0.17
   0  21   0    0.16    0.20
   0 -21   0    0.21    0.13
   0 -21   0    0.24    0.18
   0 -21   0    0.50    0.22
   0  21  -1    3.66    0.24
   0  21  -1    2.72    0.31
   0  21  -1    3.39    0.35
   0 -21   1    3.13    0.25
   0 -21   1    2.99    0.35
   0 -21   1    2.86    0.31
   0  21  -2    0.04    0.19
   0  21  -2   -0.04    0.18
   0 -21   2    0.08    0.17
   0 -21   2    0.05    0.10
   0 -21   2    0.08    0.20
   0  21  -3   17.78    0.96
   0  21  -3   18.61    0.91
   0 -21   3   16.80    0.95
   0 -21   3   18.35    0.92
   0 -21   3   18.21    0.81
   0  21  -4    0.05    0.21
   0  21  -4   -0.08    0.16
   0 -21   4   -0.05    0.18
   0 -21   4    0.04    0.08
   0 -21   4    0.06    0.19
   0  21  -5    2.46    0.33
   0  21  -5    2.37    0.28
   0 -21   5    2.52    0.30
   0 -21   5    2.56    0.30
   0  21  -6   -0.23    0.20
   0  21  -6   -0.07    0.17
   0 -21   6   -0.22    0.17
   0 -21   6   -0.32    0.17
   0  21  -7    0.27    0.22
   0  21  -7    0.39    0.19
   0 -21   7    0.23    0.19
   0 -21   7    0.27    0.19
   0  21  -8   -0.30    0.16
   0  21  -8   -0.08    0.22
   0 -21   8   -0.16    0.17
   0 -21   8   -0.18    0.18
   0  21  -9    1.52    0.30
   0  21  -9    2.04    0.29
   0 -21   9    1.61    0.27
   0 -21   9    1.65    0.26
   0  21 -10   -0.04    0.22
   0  21 -10   -0.18    0.18
   0 -21  10   -0.34    0.18
   0 -21  10   -0.04    0.20
   0  21 -11    4.09    0.38
   0  21 -11    4.16    0.41
   0 -21  11    4.53    0.39
   0 -21  11    4.75    0.40
   0  21 -12   -0.35    0.21
   0  21 -12   -0.25    0.18
   0 -21  12   -0.10    0.18
   0 -21  12    0.03    0.19
   0  21 -13    2.49    0.35
   0  21 -13    2.43    0.30
   0 -21  13    2.63    0.29
   0 -21  13    1.73    0.27
   0  21 -14    0.17    0.24
   0  21 -14    0.24    0.19
   0 -21  14   -0.05    0.18
   0 -21  14   -0.17    0.17
   0  21 -15    0.08    0.20
   0  21 -15    0.13    0.24
   0 -21  15   -0.04    0.20
   0 -21  15    0.47    0.20
   0  21 -16    0.01    0.18
   0  21 -16    0.14    0.20
   0 -21  16    0.05    0.17
   0 -21  16    0.18    0.21
   0  21 -17    0.51    0.22
   0  21 -17    0.02    0.18
   0 -21  17    0.54    0.23
   0 -21  17    0.61    0.20
   0  21 -18    0.06    0.24
   0  21 -18   -0.30    0.20
   0 -21  18   -0.07    0.20
   0 -21  18   -0.13    0.16
   0  21 -19    0.30    0.25
   0  21 -19    0.17    0.21
   0 -21  19    0.44    0.18
   0 -21  19    0.18    0.22
   0 -21  19    0.29    0.26
   0  21 -20   -0.20    0.21
   0  21 -20   -0.33    0.22
   0 -21  20    0.09    0.21
   0 -21  20   -0.03    0.23
   0 -21  20    0.14    0.16
   0  21 -21    0.47    0.23
   0  21 -21    0.49    0.25
   0 -21  21    0.20    0.21
   0 -21  21    0.25    0.24
   0  21 -22   -0.39    0.19
   0  21 -22   -0.30    0.21
   0 -21  22   -0.37    0.21
   0 -21  22   -0.44    0.17
   0  21 -23    0.56    0.27
   0  21 -23    0.26    0.22
   0 -21  23    1.01    0.26
   0 -21  23    0.19    0.25
   0  21 -24   -0.46    0.21
   0  21 -24   -0.13    0.21
   0 -21  24   -0.46    0.22
   0 -21  24    0.02    0.22
   0  21 -25   -0.35    0.21
   0  21 -25   -0.15    0.21
   0 -21  25   -0.06    0.21
   0 -21  25   -0.11    0.22
   0  21 -26   -0.50    0.21
   0  21 -26   -0.35    0.19
   0 -21  26   -0.18    0.20
   0 -21  26   -0.39    0.22
   0  21 -27   -0.34    0.22
   0  21 -27   -0.24    0.22
   0 -21  27   -0.22    0.22
   0 -21  27   -0.48    0.19
   0  21 -28   -0.16    0.22
   0  21 -28   -0.58    0.20
   0 -21  28   -0.31    0.22
   0 -21  28    0.00    0.23
   0  22  28    0.30    0.22
   0  22  28   -0.10    0.25
   0  22  28   -0.34    0.21
   0  22  27   -0.22    0.23
   0  22  27   -0.08    0.19
   0  22  27    0.05    0.21
   0  22  26    0.14    0.24
   0  22  26    0.14    0.21
   0  22  26   -0.06    0.22
   0  22  25    0.02    0.20
   0  22  25    0.01    0.18
   0  22  25   -0.32    0.22
   0 -22 -25   -0.20    0.20
   0  22  24    2.78    0.33
   0  22  24    2.42    0.32
   0  22  24    1.86    0.33
   0 -22 -24    2.91    0.34
   0  22  23   -0.13    0.19
   0  22  23    0.06    0.22
   0  22  23    0.00    0.20
   0 -22 -23    0.21    0.21
   0  22  22    1.48    0.28
   0  22  22    1.64    0.31
   0  22  22    1.26    0.29
   0 -22 -22    1.83    0.30
   0  22  21   -0.11    0.22
   0  22  21   -0.05    0.21
   0  22  21   -0.01    0.19
   0 -22 -21    0.19    0.21
   0  22  20    0.51    0.25
   0  22  20    0.82    0.24
   0  22  20    0.48    0.24
   0 -22 -20    0.42    0.21
   0  22  19   -0.30    0.19
   0  22  19   -0.37    0.20
   0 -22 -19   -0.04    0.20
   0 -22 -19   -0.21    0.16
   0  22  18    4.81    0.44
   0  22  18    4.45    0.42
   0 -22 -18    4.83    0.44
   0 -22 -18    4.48    0.38
   0  22  17   -0.04    0.23
   0  22  17    0.08    0.19
   0 -22 -17    0.09    0.18
   0 -22 -17    0.08    0.25
   0 -22 -17    0.32    0.22
   0  22  16    0.56    0.22
   0  22  16    0.42    0.24
   0 -22 -16    0.49    0.22
   0 -22 -16    0.24    0.26
   0 -22 -16    0.14    0.18
   0  22  15    0.46    0.21
   0  22  15    0.07    0.21
   0 -22 -15   -0.04    0.20
   0 -22 -15   -0.18    0.22
   0 -22 -15    0.11    0.19
   0  22  14    2.97    0.33
   0  22  14    2.70    0.34
   0 -22 -14    2.73    0.30
   0 -22 -14    2.87    0.34
   0 -22 -14    3.35    0.39
   0  22  13    0.21    0.19
   0  22  13   -0.02    0.19
   0 -22 -13   -0.10    0.19
   0 -22 -13   -0.15    0.15
   0 -22 -13   -0.21    0.24
   0  22  12    0.22    0.21
   0  22  12   -0.21    0.17
   0 -22 -12   -0.10    0.19
   0 -22 -12   -0.21    0.23
   0 -22 -12    0.42    0.20
   0  22  11    0.02    0.20
   0  22  11    0.28    0.20
   0 -22 -11   -0.14    0.17
   0 -22 -11   -0.03    0.22
   0 -22 -11   -0.23    0.18
   0  22  10    0.80    0.19
   0  22  10    0.45    0.23
   0  22  10    0.68    0.21
   0 -22 -10    0.22    0.23
   0 -22 -10    0.62    0.21
   0 -22 -10    0.77    0.23
   0  22   9   -0.19    0.20
   0  22   9   -0.21    0.18
   0  22   9   -0.03    0.15
   0 -22  -9    0.18    0.20
   0 -22  -9   -0.16    0.19
   0 -22  -9   -0.22    0.18
   0  22   8    2.29    0.29
   0  22   8    2.14    0.26
   0  22   8    1.87    0.29
   0 -22  -8    2.63    0.30
   0 -22  -8    2.40    0.30
   0 -22  -8    1.95    0.29
   0  22   7    0.08    0.18
   0  22   7   -0.41    0.18
   0  22   7    0.11    0.16
   0 -22  -7    0.04    0.18
   0 -22  -7    0.04    0.18
   0 -22  -7    0.18    0.19
   0  22   6    1.19    0.25
   0  22   6    1.43    0.24
   0  22   6    0.95    0.21
   0 -22  -6    1.04    0.24
   0 -22  -6    1.02    0.24
   0 -22  -6    1.37    0.24
   0  22   5   -0.24    0.19
   0  22   5    0.05    0.17
   0  22   5    0.01    0.16
   0 -22  -5    0.00    0.19
   0 -22  -5   -0.15    0.15
   0 -22  -5    0.06    0.18
   0  22   4    9.52    0.60
   0  22   4    9.05    0.57
   0  22   4    9.85    0.58
   0 -22  -4    9.72    0.60
   0 -22  -4    9.68    0.61
   0 -22  -4   10.00    0.57
   0  22   3    0.01    0.17
   0  22   3    0.23    0.19
   0  22   3   -0.07    0.18
   0 -22  -3    0.05    0.20
   0 -22  -3   -0.25    0.13
   0 -22  -3    0.17    0.20
   0  22   2   39.20    1.81
   0  22   2   37.45    1.81
   0  22   2   42.22    1.76
   0  22   2   37.53    1.82
   0 -22  -2   39.73    1.77
   0 -22  -2   42.06    1.83
   0  22   1   -0.02    0.19
   0  22   1   -0.03    0.13
   0  22   1    0.05    0.17
   0  22   1   -0.29    0.18
   0 -22  -1    0.06    0.21
   0 -22  -1   -0.35    0.16
   0 -22  -1    0.08    0.13
   0  22   0   20.39    1.06
   0  22   0   21.17    1.08
   0  22   0   21.73    0.98
   0 -22   0   21.88    1.00
   0 -22   0   22.03    1.07
   0  22  -1    0.18    0.21
   0  22  -1   -0.07    0.17
   0  22  -1   -0.06    0.11
   0 -22   1    0.35    0.19
   0 -22   1    0.01    0.12
   0 -22   1    0.09    0.21
   0  22  -2   38.05    1.82
   0  22  -2   37.61    1.85
   0 -22   2   42.43    1.83
   0 -22   2   41.54    1.73
   0 -22   2   39.86    1.86
   0  22  -3    0.37    0.22
   0  22  -3   -0.09    0.18
   0 -22   3    0.24    0.10
   0 -22   3    0.08    0.20
   0 -22   3   -0.05    0.19
   0  22  -4    9.77    0.63
   0  22  -4    8.72    0.59
   0 -22   4   10.25    0.62
   0 -22   4   10.28    0.61
   0  22  -5   -0.35    0.17
   0  22  -5   -0.39    0.20
   0 -22   5    0.13    0.19
   0 -22   5   -0.11    0.19
   0  22  -6    0.74    0.22
   0  22  -6    1.16    0.24
   0 -22   6    1.07    0.23
   0 -22   6    0.97    0.23
   0  22  -7   -0.09    0.21
   0  22  -7   -0.63    0.18
   0 -22   7   -0.16    0.19
   0 -22   7   -0.05    0.18
   0  22  -8    1.96    0.32
   0  22  -8    1.77    0.27
   0 -22   8    2.21    0.30
   0 -22   8    2.41    0.30
   0  22  -9   -0.11    0.22
   0  22  -9   -0.52    0.18
   0 -22   9   -0.32    0.16
   0 -22   9   -0.09    0.18
   0  22 -10    0.59    0.26
   0  22 -10    0.38    0.21
   0 -22  10    0.24    0.21
   0 -22  10    0.29    0.21
   0  22 -11   -0.13    0.18
   0  22 -11   -0.17    0.22
   0 -22  11   -0.48    0.18
   0 -22  11   -0.60    0.17
   0  22 -12   -0.26    0.19
   0  22 -12   -0.06    0.22
   0 -22  12   -0.15    0.18
   0 -22  12   -0.22    0.18
   0  22 -13   -0.04    0.22
   0  22 -13    0.24    0.19
   0 -22  13   -0.29    0.17
   0 -22  13   -0.23    0.18
   0  22 -14    2.37    0.36
   0  22 -14    2.68    0.32
   0 -22  14    3.05    0.31
   0 -22  14    3.05    0.34
   0  22 -15   -0.08    0.18
   0  22 -15    0.02    0.20
   0 -22  15    0.18    0.21
   0 -22  15   -0.17    0.18
   0  22 -16    0.13    0.20
   0  22 -16    0.50    0.26
   0 -22  16    0.54    0.20
   0 -22  16    0.57    0.22
   0  22 -17    0.02    0.24
   0  22 -17    0.09    0.21
   0 -22  17   -0.19    0.21
   0 -22  17    0.41    0.19
   0  22 -18    4.09    0.41
   0  22 -18    4.49    0.46
   0 -22  18    4.82    0.44
   0 -22  18    5.15    0.38
   0  22 -19   -0.04    0.20
   0  22 -19   -0.35    0.21
   0 -22  19   -0.20    0.19
   0 -22  19    0.09    0.18
   0  22 -20    0.30    0.22
   0  22 -20    0.15    0.24
   0 -22  20    0.57    0.22
   0 -22  20    0.66    0.19
   0  22 -21   -0.15    0.21
   0  22 -21   -0.06    0.23
   0 -22  21   -0.30    0.20
   0  22 -22    1.12    0.26
   0  22 -22    1.59    0.31
   0 -22  22    1.03    0.26
   0 -22  22    0.92    0.29
   0  22 -23   -0.21    0.22
   0  22 -23   -0.39    0.18
   0 -22  23   -0.10    0.23
   0 -22  23   -0.30    0.19
   0  22 -24    2.26    0.35
   0  22 -24    2.57    0.34
   0 -22  24    2.68    0.33
   0 -22  24    2.02    0.35
   0  22 -25   -0.24    0.23
   0  22 -25   -0.13    0.22
   0 -22  25   -0.14    0.20
   0 -22  25    0.01    0.22
   0  22 -26   -0.34    0.20
   0  22 -26   -0.72    0.24
   0 -22  26    0.22    0.21
   0 -22  26    0.41    0.24
   0  22 -27   -0.26    0.23
   0  22 -27   -0.27    0.22
   0 -22  27   -0.16    0.21
   0 -22  27   -0.10    0.21
   0  22 -28   -0.42    0.21
   0  22 -28   -0.20    0.23
   0 -22  28   -0.15    0.22
   0 -22  28    0.08    0.24
   0  23  27    0.21    0.23
   0  23  27   -0.75    0.21
   0  23  27   -0.18    0.21
   0  23  26    0.06    0.20
   0  23  26   -0.17    0.23
   0  23  26    0.08    0.21
   0  23  25   -0.23    0.23
   0  23  25    0.58    0.24
   0  23  25    0.07    0.22
   0  23  24   -0.04    0.22
   0  23  24    0.11    0.24
   0  23  24    0.12    0.21
   0 -23 -24    0.32    0.32
   0  23  23   -0.02    0.21
   0  23  23   -0.21    0.18
   0  23  23   -0.23    0.21
   0 -23 -23   -0.08    0.20
   0  23  22   -0.11    0.21
   0  23  22    0.09    0.20
   0  23  22    0.02    0.20
   0 -23 -22   -0.06    0.20
   0  23  21    1.95    0.33
   0  23  21    1.70    0.29
   0  23  21    2.37    0.31
   0 -23 -21    2.41    0.33
   0  23  20   -0.29    0.21
   0  23  20   -0.02    0.21
   0  23  20   -0.08    0.18
   0 -23 -20   -0.10    0.19
   0  23  19    0.56    0.26
   0  23  19    1.48    0.27
   0 -23 -19    0.87    0.23
   0 -23 -19    1.18    0.22
   0  23  18    0.02    0.22
   0  23  18    0.45    0.23
   0 -23 -18   -0.19    0.17
   0 -23 -18    0.15    0.21
   0  23  17   61.83    2.91
   0  23  17   65.15    2.93
   0 -23 -17   69.36    2.94
   0 -23 -17   66.66    2.88
   0  23  16    0.30    0.23
   0  23  16    0.14    0.21
   0 -23 -16    0.43    0.23
   0 -23 -16    0.32    0.24
   0 -23 -16    0.03    0.19
   0  23  15   46.32    2.19
   0  23  15   47.12    2.19
   0 -23 -15   48.32    2.15
   0 -23 -15   47.81    2.22
   0 -23 -15   50.97    2.21
   0  23  14    0.09    0.21
   0  23  14    0.07    0.21
   0 -23 -14   -0.33    0.20
   0 -23 -14    0.03    0.19
   0 -23 -14    0.22    0.19
   0  23  13    0.28    0.22
   0  23  13    0.08    0.20
   0 -23 -13   -0.03    0.21
   0 -23 -13    0.23    0.19
   0 -23 -13    0.20    0.17
   0  23  12    0.03    0.19
   0  23  12   -0.15    0.19
   0 -23 -12    0.07    0.18
   0 -23 -12   -0.07    0.16
   0 -23 -12   -0.03    0.19
   0  23  11    0.32    0.19
   0  23  11    0.43    0.22
   0 -23 -11   -0.08    0.18
   0 -23 -11    0.16    0.18
   0 -23 -11   -0.10    0.19
   0  23  10   -0.02    0.20
   0  23  10   -0.04    0.19
   0  23  10    0.01    0.16
   0 -23 -10   -0.03    0.19
   0 -23 -10   -0.31    0.17
   0 -23 -10   -0.11    0.16
   0  23   9    0.17    0.18
   0  23   9   -0.19    0.19
   0  23   9    0.34    0.16
   0 -23  -9   -0.16    0.18
   0 -23  -9    0.21    0.21
   0 -23  -9   -0.03    0.19
   0  23   8    0.06    0.15
   0  23   8   -0.58    0.17
   0  23   8   -0.02    0.19
   0 -23  -8    0.06    0.19
   0 -23  -8    0.02    0.18
   0 -23  -8    0.13    0.20
   0  23   7    8.90    0.62
   0  23   7   10.42    0.59
   0  23   7    9.46    0.58
   0 -23  -7    8.47    0.57
   0 -23  -7    9.77    0.60
   0 -23  -7   10.37    0.62
   0  23   6   -0.28    0.19
   0  23   6   -0.24    0.16
   0  23   6   -0.03    0.17
   0 -23  -6   -0.24    0.16
   0 -23  -6    0.05    0.19
   0 -23  -6    0.39    0.24
   0  23   5    9.42    0.58
   0  23   5    9.76    0.61
   0  23   5    8.94    0.60
   0 -23  -5   10.79    0.61
   0 -23  -5    9.84    0.64
   0 -23  -5    9.72    0.57
   0  23   4   -0.17    0.21
   0  23   4    0.24    0.19
   0  23   4    0.04    0.17
   0 -23  -4    0.05    0.21
   0 -23  -4    0.13    0.19
   0 -23  -4   -0.11    0.15
   0  23   3    0.89    0.22
   0  23   3    0.61    0.23
   0  23   3    1.30    0.24
   0 -23  -3    1.09    0.24
   0 -23  -3    0.78    0.25
   0 -23  -3    0.94    0.20
   0  23   2    0.10    0.19
   0  23   2   -0.06    0.19
   0  23   2    0.55    0.20
   0 -23  -2    0.17    0.19
   0 -23  -2    0.43    0.23
   0 -23  -2    0.28    0.16
   0  23   1    0.12    0.18
   0  23   1    0.61    0.21
   0  23   1    0.13    0.21
   0 -23  -1    0.02    0.24
   0 -23  -1    0.43    0.19
   0 -23  -1   -0.26    0.15
   0  23   0    0.21    0.19
   0  23   0    0.29    0.22
   0 -23   0    0.00    0.14
   0 -23   0    0.48    0.20
   0 -23   0    0.09    0.24
   0  23  -1    0.25    0.22
   0 -23   1    0.04    0.13
   0  23  -2    0.29    0.22
   0  23  -2    0.09    0.18
   0 -23   2    0.19    0.12
   0 -23   2    0.04    0.18
   0 -23   2    0.66    0.24
   0  23  -3    0.99    0.26
   0  23  -3    0.99    0.23
   0 -23   3    1.14    0.25
   0 -23   3    0.84    0.26
   0  23  -4   -0.28    0.19
   0  23  -4    0.52    0.23
   0 -23   4    0.24    0.22
   0 -23   4   -0.31    0.19
   0  23  -5    9.53    0.61
   0  23  -5    8.81    0.57
   0 -23   5    7.36    0.56
   0 -23   5    8.85    0.57
   0  23  -6   -0.07    0.21
   0  23  -6   -0.20    0.18
   0 -23   6   -0.31    0.19
   0 -23   6    0.00    0.22
   0  23  -7    8.51    0.56
   0  23  -7    9.55    0.64
   0 -23   7    8.92    0.57
   0 -23   7    9.33    0.59
   0  23  -8   -0.32    0.19
   0  23  -8    0.01    0.23
   0 -23   8   -0.31    0.17
   0 -23   8   -0.11    0.18
   0  23  -9   -0.24    0.18
   0  23  -9    0.27    0.25
   0 -23   9    0.30    0.21
   0 -23   9    0.06    0.19
   0  23 -10   -0.12    0.17
   0  23 -10   -0.17    0.22
   0 -23  10   -0.16    0.16
   0 -23  10   -0.18    0.17
   0  23 -11   -0.19    0.22
   0  23 -11    0.21    0.19
   0 -23  11   -0.09    0.19
   0 -23  11    0.00    0.20
   0  23 -12   -0.03    0.20
   0  23 -12   -0.18    0.16
   0 -23  12   -0.15    0.18
   0 -23  12   -0.17    0.16
   0  23 -13    0.22    0.20
   0  23 -13    0.02    0.24
   0 -23  13    0.30    0.21
   0 -23  13   -0.05    0.19
   0  23 -14    0.02    0.21
   0  23 -14    0.10    0.19
   0 -23  14   -0.37    0.18
   0 -23  14    0.25    0.21
   0  23 -15   43.82    2.16
   0  23 -15   48.68    2.13
   0 -23  15   48.37    2.13
   0 -23  15   45.25    2.08
   0  23 -16    0.33    0.26
   0  23 -16    0.30    0.21
   0 -23  16    0.56    0.23
   0 -23  16    0.30    0.20
   0  23 -17   62.38    2.90
   0  23 -17   64.28    2.86
   0 -23  17   63.73    2.80
   0 -23  17   65.77    2.85
   0  23 -18    0.10    0.24
   0  23 -18    0.07    0.21
   0 -23  18   -0.01    0.18
   0 -23  18    0.26    0.21
   0  23 -19    0.91    0.26
   0  23 -19    1.42    0.31
   0 -23  19    0.62    0.23
   0 -23  19    0.90    0.21
   0  23 -20   -0.09    0.23
   0  23 -20    0.01    0.21
   0 -23  20   -0.11    0.21
   0  23 -21    1.83    0.30
   0  23 -21    2.46    0.36
   0 -23  21    1.81    0.29
   0  23 -22   -0.41    0.18
   0  23 -22   -0.33    0.22
   0 -23  22    0.10    0.22
   0  23 -23   -0.17    0.23
   0  23 -23    0.19    0.21
   0 -23  23   -0.09    0.20
   0  23 -24   -0.23    0.21
   0  23 -24   -0.29    0.23
   0 -23  24   -0.16    0.20
   0  23 -25   -0.47    0.22
   0  23 -25   -0.35    0.22
   0 -23  25   -0.12    0.20
   0  23 -26   -0.53    0.22
   0  23 -26   -0.26    0.20
   0 -23  26   -0.19    0.21
   0 -23  26   -0.49    0.21
   0  23 -27   -0.50    0.21
   0  23 -27   -0.53    0.21
   0 -23  27   -0.58    0.21
   0 -23  27   -0.24    0.24
   0  24  26    3.91    0.40
   0  24  26    3.10    0.40
   0  24  26    3.48    0.38
   0  24  25   -0.13    0.20
   0  24  25   -0.26    0.22
   0  24  25    0.24    0.22
   0  24  24    2.68    0.34
   0  24  24    3.56    0.40
   0  24  24    4.01    0.39
   0  24  23   -0.43    0.22
   0  24  23   -0.26    0.22
   0  24  23    0.47    0.23
   0  24  22    0.89    0.28
   0  24  22    0.79    0.24
   0  24  22    0.89    0.27
   0 -24 -22    1.25    0.26
   0  24  21   -0.07    0.19
   0  24  21    0.16    0.19
   0  24  21   -0.44    0.20
   0 -24 -21    0.19    0.20
   0  24  20    8.39    0.60
   0  24  20    8.90    0.62
   0  24  20    9.38    0.63
   0 -24 -20    9.74    0.62
   0  24  19   -0.28    0.22
   0  24  19    0.10    0.19
   0 -24 -19    0.03    0.19
   0  24  18   -0.02    0.21
   0  24  18   -0.12    0.22
   0 -24 -18    0.23    0.20
   0 -24 -18    0.08    0.18
   0  24  17    0.38    0.21
   0  24  17   -0.14    0.21
   0 -24 -17    0.13    0.21
   0 -24 -17   -0.09    0.17
   0  24  16    9.29    0.63
   0  24  16    9.89    0.64
   0 -24 -16    8.77    0.58
   0 -24 -16    9.82    0.63
   0  24  15    0.20    0.22
   0  24  15    0.25    0.23
   0 -24 -15    0.23    0.20
   0 -24 -15    0.12    0.21
   0  24  14    4.96    0.43
   0  24  14    4.12    0.41
   0 -24 -14    4.48    0.39
   0 -24 -14    4.42    0.45
   0 -24 -14    4.64    0.42
   0  24  13   -0.17    0.20
   0  24  13   -0.51    0.19
   0 -24 -13   -0.19    0.20
   0 -24 -13   -0.25    0.22
   0 -24 -13    0.19    0.19
   0  24  12   -0.05    0.20
   0  24  12    0.08    0.20
   0 -24 -12   -0.24    0.18
   0 -24 -12   -0.28    0.21
   0 -24 -12   -0.04    0.20
   0  24  11   -0.20    0.19
   0  24  11   -0.33    0.18
   0 -24 -11   -0.07    0.19
   0 -24 -11   -0.17    0.19
   0 -24 -11   -0.18    0.20
   0  24  10    2.24    0.26
   0  24  10    1.77    0.29
   0  24  10    1.89    0.28
   0 -24 -10    2.25    0.31
   0 -24 -10    2.12    0.30
   0 -24 -10    2.38    0.29
   0  24   9   -0.05    0.16
   0  24   9    0.07    0.18
   0  24   9    0.10    0.20
   0 -24  -9   -0.22    0.16
   0 -24  -9   -0.36    0.17
   0 -24  -9   -0.09    0.19
   0  24   8    0.20    0.19
   0  24   8    0.31    0.20
   0  24   8    0.31    0.19
   0 -24  -8    0.33    0.19
   0 -24  -8    0.27    0.20
   0 -24  -8    0.19    0.19
   0  24   7    0.01    0.19
   0  24   7    0.01    0.18
   0  24   7    0.00    0.15
   0 -24  -7   -0.06    0.17
   0 -24  -7    0.04    0.19
   0 -24  -7    0.01    0.20
   0  24   6   21.57    1.06
   0  24   6   20.69    1.03
   0  24   6   21.22    1.06
   0 -24  -6   20.58    1.03
   0 -24  -6   20.99    1.05
   0 -24  -6   20.30    1.06
   0  24   5   -0.15    0.19
   0  24   5    0.08    0.18
   0  24   5    0.03    0.17
   0 -24  -5   -0.31    0.18
   0 -24  -5   -0.02    0.20
   0 -24  -5    0.07    0.18
   0  24   4    1.07    0.24
   0  24   4    0.34    0.22
   0  24   4    1.08    0.24
   0 -24  -4    1.18    0.21
   0 -24  -4    0.90    0.25
   0 -24  -4    0.78    0.22
   0  24   3    0.04    0.19
   0  24   3    0.03    0.18
   0  24   3   -0.25    0.19
   0 -24  -3    0.02    0.22
   0 -24  -3   -0.06    0.15
   0 -24  -3    0.05    0.20
   0  24   2   75.88    3.32
   0  24   2   75.51    3.32
   0  24   2   75.03    3.33
   0 -24  -2   75.69    3.32
   0 -24  -2   78.77    3.27
   0 -24  -2   74.58    3.36
   0  24   1    0.37    0.21
   0  24   1    0.24    0.20
   0  24   1   -0.26    0.20
   0 -24  -1   -0.06    0.20
   0 -24  -1    0.22    0.23
   0 -24  -1    0.02    0.15
   0  24   0  158.66    6.79
   0  24   0  157.78    6.79
   0  24   0  158.03    6.82
   0 -24   0  159.25    6.80
   0 -24   0  164.93    6.72
   0  24  -1    0.37    0.22
   0  24  -1    0.29    0.20
   0 -24   1   -0.11    0.20
   0 -24   1    0.14    0.13
   0  24  -2   76.39    3.34
   0  24  -2   75.85    3.38
   0 -24   2   77.72    3.35
   0  24  -3   -0.32    0.17
   0  24  -3    0.55    0.24
   0 -24   3   -0.27    0.20
   0 -24   3   -0.09    0.21
   0  24  -4    0.86    0.23
   0  24  -4    0.77    0.26
   0 -24   4    0.61    0.24
   0 -24   4    1.10    0.25
   0  24  -5   -0.16    0.16
   0  24  -5   -0.18    0.18
   0 -24   5   -0.25    0.18
   0 -24   5   -0.04    0.20
   0  24  -6   19.02    1.04
   0  24  -6   20.21    1.00
   0 -24   6   20.09    1.00
   0 -24   6   19.32    1.02
   0  24  -7   -0.29    0.21
   0  24  -7   -0.19    0.18
   0 -24   7   -0.16    0.19
   0 -24   7    0.21    0.20
   0  24  -8    0.10    0.18
   0  24  -8    0.08    0.18
   0 -24   8    0.62    0.21
   0 -24   8    0.27    0.21
   0  24  -9    0.15    0.19
   0  24  -9   -0.15    0.16
   0 -24   9   -0.11    0.16
   0 -24   9   -0.13    0.17
   0  24 -10    2.08    0.29
   0  24 -10    1.94    0.33
   0 -24  10    2.64    0.30
   0 -24  10    2.37    0.30
   0  24 -11   -0.09    0.23
   0  24 -11    0.15    0.19
   0 -24  11   -0.18    0.19
   0 -24  11   -0.06    0.15
   0  24 -12   -0.19    0.22
   0  24 -12   -0.21    0.19
   0 -24  12   -0.03    0.20
   0 -24  12   -0.05    0.19
   0  24 -13   -0.25    0.19
   0  24 -13   -0.37    0.22
   0 -24  13   -0.25    0.19
   0 -24  13   -0.44    0.17
   0  24 -14    3.85    0.43
   0  24 -14    3.68    0.38
   0 -24  14    3.98    0.38
   0 -24  14    3.99    0.37
   0  24 -15    0.37    0.22
   0  24 -15   -0.02    0.24
   0 -24  15    0.20    0.22
   0 -24  15   -0.10    0.19
   0  24 -16    9.01    0.58
   0  24 -16    8.05    0.62
   0 -24  16    9.31    0.60
   0 -24  16    7.71    0.53
   0  24 -17    0.18    0.25
   0  24 -17   -0.17    0.21
   0 -24  17    0.06    0.21
   0 -24  17   -0.24    0.17
   0  24 -18   -0.13    0.21
   0  24 -18    0.20    0.24
   0 -24  18    0.26    0.23
   0 -24  18    0.01    0.18
   0  24 -19   -0.12    0.23
   0  24 -19   -0.15    0.19
   0 -24  19   -0.11    0.22
   0 -24  19   -0.26    0.21
   0  24 -20    7.79    0.57
   0  24 -20    8.61    0.62
   0 -24  20    7.94    0.57
   0  24 -21   -0.16    0.21
   0  24 -21   -0.32    0.23
   0 -24  21    0.04    0.20
   0  24 -22    0.31    0.23
   0  24 -22    0.72    0.27
   0 -24  22    0.72    0.24
   0  24 -23   -0.36    0.19
   0  24 -23   -0.05    0.24
   0 -24  23   -0.71    0.20
   0  24 -24    3.32    0.41
   0  24 -24    3.40    0.37
   0 -24  24    3.73    0.39
   0  24 -25   -0.44    0.22
   0  24 -25   -0.32    0.22
   0 -24  25   -0.36    0.20
   0  24 -26    2.28    0.36
   0  24 -26    2.37    0.34
   0 -24  26    2.85    0.35
   0  25  25   -0.04    0.23
   0  25  25    0.26    0.22
   0  25  25   -0.02    0.23
   0  25  24    0.03    0.21
   0  25  24   -0.06    0.22
   0  25  24   -0.07    0.19
   0  25  23    0.39    0.22
   0  25  23    0.74    0.24
   0  25  23    0.22    0.24
   0  25  22   -0.32    0.19
   0  25  22   -0.06    0.22
   0  25  22    0.00    0.22
   0  25  21    0.20    0.20
   0  25  21    0.39    0.24
   0  25  21    0.09    0.22
   0  25  20   -0.03    0.19
   0  25  20   -0.08    0.21
   0 -25 -20    0.15    0.20
   0  25  19    2.74    0.34
   0  25  19    3.17    0.40
   0 -25 -19    3.87    0.39
   0  25  18    0.07    0.20
   0  25  18   -0.07    0.22
   0 -25 -18    0.12    0.21
   0 -25 -18    0.17    0.21
   0  25  17   -0.01    0.22
   0  25  17    0.45    0.22
   0 -25 -17    0.14    0.17
   0 -25 -17   -0.19    0.19
   0  25  16   -0.14    0.21
   0  25  16    0.07    0.21
   0 -25 -16    0.12    0.20
   0 -25 -16    0.02    0.19
   0  25  15    1.49    0.27
   0  25  15    1.85    0.30
   0 -25 -15    1.75    0.26
   0 -25 -15    1.81    0.30
   0  25  14   -0.32    0.18
   0  25  14   -0.31    0.19
   0 -25 -14   -0.21    0.19
   0 -25 -14   -0.14    0.18
   0  25  13    1.12    0.26
   0  25  13    1.29    0.27
   0 -25 -13    1.33    0.27
   0 -25 -13    1.50    0.24
   0 -25 -13    1.55    0.27
   0  25  12   -0.31    0.19
   0  25  12   -0.19    0.19
   0 -25 -12   -0.27    0.17
   0 -25 -12    0.02    0.17
   0 -25 -12   -0.44    0.19
   0  25  11    0.08    0.21
   0  25  11   -0.01    0.19
   0 -25 -11    0.15    0.21
   0 -25 -11    0.16    0.22
   0 -25 -11    0.09    0.22
   0  25  10   -0.18    0.15
   0  25  10   -0.22    0.17
   0  25  10   -0.26    0.19
   0 -25 -10   -0.15    0.17
   0 -25 -10   -0.45    0.17
   0 -25 -10   -0.28    0.18
   0  25   9    0.45    0.19
   0  25   9    0.27    0.20
   0  25   9    0.53    0.23
   0 -25  -9    0.40    0.22
   0 -25  -9    0.47    0.19
   0 -25  -9    0.80    0.22
   0  25   8   -0.15    0.15
   0  25   8    0.02    0.19
   0  25   8   -0.26    0.18
   0 -25  -8   -0.12    0.18
   0 -25  -8   -0.17    0.17
   0 -25  -8   -0.32    0.17
   0  25   7    0.28    0.21
   0  25   7    0.29    0.20
   0  25   7    0.26    0.19
   0 -25  -7    0.20    0.20
   0 -25  -7    0.36    0.20
   0 -25  -7    0.07    0.19
   0  25   6   -0.38    0.17
   0  25   6   -0.09    0.17
   0  25   6    0.09    0.19
   0 -25  -6    0.23    0.18
   0 -25  -6    0.31    0.21
   0 -25  -6    0.21    0.20
   0  25   5    1.03    0.22
   0  25   5    0.90    0.23
   0  25   5    1.33    0.24
   0 -25  -5    0.85    0.24
   0 -25  -5    1.14    0.24
   0 -25  -5    1.07    0.21
   0  25   4    0.20    0.18
   0  25   4   -0.09    0.19
   0  25   4    0.08    0.20
   0 -25  -4   -0.09    0.14
   0 -25  -4    0.27    0.23
   0 -25  -4    0.10    0.18
   0  25   3   11.71    0.69
   0  25   3   12.26    0.69
   0  25   3   11.35    0.69
   0 -25  -3   12.50    0.65
   0 -25  -3   12.17    0.73
   0 -25  -3   13.29    0.72
   0  25   2    0.07    0.19
   0  25   2    0.25    0.19
   0  25   2    0.03    0.19
   0 -25  -2    0.38    0.16
   0 -25  -2    0.27    0.19
   0 -25  -2    0.55    0.24
   0  25   1    5.21    0.40
   0  25   1    4.14    0.40
   0  25   1    3.71    0.35
   0 -25  -1    5.44    0.43
   0 -25  -1    3.19    0.39
   0 -25  -1    4.32    0.32
   0  25   0    0.49    0.19
   0  25   0    0.57    0.22
   0 -25   0    0.24    0.23
   0  25  -1    4.67    0.43
   0  25  -1    5.01    0.40
   0 -25   1    4.33    0.44
   0 -25   1    5.34    0.41
   0  25  -2    0.08    0.20
   0  25  -2    0.33    0.20
   0 -25   2    0.16    0.19
   0  25  -3   11.36    0.68
   0  25  -3   12.05    0.72
   0 -25   3   12.69    0.70
   0  25  -4   -0.09    0.20
   0  25  -4   -0.05    0.17
   0 -25   4   -0.19    0.19
   0 -25   4   -0.05    0.21
   0  25  -5    0.72    0.21
   0  25  -5    0.57    0.25
   0 -25   5    0.82    0.25
   0 -25   5    0.81    0.24
   0  25  -6    0.05    0.19
   0  25  -6    0.05    0.23
   0 -25   6    0.06    0.22
   0 -25   6    0.09    0.20
   0  25  -7    0.47    0.20
   0  25  -7    0.40    0.20
   0 -25   7    0.20    0.21
   0 -25   7    0.09    0.19
   0  25  -8   -0.21    0.22
   0  25  -8   -0.08    0.17
   0 -25   8   -0.17    0.21
   0 -25   8   -0.17    0.19
   0  25  -9    0.44    0.26
   0  25  -9    0.64    0.22
   0 -25   9    0.25    0.20
   0 -25   9    0.43    0.19
   0  25 -10   -0.21    0.22
   0  25 -10   -0.25    0.19
   0 -25  10   -0.37    0.18
   0 -25  10   -0.02    0.17
   0  25 -11    0.23    0.24
   0  25 -11    0.17    0.20
   0 -25  11    0.30    0.20
   0 -25  11   -0.24    0.19
   0  25 -12   -0.25    0.22
   0  25 -12   -0.24    0.18
   0 -25  12   -0.03    0.20
   0 -25  12    0.09    0.19
   0  25 -13    0.68    0.27
   0  25 -13    1.21    0.25
   0 -25  13    1.65    0.26
   0 -25  13    1.06    0.25
   0  25 -14   -0.28    0.20
   0  25 -14    0.14    0.25
   0 -25  14   -0.06    0.20
   0 -25  14   -0.13    0.17
   0  25 -15    1.76    0.28
   0  25 -15    1.50    0.31
   0 -25  15    1.67    0.27
   0 -25  15    1.80    0.29
   0  25 -16   -0.11    0.19
   0  25 -16   -0.08    0.23
   0 -25  16    0.09    0.20
   0 -25  16   -0.06    0.21
   0  25 -17   -0.07    0.23
   0  25 -17   -0.13    0.21
   0 -25  17    0.21    0.23
   0 -25  17    0.46    0.19
   0  25 -18   -0.62    0.19
   0  25 -18   -0.11    0.23
   0 -25  18   -0.07    0.19
   0 -25  18   -0.21    0.21
   0  25 -19    2.48    0.37
   0  25 -19    2.61    0.33
   0 -25  19    3.27    0.36
   0  25 -20   -0.07    0.22
   0  25 -20   -0.36    0.20
   0 -25  20   -0.33    0.18
   0  25 -21    0.38    0.23
   0  25 -21    0.42    0.26
   0 -25  21    0.49    0.24
   0  25 -22   -0.11    0.23
   0  25 -22   -0.22    0.18
   0 -25  22   -0.23    0.19
   0  25 -23    0.28    0.23
   0  25 -23    0.54    0.26
   0 -25  23    0.21    0.23
   0  25 -24   -0.23    0.21
   0  25 -24   -0.27    0.22
   0 -25  24   -0.56    0.20
   0  25 -25   -0.06    0.21
   0  25 -25   -0.17    0.23
   0 -25  25   -0.63    0.20
   0  26  24   -0.14    0.20
   0  26  24   -0.04    0.22
   0  26  24    0.35    0.23
   0  26  23    0.37    0.23
   0  26  23    0.02    0.20
   0  26  23   -0.24    0.21
   0  26  22    0.01    0.23
   0  26  22    0.22    0.23
   0  26  22    0.24    0.23
   0  26  21   -0.13    0.20
   0  26  21    0.12    0.22
   0  26  21   -0.03    0.22
   0  26  20    3.98    0.40
   0  26  20    4.75    0.44
   0  26  19    0.13    0.21
   0  26  19    0.14    0.23
   0 -26 -19   -0.01    0.27
   0  26  18    0.36    0.21
   0  26  18    0.38    0.24
   0 -26 -18    0.65    0.22
   0  26  17    0.15    0.21
   0  26  17   -0.22    0.21
   0 -26 -17    0.21    0.18
   0 -26 -17   -0.04    0.20
   0  26  16    2.02    0.29
   0  26  16    2.02    0.31
   0 -26 -16    1.83    0.25
   0 -26 -16    1.61    0.27
   0  26  15    0.11    0.20
   0  26  15   -0.16    0.20
   0 -26 -15   -0.03    0.21
   0 -26 -15    0.09    0.16
   0  26  14    4.41    0.42
   0  26  14    4.68    0.42
   0 -26 -14    4.45    0.41
   0 -26 -14    4.72    0.40
   0  26  13   -0.03    0.19
   0  26  13    0.09    0.21
   0 -26 -13    0.05    0.19
   0 -26 -13   -0.09    0.18
   0  26  12   -0.18    0.18
   0  26  12   -0.22    0.19
   0 -26 -12   -0.36    0.19
   0 -26 -12    0.18    0.18
   0  26  11   -0.21    0.19
   0  26  11   -0.32    0.17
   0 -26 -11    0.14    0.21
   0 -26 -11   -0.13    0.17
   0 -26 -11   -0.27    0.19
   0  26  10    0.51    0.19
   0  26  10    0.68    0.22
   0  26  10    0.63    0.24
   0 -26 -10    0.98    0.25
   0 -26 -10    0.38    0.20
   0 -26 -10    0.40    0.22
   0  26   9   -0.40    0.19
   0  26   9   -0.14    0.19
   0  26   9   -0.04    0.17
   0 -26  -9   -0.18    0.18
   0 -26  -9   -0.39    0.19
   0 -26  -9   -0.23    0.17
   0  26   8    5.83    0.45
   0  26   8    5.88    0.44
   0  26   8    5.36    0.46
   0 -26  -8    5.72    0.47
   0 -26  -8    5.29    0.44
   0 -26  -8    6.00    0.46
   0  26   7   -0.12    0.19
   0  26   7    0.07    0.20
   0  26   7    0.08    0.20
   0 -26  -7    0.08    0.19
   0 -26  -7   -0.25    0.19
   0 -26  -7   -0.13    0.19
   0  26   6   26.17    1.24
   0  26   6   25.59    1.25
   0  26   6   24.38    1.24
   0 -26  -6   25.63    1.27
   0 -26  -6   25.00    1.22
   0 -26  -6   26.11    1.26
   0  26   5    0.17    0.19
   0  26   5    0.08    0.19
   0  26   5    0.13    0.18
   0 -26  -5   -0.18    0.17
   0 -26  -5   -0.20    0.17
   0 -26  -5    0.06    0.21
   0  26   4    4.38    0.39
   0  26   4    4.59    0.40
   0  26   4    3.61    0.36
   0 -26  -4    4.14    0.39
   0 -26  -4    4.39    0.43
   0 -26  -4    4.55    0.35
   0  26   3    0.09    0.21
   0  26   3    0.04    0.17
   0  26   3   -0.07    0.18
   0 -26  -3    0.01    0.20
   0 -26  -3    0.08    0.20
   0 -26  -3   -0.03    0.14
   0  26   2    1.75    0.27
   0  26   2    1.57    0.26
   0  26   2    1.21    0.26
   0 -26  -2    1.58    0.26
   0 -26  -2    1.55    0.28
   0  26   1   -0.11    0.20
   0  26   1   -0.04    0.19
   0  26   1    0.32    0.20
   0 -26  -1   -0.31    0.21
   0 -26  -1   -0.26    0.16
   0  26   0   11.69    0.73
   0  26   0   11.56    0.68
   0  26   0   11.64    0.70
   0 -26   0   13.45    0.71
   0 -26   0   12.22    0.75
   0  26  -1   -0.02    0.19
   0  26  -1    0.11    0.20
   0 -26   1   -0.11    0.19
   0 -26   1   -0.01    0.19
   0  26  -2    1.20    0.27
   0  26  -2    1.50    0.26
   0 -26   2    1.49    0.26
   0  26  -3    0.19    0.22
   0  26  -3   -0.01    0.19
   0 -26   3    0.08    0.20
   0  26  -4    3.50    0.36
   0  26  -4    3.55    0.35
   0 -26   4    4.05    0.37
   0  26  -5    0.09    0.19
   0  26  -5    0.01    0.22
   0 -26   5    0.02    0.19
   0 -26   5    0.52    0.23
   0  26  -6   24.15    1.18
   0  26  -6   24.30    1.22
   0 -26   6   23.87    1.19
   0 -26   6   24.82    1.22
   0  26  -7   -0.06    0.22
   0  26  -7   -0.17    0.20
   0 -26   7    0.19    0.21
   0 -26   7    0.30    0.21
   0  26  -8    4.19    0.39
   0  26  -8    4.43    0.45
   0 -26   8    5.16    0.42
   0 -26   8    5.03    0.42
   0  26  -9   -0.20    0.18
   0  26  -9    0.02    0.24
   0 -26   9   -0.32    0.19
   0 -26   9   -0.13    0.21
   0  26 -10    0.29    0.22
   0  26 -10    0.64    0.26
   0 -26  10    0.52    0.23
   0 -26  10    0.52    0.22
   0  26 -11    0.12    0.23
   0  26 -11   -0.07    0.21
   0 -26  11   -0.41    0.19
   0 -26  11    0.07    0.17
   0  26 -12   -0.22    0.22
   0  26 -12   -0.24    0.19
   0 -26  12    0.22    0.17
   0 -26  12   -0.35    0.19
   0  26 -13   -0.21    0.22
   0  26 -13   -0.31    0.19
   0 -26  13    0.00    0.18
   0 -26  13   -0.33    0.18
   0  26 -14    3.92    0.43
   0  26 -14    3.01    0.36
   0 -26  14    4.43    0.41
   0 -26  14    4.56    0.38
   0  26 -15    0.01    0.23
   0  26 -15   -0.26    0.19
   0 -26  15   -0.35    0.18
   0 -26  15    0.05    0.18
   0  26 -16    0.99    0.30
   0  26 -16    1.68    0.29
   0 -26  16    1.78    0.24
   0 -26  16    1.47    0.28
   0  26 -17   -0.21    0.23
   0  26 -17    0.04    0.20
   0 -26  17   -0.71    0.18
   0 -26  17    0.10    0.17
   0  26 -18    0.32    0.26
   0  26 -18    0.38    0.24
   0 -26  18    0.08    0.22
   0  26 -19   -0.35    0.18
   0  26 -19    0.03    0.24
   0 -26  19   -0.08    0.20
   0  26 -20    3.58    0.43
   0  26 -20    4.27    0.41
   0 -26  20    3.83    0.38
   0  26 -21   -0.44    0.19
   0  26 -21   -0.28    0.22
   0 -26  21   -0.20    0.21
   0  26 -22   -0.14    0.21
   0  26 -22   -0.01    0.19
   0 -26  22   -0.32    0.19
   0  26 -23   -0.42    0.22
   0  26 -23   -0.35    0.20
   0 -26  23   -0.23    0.20
   0  26 -24   -0.48    0.22
   0  26 -24   -0.21    0.20
   0 -26  24    0.07    0.23
   0  27  23    2.63    0.35
   0  27  23    2.42    0.32
   0  27  23    3.04    0.37
   0  27  22   -0.16    0.18
   0  27  22    0.24    0.23
   0  27  22   -0.39    0.20
   0  27  21    0.70    0.24
   0  27  21    1.08    0.30
   0  27  21    0.51    0.22
   0  27  20   -0.14    0.20
   0  27  20   -0.12    0.21
   0  27  19    0.85    0.24
   0  27  19    0.92    0.27
   0  27  18   -0.01    0.22
   0  27  18    0.06    0.21
   0  27  17    1.85    0.30
   0  27  17    1.84    0.28
   0 -27 -17    2.30    0.46
   0  27  16    0.19    0.22
   0  27  16   -0.04    0.21
   0 -27 -16    0.29    0.20
   0 -27 -16    0.15    0.19
   0  27  15    3.06    0.35
   0  27  15    3.26    0.36
   0 -27 -15    3.55    0.37
   0 -27 -15    3.64    0.35
   0  27  14   -0.46    0.19
   0  27  14    0.06    0.21
   0 -27 -14   -0.10    0.16
   0 -27 -14   -0.07    0.20
   0  27  13    3.14    0.35
   0  27  13    3.37    0.36
   0 -27 -13    3.55    0.35
   0 -27 -13    2.87    0.33
   0  27  12   -0.06    0.19
   0  27  12    0.00    0.20
   0 -27 -12   -0.17    0.17
   0 -27 -12   -0.32    0.18
   0  27  11   -0.04    0.19
   0  27  11   -0.17    0.20
   0 -27 -11   -0.15    0.21
   0 -27 -11    0.20    0.22
   0  27  10    0.13    0.17
   0  27  10    0.04    0.21
   0  27  10    0.16    0.20
   0 -27 -10   -0.28    0.20
   0 -27 -10   -0.10    0.20
   0  27   9   12.46    0.73
   0  27   9   13.49    0.71
   0  27   9   13.65    0.78
   0 -27  -9   12.55    0.75
   0 -27  -9   12.59    0.75
   0  27   8    0.14    0.20
   0  27   8    0.06    0.19
   0  27   8    0.03    0.20
   0 -27  -8   -0.03    0.18
   0 -27  -8    0.25    0.23
   0  27   7   31.15    1.55
   0  27   7   33.27    1.57
   0  27   7   34.80    1.55
   0 -27  -7   33.41    1.58
   0 -27  -7   33.71    1.57
   0  27   6    0.12    0.21
   0  27   6    0.18    0.21
   0  27   6    0.10    0.19
   0 -27  -6    0.17    0.21
   0 -27  -6    0.19    0.20
   0  27   5    0.76    0.25
   0  27   5    0.78    0.21
   0  27   5    0.66    0.22
   0 -27  -5    1.17    0.25
   0 -27  -5    0.57    0.24
   0  27   4    0.15    0.19
   0  27   4   -0.09    0.19
   0  27   4    0.08    0.18
   0 -27  -4   -0.08    0.23
   0 -27  -4   -0.29    0.18
   0  27   3    2.47    0.30
   0  27   3    2.76    0.31
   0  27   3    2.01    0.28
   0 -27  -3    2.48    0.31
   0 -27  -3    1.95    0.31
   0  27   2    0.00    0.18
   0  27   2    0.12    0.20
   0  27   2   -0.31    0.16
   0 -27  -2   -0.10    0.20
   0 -27  -2   -0.40    0.19
   0  27   1    0.24    0.20
   0  27   1    0.61    0.24
   0  27   1    0.45    0.21
   0 -27  -1    0.44    0.24
   0 -27  -1    0.34    0.22
   0  27   0    0.28    0.19
   0  27   0    0.10    0.20
   0  27   0    0.25    0.19
   0 -27   0   -0.51    0.18
   0 -27   0   -0.33    0.18
   0  27  -1    0.19    0.18
   0  27  -1    0.23    0.19
   0  27  -1    0.27    0.22
   0 -27   1    0.14    0.23
   0 -27   1    0.41    0.22
   0  27  -2   -0.33    0.16
   0  27  -2   -0.19    0.19
   0 -27   2    0.15    0.22
   0 -27   2   -0.30    0.19
   0  27  -3    1.92    0.31
   0  27  -3    1.87    0.28
   0 -27   3    2.24    0.31
   0  27  -4   -0.03    0.19
   0  27  -4    0.06    0.22
   0 -27   4   -0.13    0.19
   0  27  -5    0.77    0.26
   0  27  -5    1.02    0.24
   0 -27   5    1.01    0.24
   0  27  -6   -0.07    0.22
   0  27  -6   -0.10    0.18
   0 -27   6    0.01    0.24
   0 -27   6    0.05    0.21
   0  27  -7   31.09    1.48
   0  27  -7   32.28    1.55
   0 -27   7   31.12    1.49
   0 -27   7   31.71    1.50
   0  27  -8   -0.20    0.19
   0  27  -8    0.45    0.25
   0 -27   8    0.14    0.21
   0 -27   8   -0.01    0.19
   0  27  -9   12.44    0.77
   0  27  -9   11.83    0.73
   0 -27   9   12.80    0.74
   0 -27   9   13.35    0.74
   0  27 -10   -0.45    0.17
   0  27 -10    0.22    0.23
   0 -27  10   -0.50    0.18
   0 -27  10   -0.19    0.21
   0  27 -11    0.02    0.24
   0  27 -11   -0.26    0.19
   0 -27  11   -0.23    0.20
   0 -27  11   -0.06    0.21
   0  27 -12   -0.43    0.19
   0  27 -12   -0.07    0.17
   0 -27  12   -0.11    0.20
   0 -27  12   -0.36    0.20
   0  27 -13    3.16    0.40
   0  27 -13    3.05    0.34
   0 -27  13    3.79    0.35
   0 -27  13    3.37    0.36
   0  27 -14    0.25    0.25
   0  27 -14   -0.11    0.19
   0 -27  14    0.18    0.16
   0 -27  14   -0.55    0.19
   0  27 -15    2.88    0.34
   0  27 -15    3.10    0.40
   0 -27  15    3.68    0.33
   0 -27  15    3.22    0.36
   0  27 -16   -0.06    0.20
   0  27 -16   -0.57    0.21
   0 -27  16    0.30    0.17
   0 -27  16   -0.02    0.19
   0  27 -17    1.93    0.29
   0  27 -17    0.97    0.30
   0 -27  17    1.84    0.25
   0 -27  17    1.66    0.29
   0  27 -18   -0.16    0.22
   0  27 -18   -0.09    0.21
   0 -27  18   -0.26    0.20
   0  27 -19    0.65    0.29
   0  27 -19    0.89    0.24
   0 -27  19    0.64    0.24
   0  27 -20   -0.16    0.21
   0  27 -20   -0.06    0.23
   0 -27  20   -0.21    0.20
   0  27 -21    0.91    0.29
   0  27 -21    0.77    0.25
   0 -27  21    0.78    0.25
   0  27 -22   -0.15    0.24
   0  27 -22   -0.50    0.18
   0 -27  22   -0.21    0.21
   0  27 -23    1.95    0.35
   0  27 -23    2.57    0.34
   0  28  22    4.62    0.44
   0  28  22    4.50    0.41
   0  28  22    3.59    0.39
   0  28  21    0.10    0.19
   0  28  21   -0.05    0.19
   0  28  21   -0.18    0.22
   0  28  20    1.80    0.31
   0  28  20    1.82    0.29
   0  28  19    0.43    0.23
   0  28  19   -0.06    0.21
   0  28  18    0.79    0.25
   0  28  18    0.64    0.22
   0  28  17   -0.06    0.21
   0  28  17   -0.01    0.20
   0  28  16    1.06    0.26
   0  28  16    0.93    0.25
   0 -28 -16    1.01    0.22
   0  28  15   -0.34    0.20
   0  28  15   -0.07    0.19
   0 -28 -15    0.07    0.20
   0  28  14    3.78    0.38
   0  28  14    3.31    0.36
   0 -28 -14    3.84    0.40
   0 -28 -14    3.77    0.35
   0  28  13    0.10    0.21
   0  28  13    0.17    0.22
   0 -28 -13   -0.12    0.18
   0 -28 -13   -0.20    0.19
   0  28  12    0.50    0.22
   0  28  12    0.36    0.22
   0 -28 -12    1.19    0.26
   0 -28 -12    0.65    0.21
   0  28  11   -0.14    0.20
   0  28  11   -0.16    0.18
   0 -28 -11   -0.03    0.19
   0 -28 -11    0.20    0.21
   0  28  10    2.32    0.28
   0  28  10    2.75    0.34
   0  28  10    1.69    0.27
   0 -28 -10    2.82    0.32
   0 -28 -10    2.27    0.30
   0  28   9    0.20    0.21
   0  28   9   -0.12    0.20
   0  28   9   -0.02    0.19
   0 -28  -9    0.19    0.20
   0 -28  -9   -0.02    0.19
   0  28   8   16.46    0.85
   0  28   8   15.18    0.87
   0  28   8   16.36    0.88
   0 -28  -8   17.57    0.90
   0 -28  -8   15.87    0.87
   0  28   7    0.46    0.21
   0  28   7   -0.06    0.20
   0  28   7    0.04    0.21
   0 -28  -7    0.60    0.22
   0 -28  -7    0.12    0.21
   0  28   6   12.56    0.73
   0  28   6   12.91    0.74
   0  28   6   13.58    0.74
   0 -28  -6   11.36    0.74
   0 -28  -6   13.48    0.75
   0  28   5    0.08    0.20
   0  28   5    0.07    0.21
   0  28   5    0.32    0.20
   0 -28  -5   -0.10    0.21
   0 -28  -5    0.10    0.21
   0  28   4    0.01    0.22
   0  28   4   -0.07    0.18
   0  28   4    0.04    0.19
   0 -28  -4   -0.35    0.19
   0 -28  -4    0.09    0.20
   0  28   3    0.01    0.19
   0  28   3   -0.04    0.18
   0  28   3   -0.33    0.17
   0 -28  -3    0.11    0.24
   0 -28  -3   -0.30    0.19
   0  28   2    0.95    0.23
   0  28   2    0.67    0.22
   0  28   2    0.85    0.25
   0 -28  -2    0.73    0.23
   0 -28  -2    1.34    0.27
   0  28   1   -0.14    0.18
   0  28   1   -0.23    0.17
   0  28   1    0.01    0.20
   0 -28  -1   -0.33    0.18
   0 -28  -1   -0.13    0.20
   0  28   0    7.80    0.53
   0  28   0    6.80    0.52
   0  28   0    7.42    0.56
   0 -28   0    7.60    0.51
   0 -28   0    7.35    0.56
   0  28  -1    0.00    0.17
   0  28  -1   -0.38    0.19
   0  28  -1   -0.17    0.19
   0 -28   1    0.09    0.19
   0 -28   1    0.19    0.22
   0  28  -2    0.63    0.22
   0  28  -2    0.90    0.25
   0 -28   2    1.12    0.27
   0 -28   2    0.69    0.23
   0  28  -3   -0.38    0.19
   0  28  -3   -0.34    0.19
   0 -28   3   -0.26    0.21
   0 -28   3   -0.22    0.20
   0  28  -4    0.03    0.18
   0  28  -4   -0.07    0.21
   0 -28   4   -0.22    0.19
   0  28  -5   -0.07    0.20
   0  28  -5   -0.01    0.22
   0 -28   5   -0.15    0.20
   0  28  -6   12.11    0.70
   0  28  -6   12.38    0.76
   0 -28   6   12.65    0.72
   0  28  -7    0.27    0.23
   0  28  -7    0.33    0.20
   0 -28   7   -0.07    0.21
   0 -28   7    0.15    0.21
   0  28  -8   13.59    0.82
   0  28  -8   14.76    0.80
   0 -28   8   14.43    0.81
   0 -28   8   16.01    0.82
   0  28  -9    0.18    0.19
   0  28  -9    0.03    0.20
   0 -28   9   -0.31    0.18
   0 -28   9   -0.17    0.19
   0  28 -10    2.34    0.35
   0  28 -10    2.28    0.31
   0 -28  10    1.89    0.29
   0 -28  10    2.02    0.29
   0  28 -11    0.09    0.24
   0  28 -11    0.18    0.20
   0 -28  11   -0.20    0.19
   0 -28  11   -0.20    0.17
   0  28 -12    0.54    0.27
   0  28 -12    0.42    0.22
   0 -28  12    0.56    0.24
   0 -28  12    0.78    0.22
   0  28 -13   -0.05    0.23
   0  28 -13   -0.10    0.19
   0 -28  13   -0.28    0.18
   0 -28  13    0.18    0.21
   0  28 -14    2.87    0.35
   0  28 -14    2.91    0.39
   0 -28  14    3.83    0.38
   0 -28  14    3.61    0.35
   0  28 -15   -0.37    0.22
   0  28 -15   -0.29    0.19
   0 -28  15    0.03    0.18
   0 -28  15   -0.25    0.18
   0  28 -16    0.84    0.25
   0  28 -16    0.48    0.22
   0 -28  16    0.48    0.24
   0 -28  16    0.75    0.22
   0  28 -17   -0.11    0.19
   0  28 -17   -0.44    0.22
   0 -28  17   -0.14    0.20
   0  28 -18   -0.45    0.23
   0  28 -18    0.28    0.22
   0 -28  18    0.32    0.23
   0  28 -19   -0.18    0.23
   0  28 -19    0.02    0.22
   0 -28  19   -0.23    0.19
   0  28 -20    2.17    0.36
   0  28 -20    2.06    0.30
   0 -28  20    2.37    0.38
   0  28 -21   -0.40    0.18
   0  28 -21   -0.33    0.22
   0  28 -22    3.75    0.40
   0  28 -22    4.08    0.45
   0  29  21    1.03    0.26
   0  29  20    0.05    0.22
   0  29  20   -0.10    0.19
   0  29  19    0.56    0.25
   0  29  19    0.91    0.24
   0  29  18   -0.02    0.19
   0  29  18    0.07    0.21
   0  29  17    0.56    0.24
   0  29  17    0.95    0.26
   0  29  16   -0.30    0.18
   0  29  16   -0.16    0.21
   0  29  15    0.16    0.22
   0  29  15    0.32    0.22
   0 -29 -15    0.40    0.20
   0  29  14   -0.07    0.20
   0  29  14   -0.08    0.19
   0 -29 -14   -0.02    0.19
   0  29  13   -0.02    0.20
   0  29  13    0.13    0.21
   0 -29 -13    0.07    0.20
   0  29  12   -0.22    0.19
   0  29  12   -0.16    0.23
   0 -29 -12   -0.26    0.20
   0  29  11    3.61    0.38
   0  29  11    3.73    0.36
   0 -29 -11    3.88    0.37
   0 -29 -11    4.02    0.38
   0  29  10   -0.18    0.17
   0  29  10    0.05    0.20
   0  29  10    0.08    0.21
   0 -29 -10   -0.13    0.20
   0 -29 -10    0.09    0.22
   0  29   9   13.54    0.80
   0  29   9   14.92    0.82
   0  29   9   14.09    0.77
   0 -29  -9   14.65    0.82
   0 -29  -9   15.13    0.82
   0  29   8    0.30    0.22
   0  29   8    0.21    0.20
   0  29   8    0.34    0.18
   0 -29  -8    0.15    0.21
   0 -29  -8    0.20    0.20
   0  29   7   14.08    0.76
   0  29   7   13.37    0.77
   0  29   7   13.95    0.78
   0 -29  -7   13.87    0.80
   0 -29  -7   13.54    0.78
   0  29   6    0.32    0.20
   0  29   6    0.31    0.21
   0  29   6   -0.01    0.18
   0 -29  -6    0.15    0.21
   0 -29  -6   -0.06    0.20
   0  29   5    1.40    0.27
   0  29   5    1.67    0.28
   0  29   5    2.07    0.28
   0 -29  -5    1.62    0.28
   0 -29  -5    2.15    0.30
   0  29   4   -0.59    0.18
   0  29   4   -0.18    0.18
   0  29   4   -0.20    0.21
   0 -29  -4   -0.11    0.19
   0 -29  -4   -0.62    0.18
   0  29   3   -0.34    0.18
   0  29   3    0.16    0.19
   0  29   3   -0.16    0.21
   0 -29  -3   -0.13    0.19
   0 -29  -3    0.08    0.21
   0  29   2   -0.09    0.17
   0  29   2   -0.22    0.18
   0  29   2   -0.29    0.17
   0 -29  -2   -0.31    0.18
   0 -29  -2   -0.20    0.18
   0  29   1   -0.24    0.20
   0  29   1    0.02    0.17
   0  29   1   -0.10    0.19
   0 -29  -1   -0.44    0.18
   0 -29  -1   -0.17    0.20
   0  29   0   -0.27    0.18
   0  29   0    0.04    0.20
   0  29   0    0.16    0.18
   0 -29   0   -0.46    0.19
   0 -29   0    0.01    0.20
   0  29  -1   -0.10    0.17
   0  29  -1   -0.16    0.19
   0  29  -1   -0.30    0.18
   0 -29   1    0.08    0.20
   0 -29   1   -0.31    0.19
   0  29  -2    0.06    0.21
   0  29  -2    0.01    0.16
   0  29  -2   -0.38    0.18
   0 -29   2   -0.01    0.23
   0 -29   2   -0.48    0.16
   0  29  -3   -0.14    0.19
   0  29  -3   -0.01    0.21
   0 -29   3    0.09    0.21
   0 -29   3    0.31    0.22
   0  29  -4    0.14    0.21
   0  29  -4   -0.16    0.18
   0 -29   4    0.05    0.21
   0 -29   4   -0.22    0.18
   0  29  -5    1.91    0.31
   0  29  -5    1.83    0.28
   0 -29   5    1.65    0.28
   0  29  -6    0.33    0.23
   0  29  -6    0.08    0.21
   0 -29   6    0.16    0.20
   0  29  -7   13.61    0.76
   0  29  -7   13.49    0.81
   0 -29   7   12.91    0.76
   0  29  -8    0.24    0.21
   0  29  -8    0.18    0.24
   0 -29   8    0.40    0.23
   0  29  -9   13.90    0.78
   0  29  -9   14.01    0.83
   0 -29   9   13.96    0.79
   0 -29   9   13.18    0.77
   0  29 -10   -0.35    0.22
   0  29 -10    0.16    0.20
   0 -29  10    0.09    0.20
   0 -29  10   -0.30    0.21
   0  29 -11    3.76    0.42
   0  29 -11    3.79    0.38
   0 -29  11    3.80    0.38
   0 -29  11    4.52    0.40
   0  29 -12   -0.43    0.17
   0  29 -12   -0.29    0.22
   0 -29  12   -0.42    0.19
   0 -29  12    0.11    0.22
   0  29 -13    0.16    0.21
   0  29 -13   -0.06    0.23
   0 -29  13   -0.14    0.20
   0 -29  13   -0.04    0.20
   0  29 -14   -0.09    0.20
   0  29 -14   -0.14    0.24
   0 -29  14   -0.21    0.18
   0 -29  14   -0.06    0.20
   0  29 -15    0.09    0.19
   0  29 -15    0.12    0.22
   0 -29  15    0.63    0.22
   0 -29  15    0.26    0.21
   0  29 -16   -0.57    0.19
   0  29 -16   -0.51    0.22
   0 -29  16   -0.48    0.19
   0 -29  16    0.23    0.35
   0  29 -17    0.26    0.22
   0  29 -17    0.13    0.26
   0 -29  17    0.63    0.26
   0  29 -18    0.02    0.19
   0  29 -18    0.18    0.26
   0  29 -19    0.65    0.25
   0  29 -19    0.49    0.28
   0  29 -20   -0.37    0.19
   0  29 -20   -0.39    0.23
   0  30  19   -0.05    0.19
   0  30  19    0.03    0.22
   0  30  18    0.25    0.22
   0  30  18    0.27    0.23
   0  30  17   -0.22    0.20
   0  30  17   -0.16    0.20
   0  30  16    0.22    0.22
   0  30  16    0.04    0.20
   0  30  15   -0.12    0.20
   0  30  15    0.00    0.21
   0  30  14    0.69    0.24
   0  30  14    0.82    0.24
   0 -30 -14    1.01    0.22
   0  30  13   -0.11    0.20
   0  30  13    0.08    0.21
   0 -30 -13   -0.24    0.19
   0  30  12    0.16    0.20
   0  30  12    0.24    0.22
   0 -30 -12    0.33    0.23
   0  30  11    0.09    0.20
   0  30  11    0.03    0.20
   0 -30 -11   -0.37    0.20
   0  30  10    3.65    0.38
   0  30  10    4.97    0.42
   0  30  10    4.98    0.43
   0 -30 -10    3.82    0.38
   0  30   9    0.26    0.20
   0  30   9   -0.12    0.15
   0  30   9    0.34    0.22
   0 -30  -9   -0.02    0.20
   0  30   8   13.02    0.71
   0  30   8   13.64    0.77
   0  30   8   14.11    0.78
   0 -30  -8   12.70    0.84
   0 -30  -8   12.22    0.75
   0  30   7   -0.13    0.20
   0  30   7    0.46    0.22
   0  30   7    0.22    0.21
   0 -30  -7    0.15    0.21
   0 -30  -7    0.07    0.20
   0  30   6    7.76    0.55
   0  30   6    8.30    0.55
   0  30   6    8.58    0.54
   0 -30  -6    8.23    0.57
   0 -30  -6    8.91    0.59
   0  30   5   -0.28    0.18
   0  30   5   -0.32    0.19
   0  30   5   -0.11    0.17
   0 -30  -5   -0.12    0.20
   0 -30  -5   -0.33    0.20
   0  30   4    0.21    0.20
   0  30   4   -0.23    0.18
   0  30   4   -0.02    0.20
   0 -30  -4    0.37    0.23
   0 -30  -4   -0.01    0.21
   0  30   3   -0.31    0.18
   0  30   3   -0.14    0.19
   0  30   3   -0.18    0.18
   0 -30  -3    0.08    0.21
   0 -30  -3   -0.55    0.17
   0  30   2    4.34    0.39
   0  30   2    3.58    0.38
   0  30   2    4.68    0.40
   0 -30  -2    4.51    0.43
   0 -30  -2    4.20    0.40
   0  30   1   -0.02    0.19
   0  30   1    0.04    0.19
   0  30   1   -0.19    0.19
   0 -30  -1    0.02    0.25
   0 -30  -1   -0.04    0.20
   0  30   0   17.94    0.98
   0  30   0   18.91    0.99
   0  30   0   19.47    0.98
   0 -30   0   19.68    0.98
   0 -30   0   18.57    1.02
   0  30  -1   -0.06    0.18
   0  30  -1   -0.11    0.24
   0  30  -1   -0.02    0.18
   0 -30   1   -0.44    0.19
   0 -30   1   -0.12    0.21
   0  30  -2    4.29    0.39
   0  30  -2    4.49    0.42
   0  30  -2    4.40    0.40
   0 -30   2    3.94    0.42
   0 -30   2    4.64    0.40
   0  30  -3   -0.22    0.20
   0  30  -3   -0.30    0.17
   0 -30   3   -0.38    0.19
   0 -30   3   -0.20    0.22
   0  30  -4    0.30    0.22
   0  30  -4    0.09    0.20
   0 -30   4   -0.21    0.19
   0 -30   4    0.39    0.24
   0  30  -5    0.02    0.21
   0  30  -5   -0.33    0.19
   0 -30   5   -0.36    0.20
   0  30  -6    7.41    0.54
   0  30  -6    7.96    0.58
   0 -30   6    7.90    0.55
   0  30  -7    0.13    0.21
   0  30  -7    0.04    0.23
   0 -30   7    0.08    0.21
   0  30  -8   12.95    0.75
   0  30  -8   11.90    0.79
   0 -30   8   14.31    0.75
   0  30  -9   -0.16    0.19
   0  30  -9    0.30    0.25
   0 -30   9    0.25    0.21
   0  30 -10    3.94    0.44
   0  30 -10    4.04    0.39
   0 -30  10    5.39    0.44
   0  30 -11   -0.04    0.23
   0  30 -11    0.01    0.18
   0 -30  11   -0.36    0.21
   0  30 -12    0.25    0.21
   0  30 -12    0.33    0.25
   0 -30  12    0.09    0.22
   0 -30  12    0.00    0.20
   0  30 -13   -0.18    0.19
   0  30 -13   -0.26    0.23
   0 -30  13   -0.16    0.18
   0 -30  13   -0.48    0.20
   0  30 -14    0.68    0.23
   0  30 -14    0.79    0.28
   0 -30  14    0.83    0.35
   0 -30  14    0.94    0.25
   0  30 -15   -0.05    0.19
   0  30 -15   -0.43    0.22
   0 -30  15    0.14    0.21
   0  30 -16    0.21    0.25
   0  30 -16   -0.38    0.18
   0  30 -17   -0.49    0.22
   0  30 -17    0.14    0.22
   0  30 -18   -0.06    0.24
   0  30 -18    0.38    0.23
   0  30 -19   -0.19    0.19
   0  30 -19   -0.22    0.17
   0  31  17    2.83    0.36
   0  31  17    2.37    0.32
   0  31  16   -0.12    0.19
   0  31  16   -0.15    0.24
   0  31  15    0.08    0.23
   0  31  15    0.08    0.20
   0  31  14    0.03    0.19
   0  31  14    0.12    0.23
   0 -31 -14    0.16    0.19
   0  31  13    3.21    0.35
   0  31  13    2.37    0.32
   0 -31 -13    2.39    0.30
   0  31  12    0.12    0.21
   0  31  12    0.32    0.22
   0 -31 -12    0.01    0.18
   0  31  11    3.01    0.35
   0  31  11    3.09    0.34
   0 -31 -11    3.38    0.35
   0  31  10    0.24    0.20
   0  31  10   -0.25    0.19
   0 -31 -10    0.06    0.22
   0  31   9   19.16    1.02
   0  31   9   19.44    0.98
   0  31   9   20.45    1.04
   0 -31  -9   19.16    1.01
   0  31   8    0.18    0.21
   0  31   8    0.30    0.21
   0  31   8   -0.24    0.16
   0 -31  -8    0.14    0.23
   0  31   7    3.67    0.37
   0  31   7    3.01    0.34
   0  31   7    3.46    0.35
   0 -31  -7    3.16    0.36
   0  31   6   -0.14    0.17
   0  31   6   -0.01    0.18
   0  31   6    0.08    0.22
   0 -31  -6   -0.07    0.20
   0  31   5    0.04    0.18
   0  31   5    0.07    0.20
   0  31   5   -0.13    0.19
   0 -31  -5    0.15    0.21
   0  31   4   -0.27    0.19
   0  31   4   -0.27    0.17
   0  31   4   -0.19    0.18
   0 -31  -4    0.02    0.21
   0  31   3    0.21    0.22
   0  31   3    0.36    0.20
   0  31   3    0.08    0.19
   0 -31  -3    0.71    0.24
   0  31   2   -0.26    0.19
   0  31   2    0.02    0.18
   0  31   2   -0.09    0.19
   0 -31  -2   -0.49    0.21
   0 -31  -2   -0.04    0.20
   0  31   1    0.20    0.22
   0  31   1   -0.01    0.19
   0  31   1   -0.05    0.22
   0 -31  -1   -0.02    0.23
   0 -31  -1   -0.10    0.21
   0  31   0   -0.20    0.19
   0  31   0   -0.17    0.19
   0  31   0    0.06    0.18
   0 -31   0   -0.14    0.20
   0 -31   0   -0.17    0.20
   0  31  -1    0.08    0.18
   0  31  -1   -0.44    0.19
   0  31  -1    0.19    0.22
   0 -31   1   -0.20    0.18
   0 -31   1    0.16    0.22
   0  31  -2   -0.03    0.21
   0  31  -2   -0.10    0.19
   0  31  -2   -0.24    0.19
   0 -31   2    0.07    0.22
   0 -31   2   -0.21    0.19
   0  31  -3    0.29    0.19
   0  31  -3    0.53    0.26
   0  31  -3    0.16    0.20
   0 -31   3    0.09    0.21
   0 -31   3    0.49    0.24
   0  31  -4    0.03    0.21
   0  31  -4   -0.33    0.19
   0 -31   4   -0.55    0.16
   0 -31   4   -0.02    0.23
   0  31  -5    0.38    0.23
   0  31  -5    0.04    0.20
   0 -31   5    0.01    0.21
   0 -31   5    0.05    0.20
   0  31  -6    0.00    0.20
   0  31  -6   -0.13    0.22
   0 -31   6   -0.31    0.20
   0  31  -7    3.22    0.35
   0  31  -7    3.11    0.39
   0 -31   7    3.72    0.42
   0  31  -8   -0.01    0.19
   0  31  -8   -0.27    0.22
   0 -31   8    0.02    0.30
   0  31  -9   17.53    1.01
   0  31  -9   19.58    0.98
   0  31 -10   -0.03    0.20
   0  31 -10   -0.08    0.23
   0  31 -11    3.08    0.34
   0  31 -11    2.76    0.38
   0  31 -12   -0.09    0.19
   0  31 -12   -0.04    0.23
   0  31 -13    2.60    0.33
   0  31 -13    2.49    0.37
   0  31 -14   -0.53    0.21
   0  31 -14   -0.23    0.21
   0  31 -15   -0.23    0.24
   0  31 -15   -0.06    0.21
   0  31 -16   -0.26    0.19
   0  31 -16   -0.27    0.23
   0  31 -17    2.17    0.30
   0  31 -17    1.66    0.33
   0  32  16    1.09    0.25
   0  32  15    0.34    0.23
   0  32  15    0.20    0.22
   0  32  14    0.16    0.21
   0  32  14    0.11    0.21
   0  32  13   -0.09    0.18
   0  32  13    0.24    0.21
   0 -32 -13   -0.29    0.19
   0  32  12    0.14    0.20
   0  32  12    0.06    0.21
   0 -32 -12    0.11    0.22
   0  32  11   -0.05    0.24
   0  32  11   -0.09    0.19
   0 -32 -11    0.17    0.19
   0  32  10    0.08    0.24
   0  32  10    0.25    0.21
   0 -32 -10    0.18    0.20
   0  32   9    0.02    0.20
   0  32   9   -0.12    0.19
   0 -32  -9    0.05    0.19
   0  32   8    0.26    0.20
   0  32   8    0.32    0.22
   0  32   8   -0.11    0.21
   0 -32  -8    0.39    0.23
   0  32   7    0.22    0.20
   0  32   7   -0.15    0.20
   0  32   7   -0.14    0.19
   0 -32  -7   -0.10    0.20
   0  32   6   -0.01    0.23
   0  32   6    0.40    0.22
   0  32   6    0.43    0.22
   0 -32  -6    0.32    0.22
   0  32   5   -0.04    0.20
   0  32   5   -0.10    0.20
   0  32   5   -0.32    0.18
   0 -32  -5    0.02    0.21
   0  32   4    0.62    0.23
   0  32   4    0.62    0.22
   0  32   4    0.61    0.24
   0 -32  -4    0.43    0.24
   0  32   3   -0.18    0.18
   0  32   3    0.26    0.20
   0  32   3   -0.09    0.20
   0 -32  -3   -0.06    0.20
   0  32   2    5.45    0.45
   0  32   2    5.86    0.46
   0  32   2    6.19    0.46
   0 -32  -2    5.61    0.49
   0  32   1   -0.19    0.19
   0  32   1    0.01    0.19
   0  32   1   -0.09    0.20
   0 -32  -1   -0.19    0.21
   0  32   0    3.48    0.36
   0  32   0    4.24    0.39
   0  32   0    4.89    0.40
   0 -32   0    3.99    0.42
   0  32  -1   -0.12    0.21
   0  32  -1    0.05    0.21
   0  32  -1   -0.01    0.19
   0 -32   1   -0.04    0.22
   0  32  -2    5.36    0.47
   0  32  -2    5.17    0.43
   0  32  -2    5.40    0.45
   0 -32   2    5.08    0.48
   0  32  -3   -0.34    0.17
   0  32  -3   -0.15    0.19
   0  32  -3    0.12    0.22
   0 -32   3   -0.16    0.21
   0  32  -4    0.62    0.24
   0  32  -4    0.41    0.23
   0  32  -4    0.48    0.20
   0 -32   4    0.80    0.27
   0  32  -5   -0.11    0.21
   0  32  -5   -0.17    0.20
   0 -32   5   -0.05    0.22
   0  32  -6    0.21    0.23
   0  32  -6    0.40    0.22
   0 -32   6    0.21    0.23
   0  32  -7   -0.05    0.18
   0  32  -7    0.03    0.22
   0  32  -8   -0.02    0.20
   0  32  -8    0.35    0.25
   0  32  -9   -0.22    0.20
   0  32  -9   -0.17    0.22
   0  32 -10   -0.13    0.22
   0  32 -10   -0.10    0.20
   0  32 -11   -0.22    0.19
   0  32 -11    0.11    0.24
   0  32 -12    0.27    0.26
   0  32 -12    0.31    0.22
   0  32 -13   -0.29    0.19
   0  32 -13   -0.28    0.17
   0  32 -14   -0.22    0.23
   0  32 -14   -0.05    0.19
   0  32 -15    0.08    0.24
   0  32 -15    0.00    0.20
   0  32 -16    0.88    0.30
   0  32 -16    0.84    0.25
   0  33  13    0.41    0.22
   0  33  13   -0.21    0.20
   0  33  12   -0.21    0.19
   0  33  12    0.06    0.20
   0 -33 -12   -0.34    0.17
   0  33  11    0.13    0.22
   0  33  11    0.25    0.22
   0 -33 -11    0.18    0.22
   0  33  10   -0.02    0.20
   0  33  10   -0.04    0.21
   0 -33 -10   -0.06    0.18
   0  33   9   -0.50    0.17
   0  33   9   -0.05    0.21
   0 -33  -9   -0.19    0.20
   0  33   8   -0.24    0.21
   0  33   8   -0.33    0.20
   0 -33  -8    0.27    0.20
   0  33   7    0.69    0.20
   0  33   7    0.34    0.21
   0  33   7    0.32    0.23
   0 -33  -7    0.59    0.23
   0  33   6   -0.74    0.21
   0  33   6   -0.35    0.19
   0  33   6    0.01    0.20
   0 -33  -6   -0.06    0.20
   0  33   5    0.71    0.24
   0  33   5    1.27    0.26
   0  33   5    0.33    0.23
   0 -33  -5    1.07    0.26
   0  33   4    0.08    0.19
   0  33   4   -0.17    0.17
   0 -33  -4   -0.46    0.19
   0  33   3    0.04    0.20
   0  33   3   -0.35    0.21
   0  33   3    0.16    0.22
   0 -33  -3    0.16    0.22
   0  33   2    0.03    0.20
   0  33   2   -0.04    0.21
   0  33   2   -0.10    0.19
   0 -33  -2   -0.12    0.22
   0  33   1    0.35    0.20
   0  33   1    0.39    0.24
   0  33   1    0.71    0.27
   0 -33  -1   -0.16    0.22
   0  33   0    0.24    0.21
   0  33   0    0.43    0.22
   0  33   0   -0.01    0.19
   0 -33   0    0.20    0.24
   0  33  -1    0.29    0.21
   0  33  -1    0.17    0.20
   0  33  -1    0.58    0.23
   0 -33   1    0.05    0.24
   0  33  -2   -0.11    0.19
   0  33  -2    0.05    0.21
   0  33  -2    0.34    0.25
   0 -33   2    0.34    0.25
   0  33  -3   -0.17    0.21
   0  33  -3   -0.33    0.19
   0  33  -3    0.40    0.23
   0 -33   3    0.44    0.26
   0  33  -4    0.06    0.21
   0  33  -4   -0.52    0.18
   0  33  -4   -0.22    0.20
   0 -33   4    0.24    0.23
   0  33  -5    0.60    0.24
   0  33  -5    1.07    0.27
   0 -33   5    0.59    0.27
   0  33  -6   -0.41    0.19
   0  33  -6   -0.03    0.22
   0 -33   6   -0.13    0.23
   0  33  -7    0.29    0.24
   0  33  -7    0.51    0.22
   0 -33   7    0.51    0.24
   0  33  -8   -0.14    0.19
   0  33  -8   -0.52    0.20
   0 -33   8   -0.02    0.22
   0  33  -9   -0.11    0.19
   0  33  -9   -0.23    0.22
   0  33 -10   -0.30    0.19
   0  33 -10   -0.50    0.20
   0  33 -11    0.39    0.21
   0  33 -11    0.42    0.21
   0  33 -12    0.14    0.25
   0  33 -12   -0.20    0.19
   0  33 -13    0.13    0.22
   0  33 -13   -0.03    0.24
   0  34  11   -0.34    0.19
   0  34  11   -0.42    0.20
   0 -34 -11   -0.07    0.18
   0  34  10   -0.08    0.21
   0  34  10   -0.33    0.19
   0 -34 -10   -0.10    0.18
   0  34   9    0.02    0.20
   0  34   9   -0.58    0.19
   0 -34  -9    0.32    0.22
   0  34   8   -0.19    0.19
   0  34   8   -0.10    0.20
   0 -34  -8    0.29    0.21
   0  34   7   -0.14    0.20
   0  34   7   -0.06    0.19
   0 -34  -7    0.07    0.20
   0  34   6    0.82    0.25
   0  34   6    0.96    0.27
   0  34   6    1.14    0.23
   0 -34  -6    1.15    0.26
   0  34   5   -0.14    0.16
   0  34   5    0.03    0.20
   0  34   5   -0.35    0.23
   0 -34  -5   -0.27    0.19
   0  34   4   -0.07    0.20
   0  34   4   -0.13    0.19
   0  34   4   -0.44    0.22
   0 -34  -4   -0.22    0.19
   0  34   3    0.25    0.20
   0  34   3   -0.17    0.20
   0  34   3    0.03    0.20
   0 -34  -3    0.17    0.22
   0  34   2   18.83    0.98
   0  34   2   19.31    0.98
   0  34   2   18.35    0.97
   0 -34  -2   17.97    1.02
   0  34   1    0.45    0.22
   0  34   1    0.55    0.22
   0  34   1    0.41    0.22
   0 -34  -1    0.67    0.26
   0  34   0   46.30    2.15
   0  34   0   47.26    2.13
   0  34   0   49.37    2.14
   0 -34   0   44.93    2.17
   0  34  -1    0.75    0.24
   0  34  -1   -0.05    0.18
   0  34  -1    0.06    0.20
   0 -34   1    0.31    0.24
   0  34  -2   18.20    0.94
   0  34  -2   17.76    0.94
   0  34  -2   17.53    0.96
   0 -34   2   17.86    0.98
   0  34  -3    0.39    0.25
   0  34  -3   -0.54    0.18
   0  34  -3   -0.23    0.19
   0 -34   3    0.23    0.23
   0  34  -4   -0.09    0.21
   0  34  -4   -0.39    0.19
   0  34  -4   -0.65    0.18
   0 -34   4    0.19    0.23
   0  34  -5    0.02    0.25
   0  34  -5   -0.49    0.19
   0  34  -5   -0.63    0.19
   0 -34   5    0.30    0.22
   0  34  -6    0.46    0.23
   0  34  -6    0.67    0.26
   0 -34   6    1.08    0.29
   0  34  -7   -0.38    0.18
   0  34  -7   -0.07    0.22
   0 -34   7    0.06    0.23
   0  34  -8   -0.10    0.21
   0  34  -8   -0.26    0.22
   0 -34   8    0.09    0.15
   0  34  -9   -0.32    0.22
   0  34  -9   -0.17    0.18
   0 -34   9   -0.23    0.23
   0  34 -10   -0.30    0.20
   0  34 -10   -0.05    0.24
   0  34 -11   -0.11    0.21
   0  34 -11   -0.14    0.23
   0  35   7   -0.29    0.19
   0  35   7   -0.01    0.21
   0 -35  -7    0.21    0.20
   0  35   6    0.12    0.30
   0  35   6   -0.19    0.20
   0  35   6   -0.38    0.19
   0 -35  -6   -0.25    0.18
   0  35   5    0.73    0.24
   0  35   5    0.70    0.24
   0  35   5    0.78    0.24
   0 -35  -5    0.48    0.26
   0  35   4    0.04    0.19
   0  35   4   -0.29    0.20
   0  35   4    0.05    0.21
   0 -35  -4    0.08    0.22
   0  35   3    5.49    0.44
   0  35   3    4.68    0.42
   0  35   3    5.50    0.43
   0 -35  -3    4.46    0.44
   0  35   2    0.18    0.23
   0  35   2    0.28    0.21
   0  35   2    0.30    0.21
   0 -35  -2    0.21    0.23
   0  35   1    2.97    0.34
   0  35   1    2.50    0.31
   0  35   1    2.95    0.36
   0 -35  -1    2.62    0.36
   0  35   0    0.32    0.24
   0  35   0    0.46    0.21
   0 -35   0    0.56    0.25
   0  35  -1    2.97    0.34
   0  35  -1    2.61    0.32
   0  35  -1    2.05    0.33
   0 -35   1    2.03    0.33
   0  35  -2   -0.09    0.19
   0  35  -2    0.02    0.19
   0  35  -2    0.21    0.22
   0 -35   2    0.19    0.23
   0  35  -3    4.76    0.42
   0  35  -3    4.19    0.42
   0  35  -3    4.57    0.40
   0 -35   3    4.34    0.44
   0  35  -4   -0.39    0.19
   0  35  -4   -0.19    0.19
   0  35  -4    0.06    0.21
   0 -35   4   -0.17    0.22
   0  35  -5    0.16    0.22
   0  35  -5   -0.24    0.20
   0  35  -5    0.13    0.23
   0 -35   5    0.78    0.28
   0  35  -6   -0.54    0.17
   0  35  -6   -0.15    0.21
   0  35  -6   -0.22    0.20
   0 -35   6    0.67    0.24
   0  35  -7   -0.06    0.23
   0  35  -7   -0.18    0.18
   0 -35   7   -0.26    0.21
  -1 -35   7    0.10    0.23
   1  35  -7   -0.05    0.22
   1  35  -7   -0.04    0.19
  -1 -35   6    1.68    0.32
   1  35  -6    1.38    0.30
   1  35  -6    0.96    0.26
  -1 -35   5    0.31    0.25
   1  35  -5   -0.41    0.19
   1  35  -5   -0.07    0.20
   1  35  -5    0.38    0.24
  -1 -35   4    0.73    0.26
   1  35  -4    0.67    0.25
   1  35  -4    0.47    0.22
   1  35  -4    0.00    0.21
  -1 -35   3    1.49    0.31
   1  35  -3    1.00    0.25
   1  35  -3    1.44    0.26
   1  35  -3    1.59    0.30
  -1 -35   2    0.11    0.23
   1  35  -2    0.08    0.24
   1  35  -2    0.05    0.20
   1  35  -2   -0.24    0.21
  -1 -35   1   19.51    1.05
   1  35  -1   19.08    1.00
   1  35  -1   18.76    1.01
   1  35  -1   20.05    1.02
  -1 -35   0    0.56    0.26
   1  35   0    0.07    0.20
   1  35   0    0.47    0.24
   1  35   0    0.02    0.19
  -1 -35  -1   18.85    1.06
   1  35   1   19.38    1.02
   1  35   1   19.92    1.03
   1  35   1   22.32    1.06
  -1 -35  -2    0.22    0.23
   1  35   2    0.13    0.23
   1  35   2    0.10    0.22
   1  35   2    0.16    0.20
  -1 -35  -3    1.65    0.30
   1  35   3    1.35    0.26
   1  35   3    1.28    0.26
   1  35   3    1.42    0.29
  -1 -35  -4    1.13    0.26
   1  35   4    0.75    0.27
   1  35   4    0.40    0.23
   1  35   4    0.76    0.24
  -1 -35  -5    0.13    0.22
   1  35   5    0.26    0.22
   1  35   5    0.33    0.23
   1  35   5    0.29    0.25
  -1 -35  -6    1.14    0.26
   1  35   6    2.00    0.31
   1  35   6    1.57    0.28
  -1 -35  -7    0.12    0.20
   1  35   7    0.06    0.25
   1  35   7    0.14    0.20
  -1 -34  11   -0.52    0.21
   1  34 -11   -0.28    0.18
   1  34 -11    0.02    0.24
  -1 -34  10    0.58    0.25
   1  34 -10    0.40    0.21
   1  34 -10    0.05    0.24
  -1 -34   9    0.20    0.22
   1  34  -9   -0.42    0.21
   1  34  -9   -0.05    0.20
  -1 -34   8    1.12    0.25
   1  34  -8    0.60    0.21
   1  34  -8    0.83    0.28
  -1 -34   7    0.16    0.22
   1  34  -7   -0.12    0.20
   1  34  -7   -0.38    0.21
  -1 -34   6    0.60    0.24
   1  34  -6   -0.51    0.19
   1  34  -6   -0.24    0.21
  -1 -34   5    0.07    0.23
   1  34  -5   -0.07    0.22
   1  34  -5   -0.21    0.20
   1  34  -5   -0.49    0.18
  -1 -34   4    0.91    0.27
   1  34  -4    0.08    0.20
   1  34  -4    0.79    0.28
   1  34  -4    0.04    0.21
  -1 -34   3    0.19    0.23
   1  34  -3   -0.34    0.19
   1  34  -3    0.07    0.19
   1  34  -3   -0.20    0.20
  -1 -34   2    2.30    0.34
   1  34  -2    2.69    0.31
   1  34  -2    2.44    0.31
   1  34  -2    2.97    0.35
  -1 -34   1    0.12    0.23
   1  34  -1    0.58    0.21
   1  34  -1    0.44    0.21
   1  34  -1    0.21    0.25
  -1 -34   0    0.48    0.26
   1  34   0    0.06    0.24
   1  34   0    0.49    0.21
   1  34   0    0.28    0.21
  -1 -34  -1    0.27    0.25
   1  34   1    0.87    0.26
   1  34   1    0.68    0.23
   1  34   1    0.76    0.23
  -1 -34  -2    2.81    0.35
   1  34   2    2.58    0.31
   1  34   2    2.34    0.31
   1  34   2    2.71    0.33
  -1 -34  -3    0.00    0.22
   1  34   3   -0.19    0.20
   1  34   3   -0.03    0.18
   1  34   3    0.33    0.22
  -1 -34  -4    0.52    0.28
   1  34   4    0.17    0.23
   1  34   4    0.67    0.23
   1  34   4    0.85    0.22
  -1 -34  -5    0.18    0.21
   1  34   5   -0.43    0.20
   1  34   5    0.06    0.21
   1  34   5   -0.24    0.20
  -1 -34  -6    0.70    0.24
   1  34   6    0.13    0.21
   1  34   6    0.13    0.20
   1  34   6    0.16    0.21
  -1 -34  -7    0.19    0.20
   1  34   7   -0.17    0.20
   1  34   7    0.04    0.20
  -1 -34  -8    1.14    0.25
   1  34   8    1.16    0.28
   1  34   8    0.91    0.25
  -1 -34  -9   -0.06    0.19
   1  34   9    0.08    0.23
   1  34   9   -0.35    0.18
  -1 -34 -10    0.34    0.21
   1  34  10    0.51    0.23
   1  34  10    0.62    0.26
  -1 -34 -11    0.09    0.22
   1  34  11   -0.36    0.23
   1  34  11   -0.38    0.20
   1  33 -13    0.60    0.23
   1  33 -13    0.20    0.26
   1  33 -12   -0.04    0.20
   1  33 -12    0.04    0.23
   1  33 -11   -0.40    0.22
   1  33 -11   -0.26    0.20
   1  33 -10   -0.10    0.19
   1  33 -10   -0.50    0.22
  -1 -33   9    0.07    0.24
   1  33  -9    0.59    0.27
   1  33  -9    0.34    0.22
  -1 -33   8    0.66    0.25
   1  33  -8    0.26    0.20
   1  33  -8    0.28    0.25
  -1 -33   7    1.53    0.31
   1  33  -7    1.28    0.30
   1  33  -7    1.38    0.27
  -1 -33   6    1.28    0.29
   1  33  -6    0.57    0.24
   1  33  -6    1.00    0.27
  -1 -33   5    1.90    0.33
   1  33  -5    1.83    0.29
   1  33  -5    2.24    0.33
  -1 -33   4    0.59    0.27
   1  33  -4    0.84    0.25
   1  33  -4    0.35    0.21
   1  33  -4   -0.04    0.22
  -1 -33   3    3.62    0.41
   1  33  -3    2.68    0.34
   1  33  -3    3.36    0.37
   1  33  -3    3.20    0.35
  -1 -33   2   -0.02    0.23
   1  33  -2    0.34    0.21
   1  33  -2   -0.35    0.19
   1  33  -2    0.15    0.22
  -1 -33   1   31.04    1.54
   1  33  -1   31.36    1.52
   1  33  -1   32.08    1.50
   1  33  -1   31.99    1.50
  -1 -33   0    0.24    0.24
   1  33   0   -0.07    0.20
   1  33   0    0.25    0.20
   1  33   0    0.23    0.21
  -1 -33  -1   30.53    1.55
   1  33   1   31.37    1.51
   1  33   1   32.97    1.53
   1  33   1   32.64    1.51
  -1 -33  -2   -0.04    0.23
   1  33   2    0.44    0.22
   1  33   2   -0.22    0.23
   1  33   2    0.20    0.20
  -1 -33  -3    3.52    0.39
   1  33   3    3.70    0.37
   1  33   3    3.04    0.36
   1  33   3    3.38    0.35
  -1 -33  -4    0.67    0.25
   1  33   4    0.29    0.20
   1  33   4    0.01    0.22
   1  33   4    0.66    0.24
  -1 -33  -5    2.34    0.32
   1  33   5    1.84    0.30
   1  33   5    1.77    0.28
   1  33   5    2.17    0.30
  -1 -33  -6    0.98    0.26
   1  33   6    1.03    0.24
   1  33   6    1.05    0.25
   1  33   6    1.09    0.25
  -1 -33  -7    1.82    0.29
   1  33   7    1.71    0.28
   1  33   7    1.41    0.27
   1  33   7    1.45    0.26
  -1 -33  -8    0.73    0.23
   1  33   8    0.47    0.23
   1  33   8    0.49    0.25
  -1 -33  -9    0.42    0.21
   1  33   9    0.35    0.22
   1  33   9    0.29    0.21
  -1 -33 -10   -0.08    0.21
   1  33  10    0.17    0.21
   1  33  10    0.07    0.21
  -1 -33 -11    0.07    0.19
   1  33  11   -0.14    0.18
   1  33  11   -0.02    0.20
  -1 -33 -12   -0.08    0.21
   1  33  12    0.08    0.22
   1  33  12   -0.05    0.20
  -1 -33 -13    0.60    0.22
   1  33  13    0.85    0.25
   1  33  13    0.97    0.25
   1  32 -16   11.99    0.78
   1  32 -15    0.80    0.29
   1  32 -15    0.90    0.26
   1  32 -14   -0.42    0.22
   1  32 -14   -0.20    0.20
   1  32 -13   -0.34    0.20
   1  32 -13   -0.05    0.24
   1  32 -12    2.01    0.29
   1  32 -12    1.91    0.34
   1  32 -11    0.13    0.24
   1  32 -11    0.03    0.19
   1  32 -10    2.44    0.36
   1  32 -10    2.41    0.32
   1  32  -9    0.18    0.20
   1  32  -9    0.55    0.27
  -1 -32   8    2.52    0.36
   1  32  -8    2.25    0.31
   1  32  -8    2.50    0.36
  -1 -32   7   -0.05    0.20
   1  32  -7   -0.04    0.20
   1  32  -7   -0.12    0.22
  -1 -32   6    0.75    0.27
   1  32  -6    0.37    0.25
   1  32  -6   -0.02    0.20
  -1 -32   5    0.05    0.22
   1  32  -5   -0.26    0.19
   1  32  -5    0.09    0.22
  -1 -32   4    0.77    0.26
   1  32  -4    0.84    0.26
   1  32  -4    0.46    0.23
  -1 -32   3   -0.09    0.22
   1  32  -3    0.00    0.21
   1  32  -3   -0.20    0.17
   1  32  -3   -0.42    0.18
  -1 -32   2    0.29    0.24
   1  32  -2    0.18    0.21
   1  32  -2    0.33    0.22
   1  32  -2    0.68    0.21
  -1 -32   1    0.34    0.24
   1  32  -1   -0.07    0.20
   1  32  -1    0.49    0.20
   1  32  -1    0.06    0.19
  -1 -32   0   -0.07    0.22
   1  32   0   -0.14    0.19
   1  32   0    0.00    0.21
   1  32   0   -0.18    0.17
  -1 -32  -1    0.17    0.23
   1  32   1   -0.08    0.20
   1  32   1    0.27    0.23
   1  32   1    0.51    0.22
  -1 -32  -2    0.34    0.24
   1  32   2    0.49    0.21
   1  32   2    0.34    0.20
   1  32   2    0.20    0.20
  -1 -32  -3   -0.07    0.20
   1  32   3   -0.12    0.20
   1  32   3   -0.24    0.19
   1  32   3    0.31    0.20
  -1 -32  -4    0.65    0.24
   1  32   4    0.40    0.21
   1  32   4    0.59    0.21
   1  32   4    0.73    0.24
  -1 -32  -5    0.13    0.21
   1  32   5    0.09    0.21
   1  32   5   -0.05    0.17
   1  32   5   -0.27    0.19
  -1 -32  -6    0.55    0.24
   1  32   6    0.42    0.22
   1  32   6    0.19    0.19
   1  32   6    0.28    0.20
  -1 -32  -7    0.10    0.21
   1  32   7   -0.04    0.20
   1  32   7    0.08    0.24
   1  32   7   -0.28    0.18
  -1 -32  -8    2.70    0.33
   1  32   8    1.73    0.28
   1  32   8    2.19    0.31
   1  32   8    2.33    0.29
  -1 -32  -9    0.25    0.24
   1  32   9    0.68    0.24
   1  32   9    0.07    0.22
  -1 -32 -10    2.60    0.32
   1  32  10    2.58    0.33
   1  32  10    2.54    0.32
  -1 -32 -11    0.40    0.23
   1  32  11   -0.06    0.20
   1  32  11    0.44    0.23
  -1 -32 -12    2.32    0.30
   1  32  12    2.16    0.30
   1  32  12    2.41    0.32
  -1 -32 -13    0.16    0.21
   1  32  13    0.00    0.20
   1  32  13    0.19    0.21
  -1 -32 -14   -0.19    0.22
   1  32  14    0.09    0.21
   1  32  14   -0.15    0.20
   1  32  15    0.96    0.26
   1  32  15    1.31    0.26
   1  32  16   12.26    0.74
   1  31 -17    0.31    0.22
   1  31 -17    0.22    0.27
   1  31 -16   -0.10    0.24
   1  31 -16    0.05    0.20
   1  31 -15    0.29    0.21
   1  31 -15    0.70    0.28
   1  31 -14   -0.30    0.23
   1  31 -14   -0.28    0.18
   1  31 -13    0.20    0.20
   1  31 -13    0.30    0.25
   1  31 -12    0.05    0.20
   1  31 -12   -0.29    0.22
   1  31 -11    0.21    0.25
   1  31 -11   -0.32    0.20
   1  31 -10    0.42    0.25
   1  31 -10    0.10    0.20
   1  31  -9    2.94    0.38
   1  31  -9    2.69    0.32
   1  31  -8    0.03    0.21
   1  31  -8   -0.01    0.23
  -1 -31   7    3.84    0.42
   1  31  -7    3.22    0.39
   1  31  -7    3.51    0.36
  -1 -31   6   -0.09    0.15
   1  31  -6    0.13    0.22
   1  31  -6    0.06    0.18
  -1 -31   5    2.23    0.34
   1  31  -5    1.74    0.27
   1  31  -5    1.89    0.32
  -1 -31   4   -0.19    0.21
   1  31  -4   -0.25    0.19
   1  31  -4    0.13    0.22
  -1 -31   3    0.17    0.24
   1  31  -3    0.62    0.21
   1  31  -3    0.58    0.24
   1  31  -3    0.32    0.22
  -1 -31   2    0.09    0.23
   1  31  -2   -0.07    0.19
   1  31  -2    0.30    0.20
   1  31  -2   -0.12    0.20
  -1 -31   1    4.04    0.42
   1  31  -1    3.64    0.36
   1  31  -1    4.52    0.42
   1  31  -1    3.57    0.37
  -1 -31   0    0.12    0.21
   1  31   0   -0.27    0.19
   1  31   0    0.02    0.23
   1  31   0    0.11    0.19
  -1 -31  -1    5.24    0.46
   1  31   1    4.08    0.38
   1  31   1    3.99    0.38
   1  31   1    5.00    0.42
  -1 -31  -2    0.16    0.22
   1  31   2    0.02    0.19
   1  31   2    0.17    0.20
   1  31   2   -0.08    0.20
  -1 -31  -3    0.66    0.25
   1  31   3    0.48    0.22
   1  31   3    0.64    0.25
   1  31   3    0.42    0.22
  -1 -31  -4    0.27    0.22
   1  31   4   -0.25    0.20
   1  31   4    0.01    0.18
   1  31   4   -0.41    0.21
  -1 -31  -5    2.03    0.32
   1  31   5    2.57    0.32
   1  31   5    2.07    0.30
   1  31   5    2.57    0.31
  -1 -31  -6    0.12    0.21
   1  31   6   -0.18    0.18
   1  31   6    0.04    0.20
   1  31   6   -0.23    0.19
  -1 -31  -7    3.68    0.38
   1  31   7    3.93    0.37
   1  31   7    3.90    0.40
   1  31   7    4.29    0.36
  -1 -31  -8    0.01    0.20
   1  31   8    0.32    0.20
   1  31   8    0.42    0.22
   1  31   8    0.15    0.21
  -1 -31  -9    2.55    0.32
   1  31   9    2.01    0.29
   1  31   9    2.89    0.34
   1  31   9    3.51    0.45
  -1 -31 -10    0.28    0.21
   1  31  10    0.22    0.21
   1  31  10    0.32    0.22
  -1 -31 -11    0.09    0.19
   1  31  11    0.15    0.22
   1  31  11   -0.11    0.18
  -1 -31 -12    0.03    0.21
   1  31  12    0.37    0.23
   1  31  12   -0.05    0.21
  -1 -31 -13    0.47    0.23
   1  31  13    0.40    0.23
   1  31  13    0.62    0.23
  -1 -31 -14   -0.14    0.20
   1  31  14   -0.36    0.19
   1  31  14    0.00    0.20
   1  31  15    0.47    0.22
   1  31  15    0.91    0.25
   1  31  16    0.01    0.22
   1  31  16   -0.46    0.19
   1  31  17    0.54    0.25
   1  31  17    0.91    0.24
   1  30 -19   -0.11    0.20
   1  30 -19   -0.28    0.23
   1  30 -18    0.96    0.24
   1  30 -18    0.73    0.29
   1  30 -17   -0.07    0.21
   1  30 -17   -0.10    0.24
   1  30 -16    0.29    0.21
   1  30 -16    0.05    0.21
   1  30 -15    0.06    0.24
   1  30 -15    0.39    0.22
   1  30 -14    1.36    0.27
   1  30 -14    1.15    0.30
   1  30 -13    0.29    0.22
   1  30 -13    0.41    0.25
   1  30 -12    0.13    0.21
   1  30 -12    0.62    0.27
   1  30 -11   -0.25    0.22
   1  30 -11    0.05    0.19
  -1 -30  10   17.06    0.99
   1  30 -10   16.96    0.91
   1  30 -10   16.98    0.96
  -1 -30   9    0.01    0.21
   1  30  -9    0.18    0.24
   1  30  -9    0.18    0.21
  -1 -30   8   15.26    0.81
   1  30  -8   13.06    0.78
   1  30  -8   15.39    0.86
  -1 -30   7    0.26    0.20
   1  30  -7    0.41    0.25
   1  30  -7   -0.17    0.18
  -1 -30   6    2.85    0.32
  -1 -30   6    2.56    0.38
   1  30  -6    3.21    0.38
   1  30  -6    3.05    0.33
  -1 -30   5   -0.27    0.20
  -1 -30   5    0.20    0.22
   1  30  -5   -0.23    0.17
   1  30  -5    0.11    0.22
  -1 -30   4    2.99    0.36
  -1 -30   4    2.52    0.32
   1  30  -4    3.32    0.39
   1  30  -4    2.92    0.34
  -1 -30   3    0.16    0.16
  -1 -30   3   -0.12    0.20
   1  30  -3   -0.05    0.21
   1  30  -3   -0.07    0.19
  -1 -30   2    1.41    0.26
  -1 -30   2    1.05    0.27
   1  30  -2    0.80    0.23
   1  30  -2    1.07    0.27
   1  30  -2    1.48    0.27
  -1 -30   1   -0.03    0.22
  -1 -30   1   -0.08    0.21
   1  30  -1   -0.20    0.19
   1  30  -1    0.34    0.19
   1  30  -1    0.00    0.21
  -1 -30   0   -0.50    0.20
  -1 -30   0   -0.43    0.18
   1  30   0   -0.13    0.20
   1  30   0    0.15    0.18
   1  30   0   -0.20    0.18
  -1 -30  -1   -0.01    0.22
  -1 -30  -1   -0.37    0.18
   1  30   1   -0.13    0.20
   1  30   1    0.21    0.19
   1  30   1   -0.46    0.17
  -1 -30  -2    1.21    0.27
  -1 -30  -2    1.24    0.28
   1  30   2    1.77    0.27
   1  30   2    1.18    0.28
   1  30   2    1.20    0.26
  -1 -30  -3   -0.50    0.19
  -1 -30  -3   -0.15    0.21
   1  30   3   -0.04    0.19
   1  30   3    0.03    0.19
   1  30   3    0.12    0.19
  -1 -30  -4    2.61    0.35
  -1 -30  -4    2.37    0.33
   1  30   4    2.85    0.33
   1  30   4    2.85    0.31
   1  30   4    2.41    0.31
  -1 -30  -5   -0.10    0.30
  -1 -30  -5    0.23    0.22
   1  30   5    0.12    0.19
   1  30   5    0.22    0.20
   1  30   5   -0.11    0.20
  -1 -30  -6    4.02    0.39
   1  30   6    3.11    0.34
   1  30   6    3.30    0.35
   1  30   6    3.22    0.35
  -1 -30  -7    0.31    0.22
   1  30   7    0.36    0.21
   1  30   7    0.00    0.19
   1  30   7    0.23    0.20
  -1 -30  -8   14.84    0.83
   1  30   8   13.69    0.81
   1  30   8   14.44    0.81
   1  30   8   15.34    0.79
  -1 -30  -9   -0.28    0.19
   1  30   9    0.15    0.21
   1  30   9    0.18    0.19
   1  30   9    0.42    0.25
  -1 -30 -10   17.16    0.92
   1  30  10   17.34    0.91
   1  30  10   16.12    0.89
  -1 -30 -11   -0.01    0.22
   1  30  11    0.21    0.22
   1  30  11    0.15    0.19
  -1 -30 -12    0.33    0.21
   1  30  12    0.26    0.23
   1  30  12    0.56    0.23
  -1 -30 -13    0.01    0.19
   1  30  13   -0.02    0.20
   1  30  13    0.21    0.20
  -1 -30 -14    1.30    0.26
   1  30  14    1.11    0.27
   1  30  14    1.50    0.27
  -1 -30 -15    0.23    0.21
   1  30  15    0.23    0.22
   1  30  15   -0.02    0.19
   1  30  16    0.45    0.23
   1  30  16   -0.06    0.21
   1  30  17    0.01    0.22
   1  30  17    0.14    0.20
   1  30  18    0.96    0.26
   1  30  18    0.55    0.23
   1  30  19   -0.14    0.21
   1  30  19   -0.09    0.21
   1  29 -20    0.15    0.26
   1  29 -20    0.33    0.23
   1  29 -19    0.22    0.23
   1  29 -19    0.09    0.25
   1  29 -18    0.67    0.24
   1  29 -18    1.05    0.25
   1  29 -17   -0.32    0.18
   1  29 -17   -0.44    0.22
   1  29 -16   -0.25    0.20
   1  29 -16   -0.12    0.24
  -1 -29  15    0.52    0.30
  -1 -29  15    0.44    0.21
   1  29 -15    0.91    0.29
   1  29 -15    0.35    0.23
  -1 -29  14    0.14    0.18
  -1 -29  14   -0.51    0.19
   1  29 -14   -0.14    0.24
   1  29 -14   -0.05    0.21
  -1 -29  13    0.06    0.19
   1  29 -13    0.22    0.20
   1  29 -13    0.29    0.25
  -1 -29  12   -0.33    0.20
   1  29 -12   -0.38    0.17
   1  29 -12   -0.21    0.22
  -1 -29  11    0.94    0.25
   1  29 -11    0.60    0.23
   1  29 -11    0.59    0.27
  -1 -29  10    1.48    0.27
   1  29 -10    1.02    0.25
   1  29 -10    1.90    0.33
  -1 -29   9   12.20    0.69
   1  29  -9   11.41    0.72
   1  29  -9    9.82    0.64
  -1 -29   8    4.72    0.40
   1  29  -8    4.00    0.38
   1  29  -8    3.43    0.41
  -1 -29   7   13.18    0.74
   1  29  -7   12.30    0.72
   1  29  -7   12.83    0.78
  -1 -29   6    2.67    0.31
   1  29  -6    2.27    0.33
   1  29  -6    1.34    0.25
  -1 -29   5    0.25    0.21
  -1 -29   5    0.12    0.25
   1  29  -5    0.80    0.26
   1  29  -5    0.52    0.21
  -1 -29   4   -0.03    0.21
  -1 -29   4   -0.11    0.20
   1  29  -4   -0.11    0.20
   1  29  -4   -0.19    0.20
  -1 -29   3    0.44    0.22
  -1 -29   3    0.90    0.28
   1  29  -3    0.58    0.24
   1  29  -3    0.64    0.22
  -1 -29   2    0.07    0.18
  -1 -29   2    0.25    0.23
   1  29  -2    0.29    0.18
   1  29  -2    0.30    0.22
   1  29  -2   -0.14    0.20
  -1 -29   1    0.39    0.21
  -1 -29   1    0.76    0.25
   1  29  -1    0.11    0.21
   1  29  -1    0.45    0.19
   1  29  -1    0.48    0.22
  -1 -29   0    0.06    0.22
  -1 -29   0   -0.34    0.18
   1  29   0   -0.01    0.18
   1  29   0    0.00    0.20
   1  29   0   -0.59    0.18
  -1 -29  -1    0.61    0.23
  -1 -29  -1    0.24    0.21
   1  29   1    0.34    0.24
   1  29   1    0.49    0.23
   1  29   1    0.05    0.20
  -1 -29  -2    0.16    0.20
  -1 -29  -2    0.15    0.22
   1  29   2    0.42    0.21
   1  29   2    0.48    0.21
   1  29   2   -0.02    0.19
  -1 -29  -3    0.57    0.24
  -1 -29  -3    0.70    0.23
   1  29   3    0.77    0.24
   1  29   3    1.05    0.24
   1  29   3    0.28    0.20
  -1 -29  -4    0.03    0.21
  -1 -29  -4   -0.22    0.18
   1  29   4   -0.20    0.20
   1  29   4   -0.56    0.17
   1  29   4    0.05    0.19
  -1 -29  -5    0.26    0.21
  -1 -29  -5    0.78    0.24
   1  29   5    0.47    0.23
   1  29   5    0.56    0.23
   1  29   5    0.74    0.23
  -1 -29  -6    2.15    0.30
  -1 -29  -6    2.15    0.31
   1  29   6    2.19    0.29
   1  29   6    1.77    0.27
   1  29   6    1.93    0.30
  -1 -29  -7   14.11    0.80
  -1 -29  -7   13.92    0.77
   1  29   7   12.29    0.76
   1  29   7   13.39    0.74
   1  29   7   13.36    0.76
  -1 -29  -8    3.77    0.38
  -1 -29  -8    4.59    0.40
   1  29   8    4.53    0.42
   1  29   8    3.78    0.35
   1  29   8    3.37    0.36
  -1 -29  -9   13.11    0.74
  -1 -29  -9   11.54    0.77
   1  29   9   11.28    0.69
   1  29   9   12.47    0.68
   1  29   9   11.82    0.72
  -1 -29 -10    0.82    0.25
   1  29  10    1.28    0.23
   1  29  10    1.61    0.28
   1  29  10    1.18    0.25
  -1 -29 -11    0.70    0.23
   1  29  11    1.21    0.26
   1  29  11    0.71    0.24
  -1 -29 -12   -0.09    0.18
   1  29  12   -0.05    0.21
   1  29  12    0.04    0.21
  -1 -29 -13    0.44    0.20
   1  29  13    0.05    0.19
   1  29  13    0.25    0.22
  -1 -29 -14   -0.02    0.17
   1  29  14    0.08    0.21
   1  29  14    0.01    0.24
  -1 -29 -15    0.79    0.23
   1  29  15    0.71    0.25
   1  29  15    0.13    0.20
  -1 -29 -16    0.13    0.18
   1  29  16   -0.04    0.21
   1  29  16   -0.16    0.20
   1  29  17    0.05    0.21
   1  29  17    0.02    0.19
   1  29  18    0.97    0.26
   1  29  18    0.73    0.25
   1  29  19    0.48    0.24
   1  29  19    0.42    0.22
   1  29  20    0.31    0.24
   1  29  20    0.34    0.21
   1  28 -22    1.87    0.31
   1  28 -22    1.80    0.34
   1  28 -21   -0.01    0.20
   1  28 -21    0.13    0.26
   1  28 -20    0.00    0.20
   1  28 -20   -0.20    0.24
   1  28 -19    0.22    0.22
   1  28 -19    0.47    0.28
  -1 -28  18    0.76    0.27
   1  28 -18    0.46    0.24
   1  28 -18    0.15    0.27
  -1 -28  17    1.11    0.25
   1  28 -17    0.99    0.25
   1  28 -17    0.47    0.27
  -1 -28  16    0.06    0.22
  -1 -28  16    0.02    0.19
   1  28 -16    0.00    0.25
   1  28 -16   -0.11    0.19
  -1 -28  15   -0.02    0.20
  -1 -28  15    0.31    0.19
   1  28 -15   -0.08    0.24
   1  28 -15   -0.07    0.19
  -1 -28  14    0.25    0.20
  -1 -28  14   -0.23    0.20
   1  28 -14    0.00    0.19
   1  28 -14   -0.28    0.18
  -1 -28  13    2.43    0.30
  -1 -28  13    2.50    0.30
   1  28 -13    1.68    0.33
   1  28 -13    1.83    0.28
  -1 -28  12    0.36    0.23
  -1 -28  12    0.42    0.20
   1  28 -12    0.47    0.21
   1  28 -12    0.16    0.22
  -1 -28  11   10.35    0.62
  -1 -28  11   10.07    0.63
   1  28 -11   10.04    0.68
   1  28 -11    8.65    0.60
  -1 -28  10    2.62    0.33
   1  28 -10    2.22    0.35
   1  28 -10    2.24    0.30
  -1 -28   9   10.10    0.63
   1  28  -9   10.49    0.67
   1  28  -9    8.68    0.61
  -1 -28   8   25.39    1.19
   1  28  -8   23.08    1.22
   1  28  -8   23.03    1.18
  -1 -28   7    3.00    0.32
   1  28  -7    3.29    0.34
   1  28  -7    2.71    0.36
  -1 -28   6   10.34    0.61
   1  28  -6    8.90    0.64
   1  28  -6    8.95    0.60
  -1 -28   5   -0.25    0.17
   1  28  -5    0.16    0.22
   1  28  -5   -0.18    0.17
  -1 -28   4    1.84    0.33
  -1 -28   4    2.37    0.30
   1  28  -4    2.39    0.33
   1  28  -4    1.95    0.29
  -1 -28   3   -0.10    0.20
  -1 -28   3   -0.07    0.17
   1  28  -3   -0.02    0.18
   1  28  -3    0.06    0.21
  -1 -28   2    2.84    0.32
  -1 -28   2    2.74    0.36
   1  28  -2    3.22    0.36
   1  28  -2    2.39    0.31
  -1 -28   1   -0.21    0.18
  -1 -28   1    0.28    0.24
   1  28  -1   -0.27    0.18
   1  28  -1    0.17    0.21
   1  28  -1   -0.32    0.16
  -1 -28   0   -0.25    0.17
  -1 -28   0   -0.16    0.20
   1  28   0   -0.32    0.22
   1  28   0   -0.04    0.18
   1  28   0   -0.29    0.17
  -1 -28  -1   -0.40    0.17
  -1 -28  -1   -0.20    0.21
   1  28   1   -0.46    0.17
   1  28   1    0.35    0.21
   1  28   1   -0.31    0.18
  -1 -28  -2    2.44    0.31
  -1 -28  -2    2.88    0.35
   1  28   2    2.66    0.31
   1  28   2    2.44    0.30
   1  28   2    3.29    0.35
  -1 -28  -3    0.21    0.22
  -1 -28  -3   -0.12    0.18
   1  28   3    0.16    0.23
   1  28   3   -0.09    0.18
   1  28   3    0.11    0.19
  -1 -28  -4    2.13    0.29
  -1 -28  -4    1.92    0.31
   1  28   4    2.55    0.31
   1  28   4    2.26    0.28
   1  28   4    2.29    0.29
  -1 -28  -5    0.03    0.19
  -1 -28  -5    0.28    0.22
   1  28   5    0.10    0.18
   1  28   5    0.10    0.21
   1  28   5    0.17    0.20
  -1 -28  -6   10.77    0.63
  -1 -28  -6    9.53    0.63
   1  28   6    9.44    0.60
   1  28   6   10.43    0.63
   1  28   6    9.88    0.61
  -1 -28  -7    3.29    0.35
  -1 -28  -7    2.98    0.33
   1  28   7    3.14    0.33
   1  28   7    3.13    0.33
   1  28   7    2.53    0.32
  -1 -28  -8   24.61    1.20
  -1 -28  -8   25.18    1.21
   1  28   8   23.15    1.20
   1  28   8   24.07    1.17
   1  28   8   24.18    1.20
  -1 -28  -9   10.65    0.63
  -1 -28  -9    9.32    0.61
   1  28   9    9.75    0.63
   1  28   9   10.79    0.64
   1  28   9    8.86    0.58
  -1 -28 -10    2.23    0.31
  -1 -28 -10    2.78    0.33
   1  28  10    2.35    0.32
   1  28  10    2.87    0.29
   1  28  10    2.93    0.34
  -1 -28 -11   10.98    0.67
  -1 -28 -11    9.18    0.62
   1  28  11   11.34    0.67
   1  28  11   10.76    0.67
   1  28  11   11.00    0.62
  -1 -28 -12    0.34    0.22
  -1 -28 -12    0.02    0.19
   1  28  12    0.25    0.23
   1  28  12    0.30    0.22
  -1 -28 -13    2.45    0.30
   1  28  13    2.47    0.32
   1  28  13    2.28    0.30
  -1 -28 -14    0.03    0.20
   1  28  14    0.11    0.21
   1  28  14   -0.09    0.19
  -1 -28 -15    0.14    0.19
   1  28  15   -0.22    0.20
   1  28  15    0.34    0.23
  -1 -28 -16   -0.13    0.18
   1  28  16    0.32    0.21
   1  28  16    0.18    0.22
   1  28  17    1.13    0.28
   1  28  17    0.79    0.25
   1  28  18    0.67    0.25
   1  28  18    0.61    0.22
   1  28  19    0.74    0.26
   1  28  19    0.64    0.24
   1  28  20    0.34    0.22
   1  28  20   -0.18    0.22
   1  28  21    0.14    0.23
   1  28  21   -0.03    0.21
   1  28  21    0.37    0.22
   1  28  22    1.91    0.32
   1  28  22    1.59    0.27
   1  28  22    1.90    0.30
   1  27 -23    0.76    0.25
   1  27 -23    0.54    0.28
   1  27 -22    0.48    0.23
   1  27 -22    1.04    0.30
  -1 -27  21   -0.09    0.35
   1  27 -21    0.27    0.25
   1  27 -21   -0.20    0.19
  -1 -27  20    0.08    0.22
   1  27 -20    0.12    0.24
   1  27 -20    0.24    0.22
  -1 -27  19    0.64    0.23
   1  27 -19    0.42    0.22
   1  27 -19    0.58    0.28
  -1 -27  18   -0.07    0.20
   1  27 -18   -0.32    0.20
   1  27 -18   -0.37    0.23
  -1 -27  17   -0.07    0.20
   1  27 -17   -0.34    0.22
   1  27 -17   -0.08    0.19
  -1 -27  16   -0.13    0.19
  -1 -27  16   -0.18    0.19
   1  27 -16   -0.25    0.19
   1  27 -16   -0.27    0.22
  -1 -27  15   -0.40    0.19
  -1 -27  15   -0.31    0.17
   1  27 -15   -0.01    0.24
   1  27 -15   -0.09    0.19
  -1 -27  14    0.83    0.22
  -1 -27  14    0.72    0.24
   1  27 -14    0.41    0.23
   1  27 -14    0.88    0.28
  -1 -27  13   -0.25    0.18
  -1 -27  13   -0.12    0.19
   1  27 -13   -0.28    0.19
   1  27 -13    0.00    0.24
  -1 -27  12    1.57    0.27
  -1 -27  12    1.18    0.25
   1  27 -12    1.33    0.26
   1  27 -12    1.29    0.31
  -1 -27  11    0.61    0.23
  -1 -27  11    0.16    0.21
   1  27 -11    0.24    0.24
   1  27 -11    0.52    0.22
  -1 -27  10    0.19    0.22
  -1 -27  10    1.05    0.25
   1  27 -10    0.51    0.26
   1  27 -10    0.64    0.22
  -1 -27   9    0.62    0.22
  -1 -27   9    0.81    0.25
   1  27  -9    0.67    0.26
   1  27  -9    0.70    0.22
  -1 -27   8    0.30    0.20
   1  27  -8    0.41    0.21
   1  27  -8    0.94    0.28
  -1 -27   7   20.40    1.07
   1  27  -7   21.46    1.07
   1  27  -7   22.17    1.13
  -1 -27   6    2.48    0.30
   1  27  -6    2.69    0.31
   1  27  -6    2.36    0.34
  -1 -27   5   11.46    0.66
   1  27  -5    9.96    0.63
   1  27  -5   11.70    0.71
  -1 -27   4    3.83    0.37
   1  27  -4    3.66    0.36
   1  27  -4    4.29    0.42
  -1 -27   3    0.02    0.22
  -1 -27   3   -0.08    0.20
   1  27  -3    0.15    0.22
   1  27  -3   -0.43    0.16
  -1 -27   2    1.00    0.24
  -1 -27   2    0.69    0.27
   1  27  -2    0.75    0.22
   1  27  -2    0.90    0.25
  -1 -27   1    1.78    0.31
  -1 -27   1    2.40    0.30
   1  27  -1    2.30    0.32
   1  27  -1    2.09    0.29
   1  27  -1    2.36    0.29
  -1 -27   0   -0.48    0.18
  -1 -27   0   -0.19    0.21
   1  27   0   -0.37    0.18
   1  27   0    0.05    0.18
   1  27   0   -0.20    0.19
  -1 -27  -1    2.16    0.30
  -1 -27  -1    2.41    0.34
   1  27   1    2.26    0.29
   1  27   1    2.76    0.32
   1  27   1    2.00    0.29
  -1 -27  -2    0.66    0.23
  -1 -27  -2    0.84    0.25
   1  27   2    0.57    0.24
[truncated: 14,156,013 more chars]
