# Supplementary material for: Lanthanide and Actinide‐Centered Polyoxo‐Noble‐Metalate‐Based Metal−Organic Frameworks
Source: Chem Asian J. 2025 Jul 8;20(18):e00737. doi: 10.1002/asia.202500737 (PMC12450036; doi:10.1002/asia.202500737)
Supplement: Supplementary file 2 — Supporting Information [file ASIA-20-e00737-s001.zip › Er.cif]

 
data_Er
 
_audit_creation_method            'SHELXL-2019/3'
_shelx_SHELXL_version_number      '2019/3'
_chemical_name_systematic         ?
_chemical_name_common             ?
_chemical_melting_point           ?
_chemical_formula_moiety          ?
_chemical_formula_sum
 'C56 H32 As8 Ba6 Er N2 O66 Pd12' 
_chemical_formula_weight          4656.29

loop_
 _atom_type_symbol
 _atom_type_description
 _atom_type_scat_dispersion_real
 _atom_type_scat_dispersion_imag
 _atom_type_scat_source
 'Er'  'Er'  -0.2586   4.9576
 'International Tables Vol C Tables 4.2.6.8 and 6.1.1.4'
 'Pd'  'Pd'  -0.9988   1.0072
 'International Tables Vol C Tables 4.2.6.8 and 6.1.1.4'
 'As'  'As'   0.0499   2.0058
 'International Tables Vol C Tables 4.2.6.8 and 6.1.1.4'
 'Ba'  'Ba'  -0.3244   2.2819
 'International Tables Vol C Tables 4.2.6.8 and 6.1.1.4'
 'O'  'O'   0.0106   0.0060
 'International Tables Vol C Tables 4.2.6.8 and 6.1.1.4'
 'C'  'C'   0.0033   0.0016
 'International Tables Vol C Tables 4.2.6.8 and 6.1.1.4'
 'H'  'H'   0.0000   0.0000
 'International Tables Vol C Tables 4.2.6.8 and 6.1.1.4'
 'N'  'N'   0.0061   0.0033
 'International Tables Vol C Tables 4.2.6.8 and 6.1.1.4'
 
_space_group_crystal_system       orthorhombic
_space_group_IT_number            62
_space_group_name_H-M_alt         'P n m a'
_space_group_name_Hall            '-P 2ac 2n'
 
_shelx_space_group_comment
;
The symmetry employed for this shelxl refinement is uniquely defined
by the following loop, which should always be used as a source of
symmetry information in preference to the above space-group names.
They are only intended as comments.
;
 
loop_
 _space_group_symop_operation_xyz
 'x, y, z'
 '-x+1/2, -y, z+1/2'
 '-x, y+1/2, -z'
 'x+1/2, -y+1/2, -z+1/2'
 '-x, -y, -z'
 'x-1/2, y, -z-1/2'
 'x, -y-1/2, z'
 '-x-1/2, y-1/2, z-1/2'
 
_cell_length_a                    29.8304(8)
_cell_length_b                    27.1366(9)
_cell_length_c                    27.7522(8)
_cell_angle_alpha                 90
_cell_angle_beta                  90
_cell_angle_gamma                 90
_cell_volume                      22465.3(12)
_cell_formula_units_Z             4
_cell_measurement_temperature     100(2)
_cell_measurement_reflns_used     20288
_cell_measurement_theta_min       1.550
_cell_measurement_theta_max       25.027
 
_exptl_crystal_description        Rods
_exptl_crystal_colour             Red
_exptl_crystal_density_meas       ?
_exptl_crystal_density_method     ?
_exptl_crystal_density_diffrn     1.377          
_exptl_crystal_F_000              8520
_exptl_transmission_factor_min    ?
_exptl_transmission_factor_max    ?
_exptl_crystal_size_max           0.44
_exptl_crystal_size_mid           0.17
_exptl_crystal_size_min           0.15
_exptl_absorpt_coefficient_mu     3.553
_shelx_estimated_absorpt_T_min    ?
_shelx_estimated_absorpt_T_max    ?
_exptl_absorpt_correction_type    'Multi-Scan'
_exptl_absorpt_correction_T_min   0.317
_exptl_absorpt_correction_T_max   0.725
_exptl_absorpt_process_details    SADABS
_exptl_absorpt_special_details    ?
_diffrn_ambient_temperature       100(2)
_diffrn_radiation_wavelength      0.71073
_diffrn_radiation_type            MoK\a
_diffrn_source                    ?
_diffrn_measurement_device_type   'Bruker APEX-II CCD'
_diffrn_measurement_method        '\f and \w scans'
_diffrn_detector_area_resol_mean  ?
_diffrn_reflns_number             170410
_diffrn_reflns_av_unetI/netI      0.0452
_diffrn_reflns_av_R_equivalents   0.0709
_diffrn_reflns_limit_h_min        -35
_diffrn_reflns_limit_h_max        35
_diffrn_reflns_limit_k_min        -27
_diffrn_reflns_limit_k_max        32
_diffrn_reflns_limit_l_min        -33
_diffrn_reflns_limit_l_max        31
_diffrn_reflns_theta_min          1.550
_diffrn_reflns_theta_max          25.027
_diffrn_reflns_theta_full         25.027
_diffrn_measured_fraction_theta_max   0.999
_diffrn_measured_fraction_theta_full  0.999
_diffrn_reflns_Laue_measured_fraction_max    0.999
_diffrn_reflns_Laue_measured_fraction_full   0.999
_diffrn_reflns_point_group_measured_fraction_max   0.999
_diffrn_reflns_point_group_measured_fraction_full  0.999
_reflns_number_total              20288
_reflns_number_gt                 13782
_reflns_threshold_expression      'I > 2\s(I)'
_reflns_Friedel_coverage          0.000
_reflns_Friedel_fraction_max      .
_reflns_Friedel_fraction_full     .
 
_reflns_special_details
;
 Reflections were merged by SHELXL according to the crystal
 class for the calculation of statistics and refinement.
 
 Structure factors included contributions from the .fab file.
 
 _reflns_Friedel_fraction is defined as the number of unique
 Friedel pairs measured divided by the number that would be
 possible theoretically, ignoring centric projections and
 systematic absences.
;
 
_computing_data_collection        'Bruker APEX2'
_computing_cell_refinement        'Bruker SAINT'
_computing_data_reduction         'Bruker SAINT'
_computing_structure_solution     'SHELXS-97 (Sheldrick 2008)'
_computing_structure_refinement   'SHELXL-2019/2 (Sheldrick, 2019)'
_computing_molecular_graphics     'SHELXS-97 (Sheldrick 2008)'
_computing_publication_material   'Bruker SHELXTL'
_refine_special_details           ?
_refine_ls_structure_factor_coef  Fsqd
_refine_ls_matrix_type            full
_refine_ls_weighting_scheme       calc
_refine_ls_weighting_details
'w=1/[\s^2^(Fo^2^)+(0.0936P)^2^+286.8708P] where P=(Fo^2^+2Fc^2^)/3'
_atom_sites_solution_primary      ?
_atom_sites_solution_secondary    ?
_atom_sites_solution_hydrogens    geom
_refine_ls_hydrogen_treatment     constr
_refine_ls_extinction_method      none
_refine_ls_extinction_coef        .
_refine_ls_number_reflns          20288
_refine_ls_number_parameters      676
_refine_ls_number_restraints      372
_refine_ls_R_factor_all           0.0853
_refine_ls_R_factor_gt            0.0546
_refine_ls_wR_factor_ref          0.1782
_refine_ls_wR_factor_gt           0.1513
_refine_ls_goodness_of_fit_ref    1.009
_refine_ls_restrained_S_all       1.012
_refine_ls_shift/su_max           0.001
_refine_ls_shift/su_mean          0.000
 
loop_
 _atom_site_label
 _atom_site_type_symbol
 _atom_site_fract_x
 _atom_site_fract_y
 _atom_site_fract_z
 _atom_site_U_iso_or_equiv
 _atom_site_adp_type
 _atom_site_occupancy
 _atom_site_site_symmetry_order  
 _atom_site_calc_flag
 _atom_site_refinement_flags_posn
 _atom_site_refinement_flags_adp
 _atom_site_refinement_flags_occupancy
 _atom_site_disorder_assembly
 _atom_site_disorder_group
Er1 Er 0.25295(2) 0.250000 0.51785(2) 0.01772(14) Uani 1 2 d S T P . .
Pd1 Pd 0.18754(2) 0.33809(3) 0.56586(3) 0.02030(17) Uani 1 1 d . . . . .
Pd2 Pd 0.14329(3) 0.250000 0.49405(4) 0.0211(2) Uani 1 2 d S T P . .
Pd3 Pd 0.20828(2) 0.33788(3) 0.44584(3) 0.02078(17) Uani 1 1 d . . . . .
Pd4 Pd 0.27503(3) 0.250000 0.39872(4) 0.0214(2) Uani 1 2 d S T P . .
Pd5 Pd 0.31811(2) 0.16198(3) 0.46955(3) 0.02197(17) Uani 1 1 d . . . . .
Pd6 Pd 0.36381(3) 0.250000 0.53850(4) 0.0220(2) Uani 1 2 d S T P . .
Pd7 Pd 0.29896(2) 0.16183(3) 0.58870(3) 0.02073(17) Uani 1 1 d . . . . .
Pd8 Pd 0.23255(3) 0.250000 0.63666(4) 0.0208(2) Uani 1 2 d S T P . .
As1 As 0.11294(3) 0.36154(4) 0.48728(4) 0.0259(2) Uani 1 1 d . . . . .
As2 As 0.27997(3) 0.36186(4) 0.36582(4) 0.0282(2) Uani 1 1 d . . . . .
As3 As 0.39488(3) 0.13864(4) 0.54469(4) 0.0288(2) Uani 1 1 d . . . . .
As4 As 0.22748(3) 0.36219(4) 0.66902(4) 0.0270(2) Uani 1 1 d . . . . .
Ba1 Ba -0.14257(2) 0.53966(3) 0.40549(3) 0.0433(2) Uani 1 1 d . . . . .
Ba2 Ba 0.16368(2) 0.53374(2) 0.95451(3) 0.03731(18) Uani 1 1 d . . . . .
Ba3 Ba 0.31482(2) 0.53406(3) 0.89823(3) 0.0488(2) Uani 1 1 d . . . . .
O1 O 0.19077(19) 0.3000(2) 0.5047(2) 0.0187(13) Uani 1 1 d . U . . .
O2 O 0.26479(18) 0.2006(2) 0.4503(2) 0.0183(13) Uani 1 1 d . U . . .
O3 O 0.24202(19) 0.2004(2) 0.5848(2) 0.0198(13) Uani 1 1 d . U . . .
O4 O 0.31551(18) 0.2004(2) 0.5305(2) 0.0203(13) Uani 1 1 d . U . . .
O5 O 0.1320(2) 0.3752(3) 0.5434(2) 0.0319(16) Uani 1 1 d . U . . .
O6 O 0.1859(2) 0.3758(3) 0.6290(2) 0.0318(16) Uani 1 1 d . U . . .
O7 O 0.0966(2) 0.3017(3) 0.4829(3) 0.0325(16) Uani 1 1 d . U . . .
O8 O 0.1507(2) 0.3765(2) 0.4436(2) 0.0308(16) Uani 1 1 d . U . . .
O9 O 0.2274(2) 0.3743(2) 0.3857(2) 0.0296(15) Uani 1 1 d . U . . .
O10 O 0.2851(2) 0.3017(2) 0.3485(2) 0.0301(15) Uani 1 1 d . U . . .
O11 O 0.3718(2) 0.1220(3) 0.4904(3) 0.0346(17) Uani 1 1 d . U . . .
O12 O 0.3192(2) 0.3779(3) 0.4077(3) 0.0335(17) Uani 1 1 d . U . . .
O13 O 0.4117(2) 0.1979(2) 0.5456(2) 0.0305(16) Uani 1 1 d . U . . .
O14 O 0.2798(2) 0.3764(3) 0.6487(2) 0.0325(16) Uani 1 1 d . U . . .
O15 O 0.3583(2) 0.1241(2) 0.5898(2) 0.0290(15) Uani 1 1 d . U . . .
O16 O 0.2237(2) 0.3028(3) 0.6877(3) 0.0349(17) Uani 1 1 d . U . . .
O17 O -0.0883(3) 0.4854(4) 0.4715(3) 0.061(2) Uani 1 1 d . U . . .
O18 O -0.0565(4) 0.5033(4) 0.4020(4) 0.082(3) Uani 1 1 d . U . . .
O19 O 0.2947(3) 0.4966(4) 0.1573(3) 0.063(2) Uani 1 1 d . U . . .
O20 O 0.3670(4) 0.4867(5) 0.1758(4) 0.096(4) Uani 1 1 d . U . . .
O21 O 0.5711(3) -0.0244(4) 0.5672(4) 0.063(3) Uani 1 1 d . U . . .
O22 O 0.5984(3) 0.0311(4) 0.5181(4) 0.073(3) Uani 1 1 d . U . . .
O23 O 0.1561(3) 0.4836(4) 0.8696(4) 0.078(3) Uani 1 1 d . U . . .
O24 O 0.2275(3) 0.5059(3) 0.8747(3) 0.048(2) Uani 1 1 d . U . . .
O25 O -0.0810(4) 0.5978(5) 0.3489(5) 0.105(4) Uani 1 1 d . U . . .
O26 O -0.2321(3) 0.5486(3) 0.4469(3) 0.053(2) Uani 1 1 d . U . . .
O27 O -0.1816(3) 0.5290(3) 0.4993(3) 0.051(2) Uani 1 1 d . U . . .
O28 O 0.3602(5) 0.5882(6) 0.8265(5) 0.119(5) Uani 1 1 d . U . . .
O29 O 0.3520(4) 0.4732(5) 0.8252(5) 0.116(4) Uani 1 1 d . U . . .
O30 O 0.3923(3) 0.4914(4) 0.9305(4) 0.069(3) Uani 1 1 d . U . . .
O31 O 0.2925(4) 0.4368(4) 0.9330(4) 0.084(3) Uani 1 1 d . U . . .
O32 O 0.2536(2) 0.5531(3) 0.9764(3) 0.0428(19) Uani 1 1 d . U . . .
O33 O 0.2099(4) 0.4482(4) 0.9804(4) 0.085(3) Uani 1 1 d . U . . .
C1 C 0.0604(3) 0.3977(4) 0.4749(4) 0.033(2) Uani 1 1 d . U . . .
C2 C 0.0508(4) 0.4103(5) 0.4287(5) 0.053(3) Uani 1 1 d . U . . .
H2 H 0.070332 0.401293 0.404171 0.064 Uiso 1 1 calc R U . . .
C3 C 0.0132(4) 0.4357(5) 0.4178(5) 0.055(3) Uani 1 1 d . U . . .
H3 H 0.007222 0.444490 0.386050 0.067 Uiso 1 1 calc R U . . .
C4 C -0.0171(4) 0.4490(4) 0.4550(4) 0.043(3) Uani 1 1 d . U . . .
C5 C -0.0079(4) 0.4348(4) 0.5006(4) 0.046(3) Uani 1 1 d . U . . .
H5 H -0.027930 0.442473 0.525194 0.055 Uiso 1 1 calc R U . . .
C6 C 0.0304(4) 0.4092(4) 0.5111(4) 0.039(3) Uani 1 1 d . U . . .
H6 H 0.036144 0.399466 0.542592 0.046 Uiso 1 1 calc R U . . .
C7 C -0.0574(4) 0.4793(5) 0.4425(5) 0.054(3) Uani 1 1 d . U . . .
C8 C 0.2927(3) 0.3986(4) 0.3102(4) 0.033(2) Uani 1 1 d . U . . .
C9 C 0.3367(5) 0.4106(5) 0.3008(5) 0.060(4) Uani 1 1 d . U . . .
H9 H 0.359140 0.401866 0.322430 0.072 Uiso 1 1 calc R U . . .
C10 C 0.3470(5) 0.4354(5) 0.2593(5) 0.063(4) Uani 1 1 d . U . . .
H10 H 0.376809 0.442692 0.252385 0.075 Uiso 1 1 calc R U . . .
C11 C 0.3135(5) 0.4500(5) 0.2275(5) 0.060(4) Uani 1 1 d . U . . .
C12 C 0.2693(4) 0.4388(5) 0.2373(5) 0.053(3) Uani 1 1 d . U . . .
H12 H 0.246712 0.449431 0.216652 0.064 Uiso 1 1 calc R U . . .
C13 C 0.2585(4) 0.4113(5) 0.2783(5) 0.051(3) Uani 1 1 d . U . . .
H13 H 0.229054 0.401682 0.284232 0.061 Uiso 1 1 calc R U . . .
C14 C 0.3249(6) 0.4791(6) 0.1833(6) 0.073(4) Uani 1 1 d . U . . .
C15 C 0.4477(2) 0.1009(3) 0.5506(3) 0.034(2) Uani 1 1 d G U . . .
C16 C 0.4483(2) 0.0539(3) 0.5704(3) 0.074(4) Uani 1 1 d G U . . .
H16 H 0.422651 0.041251 0.584897 0.089 Uiso 1 1 calc R U . . .
C17 C 0.4872(3) 0.0259(2) 0.5687(3) 0.059(4) Uani 1 1 d G U . . .
H17 H 0.487653 -0.005592 0.581952 0.071 Uiso 1 1 calc R U . . .
C18 C 0.5256(2) 0.0448(3) 0.5470(3) 0.045(3) Uani 1 1 d G U . . .
C19 C 0.5250(2) 0.0918(3) 0.5272(4) 0.099(6) Uani 1 1 d G U . . .
H19 H 0.550598 0.104509 0.512691 0.118 Uiso 1 1 calc R U . . .
C20 C 0.4860(3) 0.1199(3) 0.5289(4) 0.084(5) Uani 1 1 d G U . . .
H20 H 0.485596 0.151353 0.515635 0.101 Uiso 1 1 calc R U . . .
C21 C 0.5678(4) 0.0142(5) 0.5450(5) 0.047(3) Uani 1 1 d . U . . .
C22 C 0.2180(3) 0.4000(4) 0.7253(4) 0.034(2) Uani 1 1 d . U . . .
C23 C 0.1749(4) 0.4108(5) 0.7394(5) 0.051(3) Uani 1 1 d . U . . .
H23 H 0.150617 0.400456 0.720984 0.062 Uiso 1 1 calc R U . . .
C24 C 0.1684(5) 0.4377(5) 0.7818(5) 0.056(3) Uani 1 1 d . U . . .
H24 H 0.139297 0.445032 0.791582 0.067 Uiso 1 1 calc R U . . .
C25 C 0.2037(4) 0.4533(5) 0.8093(4) 0.045(3) Uani 1 1 d . U . . .
C26 C 0.2461(4) 0.4434(4) 0.7940(4) 0.044(3) Uani 1 1 d . U . . .
H26 H 0.270394 0.455747 0.811283 0.053 Uiso 1 1 calc R U . . .
C27 C 0.2537(4) 0.4156(5) 0.7534(4) 0.049(3) Uani 1 1 d . U . . .
H27 H 0.282828 0.407140 0.744818 0.059 Uiso 1 1 calc R U . . .
C28 C 0.1968(4) 0.4835(5) 0.8547(5) 0.051(3) Uani 1 1 d . U . . .
N1 N -0.2197(3) 0.5426(3) 0.4889(4) 0.039(2) Uani 1 1 d . U . . .
 
loop_
 _atom_site_aniso_label
 _atom_site_aniso_U_11
 _atom_site_aniso_U_22
 _atom_site_aniso_U_33
 _atom_site_aniso_U_23
 _atom_site_aniso_U_13
 _atom_site_aniso_U_12
Er1 0.0133(3) 0.0201(3) 0.0197(3) 0.000 -0.0012(2) 0.000
Pd1 0.0168(3) 0.0242(4) 0.0199(4) -0.0024(3) -0.0028(3) 0.0042(3)
Pd2 0.0141(5) 0.0262(6) 0.0230(5) 0.000 -0.0045(4) 0.000
Pd3 0.0184(4) 0.0229(4) 0.0210(4) 0.0019(3) -0.0017(3) 0.0030(3)
Pd4 0.0203(5) 0.0252(5) 0.0186(5) 0.000 0.0021(4) 0.000
Pd5 0.0171(4) 0.0219(4) 0.0269(4) -0.0034(3) -0.0007(3) 0.0026(3)
Pd6 0.0129(5) 0.0231(5) 0.0300(6) 0.000 -0.0022(4) 0.000
Pd7 0.0172(4) 0.0212(4) 0.0238(4) 0.0014(3) -0.0039(3) 0.0007(3)
Pd8 0.0187(5) 0.0244(5) 0.0193(5) 0.000 -0.0020(4) 0.000
As1 0.0195(5) 0.0314(6) 0.0267(5) -0.0017(4) -0.0045(4) 0.0074(4)
As2 0.0292(5) 0.0293(6) 0.0262(5) 0.0067(4) 0.0016(4) -0.0013(4)
As3 0.0179(5) 0.0275(6) 0.0409(6) -0.0034(5) -0.0059(4) 0.0059(4)
As4 0.0274(5) 0.0302(6) 0.0232(5) -0.0054(4) -0.0047(4) 0.0055(4)
Ba1 0.0384(4) 0.0482(4) 0.0433(4) -0.0159(3) -0.0162(3) 0.0199(3)
Ba2 0.0302(3) 0.0336(4) 0.0482(4) -0.0099(3) 0.0107(3) -0.0069(3)
Ba3 0.0405(4) 0.0482(5) 0.0576(5) -0.0106(4) 0.0020(3) 0.0042(3)
O1 0.017(3) 0.019(3) 0.020(3) 0.000(2) 0.001(2) 0.003(2)
O2 0.017(3) 0.016(3) 0.022(3) 0.000(2) 0.001(2) 0.001(2)
O3 0.017(3) 0.024(3) 0.018(3) 0.000(2) -0.007(2) -0.002(2)
O4 0.015(3) 0.020(3) 0.026(3) 0.003(2) -0.002(2) -0.001(2)
O5 0.028(3) 0.036(3) 0.032(3) -0.004(3) -0.009(3) 0.010(3)
O6 0.031(3) 0.035(3) 0.030(3) -0.008(3) -0.003(3) 0.009(3)
O7 0.026(3) 0.035(3) 0.037(3) -0.002(3) -0.007(3) 0.003(3)
O8 0.029(3) 0.030(3) 0.033(3) 0.004(3) -0.001(3) 0.008(3)
O9 0.029(3) 0.032(3) 0.027(3) 0.004(3) -0.002(3) 0.001(3)
O10 0.036(3) 0.026(3) 0.028(3) 0.004(3) 0.003(3) 0.002(3)
O11 0.030(3) 0.035(3) 0.039(3) -0.006(3) 0.001(3) 0.005(3)
O12 0.028(3) 0.030(3) 0.043(3) 0.008(3) -0.005(3) -0.008(3)
O13 0.023(3) 0.029(3) 0.040(3) -0.002(3) -0.005(3) -0.001(3)
O14 0.031(3) 0.035(3) 0.031(3) -0.009(3) -0.002(3) 0.002(3)
O15 0.031(3) 0.025(3) 0.030(3) 0.003(3) -0.004(3) 0.004(3)
O16 0.041(3) 0.031(3) 0.032(3) -0.003(3) -0.003(3) 0.002(3)
O17 0.047(4) 0.070(4) 0.066(4) 0.008(4) -0.001(3) 0.016(3)
O18 0.074(5) 0.091(5) 0.081(5) 0.008(4) 0.001(4) 0.026(4)
O19 0.063(4) 0.070(4) 0.056(4) 0.026(4) 0.005(4) -0.003(4)
O20 0.092(5) 0.104(5) 0.091(5) 0.025(4) 0.006(4) -0.001(4)
O21 0.054(4) 0.062(4) 0.073(4) 0.006(4) -0.005(4) 0.010(3)
O22 0.063(4) 0.076(5) 0.079(5) 0.012(4) 0.003(4) 0.019(4)
O23 0.071(4) 0.085(5) 0.078(5) -0.024(4) 0.008(4) -0.009(4)
O24 0.048(4) 0.051(4) 0.045(4) -0.013(3) -0.002(3) 0.001(3)
O25 0.094(7) 0.119(8) 0.101(7) 0.013(6) 0.003(6) -0.013(6)
O26 0.046(4) 0.059(4) 0.054(4) -0.001(3) -0.002(3) 0.001(3)
O27 0.046(4) 0.049(4) 0.057(4) 0.003(3) -0.001(3) 0.005(3)
O28 0.118(8) 0.139(8) 0.099(7) 0.011(7) 0.016(6) -0.009(7)
O29 0.099(7) 0.137(8) 0.113(8) -0.039(7) 0.000(6) 0.009(7)
O30 0.059(5) 0.076(6) 0.073(6) -0.009(5) 0.003(5) 0.007(5)
O31 0.075(6) 0.070(6) 0.106(7) 0.010(6) -0.002(5) 0.002(5)
O32 0.038(3) 0.046(4) 0.044(4) -0.005(3) 0.002(3) -0.003(3)
O33 0.090(6) 0.060(6) 0.107(7) 0.018(5) 0.017(6) 0.018(5)
C1 0.029(4) 0.039(4) 0.032(4) 0.004(4) -0.006(3) 0.005(3)
C2 0.045(5) 0.060(5) 0.055(5) -0.001(4) -0.002(4) 0.013(4)
C3 0.054(5) 0.059(5) 0.053(5) 0.004(4) -0.004(4) 0.009(4)
C4 0.036(4) 0.046(5) 0.047(5) 0.003(4) -0.005(4) 0.005(4)
C5 0.042(4) 0.050(5) 0.045(5) -0.001(4) 0.004(4) 0.013(4)
C6 0.037(4) 0.042(4) 0.037(4) 0.002(4) -0.003(4) 0.009(4)
C7 0.048(5) 0.056(5) 0.056(5) 0.001(4) -0.002(4) 0.008(4)
C8 0.036(4) 0.034(4) 0.028(4) 0.002(3) 0.004(3) -0.004(3)
C9 0.060(5) 0.062(5) 0.058(5) 0.011(4) 0.001(4) 0.003(4)
C10 0.060(5) 0.064(5) 0.064(5) 0.013(4) 0.001(4) 0.003(4)
C11 0.063(5) 0.061(5) 0.055(5) 0.007(4) 0.004(4) -0.005(4)
C12 0.056(5) 0.056(5) 0.048(5) 0.011(4) -0.001(4) -0.002(4)
C13 0.050(5) 0.051(5) 0.050(5) 0.007(4) 0.000(4) -0.001(4)
C14 0.071(6) 0.076(6) 0.071(6) 0.015(4) 0.005(4) 0.000(4)
C15 0.028(4) 0.034(4) 0.039(4) -0.001(4) -0.001(3) 0.001(3)
C16 0.070(6) 0.073(6) 0.081(6) 0.008(4) 0.007(4) 0.004(4)
C17 0.052(5) 0.056(5) 0.069(5) 0.009(4) 0.002(4) 0.010(4)
C18 0.041(4) 0.045(5) 0.048(5) -0.002(4) -0.005(4) 0.006(4)
C19 0.091(7) 0.100(7) 0.105(7) 0.006(5) 0.005(5) 0.007(5)
C20 0.076(6) 0.083(6) 0.094(6) 0.012(5) 0.003(5) 0.013(5)
C21 0.043(5) 0.047(5) 0.051(5) 0.002(4) 0.000(4) 0.006(4)
C22 0.036(4) 0.036(4) 0.030(4) -0.002(3) -0.002(3) 0.006(4)
C23 0.048(5) 0.058(5) 0.048(5) -0.008(4) -0.004(4) 0.003(4)
C24 0.053(5) 0.059(5) 0.056(5) -0.009(4) 0.006(4) 0.003(4)
C25 0.047(5) 0.046(5) 0.043(5) -0.005(4) -0.001(4) -0.002(4)
C26 0.040(4) 0.049(5) 0.043(5) -0.014(4) -0.005(4) 0.002(4)
C27 0.045(5) 0.057(5) 0.045(5) -0.006(4) -0.005(4) 0.002(4)
C28 0.052(5) 0.050(5) 0.050(5) -0.005(4) 0.005(4) 0.000(4)
N1 0.032(4) 0.041(4) 0.044(4) 0.006(3) -0.001(3) -0.003(3)
 
_geom_special_details
;
 All esds (except the esd in the dihedral angle between two l.s. planes)
 are estimated using the full covariance matrix.  The cell esds are taken
 into account individually in the estimation of esds in distances, angles
 and torsion angles; correlations between esds in cell parameters are only
 used when they are defined by crystal symmetry.  An approximate (isotropic)
 treatment of cell esds is used for estimating esds involving l.s. planes.
;
 
loop_
 _geom_bond_atom_site_label_1
 _geom_bond_atom_site_label_2
 _geom_bond_distance
 _geom_bond_site_symmetry_2
 _geom_bond_publ_flag
Er1 O3 2.317(6) . ?
Er1 O3 2.317(6) 7_565 ?
Er1 O4 2.327(6) . ?
Er1 O4 2.327(6) 7_565 ?
Er1 O1 2.327(6) . ?
Er1 O1 2.327(6) 7_565 ?
Er1 O2 2.330(6) 7_565 ?
Er1 O2 2.330(6) . ?
Er1 Pd2 3.3373(11) . ?
Er1 Pd8 3.3530(11) . ?
Er1 Pd6 3.3564(11) . ?
Er1 Pd5 3.3583(8) 7_565 ?
Pd1 O1 1.989(6) . ?
Pd1 O3 2.002(6) 7_565 ?
Pd1 O6 2.031(7) . ?
Pd1 O5 2.037(6) . ?
Pd1 Ba1 3.6657(10) 5_566 ?
Pd2 O1 1.984(6) 7_565 ?
Pd2 O1 1.984(6) . ?
Pd2 O7 2.000(7) 7_565 ?
Pd2 O7 2.000(7) . ?
Pd3 O2 1.987(6) 7_565 ?
Pd3 O1 2.000(6) . ?
Pd3 O8 2.013(6) . ?
Pd3 O9 2.022(7) . ?
Pd3 Ba3 3.7811(10) 2_564 ?
Pd4 O2 1.985(6) . ?
Pd4 O2 1.985(6) 7_565 ?
Pd4 O10 1.999(7) 7_565 ?
Pd4 O10 1.999(7) . ?
Pd5 O2 1.978(6) . ?
Pd5 O4 1.988(6) . ?
Pd5 O11 2.020(7) . ?
Pd5 O12 2.030(7) 7_565 ?
Pd5 Ba2 3.5468(10) 8_655 ?
Pd6 O4 1.984(6) . ?
Pd6 O4 1.984(6) 7_565 ?
Pd6 O13 2.018(7) . ?
Pd6 O13 2.018(7) 7_565 ?
Pd7 O4 1.988(6) . ?
Pd7 O3 1.998(6) . ?
Pd7 O14 2.043(7) 7_565 ?
Pd7 O15 2.046(6) . ?
Pd8 O3 1.991(6) . ?
Pd8 O3 1.991(6) 7_565 ?
Pd8 O16 2.031(7) 7_565 ?
Pd8 O16 2.031(7) . ?
As1 O7 1.699(7) . ?
As1 O5 1.700(7) . ?
As1 O8 1.702(7) . ?
As1 C1 1.880(10) . ?
As2 O9 1.696(7) . ?
As2 O12 1.706(7) . ?
As2 O10 1.709(7) . ?
As2 C8 1.877(10) . ?
As3 O13 1.685(7) . ?
As3 O15 1.707(7) . ?
As3 O11 1.716(7) . ?
As3 C15 1.885(6) . ?
As4 O16 1.697(7) . ?
As4 O6 1.704(7) . ?
As4 O14 1.705(7) . ?
As4 C22 1.891(10) . ?
Ba1 O20 2.690(12) 6_556 ?
Ba1 O5 2.729(7) 5_566 ?
Ba1 O18 2.753(10) . ?
Ba1 O6 2.802(7) 5_566 ?
Ba1 O19 2.810(9) 6_556 ?
Ba1 O17 2.852(9) . ?
Ba1 O27 2.868(9) . ?
Ba1 O25 2.886(12) . ?
Ba1 O26 2.917(8) . ?
Ba1 C14 3.117(16) 6_556 ?
Ba1 C7 3.194(13) . ?
Ba1 N1 3.265(9) . ?
Ba2 O23 2.730(10) . ?
Ba2 O22 2.732(9) 4_456 ?
Ba2 O12 2.775(7) 2_565 ?
Ba2 O33 2.794(10) . ?
Ba2 O32 2.801(7) . ?
Ba2 O11 2.801(7) 8_666 ?
Ba2 O21 2.837(9) 4_456 ?
Ba2 O24 3.018(8) . ?
Ba2 C21 3.143(12) 4_456 ?
Ba2 C28 3.242(13) . ?
Ba2 Ba3 4.7715(10) . ?
Ba3 O30 2.736(10) . ?
Ba3 O24 2.791(8) . ?
Ba3 O9 2.808(7) 2_565 ?
Ba3 O28 2.819(13) . ?
Ba3 O29 2.839(13) . ?
Ba3 O27 2.848(9) 6_657 ?
Ba3 O32 2.881(8) . ?
Ba3 O31 2.888(11) . ?
Ba3 O8 2.923(7) 2_565 ?
Ba3 N1 3.304(10) 6_657 ?
O17 C7 1.235(15) . ?
O18 C7 1.298(16) . ?
O19 C14 1.246(17) . ?
O20 C14 1.291(18) . ?
O21 C21 1.221(15) . ?
O22 C21 1.265(15) . ?
O23 C28 1.283(15) . ?
O24 C28 1.234(14) . ?
O26 N1 1.236(12) . ?
O27 N1 1.229(11) . ?
O32 N1 1.281(12) 6_657 ?
C1 C2 1.359(16) . ?
C1 C6 1.381(15) . ?
C2 C3 1.350(17) . ?
C3 C4 1.417(17) . ?
C4 C5 1.352(16) . ?
C4 C7 1.496(17) . ?
C5 C6 1.368(15) . ?
C8 C9 1.375(17) . ?
C8 C13 1.395(16) . ?
C9 C10 1.369(18) . ?
C10 C11 1.393(19) . ?
C11 C12 1.380(18) . ?
C11 C14 1.50(2) . ?
C12 C13 1.398(17) . ?
C15 C16 1.3900 . ?
C15 C20 1.3900 . ?
C16 C17 1.3900 . ?
C17 C18 1.3900 . ?
C18 C19 1.3900 . ?
C18 C21 1.509(13) . ?
C19 C20 1.3900 . ?
C22 C23 1.373(16) . ?
C22 C27 1.387(16) . ?
C23 C24 1.399(17) . ?
C24 C25 1.369(17) . ?
C25 C26 1.362(16) . ?
C25 C28 1.517(17) . ?
C26 C27 1.375(16) . ?
 
loop_
 _geom_angle_atom_site_label_1
 _geom_angle_atom_site_label_2
 _geom_angle_atom_site_label_3
 _geom_angle
 _geom_angle_site_symmetry_1
 _geom_angle_site_symmetry_3
 _geom_angle_publ_flag
O3 Er1 O3 71.0(3) . 7_565 ?
O3 Er1 O4 69.9(2) . . ?
O3 Er1 O4 109.1(2) 7_565 . ?
O3 Er1 O4 109.1(2) . 7_565 ?
O3 Er1 O4 69.9(2) 7_565 7_565 ?
O4 Er1 O4 70.6(3) . 7_565 ?
O3 Er1 O1 110.6(2) . . ?
O3 Er1 O1 71.0(2) 7_565 . ?
O4 Er1 O1 179.5(2) . . ?
O4 Er1 O1 109.0(2) 7_565 . ?
O3 Er1 O1 71.0(2) . 7_565 ?
O3 Er1 O1 110.6(2) 7_565 7_565 ?
O4 Er1 O1 109.0(2) . 7_565 ?
O4 Er1 O1 179.5(2) 7_565 7_565 ?
O1 Er1 O1 71.4(3) . 7_565 ?
O3 Er1 O2 179.3(2) . 7_565 ?
O3 Er1 O2 109.4(2) 7_565 7_565 ?
O4 Er1 O2 109.4(2) . 7_565 ?
O4 Er1 O2 70.6(2) 7_565 7_565 ?
O1 Er1 O2 70.1(2) . 7_565 ?
O1 Er1 O2 109.3(2) 7_565 7_565 ?
O3 Er1 O2 109.4(2) . . ?
O3 Er1 O2 179.3(2) 7_565 . ?
O4 Er1 O2 70.6(2) . . ?
O4 Er1 O2 109.4(2) 7_565 . ?
O1 Er1 O2 109.3(2) . . ?
O1 Er1 O2 70.1(2) 7_565 . ?
O2 Er1 O2 70.2(3) 7_565 . ?
O3 Er1 Pd2 91.18(14) . . ?
O3 Er1 Pd2 91.19(14) 7_565 . ?
O4 Er1 Pd2 144.68(14) . . ?
O4 Er1 Pd2 144.68(14) 7_565 . ?
O1 Er1 Pd2 35.68(15) . . ?
O1 Er1 Pd2 35.68(14) 7_565 . ?
O2 Er1 Pd2 89.40(14) 7_565 . ?
O2 Er1 Pd2 89.40(14) . . ?
O3 Er1 Pd8 35.51(15) . . ?
O3 Er1 Pd8 35.51(15) 7_565 . ?
O4 Er1 Pd8 89.86(15) . . ?
O4 Er1 Pd8 89.86(15) 7_565 . ?
O1 Er1 Pd8 90.53(14) . . ?
O1 Er1 Pd8 90.53(14) 7_565 . ?
O2 Er1 Pd8 144.90(14) 7_565 . ?
O2 Er1 Pd8 144.90(14) . . ?
Pd2 Er1 Pd8 90.95(3) . . ?
O3 Er1 Pd6 90.10(14) . . ?
O3 Er1 Pd6 90.10(14) 7_565 . ?
O4 Er1 Pd6 35.32(14) . . ?
O4 Er1 Pd6 35.32(14) 7_565 . ?
O1 Er1 Pd6 144.30(15) . . ?
O1 Er1 Pd6 144.30(14) 7_565 . ?
O2 Er1 Pd6 89.31(14) 7_565 . ?
O2 Er1 Pd6 89.31(14) . . ?
Pd2 Er1 Pd6 178.42(3) . . ?
Pd8 Er1 Pd6 90.62(3) . . ?
O3 Er1 Pd5 144.53(14) . 7_565 ?
O3 Er1 Pd5 89.33(15) 7_565 7_565 ?
O4 Er1 Pd5 90.40(14) . 7_565 ?
O4 Er1 Pd5 35.40(15) 7_565 7_565 ?
O1 Er1 Pd5 89.08(14) . 7_565 ?
O1 Er1 Pd5 144.45(15) 7_565 7_565 ?
O2 Er1 Pd5 35.17(14) 7_565 7_565 ?
O2 Er1 Pd5 90.02(14) . 7_565 ?
Pd2 Er1 Pd5 119.234(19) . 7_565 ?
Pd8 Er1 Pd5 119.832(19) . 7_565 ?
Pd6 Er1 Pd5 59.861(18) . 7_565 ?
O1 Pd1 O3 85.0(2) . 7_565 ?
O1 Pd1 O6 178.2(3) . . ?
O3 Pd1 O6 93.2(3) 7_565 . ?
O1 Pd1 O5 92.0(3) . . ?
O3 Pd1 O5 177.1(3) 7_565 . ?
O6 Pd1 O5 89.7(3) . . ?
O1 Pd1 Er1 42.63(16) . . ?
O3 Pd1 Er1 42.41(17) 7_565 . ?
O6 Pd1 Er1 135.61(19) . . ?
O5 Pd1 Er1 134.66(19) . . ?
O1 Pd1 Ba1 132.28(17) . 5_566 ?
O3 Pd1 Ba1 135.42(17) 7_565 5_566 ?
O6 Pd1 Ba1 49.29(19) . 5_566 ?
O5 Pd1 Ba1 47.23(19) . 5_566 ?
Er1 Pd1 Ba1 160.40(3) . 5_566 ?
O1 Pd2 O1 86.3(3) 7_565 . ?
O1 Pd2 O7 92.3(3) 7_565 7_565 ?
O1 Pd2 O7 178.5(3) . 7_565 ?
O1 Pd2 O7 178.5(3) 7_565 . ?
O1 Pd2 O7 92.3(3) . . ?
O7 Pd2 O7 89.1(4) 7_565 . ?
O1 Pd2 Er1 43.18(16) 7_565 . ?
O1 Pd2 Er1 43.17(16) . . ?
O7 Pd2 Er1 135.4(2) 7_565 . ?
O7 Pd2 Er1 135.4(2) . . ?
O2 Pd3 O1 84.3(2) 7_565 . ?
O2 Pd3 O8 178.1(3) 7_565 . ?
O1 Pd3 O8 94.0(3) . . ?
O2 Pd3 O9 94.0(3) 7_565 . ?
O1 Pd3 O9 178.1(3) . . ?
O8 Pd3 O9 87.8(3) . . ?
O2 Pd3 Er1 42.13(17) 7_565 . ?
O1 Pd3 Er1 42.13(16) . . ?
O8 Pd3 Er1 136.08(19) . . ?
O9 Pd3 Er1 136.11(19) . . ?
O2 Pd3 Ba3 131.29(17) 7_565 2_564 ?
O1 Pd3 Ba3 135.24(17) . 2_564 ?
O8 Pd3 Ba3 49.89(19) . 2_564 ?
O9 Pd3 Ba3 46.64(19) . 2_564 ?
Er1 Pd3 Ba3 157.76(3) . 2_564 ?
O2 Pd4 O2 84.9(3) . 7_565 ?
O2 Pd4 O10 93.0(3) . 7_565 ?
O2 Pd4 O10 177.9(3) 7_565 7_565 ?
O2 Pd4 O10 177.9(3) . . ?
O2 Pd4 O10 93.0(3) 7_565 . ?
O10 Pd4 O10 89.1(4) 7_565 . ?
O2 Pd4 Er1 42.46(17) . . ?
O2 Pd4 Er1 42.46(17) 7_565 . ?
O10 Pd4 Er1 135.45(19) 7_565 . ?
O10 Pd4 Er1 135.45(19) . . ?
O2 Pd5 O4 85.4(2) . . ?
O2 Pd5 O11 178.7(3) . . ?
O4 Pd5 O11 94.0(3) . . ?
O2 Pd5 O12 93.9(3) . 7_565 ?
O4 Pd5 O12 178.6(3) . 7_565 ?
O11 Pd5 O12 86.8(3) . 7_565 ?
O2 Pd5 Er1 42.72(17) . . ?
O4 Pd5 Er1 42.68(16) . . ?
O11 Pd5 Er1 136.6(2) . . ?
O12 Pd5 Er1 136.56(19) 7_565 . ?
O2 Pd5 Ba2 127.70(17) . 8_655 ?
O4 Pd5 Ba2 128.40(17) . 8_655 ?
O11 Pd5 Ba2 52.0(2) . 8_655 ?
O12 Pd5 Ba2 51.3(2) 7_565 8_655 ?
Er1 Pd5 Ba2 146.45(3) . 8_655 ?
O4 Pd6 O4 85.4(3) . 7_565 ?
O4 Pd6 O13 92.9(2) . . ?
O4 Pd6 O13 178.1(3) 7_565 . ?
O4 Pd6 O13 178.1(3) . 7_565 ?
O4 Pd6 O13 92.9(2) 7_565 7_565 ?
O13 Pd6 O13 88.9(4) . 7_565 ?
O4 Pd6 Er1 42.70(17) . . ?
O4 Pd6 Er1 42.70(17) 7_565 . ?
O13 Pd6 Er1 135.53(18) . . ?
O13 Pd6 Er1 135.53(18) 7_565 . ?
O4 Pd7 O3 83.7(2) . . ?
O4 Pd7 O14 177.9(3) . 7_565 ?
O3 Pd7 O14 94.2(3) . 7_565 ?
O4 Pd7 O15 93.5(2) . . ?
O3 Pd7 O15 177.2(3) . . ?
O14 Pd7 O15 88.6(3) 7_565 . ?
O4 Pd7 Er1 41.98(16) . . ?
O3 Pd7 Er1 41.76(17) . . ?
O14 Pd7 Er1 135.95(19) 7_565 . ?
O15 Pd7 Er1 135.49(19) . . ?
O3 Pd8 O3 85.1(3) . 7_565 ?
O3 Pd8 O16 92.6(3) . 7_565 ?
O3 Pd8 O16 177.7(3) 7_565 7_565 ?
O3 Pd8 O16 177.7(3) . . ?
O3 Pd8 O16 92.6(3) 7_565 . ?
O16 Pd8 O16 89.7(4) 7_565 . ?
O3 Pd8 Er1 42.54(17) . . ?
O3 Pd8 Er1 42.54(17) 7_565 . ?
O16 Pd8 Er1 135.2(2) 7_565 . ?
O16 Pd8 Er1 135.2(2) . . ?
O7 As1 O5 111.7(3) . . ?
O7 As1 O8 111.4(3) . . ?
O5 As1 O8 112.3(3) . . ?
O7 As1 C1 104.4(4) . . ?
O5 As1 C1 109.4(4) . . ?
O8 As1 C1 107.3(4) . . ?
O9 As2 O12 111.2(3) . . ?
O9 As2 O10 111.4(3) . . ?
O12 As2 O10 111.9(3) . . ?
O9 As2 C8 110.4(4) . . ?
O12 As2 C8 106.6(4) . . ?
O10 As2 C8 105.0(4) . . ?
O13 As3 O15 113.6(3) . . ?
O13 As3 O11 112.6(3) . . ?
O15 As3 O11 109.0(3) . . ?
O13 As3 C15 105.6(3) . . ?
O15 As3 C15 110.2(3) . . ?
O11 As3 C15 105.5(4) . . ?
O16 As4 O6 110.8(3) . . ?
O16 As4 O14 112.2(3) . . ?
O6 As4 O14 113.7(3) . . ?
O16 As4 C22 104.7(4) . . ?
O6 As4 C22 108.1(4) . . ?
O14 As4 C22 106.8(4) . . ?
O20 Ba1 O5 151.1(3) 6_556 5_566 ?
O20 Ba1 O18 71.3(4) 6_556 . ?
O5 Ba1 O18 102.3(3) 5_566 . ?
O20 Ba1 O6 101.5(3) 6_556 5_566 ?
O5 Ba1 O6 62.50(19) 5_566 5_566 ?
O18 Ba1 O6 135.4(3) . 5_566 ?
O20 Ba1 O19 47.8(3) 6_556 6_556 ?
O5 Ba1 O19 138.7(2) 5_566 6_556 ?
O18 Ba1 O19 116.7(3) . 6_556 ?
O6 Ba1 O19 79.7(2) 5_566 6_556 ?
O20 Ba1 O17 101.7(3) 6_556 . ?
O5 Ba1 O17 92.2(2) 5_566 . ?
O18 Ba1 O17 46.2(3) . . ?
O6 Ba1 O17 154.7(2) 5_566 . ?
O19 Ba1 O17 124.1(3) 6_556 . ?
O20 Ba1 O27 138.6(3) 6_556 . ?
O5 Ba1 O27 70.2(2) 5_566 . ?
O18 Ba1 O27 112.0(3) . . ?
O6 Ba1 O27 101.9(2) 5_566 . ?
O19 Ba1 O27 104.5(3) 6_556 . ?
O17 Ba1 O27 66.1(2) . . ?
O20 Ba1 O25 76.6(4) 6_556 . ?
O5 Ba1 O25 75.3(3) 5_566 . ?
O18 Ba1 O25 65.4(4) . . ?
O6 Ba1 O25 70.1(3) 5_566 . ?
O19 Ba1 O25 108.2(3) 6_556 . ?
O17 Ba1 O25 105.7(3) . . ?
O27 Ba1 O25 143.9(3) . . ?
O20 Ba1 O26 118.2(3) 6_556 . ?
O5 Ba1 O26 80.3(2) 5_566 . ?
O18 Ba1 O26 153.8(3) . . ?
O6 Ba1 O26 69.1(2) 5_566 . ?
O19 Ba1 O26 70.7(3) 6_556 . ?
O17 Ba1 O26 108.1(3) . . ?
O27 Ba1 O26 43.9(2) . . ?
O25 Ba1 O26 138.7(3) . . ?
O20 Ba1 C14 24.3(4) 6_556 6_556 ?
O5 Ba1 C14 153.3(3) 5_566 6_556 ?
O18 Ba1 C14 94.3(4) . 6_556 ?
O6 Ba1 C14 91.0(3) 5_566 6_556 ?
O19 Ba1 C14 23.6(3) 6_556 6_556 ?
O17 Ba1 C14 114.4(4) . 6_556 ?
O27 Ba1 C14 122.5(4) . 6_556 ?
O25 Ba1 C14 93.2(4) . 6_556 ?
O26 Ba1 C14 94.0(4) . 6_556 ?
O20 Ba1 C7 84.9(4) 6_556 . ?
O5 Ba1 C7 100.1(3) 5_566 . ?
O18 Ba1 C7 23.8(3) . . ?
O6 Ba1 C7 153.8(3) 5_566 . ?
O19 Ba1 C7 121.1(3) 6_556 . ?
O17 Ba1 C7 22.7(3) . . ?
O27 Ba1 C7 88.8(3) . . ?
O25 Ba1 C7 87.1(4) . . ?
O26 Ba1 C7 130.1(3) . . ?
C14 Ba1 C7 103.4(4) 6_556 . ?
O20 Ba1 N1 133.1(3) 6_556 . ?
O5 Ba1 N1 72.1(2) 5_566 . ?
O18 Ba1 N1 133.7(3) . . ?
O6 Ba1 N1 84.1(2) 5_566 . ?
O19 Ba1 N1 88.9(3) 6_556 . ?
O17 Ba1 N1 87.5(2) . . ?
O27 Ba1 N1 21.9(2) . . ?
O25 Ba1 N1 145.2(3) . . ?
O26 Ba1 N1 22.2(2) . . ?
C14 Ba1 N1 110.7(4) 6_556 . ?
C7 Ba1 N1 110.2(3) . . ?
O23 Ba2 O22 81.9(3) . 4_456 ?
O23 Ba2 O12 92.4(3) . 2_565 ?
O22 Ba2 O12 144.9(3) 4_456 2_565 ?
O23 Ba2 O33 81.3(4) . . ?
O22 Ba2 O33 75.2(3) 4_456 . ?
O12 Ba2 O33 138.4(3) 2_565 . ?
O23 Ba2 O32 111.1(3) . . ?
O22 Ba2 O32 138.0(3) 4_456 . ?
O12 Ba2 O32 76.3(2) 2_565 . ?
O33 Ba2 O32 68.1(3) . . ?
O23 Ba2 O11 134.6(3) . 8_666 ?
O22 Ba2 O11 100.5(3) 4_456 8_666 ?
O12 Ba2 O11 59.8(2) 2_565 8_666 ?
O33 Ba2 O11 143.6(3) . 8_666 ?
O32 Ba2 O11 97.2(2) . 8_666 ?
O23 Ba2 O21 72.0(3) . 4_456 ?
O22 Ba2 O21 46.2(3) 4_456 4_456 ?
O12 Ba2 O21 99.0(2) 2_565 4_456 ?
O33 Ba2 O21 117.4(3) . 4_456 ?
O32 Ba2 O21 174.3(3) . 4_456 ?
O11 Ba2 O21 77.6(2) 8_666 4_456 ?
O23 Ba2 O24 45.1(3) . . ?
O22 Ba2 O24 119.5(3) 4_456 . ?
O12 Ba2 O24 75.9(2) 2_565 . ?
O33 Ba2 O24 70.7(3) . . ?
O32 Ba2 O24 66.5(2) . . ?
O11 Ba2 O24 135.6(2) 8_666 . ?
O21 Ba2 O24 115.8(3) 4_456 . ?
O23 Ba2 C21 73.8(3) . 4_456 ?
O22 Ba2 C21 23.6(3) 4_456 4_456 ?
O12 Ba2 C21 121.8(3) 2_565 4_456 ?
O33 Ba2 C21 95.9(3) . 4_456 ?
O32 Ba2 C21 161.6(3) . 4_456 ?
O11 Ba2 C21 90.5(3) 8_666 4_456 ?
O21 Ba2 C21 22.8(3) 4_456 4_456 ?
O24 Ba2 C21 118.3(3) . 4_456 ?
O23 Ba2 C28 22.8(3) . . ?
O22 Ba2 C28 100.6(3) 4_456 . ?
O12 Ba2 C28 84.7(3) 2_565 . ?
O33 Ba2 C28 73.7(3) . . ?
O32 Ba2 C28 88.4(3) . . ?
O11 Ba2 C28 141.1(3) 8_666 . ?
O21 Ba2 C28 94.4(3) 4_456 . ?
O24 Ba2 C28 22.4(3) . . ?
C21 Ba2 C28 96.1(3) 4_456 . ?
O23 Ba2 Pd5 127.1(2) . 8_666 ?
O22 Ba2 Pd5 135.1(2) 4_456 8_666 ?
O12 Ba2 Pd5 34.83(14) 2_565 8_666 ?
O33 Ba2 Pd5 135.2(3) . 8_666 ?
O32 Ba2 Pd5 69.16(17) . 8_666 ?
O11 Ba2 Pd5 34.65(14) 8_666 8_666 ?
O21 Ba2 Pd5 105.2(2) 4_456 8_666 ?
O24 Ba2 Pd5 103.63(16) . 8_666 ?
C21 Ba2 Pd5 123.0(2) 4_456 8_666 ?
C28 Ba2 Pd5 117.8(2) . 8_666 ?
O23 Ba2 Ba3 78.3(2) . . ?
O22 Ba2 Ba3 139.9(2) 4_456 . ?
O12 Ba2 Ba3 70.82(14) 2_565 . ?
O33 Ba2 Ba3 67.6(2) . . ?
O32 Ba2 Ba3 33.40(16) . . ?
O11 Ba2 Ba3 118.16(14) 8_666 . ?
O21 Ba2 Ba3 148.2(2) 4_456 . ?
O24 Ba2 Ba3 33.24(15) . . ?
C21 Ba2 Ba3 149.6(2) 4_456 . ?
C28 Ba2 Ba3 55.5(2) . . ?
Pd5 Ba2 Ba3 83.802(19) 8_666 . ?
O30 Ba3 O24 138.5(3) . . ?
O30 Ba3 O9 142.5(3) . 2_565 ?
O24 Ba3 O9 78.2(2) . 2_565 ?
O30 Ba3 O28 92.6(4) . . ?
O24 Ba3 O28 115.2(3) . . ?
O9 Ba3 O28 70.6(3) 2_565 . ?
O30 Ba3 O29 70.0(4) . . ?
O24 Ba3 O29 92.2(3) . . ?
O9 Ba3 O29 127.0(3) 2_565 . ?
O28 Ba3 O29 67.2(4) . . ?
O30 Ba3 O27 67.7(3) . 6_657 ?
O24 Ba3 O27 104.8(2) . 6_657 ?
O9 Ba3 O27 100.6(2) 2_565 6_657 ?
O28 Ba3 O27 135.4(4) . 6_657 ?
O29 Ba3 O27 132.0(4) . 6_657 ?
O30 Ba3 O32 111.4(3) . . ?
O24 Ba3 O32 68.5(2) . . ?
O9 Ba3 O32 69.5(2) 2_565 . ?
O28 Ba3 O32 137.9(4) . . ?
O29 Ba3 O32 152.7(3) . . ?
O27 Ba3 O32 44.0(2) 6_657 . ?
O30 Ba3 O31 72.5(3) . . ?
O24 Ba3 O31 67.2(3) . . ?
O9 Ba3 O31 138.3(3) 2_565 . ?
O28 Ba3 O31 145.3(4) . . ?
O29 Ba3 O31 78.2(4) . . ?
O27 Ba3 O31 68.4(3) 6_657 . ?
O32 Ba3 O31 76.5(3) . . ?
O30 Ba3 O8 85.0(3) . 2_565 ?
O24 Ba3 O8 131.1(2) . 2_565 ?
O9 Ba3 O8 58.41(19) 2_565 2_565 ?
O28 Ba3 O8 72.7(3) . 2_565 ?
O29 Ba3 O8 130.8(3) . 2_565 ?
O27 Ba3 O8 66.2(2) 6_657 2_565 ?
O32 Ba3 O8 75.5(2) . 2_565 ?
O31 Ba3 O8 134.2(3) . 2_565 ?
O30 Ba3 N1 89.0(3) . 6_657 ?
O24 Ba3 N1 87.2(2) . 6_657 ?
O9 Ba3 N1 85.1(2) 2_565 6_657 ?
O28 Ba3 N1 141.4(3) . 6_657 ?
O29 Ba3 N1 147.0(4) . 6_657 ?
O27 Ba3 N1 21.4(2) 6_657 6_657 ?
O32 Ba3 N1 22.6(2) . 6_657 ?
O31 Ba3 N1 71.1(3) . 6_657 ?
O8 Ba3 N1 69.1(2) 2_565 6_657 ?
O30 Ba3 Pd3 115.3(2) . 2_565 ?
O24 Ba3 Pd3 99.42(17) . 2_565 ?
O9 Ba3 Pd3 31.57(14) 2_565 2_565 ?
O28 Ba3 Pd3 81.7(3) . 2_565 ?
O29 Ba3 Pd3 148.8(3) . 2_565 ?
O27 Ba3 Pd3 72.71(17) 6_657 2_565 ?
O32 Ba3 Pd3 57.12(16) . 2_565 ?
O31 Ba3 Pd3 133.0(2) . 2_565 ?
O8 Ba3 Pd3 31.79(13) 2_565 2_565 ?
N1 Ba3 Pd3 63.11(17) 6_657 2_565 ?
O30 Ba3 Ba2 133.7(2) . . ?
O24 Ba3 Ba2 36.35(16) . . ?
O9 Ba3 Ba2 67.54(14) 2_565 . ?
O28 Ba3 Ba2 133.3(3) . . ?
O29 Ba3 Ba2 127.0(3) . . ?
O27 Ba3 Ba2 73.06(17) 6_657 . ?
O32 Ba3 Ba2 32.36(15) . . ?
O31 Ba3 Ba2 70.8(2) . . ?
O8 Ba3 Ba2 101.13(13) 2_565 . ?
N1 Ba3 Ba2 52.82(16) 6_657 . ?
Pd3 Ba3 Ba2 73.443(18) 2_565 . ?
Pd2 O1 Pd1 116.6(3) . . ?
Pd2 O1 Pd3 114.6(3) . . ?
Pd1 O1 Pd3 116.3(3) . . ?
Pd2 O1 Er1 101.1(2) . . ?
Pd1 O1 Er1 102.0(2) . . ?
Pd3 O1 Er1 102.7(2) . . ?
Pd5 O2 Pd4 115.4(3) . . ?
Pd5 O2 Pd3 114.8(3) . 7_565 ?
Pd4 O2 Pd3 116.1(3) . 7_565 ?
Pd5 O2 Er1 102.1(2) . . ?
Pd4 O2 Er1 102.4(2) . . ?
Pd3 O2 Er1 103.0(2) 7_565 . ?
Pd8 O3 Pd7 115.8(3) . . ?
Pd8 O3 Pd1 115.3(3) . 7_565 ?
Pd7 O3 Pd1 115.5(3) . 7_565 ?
Pd8 O3 Er1 102.0(3) . . ?
Pd7 O3 Er1 103.2(2) . . ?
Pd1 O3 Er1 101.9(2) 7_565 . ?
Pd6 O4 Pd5 115.0(3) . . ?
Pd6 O4 Pd7 116.5(3) . . ?
Pd5 O4 Pd7 115.1(3) . . ?
Pd6 O4 Er1 102.0(3) . . ?
Pd5 O4 Er1 101.9(2) . . ?
Pd7 O4 Er1 103.2(2) . . ?
As1 O5 Pd1 116.4(4) . . ?
As1 O5 Ba1 134.4(3) . 5_566 ?
Pd1 O5 Ba1 99.5(2) . 5_566 ?
As4 O6 Pd1 115.8(3) . . ?
As4 O6 Ba1 137.4(3) . 5_566 ?
Pd1 O6 Ba1 97.4(3) . 5_566 ?
As1 O7 Pd2 117.4(3) . . ?
As1 O8 Pd3 114.8(3) . . ?
As1 O8 Ba3 137.5(3) . 2_564 ?
Pd3 O8 Ba3 98.3(3) . 2_564 ?
As2 O9 Pd3 115.6(3) . . ?
As2 O9 Ba3 129.2(3) . 2_564 ?
Pd3 O9 Ba3 101.8(3) . 2_564 ?
As2 O10 Pd4 117.5(4) . . ?
As3 O11 Pd5 115.4(4) . . ?
As3 O11 Ba2 133.6(4) . 8_655 ?
Pd5 O11 Ba2 93.3(2) . 8_655 ?
As2 O12 Pd5 115.4(3) . 7_565 ?
As2 O12 Ba2 131.7(3) . 2_564 ?
Pd5 O12 Ba2 93.9(3) 7_565 2_564 ?
As3 O13 Pd6 117.2(3) . . ?
As4 O14 Pd7 114.2(3) . 7_565 ?
As3 O15 Pd7 115.2(3) . . ?
As4 O16 Pd8 116.7(4) . . ?
C7 O17 Ba1 94.4(8) . . ?
C7 O18 Ba1 97.5(8) . . ?
C14 O19 Ba1 92.2(9) . 6_656 ?
C14 O20 Ba1 96.7(10) . 6_656 ?
C21 O21 Ba2 92.8(8) . 4_556 ?
C21 O22 Ba2 96.8(8) . 4_556 ?
C28 O23 Ba2 101.6(8) . . ?
C28 O24 Ba3 159.2(8) . . ?
C28 O24 Ba2 89.1(7) . . ?
Ba3 O24 Ba2 110.4(3) . . ?
N1 O26 Ba1 95.0(6) . . ?
N1 O27 Ba3 100.7(7) . 6_557 ?
N1 O27 Ba1 97.6(7) . . ?
Ba3 O27 Ba1 156.5(3) 6_557 . ?
N1 O32 Ba2 135.8(6) 6_657 . ?
N1 O32 Ba3 97.6(6) 6_657 . ?
Ba2 O32 Ba3 114.2(3) . . ?
C2 C1 C6 119.4(10) . . ?
C2 C1 As1 118.7(9) . . ?
C6 C1 As1 121.8(8) . . ?
C3 C2 C1 121.1(12) . . ?
C2 C3 C4 119.7(12) . . ?
C5 C4 C3 118.7(11) . . ?
C5 C4 C7 122.3(11) . . ?
C3 C4 C7 118.9(11) . . ?
C4 C5 C6 120.8(11) . . ?
C5 C6 C1 120.2(11) . . ?
O17 C7 O18 120.7(12) . . ?
O17 C7 C4 121.6(12) . . ?
O18 C7 C4 117.3(12) . . ?
O17 C7 Ba1 62.9(7) . . ?
O18 C7 Ba1 58.7(7) . . ?
C4 C7 Ba1 174.4(9) . . ?
C9 C8 C13 121.3(11) . . ?
C9 C8 As2 118.3(9) . . ?
C13 C8 As2 120.3(8) . . ?
C10 C9 C8 119.4(13) . . ?
C9 C10 C11 120.7(14) . . ?
C12 C11 C10 119.9(13) . . ?
C12 C11 C14 119.6(13) . . ?
C10 C11 C14 120.4(13) . . ?
C11 C12 C13 119.9(13) . . ?
C8 C13 C12 118.6(12) . . ?
O19 C14 O20 123.2(15) . . ?
O19 C14 C11 120.8(14) . . ?
O20 C14 C11 115.9(14) . . ?
O19 C14 Ba1 64.3(8) . 6_656 ?
O20 C14 Ba1 59.0(8) . 6_656 ?
C11 C14 Ba1 174.9(11) . 6_656 ?
C16 C15 C20 120.0 . . ?
C16 C15 As3 122.9(5) . . ?
C20 C15 As3 116.7(5) . . ?
C17 C16 C15 120.0 . . ?
C16 C17 C18 120.0 . . ?
C19 C18 C17 120.0 . . ?
C19 C18 C21 120.1(8) . . ?
C17 C18 C21 119.9(7) . . ?
C18 C19 C20 120.0 . . ?
C19 C20 C15 120.0 . . ?
O21 C21 O22 123.3(12) . . ?
O21 C21 C18 121.5(11) . . ?
O22 C21 C18 115.2(11) . . ?
O21 C21 Ba2 64.4(7) . 4_556 ?
O22 C21 Ba2 59.7(7) . 4_556 ?
C18 C21 Ba2 170.7(8) . 4_556 ?
C23 C22 C27 119.6(11) . . ?
C23 C22 As4 119.4(8) . . ?
C27 C22 As4 121.0(8) . . ?
C22 C23 C24 118.8(12) . . ?
C25 C24 C23 121.5(12) . . ?
C26 C25 C24 118.8(12) . . ?
C26 C25 C28 119.5(11) . . ?
C24 C25 C28 121.7(11) . . ?
C25 C26 C27 121.0(11) . . ?
C26 C27 C22 120.1(11) . . ?
O24 C28 O23 123.9(12) . . ?
O24 C28 C25 122.6(11) . . ?
O23 C28 C25 113.5(11) . . ?
O24 C28 Ba2 68.5(7) . . ?
O23 C28 Ba2 55.6(7) . . ?
C25 C28 Ba2 168.1(9) . . ?
O27 N1 O26 122.6(10) . . ?
O27 N1 O32 117.7(9) . 6_557 ?
O26 N1 O32 119.6(9) . 6_557 ?
O27 N1 Ba1 60.5(6) . . ?
O26 N1 Ba1 62.9(6) . . ?
O32 N1 Ba1 167.5(7) 6_557 . ?
O27 N1 Ba3 57.9(6) . 6_557 ?
O26 N1 Ba3 176.4(8) . 6_557 ?
O32 N1 Ba3 59.8(5) 6_557 6_557 ?
Ba1 N1 Ba3 116.8(3) . 6_557 ?
 
_refine_diff_density_max    4.437
_refine_diff_density_min   -3.110
_refine_diff_density_rms    0.204

_shelx_res_file
;
TITL shelxt_a.res in Pnma
    shelx.res
    created by SHELXL-2019/3 at 10:50:46 on 18-Jun-2024
CELL  0.71073  29.8304  27.1366  27.7522   90.000   90.000   90.000
ZERR     4.00   0.0008   0.0009   0.0008    0.000    0.000    0.000
LATT   1
SYMM  1/2 - X, - Y, 1/2 + Z
SYMM  - X, 1/2 + Y, - Z
SYMM  1/2 + X, 1/2 - Y, 1/2 - Z
SFAC  ER   PD   AS   BA   O    C    H    N
UNIT  4 48 32 24 264 224 128 8
MERG   2
OMIT     0   2   0
OMIT     2   2   0
OMIT     3   1   1
OMIT     0   0   2
OMIT     2   0   2
OMIT     4   0   2
OMIT     2   2   2
OMIT     1   1   3
OMIT     3   1   3
ABIN
SHEL 999 0.84
ISOR 0.005 0.01 $C $O $N
FMAP   2
PLAN   50
ACTA
BOND
L.S.  15    0  726
TEMP     0.00
WGHT    0.093600  286.870789
FVAR       0.01265
ER1   1    0.252951    0.250000    0.517846    10.50000    0.01334    0.02010 =
         0.01973    0.00000   -0.00117    0.00000
PD1   2    0.187535    0.338087    0.565864    11.00000    0.01683    0.02418 =
         0.01990   -0.00236   -0.00277    0.00424
PD2   2    0.143285    0.250000    0.494053    10.50000    0.01415    0.02616 =
         0.02302    0.00000   -0.00448    0.00000
PD3   2    0.208281    0.337880    0.445836    11.00000    0.01838    0.02294 =
         0.02102    0.00185   -0.00170    0.00305
PD4   2    0.275027    0.250000    0.398724    10.50000    0.02034    0.02523 =
         0.01862    0.00000    0.00213    0.00000
PD5   2    0.318110    0.161984    0.469554    11.00000    0.01705    0.02193 =
         0.02694   -0.00339   -0.00071    0.00263
PD6   2    0.363814    0.250000    0.538505    10.50000    0.01286    0.02308 =
         0.03001    0.00000   -0.00216    0.00000
PD7   2    0.298959    0.161826    0.588702    11.00000    0.01719    0.02123 =
         0.02378    0.00136   -0.00390    0.00073
PD8   2    0.232549    0.250000    0.636659    10.50000    0.01872    0.02437 =
         0.01934    0.00000   -0.00196    0.00000
AS1   3    0.112936    0.361542    0.487279    11.00000    0.01951    0.03145 =
         0.02669   -0.00174   -0.00446    0.00735
AS2   3    0.279971    0.361856    0.365824    11.00000    0.02921    0.02927 =
         0.02618    0.00671    0.00156   -0.00133
AS3   3    0.394883    0.138645    0.544688    11.00000    0.01792    0.02750 =
         0.04094   -0.00339   -0.00593    0.00589
AS4   3    0.227482    0.362193    0.669022    11.00000    0.02745    0.03022 =
         0.02319   -0.00539   -0.00466    0.00552
BA1   4   -0.142574    0.539661    0.405493    11.00000    0.03845    0.04818 =
         0.04333   -0.01594   -0.01616    0.01994
BA2   4    0.163678    0.533744    0.954509    11.00000    0.03016    0.03356 =
         0.04820   -0.00992    0.01066   -0.00694
BA3   4    0.314821    0.534058    0.898230    11.00000    0.04045    0.04824 =
         0.05758   -0.01056    0.00199    0.00423
O1    5    0.190770    0.300026    0.504718    11.00000    0.01739    0.01902 =
         0.01966   -0.00005    0.00132    0.00318
O2    5    0.264795    0.200626    0.450337    11.00000    0.01683    0.01591 =
         0.02206    0.00029    0.00093    0.00111
O3    5    0.242016    0.200411    0.584795    11.00000    0.01694    0.02396 =
         0.01846    0.00034   -0.00725   -0.00168
O4    5    0.315513    0.200440    0.530469    11.00000    0.01510    0.01977 =
         0.02591    0.00309   -0.00226   -0.00143
O5    5    0.131980    0.375205    0.543436    11.00000    0.02846    0.03555 =
         0.03183   -0.00360   -0.00881    0.00998
O6    5    0.185921    0.375839    0.629047    11.00000    0.03102    0.03469 =
         0.02982   -0.00799   -0.00256    0.00860
O7    5    0.096649    0.301704    0.482889    11.00000    0.02579    0.03497 =
         0.03677   -0.00155   -0.00664    0.00281
O8    5    0.150682    0.376476    0.443647    11.00000    0.02940    0.03002 =
         0.03293    0.00391   -0.00145    0.00776
O9    5    0.227433    0.374347    0.385718    11.00000    0.02930    0.03238 =
         0.02712    0.00411   -0.00214    0.00138
O10   5    0.285135    0.301662    0.348549    11.00000    0.03615    0.02589 =
         0.02827    0.00437    0.00293    0.00152
O11   5    0.371786    0.121964    0.490447    11.00000    0.02979    0.03537 =
         0.03862   -0.00618    0.00055    0.00508
O12   5    0.319223    0.377892    0.407671    11.00000    0.02758    0.03044 =
         0.04254    0.00759   -0.00501   -0.00813
O13   5    0.411663    0.197947    0.545587    11.00000    0.02263    0.02930 =
         0.03962   -0.00152   -0.00493   -0.00104
O14   5    0.279838    0.376424    0.648672    11.00000    0.03123    0.03541 =
         0.03095   -0.00946   -0.00182    0.00185
O15   5    0.358314    0.124093    0.589829    11.00000    0.03105    0.02550 =
         0.03045    0.00290   -0.00439    0.00431
O16   5    0.223656    0.302765    0.687657    11.00000    0.04105    0.03108 =
         0.03242   -0.00279   -0.00253    0.00213
O17   5   -0.088319    0.485440    0.471458    11.00000    0.04655    0.07020 =
         0.06575    0.00798   -0.00050    0.01637
O18   5   -0.056480    0.503264    0.402038    11.00000    0.07356    0.09120 =
         0.08128    0.00823    0.00091    0.02600
O19   5    0.294732    0.496625    0.157302    11.00000    0.06349    0.06993 =
         0.05635    0.02637    0.00549   -0.00305
O20   5    0.367012    0.486679    0.175792    11.00000    0.09162    0.10380 =
         0.09130    0.02546    0.00641   -0.00083
O21   5    0.571144   -0.024414    0.567244    11.00000    0.05446    0.06168 =
         0.07290    0.00574   -0.00485    0.01011
O22   5    0.598432    0.031118    0.518146    11.00000    0.06257    0.07595 =
         0.07947    0.01225    0.00308    0.01858
O23   5    0.156067    0.483579    0.869617    11.00000    0.07142    0.08512 =
         0.07757   -0.02389    0.00763   -0.00894
O24   5    0.227550    0.505859    0.874713    11.00000    0.04831    0.05066 =
         0.04512   -0.01290   -0.00154    0.00050
O25   5   -0.081016    0.597751    0.348860    11.00000    0.09440    0.11873 =
         0.10087    0.01333    0.00348   -0.01279
O26   5   -0.232096    0.548613    0.446854    11.00000    0.04571    0.05899 =
         0.05366   -0.00113   -0.00211    0.00066
O27   5   -0.181607    0.528955    0.499344    11.00000    0.04576    0.04899 =
         0.05682    0.00281   -0.00104    0.00492
O28   5    0.360196    0.588165    0.826544    11.00000    0.11826    0.13874 =
         0.09883    0.01094    0.01633   -0.00864
O29   5    0.351970    0.473182    0.825238    11.00000    0.09907    0.13729 =
         0.11260   -0.03917   -0.00019    0.00946
O30   5    0.392333    0.491428    0.930536    11.00000    0.05945    0.07643 =
         0.07255   -0.00888    0.00254    0.00690
O31   5    0.292524    0.436762    0.932953    11.00000    0.07545    0.06983 =
         0.10624    0.01042   -0.00242    0.00166
O32   5    0.253637    0.553050    0.976366    11.00000    0.03838    0.04611 =
         0.04376   -0.00477    0.00201   -0.00281
O33   5    0.209856    0.448176    0.980361    11.00000    0.09022    0.05951 =
         0.10668    0.01813    0.01670    0.01773
C1    6    0.060423    0.397734    0.474933    11.00000    0.02919    0.03911 =
         0.03154    0.00355   -0.00606    0.00519
C2    6    0.050755    0.410331    0.428708    11.00000    0.04546    0.06034 =
         0.05453   -0.00119   -0.00160    0.01326
AFIX  43
H2    7    0.070332    0.401293    0.404171    11.00000   -1.20000
AFIX   0
C3    6    0.013209    0.435746    0.417806    11.00000    0.05447    0.05860 =
         0.05329    0.00382   -0.00404    0.00868
AFIX  43
H3    7    0.007222    0.444490    0.386050    11.00000   -1.20000
AFIX   0
C4    6   -0.017054    0.449049    0.454959    11.00000    0.03642    0.04641 =
         0.04727    0.00295   -0.00526    0.00545
C5    6   -0.007931    0.434784    0.500610    11.00000    0.04185    0.05048 =
         0.04548   -0.00094    0.00437    0.01337
AFIX  43
H5    7   -0.027930    0.442473    0.525194    11.00000   -1.20000
AFIX   0
C6    6    0.030352    0.409185    0.511066    11.00000    0.03716    0.04165 =
         0.03678    0.00219   -0.00309    0.00882
AFIX  43
H6    7    0.036144    0.399466    0.542592    11.00000   -1.20000
AFIX   0
C7    6   -0.057362    0.479315    0.442522    11.00000    0.04847    0.05627 =
         0.05639    0.00073   -0.00177    0.00753
C8    6    0.292730    0.398648    0.310213    11.00000    0.03580    0.03440 =
         0.02817    0.00180    0.00401   -0.00448
C9    6    0.336673    0.410588    0.300819    11.00000    0.06006    0.06244 =
         0.05823    0.01114    0.00098    0.00310
AFIX  43
H9    7    0.359140    0.401866    0.322430    11.00000   -1.20000
AFIX   0
C10   6    0.347036    0.435438    0.259347    11.00000    0.06020    0.06434 =
         0.06383    0.01307    0.00150    0.00302
AFIX  43
H10   7    0.376809    0.442692    0.252385    11.00000   -1.20000
AFIX   0
C11   6    0.313472    0.449974    0.227470    11.00000    0.06278    0.06092 =
         0.05504    0.00714    0.00444   -0.00507
C12   6    0.269270    0.438753    0.237291    11.00000    0.05561    0.05569 =
         0.04837    0.01077   -0.00125   -0.00182
AFIX  43
H12   7    0.246712    0.449431    0.216652    11.00000   -1.20000
AFIX   0
C13   6    0.258469    0.411301    0.278326    11.00000    0.05022    0.05147 =
         0.04988    0.00691   -0.00047   -0.00084
AFIX  43
H13   7    0.229054    0.401682    0.284232    11.00000   -1.20000
AFIX   0
C14   6    0.324851    0.479109    0.183296    11.00000    0.07056    0.07573 =
         0.07136    0.01518    0.00529    0.00031
AFIX  66
C15   6    0.447679    0.100945    0.550558    11.00000    0.02802    0.03396 =
         0.03872   -0.00113   -0.00113    0.00057
C16   6    0.448295    0.053930    0.570424    11.00000    0.06963    0.07333 =
         0.08052    0.00833    0.00653    0.00449
AFIX  43
H16   7    0.422651    0.041251    0.584897    11.00000   -1.20000
AFIX  65
C17   6    0.487241    0.025865    0.568660    11.00000    0.05241    0.05641 =
         0.06939    0.00932    0.00207    0.01038
AFIX  43
H17   7    0.487653   -0.005592    0.581952    11.00000   -1.20000
AFIX  65
C18   6    0.525570    0.044815    0.547030    11.00000    0.04083    0.04546 =
         0.04814   -0.00199   -0.00523    0.00579
C19   6    0.524953    0.091830    0.527163    11.00000    0.09140    0.10001 =
         0.10479    0.00641    0.00456    0.00661
AFIX  43
H19   7    0.550598    0.104509    0.512691    11.00000   -1.20000
AFIX  65
C20   6    0.486009    0.119896    0.528927    11.00000    0.07568    0.08341 =
         0.09411    0.01228    0.00301    0.01322
AFIX  43
H20   7    0.485596    0.151353    0.515635    11.00000   -1.20000
AFIX   0
C21   6    0.567781    0.014216    0.544978    11.00000    0.04319    0.04700 =
         0.05124    0.00233    0.00002    0.00603
C22   6    0.217952    0.399975    0.725349    11.00000    0.03612    0.03557 =
         0.03010   -0.00249   -0.00214    0.00628
C23   6    0.174933    0.410790    0.739361    11.00000    0.04795    0.05805 =
         0.04799   -0.00801   -0.00378    0.00282
AFIX  43
H23   7    0.150617    0.400456    0.720984    11.00000   -1.20000
AFIX   0
C24   6    0.168352    0.437652    0.781807    11.00000    0.05336    0.05932 =
         0.05567   -0.00915    0.00629    0.00336
AFIX  43
H24   7    0.139297    0.445032    0.791582    11.00000   -1.20000
AFIX   0
C25   6    0.203703    0.453319    0.809279    11.00000    0.04736    0.04593 =
         0.04282   -0.00478   -0.00118   -0.00200
C26   6    0.246138    0.443443    0.794006    11.00000    0.03988    0.04911 =
         0.04291   -0.01444   -0.00466    0.00172
AFIX  43
H26   7    0.270394    0.455747    0.811283    11.00000   -1.20000
AFIX   0
C27   6    0.253691    0.415562    0.753437    11.00000    0.04464    0.05676 =
         0.04496   -0.00596   -0.00477    0.00232
AFIX  43
H27   7    0.282828    0.407140    0.744818    11.00000   -1.20000
AFIX   0
C28   6    0.196752    0.483501    0.854661    11.00000    0.05204    0.05041 =
         0.05026   -0.00467    0.00506   -0.00012
N1    8   -0.219674    0.542588    0.488944    11.00000    0.03219    0.04146 =
         0.04416    0.00559   -0.00068   -0.00269
HKLF    4


REM  shelxt_a.res in Pnma
REM wR2 = 0.1782, GooF = S = 1.009, Restrained GooF = 1.012 for all data
REM R1 = 0.0546 for 13782 Fo > 4sig(Fo) and 0.0853 for all 20288 data
REM 676 parameters refined using 372 restraints

END

WGHT      0.0935    287.7050

REM Highest difference peak  4.437,  deepest hole -3.110,  1-sigma level  0.204
Q1    1  -0.1657  0.5289  0.4273  11.00000  0.05    4.44
Q2    1   0.3961  0.4522  0.2277  11.00000  0.05    2.53
Q3    1   0.1368  0.5408  0.9390  11.00000  0.05    2.14
Q4    1  -0.0149  0.4580  0.3616  11.00000  0.05    1.91
Q5    1   0.1187  0.4644  0.8103  11.00000  0.05    1.89
Q6    1   0.2439  0.5727  1.0183  11.00000  0.05    1.79
Q7    1   0.2486  0.2500  0.6209  10.50000  0.05    1.67
Q8    1   0.1227  0.2500  0.5202  10.50000  0.05    1.42
Q9    1   0.3686  0.2500  0.5129  10.50000  0.05    1.37
Q10   1   0.5784  0.1001  0.4941  11.00000  0.05    1.21
Q11   1   0.2761  0.4243  0.3997  11.00000  0.05    1.20
Q12   1   0.2941  0.3362  0.3516  11.00000  0.05    1.15
Q13   1   0.2414  0.2500  0.4573  10.50000  0.05    1.14
Q14   1   0.1652  0.5349  1.0308  11.00000  0.05    1.14
Q15   1  -0.0693  0.4759  0.3950  11.00000  0.05    1.12
Q16   1  -0.1467  0.5722  0.5040  11.00000  0.05    1.05
Q17   1   0.3442  0.5621  0.9101  11.00000  0.05    1.03
Q18   1   0.2331  0.4240  0.6362  11.00000  0.05    1.02
Q19   1   0.1189  0.3679  0.4508  11.00000  0.05    1.01
Q20   1   0.3728  0.1303  0.5611  11.00000  0.05    0.98
Q21   1   0.2676  0.5427  0.9496  11.00000  0.05    0.98
Q22   1   0.2279  0.2500  0.3993  10.50000  0.05    0.95
Q23   1   0.3544  0.4493  0.9724  11.00000  0.05    0.95
Q24   1   0.2051  0.3408  0.6768  11.00000  0.05    0.94
Q25   1   0.4731  0.0990  0.5075  11.00000  0.05    0.94
Q26   1   0.2049  0.3661  0.5489  11.00000  0.05    0.93
Q27   1   0.3776  0.1246  0.5273  11.00000  0.05    0.91
Q28   1   0.4899  0.1289  0.5533  11.00000  0.05    0.90
Q29   1  -0.2525  0.5292  0.4800  11.00000  0.05    0.89
Q30   1   0.3629  0.4612  0.1601  11.00000  0.05    0.89
Q31   1  -0.0784  0.6336  0.3554  11.00000  0.05    0.87
Q32   1   0.2684  0.3106  0.3608  11.00000  0.05    0.87
Q33   1   0.1623  0.4522  0.7194  11.00000  0.05    0.86
Q34   1   0.2819  0.3676  0.3433  11.00000  0.05    0.86
Q35   1  -0.1611  0.5329  0.4761  11.00000  0.05    0.85
Q36   1   0.3433  0.4675  0.7804  11.00000  0.05    0.85
Q37   1   0.1834  0.3290  0.5184  11.00000  0.05    0.83
Q38   1   0.0869  0.3516  0.4974  11.00000  0.05    0.82
Q39   1   0.2235  0.3597  0.5112  11.00000  0.05    0.82
Q40   1   0.1858  0.4373  0.9614  11.00000  0.05    0.80
Q41   1   0.3877  0.5546  0.8278  11.00000  0.05    0.79
Q42   1   0.2941  0.4505  0.1408  11.00000  0.05    0.77
Q43   1   0.2473  0.3770  0.3507  11.00000  0.05    0.77
Q44   1  -0.1056  0.4641  0.5171  11.00000  0.05    0.77
Q45   1  -0.2614  0.5416  0.4310  11.00000  0.05    0.76
Q46   1   0.3631  0.0744  0.5417  11.00000  0.05    0.75
Q47   1   0.4983  0.0404  0.5976  11.00000  0.05    0.75
Q48   1   0.3375  0.4202  0.2386  11.00000  0.05    0.75
Q49   1  -0.1044  0.6279  0.3325  11.00000  0.05    0.74
Q50   1   0.2164  0.4391  0.6727  11.00000  0.05    0.74
;
_shelx_res_checksum   85341

_shelx_hkl_file
;
   0  -2   0    0.02    0.03
   0   2   0   -0.02    0.03
   0  -2   0    0.02    0.03
   0   2   0    0.02    0.04
   0   3   0   -0.02    0.06
   0  -3   0    0.02    0.06
   0   3   0    0.04    0.06
   0   3   0   -0.01    0.04
   0  -3   0   -0.01    0.05
   0  -3   0    0.06    0.06
   0   3   0   -0.04    0.04
   0  -3   0    0.01    0.05
   0   4   0   26.54    1.22
   0  -4   0   25.37    1.21
   0  -4   0   24.96    1.21
   0   4   0   26.63    1.21
   0   5   0    0.27    0.14
   0  -5   0    0.39    0.16
   0  -5   0    0.37    0.14
   0   5   0    0.11    0.14
   0   5   0   -0.08    0.14
   0  -5   0    0.31    0.16
   0   5   0    0.27    0.15
   0  -5   0    0.37    0.14
   0  -6   0  147.32    6.93
   0   6   0  157.39    6.94
   0  -6   0  155.20    6.92
   0   6   0  156.56    6.93
   0  -6   0  151.20    6.93
   0   6   0  155.23    6.94
   0   6   0  154.16    6.93
   0  -7   0    0.08    0.20
   0   7   0   -0.14    0.20
   0  -7   0    0.06    0.17
   0  -7   0    0.24    0.17
   0   7   0    0.06    0.21
   0   7   0   -0.30    0.20
   0   7   0   -0.12    0.18
   0  -7   0   -0.02    0.20
   0  -8   0  158.98    6.95
   0  -8   0  153.57    6.96
   0  -8   0  160.41    6.95
   0   8   0  150.36    6.96
   0   8   0  154.20    6.95
   0   8   0  137.47    6.94
   0  -8   0  154.44    6.95
   0   8   0  161.41    6.99
   0  -9   0    0.18    0.21
   0  -9   0   -0.12    0.25
   0   9   0    0.18    0.27
   0   9   0   -0.02    0.26
   0   9   0    0.11    0.26
   0  -9   0    0.18    0.23
   0   9   0    0.16    0.22
   0  -9   0   -0.20    0.23
   0  10   0  993.82   42.14
   0 -10   0  964.73   42.10
   0 -10   0 1000.00   42.13
   0  10   0  970.25   42.23
   0  10   0  926.54   42.11
   0  10   0  803.98   42.09
   0 -10   0  995.59   42.11
   0 -10   0  894.61   42.09
   0  11   0    0.91    0.31
   0 -11   0    1.43    0.29
   0  11   0    0.70    0.32
   0 -11   0    0.91    0.28
   0  11   0    1.29    0.28
   0 -11   0    0.95    0.28
   0  11   0    1.05    0.29
   0 -11   0    1.23    0.28
   0 -12   0    1.44    0.29
   0 -12   0    1.50    0.29
   0  12   0    1.59    0.36
   0 -12   0    1.68    0.34
   0  12   0    1.60    0.36
   0  12   0    1.80    0.37
   0  12   0    1.04    0.29
   0 -12   0    2.13    0.38
   0 -13   0    0.02    0.25
   0  13   0    0.03    0.33
   0  13   0   -0.20    0.26
   0  13   0   -0.02    0.26
   0  13   0    0.19    0.31
   0 -13   0    0.09    0.26
   0  14   0  192.76    8.89
   0  14   0  198.89    8.91
   0  14   0  194.53    8.92
   0  14   0  191.60    8.94
   0 -14   0  199.86    8.91
   0  15   0    0.37    0.30
   0  15   0    0.20    0.34
   0  15   0    0.27    0.30
   0  15   0    0.21    0.37
   0  16   0    9.50    0.80
   0  16   0    9.17    0.73
   0  16   0    8.80    0.78
   0  16   0   10.22    0.77
   0  17   0   -0.47    0.37
   0  17   0    0.04    0.37
   0  17   0   -0.34    0.34
   0  17   0   -0.13    0.32
   0  18   0  144.95    6.56
   0  18   0  143.38    6.63
   0  18   0  138.95    6.57
   0  18   0  137.02    6.54
   0  19   0   -0.23    0.44
   0  19   0   -0.26    0.36
   0  19   0    0.47    0.46
   0  19   0   -0.01    0.39
   0  20   0   54.83    2.91
   0  20   0   57.80    2.84
   0  20   0   54.28    2.82
   0  20   0   56.38    2.82
   0  21   0   -0.38    0.46
   0  21   0   -0.44    0.44
   0  21   0    0.49    0.48
   0  21   0   -0.13    0.40
   0  22   0   63.28    3.30
   0  22   0   64.04    3.23
   0  22   0   61.95    3.18
   0  23   0    0.99    0.71
   0  23   0    0.18    0.59
   0  24   0  150.17    7.54
   0  24   0  167.10    7.49
   0  25   0    1.01    0.53
   0  25   0    1.52    0.71
   0  26   0   10.58    1.07
   0  27   0    0.54    0.66
   0  28   0    4.39    0.84
   0  29   0    0.26    0.63
   0  30   0   29.40    2.02
   0  31   0   -0.15    0.74
   0  32   0   27.79    2.07
   0   2  -1   -0.06    0.03
   0   2   1   -0.01    0.04
   0  -2   1    0.04    0.04
   0   2   1    0.01    0.03
   0   2  -1    0.01    0.05
   0  -2   1    0.02    0.04
   0   3  -1    0.51    0.08
   0  -3  -1    0.23    0.07
   0   3  -1    0.08    0.06
   0  -3  -1    0.04    0.07
   0  -3   1    0.27    0.07
   0   3   1    0.39    0.08
   0  -3   1    0.01    0.07
   0  -3   1   -0.02    0.06
   0   3  -1    0.01    0.06
   0  -3   1   -0.01    0.05
   0  -3  -1    0.04    0.06
   0   3   1    0.58    0.09
   0   4  -1   -0.12    0.09
   0  -4   1   -0.06    0.08
   0  -4  -1    0.05    0.08
   0   4  -1    0.09    0.08
   0   4   1    0.02    0.11
   0   4   1    0.07    0.10
   0   4  -1    0.04    0.09
   0  -4   1    0.00    0.10
   0   4   1   -0.08    0.12
   0   4   1   -0.02    0.08
   0  -4  -1    0.02    0.09
   0   4  -1    0.02    0.13
   0  -4   1   -0.06    0.10
   0  -4  -1    0.11    0.11
   0  -4  -1   -0.17    0.10
   0  -4   1   -0.03    0.08
   0   5   1    3.68    0.32
   0  -5   1    4.59    0.31
   0   5  -1    4.61    0.30
   0  -5   1    4.66    0.32
   0   5   1    4.37    0.31
   0   5   1    4.35    0.31
   0  -5  -1    4.58    0.33
   0  -5  -1    4.55    0.32
   0  -5  -1    4.13    0.32
   0   5   1    4.27    0.31
   0  -5   1    4.81    0.31
   0  -5  -1    4.26    0.32
   0   5  -1    4.26    0.36
   0   5  -1    4.11    0.30
   0   5  -1    4.36    0.32
   0  -5   1    4.19    0.31
   0   6  -1    0.11    0.17
   0  -6  -1    0.09    0.15
   0  -6   1   -0.03    0.14
   0  -6   1    0.19    0.17
   0   6   1    0.15    0.16
   0   6   1   -0.08    0.19
   0  -6   1   -0.08    0.16
   0   6  -1   -0.12    0.15
   0   6  -1   -0.10    0.17
   0   6   1    0.11    0.17
   0  -6  -1    0.29    0.17
   0  -6  -1   -0.05    0.16
   0   6  -1    0.26    0.21
   0  -6  -1    0.16    0.18
   0  -6   1    0.10    0.17
   0   6   1    0.11    0.16
   0  -7   1    3.36    0.33
   0  -7   1    3.71    0.31
   0   7   1    3.03    0.32
   0  -7  -1    2.93    0.30
   0  -7  -1    3.69    0.31
   0   7   1    3.38    0.32
   0  -7  -1    3.64    0.32
   0   7  -1    2.91    0.29
   0  -7  -1    3.81    0.35
   0   7   1    3.41    0.35
   0   7   1    3.45    0.32
   0   7  -1    3.93    0.36
   0  -7   1    3.45    0.32
   0   7  -1    3.39    0.37
   0   7  -1    2.86    0.30
   0  -7   1    3.02    0.32
   0  -8  -1    0.10    0.23
   0  -8  -1   -0.11    0.18
   0   8  -1   -0.06    0.19
   0  -8  -1    0.09    0.22
   0   8   1    0.01    0.21
   0  -8   1   -0.27    0.19
   0   8   1   -0.63    0.22
   0  -8   1    0.01    0.20
   0  -8   1    0.15    0.22
   0  -8   1   -0.24    0.19
   0   8  -1   -0.06    0.21
   0  -8  -1   -0.14    0.18
   0   8   1   -0.13    0.19
   0   8   1   -0.46    0.19
   0   8  -1    0.14    0.22
   0   8  -1   -0.14    0.19
   0   9  -1   23.89    1.22
   0   9   1   23.08    1.25
   0  -9  -1   25.12    1.22
   0   9   1   22.11    1.21
   0  -9   1   26.20    1.24
   0  -9   1   23.28    1.20
   0   9   1   23.45    1.22
   0   9  -1   24.64    1.24
   0  -9   1   22.64    1.20
   0  -9  -1   24.26    1.23
   0   9  -1   22.39    1.24
   0  -9  -1   24.46    1.21
   0  -9   1   22.76    1.24
   0   9   1   24.08    1.24
   0   9  -1   23.93    1.22
   0  -9  -1   24.57    1.25
   0  10   1   -0.74    0.24
   0  10  -1   -0.70    0.26
   0  10   1   -1.02    0.26
   0 -10  -1   -1.02    0.26
   0 -10   1   -0.72    0.22
   0 -10   1   -0.23    0.24
   0  10  -1   -0.03    0.27
   0  10  -1   -0.06    0.27
   0  10  -1   -0.33    0.24
   0 -10  -1   -0.64    0.23
   0 -10  -1   -0.13    0.22
   0  10   1   -0.41    0.30
   0 -10   1    0.00    0.27
   0  10   1   -0.05    0.28
   0 -10   1   -0.84    0.25
   0 -10  -1   -0.56    0.26
   0 -11  -1    6.24    0.51
   0 -11   1    6.45    0.54
   0 -11  -1    6.67    0.56
   0 -11  -1    7.19    0.54
   0  11  -1    5.48    0.49
   0  11  -1    6.64    0.56
   0  11   1    6.83    0.54
   0 -11   1    5.70    0.48
   0  11  -1    5.01    0.48
   0  11   1    6.67    0.57
   0 -11   1    6.90    0.53
   0  11   1    5.55    0.49
   0  11  -1    5.01    0.52
   0 -11   1    6.37    0.55
   0 -11  -1    5.90    0.51
   0  11   1    6.73    0.58
   0  12   1    0.16    0.29
   0 -12   1    0.26    0.36
   0 -12  -1    0.30    0.28
   0  12  -1   -0.03    0.25
   0  12   1   -0.12    0.24
   0 -12  -1    0.04    0.26
   0 -12   1    0.07    0.24
   0  12  -1    0.09    0.28
   0 -12  -1   -0.28    0.22
   0 -12   1    0.13    0.24
   0 -12   1    0.23    0.26
   0  12   1   -0.15    0.29
   0 -12  -1   -0.28    0.25
   0  12  -1    0.24    0.29
   0  12   1    0.53    0.33
   0  12  -1   -0.24    0.25
   0 -13  -1   -0.29    0.24
   0  13  -1    0.13    0.29
   0  13   1   -0.18    0.26
   0 -13  -1   -0.23    0.28
   0  13  -1   -0.30    0.33
   0  13   1   -0.06    0.30
   0  13   1   -0.16    0.27
   0  13   1    0.08    0.35
   0  13  -1    0.32    0.32
   0 -13   1    0.06    0.26
   0  13  -1   -0.33    0.27
   0 -13   1   -0.11    0.25
   0  14   1   -0.21    0.28
   0  14  -1    0.04    0.38
   0 -14   1   -0.41    0.30
   0  14   1   -0.32    0.29
   0  14  -1   -0.57    0.29
   0  14   1   -0.57    0.28
   0  14  -1   -0.43    0.30
   0  14  -1   -0.09    0.33
   0 -14  -1   -0.16    0.30
   0  14   1   -0.31    0.35
   0  15   1    2.14    0.43
   0  15   1    1.52    0.40
   0  15  -1    1.64    0.42
   0  15   1    1.91    0.37
   0  15   1    2.24    0.43
   0  15  -1    1.77    0.42
   0  15  -1    1.63    0.36
   0  15  -1    2.21    0.42
   0  16   1   -0.02    0.35
   0  16   1    0.02    0.33
   0  16   1    0.30    0.31
   0  16  -1   -0.23    0.35
   0  16  -1    0.03    0.39
   0  16   1   -0.20    0.35
   0  16  -1    0.15    0.32
   0  16  -1   -0.26    0.29
   0  17   1   -0.17    0.39
   0  17  -1   -0.18    0.34
   0  17  -1   -0.32    0.35
   0  17  -1    0.36    0.42
   0  17   1   -0.22    0.38
   0  17  -1   -0.37    0.37
   0  17   1    0.20    0.38
   0  17   1   -0.18    0.31
   0  18   1   -0.34    0.40
   0  18   1    0.14    0.46
   0  18   1   -0.27    0.35
   0  18  -1   -0.55    0.39
   0  18   1   -0.02    0.42
   0  18  -1   -0.50    0.36
   0  18  -1   -0.24    0.42
   0  18  -1    0.33    0.41
   0  19  -1    0.50    0.42
   0  19   1   -0.71    0.50
   0  19  -1    0.28    0.39
   0  19  -1   -0.73    0.50
   0  19   1    0.27    0.45
   0  19   1    0.13    0.42
   0  19  -1    0.76    0.46
   0  20   1   -0.12    0.43
   0  20   1    0.20    0.42
   0  20  -1    0.31    0.44
   0  20  -1   -0.81    0.38
   0  20  -1   -0.59    0.44
   0  20  -1    0.52    0.46
   0  21   1    1.99    0.51
   0  21  -1    2.38    0.58
   0  21  -1    2.82    0.62
   0  21  -1    2.33    0.54
   0  21   1    2.61    0.63
   0  21  -1    3.01    0.68
   0  22  -1    0.28    0.46
   0  22   1   -0.16    0.57
   0  22   1    0.07    0.45
   0  22  -1   -0.12    0.50
   0  22  -1    0.50    0.55
   0  22  -1   -0.56    0.48
   0  23  -1    1.83    0.55
   0  23  -1   -0.64    0.68
   0  23   1   -0.79    0.66
   0  23  -1    2.41    0.62
   0  23   1    1.07    0.60
   0  23  -1    1.57    0.60
   0  24  -1    0.79    0.55
   0  24   1    0.28    0.61
   0  24  -1    1.06    0.55
   0  24   1    1.07    0.61
   0  24  -1    0.72    0.55
   0  24  -1    1.43    0.65
   0  25   1    4.35    0.85
   0  25  -1    4.67    0.77
   0  25  -1    4.19    0.75
   0  25   1    5.50    0.83
   0  26   1   -0.39    0.64
   0  26  -1   -0.70    0.55
   0  26   1   -0.59    0.57
   0  27   1   -0.93    0.60
   0  27  -1   -0.06    0.64
   0  28   1   -0.21    0.65
   0  28  -1    0.64    0.66
   0  29  -1   -0.77    0.62
   0  29   1    0.68    0.62
   0  30  -1   -0.76    0.72
   0  30   1   -0.86    0.60
   0  31  -1    0.90    0.75
   0  31   1   -0.21    0.71
   0  32   1    0.03    0.81
   0  32  -1    0.05    0.81
   0   0   2   -0.02    0.04
   0   0   2    0.03    0.05
   0  -1   2    0.00    0.04
   0   1   2    0.04    0.05
   0  -2   2    0.00    0.05
   0   2   2   -0.04    0.04
   0   2  -2    0.09    0.05
   0  -2  -2    0.01    0.04
   0  -2   2   -0.05    0.05
   0   3  -2   -0.08    0.10
   0  -3   2    0.01    0.08
   0   3  -2    0.08    0.07
   0  -3   2   -0.02    0.08
   0  -3   2   -0.20    0.08
   0   3   2   -0.03    0.07
   0  -3   2   -0.04    0.05
   0   3  -2    0.04    0.07
   0  -3  -2   -0.01    0.06
   0   4  -2    0.53    0.13
   0  -4  -2    0.45    0.12
   0   4   2    0.42    0.14
   0   4  -2    0.69    0.13
   0  -4   2    0.46    0.12
   0  -4   2    0.20    0.11
   0  -4   2    0.74    0.15
   0   4  -2    0.49    0.13
   0   4   2    0.97    0.16
   0  -4   2    0.46    0.15
   0   4  -2    0.41    0.15
   0   5  -2   -0.11    0.14
   0  -5  -2   -0.01    0.14
   0  -5   2   -0.04    0.15
   0  -5   2    0.14    0.13
   0  -5   2   -0.06    0.17
   0   5  -2   -0.13    0.15
   0   5   2   -0.12    0.15
   0  -5   2    0.02    0.14
   0   5  -2   -0.10    0.19
   0   5   2    0.09    0.17
   0  -5  -2    0.07    0.17
   0   5  -2    0.16    0.14
   0  -5  -2   -0.07    0.15
   0  -6  -2   88.00    4.01
   0  -6  -2   87.50    4.00
   0  -6  -2   91.79    4.01
   0  -6   2   92.63    4.01
   0  -6  -2   88.32    4.01
   0   6  -2   85.46    4.01
   0   6   2   85.49    4.01
   0   6  -2   73.16    4.01
   0  -6   2   85.65    4.02
   0   6  -2   90.02    4.00
   0   6   2   90.34    4.02
   0   6  -2   91.54    4.02
   0  -6   2   89.98    4.00
   0  -6   2   92.94    4.01
   0   7  -2    0.16    0.20
   0  -7  -2   -0.15    0.17
   0  -7   2    0.14    0.20
   0  -7   2    0.31    0.19
   0  -7   2   -0.09    0.18
   0   7  -2   -0.22    0.20
   0   7   2    0.20    0.22
   0   7   2    0.04    0.21
   0  -7   2   -0.26    0.17
   0  -7  -2   -0.07    0.21
   0   7  -2    0.08    0.19
   0  -7  -2   -0.05    0.19
   0  -7  -2   -0.01    0.17
   0   7  -2   -0.16    0.21
   0   8  -2   15.82    0.85
   0  -8  -2   14.96    0.82
   0   8   2   14.32    0.83
   0   8  -2   15.36    0.84
   0  -8  -2   15.67    0.85
   0  -8  -2   15.20    0.82
   0  -8   2   14.87    0.82
   0  -8   2   15.86    0.83
   0   8  -2   15.19    0.89
   0   8  -2   14.23    0.81
   0   8   2   14.94    0.86
   0  -8   2   16.88    0.85
   0  -8   2   14.41    0.84
   0  -8  -2   16.17    0.83
   0  -9   2    0.04    0.22
   0  -9  -2   -0.31    0.21
   0   9  -2   -0.07    0.25
   0  -9   2   -0.10    0.22
   0   9  -2    0.07    0.24
   0  -9  -2   -0.59    0.21
   0  -9  -2   -0.51    0.21
   0   9  -2   -0.33    0.23
   0   9   2   -0.16    0.26
   0  -9   2    0.07    0.22
   0   9   2   -0.27    0.27
   0  -9  -2   -0.01    0.21
   0  -9   2   -0.30    0.22
   0   9  -2    0.06    0.26
   0  10  -2  341.48   17.75
   0 -10   2  399.46   17.74
   0 -10  -2  393.11   17.74
   0 -10  -2  409.87   17.74
   0 -10  -2  392.13   17.73
   0  10   2  410.78   17.76
   0  10  -2  401.85   17.74
   0  10  -2  407.05   17.74
   0 -10   2  396.12   17.75
   0  10  -2  398.57   17.75
   0 -10   2  399.65   17.73
   0 -10   2  403.77   17.72
   0 -10  -2  405.08   17.75
   0  10   2  379.30   17.74
   0 -11   2    0.09    0.25
   0  11  -2    0.28    0.27
   0 -11  -2   -0.26    0.23
   0 -11   2    0.04    0.26
   0 -11  -2   -0.20    0.24
   0 -11  -2   -0.50    0.24
   0  11  -2    0.20    0.28
   0  11  -2    0.06    0.27
   0 -11   2    0.31    0.25
   0 -11  -2   -0.27    0.25
   0 -11   2    0.18    0.24
   0  11   2   -0.03    0.27
   0  11  -2   -0.28    0.25
   0  11   2    0.06    0.26
   0 -12   2    7.94    0.61
   0  12   2    9.00    0.70
   0  12  -2    8.65    0.73
   0  12   2    8.25    0.67
   0  12  -2    7.41    0.63
   0  12  -2    8.85    0.64
   0 -12  -2    8.85    0.63
   0 -12  -2    8.95    0.64
   0 -12   2    9.10    0.65
   0 -12  -2    8.74    0.62
   0  12  -2    8.29    0.62
   0 -12   2    8.36    0.58
   0 -12  -2    8.04    0.64
   0  13  -2   -0.29    0.28
   0 -13   2   -0.03    0.28
   0 -13   2   -0.23    0.30
   0  13   2   -0.30    0.29
   0  13   2   -0.42    0.32
   0  13  -2    0.04    0.27
   0 -13  -2   -0.16    0.27
   0 -13  -2   -0.02    0.29
   0  13  -2   -0.53    0.27
   0  13  -2   -0.12    0.34
   0  14  -2   94.33    4.39
   0  14   2   89.35    4.32
   0 -14   2   94.11    4.33
   0  14  -2   93.72    4.33
   0  14  -2   92.07    4.33
   0  14   2   92.02    4.36
   0  14  -2   91.62    4.33
   0  15  -2    0.17    0.34
   0  15   2    0.46    0.33
   0  15  -2    0.23    0.37
   0  15   2   -0.25    0.33
   0  15  -2   -0.22    0.28
   0  15  -2   -0.06    0.32
   0  16  -2   12.73    0.88
   0  16  -2   14.10    1.00
   0  16   2   12.83    0.91
   0  16  -2   10.90    0.86
   0  16   2   13.45    0.89
   0  16  -2   13.76    0.87
   0  17  -2   -0.56    0.30
   0  17  -2   -0.36    0.40
   0  17  -2    0.16    0.33
   0  17   2    0.04    0.37
   0  17   2    0.44    0.37
   0  17  -2    0.01    0.42
   0  18  -2   17.83    1.12
   0  18  -2   16.91    1.18
   0  18  -2   16.92    1.16
   0  18   2   16.89    1.15
   0  18  -2   16.32    1.09
   0  18   2   18.71    1.17
   0  19  -2   -0.41    0.39
   0  19   2   -0.24    0.43
   0  19  -2   -0.10    0.38
   0  19  -2   -0.68    0.40
   0  19  -2   -0.08    0.37
   0  19   2   -0.04    0.42
   0  20  -2   18.26    1.20
   0  20  -2   19.00    1.34
   0  20  -2   16.84    1.17
   0  20   2   17.70    1.31
   0  20   2   18.94    1.21
   0  20  -2   18.57    1.25
   0  21  -2   -0.14    0.41
   0  21  -2    0.02    0.44
   0  21   2   -0.33    0.40
   0  21   2    0.26    0.50
   0  21  -2    0.51    0.49
   0  21  -2    0.31    0.49
   0  22  -2   70.02    3.60
   0  22   2   73.35    3.65
   0  22  -2   66.33    3.68
   0  22  -2   78.52    3.64
   0  22  -2   73.77    3.65
   0  22   2   74.12    3.72
   0  23   2   -0.27    0.56
   0  23   2   -1.49    0.61
   0  23  -2    0.76    0.59
   0  23  -2   -0.47    0.50
   0  23  -2   -0.71    0.53
   0  24   2   67.32    3.75
   0  24  -2   77.55    3.74
   0  24  -2   73.37    3.74
   0  24  -2   72.59    3.72
   0  24   2   78.53    3.76
   0  25  -2    1.45    0.59
   0  25  -2    0.24    0.59
   0  25   2    0.22    0.55
   0  25  -2    0.23    0.52
   0  25   2    0.03    0.58
   0  26   2    0.33    0.62
   0  26  -2    0.60    0.62
   0  26  -2    0.29    0.57
   0  26  -2    0.78    0.66
   0  26   2   -0.11    0.65
   0  27  -2   -1.47    0.52
   0  27   2   -0.33    0.70
   0  27  -2   -0.65    0.62
   0  27   2   -0.93    0.60
   0  27  -2   -0.30    0.55
   0  28  -2    1.44    0.73
   0  28   2    0.46    0.71
   0  29  -2    1.21    0.65
   0  29   2   -0.84    0.67
   0  30  -2    6.11    1.02
   0  30   2    4.90    0.96
   0  31   2   -0.14    0.75
   0  31  -2    1.08    0.72
   0  32  -2   13.46    1.41
   0  32   2   11.17    1.35
   0   0   3    0.09    0.07
   0   0  -3   -0.03    0.05
   0   0  -3   -0.02    0.06
   0   0   3   -0.02    0.07
   0  -1   3   -0.01    0.07
   0  -1  -3    0.04    0.06
   0   1  -3    0.02    0.06
   0  -1   3    0.10    0.08
   0   1   3    0.03    0.07
   0   1   3    0.06    0.05
   0  -1  -3   -0.05    0.05
   0   1   3    0.06    0.07
   0  -2  -3   -0.04    0.05
   0   2  -3   -0.12    0.07
   0  -2   3    0.03    0.09
   0   2   3    0.02    0.06
   0   3   3    2.92    0.22
   0  -3   3    3.23    0.25
   0   4   3    0.03    0.13
   0  -4   3    0.05    0.14
   0  -4   3   -0.02    0.12
   0  -4   3    0.14    0.14
   0  -4  -3    0.06    0.12
   0   4  -3    0.12    0.14
   0   4  -3    0.20    0.13
   0  -5   3    3.12    0.26
   0  -5   3    3.72    0.31
   0  -5  -3    3.45    0.29
   0   5  -3    4.34    0.34
   0   5   3    3.79    0.30
   0   5   3    2.87    0.29
   0   5  -3    4.00    0.32
   0   5  -3    3.28    0.30
   0  -5   3    2.59    0.27
   0  -5   3    3.07    0.28
   0  -6   3    0.01    0.17
   0   6   3    0.03    0.19
   0   6  -3    0.22    0.20
   0  -6  -3    0.03    0.18
   0   6  -3    0.10    0.19
   0   6  -3   -0.24    0.19
   0   6  -3    0.14    0.17
   0  -6   3   -0.17    0.18
   0  -6   3   -0.16    0.19
   0  -6   3   -0.03    0.17
   0   6   3    0.29    0.21
   0  -7  -3    4.32    0.35
   0   7  -3    4.58    0.38
   0  -7   3    4.59    0.40
   0  -7   3    3.70    0.33
   0  -7   3    4.73    0.40
   0  -7  -3    4.66    0.37
   0   7   3    4.11    0.37
   0  -7   3    4.16    0.37
   0  -7  -3    4.87    0.40
   0   7   3    3.79    0.37
   0   7  -3    4.15    0.40
   0   7  -3    3.46    0.34
   0   7  -3    4.43    0.38
   0   8  -3    0.19    0.24
   0  -8   3   -0.21    0.23
   0  -8   3   -0.11    0.19
   0  -8  -3   -0.14    0.19
   0  -8   3   -0.20    0.21
   0   8   3    0.19    0.24
   0  -8   3   -0.09    0.24
   0  -8  -3    0.34    0.22
   0  -8  -3   -0.37    0.22
   0   8  -3    0.37    0.20
   0   8   3   -0.07    0.22
   0   8  -3   -0.25    0.20
   0   8  -3   -0.06    0.22
   0   9  -3    0.15    0.25
   0  -9   3    0.29    0.20
   0  -9   3    0.42    0.25
   0   9  -3    0.65    0.30
   0  -9  -3    0.72    0.23
   0   9  -3   -0.07    0.24
   0   9   3    0.24    0.27
   0  -9  -3    0.60    0.25
   0  -9   3    0.32    0.24
   0   9  -3    0.57    0.24
   0  -9  -3    0.36    0.23
   0  -9  -3    0.42    0.26
   0   9   3    0.47    0.26
   0  -9   3    0.00    0.25
   0  10  -3    0.23    0.31
   0  10   3   -0.21    0.24
   0  10  -3    0.01    0.24
   0 -10  -3   -0.49    0.21
   0 -10  -3   -0.01    0.23
   0  10  -3   -0.20    0.25
   0 -10   3   -0.08    0.23
   0 -10   3    0.11    0.22
   0 -10   3   -0.52    0.21
   0 -10   3   -0.24    0.25
   0 -10  -3   -0.07    0.23
   0  10   3   -0.18    0.26
   0  10  -3   -0.09    0.23
   0 -10  -3   -0.40    0.23
   0 -11   3   24.27    1.24
   0 -11   3   23.71    1.23
   0 -11  -3   23.11    1.23
   0 -11  -3   23.26    1.22
   0 -11  -3   22.77    1.21
   0  11  -3   24.93    1.24
   0  11   3   22.46    1.26
   0  11  -3   23.14    1.25
   0 -11   3   22.81    1.26
   0 -11  -3   22.55    1.22
   0  11  -3   24.24    1.30
   0  11   3   21.97    1.23
   0 -11   3   23.88    1.22
   0 -12   3   -0.22    0.27
   0  12   3    0.47    0.31
   0  12  -3    0.06    0.25
   0  12  -3   -0.20    0.26
   0 -12  -3   -0.10    0.22
   0 -12  -3   -0.09    0.25
   0 -12   3    0.09    0.26
   0  12   3    0.06    0.29
   0 -12  -3   -0.02    0.25
   0 -12   3   -0.23    0.25
   0  12  -3   -0.20    0.29
   0  12  -3    0.30    0.31
   0 -13  -3   -0.37    0.29
   0  13  -3    0.05    0.29
   0  13  -3    0.05    0.27
   0  13   3    0.19    0.28
   0 -13   3    0.04    0.28
   0  13  -3    0.35    0.30
   0  13  -3    0.21    0.35
   0  13   3   -0.02    0.29
   0  14  -3   -0.04    0.29
   0  14   3   -0.50    0.32
   0 -14   3   -0.20    0.30
   0  14  -3   -0.12    0.32
   0  14   3    0.03    0.30
   0  14  -3   -0.04    0.29
   0  14  -3   -0.92    0.28
   0  15   3    4.15    0.53
   0  15  -3    3.62    0.53
   0  15  -3    4.62    0.50
   0  15  -3    4.59    0.56
   0  15   3    4.27    0.50
   0  15  -3    4.14    0.49
   0  16   3    0.16    0.32
   0  16   3    0.14    0.33
   0  16  -3   -0.03    0.33
   0  16  -3    0.12    0.36
   0  16  -3   -0.26    0.31
   0  16  -3   -0.33    0.35
   0  17   3    0.77    0.43
   0  17  -3    0.71    0.42
   0  17  -3    0.60    0.36
   0  17  -3   -0.08    0.38
   0  17  -3   -0.30    0.40
   0  17   3    0.25    0.40
   0  18  -3   -0.19    0.36
   0  18   3   -0.28    0.41
   0  18   3   -0.29    0.35
   0  18  -3   -0.35    0.40
   0  18  -3   -0.38    0.37
   0  18  -3   -0.47    0.37
   0  19  -3   -0.59    0.36
   0  19   3   -0.69    0.42
   0  19   3    0.10    0.47
   0  19  -3   -0.03    0.42
   0  19  -3   -0.71    0.44
   0  19  -3   -0.94    0.39
   0  20  -3   -0.06    0.40
   0  20   3   -0.10    0.48
   0  20   3    0.96    0.43
   0  20  -3    0.30    0.46
   0  20  -3    0.22    0.38
   0  20  -3   -0.16    0.40
   0  21  -3   15.56    1.12
   0  21  -3   14.54    1.16
   0  21  -3   16.14    1.14
   0  21   3   15.79    1.17
   0  21   3   13.94    1.22
   0  22  -3    0.08    0.49
   0  22   3    0.53    0.58
   0  22  -3    0.05    0.50
   0  22  -3   -0.40    0.46
   0  22   3    0.35    0.54
   0  23  -3   -0.02    0.53
   0  23   3   -0.64    0.53
   0  23  -3   -0.09    0.47
   0  23  -3   -1.31    0.52
   0  23   3    0.29    0.62
   0  24   3    0.38    0.64
   0  24  -3   -0.50    0.54
   0  24   3   -0.89    0.47
   0  24  -3   -0.45    0.52
   0  24  -3   -0.50    0.53
   0  25   3    9.58    1.02
   0  25  -3   11.67    1.10
   0  25   3   10.71    1.12
   0  25  -3    7.66    0.92
   0  25  -3    8.74    0.93
   0  26   3   -0.82    0.58
   0  26  -3    0.03    0.62
   0  26   3   -0.55    0.61
   0  26  -3    0.47    0.64
   0  26  -3   -0.42    0.53
   0  27  -3    0.88    0.65
   0  27   3    2.39    0.76
   0  27  -3    2.61    0.77
   0  27   3    3.87    0.83
   0  27  -3    3.60    0.81
   0  28   3    0.55    0.64
   0  28  -3   -0.89    0.58
   0  28   3    0.14    0.68
   0  28  -3   -0.80    0.60
   0  28  -3   -0.68    0.64
   0  29   3    0.82    0.76
   0  29  -3   -0.82    0.59
   0  29  -3    0.91    0.69
   0  30  -3   -0.55    0.72
   0  30   3   -0.44    0.72
   0  31   3    0.61    0.78
   0  31  -3    0.22    0.70
   0  32   3   -0.20    0.74
   0  32  -3   -0.53    0.80
   0  -1  -4   -0.03    0.09
   0   1   4   -0.12    0.10
   0  -1  -4    0.14    0.10
   0  -1   4    0.18    0.12
   0   1  -4    0.11    0.10
   0  -1   4   -0.13    0.12
   0   1   4    0.13    0.12
   0  -2  -4   48.52    2.13
   0  -2  -4   39.77    2.14
   0   2   4   49.55    2.13
   0  -2   4   49.55    2.16
   0   3  -4    0.50    0.16
   0  -3  -4    0.11    0.10
   0  -3   4    0.05    0.15
   0   3   4    0.30    0.12
   0   4  -4    0.84    0.20
   0   4   4    0.67    0.16
   0  -4   4    0.49    0.19
   0  -4   4    0.53    0.18
   0  -4  -4    0.45    0.15
   0  -5   4    0.15    0.18
   0   5   4   -0.22    0.16
   0   5  -4    0.01    0.19
   0  -5  -4    0.00    0.15
   0  -5   4   -0.02    0.19
   0  -5   4   -0.05    0.16
   0   5  -4    0.32    0.19
   0   6   4   58.55    2.69
   0  -6  -4   58.51    2.69
   0  -6   4   56.66    2.70
   0   6   4   57.63    2.71
   0  -6   4   60.17    2.72
   0   6  -4   59.22    2.72
   0   6  -4   59.78    2.71
   0  -6   4   56.44    2.69
   0  -7   4    0.03    0.19
   0  -7   4   -0.13    0.23
   0   7   4   -0.07    0.24
   0  -7   4   -0.29    0.18
   0   7  -4    0.05    0.20
   0   7   4    0.02    0.22
   0  -7  -4    0.14    0.19
   0  -7   4    0.09    0.20
   0   7  -4    0.49    0.23
   0   8  -4   15.94    0.89
   0  -8   4   15.05    0.91
   0  -8   4   16.36    0.88
   0   8  -4   15.38    0.88
   0  -8   4   15.47    0.89
   0  -8   4   16.08    0.86
   0   8   4   15.98    0.88
   0   8  -4   17.87    0.95
   0  -8  -4   16.81    0.88
   0   8   4   16.06    0.89
   0   8  -4   15.53    0.85
   0  -9   4   -0.06    0.26
   0  -9   4   -0.22    0.24
   0  -9   4   -0.04    0.22
   0  -9  -4    0.12    0.23
   0   9  -4    0.14    0.29
   0  -9  -4   -0.24    0.24
   0   9   4   -0.45    0.24
   0  -9   4    0.20    0.24
   0   9   4    0.29    0.25
   0   9  -4   -0.16    0.25
   0  -9  -4   -0.17    0.21
   0   9  -4   -0.25    0.22
   0   9  -4   -0.12    0.23
   0 -10   4    0.64    0.25
   0  10  -4    0.34    0.25
   0 -10   4    0.70    0.28
   0  10  -4    0.09    0.25
   0  10  -4    0.24    0.31
   0 -10   4    0.62    0.28
   0 -10  -4    0.85    0.29
   0 -10  -4    0.64    0.26
   0  10   4    0.52    0.27
   0 -10  -4    0.36    0.25
   0  10   4    0.55    0.28
   0 -10   4    0.31    0.26
   0  10  -4    0.51    0.28
   0 -11  -4    0.01    0.24
   0 -11   4   -0.05    0.25
   0  11  -4    0.04    0.28
   0 -11   4    0.20    0.27
   0  11  -4    0.17    0.32
   0  11   4   -0.05    0.25
   0 -11  -4    0.00    0.23
   0  11  -4    0.12    0.26
   0  11   4   -0.17    0.28
   0 -11   4   -0.24    0.22
   0 -11  -4   -0.12    0.28
   0  11  -4   -0.10    0.25
   0 -11   4   -0.28    0.23
   0  12  -4   28.40    1.55
   0 -12  -4   27.07    1.46
   0 -12   4   28.64    1.46
   0 -12   4   30.46    1.50
   0  12  -4   27.49    1.48
   0  12  -4   27.95    1.48
   0  12  -4   27.45    1.48
   0 -12  -4   29.37    1.48
   0 -12   4   30.75    1.49
   0  12   4   29.17    1.52
   0 -12  -4   27.78    1.48
   0  12   4   29.56    1.51
   0  13  -4   -0.15    0.27
   0 -13  -4    0.03    0.26
   0 -13   4    0.14    0.31
   0  13  -4    0.17    0.36
   0  13  -4   -0.28    0.28
   0  13   4    0.13    0.30
   0  13  -4   -0.11    0.29
   0  13   4   -0.02    0.32
   0  14   4    1.00    0.38
   0  14  -4    0.91    0.34
   0 -14   4    0.92    0.41
   0  14  -4    0.49    0.31
   0  14  -4    0.49    0.32
   0  14   4   -0.04    0.32
   0  14  -4    0.96    0.37
   0  15  -4   -0.07    0.38
   0  15  -4    0.41    0.32
   0  15  -4   -0.04    0.34
   0  15   4   -0.17    0.29
   0  15   4   -0.13    0.34
   0  15  -4   -0.42    0.28
   0  16  -4    2.14    0.41
   0  16  -4    2.03    0.42
   0  16   4    2.30    0.48
   0  16  -4    2.31    0.49
   0  16   4    2.04    0.43
   0  16  -4    1.78    0.41
   0  17  -4    0.12    0.36
   0  17  -4   -0.31    0.34
   0  17   4   -0.33    0.40
   0  17   4    0.15    0.35
   0  17  -4    0.13    0.40
   0  17  -4   -0.10    0.40
   0  18  -4   -0.39    0.38
   0  18   4   -0.30    0.36
   0  18   4    0.19    0.38
   0  18  -4   -1.28    0.39
   0  18  -4    0.28    0.42
   0  18  -4   -0.05    0.37
   0  19   4   -0.19    0.45
   0  19  -4   -0.67    0.37
   0  19  -4    0.05    0.40
   0  19  -4   -0.15    0.41
   0  19   4   -0.67    0.42
   0  20  -4    7.47    0.77
   0  20   4    8.31    0.90
   0  20   4   11.10    0.89
   0  20  -4   11.15    0.92
   0  20  -4    8.99    0.88
   0  21   4   -0.50    0.50
   0  21  -4    0.20    0.46
   0  21   4   -0.41    0.48
   0  21  -4   -0.03    0.43
   0  21  -4   -0.85    0.47
   0  22  -4    6.41    0.80
   0  22  -4    6.27    0.76
   0  22  -4    6.65    0.79
   0  22   4    6.86    0.88
   0  22   4    7.21    0.84
   0  23  -4    1.35    0.60
   0  23   4    0.62    0.61
   0  23  -4   -0.18    0.51
   0  23  -4   -1.75    0.48
   0  23   4   -0.36    0.56
   0  24  -4    0.19    0.48
   0  24  -4   -0.55    0.51
   0  24   4    0.02    0.50
   0  24   4    0.36    0.63
   0  24  -4    0.44    0.52
   0  25  -4    0.00    0.53
   0  25  -4   -0.12    0.57
   0  25   4    0.55    0.65
   0  25  -4    0.62    0.54
   0  25   4   -0.82    0.57
   0  26  -4    6.38    0.83
   0  26   4    6.81    0.98
   0  26  -4    6.06    0.90
   0  26   4    7.66    0.96
   0  26  -4    5.65    0.85
   0  27   4    0.17    0.64
   0  27  -4   -0.82    0.54
   0  27  -4   -0.59    0.57
   0  27   4    0.98    0.73
   0  27  -4   -1.51    0.57
   0  28  -4   -1.65    0.60
   0  28  -4    0.42    0.64
   0  28   4    0.13    0.75
   0  28   4    0.30    0.62
   0  28  -4   -0.31    0.66
   0  29  -4   -1.23    0.69
   0  29  -4    0.43    0.71
   0  29  -4   -1.53    0.59
   0  29   4   -0.62    0.68
   0  30  -4    1.20    0.74
   0  30  -4   -0.39    0.70
   0  30  -4    0.30    0.79
   0  30   4    0.31    0.77
   0  31   4   -1.31    0.73
   0  31  -4   -0.23    0.68
   0  32   4   -0.82    0.80
   0  32  -4   -0.06    0.78
   0   0   5   -0.11    0.15
   0   0   5    0.03    0.15
   0   0  -5   -0.12    0.14
   0   0  -5    0.08    0.15
   0   1  -5    1.29    0.21
   0  -1   5    1.51    0.21
   0   1  -5    1.30    0.20
   0   1   5    1.54    0.20
   0   1   5    1.49    0.21
   0  -1   5    1.56    0.21
   0  -1  -5    1.50    0.21
   0  -1  -5    1.38    0.19
   0   2  -5    0.09    0.16
   0  -2  -5    0.03    0.16
   0   2   5   -0.07    0.11
   0  -2   5   -0.02    0.17
   0  -2  -5    0.19    0.15
   0   3   5   16.47    0.82
   0   3  -5   17.08    0.88
   0  -3   5   17.06    0.87
   0  -3  -5   17.06    0.82
   0  -4   5    0.15    0.18
   0   4   5    0.06    0.16
   0   4  -5   -0.04    0.18
   0  -4  -5    0.05    0.14
   0  -5   5    0.32    0.20
   0  -5  -5   -0.01    0.16
   0   5  -5    0.11    0.21
   0   5   5   -0.17    0.16
   0  -5   5    0.13    0.21
   0   6  -5    0.28    0.20
   0   6  -5    0.09    0.22
   0  -6   5   -0.33    0.17
   0  -6   5    0.41    0.24
   0  -6   5    0.24    0.21
   0   6   5   -0.15    0.18
   0  -6  -5    0.07    0.18
   0  -7   5   37.65    1.77
   0   7  -5   37.40    1.80
   0  -7   5   38.75    1.81
   0   7  -5   34.99    1.79
   0   7   5   37.49    1.77
   0   7   5   36.03    1.79
   0  -7  -5   35.44    1.76
   0  -7   5   37.80    1.78
   0  -8  -5    0.27    0.22
   0  -8   5   -0.01    0.26
   0   8  -5   -0.11    0.26
   0  -8   5    0.19    0.23
   0   8  -5   -0.76    0.22
   0  -8   5   -0.14    0.20
   0   8   5    0.09    0.24
   0   8   5   -0.04    0.24
   0   9   5    2.34    0.33
   0   9  -5    2.58    0.36
   0  -9   5    2.42    0.34
   0   9  -5    1.92    0.32
   0   9   5    1.71    0.32
   0  -9  -5    2.59    0.33
   0  -9   5    2.91    0.34
   0  -9   5    2.66    0.31
   0  -9   5    2.24    0.38
   0 -10  -5    0.48    0.29
   0 -10   5   -0.17    0.25
   0  10  -5   -0.18    0.28
   0 -10   5   -0.05    0.22
   0  10  -5   -0.16    0.25
   0  10   5    0.10    0.30
   0 -10   5    0.13    0.24
   0  10   5   -0.18    0.25
   0 -10  -5    0.06    0.22
   0 -10   5   -0.07    0.24
   0 -11   5    1.80    0.32
   0 -11   5    1.66    0.31
   0 -11  -5    1.59    0.31
   0  11   5    1.48    0.34
   0  11   5    1.42    0.36
   0  11  -5    1.84    0.37
   0 -11   5    2.18    0.37
   0 -11  -5    1.64    0.31
   0 -11  -5    1.68    0.33
   0  11  -5    1.48    0.33
   0  11  -5    1.54    0.33
   0  12  -5    0.02    0.29
   0  12   5   -0.44    0.26
   0 -12   5    0.06    0.26
   0 -12   5   -0.03    0.27
   0 -12  -5    0.03    0.29
   0  12   5   -0.27    0.28
   0  12  -5   -0.02    0.28
   0  12  -5   -0.16    0.26
   0 -12  -5    0.28    0.26
   0 -12   5    0.48    0.26
   0 -12  -5   -0.02    0.23
   0 -13  -5    5.71    0.63
   0  13   5    5.37    0.56
   0 -13  -5    6.80    0.65
   0 -13   5    7.13    0.59
   0  13  -5    6.10    0.55
   0  13   5    4.41    0.53
   0  13  -5    5.71    0.56
   0  13  -5    6.19    0.59
   0  14   5    0.12    0.31
   0  14  -5    0.00    0.29
   0  14  -5   -0.10    0.29
   0  14   5   -0.04    0.28
   0  14  -5    0.06    0.30
   0  15   5    0.35    0.35
   0  15  -5    0.02    0.31
   0  15  -5    0.42    0.36
   0  15  -5    0.73    0.34
   0  15   5    0.24    0.36
   0  16  -5   -0.35    0.35
   0  16  -5    0.51    0.36
   0  16   5   -0.02    0.38
   0  16   5   -0.20    0.37
   0  16  -5   -0.39    0.37
   0  17  -5   11.66    0.92
   0  17   5   10.70    0.95
   0  17  -5   11.19    0.85
   0  17   5   11.87    0.89
   0  17  -5   11.90    0.95
   0  18   5   -0.01    0.37
   0  18  -5   -1.07    0.44
   0  18  -5    0.10    0.40
   0  18   5    0.64    0.46
   0  18  -5   -0.49    0.38
   0  19  -5    5.51    0.64
   0  19   5    4.92    0.65
   0  19  -5    3.43    0.57
   0  19   5    5.80    0.66
   0  19  -5    4.47    0.67
   0  20  -5    0.34    0.42
   0  20  -5   -0.77    0.42
   0  20   5   -0.09    0.47
   0  20  -5   -0.05    0.42
   0  20   5   -0.34    0.46
   0  21   5    1.78    0.59
   0  21  -5    2.22    0.56
   0  21   5    1.30    0.57
   0  21  -5    2.02    0.56
   0  21  -5    2.56    0.60
   0  22  -5   -0.67    0.48
   0  22  -5   -0.51    0.44
   0  22   5   -0.58    0.49
   0  22   5   -0.88    0.44
   0  22  -5   -0.97    0.49
   0  23  -5    7.24    0.90
   0  23   5    7.95    0.93
   0  23   5    9.81    1.02
   0  23  -5    9.03    0.95
   0  23  -5   10.73    0.99
   0  24   5   -0.42    0.56
   0  24  -5   -0.70    0.52
   0  24  -5   -0.98    0.48
   0  24  -5   -0.61    0.52
   0  24   5   -0.38    0.49
   0  25   5    2.64    0.76
   0  25  -5    2.49    0.65
   0  25  -5    3.05    0.67
   0  25   5    2.72    0.73
   0  25  -5    2.89    0.71
   0  26  -5    0.52    0.58
   0  26   5   -0.56    0.69
   0  26   5    0.58    0.59
   0  26  -5    1.05    0.64
   0  26  -5   -0.32    0.57
   0  27   5    0.70    0.75
   0  27  -5   -0.13    0.62
   0  27  -5    1.23    0.68
   0  27   5    1.44    0.73
   0  27  -5   -0.39    0.65
   0  28  -5    0.41    0.72
   0  28  -5    0.73    0.65
   0  28  -5   -0.33    0.65
   0  28   5   -0.29    0.70
   0  28   5   -0.32    0.74
   0  29   5    2.12    0.91
   0  29  -5    1.22    0.76
   0  29   5    3.86    0.88
   0  29  -5    2.62    0.79
   0  29  -5    1.75    0.75
   0  30  -5    0.16    0.76
   0  30  -5   -1.09    0.68
   0  30  -5    0.38    0.67
   0  30   5   -0.08    0.73
   0  31  -5   -1.31    0.74
   0  31  -5   -0.84    0.67
   0  31   5    0.15    0.83
   0   0  -6    8.13    0.53
   0   0   6    7.72    0.50
   0   0  -6    7.94    0.51
   0   0   6    8.33    0.52
   0   1   6   -0.10    0.19
   0   1   6    0.00    0.18
   0  -1  -6   -0.01    0.19
   0   1  -6    0.41    0.19
   0  -1   6    0.03    0.19
   0  -1  -6   -0.10    0.18
   0  -1   6   -0.15    0.19
   0   1  -6    0.08    0.20
   0  -2   6   68.73    3.25
   0  -2  -6   72.16    3.26
   0   2  -6   68.06    3.26
   0   2   6   77.34    3.26
   0  -2   6   71.11    3.26
   0   2   6   70.71    3.25
   0  -2  -6   71.52    3.25
   0   2   6   68.08    3.21
   0   3  -6   -0.05    0.20
   0  -3  -6    0.05    0.14
   0  -3  -6   -0.45    0.18
   0   3   6    0.11    0.14
   0  -3   6   -0.08    0.19
   0  -3  -6    0.29    0.19
   0   4  -6    2.14    0.29
   0  -4   6    2.39    0.29
   0   4   6    2.21    0.23
   0  -4  -6    2.67    0.24
   0  -5   6   -0.03    0.21
   0   5  -6   -0.02    0.23
   0  -5   6    0.19    0.22
   0  -5  -6   -0.15    0.15
   0   5   6   -0.04    0.17
   0   6  -6   36.69    1.88
   0   6   6   39.59    1.84
   0  -6   6   39.16    1.87
   0  -6   6   39.45    1.88
   0  -6  -6   39.61    1.83
   0  -7   6    0.01    0.25
   0  -7   6   -0.13    0.23
   0  -7   6   -0.28    0.19
   0   7  -6   -0.11    0.26
   0   7  -6   -0.07    0.24
   0  -7  -6   -0.02    0.20
   0   7   6   -0.06    0.20
   0  -8   6  161.88    7.29
   0   8   6  163.62    7.31
   0  -8  -6  161.53    7.26
   0  -8   6  169.00    7.32
   0   8  -6  151.71    7.30
   0  -8   6  157.82    7.27
   0   8   6  159.23    7.27
   0  -9   6   -0.01    0.24
   0   9  -6    0.19    0.28
   0  -9  -6    0.08    0.22
   0  -9   6   -0.28    0.21
   0   9  -6   -0.04    0.24
   0  -9   6    0.25    0.25
   0   9   6    0.09    0.26
   0   9   6   -0.05    0.25
   0 -10   6   18.64    1.02
   0  10   6   18.33    1.04
   0  10  -6   17.55    1.04
   0  10   6   19.00    1.03
   0  10  -6   17.15    1.03
   0 -10   6   17.77    0.99
   0 -10   6   18.29    1.04
   0 -10  -6   19.24    1.00
   0 -11   6    0.15    0.26
   0  11   6   -0.31    0.25
   0  11  -6   -0.08    0.30
   0  11  -6   -0.07    0.27
   0 -11   6    0.11    0.23
   0  11   6    0.04    0.28
   0 -11  -6   -0.10    0.23
   0 -11  -6   -0.40    0.28
   0  12   6   -0.18    0.28
   0 -12   6    0.40    0.25
   0 -12   6    0.57    0.26
   0  12  -6   -0.17    0.30
   0 -12  -6    0.45    0.27
   0  12  -6   -0.26    0.27
   0 -12  -6    0.26    0.28
   0  12   6    0.38    0.29
   0  13  -6    0.03    0.29
   0  13   6    0.01    0.30
   0  13   6    0.09    0.34
   0 -13   6    0.22    0.30
   0  13  -6    0.18    0.33
   0 -13  -6    0.14    0.29
   0  14   6   25.07    1.43
   0  14   6   26.30    1.47
   0  14  -6   26.07    1.43
   0  14  -6   26.78    1.45
   0  15  -6   -0.10    0.33
   0  15  -6   -0.14    0.35
   0  15   6    0.12    0.33
   0  15   6   -0.40    0.31
   0  16  -6  124.63    5.67
   0  16  -6  112.39    5.62
   0  16  -6  124.97    5.67
   0  16   6  119.19    5.66
   0  16   6  124.74    5.69
   0  17   6    0.01    0.41
   0  17  -6    0.85    0.40
   0  17   6    0.45    0.41
   0  17  -6    0.17    0.39
   0  17  -6   -0.44    0.44
   0  18  -6   72.03    3.49
   0  18   6   72.51    3.53
   0  18  -6   74.77    3.49
   0  18  -6   68.81    3.51
   0  18   6   68.81    3.51
   0  19  -6   -0.10    0.42
   0  19  -6   -0.35    0.45
   0  19   6    0.45    0.45
   0  19   6   -0.19    0.45
   0  19  -6    0.58    0.43
   0  20  -6   11.56    0.95
   0  20  -6   11.16    0.93
   0  20   6   11.16    1.00
   0  20  -6    9.26    0.88
   0  20   6   11.10    0.98
   0  21  -6   -0.34    0.44
   0  21   6   -0.47    0.47
   0  21  -6   -0.60    0.43
   0  21  -6   -0.31    0.41
   0  21   6   -0.91    0.44
   0  22   6    6.74    0.81
   0  22   6    8.40    0.90
   0  22  -6    7.05    0.83
   0  22  -6    6.88    0.83
   0  22  -6    6.67    0.79
   0  23   6   -0.62    0.57
   0  23   6    0.32    0.62
   0  23  -6   -1.08    0.50
   0  23  -6    1.32    0.57
   0  23  -6   -0.67    0.49
   0  24  -6   12.12    1.14
   0  24   6   12.31    1.19
   0  24  -6   14.44    1.19
   0  24  -6   14.12    1.15
   0  24   6   12.02    1.15
   0  25  -6    0.21    0.48
   0  25  -6    0.38    0.61
   0  25   6   -0.85    0.50
   0  25   6   -0.80    0.57
   0  25  -6    0.12    0.56
   0  26   6   42.90    2.41
   0  26  -6   39.31    2.31
   0  26   6   36.17    2.33
   0  26  -6   42.69    2.37
   0  27   6    0.57    0.68
   0  27  -6   -0.28    0.61
   0  27  -6    0.45    0.70
   0  27   6   -0.18    0.73
   0  28  -6    7.59    1.00
   0  28   6    9.34    1.13
   0  28  -6   10.18    1.13
   0  28   6    7.92    1.12
   0  29   6    1.17    0.77
   0  29  -6   -0.61    0.71
   0  29  -6   -0.12    0.68
   0  29   6   -0.59    0.82
   0  30   6    6.97    1.02
   0  30  -6    6.79    1.05
   0  30  -6   10.17    1.18
   0  31   6   -1.00    0.78
   0  31  -6   -0.36    0.72
   0  31  -6    0.24    0.76
   0   0   7    0.26    0.22
   0   0  -7   -0.09    0.21
   0   0   7    0.19    0.20
   0   0  -7   -0.01    0.22
   0  -1  -7   -0.13    0.20
   0  -1  -7    0.07    0.23
   0  -1   7   -0.05    0.20
   0   1   7    0.40    0.21
   0   1  -7   -0.05    0.24
   0  -1   7    0.17    0.22
   0   1  -7    0.15    0.22
   0   1   7    0.06    0.21
   0  -2  -7   -0.12    0.20
   0   2   7    0.02    0.15
   0   2   7    0.25    0.22
   0  -2   7   -0.06    0.20
   0   2   7    0.02    0.21
   0  -2  -7   -0.09    0.21
   0   2  -7   -0.08    0.23
   0  -2   7    0.05    0.22
   0   3   7   10.06    0.55
   0  -3   7   11.09    0.63
   0   3  -7    9.03    0.63
   0  -3  -7    9.94    0.61
   0  -3  -7   10.38    0.63
   0  -4   7   -0.32    0.22
   0  -4  -7    0.20    0.22
   0  -4  -7    0.19    0.16
   0   4   7   -0.07    0.16
   0  -4  -7    0.30    0.24
   0   4  -7    0.20    0.23
   0  -5   7   26.40    1.31
   0   5   7   24.83    1.25
   0   5  -7   26.54    1.32
   0  -5  -7   26.26    1.25
   0  -6  -7    0.17    0.18
   0   6  -7    0.03    0.26
   0  -6   7    0.23    0.25
   0   6   7   -0.04    0.19
   0  -6   7   -0.27    0.24
   0  -7  -7  166.91    7.41
   0  -7   7  167.79    7.47
   0   7   7  164.11    7.41
   0   7  -7  160.76    7.45
   0  -7   7  161.13    7.44
   0  -8   7   -0.11    0.22
   0  -8   7   -0.14    0.27
   0   8  -7    0.09    0.28
   0   8  -7   -0.13    0.26
   0  -8   7    0.07    0.25
   0  -8  -7   -0.23    0.20
   0   8   7    0.21    0.24
   0  -9   7   20.86    1.09
   0  -9   7   19.41    1.09
   0   9  -7   18.27    1.09
   0  -9   7   19.83    1.06
   0  -9  -7   20.01    1.04
   0   9   7   20.26    1.10
   0   9  -7   19.24    1.10
   0   9   7   20.68    1.08
   0 -10  -7    0.18    0.23
   0  10   7   -0.04    0.27
   0  10  -7   -0.20    0.29
   0  10  -7   -0.22    0.29
   0  10   7   -0.07    0.25
   0 -10   7    0.31    0.25
   0 -10   7    0.32    0.28
   0 -10   7    0.21    0.26
   0 -11   7    2.64    0.37
   0  11   7    3.00    0.45
   0  11  -7    2.96    0.43
   0  11   7    2.41    0.39
   0 -11  -7    2.18    0.34
   0 -11   7    2.68    0.39
   0  11  -7    2.66    0.41
   0  12   7   -0.04    0.34
   0  12  -7   -0.13    0.33
   0  12   7   -0.16    0.28
   0 -12   7   -0.17    0.27
   0  12  -7   -0.54    0.28
   0 -12  -7   -0.36    0.25
   0  13   7   33.76    1.70
   0  13  -7   30.06    1.69
   0 -13  -7   33.56    1.70
   0  13  -7   32.26    1.71
   0  13   7   33.97    1.73
   0  14  -7    0.06    0.33
   0  14  -7    0.01    0.30
   0  14   7   -0.58    0.32
   0  14   7   -0.05    0.32
   0  15   7   24.68    1.42
   0  15  -7   24.16    1.40
   0  15   7   24.27    1.39
   0  15  -7   23.95    1.38
   0  16  -7   -0.68    0.37
   0  16   7   -0.21    0.39
   0  16  -7    0.31    0.41
   0  16   7   -0.27    0.39
   0  17  -7  160.71    7.38
   0  17   7  162.01    7.39
   0  17  -7  153.61    7.36
   0  17   7  160.47    7.41
   0  18   7    0.24    0.45
   0  18  -7    0.02    0.41
   0  18  -7    0.93    0.44
   0  18   7    0.12    0.42
   0  19   7   25.34    1.54
   0  19  -7   23.24    1.50
   0  19   7   24.85    1.52
   0  19  -7   25.54    1.52
   0  20  -7    0.80    0.47
   0  20  -7   -0.48    0.47
   0  20   7   -0.49    0.46
   0  20   7   -0.46    0.44
   0  21  -7    0.19    0.49
   0  21  -7   -0.30    0.45
   0  21   7   -0.49    0.49
   0  21   7    1.02    0.52
   0  22  -7   -0.29    0.48
   0  22  -7   -0.62    0.48
   0  22   7   -0.27    0.52
   0  22   7    0.08    0.53
   0  23  -7   15.29    1.27
   0  23   7   14.72    1.21
   0  23   7   14.37    1.22
   0  23  -7   17.06    1.26
   0  24  -7   -0.67    0.51
   0  24   7   -0.33    0.57
   0  24  -7    0.20    0.55
   0  24   7    1.31    0.63
   0  25   7    3.99    0.83
   0  25  -7    3.06    0.77
   0  25  -7    4.56    0.77
   0  25   7    4.26    0.83
   0  26  -7   -0.55    0.58
   0  26   7   -0.03    0.69
   0  26   7    0.13    0.61
   0  26  -7   -0.01    0.65
   0  27   7   45.73    2.53
   0  27   7   36.46    2.49
   0  27  -7   41.43    2.45
   0  27  -7   43.64    2.46
   0  28  -7    0.46    0.70
   0  28   7    0.28    0.65
   0  28   7   -0.16    0.77
   0  28  -7    0.90    0.73
   0  29  -7   14.54    1.41
   0  29   7   14.61    1.50
   0  29   7   17.06    1.51
   0  29  -7   12.74    1.29
   0  30  -7    1.41    0.76
   0  30   7   -0.12    0.81
   0  30  -7    0.15    0.74
   0  30   7    0.69    0.73
   0  31  -7    1.60    0.86
   0  31  -7    1.54    0.81
   0  31   7    2.73    0.94
   0   0   8   18.42    0.96
   0   0  -8   18.16    0.97
   0   0  -8   17.43    0.99
   0   0   8   18.43    0.99
   0   1   8    0.19    0.21
   0   1  -8   -0.06    0.23
   0   1   8   -0.22    0.23
   0  -1  -8   -0.13    0.24
   0   1  -8   -0.21    0.25
   0  -1   8   -0.02    0.24
   0  -1  -8   -0.06    0.24
   0  -1   8    0.04    0.22
   0  -2   8   48.86    2.29
   0  -2  -8   46.37    2.29
   0  -2   8   45.62    2.27
   0   2   8   50.28    2.27
   0  -2  -8   48.15    2.28
   0   2   8   48.65    2.23
   0   2  -8   48.18    2.30
   0   2   8   48.95    2.29
   0  -3   8    0.15    0.24
   0  -3  -8    0.29    0.23
   0   3   8   -0.17    0.16
   0  -3  -8   -0.26    0.24
   0   3  -8    0.08    0.26
   0  -3   8   -0.32    0.20
   0   4   8   38.01    1.81
   0   4  -8   40.43    1.89
   0  -4  -8   37.81    1.86
   0  -4  -8   37.51    1.87
   0  -4  -8   38.95    1.81
   0  -4   8   39.38    1.87
   0  -5   8    0.33    0.27
   0  -5  -8    0.02    0.18
   0  -5  -8   -0.02    0.25
   0   5  -8    0.11    0.26
   0   5   8    0.25    0.19
   0  -6   8  206.35    9.21
   0  -6   8  198.61    9.21
   0  -6  -8  207.71    9.16
   0   6   8  205.86    9.16
   0   6  -8  199.81    9.21
   0  -7   8   -0.23    0.25
   0  -7   8   -0.46    0.27
   0   7   8    0.38    0.23
   0   7  -8    0.03    0.27
   0  -7  -8    0.14    0.20
   0   8  -8   95.88    4.44
   0  -8  -8   95.47    4.37
   0  -8   8   95.44    4.44
   0  -8   8  101.47    4.42
   0   8  -8   92.53    4.42
   0   8   8   92.26    4.37
   0   9   8    0.23    0.25
   0   9  -8    0.18    0.28
   0   9  -8   -0.15    0.26
   0  -9   8   -0.01    0.26
   0  -9   8   -0.24    0.22
   0  -9   8    0.14    0.30
   0  -9  -8    0.41    0.22
   0 -10   8    0.04    0.25
   0  10   8    0.25    0.29
   0  10  -8    0.32    0.32
   0  10   8    0.19    0.27
   0 -10  -8    0.05    0.23
   0 -10   8    0.29    0.28
   0  10  -8    0.30    0.32
   0  11   8    0.18    0.32
   0 -11  -8   -0.06    0.24
   0  11  -8    0.15    0.33
   0 -11   8    0.27    0.39
   0  11  -8   -0.38    0.31
   0 -11   8    0.22    0.26
   0  11   8   -0.22    0.27
   0  12  -8    2.56    0.41
   0  12   8    2.63    0.41
   0 -12  -8    2.93    0.39
   0  12   8    3.18    0.48
   0  12  -8    2.12    0.41
   0  13   8   -0.18    0.30
   0 -13  -8    0.23    0.28
   0  13  -8    0.31    0.35
   0  13  -8    0.09    0.32
   0  13   8   -0.32    0.34
   0  14  -8    1.19    0.40
   0  14   8    2.06    0.45
   0  14   8    1.97    0.41
   0  14  -8    1.76    0.43
   0  15   8   -0.24    0.36
   0  15  -8   -0.02    0.37
   0  15   8   -0.68    0.34
   0  15  -8    0.03    0.37
   0  16  -8   87.22    4.20
   0  16   8   84.98    4.19
   0  16   8   92.28    4.25
   0  16  -8   87.31    4.21
   0  17  -8    0.11    0.44
   0  17  -8    0.58    0.44
   0  17   8   -0.60    0.43
   0  17   8   -0.30    0.48
   0  18  -8   52.63    2.60
   0  18   8   49.86    2.59
   0  18   8   47.15    2.58
   0  18  -8   50.73    2.59
   0  19  -8    0.33    0.44
   0  19   8   -0.09    0.48
   0  19  -8    0.85    0.44
   0  19   8    0.25    0.47
   0  20   8    8.91    0.86
   0  20   8    9.68    0.94
   0  20  -8    8.92    0.90
   0  20  -8    8.29    0.84
   0  21   8    0.33    0.49
   0  21  -8   -0.32    0.48
   0  21   8   -0.12    0.51
   0  21  -8   -0.09    0.49
   0  22   8    3.51    0.70
   0  22   8    4.04    0.75
   0  22  -8    2.63    0.67
   0  22  -8    5.38    0.76
   0  23  -8   -0.27    0.51
   0  23   8   -0.54    0.56
   0  23  -8   -0.46    0.52
   0  23   8   -0.49    0.58
   0  24   8   -0.40    0.54
   0  24   8   -0.28    0.58
   0  24  -8   -0.64    0.49
   0  24  -8   -0.09    0.54
   0  25  -8   -0.09    0.58
   0  25  -8   -0.99    0.56
   0  25   8    0.16    0.61
   0  25   8   -0.24    0.59
   0  26   8    9.33    1.09
   0  26   8    8.13    1.02
   0  26  -8    8.39    1.01
   0  26  -8    8.82    1.03
   0  27   8   -0.27    0.70
   0  27  -8    0.48    0.67
   0  27  -8    1.50    0.74
   0  27   8    0.76    0.77
   0  28  -8   25.03    1.73
   0  28  -8   24.08    1.68
   0  28   8   22.85    1.67
   0  28   8   15.84    1.61
   0  29   8   -0.86    0.78
   0  29   8   -0.69    0.78
   0  29  -8    0.79    0.77
   0  29  -8   -0.07    0.69
   0  30   8   16.02    1.56
   0  30   8   16.44    1.51
   0  30  -8   14.49    1.43
   0  30  -8   14.15    1.35
   0  31  -8    0.19    0.81
   0  31  -8   -0.57    0.74
   0  31   8   -0.82    0.82
   0   0   9    0.30    0.23
   0   0  -9    0.04    0.27
   0   0  -9   -0.11    0.25
   0   0   9    0.08    0.25
   0  -1  -9    2.59    0.37
   0   1   9    3.16    0.38
   0  -1   9    3.29    0.38
   0   1  -9    2.57    0.37
   0  -1  -9    1.99    0.35
   0  -1   9    2.18    0.33
   0   1  -9    2.95    0.37
   0   1   9    2.76    0.34
   0  -2   9    0.15    0.25
   0   2   9    0.09    0.24
   0  -2  -9   -0.29    0.27
   0  -2  -9   -0.12    0.24
   0  -2   9   -0.13    0.24
   0   2   9    0.21    0.24
   0   2  -9   -0.54    0.26
   0  -3   9   50.93    2.40
   0  -3   9   51.63    2.39
   0   3  -9   48.67    2.41
   0  -3  -9   49.36    2.39
   0  -3  -9   49.98    2.40
   0   3   9   51.03    2.33
   0  -4  -9    0.06    0.24
   0   4  -9   -0.64    0.26
   0  -4   9   -0.27    0.27
   0   4   9   -0.06    0.18
   0  -4  -9    0.06    0.26
   0  -5   9  208.56    9.45
   0   5   9  205.95    9.39
   0  -5  -9  214.20    9.45
   0  -5  -9  219.61    9.39
   0  -5  -9  199.63    9.45
   0   5  -9  205.75    9.46
   0  -6  -9   -0.19    0.19
   0  -6   9   -0.18    0.26
   0  -6  -9    0.24    0.28
   0   6   9   -0.04    0.20
   0  -6   9    0.29    0.28
   0   6  -9   -0.11    0.28
   0   7  -9  334.00   15.52
   0   7   9  343.20   15.47
   0  -7   9  347.72   15.52
   0  -7  -9  349.62   15.46
   0  -7   9  351.12   15.52
   0   8  -9    0.29    0.30
   0   8   9   -0.24    0.22
   0  -8   9    0.02    0.28
   0  -8   9   -0.29    0.29
   0  -8  -9    0.00    0.21
   0   9   9    1.95    0.31
   0  -9   9    1.90    0.37
   0   9  -9    2.33    0.40
   0   9  -9    1.32    0.36
   0  -9   9    2.16    0.37
   0  -9  -9    2.07    0.30
   0 -10  -9   -0.19    0.21
   0 -10   9    0.09    0.27
   0 -10   9    0.19    0.28
   0  10  -9    0.39    0.34
   0  10  -9   -0.35    0.31
   0  10   9   -0.17    0.26
   0  11   9    1.06    0.34
   0  11  -9    0.64    0.36
   0 -11   9    1.10    0.37
   0  11  -9    0.69    0.37
   0  11   9    0.57    0.32
   0 -11  -9    0.78    0.28
   0 -12  -9    0.04    0.25
   0  12  -9   -0.04    0.32
   0  12   9    0.47    0.34
   0  12   9   -0.04    0.29
   0  12  -9   -0.31    0.31
   0  13  -9   18.42    1.19
   0  13   9   19.10    1.18
   0 -13  -9   21.29    1.14
   0  13   9   20.69    1.15
   0  13  -9   19.98    1.19
   0  14   9   -0.12    0.38
   0  14  -9   -0.27    0.36
   0  14  -9   -0.13    0.35
   0  14   9    0.06    0.32
   0  15  -9   38.90    2.07
   0  15   9   39.65    2.10
   0  15  -9   40.78    2.11
   0  15   9   40.36    2.06
   0  16   9   -0.74    0.39
   0  16  -9    0.02    0.42
   0  16  -9   -0.54    0.41
   0  16   9   -0.68    0.38
   0  17  -9   94.45    4.47
   0  17  -9   89.88    4.45
   0  17   9   93.00    4.44
   0  17   9   94.77    4.50
   0  18  -9    0.08    0.46
   0  18  -9   -0.13    0.42
   0  18   9   -0.43    0.43
   0  18   9   -0.76    0.41
   0  19  -9    6.71    0.75
   0  19   9    6.63    0.81
   0  19  -9    8.13    0.84
   0  19   9    7.66    0.81
   0  20   9   -0.08    0.48
   0  20  -9    0.16    0.51
   0  20   9   -0.39    0.43
   0  20  -9    0.04    0.46
   0  21  -9    2.16    0.56
   0  21   9    3.39    0.64
   0  21   9    2.12    0.62
   0  21  -9    1.86    0.58
   0  22   9    0.01    0.50
   0  22  -9   -1.44    0.45
   0  22   9   -0.52    0.55
   0  22  -9   -0.52    0.52
   0  23  -9    0.66    0.56
   0  23   9    0.02    0.59
   0  23  -9    0.08    0.52
   0  23   9    1.28    0.60
   0  24   9    0.44    0.58
   0  24  -9   -0.64    0.49
   0  24   9    0.27    0.61
   0  24  -9    0.00    0.55
   0  25  -9    2.41    0.70
   0  25   9    1.71    0.69
   0  25  -9    2.45    0.73
   0  25   9    2.53    0.75
   0  26   9   -0.30    0.64
   0  26  -9   -1.69    0.56
   0  26   9   -0.13    0.68
   0  26  -9    0.23    0.66
   0  27   9   19.30    1.56
   0  27  -9   17.48    1.49
   0  27  -9   15.01    1.41
   0  27   9   17.41    1.53
   0  28  -9    0.04    0.72
   0  28   9    0.55    0.77
   0  28   9   -0.34    0.75
   0  28  -9    0.15    0.71
   0  29   9   26.00    1.96
   0  29  -9   23.41    1.82
   0  29  -9   25.28    1.82
   0  29   9   24.88    1.93
   0  30   9   -0.14    0.78
   0  30  -9   -0.23    0.74
   0  30   9    0.75    0.85
   0  30  -9    1.89    0.83
   0  31  -9   22.39    1.66
   0  31   9   14.14    1.45
   0  31   9   12.63    1.44
   0  31  -9   13.89    1.41
   0   0 -10   19.51    1.03
   0   0 -10   18.14    1.04
   0   0  10   16.87    1.01
   0   0  10   17.87    0.99
   0   1 -10   -0.43    0.29
   0   1  10    0.10    0.24
   0  -1  10   -0.26    0.25
   0  -1  10   -0.33    0.25
   0   1  10    0.38    0.27
   0  -1 -10   -0.31    0.26
   0  -1 -10   -0.20    0.26
   0   1 -10    0.02    0.26
   0  -2  10    7.63    0.57
   0  -2 -10    7.59    0.61
   0  -2  10    6.96    0.58
   0   2  10    7.03    0.59
   0   2  10    7.22    0.55
   0   2 -10    6.19    0.57
   0  -2 -10    6.97    0.57
   0  -3 -10    0.06    0.27
   0   3 -10   -0.31    0.29
   0   3  10   -0.34    0.25
   0  -3 -10   -0.68    0.25
   0   3  10   -0.20    0.19
   0  -3  10    0.06    0.25
   0  -3  10   -0.45    0.26
   0  -4 -10   46.70    2.27
   0   4 -10   46.09    2.30
   0  -4  10   46.43    2.28
   0   4  10   47.21    2.21
   0  -4  10   46.53    2.29
   0  -4 -10   51.14    2.31
   0   5 -10    0.07    0.29
   0  -5 -10   -0.17    0.26
   0  -5 -10   -0.04    0.29
   0  -5  10    0.13    0.29
   0   5  10   -0.11    0.19
   0  -6 -10   64.54    3.10
   0   6 -10   67.07    3.20
   0   6  10   66.85    3.11
   0  -6  10   69.21    3.18
   0  -6 -10   69.40    3.19
   0  -7 -10    0.03    0.21
   0   7 -10    0.59    0.33
   0   7  10   -0.10    0.20
   0  -7  10   -0.05    0.28
   0  -7 -10   -0.27    0.30
   0  -7  10    0.11    0.30
   0  -8 -10    0.42    0.22
   0  -8  10    1.32    0.35
   0   8  10    0.34    0.25
   0  -8  10    0.52    0.31
   0   8 -10   -0.05    0.31
   0   9  10    0.05    0.25
   0  -9 -10   -0.05    0.22
   0  -9  10    0.26    0.30
   0  -9  10   -0.03    0.36
   0   9 -10    0.14    0.33
   0 -10 -10   -0.08    0.23
   0  10 -10   -0.03    0.31
   0  10 -10    0.43    0.32
   0  10  10    0.27    0.27
   0 -11 -10   -0.13    0.24
   0  11  10   -0.40    0.25
   0  11 -10    0.08    0.33
   0  11 -10    0.06    0.33
   0 -12 -10    5.63    0.50
   0  12 -10    4.90    0.56
   0  12 -10    4.81    0.58
   0  12  10    4.96    0.52
   0  12  10    5.71    0.62
   0  13  10   -0.24    0.31
   0 -13 -10   -0.31    0.25
   0  13 -10    0.14    0.32
   0  13  10    0.38    0.35
   0  13 -10   -0.41    0.32
   0  14 -10   27.47    1.45
   0  14  10   23.59    1.37
   0  14 -10   23.89    1.42
   0  14  10   23.88    1.43
   0  15  10   -0.75    0.36
   0  15 -10   -1.03    0.37
   0  15  10   -0.64    0.33
   0  15 -10    0.28    0.36
   0  16  10    3.74    0.56
   0  16 -10    3.88    0.56
   0  16 -10    3.82    0.58
   0  16  10    4.14    0.61
   0  17  10   -0.50    0.38
   0  17 -10   -0.51    0.44
   0  17  10   -0.51    0.41
   0  17 -10   -0.45    0.40
   0  18 -10    2.56    0.57
   0  18  10    2.79    0.62
   0  18 -10    2.24    0.55
   0  18  10    1.07    0.51
   0  19 -10    0.07    0.49
   0  19  10   -0.12    0.51
   0  19  10    0.17    0.44
   0  19 -10    0.52    0.48
   0  20  10    3.21    0.59
   0  20 -10    3.36    0.66
   0  20  10    3.20    0.66
   0  20 -10    2.80    0.60
   0  21  10    0.08    0.50
   0  21 -10   -0.04    0.48
   0  21 -10   -0.74    0.46
   0  21  10   -0.43    0.46
   0  22  10   -1.24    0.47
   0  22 -10   -0.94    0.47
   0  22  10   -0.42    0.50
   0  22 -10   -0.07    0.53
   0  23 -10   -0.45    0.50
   0  23 -10    0.26    0.56
   0  23  10   -0.45    0.55
   0  23  10    0.22    0.54
   0  24 -10    2.12    0.70
   0  24  10    2.18    0.71
   0  24  10    1.96    0.66
   0  24 -10    1.27    0.61
   0  25  10   -0.54    0.60
   0  25 -10   -0.75    0.57
   0  25  10   -1.09    0.55
   0  25 -10   -1.06    0.56
   0  26  10    1.17    0.69
   0  26 -10    0.00    0.62
   0  26  10    0.63    0.64
   0  26 -10   -0.31    0.60
   0  27 -10   -0.74    0.62
   0  27 -10    0.01    0.66
   0  27  10   -0.65    0.72
   0  27  10    0.13    0.69
   0  28  10    4.70    1.02
   0  28 -10    5.32    0.94
   0  28 -10    3.88    0.89
   0  28  10    5.20    1.01
   0  29 -10    0.49    0.75
   0  29 -10   -1.39    0.67
   0  29  10   -0.71    0.78
   0  29  10    0.22    0.79
   0  30  10    5.33    1.04
   0  30 -10    5.61    0.97
   0  30 -10    4.73    0.96
   0  30  10    3.36    0.98
   0   0  11    0.20    0.26
   0   0  11   -0.09    0.28
   0   0 -11   -0.52    0.30
   0   0 -11   -0.26    0.27
   0   1 -11   45.66    2.27
   0   1 -11   46.75    2.24
   0  -1  11   46.21    2.23
   0  -1 -11   47.03    2.24
   0   1  11   44.31    2.23
   0  -1  11   45.87    2.24
   0   1  11   47.10    2.22
   0  -1 -11   45.62    2.27
   0  -2 -11   -0.14    0.30
   0  -2  11    0.07    0.27
   0  -2 -11   -0.35    0.28
   0  -2  11   -0.11    0.26
   0   2  11   -0.08    0.27
   0   2 -11   -0.63    0.29
   0   2  11   -0.36    0.25
   0   3  11   21.59    1.14
   0   3  11   21.72    1.12
   0  -3 -11   20.18    1.13
   0  -3  11   20.24    1.14
   0   3 -11   20.31    1.18
   0  -3  11   20.57    1.13
   0  -3 -11   21.40    1.18
   0   3  11   19.74    1.04
   0   4 -11   -0.29    0.30
   0  -4  11   -0.06    0.30
   0  -4  11    0.11    0.28
   0  -4 -11   -0.65    0.27
   0  -4 -11   -0.31    0.28
   0   4  11   -0.35    0.19
   0  -5 -11   82.95    3.97
   0   5  11   85.91    3.88
   0   5 -11   85.04    3.98
   0  -5  11   86.08    3.96
   0  -5  11   86.07    3.95
   0  -5 -11   82.21    3.94
   0  -6 -11    0.53    0.30
   0   6  11   -0.24    0.19
   0   6 -11   -0.55    0.28
   0  -6 -11   -0.14    0.29
   0  -6  11    0.24    0.29
   0  -7  11    8.68    0.66
   0  -7  11    8.81    0.67
   0  -7 -11   10.25    0.69
   0   7  11    8.67    0.58
   0  -7 -11    7.72    0.68
   0   7 -11    9.15    0.73
   0  -7 -11    8.13    0.57
   0   8  11   -0.17    0.23
   0  -8  11   -0.10    0.29
   0   8 -11   -0.24    0.31
   0  -8  11   -0.49    0.28
   0  -8 -11    0.36    0.30
   0  -8 -11   -0.13    0.21
   0  -9 -11   30.76    1.53
   0   9  11   29.87    1.53
   0   9 -11   31.28    1.63
   0  10 -11   -0.14    0.33
   0 -10 -11    0.12    0.24
   0  10  11   -0.07    0.26
   0  10 -11    0.41    0.35
   0 -11 -11    1.29    0.30
   0  11 -11    1.04    0.40
   0  11 -11    0.54    0.39
   0  11  11    0.77    0.30
   0 -12 -11    0.01    0.24
   0  12  11   -0.27    0.28
   0  12 -11    0.05    0.36
   0  12 -11    0.37    0.36
   0  12  11   -0.36    0.31
   0  13 -11    0.17    0.38
   0  13  11   -0.20    0.34
   0  13 -11    0.56    0.40
   0 -13 -11   -0.32    0.26
   0  13  11   -0.25    0.31
   0  14  11   -0.27    0.31
   0  14 -11    0.15    0.35
   0  14 -11   -0.48    0.36
   0  14  11   -0.13    0.42
   0  15  11   20.35    1.26
   0  15  11   22.72    1.40
   0  15 -11   21.18    1.35
   0  15 -11   23.59    1.37
   0  16  11   -0.52    0.38
   0  16  11   -0.13    0.35
   0  16 -11   -0.78    0.40
   0  16 -11   -0.13    0.44
   0  17  11    4.22    0.59
   0  17 -11    3.97    0.65
   0  17  11    3.27    0.60
   0  17 -11    5.11    0.68
   0  18  11   -0.95    0.41
   0  18  11   -0.08    0.49
   0  18 -11   -0.17    0.44
   0  18 -11    0.70    0.46
   0  19  11    1.00    0.49
   0  19 -11    1.13    0.54
   0  19  11    1.21    0.53
   0  19 -11    2.04    0.57
   0  20  11   -0.12    0.47
   0  20 -11   -0.62    0.49
   0  20 -11   -0.05    0.46
   0  20  11    0.22    0.56
   0  21  11    3.82    0.70
   0  21  11    5.05    0.73
   0  21 -11    4.40    0.70
   0  21 -11    4.76    0.75
   0  22 -11   -0.66    0.50
   0  22  11    0.68    0.53
   0  22  11   -0.50    0.56
   0  22 -11   -0.13    0.52
   0  23  11    0.60    0.61
   0  23 -11   -0.19    0.53
   0  23 -11    0.65    0.58
   0  23  11   -0.06    0.54
   0  24 -11   -0.38    0.56
   0  24  11   -0.45    0.62
   0  24 -11   -0.89    0.56
   0  24  11   -0.11    0.57
   0  25 -11   -0.09    0.66
   0  25  11    0.23    0.69
   0  25  11   -0.37    0.61
   0  25 -11   -0.77    0.58
   0  26 -11   -0.44    0.62
   0  26  11    0.74    0.67
   0  26 -11    0.17    0.64
   0  26  11   -0.98    0.67
   0  27 -11   -0.40    0.64
   0  27  11   -1.19    0.62
   0  27 -11   -0.49    0.63
   0  27  11   -0.01    0.69
   0  28  11    0.34    0.73
   0  28 -11    0.39    0.72
   0  28  11   -0.51    0.70
   0  28 -11   -0.08    0.73
   0  29  11    8.34    1.12
   0  29 -11    9.16    1.15
   0  29 -11    7.89    1.10
   0  29  11    8.65    1.20
   0  30 -11   -1.26    0.70
   0  30  11    1.22    0.81
   0  30  11    0.17    0.88
   0  30 -11    0.26    0.75
   0   0 -12    0.34    0.36
   0   0 -12    0.34    0.31
   0   0  12    0.31    0.27
   0   0  12   -0.07    0.28
   0  -1  12   -0.32    0.27
   0   1  12    0.06    0.26
   0  -1 -12    0.01    0.31
   0   1 -12   -0.12    0.29
   0  -1  12    0.02    0.27
   0  -1 -12   -0.10    0.29
   0   1 -12   -0.52    0.31
   0   1  12    0.60    0.30
   0  -2  12    0.28    0.28
   0  -2 -12    0.00    0.30
   0   2  12    0.04    0.27
   0   2  12    0.46    0.31
   0   2 -12    0.10    0.33
   0  -2 -12    0.48    0.34
   0  -2  12   -0.12    0.28
   0  -3  12    0.31    0.28
   0  -3 -12   -0.03    0.28
   0   3  12   -0.37    0.26
   0   3  12    0.55    0.31
   0   3 -12   -0.49    0.30
   0  -3 -12    0.28    0.33
   0  -3  12    0.08    0.30
   0   3  12    0.17    0.20
   0  -4 -12    0.42    0.32
   0  -4  12    0.28    0.31
   0   4 -12    0.54    0.33
   0  -4  12    0.08    0.27
   0  -4 -12    0.32    0.30
   0   4  12    0.37    0.20
   0  -5 -12   -0.12    0.30
   0  -5  12   -0.08    0.31
   0  -5 -12    0.00    0.28
   0  -5  12    0.11    0.28
   0   5  12   -0.14    0.19
   0   5 -12    0.06    0.33
   0  -6  12    1.86    0.40
   0   6 -12    1.93    0.41
   0  -6 -12    2.11    0.40
   0  -6  12    2.33    0.39
   0  -6 -12    1.91    0.37
   0   6  12    2.27    0.29
   0   7  12   -0.14    0.21
   0  -7 -12    0.12    0.22
   0  -7 -12    0.20    0.31
   0  -7  12   -0.12    0.29
   0  -7  12   -0.06    0.27
   0  -7 -12   -0.04    0.28
   0   7 -12   -0.34    0.32
   0   8  12    3.03    0.35
   0  -8 -12    2.94    0.34
   0  -8  12    2.12    0.41
   0  -8 -12    3.17    0.46
   0   8 -12    2.56    0.45
   0  -8 -12    2.97    0.45
   0  -9 -12   -0.09    0.22
   0  -9 -12    0.13    0.34
   0   9  12   -0.12    0.24
   0   9 -12   -0.05    0.34
   0  10  12    0.68    0.28
   0 -10 -12    0.79    0.27
   0  10 -12    1.28    0.41
   0 -11 -12    0.10    0.25
   0  11 -12   -0.03    0.35
   0  11  12   -0.02    0.27
   0  11 -12    0.00    0.36
   0  12 -12    1.20    0.43
   0 -12 -12    0.65    0.30
   0  12  12    0.87    0.32
   0  12 -12    0.91    0.42
   0  13  12   -0.21    0.28
   0  13 -12   -0.41    0.33
   0 -13 -12    0.04    0.29
   0  13  12   -1.14    0.34
   0  13 -12   -0.68    0.37
   0  14  12    0.48    0.46
   0  14  12    0.73    0.37
   0  14 -12    0.59    0.46
   0  14 -12    1.06    0.44
   0  15 -12   -0.87    0.39
   0  15  12    0.33    0.35
   0  15  12   -0.40    0.43
   0  15 -12   -0.23    0.42
   0  16 -12   -0.40    0.43
   0  16  12    0.19    0.36
   0  16 -12   -0.16    0.45
   0  16  12    0.06    0.42
   0  17  12   -0.35    0.37
   0  17  12    0.28    0.46
   0  17 -12   -0.55    0.44
   0  17 -12   -0.88    0.47
   0  18 -12    0.81    0.51
   0  18  12    0.72    0.48
   0  18 -12    0.09    0.49
   0  18  12    0.67    0.56
   0  19  12   -0.21    0.43
   0  19 -12   -0.59    0.45
   0  19 -12   -0.43    0.50
   0  19  12    0.55    0.55
   0  20 -12   -0.52    0.48
   0  20 -12    0.12    0.51
   0  20  12   -0.15    0.49
   0  20  12    0.37    0.48
   0  21 -12   -0.57    0.50
   0  21  12   -0.31    0.46
   0  21 -12   -0.20    0.50
   0  21  12   -0.61    0.55
   0  22  12   -0.61    0.57
   0  22 -12   -0.18    0.55
   0  22 -12   -0.41    0.51
   0  22  12   -0.56    0.50
   0  23  12   -0.29    0.52
   0  23 -12   -1.07    0.51
   0  23 -12    0.40    0.61
   0  23  12    0.05    0.62
   0  24 -12   -0.47    0.59
   0  24  12   -0.31    0.55
   0  24 -12   -0.90    0.57
   0  24  12   -1.61    0.58
   0  25 -12   -1.66    0.61
   0  25  12   -0.48    0.64
   0  25  12   -0.85    0.56
   0  25 -12   -0.31    0.66
   0  26 -12   -0.36    0.66
   0  26 -12   -0.76    0.62
   0  26  12   -1.12    0.67
   0  26  12    0.05    0.59
   0  27  12   -0.96    0.76
   0  27 -12   -1.47    0.62
   0  27 -12    0.13    0.66
   0  27  12    0.23    0.65
   0  28 -12    1.00    0.77
   0  28  12   -0.85    0.67
   0  28  12   -1.13    0.80
   0  28 -12   -0.03    0.70
   0  29 -12    0.22    0.78
   0  29  12   -0.61    0.83
   0  29 -12    0.12    0.78
   0  29  12   -0.27    0.72
   0  30 -12   -0.27    0.76
   0  30 -12    0.74    0.82
   0  30  12   -0.36    0.71
   0  30  12    0.69    0.79
   0   0 -13   -0.03    0.32
   0   0  13    0.25    0.31
   0   0 -13    0.15    0.30
   0   0  13    0.21    0.29
   0   1 -13    5.79    0.62
   0  -1 -13    7.46    0.64
   0  -1 -13    6.36    0.64
   0  -1  13    7.99    0.65
   0   1 -13    6.67    0.63
   0  -1  13    8.07    0.62
   0   1  13    7.29    0.60
   0   1  13    7.33    0.62
   0  -2  13   -0.34    0.27
   0  -2 -13   -0.17    0.33
   0  -2  13    0.06    0.31
   0   2  13   -0.90    0.27
   0   2  13   -0.18    0.27
   0  -2 -13   -0.06    0.31
   0   2 -13   -0.28    0.33
   0  -3 -13    3.60    0.50
   0   3  13    3.31    0.34
   0  -3  13    3.42    0.45
   0   3  13    4.25    0.47
   0   3 -13    3.03    0.47
   0  -3  13    4.05    0.46
   0   3  13    3.51    0.46
   0  -3 -13    2.72    0.43
   0  -4  13    0.17    0.31
   0   4  13    0.16    0.21
   0  -4 -13   -0.05    0.34
   0   4 -13   -0.19    0.33
   0  -4 -13    0.22    0.31
   0  -4  13   -0.21    0.29
   0  -5 -13    3.33    0.44
   0  -5  13    3.73    0.47
   0   5 -13    1.88    0.42
   0   5  13    2.71    0.31
   0  -5 -13    2.74    0.44
   0  -5  13    2.02    0.38
   0   6  13    0.07    0.21
   0   6 -13   -0.09    0.34
   0  -6 -13    0.37    0.35
   0  -6  13   -0.09    0.29
   0  -6  13   -0.11    0.31
   0  -6 -13   -0.15    0.27
   0   7 -13   11.33    0.87
   0   7  13   11.69    0.71
   0  -7  13   12.62    0.82
   0  -7 -13   12.32    0.80
   0  -7 -13   11.94    0.85
   0  -8 -13    0.37    0.31
   0   8  13   -0.24    0.22
   0  -8 -13    0.05    0.33
   0  -8 -13   -0.31    0.23
   0   8 -13   -0.47    0.34
   0  -9 -13    0.14    0.24
   0  -9 -13    0.99    0.36
   0  -9 -13    0.47    0.36
   0   9  13    0.69    0.26
   0   9 -13    1.01    0.39
   0 -10 -13   -0.06    0.34
   0 -10 -13   -0.32    0.23
   0  10 -13   -0.18    0.35
   0  10  13   -0.13    0.24
   0  11 -13    0.08    0.38
   0  11  13    0.00    0.26
   0  11 -13    0.17    0.38
   0 -11 -13   -0.05    0.25
   0 -12 -13    0.19    0.27
   0  12  13   -0.18    0.28
   0  12 -13   -0.16    0.33
   0  12 -13   -0.56    0.36
   0 -13 -13    2.53    0.40
   0  13 -13    1.62    0.49
   0  13  13    1.76    0.47
   0  13 -13    3.25    0.54
   0  13  13    2.61    0.42
   0  14 -13   -0.15    0.38
   0  14 -13   -0.49    0.39
   0  14  13   -0.41    0.30
   0  14  13    0.10    0.44
   0  15 -13   -0.46    0.44
   0  15 -13   -0.61    0.45
   0  15  13    0.15    0.42
   0  15  13    0.48    0.35
   0  16  13   -0.37    0.41
   0  16 -13   -0.32    0.43
   0  16 -13   -0.59    0.43
   0  16  13   -0.04    0.35
   0  17  13    4.75    0.70
   0  17 -13    5.00    0.76
   0  17 -13    5.89    0.75
   0  17  13    5.18    0.63
   0  18 -13    0.21    0.49
   0  18 -13   -0.20    0.50
   0  18  13   -0.18    0.46
   0  18  13   -0.47    0.41
   0  19 -13    2.80    0.59
   0  19  13    2.67    0.68
   0  19 -13    3.05    0.61
   0  19  13    2.93    0.56
   0  20 -13   -0.27    0.52
   0  20 -13   -0.39    0.49
   0  20  13   -0.53    0.54
   0  20  13   -0.23    0.44
   0  21 -13    5.00    0.79
   0  21 -13    4.38    0.78
   0  21  13    3.89    0.80
   0  21  13    3.55    0.66
   0  22 -13   -0.51    0.54
   0  22 -13   -0.56    0.54
   0  22  13   -0.50    0.49
   0  22  13    0.01    0.55
   0  23 -13   -0.34    0.56
   0  23 -13    0.27    0.59
   0  23  13   -0.17    0.63
   0  23  13    0.10    0.51
   0  24  13   -0.85    0.49
   0  24  13   -0.63    0.65
   0  24 -13   -1.16    0.55
   0  24 -13   -1.04    0.60
   0  25 -13    0.14    0.63
   0  25  13    0.47    0.61
   0  25  13   -0.88    0.68
   0  25 -13   -0.26    0.71
   0  26 -13   -0.06    0.67
   0  26  13   -1.41    0.71
   0  26  13   -0.61    0.59
   0  26 -13   -0.31    0.66
   0  27  13    0.05    0.84
   0  27  13    2.36    0.74
   0  27 -13    1.66    0.79
   0  27 -13    2.42    0.79
   0  28 -13   -0.40    0.72
   0  28 -13   -1.49    0.69
   0  28  13   -0.13    0.67
   0  28  13   -1.86    0.74
   0  29  13    0.37    0.76
   0  29  13   -0.06    0.71
   0  29 -13   -0.93    0.72
   0  29 -13    0.71    0.77
   0   0  14   30.30    1.53
   0   0 -14   28.46    1.59
   0   0 -14   28.60    1.56
   0   0  14   28.97    1.55
   0  -1  14   -0.48    0.31
   0  -1 -14   -0.01    0.37
   0   1 -14    0.09    0.35
   0  -1  14   -0.14    0.28
   0  -1 -14    0.13    0.33
   0   1  14   -0.17    0.32
   0   1 -14    0.15    0.34
   0   1  14    0.48    0.31
   0  -2  14   10.56    0.84
   0   2  14   13.09    0.86
   0  -2 -14   12.50    0.89
   0  -2 -14   11.95    0.84
   0   2 -14   10.71    0.86
   0  -2  14   11.60    0.81
   0   2  14   11.52    0.79
   0  -3 -14   -0.45    0.33
   0  -3  14    0.25    0.31
   0  -3  14   -0.31    0.30
   0   3  14   -0.25    0.31
   0  -3 -14    0.00    0.33
   0   3  14   -0.33    0.20
   0   3 -14   -0.49    0.34
   0   3  14   -0.46    0.28
   0  -4  14   13.12    0.88
   0   4  14   11.98    0.72
   0  -4  14   12.38    0.85
   0  -4 -14   12.79    0.90
   0   4 -14   13.31    0.92
   0  -4 -14   12.56    0.86
   0   5  14    0.28    0.22
   0   5 -14   -0.27    0.35
   0  -5  14    0.22    0.32
   0  -5 -14    0.08    0.32
   0  -5 -14    0.17    0.35
   0  -5  14    0.12    0.39
   0   6  14    2.04    0.29
   0  -6 -14    2.30    0.41
   0  -6  14    2.38    0.42
   0   6 -14    2.02    0.44
   0  -6 -14    2.51    0.45
   0  -7 -14    0.06    0.35
   0  -7 -14    0.15    0.32
   0   7  14   -0.07    0.22
   0   7 -14    0.18    0.37
   0  -7  14    0.10    0.35
   0  -7  14    0.21    0.33
   0  -8 -14    0.11    0.35
   0  -8 -14   -0.56    0.30
   0   8  14   -0.23    0.22
   0   8 -14   -0.26    0.35
   0   9 -14   -0.12    0.37
   0  -9 -14   -0.04    0.33
   0   9  14    0.15    0.24
   0  -9 -14   -0.39    0.34
   0  -9 -14    0.05    0.25
   0 -10 -14    6.69    0.55
   0 -10 -14    5.12    0.61
   0  10 -14    6.88    0.73
   0  10  14    7.12    0.55
   0 -10 -14    6.57    0.66
   0 -11 -14   -0.21    0.37
   0  11 -14   -0.29    0.38
   0 -11 -14   -0.16    0.25
   0  11  14    0.06    0.26
   0 -12 -14   19.60    1.12
   0  12 -14   17.74    1.25
   0  12 -14   21.31    1.29
   0  12  14   20.46    1.13
   0  13 -14   -0.24    0.42
   0  13  14   -0.25    0.29
   0 -13 -14   -0.54    0.31
   0  13 -14   -0.44    0.40
   0  14 -14   16.69    1.19
   0  14  14   16.01    1.01
   0  14  14   16.01    1.13
   0  14 -14   15.12    1.15
   0  15 -14    0.15    0.46
   0  15  14    0.59    0.36
   0  15 -14   -0.15    0.44
   0  15  14    0.26    0.48
   0  16 -14    6.30    0.79
   0  16 -14    8.77    0.94
   0  16  14   10.16    0.96
   0  16  14   11.10    0.82
   0  17 -14   -1.35    0.43
   0  17  14   -0.95    0.48
   0  17 -14   -0.08    0.50
   0  17  14   -0.20    0.39
   0  18 -14    5.37    0.76
   0  18  14    5.54    0.67
   0  18 -14    5.81    0.76
   0  18  14    5.30    0.81
   0  19  14   -0.10    0.40
   0  19 -14   -0.51    0.50
   0  19  14    0.15    0.54
   0  19 -14    1.08    0.56
   0  20  14   -0.38    0.49
   0  20 -14    0.29    0.53
   0  20 -14   -0.19    0.52
   0  20  14   -0.66    0.43
   0  21 -14    0.25    0.58
   0  21  14   -0.07    0.59
   0  21 -14    0.34    0.54
   0  21  14   -0.15    0.45
   0  22  14    0.35    0.55
   0  22  14    1.87    0.72
   0  22 -14    0.98    0.62
   0  22 -14    1.97    0.67
   0  23  14    0.29    0.55
   0  23  14   -0.03    0.58
   0  23 -14   -0.06    0.61
   0  23 -14    0.21    0.63
   0  24 -14    1.89    0.74
   0  24  14    2.63    0.74
   0  24  14    2.10    0.68
   0  24 -14    2.25    0.73
   0  25 -14   -0.73    0.61
   0  25  14    0.86    0.72
   0  25 -14   -0.60    0.69
   0  25  14   -0.39    0.56
   0  26  14    0.90    0.81
   0  26  14    3.22    0.75
   0  26 -14    2.40    0.85
   0  26 -14    2.68    0.81
   0  27 -14   -0.65    0.73
   0  27 -14   -0.65    0.72
   0  27  14   -0.49    0.77
   0  27  14    0.96    0.67
   0  28  14    3.14    0.90
   0  28  14    4.13    0.86
   0  28 -14    4.13    0.91
   0  28 -14    3.54    0.89
   0  29  14    0.69    0.76
   0  29 -14    0.43    0.75
   0  29  14   -0.40    0.72
   0  29 -14   -0.48    0.74
   0   0 -15    0.27    0.41
   0   0 -15   -0.16    0.34
   0   0  15    0.42    0.31
   0   0  15   -0.50    0.31
   0   1  15    8.41    0.69
   0   1 -15   10.13    0.77
   0  -1 -15    7.78    0.73
   0   1 -15    9.70    0.80
   0  -1 -15    8.32    0.73
   0   1  15    8.32    0.72
   0  -1  15    8.79    0.75
   0  -1  15    8.36    0.70
   0  -2  15   -0.48    0.31
   0  -2 -15   -0.08    0.33
   0   2 -15    0.16    0.38
   0   2  15    0.24    0.31
   0  -2 -15    0.07    0.39
   0  -2  15    0.09    0.31
   0   2  15   -0.18    0.33
   0  -3 -15    1.51    0.40
   0   3  15    0.83    0.35
   0  -3 -15    1.09    0.43
   0  -3  15    0.55    0.43
   0   3 -15    1.15    0.44
   0   3  15    1.33    0.40
   0  -3  15    0.89    0.34
   0   3  15    1.36    0.27
   0  -4  15   -0.05    0.31
   0   4 -15   -0.52    0.36
   0  -4 -15   -0.25    0.33
   0   4  15   -0.02    0.21
   0  -4 -15   -0.20    0.37
   0  -5 -15   28.10    1.50
   0   5 -15   28.99    1.56
   0  -5 -15   25.77    1.53
   0   5  15   26.25    1.36
   0  -5  15   28.36    1.50
   0   6  15    0.05    0.22
   0   6 -15   -0.02    0.40
   0  -6 -15    0.00    0.36
   0  -6 -15    0.06    0.34
   0  -6  15   -0.14    0.34
   0   7  15   34.07    1.72
   0   7 -15   35.49    1.89
   0  -7  15   37.54    1.86
   0  -7 -15   34.83    1.88
   0  -7 -15   34.17    1.83
   0  -8 -15    0.07    0.38
   0   8  15    0.01    0.23
   0  -8 -15   -0.35    0.32
   0   8 -15   -0.02    0.40
   0  -9 -15    8.58    0.75
   0  -9 -15    8.10    0.76
   0   9 -15    8.22    0.76
   0   9  15    8.57    0.61
   0 -10 -15   -0.29    0.25
   0  10  15   -0.01    0.25
   0 -10 -15   -0.19    0.34
   0 -10 -15   -0.40    0.38
   0  10 -15   -0.27    0.38
   0 -11 -15    2.16    0.36
   0  11 -15    2.28    0.53
   0  11  15    1.73    0.35
   0 -11 -15    2.07    0.48
   0 -11 -15    1.79    0.46
   0  12 -15   -0.48    0.41
   0  12  15   -0.06    0.29
   0 -12 -15    0.21    0.40
   0 -12 -15    0.26    0.30
   0  12 -15    0.00    0.45
   0  13  15   55.62    2.82
   0 -13 -15   62.53    2.93
   0  13 -15   58.18    2.97
   0  13 -15   57.19    2.95
   0 -13 -15   57.67    2.93
   0  14 -15   -0.22    0.46
   0  14  15    0.49    0.34
   0  14  15    0.17    0.41
   0  14 -15   -0.09    0.47
   0  15 -15    3.24    0.64
   0  15  15    2.55    0.64
   0  15  15    5.22    0.56
   0  15 -15    2.25    0.63
   0  16 -15   -0.44    0.47
   0  16  15    0.12    0.54
   0  16  15   -0.25    0.36
   0  16 -15    0.14    0.51
   0  17 -15   31.83    1.89
   0  17 -15   31.24    1.86
   0  17  15   30.60    1.89
   0  17  15   30.12    1.71
   0  18  15    0.14    0.55
   0  18  15   -0.50    0.39
   0  18 -15   -0.28    0.50
   0  18 -15   -0.29    0.44
   0  19  15   -0.06    0.42
   0  19 -15   -0.15    0.52
   0  19  15   -0.61    0.47
   0  19 -15   -0.15    0.54
   0  20 -15   -0.14    0.51
   0  20 -15   -0.50    0.50
   0  20  15   -0.50    0.43
   0  20  15   -0.47    0.56
   0  21  15    0.76    0.58
   0  21  15    0.46    0.48
   0  21 -15    0.50    0.61
   0  21 -15    0.75    0.58
   0  22  15   -0.19    0.50
   0  22 -15   -0.45    0.59
   0  22 -15    0.92    0.66
   0  22  15    1.30    0.71
   0  23 -15   63.46    3.34
   0  23  15   61.29    3.23
   0  23  15   65.59    3.43
   0  23 -15   60.23    3.31
   0  24  15    0.24    0.62
   0  24 -15    0.52    0.67
   0  24 -15   -0.46    0.67
   0  24  15    0.96    0.60
   0  25  15   -0.81    0.59
   0  25 -15   -0.54    0.65
   0  25  15   -0.46    0.63
   0  25 -15   -0.17    0.66
   0  26 -15   -0.31    0.69
   0  26  15    0.31    0.65
   0  26  15   -1.55    0.66
   0  26 -15    0.04    0.71
   0  27  15    3.07    0.75
   0  27  15    1.99    0.82
   0  27 -15    0.66    0.78
   0  27 -15    1.97    0.81
   0  28  15    0.33    0.70
   0  28 -15   -0.40    0.72
   0  28 -15   -1.06    0.69
   0  28  15   -1.07    0.68
   0   0 -16   13.42    1.00
   0   0  16   13.67    0.93
   0   0 -16   14.15    0.97
   0  -1 -16   -0.19    0.35
   0   1  16   -0.35    0.39
   0   1 -16    0.07    0.40
   0   1  16    0.00    0.31
   0  -1  16   -0.13    0.31
   0  -1 -16    0.15    0.40
   0   2  16    8.05    0.65
   0  -2 -16    6.17    0.65
   0   2  16    6.87    0.76
   0  -2 -16    6.62    0.72
   0  -2  16    6.78    0.64
   0   2 -16    6.15    0.72
   0  -3 -16    0.32    0.40
   0   3  16    0.34    0.45
   0  -3  16    0.19    0.32
   0   3  16   -0.02    0.31
   0  -3 -16   -0.09    0.35
   0   3 -16    0.03    0.40
   0   3  16   -0.32    0.22
   0  -4 -16   12.63    0.87
   0   4  16   10.02    0.68
   0   4 -16   10.41    0.89
   0  -4  16   11.17    0.83
   0  -4 -16   11.06    0.89
   0   5  16   -0.09    0.22
   0  -5  16   -0.52    0.32
   0   5 -16   -0.26    0.40
   0  -5 -16   -0.06    0.39
   0  -5 -16   -0.02    0.34
   0  -6 -16    0.28    0.39
   0   6 -16   -0.46    0.38
   0   6  16    0.07    0.22
   0  -6 -16    0.18    0.35
   0  -6  16    0.03    0.36
   0   7  16    0.11    0.22
   0  -7 -16   -0.57    0.37
   0   7 -16   -0.08    0.40
   0  -7 -16   -0.16    0.34
   0   8 -16    1.20    0.45
   0   8  16    1.04    0.28
   0  -8 -16    0.68    0.43
   0  -8 -16    1.12    0.41
   0   9  16   -0.11    0.24
   0  -9 -16    0.38    0.36
   0   9 -16   -0.20    0.41
   0  -9 -16   -0.27    0.40
   0 -10 -16    8.46    0.78
   0  10  16    6.65    0.59
   0 -10 -16    7.67    0.72
   0  10 -16    6.38    0.76
   0  11 -16    0.24    0.44
   0 -11 -16   -0.29    0.29
   0 -11 -16    0.11    0.41
   0  11  16   -0.51    0.27
   0 -11 -16    0.38    0.40
   0  12  16    4.96    0.50
   0 -12 -16    3.57    0.60
   0 -12 -16    4.46    0.48
   0 -12 -16    3.95    0.61
   0  12 -16    4.62    0.65
   0  13  16    0.31    0.32
   0  13 -16    0.18    0.47
   0  13 -16   -0.26    0.39
   0 -13 -16    0.45    0.44
   0 -13 -16   -0.55    0.40
   0 -14 -16   22.45    1.42
   0  14 -16   21.49    1.48
   0  14 -16   20.80    1.43
   0  14  16   20.70    1.26
   0  15 -16   -0.62    0.47
   0  15  16    0.53    0.54
   0  15  16    0.02    0.34
   0  15 -16   -0.90    0.46
   0  16  16    3.57    0.52
   0  16 -16    4.38    0.72
   0  16 -16    3.46    0.72
   0  16  16    3.76    0.71
   0  17 -16    0.03    0.51
   0  17  16    0.35    0.40
   0  17  16   -0.46    0.52
   0  17 -16   -0.69    0.49
   0  18  16    1.36    0.63
   0  18 -16    0.10    0.54
   0  18 -16    0.05    0.54
   0  18  16    0.11    0.41
   0  19  16   -0.48    0.40
   0  19  16    0.08    0.52
   0  19 -16   -0.40    0.52
   0  19 -16   -0.40    0.51
   0  20  16   -0.03    0.59
   0  20  16   -0.04    0.46
   0  20 -16   -0.02    0.55
   0  20 -16    0.02    0.59
   0  21  16   -0.82    0.44
   0  21 -16    0.76    0.63
   0  21 -16    0.38    0.60
   0  21  16   -0.05    0.56
   0  22  16   -0.73    0.58
   0  22 -16    2.12    0.73
   0  22 -16    3.49    0.78
   0  22  16    3.02    0.84
   0  23  16    1.08    0.73
   0  23 -16   -0.37    0.66
   0  23  16    0.33    0.57
   0  23 -16    1.85    0.73
   0  24  16    5.19    0.91
   0  24  16    4.34    0.81
   0  24 -16    4.56    0.92
   0  24 -16    5.62    0.95
   0  25 -16    0.45    0.73
   0  25  16   -0.01    0.59
   0  25  16   -1.73    0.61
   0  25 -16   -0.82    0.68
   0  26  16    1.98    0.86
   0  26 -16    1.97    0.78
   0  26 -16    0.72    0.76
   0  26  16    1.05    0.70
   0  27  16    1.29    0.65
   0  27 -16   -1.58    0.70
   0  27 -16   -0.81    0.69
   0  27  16   -0.80    0.75
   0  28  16    0.24    0.85
   0  28 -16    0.59    0.76
   0  28 -16    0.80    0.83
   0  28  16    2.58    0.79
   0   0 -17    0.14    0.38
   0   0  17   -0.27    0.31
   0   0 -17    0.08    0.41
   0   1 -17    2.62    0.54
   0   1  17    1.88    0.41
   0  -1 -17    2.58    0.48
   0  -1 -17    2.22    0.51
   0  -1  17    2.88    0.46
   0   2 -17   -0.24    0.40
   0  -2  17   -0.54    0.30
   0  -2 -17   -0.20    0.39
   0   2  17    0.30    0.35
   0  -2 -17   -0.02    0.37
   0  -3 -17   22.93    1.35
   0   3 -17   21.35    1.38
   0   3  17   24.91    1.34
   0   3  17   21.83    1.20
   0  -3  17   25.54    1.35
   0  -3 -17   22.11    1.40
   0  -4  17   -0.10    0.35
   0  -4 -17   -0.20    0.37
   0  -4 -17    0.18    0.42
   0   4  17   -0.69    0.21
   0   4 -17   -0.10    0.41
   0  -5 -17   88.42    4.19
   0   5 -17   89.28    4.26
   0   5  17   83.57    4.06
   0  -5 -17   89.94    4.26
   0  -5  17   90.32    4.19
   0  -6 -17    0.45    0.42
   0   6 -17   -0.54    0.42
   0   6  17    0.19    0.23
   0  -6 -17   -0.25    0.38
   0  -7 -17   19.29    1.28
   0  -7 -17   18.92    1.21
   0   7 -17   19.99    1.28
   0   7  17   20.13    1.06
   0  -8 -17   -0.17    0.40
   0  -8 -17    0.04    0.37
   0   8  17   -0.13    0.23
   0   8 -17   -0.41    0.41
   0  -9 -17    0.02    0.36
   0   9  17    0.23    0.27
   0  -9 -17    0.57    0.44
   0   9 -17   -0.56    0.44
   0  10  17    0.02    0.26
   0 -10 -17   -0.62    0.36
   0  10 -17   -0.56    0.45
   0 -10 -17   -0.05    0.42
   0 -11 -17    2.09    0.49
   0  11  17    1.93    0.36
   0  11 -17    1.73    0.55
   0 -11 -17    2.28    0.54
   0 -12 -17   -0.41    0.41
   0 -12 -17   -0.03    0.44
   0  12 -17   -0.63    0.46
   0  12  17   -0.13    0.29
   0  13 -17  120.27    5.52
   0  13 -17  119.44    5.50
   0 -13 -17  110.52    5.43
   0 -13 -17  110.01    5.42
   0  13  17  113.01    5.31
   0  14 -17   -0.74    0.47
   0 -14 -17    0.16    0.47
   0  14  17    0.02    0.33
   0 -14 -17   -0.21    0.45
   0  14 -17    0.35    0.51
   0  15 -17    6.93    0.85
   0 -15 -17    5.58    0.76
   0  15  17    6.74    0.65
   0  15  17    6.53    0.83
   0  15 -17    7.58    0.89
   0  16  17    0.54    0.50
   0  16 -17    0.06    0.53
   0  16  17   -0.29    0.36
   0  16 -17   -0.84    0.48
   0 -16 -17   -0.03    0.50
   0  17  17   21.07    1.48
   0  17 -17   18.96    1.42
   0  17 -17   19.19    1.43
   0  17  17   19.86    1.23
   0  18  17   -0.13    0.58
   0  18  17   -0.55    0.39
   0  18 -17   -0.38    0.50
   0  18 -17    0.78    0.59
   0  19 -17    0.16    0.58
   0  19  17    0.26    0.43
   0  19  17   -0.02    0.59
   0  19 -17    0.14    0.58
   0  20 -17    0.20    0.61
   0  20 -17   -1.19    0.53
   0  20  17   -0.83    0.43
   0  20  17   -0.74    0.53
   0  21 -17    5.48    0.89
   0  21  17    5.73    0.76
   0  21  17    4.34    0.89
   0  21 -17    7.33    0.91
   0  22 -17   -0.09    0.64
   0  22  17    0.75    0.71
   0  22 -17    0.62    0.66
   0  22  17   -0.51    0.53
   0  23  17   91.00    4.48
   0  23  17   83.82    4.58
   0  23 -17   95.93    4.63
   0  23 -17   91.35    4.62
   0  24  17   -0.02    0.58
   0  24  17    1.48    0.80
   0  24 -17    0.11    0.69
   0  24 -17    1.17    0.74
   0  25  17    2.20    0.68
   0  25 -17    1.94    0.78
   0  25  17    1.10    0.83
   0  25 -17   -0.37    0.73
   0  26  17    0.18    0.85
   0  26 -17    0.37    0.77
   0  26  17   -0.64    0.60
   0  26 -17   -0.12    0.73
   0  27 -17    0.61    0.77
   0  27 -17    0.44    0.78
   0  27  17    1.33    0.67
   0  27  17    1.43    0.90
   0   0 -18    0.76    0.48
   0   0  18    0.70    0.37
   0   0 -18   -0.11    0.39
   0   1 -18   -0.48    0.40
   0  -1 -18    0.00    0.39
   0  -1  18    0.47    0.35
   0  -1 -18    0.45    0.47
   0   1  18   -0.53    0.31
   0  -2 -18   15.00    1.07
   0   2  18   14.03    0.95
   0  -2 -18   12.66    0.99
   0  -2  18   13.76    0.95
   0   2 -18   13.91    1.09
   0   3 -18   -0.62    0.41
   0  -3 -18    0.08    0.44
   0   3  18   -0.16    0.24
   0  -3  18   -0.10    0.34
   0  -3 -18   -0.61    0.38
   0   3  18   -0.06    0.34
   0  -4 -18    0.72    0.44
   0  -4  18    1.09    0.49
   0   4  18    1.45    0.29
   0  -4 -18    0.64    0.45
   0   4 -18    0.65    0.48
   0   5  18   -0.11    0.23
   0   5 -18   -0.22    0.44
   0  -5 -18    0.09    0.41
   0  -5 -18    0.01    0.43
   0  -6 -18    2.50    0.54
   0   6  18    1.49    0.29
   0   6 -18    1.20    0.53
   0  -6 -18    1.69    0.46
   0   7  18   -0.12    0.24
   0   7 -18    0.34    0.48
   0  -7 -18   -0.50    0.37
   0  -7 -18   -0.12    0.41
   0  -8 -18    0.42    0.45
   0  -8 -18   -0.06    0.38
   0   8 -18   -0.47    0.44
   0   8  18   -0.30    0.24
   0  -9 -18   -0.22    0.43
   0   9  18   -0.27    0.24
   0   9 -18   -0.34    0.47
   0  -9 -18   -0.86    0.37
   0  10  18    0.25    0.28
   0 -10 -18   -0.15    0.43
   0 -10 -18    0.00    0.41
   0  10 -18   -0.25    0.46
   0 -11 -18    0.10    0.43
   0  11 -18    0.03    0.47
   0  11  18   -0.42    0.29
   0 -11 -18    0.28    0.46
   0  12 -18   12.55    1.08
   0 -12 -18   12.08    1.02
   0  12  18   11.05    0.82
   0 -12 -18   14.41    1.07
   0 -13 -18    0.26    0.44
   0  13 -18    0.05    0.51
   0  13  18   -0.16    0.31
   0 -13 -18   -0.18    0.48
   0  14 -18   -0.34    0.49
   0  14 -18    0.48    0.51
   0 -14 -18    0.36    0.46
   0  14  18   -0.24    0.34
   0 -14 -18    0.02    0.49
   0 -15 -18   -0.34    0.43
   0  15 -18    0.15    0.55
   0  15  18    0.22    0.36
   0 -15 -18   -0.19    0.48
   0  15 -18   -0.09    0.50
   0  16 -18    1.98    0.69
   0  16 -18    1.43    0.62
   0  16  18    1.61    0.45
   0 -16 -18    2.07    0.62
   0 -16 -18    1.06    0.54
   0  16  18    1.79    0.64
   0  17  18    0.41    0.58
   0  17  18    0.57    0.40
   0  17 -18    0.29    0.59
   0 -17 -18   -0.47    0.51
   0  17 -18   -0.57    0.54
   0  18 -18    0.22    0.58
   0  18  18    1.02    0.44
   0  18 -18    1.02    0.63
   0  18  18    0.42    0.55
   0 -18 -18    0.36    0.56
   0  19 -18    0.15    0.61
   0  19  18   -0.02    0.44
   0  19 -18   -0.09    0.58
   0  19  18   -0.18    0.63
   0 -19 -18   -0.05    0.56
   0  20  18   -0.31    0.47
   0  20 -18    0.01    0.64
   0  20  18   -0.58    0.62
   0  20 -18    2.02    0.68
   0  21  18   -0.93    0.66
   0  21  18   -0.18    0.48
   0  21 -18    0.49    0.70
   0  21 -18   -0.66    0.62
   0  22 -18    5.38    0.93
   0  22  18    4.20    0.86
   0  22  18    3.98    0.75
   0  22 -18    5.50    0.95
   0  23  18    0.15    0.54
   0  23 -18   -0.11    0.68
   0  23  18    0.62    0.77
   0  23 -18    0.79    0.70
   0  24  18    0.06    0.79
   0  24 -18   -0.27    0.70
   0  24 -18    0.51    0.75
   0  24  18   -0.09    0.56
   0  25  18    0.50    0.59
   0  25 -18   -0.36    0.71
   0  25 -18    0.00    0.74
   0  25  18   -0.35    0.75
   0  26 -18    1.23    0.81
   0  26 -18   -0.29    0.72
   0  26  18    0.00    0.74
   0  26  18    1.56    0.66
   0  27 -18   -0.29    0.75
   0  27  18   -0.10    0.63
   0  27 -18    0.04    0.77
   0  27  18   -0.87    0.70
   0   0  19    0.40    0.37
   0   0 -19    0.03    0.41
   0   0 -19   -0.12    0.45
   0  -1  19    2.04    0.44
   0   1  19    1.97    0.44
   0  -1 -19    1.70    0.48
   0  -1 -19    1.65    0.55
   0   1 -19    1.33    0.51
   0   2  19    0.05    0.35
   0  -2 -19   -0.30    0.39
   0   2 -19   -0.01    0.44
   0   2  19    0.15    0.26
   0  -2  19   -0.07    0.41
   0  -2 -19    0.17    0.46
   0  -3 -19    0.72    0.48
   0   3  19    0.36    0.26
   0  -3 -19    0.68    0.42
   0   3  19    0.07    0.36
   0   3 -19   -0.10    0.44
   0   4 -19   -0.45    0.45
   0   4  19   -0.37    0.23
   0  -4 -19    0.48    0.45
   0  -4 -19   -0.20    0.41
   0  -5 -19    0.01    0.44
   0   5 -19    0.33    0.50
   0   5  19    0.54    0.26
   0  -5 -19    0.07    0.39
   0  -6 -19   -0.58    0.40
   0   6  19   -0.15    0.23
   0  -6 -19   -0.71    0.43
   0   6 -19   -0.33    0.46
   0  -7 -19    4.67    0.62
   0   7 -19    4.14    0.67
   0  -7 -19    3.67    0.63
   0   7  19    4.03    0.41
   0   8  19   -0.41    0.25
   0  -8 -19    0.20    0.45
   0  -8 -19   -0.54    0.40
   0   8 -19   -0.75    0.44
   0  -9 -19   -0.53    0.42
   0   9 -19   -0.64    0.48
   0   9  19   -0.37    0.26
   0  -9 -19   -0.27    0.45
   0 -10 -19    0.28    0.46
   0  10 -19   -0.88    0.49
   0  10  19   -0.17    0.27
   0 -10 -19   -0.79    0.42
   0  11 -19    0.26    0.51
   0  11  19    0.18    0.29
   0 -11 -19   -0.10    0.44
   0 -11 -19    0.74    0.51
   0  12  19   -0.07    0.29
   0 -12 -19   -0.29    0.47
   0  12 -19   -0.31    0.50
   0 -12 -19    0.28    0.45
   0  13  19    4.26    0.51
   0 -13 -19    4.00    0.65
   0 -13 -19    4.78    0.73
   0  13 -19    3.46    0.73
   0 -14 -19   -0.22    0.46
   0  14 -19   -0.11    0.53
   0  14  19   -0.39    0.33
   0 -14 -19   -0.31    0.50
   0  14 -19   -0.11    0.48
   0  15  19    2.57    0.48
   0  15 -19    2.14    0.64
   0  15 -19    2.58    0.70
   0 -15 -19    2.09    0.64
   0 -15 -19    2.86    0.63
   0 -16 -19   -0.01    0.51
   0  16  19   -0.16    0.35
   0  16 -19   -0.26    0.56
   0  16  19    0.10    0.53
   0  16 -19   -0.77    0.52
   0 -16 -19    0.44    0.56
   0  17  19    1.37    0.62
   0 -17 -19    0.57    0.54
   0 -17 -19    0.96    0.59
   0  17 -19    1.18    0.61
   0  17  19    0.65    0.42
   0  17 -19    1.07    0.67
   0 -18 -19    0.21    0.56
   0  18 -19   -0.05    0.59
   0  18 -19   -0.22    0.56
   0 -18 -19   -0.94    0.51
   0  18  19    0.01    0.42
   0  18  19   -0.40    0.64
   0  19 -19    1.07    0.68
   0 -19 -19    1.07    0.63
   0  19  19    1.33    0.49
   0  19  19    0.40    0.68
   0  19 -19    0.16    0.61
   0  20  19   -0.51    0.64
   0 -20 -19    0.21    0.61
   0  20 -19   -0.07    0.63
   0  20  19   -0.87    0.44
   0  20 -19   -1.22    0.59
   0  21 -19    0.49    0.70
   0  21 -19   -1.00    0.66
   0  21  19    0.24    0.69
   0  21  19   -0.32    0.50
   0 -21 -19    0.55    0.63
   0  22  19   -0.60    0.49
   0  22 -19   -0.04    0.69
   0 -22 -19    0.63    0.66
   0  22 -19    0.57    0.71
   0  22  19   -0.25    0.74
   0  23  19    0.40    0.54
   0  23 -19    0.54    0.75
   0  23 -19    2.00    0.81
   0  23  19    0.61    0.70
   0  24  19   -0.82    0.53
   0  24  19    0.65    0.70
   0  24 -19   -0.65    0.67
   0  24 -19    0.86    0.75
   0  25  19    2.16    0.68
   0  25  19    3.16    0.96
   0  25 -19    4.92    1.00
   0  25 -19    2.11    0.82
   0  26  19    0.68    0.62
   0  26 -19   -0.52    0.75
   0  26  19    1.13    0.89
   0  26 -19    1.07    0.81
   0   0 -20   39.02    2.18
   0  -1 -20    0.49    0.53
   0   1 -20    0.20    0.49
   0  -1 -20   -0.31    0.43
   0   2  20   12.17    0.76
   0  -2 -20   11.57    0.95
   0   2 -20    9.82    0.95
   0  -2 -20   10.11    0.97
   0  -3 -20    0.39    0.45
   0   3 -20   -0.28    0.48
   0   3  20   -0.24    0.25
   0  -3 -20   -0.33    0.47
   0   4 -20   22.92    1.52
   0  -4 -20   26.03    1.54
   0  -4 -20   22.74    1.44
   0   4  20   21.75    1.22
   0  -5 -20   -0.60    0.41
   0  -5 -20    0.41    0.50
   0   5  20   -0.39    0.23
   0   5 -20   -0.52    0.49
   0  -6 -20    0.13    0.47
   0   6  20    0.01    0.25
   0   6 -20   -0.30    0.49
   0  -6 -20   -0.32    0.45
   0   7  20    0.21    0.26
   0   7 -20   -0.99    0.46
   0  -7 -20   -0.25    0.45
   0  -7 -20    0.36    0.52
   0   8 -20   -0.05    0.53
   0  -8 -20    1.04    0.53
   0  -8 -20    0.68    0.46
   0   8  20    0.59    0.30
   0   9 -20   -0.41    0.50
   0  -9 -20   -0.57    0.47
   0   9  20   -0.30    0.26
   0  -9 -20   -0.30    0.43
   0 -10 -20    8.48    0.88
   0  10  20    7.51    0.63
   0 -10 -20    7.55    0.79
   0  10 -20    6.71    0.86
   0  11 -20   -0.54    0.51
   0  11  20    0.09    0.29
   0 -11 -20   -0.32    0.44
   0 -11 -20   -0.38    0.49
   0 -12 -20   13.78    1.20
   0 -12 -20   16.21    1.17
   0  12  20   16.68    0.98
   0  12 -20   15.69    1.27
   0  13  20    0.13    0.33
   0 -13 -20   -0.31    0.51
   0 -13 -20   -0.59    0.45
   0  13 -20   -0.72    0.53
   0 -14 -20   27.33    1.63
   0  14 -20   28.43    1.81
   0 -14 -20   24.43    1.69
   0  14 -20   31.11    1.80
   0  14  20   26.45    1.50
   0  15 -20   -0.61    0.55
   0  15  20   -0.23    0.36
   0 -15 -20   -0.59    0.51
   0 -15 -20    0.11    0.48
   0  15 -20   -0.19    0.57
   0 -16 -20    4.65    0.77
   0  16  20    4.36    0.77
   0  16 -20    4.97    0.84
   0 -16 -20    6.36    0.78
   0  16  20    5.05    0.59
   0  16 -20    5.27    0.86
   0  17 -20    0.97    0.66
   0 -17 -20    0.27    0.54
   0 -17 -20   -0.52    0.53
   0  17  20    0.43    0.41
   0  17 -20   -0.21    0.59
   0  17  20   -1.03    0.58
   0  18 -20    4.95    0.83
   0  18  20    4.14    0.60
   0 -18 -20    3.74    0.78
   0  18 -20    3.07    0.80
   0 -18 -20    4.86    0.76
   0  18  20    4.17    0.85
   0 -19 -20   -0.52    0.54
   0  19 -20    0.57    0.67
   0  19 -20    0.35    0.65
   0  19  20   -0.40    0.60
   0  19  20    0.25    0.44
   0 -19 -20    0.03    0.61
   0  20  20   -0.70    0.45
   0  20 -20   -0.42    0.66
   0 -20 -20    0.43    0.65
   0 -20 -20   -0.40    0.61
   0  20  20   -0.26    0.73
   0  20 -20   -0.18    0.68
   0 -21 -20   -0.81    0.56
   0  21  20   -0.41    0.46
   0 -21 -20   -0.04    0.63
   0  21 -20    0.17    0.67
   0  21  20   -0.06    0.64
   0  21 -20   -0.20    0.68
   0  22  20    0.21    0.51
   0 -22 -20   -0.65    0.62
   0  22 -20   -1.65    0.62
   0  22  20   -1.22    0.69
   0  22 -20    0.58    0.75
   0 -23 -20    0.55    0.68
   0  23  20    0.03    0.49
   0  23  20   -0.93    0.73
   0  23 -20    0.19    0.75
   0  23 -20   -0.85    0.69
   0  24  20    5.75    0.81
   0  24  20    5.36    1.05
   0 -24 -20    4.06    0.88
   0  24 -20    5.08    0.98
   0  24 -20    4.88    0.98
   0 -25 -20   -0.40    0.67
   0  25 -20    0.83    0.80
   0  25 -20   -1.34    0.70
   0  25  20   -0.01    0.70
   0   0 -21    0.11    0.54
   0   1 -21   17.83    1.33
   0  -1 -21   19.08    1.35
   0  -1 -21   18.43    1.28
   0  -2 -21   -0.74    0.49
   0  -2 -21   -0.25    0.46
   0   2 -21   -0.27    0.51
   0   2  21   -0.18    0.27
   0  -3 -21    2.32    0.64
   0   3  21    2.92    0.39
   0  -3 -21    3.11    0.61
   0   3 -21    2.68    0.64
   0  -4 -21   -0.57    0.44
   0   4 -21   -0.27    0.52
   0   4  21   -0.06    0.26
   0  -4 -21   -0.27    0.51
   0  -5 -21    0.46    0.53
   0  -5 -21    0.15    0.47
   0   5 -21    0.14    0.54
   0   5  21    0.47    0.27
   0  -6 -21   -0.01    0.50
   0   6 -21   -0.38    0.52
   0   6  21    0.03    0.25
   0  -6 -21   -0.57    0.43
   0   7 -21    0.38    0.55
   0   7  21    2.04    0.33
   0  -7 -21    0.96    0.55
   0  -7 -21    1.61    0.53
   0  -8 -21    0.27    0.52
   0   8 -21    0.03    0.52
   0  -8 -21    0.20    0.47
   0   8  21   -0.11    0.27
   0  -9 -21   11.13    1.03
   0  -9 -21   10.04    0.94
   0   9 -21    9.53    1.02
   0   9  21   11.90    0.76
   0 -10 -21   -0.11    0.49
   0  10 -21   -0.27    0.55
   0  10  21    0.20    0.29
   0 -10 -21   -0.07    0.52
   0 -11 -21    0.24    0.53
   0  11  21   -0.55    0.28
   0 -11 -21   -0.14    0.47
   0  11 -21   -0.25    0.53
   0 -12 -21   -0.27    0.48
   0  12 -21    0.10    0.56
   0 -12 -21   -0.02    0.53
   0  12  21   -0.28    0.28
   0 -13 -21    0.12    0.49
   0  13 -21   -0.18    0.58
   0 -13 -21    0.51    0.58
   0  13  21   -0.02    0.33
   0 -14 -21    0.26    0.57
   0  14  21   -0.14    0.35
   0  14 -21   -0.81    0.53
   0 -14 -21    0.15    0.51
   0 -15 -21    1.22    0.59
   0  15 -21    0.18    0.60
   0 -15 -21    1.60    0.65
   0  15  21    1.65    0.43
   0  15 -21    1.11    0.65
   0 -16 -21   -0.20    0.58
   0 -16 -21   -0.47    0.48
   0  16  21   -0.44    0.56
   0  16  21   -0.36    0.37
   0  16 -21    0.16    0.58
   0  16 -21   -0.66    0.59
   0  17 -21    2.13    0.78
   0  17 -21    2.53    0.76
   0  17  21    1.96    0.49
   0 -17 -21    2.93    0.69
   0  17  21    1.95    0.75
   0 -17 -21    2.35    0.70
   0  18  21    0.33    0.69
   0  18 -21   -0.93    0.60
   0 -18 -21    0.31    0.54
   0  18  21   -0.22    0.41
   0  18 -21    0.44    0.69
   0 -18 -21   -0.35    0.60
   0 -19 -21    7.77    1.01
   0  19 -21    8.02    1.05
   0 -19 -21    7.01    0.93
   0  19  21    7.59    0.76
   0  19  21    6.54    0.97
   0  19 -21    7.85    1.08
   0  20  21    0.09    0.43
   0  20  21   -0.73    0.68
   0 -20 -21   -0.16    0.57
   0  20 -21   -0.29    0.66
   0 -20 -21    0.06    0.63
   0  20 -21    0.43    0.70
   0  21  21    0.82    0.77
   0  21  21    0.00    0.47
   0  21 -21   -0.56    0.67
   0  21 -21    0.05    0.73
   0 -21 -21    1.00    0.58
   0 -21 -21    0.13    0.66
   0 -22 -21    0.79    0.69
   0  22 -21    0.50    0.71
   0  22  21   -0.40    0.49
   0  22 -21   -1.15    0.68
   0 -22 -21   -0.10    0.64
   0  22  21   -0.62    0.63
   0  23 -21    2.52    0.88
   0 -23 -21    3.36    0.83
   0 -23 -21    3.00    0.83
   0  23  21    2.80    0.96
   0  23 -21    4.70    0.93
   0  24  21   -0.83    0.75
   0 -24 -21   -0.43    0.68
   0  24 -21    0.55    0.73
   0 -24 -21   -1.15    0.66
   0  24 -21    0.05    0.77
   0  25 -21    0.19    0.77
   0   0 -22   60.23    3.14
   0   1 -22   -0.60    0.52
   0  -1 -22    0.87    0.57
   0  -1 -22   -0.33    0.48
   0   2 -22    3.02    0.68
   0  -2 -22    4.61    0.67
   0  -2 -22    1.68    0.64
   0   2  22    3.69    0.44
   0   3 -22   -0.34    0.51
   0   3  22    0.25    0.28
   0  -3 -22   -0.30    0.46
   0  -3 -22   -0.81    0.50
   0   4  22    1.10    0.31
   0  -4 -22    1.94    0.55
   0   4 -22    1.07    0.58
   0  -4 -22    0.36    0.56
   0   5  22   -0.28    0.26
   0  -5 -22   -0.09    0.53
   0  -5 -22    0.06    0.48
   0   5 -22   -0.42    0.52
   0   6  22    0.27    0.27
   0  -6 -22   -0.57    0.47
   0   6 -22    1.30    0.61
   0  -6 -22    1.10    0.57
   0  -7 -22   -0.18    0.47
   0   7  22   -0.15    0.25
   0   7 -22   -1.07    0.52
   0  -7 -22   -0.11    0.55
   0  -8 -22    2.80    0.67
   0  -8 -22    3.71    0.65
   0   8 -22    2.26    0.70
   0   8  22    2.82    0.39
   0  -9 -22   -0.17    0.49
   0   9 -22   -0.25    0.56
   0   9  22    0.00    0.28
   0  -9 -22   -0.23    0.55
   0 -10 -22   13.80    1.14
   0  10 -22   12.74    1.24
   0 -10 -22   14.91    1.23
   0  10  22   14.53    0.90
   0  11 -22   -1.00    0.55
   0 -11 -22    0.16    0.57
   0 -11 -22    0.06    0.50
   0  11  22   -0.08    0.30
   0 -12 -22   13.73    1.09
   0 -12 -22   10.37    1.06
   0  12 -22   11.37    1.13
   0  12  22   11.94    0.82
   0  13  22   -0.37    0.33
   0  13 -22   -1.01    0.57
   0 -13 -22   -0.15    0.50
   0 -13 -22   -0.51    0.54
   0 -14 -22    3.64    0.76
   0  14  22    4.65    0.56
   0  14 -22    6.33    0.92
   0 -14 -22    5.23    0.75
   0  15 -22    1.09    0.68
   0  15 -22   -1.11    0.60
   0 -15 -22   -1.35    0.54
   0 -15 -22   -1.27    0.45
   0  15  22   -0.23    0.36
   0 -16 -22    0.26    0.63
   0  16 -22   -0.13    0.64
   0  16 -22    0.89    0.67
   0 -16 -22    0.70    0.56
   0  16  22   -0.13    0.39
   0  17 -22   -0.96    0.64
   0  17 -22    0.06    0.66
   0  17  22    0.38    0.41
   0 -17 -22    0.79    0.57
   0  17  22   -0.22    0.66
   0 -17 -22    0.28    0.65
   0  18 -22   13.53    1.36
   0  18  22   15.45    1.08
   0  18  22   15.67    1.40
   0  18 -22   16.53    1.47
   0 -18 -22   14.90    1.29
   0 -18 -22   12.64    1.25
   0  19 -22    0.66    0.70
   0  19  22    0.33    0.66
   0 -19 -22   -0.16    0.58
   0  19  22   -0.68    0.41
   0 -19 -22   -0.35    0.63
   0  19 -22   -1.44    0.65
   0 -20 -22   -0.04    0.56
   0  20 -22    0.65    0.62
   0  20  22   -0.17    0.73
   0 -20 -22   -0.25    0.64
   0  20  22    0.58    0.80
   0  20 -22    0.90    0.74
   0  21  22    0.22    0.76
   0  21 -22    0.44    0.72
   0  21 -22   -0.84    0.68
   0 -21 -22   -0.59    0.63
   0 -21 -22    0.71    0.71
   0  22 -22    1.23    0.79
   0 -22 -22   -0.86    0.64
   0  22 -22   -0.73    0.70
   0 -22 -22   -0.12    0.68
   0  22  22   -0.23    0.68
   0  23  22   -0.58    0.76
   0 -23 -22   -0.53    0.66
   0  23 -22   -0.77    0.70
   0  23 -22    1.52    0.82
   0 -23 -22    0.39    0.68
   0  24 -22    0.53    0.82
   0  24  22    0.06    0.82
   0  24 -22   -0.27    0.77
   0 -24 -22    1.66    0.70
   0 -24 -22   -0.04    0.72
   0   0 -23    0.12    0.55
   0  -1 -23    6.38    0.87
   0   1 -23    7.65    0.93
   0   2 -23    0.15    0.57
   0  -2 -23    0.82    0.58
   0   2  23   -0.16    0.29
   0  -2 -23    0.09    0.50
   0   3  23    0.60    0.31
   0  -3 -23    1.12    0.60
   0   3 -23   -0.58    0.53
   0  -3 -23    1.07    0.52
   0  -4 -23    0.89    0.59
   0   4 -23    0.20    0.58
   0   4  23    0.26    0.28
   0  -4 -23   -0.40    0.50
   0   5  23    5.47    0.50
   0   5 -23    5.71    0.87
   0  -5 -23    5.36    0.82
   0  -5 -23    5.68    0.76
   0  -6 -23    0.18    0.58
   0   6  23   -0.05    0.27
   0  -6 -23   -0.21    0.52
   0   6 -23    0.15    0.60
   0   7  23    0.49    0.30
   0  -7 -23    1.27    0.56
   0   7 -23    0.13    0.58
   0  -7 -23    0.11    0.56
   0   8 -23   -0.47    0.60
   0   8  23   -0.65    0.28
   0  -8 -23   -0.17    0.55
   0  -8 -23   -0.26    0.52
   0   9  23   13.09    0.81
   0  -9 -23   11.60    1.12
   0   9 -23   11.22    1.15
   0  -9 -23   10.80    1.04
   0 -10 -23    0.44    0.59
   0  10 -23   -0.79    0.59
   0 -10 -23    0.05    0.51
   0  10  23    0.33    0.30
   0  11  23    0.24    0.31
   0 -11 -23   -0.67    0.50
   0 -11 -23    0.45    0.60
   0  11 -23   -0.97    0.59
   0 -12 -23    0.57    0.63
   0  12 -23   -0.62    0.58
   0 -12 -23    0.75    0.57
   0  12  23   -0.34    0.30
   0  13  23    0.81    0.38
   0  13 -23    0.58    0.71
   0 -13 -23    1.38    0.66
   0 -13 -23    1.77    0.60
   0 -14 -23   -0.15    0.60
   0 -14 -23   -0.15    0.54
   0  14  23   -0.23    0.34
   0  14 -23   -0.67    0.64
   0 -15 -23    1.25    0.68
   0  15 -23   -0.02    0.70
   0  15  23    1.64    0.43
   0  15 -23    0.28    0.68
   0 -15 -23    1.85    0.62
   0  16 -23   -0.73    0.64
   0 -16 -23   -0.22    0.54
   0  16 -23   -0.11    0.65
   0 -16 -23   -1.13    0.59
   0  16  23   -0.17    0.36
   0  17 -23    5.40    0.98
   0  17  23    3.10    0.78
   0 -17 -23    6.32    0.87
   0  17 -23    7.02    1.03
   0  17  23    6.94    0.76
   0 -17 -23    4.96    0.86
   0  18  23   -1.22    0.64
   0  18 -23   -0.22    0.72
   0 -18 -23    0.58    0.61
   0  18 -23   -0.37    0.69
   0 -18 -23   -0.04    0.66
   0 -19 -23    1.90    0.70
   0  19  23    2.04    0.75
   0 -19 -23    1.87    0.75
   0  19 -23    1.46    0.83
   0  19 -23    2.18    0.82
   0  20  23   -0.42    0.73
   0 -20 -23   -0.14    0.61
   0  20 -23    0.69    0.74
   0 -20 -23    0.15    0.67
   0  20 -23   -0.18    0.73
   0 -21 -23    0.64    0.73
   0  21  23   -0.37    0.72
   0  21 -23    1.91    0.85
   0  21 -23    0.57    0.80
   0 -21 -23    0.48    0.67
   0 -22 -23    0.41    0.72
   0  22 -23    0.66    0.77
   0  22  23   -0.55    0.66
   0 -22 -23   -0.50    0.65
   0  22 -23   -0.55    0.73
   0  23  23   -1.36    0.77
   0 -23 -23    0.11    0.75
   0  23 -23   -0.87    0.70
   0  23 -23    0.10    0.77
   0 -23 -23    0.54    0.67
   0   0 -24    0.19    0.60
   0   1 -24    0.41    0.58
   0   1  24    0.17    0.32
   0  -1 -24    1.12    0.63
   0   2  24    0.59    0.33
   0  -2 -24    0.64    0.61
   0  -2 -24    0.15    0.52
   0   2 -24    0.93    0.63
   0   3  24    0.09    0.30
   0  -3 -24   -0.37    0.58
   0   3 -24   -1.26    0.55
   0  -3 -24   -0.69    0.51
   0   4  24    5.47    0.51
   0  -4 -24    6.41    0.81
   0   4 -24    4.93    0.87
   0  -4 -24    4.50    0.80
   0  -5 -24    0.64    0.61
   0  -5 -24    0.20    0.52
   0   5 -24   -0.33    0.60
   0   5  24    0.35    0.29
   0  -6 -24    1.24    0.66
   0   6  24    1.62    0.34
   0   6 -24    0.80    0.67
   0  -6 -24    0.86    0.57
   0   7 -24   -0.62    0.58
   0  -7 -24    0.04    0.59
   0  -7 -24   -0.22    0.54
   0   7  24   -0.11    0.28
   0  -8 -24    1.29    0.68
   0  -8 -24    1.13    0.59
   0   8 -24    1.18    0.67
   0   8  24    1.30    0.33
   0   9  24   -0.15    0.28
   0   9 -24   -0.57    0.59
   0  -9 -24   -1.10    0.51
   0  -9 -24    0.37    0.62
   0  10 -24   -0.01    0.67
   0  10  24    1.18    0.33
   0 -10 -24    0.12    0.53
   0 -10 -24    0.81    0.66
   0  11  24    0.17    0.30
   0  11 -24   -1.12    0.59
   0 -11 -24   -0.47    0.59
   0 -11 -24   -1.38    0.50
   0  12 -24    5.51    0.93
   0 -12 -24    6.84    0.94
   0 -12 -24    6.25    0.85
   0  12  24    8.17    0.67
   0 -13 -24   -0.22    0.56
   0  13  24   -0.36    0.33
   0  13 -24   -0.67    0.68
   0 -13 -24   -0.68    0.61
   0 -14 -24    8.19    0.94
   0  14 -24    9.11    1.13
   0 -14 -24    8.05    1.01
   0  14  24    9.36    0.99
   0 -15 -24   -0.17    0.55
   0 -15 -24   -0.48    0.62
   0  15 -24   -1.02    0.64
   0  15 -24   -1.67    0.64
   0 -16 -24    0.31    0.59
   0  16 -24   -0.41    0.67
   0 -16 -24    0.12    0.63
   0  16 -24    0.66    0.71
   0 -17 -24    1.03    0.63
   0  17 -24   -1.81    0.66
   0 -17 -24    0.49    0.68
   0  17 -24   -0.20    0.73
   0  17  24    0.22    0.71
   0  18 -24    2.92    0.89
   0  18  24    2.71    0.78
   0  18 -24    2.79    0.90
   0 -18 -24    3.62    0.76
   0 -18 -24    1.96    0.79
   0 -19 -24   -1.45    0.60
   0 -19 -24    0.22    0.59
   0  19 -24   -0.11    0.72
   0  19  24   -0.93    0.70
   0  19 -24   -0.24    0.78
   0 -20 -24    3.89    0.89
   0  20  24    2.86    0.91
   0  20 -24    2.78    0.91
   0  20 -24    4.03    0.93
   0 -20 -24    3.61    0.81
   0 -21 -24    1.22    0.70
   0  21 -24    0.02    0.75
   0 -21 -24   -0.67    0.70
   0  21  24   -0.25    0.67
   0  21 -24    0.35    0.75
   0  22 -24    4.99    1.03
   0  22  24    3.25    0.97
   0 -22 -24    1.56    0.82
   0 -22 -24    2.77    0.79
   0  22 -24    2.56    0.93
   0   0 -25    0.20    0.62
   0   1 -25    0.92    0.67
   0   1  25    0.94    0.37
   0  -1 -25    1.48    0.69
   0  -2 -25   -0.52    0.52
   0  -2 -25   -0.53    0.59
   0   2  25    0.13    0.31
   0   2 -25    0.04    0.60
   0  -3 -25   -0.07    0.63
   0   3 -25    0.80    0.64
   0   3  25    0.25    0.31
   0  -3 -25    0.24    0.58
   0   4  25    0.00    0.29
   0  -4 -25    0.60    0.56
   0   4 -25    0.02    0.61
   0  -4 -25    0.68    0.65
   0  -5 -25    0.96    0.60
   0   5  25    1.18    0.33
   0  -5 -25    0.87    0.65
   0   5 -25    1.24    0.69
   0  -6 -25    0.11    0.62
   0   6  25    0.21    0.29
   0  -6 -25    0.21    0.56
   0   6 -25   -0.30    0.62
   0   7  25    0.45    0.29
   0   7 -25   -0.38    0.63
   0  -7 -25   -0.28    0.56
   0  -7 -25    0.13    0.64
   0   8  25   -0.04    0.29
   0  -8 -25   -0.09    0.61
   0  -8 -25   -0.84    0.52
   0   8 -25   -0.56    0.63
   0  -9 -25    0.45    0.57
   0   9 -25   -0.62    0.66
   0   9  25    0.91    0.33
   0  -9 -25   -0.21    0.61
   0 -10 -25   -0.18    0.56
   0  10 -25   -0.29    0.67
   0  10  25    0.11    0.31
   0 -10 -25    0.03    0.64
   0 -11 -25    0.63    0.63
   0 -11 -25    0.95    0.69
   0  11 -25   -0.96    0.68
   0  12 -25   -0.95    0.64
   0 -12 -25   -0.13    0.66
   0 -12 -25    0.26    0.58
   0 -13 -25   -0.54    0.53
   0  13 -25    0.30    0.70
   0 -13 -25   -0.81    0.60
   0 -14 -25   -0.31    0.62
   0 -14 -25    0.56    0.63
   0  14 -25    0.00    0.68
   0  15 -25    0.74    0.73
   0 -15 -25    0.37    0.65
   0 -15 -25    0.76    0.62
   0  15 -25    0.52    0.73
   0 -16 -25    0.25    0.67
   0 -16 -25    0.19    0.62
   0  16 -25    0.36    0.75
   0  16 -25   -1.08    0.67
   0  17 -25    0.01    0.74
   0  17 -25    0.21    0.72
   0  17  25    0.16    0.65
   0 -17 -25    0.99    0.67
   0 -17 -25    0.12    0.69
   0  18 -25    0.08    0.78
   0  18 -25   -0.89    0.73
   0  18  25   -0.90    0.68
   0 -18 -25   -0.75    0.65
   0 -18 -25   -0.05    0.63
   0 -19 -25    0.94    0.66
   0  19  25   -0.20    0.71
   0 -19 -25    0.16    0.74
   0  19 -25    0.61    0.81
   0  19 -25    0.64    0.79
   0  20 -25    0.09    0.76
   0  20  25   -0.31    0.68
   0 -20 -25   -0.94    0.60
   0  20 -25   -0.09    0.73
   0 -20 -25   -0.79    0.67
   0  21  25   -0.43    0.77
   0 -21 -25    0.58    0.76
   0  21 -25    0.42    0.83
   0  21 -25    2.76    0.76
   0 -21 -25    0.26    0.65
   0   0 -26   56.71    3.13
   0   1  26   -0.24    0.33
   0   1 -26    0.85    0.68
   0  -1 -26    0.15    0.66
   0   2 -26    0.41    0.68
   0   2  26    1.92    0.40
   0  -2 -26    1.94    0.75
   0  -3 -26   -0.28    0.64
   0  -3 -26   -0.17    0.55
   0   3 -26   -0.98    0.60
   0   3  26   -0.25    0.31
   0   4  26    0.95    0.33
   0  -4 -26    1.06    0.60
   0  -4 -26    0.39    0.68
   0   4 -26    0.86    0.69
   0   5 -26    0.00    0.67
   0   5  26    0.22    0.29
   0  -5 -26    0.77    0.60
   0  -5 -26   -1.19    0.61
   0   6 -26    1.26    0.75
   0   6  26    1.92    0.36
   0  -6 -26    0.92    0.71
   0  -6 -26    1.77    0.65
   0  -7 -26    0.15    0.67
   0   7  26   -0.06    0.39
   0   7 -26   -0.66    0.66
   0  -7 -26   -0.45    0.58
   0  -8 -26    4.32    0.86
   0  -8 -26    5.84    0.84
   0   8 -26    5.00    0.93
   0  -9 -26   -1.03    0.55
   0  -9 -26   -0.41    0.63
   0   9 -26   -0.55    0.67
   0 -10 -26   35.47    2.11
   0 -10 -26   37.12    2.23
   0  10 -26   34.02    2.24
   0 -11 -26   -1.38    0.57
   0 -11 -26   -0.39    0.63
   0  11 -26   -1.66    0.65
   0 -12 -26    0.84    0.73
   0 -12 -26    0.63    0.64
   0  12 -26   -0.18    0.68
   0  13 -26    0.07    0.74
   0 -13 -26   -0.12    0.61
   0 -13 -26   -0.43    0.66
   0 -14 -26    1.47    0.75
   0 -14 -26    0.80    0.65
   0  14 -26    1.78    0.79
   0  15 -26   -0.37    0.71
   0 -15 -26   -1.31    0.58
   0 -15 -26    0.16    0.72
   0  16 -26   -0.12    0.75
   0  16 -26    0.61    0.74
   0 -16 -26    0.16    0.63
   0 -16 -26   -1.09    0.66
   0 -17 -26   -1.18    0.60
   0  17  26   -0.07    0.72
   0  17 -26   -0.76    0.75
   0 -17 -26   -0.18    0.70
   0  17 -26    0.67    0.78
   0 -18 -26    2.25    0.82
   0  18 -26    1.46    0.87
   0  18  26    2.04    0.75
   0 -18 -26    3.16    0.77
   0  18 -26    1.75    0.86
   0  19 -26    1.24    0.83
   0 -19 -26   -0.58    0.70
   0  19 -26    0.23    0.78
   0  19  26   -0.31    0.76
   0 -19 -26   -0.12    0.68
   0  20 -26   -0.34    0.80
   0   0  27    0.43    0.37
   0   0 -27    0.63    0.69
   0   1  27    1.12    0.39
   0  -1 -27    1.72    0.74
   0   1 -27    0.56    0.71
   0   2 -27   -0.38    0.65
   0   2  27   -0.14    0.33
   0  -2 -27    0.45    0.70
   0  -3 -27   -0.77    0.55
   0   3 -27   -0.29    0.66
   0  -3 -27    0.35    0.69
   0   3  27    0.06    0.32
   0  -4 -27   -0.61    0.56
   0  -4 -27   -0.17    0.67
   0   4 -27   -1.32    0.62
   0  -5 -27    1.77    0.69
   0  -5 -27    1.00    0.73
   0   5 -27    0.28    0.73
   0  -6 -27   -0.25    0.60
   0  -6 -27   -0.28    0.67
   0   6 -27   -1.09    0.66
   0  -7 -27   -0.05    0.66
   0  -7 -27   -1.01    0.60
   0   7 -27   -1.80    0.65
   0  -8 -27   -1.44    0.60
   0   8 -27   -1.32    0.68
   0  -8 -27   -0.65    0.66
   0  -9 -27    1.08    0.71
   0   9 -27    1.29    0.78
   0  -9 -27    0.92    0.65
   0  10 -27    0.68    0.75
   0 -10 -27   -0.19    0.67
   0 -10 -27   -0.23    0.63
   0  11 -27    0.35    0.78
   0 -11 -27    1.28    0.75
   0 -11 -27    1.41    0.64
   0 -12 -27    0.22    0.72
   0 -12 -27   -0.81    0.59
   0  12 -27   -0.64    0.72
   0  13 -27   -0.88    0.70
   0 -13 -27   -1.06    0.64
   0 -13 -27    0.16    0.62
   0 -14 -27   -0.08    0.61
   0 -14 -27   -1.09    0.65
   0  14 -27   -0.62    0.71
   0  15 -27    0.65    0.77
   0 -15 -27    1.27    0.78
   0 -15 -27   -0.23    0.65
   0 -16 -27   -0.14    0.67
   0  16 -27   -0.64    0.73
   0 -16 -27   -0.75    0.70
   0  16 -27   -0.81    0.73
   0  17 -27   -1.27    0.72
   0  17 -27    0.60    0.77
   0 -17 -27   -1.29    0.62
   0 -17 -27    0.04    0.74
   0  17  27   -1.66    0.71
   0 -18 -27   -0.23    0.66
   0  18  27   -0.67    0.73
   0  18 -27    0.79    0.83
   0 -18 -27   -0.76    0.71
   0  18 -27   -0.48    0.77
   0   0  28    6.39    0.71
   0   0 -28    7.55    1.07
   0  -1 -28   -0.74    0.67
   0   1 -28   -0.26    0.70
   0   2 -28   -1.54    0.66
   0  -2 -28    0.04    0.74
   0   3 -28   -1.38    0.68
   0  -3 -28   -0.38    0.69
   0  -4 -28    2.70    0.84
   0  -4 -28    1.69    0.74
   0   4 -28    2.32    0.85
   0  -5 -28   -1.09    0.57
   0   5 -28   -1.07    0.72
   0  -5 -28   -1.53    0.64
   0  -6 -28    4.43    0.91
   0   6 -28    2.50    0.88
   0  -6 -28    3.76    0.77
   0  -7 -28   -1.15    0.65
   0   7 -28   -0.85    0.72
   0  -7 -28    0.17    0.65
   0   8 -28    0.03    0.74
   0  -8 -28   -0.17    0.62
   0  -8 -28    0.11    0.70
   0  -9 -28    0.44    0.67
   0  -9 -28    0.66    0.73
   0   9 -28   -0.83    0.70
   0 -10 -28    1.60    0.79
   0  10 -28    1.46    0.81
   0 -10 -28    0.90    0.68
   0 -11 -28   -0.29    0.62
   0 -11 -28    0.71    0.72
   0  11 -28    0.62    0.81
   0 -12 -28    0.82    0.66
   0  12 -28   -0.78    0.78
   0 -12 -28    0.60    0.76
   0  13 -28   -0.47    0.76
   0 -13 -28    0.68    0.76
   0 -13 -28   -0.25    0.68
   0  14 -28   -0.66    0.75
   0 -14 -28   -0.90    0.70
   0 -14 -28    0.10    0.67
   0  15 -28   -0.21    0.77
   0 -15 -28   -0.01    0.78
   0 -15 -28   -0.62    0.65
   0  16 -28    0.30    0.80
   0 -16 -28    0.51    0.77
   0  16 -28    1.50    0.84
   0 -16 -28   -0.54    0.71
   0  17 -28    0.51    0.83
   0  17 -28   -0.13    0.82
   0 -17 -28   -0.87    0.73
   0  17  28   -1.11    0.75
   0   0 -29   -0.29    0.70
   0  -1 -29    1.21    0.76
   0   1 -29   -0.08    0.71
   0   2 -29   -0.34    0.71
   0  -2 -29   -0.70    0.71
   0  -3 -29    0.39    0.74
   0   3 -29    0.64    0.76
   0   4 -29   -0.96    0.73
   0  -4 -29    0.02    0.72
   0  -5 -29    4.78    0.95
   0  -5 -29    3.57    0.80
   0   5 -29    4.12    0.96
   0  -6 -29    0.89    0.69
   0  -6 -29   -0.65    0.72
   0   6 -29   -0.04    0.76
   0  -7 -29    0.97    0.70
   0  -7 -29    2.63    0.82
   0   7 -29    1.53    0.85
   0  -8 -29   -1.17    0.62
   0   8 -29   -0.29    0.76
   0  -8 -29   -0.68    0.68
   0   9 -29    1.40    0.84
   0  -9 -29    1.76    0.76
   0  -9 -29    3.91    0.91
   0 -10 -29   -0.15    0.65
   0 -10 -29   -0.76    0.70
   0  10 -29   -0.56    0.78
   0 -11 -29    0.65    0.69
   0  11 -29   -0.19    0.79
   0 -11 -29    1.24    0.78
   0  12 -29   -1.18    0.78
   0 -12 -29   -0.35    0.71
   0 -12 -29   -0.01    0.67
   0 -13 -29   -0.17    0.74
   0  13 -29   -1.53    0.74
   0 -14 -29   -0.21    0.75
   0  14 -29   -0.96    0.76
   0  15 -29    0.05    0.83
   0 -15 -29    1.16    0.83
   0   0 -30    4.33    0.97
   0   1 -30   -0.36    0.72
   0  -1 -30   -0.52    0.72
   0  -2 -30    0.77    0.81
   0   2 -30    0.06    0.78
   0  -3 -30   -0.19    0.72
   0   3 -30   -0.25    0.78
   0  -4 -30    0.18    0.76
   0   4 -30    0.38    0.82
   0  -5 -30    0.21    0.76
   0  -5 -30   -0.56    0.64
   0   5 -30   -0.91    0.75
   0  -6 -30    0.13    0.75
   0  -6 -30   -0.65    0.63
   0   6 -30   -0.21    0.77
   0   7 -30   -0.72    0.76
   0  -7 -30    0.22    0.65
   0  -7 -30    0.07    0.75
   0  -8 -30   -0.55    0.81
   0  -8 -30    3.04    0.88
   0   8 -30   -0.79    0.78
   0  -9 -30    1.54    0.81
   0   9 -30   -0.52    0.80
   0  10 -30    3.82    1.01
   0 -10 -30    5.19    0.99
   0  11 -30   -0.85    0.79
   0 -11 -30    0.12    0.76
   0 -12 -30    0.08    0.78
   0  12 -30   -2.12    0.73
   0  13 -30   -0.80    0.77
   0 -13 -30    0.52    0.78
   0   0 -31   -0.33    0.75
   0   1 -31    0.38    0.78
   0  -1 -31    0.15    0.79
   0   2 -31   -0.61    0.76
   0  -2 -31   -0.22    0.76
   0  -3 -31    1.97    0.85
   0   3 -31    0.40    0.81
   0   4 -31    0.02    0.80
   0  -4 -31    0.24    0.76
   0   5 -31    3.44    1.02
   0  -5 -31    6.10    1.05
   0  -6 -31    0.36    0.77
   0   6 -31    0.10    0.81
   0   7 -31    0.88    0.84
   0  -7 -31    0.31    0.79
   0   8 -31    0.24    0.83
   0  -8 -31    1.60    0.85
   0  -9 -31    3.15    0.91
   0   9 -31    1.93    0.94
   0 -10 -31    0.65    0.81
   0  10 -31   -0.14    0.83
   0  11 -31    1.12    0.92
   0 -11 -31    1.61    0.88
   0   0 -32   -0.26    0.83
   0   1 -32   -0.84    0.80
   0  -1 -32   -0.77    0.82
   0  -2 -32    1.31    0.87
   0   2 -32   -0.15    0.82
   0   3 -32   -0.04    0.82
   0  -3 -32    0.14    0.79
   0  -4 -32    1.08    0.84
   0   4 -32    0.67    0.86
   0  -5 -32    1.13    0.88
   0   5 -32    0.27    0.84
   0   6 -32    6.56    1.15
   0  -6 -32    6.98    1.14
   0  -7 -32   -0.16    0.79
   0   7 -32   -0.42    0.86
   0  -8 -32    9.53    1.27
   0   8 -32    8.31    1.24
   0   0 -33    1.45    0.86
   0   1 -33    0.92    0.88
   0  -1 -33    0.44    0.86
  -1  -2   0    0.03    0.03
   1  -2   0    0.00    0.03
  -1   2   0    0.01    0.04
   1  -2   0   -0.01    0.04
   1   2   0    0.00    0.03
   1   2   0    0.04    0.04
  -1  -2   0   -0.01    0.03
   1  -3   0   -0.02    0.05
  -1   3   0   -0.08    0.06
   1  -3   0   -0.06    0.07
   1   3   0    0.01    0.06
  -1   3   0   -0.05    0.06
   1   3   0    0.05    0.05
  -1  -3   0    0.04    0.05
  -1  -3   0   -0.03    0.06
   1  -3   0   -0.04    0.05
  -1   3   0   -0.03    0.05
  -1  -3   0   -0.01    0.05
   1   3   0    0.04    0.05
  -1  -3   0   -0.02    0.06
  -1   3   0   -0.07    0.04
   1   3   0   -0.11    0.07
   1  -3   0    0.08    0.06
   1  -4   0   -0.05    0.09
  -1  -4   0    0.14    0.10
  -1   4   0    0.13    0.08
  -1   4   0    0.10    0.13
   1  -4   0   -0.02    0.09
  -1  -4   0   -0.11    0.09
  -1  -4   0    0.03    0.08
   1  -4   0   -0.02    0.11
   1   4   0    0.02    0.10
   1   4   0   -0.05    0.11
   1   4   0    0.03    0.08
  -1   4   0    0.06    0.10
   1   4   0    0.13    0.09
  -1   4   0   -0.03    0.08
   1  -4   0    0.00    0.09
  -1  -4   0   -0.01    0.09
   1  -5   0   -0.19    0.13
  -1  -5   0    0.24    0.14
   1  -5   0   -0.11    0.13
  -1   5   0    0.44    0.15
  -1  -5   0    0.19    0.13
   1  -5   0    0.16    0.16
  -1   5   0   -0.06    0.17
  -1   5   0    0.01    0.14
  -1  -5   0   -0.18    0.14
   1   5   0    0.04    0.15
   1   5   0    0.11    0.15
   1   5   0    0.04    0.13
   1   5   0    0.10    0.18
  -1  -5   0    0.00    0.14
   1  -5   0   -0.12    0.12
  -1   5   0    0.21    0.13
  -1  -6   0    0.03    0.15
  -1  -6   0    0.11    0.17
  -1   6   0    0.09    0.16
  -1   6   0   -0.10    0.21
   1  -6   0    0.03    0.15
   1   6   0    0.25    0.17
   1  -6   0   -0.13    0.17
   1   6   0   -0.02    0.18
  -1  -6   0    0.14    0.19
   1   6   0   -0.04    0.16
   1  -6   0   -0.12    0.18
  -1  -6   0   -0.01    0.16
  -1   6   0   -0.04    0.16
   1   6   0    0.06    0.15
  -1   6   0   -0.03    0.19
   1  -6   0    0.32    0.17
  -1  -7   0    0.31    0.18
   1  -7   0   -0.14    0.19
  -1  -7   0   -0.11    0.19
  -1   7   0    0.13    0.21
  -1  -7   0   -0.31    0.17
   1   7   0   -0.20    0.19
  -1   7   0    0.02    0.21
   1  -7   0   -0.30    0.17
  -1   7   0   -0.12    0.20
   1   7   0   -0.03    0.17
  -1   7   0   -0.05    0.18
  -1  -7   0   -0.09    0.21
   1   7   0   -0.03    0.18
   1  -7   0    0.22    0.18
   1   7   0    0.17    0.21
   1  -7   0    0.05    0.21
   1  -8   0    0.24    0.23
   1   8   0    0.04    0.21
  -1   8   0   -0.12    0.26
  -1   8   0   -0.12    0.18
   1   8   0    0.21    0.23
   1  -8   0   -0.17    0.18
   1  -8   0   -0.26    0.19
  -1  -8   0   -0.13    0.23
  -1  -8   0    0.08    0.22
  -1  -8   0    0.07    0.20
   1  -8   0   -0.11    0.18
  -1   8   0   -0.08    0.20
   1   8   0    0.10    0.19
  -1  -8   0    0.00    0.19
  -1   8   0   -0.02    0.23
   1   8   0   -0.25    0.21
   1   9   0   -0.22    0.23
   1  -9   0    0.03    0.23
  -1  -9   0   -0.51    0.19
  -1  -9   0   -0.40    0.22
   1   9   0   -0.45    0.23
   1  -9   0   -0.54    0.20
  -1   9   0   -0.28    0.21
  -1  -9   0   -0.42    0.24
  -1   9   0   -0.62    0.21
   1   9   0   -0.12    0.25
  -1   9   0    0.13    0.25
   1   9   0   -0.08    0.27
  -1   9   0   -0.36    0.25
   1  -9   0    0.22    0.25
   1  -9   0   -0.15    0.23
  -1  -9   0   -0.67    0.20
   1 -10   0   -0.21    0.24
  -1 -10   0   -0.09    0.21
   1  10   0   -0.22    0.27
   1 -10   0    0.36    0.27
  -1 -10   0    0.05    0.25
  -1  10   0   -0.80    0.32
   1 -10   0    0.08    0.24
  -1 -10   0    0.25    0.24
   1  10   0    0.25    0.26
   1 -10   0    0.16    0.23
  -1  10   0    0.35    0.25
  -1 -10   0   -0.65    0.27
  -1  10   0    0.14    0.24
  -1  10   0   -0.06    0.29
   1  10   0   -0.52    0.30
   1  10   0   -0.02    0.25
  -1  11   0    0.14    0.29
   1  11   0   -0.10    0.30
   1  11   0   -0.11    0.25
   1 -11   0    0.37    0.26
  -1  11   0   -0.49    0.23
  -1  11   0    0.13    0.28
   1 -11   0    0.34    0.28
   1 -11   0    0.15    0.29
   1  11   0   -0.10    0.26
  -1  11   0   -0.36    0.25
   1  11   0   -0.03    0.24
  -1 -11   0   -0.05    0.25
  -1 -11   0   -0.13    0.22
  -1 -11   0   -0.01    0.24
   1 -11   0   -0.19    0.22
  -1 -11   0   -0.27    0.20
  -1 -12   0   -0.05    0.24
  -1  12   0    0.07    0.25
   1  12   0    0.50    0.31
   1 -12   0    0.02    0.24
  -1  12   0   -0.25    0.26
   1  12   0    0.51    0.29
   1  12   0   -0.08    0.24
  -1 -12   0   -0.13    0.24
   1  12   0   -0.16    0.28
   1 -12   0   -0.35    0.26
  -1 -12   0   -0.07    0.25
   1 -12   0   -0.01    0.26
  -1 -12   0   -0.07    0.25
  -1  12   0   -0.09    0.27
  -1  12   0   -0.12    0.29
   1 -12   0    0.15    0.24
  -1 -13   0   -0.27    0.25
   1  13   0   -0.36    0.29
   1  13   0   -0.12    0.29
   1 -13   0   -0.13    0.27
   1  13   0    0.43    0.32
  -1 -13   0   -0.07    0.24
   1  13   0   -0.89    0.23
  -1  13   0    0.04    0.30
  -1  13   0   -0.09    0.30
  -1  13   0   -0.32    0.27
   1 -13   0    0.03    0.26
  -1  13   0   -0.53    0.26
   1  14   0   -0.20    0.31
   1 -14   0   -0.79    0.33
   1  14   0   -0.02    0.29
  -1  14   0    0.04    0.33
  -1  14   0    0.20    0.31
  -1 -14   0   -0.12    0.29
  -1  14   0   -0.47    0.30
   1  14   0   -0.04    0.32
  -1  14   0   -0.05    0.28
   1  14   0   -0.78    0.29
  -1  15   0    0.29    0.36
   1  15   0   -0.01    0.32
  -1  15   0   -0.07    0.32
   1  15   0    0.10    0.31
  -1  15   0   -0.29    0.33
  -1  15   0   -0.43    0.27
   1  15   0   -0.54    0.31
   1  15   0   -0.58    0.31
   1  16   0   -0.34    0.32
   1  16   0    0.15    0.33
  -1  16   0    0.01    0.34
   1  16   0   -0.07    0.30
   1  16   0    0.40    0.31
  -1  16   0   -0.03    0.31
  -1  16   0   -0.06    0.31
  -1  16   0    0.18    0.36
   1  17   0   -0.18    0.37
  -1  17   0   -0.22    0.36
  -1  17   0    0.21    0.33
   1  17   0    0.48    0.33
   1  17   0    0.15    0.36
  -1  17   0   -0.59    0.31
   1  17   0   -0.19    0.32
  -1  17   0    0.68    0.42
   1  18   0   -0.91    0.34
  -1  18   0   -0.48    0.45
  -1  18   0   -0.37    0.39
   1  18   0    0.23    0.37
   1  18   0   -0.29    0.39
   1  18   0   -0.02    0.36
  -1  18   0    0.04    0.35
  -1  18   0    0.25    0.43
   1  19   0   -0.12    0.42
  -1  19   0   -0.22    0.39
  -1  19   0   -0.14    0.45
  -1  19   0    0.08    0.46
  -1  19   0    0.20    0.44
   1  19   0   -0.65    0.44
   1  19   0   -0.60    0.40
   1  19   0   -0.46    0.44
  -1  20   0   -0.36    0.41
  -1  20   0   -0.24    0.48
  -1  20   0    0.23    0.37
   1  20   0   -0.45    0.48
   1  20   0   -0.22    0.42
   1  20   0   -0.13    0.39
   1  20   0   -0.17    0.39
  -1  20   0   -0.80    0.35
  -1  21   0   -0.07    0.46
  -1  21   0    0.39    0.48
  -1  21   0   -0.06    0.38
   1  21   0   -0.70    0.39
   1  21   0   -0.36    0.44
  -1  21   0    0.02    0.51
   1  21   0   -0.57    0.49
   1  21   0   -0.41    0.47
   1  22   0   -0.79    0.56
  -1  22   0   -0.33    0.49
   1  22   0   -0.69    0.41
  -1  22   0    0.24    0.53
  -1  22   0    0.12    0.46
   1  22   0   -0.23    0.42
   1  23   0    0.27    0.60
  -1  23   0    1.25    0.62
  -1  23   0    0.37    0.59
   1  23   0    0.44    0.57
   1  24   0    0.63    0.61
   1  24   0   -0.14    0.59
  -1  24   0    0.55    0.53
   1  25   0    0.92    0.61
   1  25   0    0.97    0.67
  -1  25   0    0.87    0.60
  -1  26   0   -1.47    0.53
   1  26   0   -0.80    0.56
   1  26   0   -0.40    0.66
   1  27   0   -0.42    0.69
  -1  27   0    1.29    0.62
   1  27   0    0.38    0.56
  -1  28   0   -0.42    0.64
   1  28   0   -0.06    0.62
   1  29   0    0.00    0.67
  -1  29   0    0.16    0.69
  -1  30   0   -0.81    0.58
   1  30   0    0.00    0.72
  -1  31   0    0.58    0.80
   1  31   0    0.07    0.72
  -1  32   0    1.03    0.89
   1  32   0   -0.07    0.79
   1   2  -1    0.06    0.05
   1  -2   1   -0.02    0.05
  -1   2   1   -0.02    0.04
   1   2  -1   -0.02    0.03
   1   2  -1    0.08    0.04
  -1  -2  -1   -0.04    0.04
   1   2  -1    0.06    0.03
   1  -2   1    0.02    0.04
  -1   2   1    0.02    0.05
   1   2   1    0.02    0.04
  -1  -2   1    0.01    0.03
   1  -2  -1    0.01    0.04
  -1  -2   1    0.01    0.04
   1  -2  -1    0.00    0.03
  -1  -2   1   -0.03    0.03
  -1   2  -1   -0.01    0.04
  -1  -2   1    0.04    0.03
  -1   2  -1    0.02    0.04
  -1   2  -1    0.03    0.03
  -1  -3   1    0.68    0.09
  -1   4   1    1.15    0.14
   1   4  -1    1.63    0.15
   1   4  -1    1.25    0.14
  -1   4   1    2.29    0.18
  -1  -4  -1    0.57    0.13
   1  -4  -1    0.54    0.11
  -1  -4   1    1.03    0.12
  -1   4  -1    1.14    0.15
   1   4   1    1.07    0.14
   1  -4  -1    0.40    0.11
  -1  -4   1    0.42    0.12
  -1   4  -1    1.04    0.13
  -1   5   1   18.63    0.93
  -1  -5  -1   19.08    0.92
   1  -5   1   19.10    0.92
  -1   5   1   19.06    0.91
   1   5  -1   18.37    0.92
  -1   5   1   18.33    0.94
  -1  -5  -1   17.88    0.92
  -1  -5  -1   17.18    0.92
   1   5  -1   18.50    0.94
   1   5  -1   18.77    0.91
  -1  -5  -1   19.39    0.93
   1  -5   1   18.77    0.93
   1  -5   1   19.62    0.92
  -1   5   1   18.76    0.94
   1   5  -1   19.48    0.92
   1  -5   1   19.09    0.93
  -1   5  -1   18.66    0.93
   1  -5  -1   18.44    0.91
   1   5   1   17.65    0.95
  -1   5  -1   19.59    0.92
  -1  -5   1   18.12    0.93
  -1   5  -1   18.82    0.93
   1   5   1   19.40    0.93
   1   5   1   18.63    0.92
  -1  -5   1   18.45    0.92
   1  -5  -1   18.80    0.93
  -1   5  -1   18.08    0.95
   1  -5  -1   20.14    0.93
  -1  -5   1   20.28    0.93
  -1  -5   1   19.29    0.91
   1  -5  -1   19.57    0.94
  -1   6   1    0.73    0.18
  -1  -6  -1    0.77    0.19
   1   6  -1    0.74    0.20
   1  -6   1    1.02    0.19
   1  -6   1    0.94    0.18
   1  -6   1    0.59    0.19
  -1  -6  -1    0.70    0.21
  -1  -6  -1    0.88    0.22
  -1  -6  -1    0.79    0.19
   1  -6   1    0.94    0.21
   1   6  -1    0.78    0.20
  -1   6   1    1.04    0.22
  -1   6   1    0.93    0.22
  -1   6   1    0.76    0.20
   1   6  -1    1.14    0.22
   1   6  -1    1.23    0.25
   1   6   1    1.21    0.20
  -1  -6   1    0.92    0.19
   1  -6  -1    0.76    0.18
  -1  -6   1    0.93    0.21
  -1   6  -1    0.89    0.21
   1   6   1    1.02    0.21
   1  -6  -1    0.60    0.18
   1   6   1    1.32    0.22
   1  -6  -1    1.19    0.23
   1   6   1    0.97    0.22
  -1   6  -1    1.05    0.22
  -1   6  -1    0.75    0.18
  -1  -6   1    1.04    0.20
  -1   6  -1    1.01    0.24
  -1  -6   1    1.14    0.20
   1  -6  -1    1.25    0.22
   1  -7   1   74.28    3.42
   1  -7   1   74.55    3.40
   1  -7   1   69.28    3.40
   1   7  -1   75.06    3.43
  -1   7   1   74.31    3.40
   1   7  -1   67.97    3.40
  -1  -7  -1   73.61    3.40
   1   7  -1   76.08    3.41
  -1  -7  -1   76.23    3.41
  -1  -7  -1   77.74    3.41
  -1   7   1   72.62    3.42
  -1  -7  -1   73.85    3.42
   1   7  -1   71.94    3.40
   1  -7   1   78.74    3.42
  -1   7   1   74.03    3.41
   1  -7  -1   78.19    3.41
  -1  -7   1   73.98    3.40
  -1  -7   1   74.54    3.42
  -1   7  -1   72.71    3.43
  -1   7  -1   72.86    3.40
   1  -7  -1   74.65    3.40
   1   7   1   73.33    3.40
   1  -7  -1   72.72    3.41
   1   7   1   74.02    3.41
   1   7   1   74.21    3.41
   1  -7  -1   76.37    3.42
  -1  -7   1   76.69    3.41
  -1   7  -1   73.25    3.41
   1   7   1   72.65    3.42
  -1   7  -1   77.01    3.42
  -1  -7   1   74.68    3.39
   1   8  -1    3.59    0.35
   1  -8   1    3.77    0.37
   1   8  -1    2.65    0.31
  -1   8   1    3.21    0.32
  -1   8   1    2.89    0.36
   1  -8   1    3.06    0.33
  -1  -8  -1    3.67    0.34
  -1  -8  -1    2.81    0.34
  -1  -8  -1    2.64    0.31
   1   8  -1    2.68    0.34
  -1   8   1    2.92    0.34
  -1   8   1    3.16    0.34
   1  -8   1    2.95    0.32
  -1  -8  -1    3.28    0.35
   1  -8   1    3.23    0.32
   1   8  -1    2.39    0.29
  -1   8  -1    3.31    0.34
   1   8   1    2.98    0.34
  -1  -8   1    3.62    0.34
   1  -8  -1    2.92    0.31
   1  -8  -1    2.68    0.30
   1   8   1    2.80    0.33
   1  -8  -1    4.06    0.35
  -1  -8   1    3.86    0.35
  -1   8  -1    3.34    0.33
   1   8   1    3.64    0.36
  -1  -8   1    3.18    0.36
  -1   8  -1    3.11    0.37
   1  -8  -1    3.64    0.37
  -1   8  -1    2.28    0.33
  -1  -8   1    2.93    0.29
   1   8   1    3.52    0.34
  -1  -9  -1  657.03   28.97
  -1   9   1  626.95   28.98
  -1  -9  -1  639.42   28.98
   1  -9   1  683.15   28.99
   1   9  -1  641.80   29.00
   1  -9   1  652.93   28.99
   1   9  -1  627.29   28.97
   1   9  -1  649.09   28.97
   1   9  -1  656.66   28.98
   1  -9   1  652.65   28.97
  -1  -9  -1  661.71   28.99
   1  -9   1  628.46   28.97
  -1   9   1  646.81   29.00
  -1   9   1  651.59   28.99
  -1   9   1  633.61   28.97
  -1  -9  -1  660.43   28.97
   1   9   1  657.11   29.00
  -1  -9   1  660.00   29.00
  -1  -9   1  654.97   28.96
   1   9   1  661.21   28.98
  -1   9  -1  646.87   28.98
  -1   9  -1  663.25   29.01
  -1   9  -1  619.21   28.99
  -1  -9   1  657.50   28.98
  -1   9  -1  653.53   28.97
  -1  -9   1  650.30   28.97
   1  -9  -1  648.55   28.97
   1  -9  -1  646.83   28.98
   1   9   1  624.45   28.98
   1  -9  -1  642.17   28.98
   1  -9  -1  648.00   28.96
   1   9   1  653.77   28.98
  -1 -10  -1   -0.57    0.26
   1 -10   1    0.10    0.24
   1  10  -1    0.08    0.25
  -1 -10  -1   -0.04    0.22
   1  10  -1    0.11    0.25
  -1  10   1    0.32    0.26
  -1 -10  -1    0.40    0.24
   1 -10   1    0.23    0.28
   1  10  -1    0.08    0.30
  -1  10   1    0.50    0.29
  -1 -10  -1   -0.31    0.25
   1 -10   1   -0.11    0.23
  -1  10   1    0.41    0.30
   1 -10   1    0.35    0.26
   1  10  -1    0.84    0.28
  -1  10   1    0.03    0.23
  -1 -10   1    0.39    0.27
   1  10   1    0.13    0.24
   1 -10  -1   -0.15    0.22
  -1 -10   1    0.63    0.25
   1  10   1   -0.06    0.23
  -1  10  -1   -0.45    0.29
  -1  10  -1   -0.11    0.24
  -1 -10   1    0.23    0.25
   1  10   1   -0.08    0.28
  -1  10  -1   -0.33    0.25
   1  10   1   -0.56    0.25
   1 -10  -1    0.09    0.27
   1 -10  -1    0.09    0.25
   1 -10  -1    0.40    0.24
  -1 -10   1    0.08    0.23
  -1  10  -1    0.35    0.28
   1 -11   1   77.92    3.56
  -1  11   1   76.26    3.56
  -1  11   1   74.66    3.53
  -1  11   1   73.24    3.54
  -1 -11  -1   75.58    3.53
  -1 -11  -1   78.48    3.53
   1  11  -1   75.11    3.54
   1  11  -1   72.65    3.54
   1  11  -1   74.77    3.58
   1 -11   1   80.14    3.56
  -1 -11  -1   73.96    3.54
   1 -11   1   78.16    3.53
   1 -11   1   75.81    3.53
   1  11  -1   75.82    3.54
  -1 -11  -1   72.74    3.53
  -1  11   1   76.34    3.58
  -1  11  -1   77.22    3.54
   1  11   1   77.02    3.54
  -1 -11   1   75.26    3.56
  -1  11  -1   75.71    3.56
  -1  11  -1   76.53    3.59
  -1 -11   1   76.92    3.53
  -1 -11   1   77.76    3.52
   1 -11  -1   73.61    3.54
  -1  11  -1   71.13    3.53
   1  11   1   78.78    3.55
  -1 -11   1   74.22    3.52
   1 -11  -1   75.09    3.52
   1  11   1   76.46    3.55
   1  11   1   73.13    3.56
   1 -11  -1   82.29    3.56
   1 -11  -1   75.85    3.54
   1  12  -1    0.23    0.32
  -1  12   1   -0.11    0.25
  -1 -12  -1    0.04    0.25
  -1 -12  -1    0.20    0.26
   1  12  -1    0.22    0.26
   1 -12   1    0.28    0.23
  -1  12   1    0.41    0.29
   1  12  -1    0.22    0.24
  -1  12   1   -0.02    0.26
  -1  12   1    0.09    0.29
  -1 -12  -1    0.62    0.28
   1 -12   1   -0.11    0.25
  -1 -12  -1    0.28    0.25
   1 -12   1   -0.02    0.23
   1  12  -1    0.06    0.28
   1 -12   1   -0.01    0.26
  -1  12  -1   -0.15    0.27
  -1  12  -1    0.54    0.27
   1  12   1    0.23    0.28
   1 -12  -1    0.03    0.26
   1  12   1   -0.11    0.28
  -1 -12   1    0.36    0.25
   1 -12  -1   -0.17    0.24
  -1 -12   1    0.55    0.26
  -1  12  -1   -0.25    0.28
  -1 -12   1    0.07    0.26
  -1  12  -1    0.09    0.29
   1 -12  -1   -0.25    0.23
   1  12   1    0.24    0.32
   1 -12  -1    0.12    0.27
   1  12   1   -0.25    0.28
  -1  13   1   69.18    3.26
   1 -13   1   71.41    3.32
  -1  13   1   68.58    3.29
   1 -13   1   68.86    3.27
  -1 -13  -1   72.68    3.28
  -1  13   1   69.09    3.31
  -1 -13  -1   66.93    3.32
   1  13  -1   66.03    3.30
   1  13  -1   71.12    3.27
  -1  13   1   67.58    3.28
   1  13  -1   71.29    3.29
   1  13  -1   68.62    3.27
   1  13   1   69.61    3.27
  -1 -13   1   67.37    3.26
   1  13   1   68.76    3.27
  -1  13  -1   68.34    3.27
  -1  13  -1   70.49    3.30
  -1  13  -1   70.72    3.33
   1  13   1   68.08    3.28
   1 -13  -1   69.83    3.27
   1 -13  -1   68.54    3.26
  -1 -13   1   72.16    3.28
   1  13   1   68.67    3.30
  -1 -13   1   69.66    3.27
  -1  13  -1   62.24    3.25
   1  14  -1    0.27    0.29
   1 -14   1    0.73    0.40
  -1  14   1    0.48    0.35
   1  14  -1    0.83    0.35
  -1 -14  -1   -0.14    0.30
   1  14  -1    0.71    0.35
  -1  14   1   -0.08    0.36
   1  14  -1    0.29    0.34
  -1  14   1    0.79    0.30
  -1  14   1    1.02    0.38
   1  14   1   -0.32    0.36
  -1  14  -1   -0.14    0.36
   1  14   1    0.95    0.36
   1  14   1    0.30    0.32
  -1  14  -1   -0.08    0.32
  -1  14  -1    0.18    0.30
  -1  14  -1    0.19    0.31
  -1 -14   1    0.80    0.32
   1  14   1    0.25    0.30
  -1  15   1    9.81    0.78
  -1  15   1    9.66    0.78
   1  15  -1   10.99    0.84
   1  15  -1    9.63    0.74
  -1  15   1    9.52    0.71
  -1  15   1    8.83    0.77
   1  15  -1    9.55    0.76
   1  15  -1    9.41    0.73
  -1  15  -1    9.82    0.74
  -1  15  -1    9.62    0.83
   1  15   1    9.70    0.73
   1  15   1    9.11    0.80
   1  15   1   10.52    0.73
  -1  15  -1    9.05    0.77
   1  15   1    9.79    0.72
  -1  15  -1    9.33    0.76
  -1  16   1    0.25    0.36
   1  16  -1    0.33    0.36
  -1  16   1    0.32    0.39
  -1  16   1    0.57    0.34
  -1  16   1    0.62    0.32
   1  16  -1    0.78    0.35
   1  16  -1   -0.13    0.39
   1  16  -1    0.10    0.34
  -1  16  -1    0.06    0.32
   1  16   1    0.01    0.34
  -1  16  -1    0.37    0.37
   1  16   1    0.91    0.33
   1  16   1    0.30    0.35
  -1  16  -1   -0.43    0.33
   1  16   1   -0.22    0.29
  -1  16  -1    0.70    0.42
  -1  17   1    3.75    0.55
  -1  17   1    3.63    0.57
  -1  17   1    2.37    0.45
   1  17  -1    2.70    0.47
  -1  17   1    2.73    0.44
   1  17  -1    2.36    0.47
   1  17  -1    2.37    0.46
   1  17  -1    2.92    0.50
  -1  17  -1    3.49    0.48
   1  17   1    2.76    0.45
  -1  17  -1    3.16    0.56
   1  17   1    2.52    0.47
  -1  17  -1    2.59    0.50
   1  17   1    2.49    0.50
   1  17   1    3.08    0.49
  -1  17  -1    3.36    0.55
  -1  18   1    0.59    0.43
   1  18  -1    1.40    0.43
   1  18  -1    0.62    0.40
  -1  18   1    0.46    0.42
   1  18  -1    0.51    0.43
   1  18  -1    0.81    0.41
  -1  18   1    0.46    0.38
   1  18   1    0.49    0.39
  -1  18  -1    1.18    0.52
  -1  18  -1    0.93    0.47
  -1  18  -1    0.94    0.40
  -1  18  -1    0.81    0.40
   1  18   1    0.29    0.43
   1  18   1    0.46    0.43
   1  19  -1  114.47    5.20
  -1  19   1  109.82    5.16
  -1  19   1  100.27    5.08
  -1  19   1  106.64    5.10
   1  19  -1  108.86    5.08
   1  19  -1  105.76    5.09
   1  19  -1  106.57    5.10
   1  19   1  105.50    5.14
  -1  19  -1  109.18    5.18
  -1  19  -1  108.66    5.11
  -1  19  -1  104.21    5.07
   1  19   1  110.74    5.10
  -1  19  -1  106.88    5.07
   1  20  -1    0.96    0.48
  -1  20   1    0.72    0.46
   1  20  -1    0.89    0.45
   1  20  -1    0.76    0.48
   1  20  -1    0.72    0.44
  -1  20   1    0.79    0.48
  -1  20   1    0.65    0.49
  -1  20  -1    1.21    0.49
  -1  20  -1    0.88    0.50
   1  20   1    0.89    0.43
  -1  20  -1    0.38    0.51
  -1  20  -1    0.54    0.41
   1  20   1    1.48    0.52
   1  21  -1    5.93    0.75
   1  21  -1    5.34    0.68
  -1  21   1    5.99    0.72
  -1  21   1    6.69    0.83
   1  21  -1    5.40    0.73
   1  21  -1    5.78    0.71
  -1  21  -1    5.62    0.75
  -1  21  -1    5.45    0.72
   1  21   1    4.90    0.65
  -1  21  -1    3.65    0.66
  -1  21  -1    5.20    0.65
   1  21   1    4.17    0.69
   1  22  -1    1.40    0.53
   1  22  -1    1.71    0.55
   1  22  -1    2.22    0.59
  -1  22   1    1.49    0.52
   1  22  -1    0.64    0.64
  -1  22   1    0.72    0.56
  -1  22  -1    1.34    0.50
   1  22   1    0.89    0.49
  -1  22  -1    1.38    0.58
   1  22   1    1.26    0.58
  -1  22  -1    1.90    0.53
   1  23  -1  178.72    8.77
  -1  23   1  194.68    8.82
   1  23  -1  185.76    8.77
   1  23  -1  194.72    8.79
  -1  23   1  198.43    8.91
   1  23  -1  190.95    8.90
   1  23   1  185.82    8.86
  -1  23  -1  193.50    8.78
   1  23   1  177.19    8.76
  -1  23  -1  188.34    8.80
  -1  23  -1  191.69    8.82
   1  24  -1    1.25    0.56
   1  24  -1    1.04    0.58
   1  24  -1    0.59    0.59
  -1  24   1    2.30    0.68
   1  24  -1    0.31    0.59
   1  24   1    0.78    0.53
  -1  24  -1    0.77    0.60
  -1  24  -1    0.49    0.52
  -1  24  -1    1.35    0.63
   1  24   1    1.05    0.64
   1  25  -1   20.55    1.41
   1  25  -1   19.38    1.37
  -1  25   1   20.91    1.49
   1  25  -1   21.42    1.61
  -1  25  -1   20.48    1.48
   1  25   1   20.53    1.58
   1  25   1   18.16    1.37
  -1  25  -1   18.48    1.44
  -1  26   1    0.35    0.55
   1  26  -1   -0.66    0.68
   1  26  -1   -0.07    0.59
   1  26   1   -0.80    0.55
  -1  26  -1    0.44    0.62
   1  26   1   -0.20    0.66
   1  27  -1    2.19    0.72
  -1  27   1    2.53    0.75
  -1  27  -1    2.67    0.75
   1  27   1    4.15    0.79
   1  27   1    4.14    0.92
   1  28  -1   -0.98    0.52
  -1  28   1    0.77    0.71
   1  28   1   -0.76    0.60
   1  28   1   -1.08    0.69
  -1  28  -1    0.68    0.69
  -1  29   1    1.78    0.80
   1  29  -1    3.54    0.82
   1  29   1    3.69    0.84
  -1  29  -1    4.97    0.90
  -1  30   1    0.35    0.75
   1  30  -1    0.16    0.73
  -1  30  -1   -1.33    0.68
   1  30   1   -0.64    0.70
   1  31  -1    1.58    0.79
  -1  31   1    1.19    0.77
  -1  31  -1    0.89    0.81
   1  31   1    0.98    0.77
   1  32  -1   -0.67    0.76
  -1  32   1   -0.96    0.75
   1  32   1    0.07    0.84
  -1  32  -1    0.73    0.76
   1   0   2   -0.03    0.05
  -1   0   2   -0.05    0.05
   1   0   2   -0.01    0.04
  -1  -1  -2   -0.04    0.04
   1  -1   2   -0.03    0.05
   1  -1   2   -0.01    0.04
   1   1  -2   -0.02    0.03
   1   1  -2    0.01    0.04
  -1  -1  -2    0.00    0.04
  -1  -1   2   -0.01    0.04
   1   1   2   -0.07    0.05
   1   1   2   -0.04    0.05
   1   1   2    0.04    0.05
  -1   1  -2    0.03    0.05
  -1  -1   2    0.02    0.03
   1   2  -2    0.01    0.04
  -1   2   2   -0.02    0.04
   1  -2   2    0.08    0.06
  -1  -2  -2    0.01    0.05
  -1   2  -2   -0.03    0.05
  -1  -2   2    0.11    0.06
   1  -2  -2    0.02    0.04
  -1  -2   2   -0.02    0.05
   1   2   2    0.03    0.06
   1   3  -2    0.25    0.08
   1  -3   2    0.24    0.10
   1  -3   2    0.01    0.06
  -1   3   2    0.03    0.09
  -1  -3  -2   -0.10    0.07
  -1   3   2    0.29    0.09
   1   3  -2    0.03    0.07
   1   3  -2    0.00    0.07
   1   3  -2    0.13    0.09
  -1  -3   2    0.14    0.08
  -1  -3   2    0.02    0.07
  -1  -3   2   -0.09    0.06
   1  -3  -2    0.03    0.06
   1  -3  -2   -0.06    0.07
  -1   3  -2   -0.08    0.07
   1   3   2    0.18    0.10
  -1  -3   2    0.18    0.09
  -1   3  -2   -0.08    0.07
   1   4  -2    2.20    0.22
   1  -4   2    3.00    0.24
   1  -4   2    2.88    0.24
   1  -4   2    1.99    0.20
  -1  -4  -2    2.32    0.21
   1   4  -2    2.52    0.21
  -1   4   2    3.06    0.24
   1  -4   2    1.73    0.22
  -1   4   2    2.73    0.23
   1   4  -2    2.66    0.20
   1   4  -2    2.59    0.21
   1   4   2    2.85    0.23
  -1   4  -2    2.11    0.21
  -1  -4   2    2.85    0.23
  -1   4  -2    2.09    0.21
  -1   4  -2    2.05    0.20
   1  -4  -2    2.13    0.19
  -1  -4   2    3.40    0.25
   1  -4  -2    2.22    0.21
   1  -4  -2    2.52    0.22
  -1  -4   2    2.45    0.20
   1   5  -2    2.98    0.26
  -1  -5  -2    2.49    0.24
  -1   5   2    2.82    0.25
   1   5  -2    2.47    0.23
  -1   5   2    2.26    0.25
   1  -5   2    2.63    0.27
   1   5  -2    2.71    0.25
   1   5  -2    2.63    0.29
   1  -5   2    2.12    0.24
   1  -5   2    3.12    0.27
   1  -5   2    2.82    0.27
  -1  -5  -2    2.91    0.26
   1  -5  -2    2.52    0.26
  -1  -5   2    3.04    0.26
  -1   5  -2    2.99    0.27
  -1   5  -2    2.47    0.25
  -1   5  -2    2.66    0.27
  -1  -5   2    2.98    0.24
  -1  -5   2    2.14    0.24
   1  -5  -2    2.49    0.23
   1   5   2    2.73    0.26
  -1  -5   2    2.43    0.24
   1  -5  -2    2.33    0.24
   1   5   2    2.83    0.27
   1  -6   2    0.17    0.17
  -1  -6  -2   -0.05    0.18
  -1   6   2    0.04    0.20
   1   6  -2    0.09    0.17
   1   6  -2    0.10    0.16
   1   6  -2   -0.05    0.18
   1  -6   2   -0.16    0.19
  -1  -6  -2    0.11    0.17
  -1   6   2    0.08    0.19
  -1  -6  -2   -0.15    0.18
   1  -6   2   -0.01    0.15
   1  -6   2   -0.09    0.18
   1   6  -2   -0.43    0.21
   1   6   2   -0.05    0.20
   1  -6  -2    0.10    0.18
   1  -6  -2    0.27    0.16
  -1  -6   2   -0.02    0.15
  -1  -6   2    0.01    0.18
  -1   6  -2   -0.01    0.17
   1  -6  -2   -0.07    0.17
  -1  -6   2    0.12    0.18
  -1   6  -2   -0.05    0.19
   1   6   2    0.13    0.19
  -1  -6   2   -0.11    0.18
   1  -6  -2   -0.30    0.17
  -1   6  -2   -0.04    0.17
  -1  -7  -2    2.06    0.27
  -1   7   2    1.54    0.27
  -1  -7  -2    1.75    0.27
   1  -7   2    1.74    0.28
   1   7  -2    1.97    0.25
   1  -7   2    1.36    0.23
  -1  -7  -2    1.41    0.26
   1   7  -2    1.81    0.26
   1  -7   2    1.15    0.22
   1   7  -2    1.45    0.29
   1   7  -2    1.26    0.24
  -1  -7  -2    1.56    0.24
  -1   7   2    1.30    0.24
   1  -7   2    1.73    0.25
  -1   7  -2    1.76    0.30
   1  -7  -2    1.84    0.28
  -1   7  -2    1.59    0.24
  -1   7  -2    1.67    0.27
  -1  -7   2    1.46    0.23
   1  -7  -2    1.62    0.24
  -1   7  -2    0.98    0.24
  -1  -7   2    1.55    0.24
  -1  -7   2    1.85    0.28
  -1  -7   2    1.35    0.24
   1  -7  -2    1.20    0.24
   1   7   2    1.84    0.27
   1   7   2    1.82    0.29
   1  -7  -2    1.05    0.22
   1  -8   2    0.18    0.21
  -1  -8  -2    0.20    0.21
  -1  -8  -2    0.03    0.22
   1  -8   2    0.51    0.24
  -1   8   2    0.32    0.22
  -1   8   2    0.37    0.24
  -1  -8  -2    0.33    0.22
   1  -8   2    0.36    0.20
   1   8  -2    0.36    0.26
   1  -8   2   -0.11    0.21
   1   8  -2    0.40    0.22
   1   8  -2    0.16    0.23
  -1   8   2    0.22    0.22
   1   8  -2    0.17    0.20
  -1  -8  -2    0.49    0.24
   1   8   2    0.23    0.26
   1  -8  -2    0.33    0.23
  -1   8  -2    0.34    0.22
   1   8   2    0.34    0.25
  -1   8  -2    0.29    0.25
   1  -8  -2    0.09    0.21
  -1   8  -2    0.22    0.22
   1  -8  -2    0.42    0.21
  -1  -8   2    0.37    0.20
   1  -8  -2    0.41    0.21
  -1   8  -2    0.17    0.24
  -1  -8   2    0.13    0.21
  -1  -8   2    0.31    0.22
  -1  -8   2    0.43    0.23
   1   9  -2    0.31    0.25
  -1  -9  -2    0.30    0.27
  -1   9   2    0.40    0.30
  -1   9   2    0.33    0.26
   1  -9   2    0.66    0.27
   1  -9   2    0.65    0.25
  -1  -9  -2    0.37    0.23
   1   9  -2    0.36    0.26
   1  -9   2   -0.16    0.22
   1   9  -2    0.38    0.21
  -1  -9  -2    0.38    0.24
   1  -9   2    0.56    0.22
  -1   9   2    0.61    0.26
   1   9  -2    0.70    0.28
  -1  -9  -2    0.51    0.24
  -1   9  -2    0.32    0.25
   1  -9  -2    0.22    0.27
  -1   9  -2    0.63    0.26
   1  -9  -2    0.42    0.23
  -1  -9   2    0.77    0.25
   1  -9  -2    1.07    0.27
  -1   9  -2   -0.11    0.24
  -1  -9   2    0.29    0.25
  -1  -9   2    0.46    0.23
  -1   9  -2    0.26    0.27
   1   9   2    0.33    0.27
  -1  -9   2    0.68    0.25
   1  -9  -2    0.68    0.23
   1   9   2    0.33    0.29
   1 -10   2    6.80    0.56
   1 -10   2    7.34    0.55
   1  10  -2    7.66    0.55
  -1 -10  -2    7.08    0.54
   1 -10   2    7.80    0.57
  -1  10   2    7.00    0.56
   1  10  -2    7.59    0.57
  -1 -10  -2    6.94    0.53
  -1 -10  -2    6.95    0.56
   1  10  -2    7.29    0.56
   1 -10   2    8.00    0.60
   1  10  -2    6.78    0.58
  -1 -10  -2    6.60    0.57
  -1  10   2    5.43    0.52
  -1  10   2    7.63    0.61
  -1 -10   2    7.38    0.55
  -1 -10   2    7.74    0.55
   1  10   2    6.27    0.57
   1 -10  -2    7.69    0.57
  -1 -10   2    7.16    0.58
   1 -10  -2    6.19    0.52
   1  10   2    6.73    0.57
  -1  10  -2    7.59    0.57
  -1 -10   2    6.88    0.49
  -1  10  -2    6.74    0.55
  -1  10  -2    7.77    0.59
   1 -10  -2    7.03    0.53
   1 -10  -2    7.28    0.54
  -1  10  -2    7.42    0.62
   1 -11   2    0.09    0.22
   1 -11   2    0.01    0.26
  -1  11   2   -0.09    0.24
   1  11  -2   -0.15    0.24
  -1 -11  -2    0.14    0.23
  -1  11   2   -0.23    0.27
  -1 -11  -2   -0.08    0.23
   1 -11   2   -0.05    0.24
   1  11  -2    0.01    0.25
   1  11  -2   -0.12    0.30
  -1  11   2   -0.19    0.24
   1 -11   2    0.14    0.25
  -1 -11  -2   -0.05    0.26
   1  11  -2    0.02    0.24
  -1 -11  -2   -0.22    0.24
  -1  11  -2   -0.34    0.23
  -1 -11   2    0.06    0.25
   1 -11  -2    0.29    0.24
   1 -11  -2    0.11    0.25
  -1 -11   2    0.20    0.23
   1  11   2   -0.18    0.26
   1 -11  -2    0.13    0.23
  -1  11  -2    0.15    0.28
   1 -11  -2   -0.34    0.23
  -1 -11   2   -0.09    0.25
   1  11   2    0.10    0.29
  -1 -11   2    0.26    0.23
  -1  11  -2    0.02    0.23
  -1  11  -2    0.09    0.26
   1 -12   2    9.36    0.70
  -1  12   2   10.21    0.73
   1 -12   2   10.56    0.68
  -1  12   2   10.20    0.75
  -1 -12  -2    9.19    0.67
   1  12  -2   10.10    0.68
   1  12  -2   11.03    0.70
  -1  12   2    9.70    0.72
  -1 -12  -2   10.71    0.70
   1 -12   2   10.12    0.68
  -1 -12  -2   11.14    0.72
   1  12  -2    9.15    0.72
   1  12  -2   10.35    0.71
  -1 -12  -2   10.99    0.71
   1 -12  -2    9.47    0.71
   1 -12  -2    9.88    0.67
  -1 -12   2   10.19    0.69
   1 -12  -2    9.32    0.72
  -1  12  -2    9.77    0.71
  -1 -12   2    9.77    0.64
   1 -12  -2   10.13    0.68
   1  12   2    9.76    0.68
  -1  12  -2   10.34    0.74
  -1  12  -2   10.14    0.69
  -1 -12   2    9.89    0.68
   1  12   2   10.18    0.75
  -1  12  -2   10.47    0.74
   1  13  -2    0.19    0.30
   1  13  -2    0.44    0.32
   1  13  -2   -0.12    0.29
   1  13  -2    0.57    0.37
  -1 -13  -2   -0.72    0.23
  -1  13   2   -0.14    0.31
   1 -13   2   -0.05    0.30
  -1  13   2    0.14    0.29
  -1  13   2    0.54    0.36
   1 -13  -2   -0.09    0.30
   1 -13  -2   -0.03    0.30
  -1  13  -2   -0.21    0.32
   1  13   2    0.27    0.32
  -1  13  -2    0.07    0.28
  -1 -13   2    0.13    0.31
  -1  13  -2   -0.10    0.30
   1  13   2   -0.23    0.29
  -1 -13   2   -0.17    0.25
  -1  13  -2    0.24    0.36
  -1 -13   2    0.07    0.28
   1  14  -2    0.05    0.27
  -1  14   2    0.00    0.31
   1  14  -2   -0.44    0.31
   1  14  -2    0.02    0.29
   1 -14   2    0.22    0.37
  -1 -14  -2    0.09    0.29
   1  14  -2   -0.11    0.31
  -1  14   2    0.04    0.33
  -1  14   2   -0.33    0.32
  -1  14  -2   -0.55    0.29
  -1  14  -2    0.18    0.32
   1  14   2    0.05    0.31
   1  14   2   -0.15    0.32
  -1 -14   2   -0.15    0.30
  -1  14  -2   -0.11    0.33
  -1  14  -2   -0.48    0.32
   1  15  -2    0.43    0.38
   1  15  -2    0.63    0.32
   1  15  -2    0.59    0.33
   1  15  -2    0.05    0.30
  -1  15   2    0.61    0.39
  -1  15   2    0.04    0.34
  -1  15   2    0.02    0.30
  -1  15  -2    0.57    0.31
  -1  15  -2    0.22    0.35
  -1  15  -2    0.51    0.39
   1  15   2    0.41    0.38
   1  15   2    0.77    0.35
  -1  15  -2    0.50    0.31
   1  16  -2    4.01    0.51
   1  16  -2    4.01    0.50
  -1  16   2    2.69    0.46
  -1  16   2    4.34    0.59
   1  16  -2    5.08    0.57
   1  16  -2    3.07    0.53
  -1  16  -2    4.00    0.59
   1  16   2    3.29    0.47
  -1  16  -2    3.41    0.50
  -1  16  -2    3.93    0.52
   1  16   2    4.11    0.54
  -1  16  -2    3.60    0.50
  -1  17   2    2.45    0.49
   1  17  -2    3.87    0.53
   1  17  -2    3.83    0.56
   1  17  -2    3.43    0.59
  -1  17   2    3.12    0.49
   1  17  -2    3.58    0.53
   1  17   2    3.16    0.53
  -1  17  -2    3.35    0.48
   1  17   2    3.80    0.56
  -1  17  -2    3.11    0.56
  -1  17  -2    2.76    0.55
  -1  17  -2    3.50    0.54
   1  18  -2    2.61    0.49
   1  18  -2    2.64    0.50
  -1  18   2    2.90    0.53
  -1  18   2    3.43    0.58
   1  18  -2    2.52    0.55
   1  18  -2    1.33    0.46
   1  18   2    2.45    0.48
  -1  18  -2    2.23    0.54
  -1  18  -2    1.41    0.50
  -1  18  -2    1.53    0.47
   1  18   2    1.63    0.53
  -1  18  -2    2.55    0.48
   1  19  -2    0.86    0.47
  -1  19   2    1.45    0.52
   1  19  -2    1.37    0.44
   1  19  -2    1.01    0.52
   1  19  -2    0.70    0.46
  -1  19   2    0.55    0.47
  -1  19  -2    0.45    0.41
  -1  19  -2    0.78    0.40
  -1  19  -2    0.33    0.47
   1  19   2    0.85    0.47
  -1  19  -2    0.35    0.43
   1  19   2    0.51    0.52
   1  20  -2    4.29    0.61
   1  20  -2    5.01    0.62
  -1  20   2    5.62    0.72
   1  20  -2    5.91    0.71
   1  20  -2    5.69    0.75
  -1  20   2    6.15    0.76
   1  20   2    5.76    0.71
  -1  20  -2    6.25    0.67
   1  20   2    5.93    0.74
  -1  20  -2    5.98    0.75
  -1  20  -2    6.36    0.70
   1  21  -2    0.80    0.53
   1  21  -2    0.67    0.48
   1  21  -2    1.75    0.62
  -1  21   2    1.53    0.60
   1  21  -2    1.02    0.49
  -1  21   2    1.64    0.54
  -1  21  -2    1.04    0.46
   1  21   2    0.79    0.51
  -1  21  -2    1.03    0.54
  -1  21  -2    1.42    0.48
   1  21   2    1.06    0.47
   1  22  -2    2.61    0.60
  -1  22   2    0.33    0.54
  -1  22   2    2.22    0.61
   1  22  -2    0.52    0.57
   1  22  -2    1.36    0.53
   1  22  -2    0.74    0.51
  -1  22  -2    1.59    0.51
  -1  22  -2    1.24    0.55
   1  22   2    0.14    0.54
   1  22   2    0.66    0.53
  -1  22  -2    0.91    0.51
  -1  23   2    1.08    0.60
   1  23  -2    0.35    0.65
   1  23  -2    0.41    0.48
   1  23  -2    1.32    0.61
  -1  23   2   -0.04    0.62
   1  23  -2   -0.41    0.53
   1  23   2    0.21    0.60
  -1  23  -2    0.18    0.57
  -1  23  -2    0.81    0.59
  -1  23  -2    0.40    0.53
   1  23   2    0.07    0.57
   1  24  -2    2.15    0.63
   1  24  -2    2.76    0.72
   1  24  -2    3.23    0.69
   1  24  -2    3.52    0.68
  -1  24   2    4.04    0.83
  -1  24   2    3.06    0.70
  -1  24  -2    3.54    0.71
   1  24   2    2.06    0.67
  -1  24  -2    2.69    0.64
  -1  24  -2    2.44    0.62
   1  24   2    2.96    0.73
   1  25  -2   -0.32    0.52
   1  25  -2   -0.10    0.63
  -1  25   2    0.12    0.53
   1  25  -2   -0.54    0.50
  -1  25   2    0.09    0.51
   1  25  -2    0.01    0.55
  -1  25  -2    0.80    0.56
   1  25   2   -0.54    0.54
   1  25   2   -0.25    0.55
  -1  25  -2    0.01    0.54
  -1  25  -2    0.86    0.53
   1  26  -2    0.44    0.60
   1  26  -2    0.51    0.64
   1  26  -2   -0.43    0.52
  -1  26   2    0.59    0.57
  -1  26  -2    0.58    0.63
  -1  26  -2   -0.15    0.52
   1  26   2    0.61    0.62
  -1  26  -2    0.33    0.55
   1  26   2    0.41    0.61
  -1  27   2    0.28    0.56
   1  27  -2   -0.11    0.63
   1  27  -2   -1.49    0.54
   1  27   2   -0.28    0.62
  -1  27  -2    0.16    0.67
  -1  27  -2   -0.26    0.63
   1  27   2   -0.37    0.62
   1  28  -2    2.10    0.74
  -1  28   2    0.61    0.69
   1  28   2    2.47    0.86
   1  28   2    1.04    0.71
  -1  28  -2    1.75    0.74
   1  29  -2   -0.10    0.65
  -1  29   2    0.07    0.68
   1  29   2    0.12    0.73
  -1  29  -2    0.27    0.70
   1  29   2    0.66    0.65
  -1  30   2    1.88    0.81
   1  30  -2    1.60    0.78
  -1  30  -2    1.24    0.78
   1  30   2    1.83    0.72
   1  31  -2    0.61    0.72
  -1  31   2   -0.15    0.78
   1  31   2    0.53    0.68
  -1  31  -2    1.25    0.77
   1  32  -2    0.39    0.79
  -1  32   2    1.23    0.86
  -1  32  -2   -0.40    0.82
   1  32   2   -1.21    0.75
  -1   0  -3    0.02    0.07
   1   0   3    0.01    0.07
   1   0  -3    0.01    0.06
  -1   0  -3   -0.07    0.06
   1   0  -3    0.05    0.05
  -1   0   3    0.03    0.07
   1   0   3   -0.11    0.07
  -1   0   3   -0.03    0.06
  -1  -1  -3    0.06    0.07
  -1  -1  -3    0.05    0.07
   1   1  -3    0.04    0.06
  -1   1  -3    0.05    0.06
  -1   1  -3   -0.09    0.06
   1  -1  -3   -0.02    0.06
  -1  -1   3   -0.01    0.05
   1  -1  -3   -0.09    0.05
   1  -3   3    9.33    0.48
   1   3  -3    8.26    0.47
  -1   3   3    8.71    0.44
   1   3   3    8.90    0.47
  -1  -3   3    8.75    0.47
  -1  -4  -3    9.22    0.48
   1   4  -3    8.37    0.48
  -1   4   3    9.07    0.47
  -1   4   3    8.53    0.50
   1   4  -3    8.46    0.48
   1  -4   3    8.18    0.48
   1   4  -3    8.91    0.51
  -1  -4   3    9.05    0.49
   1  -4  -3    8.45    0.45
  -1   4  -3    8.38    0.48
  -1  -4   3    8.43    0.49
  -1  -4   3    8.01    0.46
  -1   4  -3    8.35    0.48
   1   4   3    8.52    0.48
   1  -5   3    0.90    0.20
   1  -5   3    1.44    0.22
   1   5  -3    1.32    0.21
   1   5  -3    1.00    0.20
  -1  -5  -3    1.70    0.22
   1   5  -3    0.98    0.21
   1  -5   3    1.14    0.20
  -1   5   3    1.31    0.23
   1  -5   3    1.28    0.21
  -1   5   3    1.74    0.21
   1   5  -3    1.29    0.19
  -1  -5   3    1.62    0.23
  -1  -5   3    1.74    0.22
  -1  -5   3    1.49    0.23
  -1  -5   3    1.45    0.18
   1  -5  -3    1.56    0.19
  -1   5  -3    1.46    0.24
   1   5   3    1.46    0.22
  -1   5  -3    1.96    0.24
   1  -6   3    0.10    0.18
  -1   6   3   -0.11    0.20
  -1   6   3    0.06    0.19
   1  -6   3    0.35    0.23
   1  -6   3    0.24    0.18
  -1  -6  -3    0.41    0.19
   1  -6   3    0.28    0.18
   1   6  -3    0.12    0.23
   1   6  -3    0.27    0.18
   1   6  -3    0.22    0.20
   1   6  -3   -0.02    0.16
   1   6   3    0.18    0.17
  -1   6  -3    0.07    0.20
   1  -6  -3   -0.06    0.20
  -1   6  -3    0.08    0.19
   1  -6  -3   -0.22    0.16
   1   6   3    0.06    0.19
  -1   6  -3    0.01    0.19
  -1  -6   3    0.18    0.19
  -1  -6   3    0.11    0.19
  -1  -6   3   -0.18    0.15
  -1  -6   3    0.16    0.21
   1  -6  -3    0.31    0.18
  -1  -7  -3   59.25    2.62
   1   7  -3   58.48    2.62
   1  -7   3   57.42    2.64
  -1   7   3   56.00    2.62
   1  -7   3   59.16    2.64
  -1  -7  -3   54.91    2.61
  -1   7   3   53.87    2.62
   1  -7   3   52.03    2.61
   1   7  -3   59.24    2.63
   1  -7   3   57.54    2.61
   1   7  -3   54.27    2.63
   1   7  -3   55.86    2.60
  -1  -7   3   58.83    2.62
   1  -7  -3   56.54    2.61
  -1   7  -3   54.91    2.61
   1  -7  -3   55.83    2.63
   1   7   3   57.90    2.63
  -1  -7   3   54.31    2.62
  -1  -7   3   56.08    2.62
  -1   7  -3   54.53    2.63
  -1  -7   3   55.23    2.59
   1   7   3   52.56    2.62
  -1   7  -3   56.76    2.62
   1  -7  -3   58.39    2.62
   1  -8   3   -0.50    0.20
  -1  -8  -3   -0.11    0.23
   1   8  -3   -0.05    0.26
  -1  -8  -3    0.03    0.21
   1   8  -3   -0.14    0.21
  -1  -8  -3    0.18    0.20
   1  -8   3    0.12    0.21
  -1   8   3   -0.16    0.21
  -1   8   3    0.37    0.23
   1   8  -3   -0.08    0.19
   1   8  -3   -0.24    0.21
   1  -8   3    0.20    0.24
   1  -8   3    0.00    0.18
   1  -8  -3    0.11    0.19
   1  -8  -3   -0.03    0.21
   1   8   3    0.38    0.23
  -1   8  -3    0.29    0.24
   1  -8  -3    0.40    0.22
  -1   8  -3    0.01    0.23
  -1  -8   3    0.10    0.25
   1  -8  -3    0.13    0.23
  -1  -8   3    0.17    0.23
  -1   8  -3    0.02    0.20
  -1  -8   3    0.04    0.19
   1   8   3    0.05    0.21
  -1  -8   3   -0.11    0.21
   1   9  -3   31.97    1.57
   1   9  -3   32.69    1.60
   1  -9   3   29.14    1.58
  -1  -9  -3   32.29    1.57
   1  -9   3   33.17    1.58
  -1   9   3   31.77    1.58
   1   9  -3   32.18    1.56
   1   9  -3   32.15    1.58
  -1  -9  -3   32.05    1.58
  -1  -9  -3   31.70    1.58
   1  -9   3   34.12    1.59
   1  -9   3   30.60    1.56
  -1   9   3   32.33    1.59
  -1   9  -3   30.41    1.57
  -1   9  -3   30.99    1.56
   1  -9  -3   31.12    1.57
  -1  -9   3   35.12    1.58
   1   9   3   32.15    1.59
   1   9   3   30.32    1.58
  -1  -9   3   32.31    1.60
  -1   9  -3   30.51    1.57
  -1  -9   3   31.68    1.54
   1  -9  -3   32.52    1.57
  -1  -9   3   31.16    1.56
   1  -9  -3   32.01    1.57
   1  -9  -3   30.95    1.55
   1  10  -3    3.66    0.39
  -1 -10  -3    3.07    0.41
   1 -10   3    3.52    0.40
   1  10  -3    3.82    0.45
  -1 -10  -3    4.06    0.39
  -1 -10  -3    3.57    0.40
   1 -10   3    4.43    0.43
   1  10  -3    3.29    0.40
   1 -10   3    3.38    0.37
   1  10  -3    3.70    0.39
   1 -10   3    2.61    0.35
  -1  10   3    3.49    0.42
  -1  10   3    3.11    0.40
  -1  10  -3    3.28    0.39
   1 -10  -3    3.08    0.34
  -1 -10   3    3.63    0.40
  -1  10  -3    2.48    0.36
  -1 -10   3    3.49    0.36
   1  10   3    3.32    0.42
  -1  10  -3    3.42    0.41
   1 -10  -3    3.23    0.36
  -1 -10   3    1.92    0.34
   1 -10  -3    3.51    0.41
  -1 -10   3    3.08    0.35
   1 -10  -3    3.82    0.41
   1  10   3    3.26    0.42
   1  11  -3   35.02    1.77
   1 -11   3   35.25    1.76
  -1 -11  -3   35.61    1.75
  -1 -11  -3   34.52    1.76
   1  11  -3   35.52    1.75
   1  11  -3   35.65    1.77
  -1  11   3   33.46    1.76
  -1 -11  -3   34.40    1.76
   1  11  -3   37.70    1.83
   1 -11   3   37.76    1.76
   1 -11   3   36.02    1.79
  -1  11   3   36.50    1.79
   1 -11   3   34.82    1.75
   1  11   3   36.65    1.79
  -1  11  -3   34.50    1.82
  -1  11  -3   35.52    1.77
   1 -11  -3   34.45    1.76
  -1 -11   3   34.76    1.78
  -1 -11   3   35.89    1.76
  -1 -11   3   37.04    1.77
  -1  11  -3   36.56    1.79
   1 -11  -3   36.22    1.76
  -1  11  -3   34.96    1.76
   1  11   3   35.02    1.79
   1 -11  -3   35.23    1.75
   1 -11  -3   35.56    1.75
  -1 -11   3   34.72    1.73
  -1 -12  -3    2.79    0.39
   1 -12   3    2.19    0.36
  -1 -12  -3    2.46    0.37
   1  12  -3    2.06    0.34
   1 -12   3    2.07    0.34
  -1  12   3    1.83    0.37
  -1 -12  -3    1.69    0.35
   1  12  -3    1.57    0.32
   1  12  -3    2.16    0.43
   1  12  -3    2.19    0.37
  -1  12   3    1.50    0.34
   1 -12   3    2.43    0.35
   1 -12  -3    2.36    0.37
  -1  12  -3    1.75    0.33
  -1  12  -3    1.98    0.35
  -1 -12   3    2.31    0.36
  -1 -12   3    1.95    0.34
   1 -12  -3    2.34    0.39
   1  12   3    1.75    0.35
   1 -12  -3    2.61    0.37
  -1  12  -3    1.44    0.34
   1  12   3    1.52    0.37
  -1  12  -3    2.19    0.43
  -1 -12   3    2.01    0.33
   1  13  -3   46.14    2.31
  -1 -13  -3   46.84    2.30
  -1  13   3   46.81    2.34
   1 -13   3   49.80    2.32
   1  13  -3   47.16    2.38
   1  13  -3   47.88    2.30
  -1  13   3   44.71    2.31
   1  13  -3   47.40    2.32
  -1  13  -3   44.54    2.30
  -1  13  -3   47.33    2.33
   1 -13  -3   46.90    2.31
   1  13   3   45.47    2.34
  -1  13  -3   47.73    2.38
  -1 -13   3   51.22    2.31
   1  13   3   46.18    2.31
  -1 -13   3   50.05    2.28
  -1  13  -3   44.49    2.30
   1  14  -3    5.26    0.54
   1  14  -3    6.41    0.59
  -1  14   3    5.83    0.60
  -1  14   3    6.14    0.59
   1  14  -3    7.60    0.62
   1  14  -3    5.80    0.62
  -1  14  -3    5.45    0.57
  -1  14  -3    6.64    0.60
   1  14   3    6.68    0.61
  -1  14  -3    5.79    0.58
  -1  14  -3    5.28    0.63
   1  14   3    6.06    0.62
  -1 -14   3    6.75    0.58
   1  15  -3    1.78    0.41
  -1  15   3    1.51    0.42
  -1  15   3    1.97    0.45
   1  15  -3    2.14    0.43
   1  15  -3    1.43    0.38
   1  15  -3    2.19    0.42
  -1  15  -3    1.84    0.38
  -1  15  -3    1.54    0.40
   1  15   3    1.29    0.41
   1  15   3    2.01    0.42
  -1  15  -3    1.65    0.40
  -1  15  -3    1.65    0.43
  -1  16   3    3.77    0.54
   1  16  -3    2.88    0.47
   1  16  -3    3.62    0.51
   1  16  -3    2.66    0.50
   1  16  -3    3.63    0.48
  -1  16   3    4.05    0.50
  -1  16  -3    3.50    0.54
  -1  16  -3    2.87    0.47
   1  16   3    3.38    0.50
   1  16   3    3.18    0.49
  -1  16  -3    2.99    0.46
   1  17  -3    8.19    0.78
   1  17  -3    6.98    0.70
  -1  17   3    8.26    0.77
  -1  17   3    7.64    0.77
   1  17  -3    7.33    0.70
   1  17  -3    8.56    0.83
   1  17   3    8.02    0.78
  -1  17  -3    7.63    0.68
  -1  17  -3    6.41    0.66
  -1  17  -3    6.43    0.73
   1  17   3    8.28    0.75
  -1  18   3   -0.20    0.37
   1  18  -3   -0.64    0.35
  -1  18   3   -0.45    0.39
   1  18  -3    0.03    0.40
   1  18  -3    0.01    0.40
   1  18  -3    0.26    0.39
   1  18   3   -0.13    0.37
  -1  18  -3   -0.28    0.40
  -1  18  -3   -0.44    0.36
  -1  18  -3   -0.62    0.37
   1  18   3   -0.07    0.42
   1  19  -3    0.00    0.42
   1  19  -3    0.14    0.45
  -1  19   3    0.05    0.40
   1  19  -3    0.12    0.40
   1  19  -3   -0.40    0.38
  -1  19   3   -0.43    0.38
   1  19   3    0.50    0.47
  -1  19  -3   -0.89    0.41
  -1  19  -3    0.43    0.39
   1  19   3   -0.15    0.38
  -1  19  -3   -0.32    0.37
  -1  20   3    0.49    0.47
   1  20  -3    0.18    0.40
   1  20  -3    0.19    0.52
  -1  20   3    0.85    0.50
   1  20  -3    0.06    0.40
   1  20  -3    0.61    0.43
  -1  20  -3    0.27    0.47
   1  20   3   -0.77    0.41
  -1  20  -3    0.24    0.42
   1  20   3    1.16    0.54
  -1  20  -3    0.23    0.45
   1  21  -3   22.80    1.38
  -1  21   3   21.84    1.48
   1  21  -3   21.11    1.44
   1  21  -3   20.68    1.40
   1  21  -3   18.77    1.34
  -1  21   3   21.78    1.43
   1  21   3   23.17    1.49
  -1  21  -3   23.26    1.42
  -1  21  -3   21.74    1.39
  -1  21  -3   21.58    1.42
   1  21   3   20.38    1.35
   1  22  -3    0.23    0.62
   1  22  -3    0.30    0.47
   1  22  -3   -0.80    0.44
  -1  22   3   -0.58    0.51
   1  22  -3    0.09    0.49
  -1  22   3   -0.65    0.52
   1  22   3   -0.84    0.51
  -1  22  -3   -0.42    0.50
  -1  22  -3   -0.04    0.45
   1  22   3   -0.80    0.47
  -1  22  -3   -0.96    0.42
  -1  23   3   40.26    2.21
   1  23  -3   42.76    2.22
  -1  23   3   36.88    2.23
   1  23  -3   42.14    2.23
   1  23  -3   37.01    2.27
   1  23  -3   38.98    2.20
  -1  23  -3   37.35    2.20
   1  23   3   36.42    2.24
  -1  23  -3   41.29    2.25
  -1  23  -3   42.64    2.25
   1  23   3   36.72    2.22
   1  24  -3    0.76    0.51
  -1  24   3    2.18    0.69
   1  24  -3    0.00    0.54
   1  24  -3    0.37    0.58
  -1  24   3    0.22    0.52
   1  24   3    0.90    0.65
  -1  24  -3    0.46    0.52
   1  24   3   -0.02    0.59
  -1  24  -3    1.25    0.63
  -1  24  -3    1.00    0.62
   1  25  -3    1.30    0.59
   1  25  -3    1.73    0.59
  -1  25   3    1.71    0.73
   1  25  -3    1.02    0.60
  -1  25   3    0.57    0.54
  -1  25  -3    1.77    0.61
  -1  25  -3    1.51    0.63
   1  25   3    0.97    0.67
  -1  25  -3    1.34    0.58
   1  25   3    2.40    0.68
  -1  26   3    1.97    0.65
   1  26  -3    1.29    0.65
   1  26  -3    0.97    0.66
   1  26  -3    1.96    0.63
   1  26   3    1.75    0.76
  -1  26  -3    1.18    0.68
  -1  26  -3    0.59    0.65
  -1  26  -3    0.62    0.62
   1  26   3    1.41    0.66
   1  27  -3   -0.47    0.64
   1  27  -3   -0.50    0.63
  -1  27   3    1.21    0.65
   1  27  -3   -1.64    0.59
   1  27   3   -0.23    0.69
  -1  27  -3   -0.39    0.57
   1  27   3   -0.50    0.55
  -1  27  -3   -0.43    0.60
  -1  27  -3   -1.20    0.60
   1  28  -3   -1.83    0.56
  -1  28   3    0.08    0.67
   1  28  -3   -0.25    0.67
   1  28  -3   -0.46    0.63
   1  28   3   -0.37    0.62
   1  28   3    0.79    0.77
  -1  28  -3   -0.28    0.55
  -1  28  -3    0.20    0.57
  -1  28  -3    0.00    0.71
  -1  29   3    0.30    0.70
   1  29  -3    0.04    0.64
   1  29  -3   -1.43    0.59
  -1  29  -3   -1.13    0.71
  -1  29  -3    0.89    0.73
   1  29   3    0.71    0.71
   1  29   3    1.09    0.81
  -1  30   3   -0.52    0.73
   1  30  -3   -0.63    0.69
  -1  30  -3   -0.37    0.72
   1  30   3    0.70    0.77
  -1  31   3    1.84    0.85
   1  31  -3    0.94    0.74
   1  31   3    3.27    0.90
  -1  31  -3    1.72    0.74
  -1  32   3   -0.30    0.83
   1  32  -3    0.99    0.83
  -1  32  -3   -2.13    0.76
   1  32   3   -1.64    0.78
   1  -1   4   13.93    0.74
  -1   1   4   14.93    0.71
  -1   1   4   15.14    0.72
   1  -1   4   14.41    0.74
  -1  -1   4   14.35    0.73
   1   1   4   15.13    0.74
   1   1   4   14.68    0.74
   1  -2   4   15.80    0.75
  -1  -2  -4   11.94    0.74
  -1  -2  -4   13.76    0.75
  -1   2   4   16.24    0.70
  -1  -2  -4   16.20    0.74
   1   2  -4   13.15    0.74
  -1  -2   4   15.42    0.73
  -1  -2   4   15.89    0.75
   1  -2  -4   16.19    0.70
  -1   2  -4   12.74    0.74
   1   2   4   16.16    0.74
  -1  -3  -4    0.31    0.13
   1  -3   4    0.19    0.15
  -1   3   4    0.22    0.10
   1   3  -4    0.14    0.15
   1  -3  -4   -0.04    0.09
  -1  -3   4    0.32    0.14
  -1  -3   4    0.30    0.15
  -1   3  -4    0.29    0.16
   1   3   4    0.05    0.13
   1   4  -4    0.49    0.19
  -1  -4  -4    0.45    0.16
   1  -4   4    0.51    0.19
   1   4  -4    0.44    0.19
  -1   4   4    0.61    0.15
   1  -4  -4    0.31    0.13
  -1  -4   4    0.29    0.18
  -1  -4   4    0.34    0.17
  -1   4  -4    0.34    0.18
   1   4   4    0.47    0.17
   1   5  -4    6.16    0.45
   1   5  -4    6.76    0.46
  -1   5   4    6.65    0.42
   1  -5   4    7.92    0.47
  -1   5   4    6.22    0.45
   1   5  -4    7.26    0.47
  -1  -5  -4    6.42    0.44
  -1   5  -4    7.34    0.47
  -1  -5   4    7.62    0.43
  -1  -5   4    7.54    0.46
  -1   5  -4    7.16    0.48
   1   5   4    6.85    0.47
  -1  -5   4    6.91    0.45
   1  -5  -4    6.29    0.42
   1   6  -4   17.08    0.93
   1  -6   4   18.01    0.91
  -1   6   4   18.15    0.92
  -1   6   4   18.12    0.90
   1   6  -4   18.11    0.92
   1   6  -4   16.87    0.92
  -1  -6  -4   17.18    0.90
   1  -6   4   17.84    0.95
   1  -6   4   17.10    0.90
  -1  -6   4   18.08    0.92
  -1   6  -4   17.79    0.94
  -1  -6   4   17.08    0.92
   1   6   4   17.91    0.92
   1  -6  -4   17.90    0.89
  -1   6  -4   17.12    0.92
  -1  -6   4   17.36    0.88
  -1   7   4   32.43    1.62
   1  -7   4   32.51    1.66
   1   7  -4   35.94    1.65
   1  -7   4   33.91    1.63
   1   7  -4   33.26    1.64
  -1   7   4   34.06    1.65
   1  -7   4   32.89    1.63
   1  -7   4   35.46    1.66
  -1  -7  -4   34.24    1.64
   1   7  -4   33.17    1.67
   1   7   4   33.08    1.64
  -1  -7   4   35.27    1.66
  -1   7  -4   34.42    1.65
  -1   7  -4   33.62    1.64
  -1  -7   4   33.02    1.63
   1  -7  -4   34.85    1.62
  -1  -7   4   34.09    1.61
  -1  -7   4   34.43    1.64
   1   7   4   33.75    1.66
   1  -8   4   17.64    0.94
   1  -8   4   17.78    0.95
  -1  -8  -4   19.26    0.96
   1   8  -4   18.11    0.96
  -1   8   4   17.25    0.95
   1   8  -4   17.84    0.94
   1   8  -4   15.67    0.95
   1  -8   4   18.75    1.00
  -1   8   4   19.03    0.99
   1  -8   4   18.19    0.95
   1   8  -4   17.64    0.98
  -1  -8   4   17.83    0.98
  -1  -8   4   17.48    0.96
   1  -8  -4   17.95    0.93
   1  -8  -4   16.94    0.97
   1   8   4   18.43    0.97
  -1   8  -4   17.50    0.97
   1   8   4   17.02    0.98
  -1  -8   4   17.20    0.92
  -1  -8   4   18.40    0.96
  -1   8  -4   17.20    0.96
  -1  -9  -4    0.72    0.26
   1   9  -4    0.72    0.26
  -1  -9  -4    0.96    0.25
   1  -9   4    0.83    0.28
   1   9  -4    0.91    0.29
   1   9  -4    1.17    0.31
  -1  -9  -4    0.24    0.29
   1   9  -4    0.59    0.28
   1  -9   4    0.89    0.23
   1  -9   4    0.95    0.28
   1  -9   4    0.99    0.28
  -1   9   4    1.71    0.34
  -1   9   4    0.62    0.25
  -1   9  -4    0.70    0.27
  -1  -9   4    0.82    0.27
   1  -9  -4    0.99    0.24
  -1  -9   4    0.83    0.26
  -1   9  -4    0.92    0.27
   1   9   4    0.78    0.30
  -1  -9   4    1.00    0.28
   1  -9  -4    0.59    0.24
  -1   9  -4    0.77    0.29
  -1  -9   4    0.78    0.24
   1  -9  -4    0.66    0.28
   1   9   4    0.48    0.26
   1  10  -4   -0.25    0.25
  -1 -10  -4   -0.39    0.27
   1 -10   4   -0.01    0.25
   1  10  -4    0.17    0.27
   1 -10   4    0.17    0.22
  -1 -10  -4   -0.01    0.23
  -1  10   4    0.15    0.25
   1  10  -4   -0.17    0.23
  -1 -10  -4   -0.16    0.24
   1 -10   4   -0.05    0.24
  -1  10   4   -0.10    0.25
   1 -10   4   -0.16    0.23
   1  10  -4    0.18    0.27
   1 -10  -4    0.18    0.23
  -1  10  -4   -0.09    0.26
  -1 -10   4   -0.19    0.23
  -1 -10   4    0.32    0.22
  -1  10  -4    0.10    0.25
   1  10   4   -0.26    0.27
   1 -10  -4   -0.16    0.26
   1  10   4   -0.16    0.28
  -1  10  -4    0.17    0.29
  -1 -10   4    0.16    0.26
   1 -10  -4    0.10    0.23
  -1 -10   4   -0.24    0.27
   1  11  -4    0.48    0.28
  -1 -11  -4    0.37    0.26
   1 -11   4    0.22    0.27
   1  11  -4    0.10    0.32
   1  11  -4    0.22    0.26
   1 -11   4    0.56    0.26
  -1 -11  -4   -0.05    0.28
   1  11  -4    0.45    0.28
  -1  11   4    0.62    0.31
  -1  11   4    0.29    0.28
   1 -11   4    0.20    0.25
   1 -11   4    0.61    0.27
  -1 -11  -4    0.49    0.25
  -1  11  -4    0.04    0.26
   1 -11  -4    0.59    0.25
   1 -11  -4    0.01    0.26
   1  11   4    0.39    0.29
   1  11   4    0.09    0.30
   1 -11  -4    0.68    0.29
  -1  11  -4    0.19    0.25
  -1 -11   4    0.33    0.24
  -1 -11   4    0.56    0.28
  -1 -11   4    0.44    0.27
  -1  11  -4    0.22    0.27
  -1 -11   4    0.38    0.27
   1 -11  -4    0.42    0.26
  -1 -12  -4    8.81    0.66
   1  12  -4    8.81    0.66
  -1 -12  -4    8.65    0.64
   1 -12   4    9.05    0.64
  -1  12   4    8.74    0.65
  -1  12   4    7.50    0.66
   1  12  -4    8.16    0.60
   1 -12   4    8.89    0.63
   1 -12   4    8.55    0.63
   1  12  -4    8.67    0.69
   1  12  -4    7.72    0.64
  -1 -12  -4    8.19    0.65
  -1  12  -4    8.80    0.67
  -1 -12   4    9.53    0.61
  -1 -12   4    8.78    0.65
   1  12   4    8.37    0.68
   1 -12  -4    8.34    0.63
   1  12   4    8.60    0.65
  -1  12  -4    8.18    0.64
   1 -12  -4    8.65    0.64
  -1 -12   4    8.11    0.65
  -1  12  -4    9.01    0.68
   1 -12  -4    8.43    0.62
   1  13  -4    6.39    0.57
  -1  13   4    7.59    0.63
   1  13  -4    5.83    0.60
  -1  13   4    7.01    0.62
   1  13  -4    6.55    0.56
  -1 -13  -4    6.83    0.61
   1 -13   4    6.60    0.56
   1  13  -4    7.02    0.62
   1  13   4    6.26    0.59
   1 -13  -4    6.87    0.59
   1 -13  -4    6.81    0.61
  -1  13  -4    5.23    0.54
  -1 -13   4    5.62    0.50
  -1 -13   4    7.22    0.60
  -1  13  -4    5.21    0.55
  -1  13  -4    5.96    0.54
   1  13   4    6.71    0.61
   1  14  -4    1.59    0.37
   1  14  -4    0.83    0.37
  -1  14   4    1.53    0.41
   1  14  -4    2.33    0.39
  -1  14   4    1.05    0.39
   1  14  -4    1.88    0.44
  -1 -14   4    1.71    0.38
   1  14   4    1.59    0.37
  -1  14  -4    1.69    0.38
  -1  14  -4    1.58    0.36
   1  14   4    1.34    0.35
  -1  14  -4    1.35    0.36
   1  15  -4    0.03    0.37
   1  15  -4    0.14    0.30
   1  15  -4    0.11    0.33
  -1  15   4    0.50    0.36
  -1  15   4    0.04    0.35
   1  15  -4    0.38    0.33
  -1  15  -4    0.47    0.36
   1  15   4    0.00    0.34
  -1  15  -4   -0.21    0.30
  -1  15  -4    0.32    0.35
   1  15   4    0.34    0.34
  -1  16   4    1.83    0.44
  -1  16   4    1.65    0.45
   1  16  -4    1.56    0.42
   1  16  -4    1.19    0.39
   1  16  -4    1.68    0.49
   1  16  -4    2.08    0.44
  -1  16  -4    2.00    0.43
  -1  16  -4    1.60    0.39
   1  16   4    2.20    0.43
  -1  16  -4    2.02    0.40
   1  16   4    1.98    0.42
   1  17  -4   17.85    1.09
   1  17  -4   16.56    1.17
   1  17  -4   14.66    1.08
  -1  17   4   16.47    1.12
   1  17  -4   15.85    1.02
  -1  17   4   16.35    1.06
  -1  17  -4   14.21    1.10
  -1  17  -4   16.33    1.05
  -1  17  -4   15.38    1.04
   1  17   4   15.69    1.04
   1  17   4   16.07    1.11
   1  18  -4    2.59    0.56
  -1  18   4    3.53    0.59
   1  18  -4    2.61    0.53
  -1  18   4    3.72    0.58
   1  18  -4    4.27    0.57
   1  18  -4    2.64    0.55
  -1  18  -4    2.70    0.49
   1  18   4    2.79    0.52
  -1  18  -4    3.45    0.57
  -1  18  -4    2.37    0.57
   1  18   4    3.66    0.60
   1  19  -4    1.84    0.52
  -1  19   4    2.24    0.51
  -1  19   4    2.38    0.57
   1  19  -4    2.45    0.52
   1  19  -4    1.09    0.45
   1  19  -4    1.66    0.49
  -1  19  -4    1.22    0.47
   1  19   4    1.64    0.47
   1  19   4    1.63    0.48
  -1  19  -4    1.91    0.55
  -1  19  -4    2.67    0.53
   1  20  -4    7.71    0.77
  -1  20   4    6.64    0.78
   1  20  -4    6.71    0.78
   1  20  -4    6.19    0.72
   1  20  -4    8.17    0.89
  -1  20   4    7.09    0.82
  -1  20  -4    6.89    0.76
  -1  20  -4    5.63    0.72
  -1  20  -4    6.98    0.77
   1  20   4    7.82    0.85
   1  20   4    7.93    0.80
   1  21  -4    2.75    0.52
   1  21  -4    1.35    0.62
  -1  21   4    3.22    0.66
   1  21  -4    2.17    0.59
   1  21  -4    2.31    0.54
  -1  21   4    2.17    0.55
  -1  21  -4    1.27    0.56
  -1  21  -4    2.00    0.54
   1  21   4    2.72    0.61
   1  21   4    1.60    0.59
  -1  21  -4    2.08    0.55
   1  22  -4   -0.18    0.48
   1  22  -4   -0.87    0.47
  -1  22   4   -0.23    0.53
  -1  22   4    0.38    0.57
   1  22  -4    0.07    0.48
   1  22  -4   -0.42    0.46
   1  22   4   -1.07    0.43
   1  22   4   -0.84    0.44
  -1  22  -4    0.33    0.52
  -1  22  -4   -0.48    0.49
  -1  22  -4   -1.09    0.46
   1  23  -4    5.16    0.76
  -1  23   4    4.73    0.78
   1  23  -4    3.62    0.70
   1  23  -4    5.59    0.76
  -1  23   4    4.28    0.78
   1  23   4    2.81    0.75
  -1  23  -4    2.47    0.72
   1  23   4    2.89    0.75
  -1  23  -4    1.95    0.66
  -1  23  -4    4.77    0.71
  -1  24   4    0.05    0.54
   1  24  -4   -0.50    0.53
  -1  24   4    0.23    0.52
   1  24  -4   -0.23    0.52
   1  24  -4   -0.82    0.52
   1  24   4    1.02    0.64
  -1  24  -4   -0.75    0.50
  -1  24  -4    0.28    0.58
   1  24   4   -0.59    0.48
  -1  24  -4   -0.11    0.56
  -1  25   4    1.52    0.66
   1  25  -4    1.91    0.62
   1  25  -4    2.05    0.61
  -1  25   4    0.91    0.59
   1  25  -4    1.91    0.59
   1  25   4    1.81    0.69
  -1  25  -4    1.92    0.65
  -1  25  -4    1.74    0.59
  -1  25  -4    1.74    0.62
   1  25   4    2.21    0.69
   1  26  -4   -0.07    0.57
  -1  26   4    0.05    0.64
   1  26  -4   -0.22    0.56
   1  26  -4   -0.30    0.62
  -1  26   4   -0.01    0.68
   1  26   4    1.75    0.74
  -1  26  -4   -0.53    0.60
  -1  26  -4    0.32    0.60
   1  26   4   -0.10    0.60
  -1  26  -4   -0.03    0.57
   1  27  -4    1.46    0.70
   1  27  -4    2.29    0.77
   1  27  -4    2.04    0.68
  -1  27   4    2.43    0.78
   1  27   4    2.16    0.72
  -1  27  -4    1.69    0.70
  -1  27  -4    1.58    0.74
  -1  27  -4    1.75    0.70
   1  27   4    2.41    0.77
   1  28  -4   -0.04    0.63
   1  28  -4    1.46    0.69
  -1  28   4    0.34    0.74
   1  28  -4    0.52    0.68
  -1  28  -4    0.47    0.71
   1  28   4    1.16    0.69
   1  28   4    0.92    0.74
  -1  28  -4    1.03    0.68
  -1  28  -4    1.01    0.69
   1  29  -4   -0.65    0.64
   1  29  -4   -0.60    0.60
   1  29  -4   -1.73    0.62
  -1  29   4   -0.05    0.71
   1  29   4    0.24    0.67
  -1  29  -4   -1.45    0.61
  -1  29  -4   -0.33    0.67
   1  29   4   -0.75    0.68
  -1  29  -4   -0.82    0.65
   1  30  -4    1.67    0.79
   1  30  -4    3.48    0.86
  -1  30   4    4.02    0.91
   1  30   4    3.15    0.85
   1  30   4    2.01    0.74
  -1  30  -4    2.35    0.88
  -1  30  -4    2.00    0.80
  -1  30  -4    0.68    0.73
   1  31  -4    0.12    0.70
  -1  31   4   -0.16    0.68
  -1  31  -4   -0.63    0.67
  -1  31  -4   -1.90    0.70
   1  31   4   -0.84    0.73
  -1  32   4    0.14    0.74
   1  32  -4    0.99    0.80
  -1  32  -4   -1.20    0.78
   1  32   4   -1.16    0.85
   1   0  -5    0.52    0.14
  -1   0  -5    0.58    0.18
   1   0   5    0.81    0.20
  -1   0   5    0.65    0.16
  -1   0  -5    0.79    0.19
  -1   0   5    0.45    0.16
   1   0  -5    0.64    0.17
   1   0   5    0.79    0.19
   1  -1   5    0.29    0.18
   1   1  -5    0.17    0.16
  -1  -1  -5   -0.10    0.16
  -1   1   5    0.21    0.15
  -1   1   5    0.07    0.13
   1  -1   5    0.29    0.17
  -1  -1  -5    0.00    0.16
  -1   1  -5    0.14    0.17
   1  -1  -5    0.13    0.13
   1   1   5    0.20    0.17
   1  -1  -5    0.18    0.16
  -1   1  -5    0.19    0.18
  -1  -1   5   -0.02    0.16
   1   1   5    0.32    0.17
  -1  -1   5   -0.03    0.14
  -1  -2  -5   28.05    1.32
  -1   2   5   28.14    1.25
   1   2  -5   27.58    1.31
   1  -2   5   26.30    1.31
   1  -2   5   25.53    1.32
  -1  -2  -5   27.29    1.32
   1  -2  -5   27.77    1.29
  -1  -2   5   28.35    1.32
   1   2   5   28.96    1.32
   1  -2  -5   26.45    1.31
  -1   2  -5   25.94    1.32
   1   2   5   27.83    1.32
   1   2   5   27.32    1.29
  -1  -3  -5   39.27    1.91
   1   3  -5   39.69    1.91
   1  -3   5   41.64    1.91
  -1   3   5   40.42    1.86
  -1  -3  -5   41.94    1.89
   1   3   5   41.52    1.89
  -1  -3   5   41.15    1.90
   1  -3  -5   40.28    1.86
  -1  -3   5   40.64    1.91
   1  -4   5    6.34    0.45
   1   4  -5    6.67    0.46
  -1   4   5    6.71    0.39
  -1  -4  -5    6.32    0.41
  -1  -4   5    6.61    0.44
  -1  -4   5    6.45    0.45
   1  -4  -5    6.16    0.38
  -1   4  -5    7.07    0.46
   1   4   5    6.86    0.43
  -1  -5  -5    2.86    0.27
  -1   5   5    3.71    0.27
   1  -5   5    2.73    0.30
   1   5  -5    2.68    0.30
  -1  -5   5    3.01    0.30
  -1   5  -5    2.59    0.30
   1   5   5    2.43    0.28
   1  -5  -5    2.72    0.25
  -1  -5   5    2.99    0.31
   1   6  -5    1.28    0.29
  -1   6   5    1.92    0.31
  -1  -6  -5    1.67    0.25
   1  -6   5    1.72    0.28
   1   6  -5    1.48    0.27
  -1   6   5    1.66    0.24
   1   6  -5    1.49    0.27
   1  -6   5    1.81    0.26
  -1  -6   5    1.73    0.29
  -1  -6   5    2.44    0.30
   1   6   5    1.76    0.26
  -1   6  -5    2.01    0.29
   1  -6  -5    1.85    0.23
  -1   6  -5    1.97    0.29
  -1  -6   5    1.69    0.24
  -1   7   5  135.04    6.21
  -1  -7  -5  139.97    6.19
   1   7  -5  130.85    6.22
   1   7  -5  128.14    6.21
  -1   7   5  139.38    6.19
   1  -7   5  134.01    6.20
   1  -7   5  142.86    6.23
   1   7  -5  140.61    6.21
   1  -7   5  140.27    6.20
  -1  -7   5  141.33    6.22
   1   7   5  138.62    6.20
  -1   7  -5  125.77    6.21
   1  -7  -5  138.12    6.18
  -1  -7   5  138.05    6.20
  -1  -7   5  137.26    6.18
   1  -8   5    8.74    0.58
   1  -8   5    8.28    0.65
   1   8  -5    8.07    0.61
  -1   8   5    8.99    0.57
   1  -8   5    9.09    0.59
  -1  -8  -5    9.27    0.57
   1   8  -5    8.85    0.61
  -1   8   5    8.61    0.60
   1   8   5    8.98    0.59
   1   8   5    8.73    0.63
  -1  -8   5    8.94    0.59
  -1   8  -5    8.71    0.63
  -1  -8   5    8.71    0.55
   1  -8  -5    7.41    0.54
  -1  -8   5    8.06    0.62
   1  -9   5   21.29    1.12
  -1   9   5   20.95    1.16
   1  -9   5   21.83    1.14
  -1  -9  -5   23.34    1.13
   1   9  -5   20.40    1.15
   1   9  -5   20.75    1.14
  -1   9   5   21.56    1.12
   1   9  -5   19.95    1.14
   1  -9   5   22.88    1.18
   1  -9  -5   19.98    1.14
  -1  -9   5   22.57    1.14
   1  -9  -5   22.21    1.11
   1   9   5   21.05    1.14
  -1  -9   5   20.71    1.09
  -1  -9   5   20.71    1.14
  -1   9  -5   21.45    1.16
   1   9   5   20.73    1.16
  -1   9  -5   20.57    1.13
  -1  -9   5   23.02    1.14
   1  10  -5    2.97    0.43
  -1  10   5    2.78    0.40
   1 -10   5    2.87    0.41
  -1  10   5    2.94    0.37
   1 -10   5    2.60    0.35
  -1 -10  -5    2.52    0.35
  -1 -10  -5    4.12    0.41
   1  10  -5    2.62    0.36
   1 -10   5    3.48    0.38
   1  10  -5    2.48    0.35
   1 -10   5    3.61    0.42
  -1 -10   5    2.83    0.40
   1 -10  -5    3.04    0.37
   1 -10  -5    3.00    0.34
  -1 -10   5    2.87    0.34
  -1 -10   5    3.38    0.39
  -1  10  -5    3.64    0.42
  -1 -10   5    2.91    0.38
   1  10   5    3.48    0.43
   1  10   5    3.04    0.38
  -1  10  -5    2.62    0.40
  -1  11   5    3.27    0.42
   1 -11   5    4.09    0.42
  -1  11   5    3.52    0.42
   1  11  -5    3.56    0.40
  -1 -11  -5    4.02    0.41
   1 -11   5    4.24    0.43
  -1 -11  -5    3.86    0.44
   1  11  -5    2.57    0.39
   1  11  -5    4.14    0.49
  -1 -11  -5    3.62    0.42
   1  11  -5    3.16    0.42
   1 -11   5    4.35    0.46
   1  11   5    3.55    0.45
   1 -11  -5    3.29    0.41
  -1  11  -5    3.73    0.44
   1 -11  -5    4.52    0.42
   1 -11  -5    3.16    0.38
  -1  11  -5    2.59    0.44
  -1 -11   5    3.61    0.39
  -1 -11   5    4.91    0.45
  -1 -11   5    4.09    0.52
   1  11   5    3.53    0.43
  -1 -11   5    4.49    0.46
   1  12  -5    9.77    0.66
   1  12  -5    9.25    0.71
   1 -12   5    7.92    0.61
   1  12  -5    8.91    0.68
  -1 -12  -5    9.01    0.66
   1 -12   5    8.87    0.65
  -1  12   5    8.42    0.68
  -1  12   5    8.47    0.68
  -1 -12  -5    8.80    0.68
  -1 -12  -5    9.47    0.67
   1  12  -5    8.25    0.68
   1 -12   5    9.62    0.68
   1 -12  -5    9.39    0.65
  -1  12  -5    9.14    0.68
   1  12   5    8.62    0.70
  -1 -12   5    9.37    0.69
   1  12   5    8.73    0.72
  -1  12  -5    8.53    0.67
  -1  12  -5    8.71    0.67
   1 -12  -5    9.03    0.69
  -1 -12   5    8.82    0.63
  -1 -12   5    9.95    0.68
   1 -12  -5    9.66    0.65
  -1  13   5    2.55    0.41
   1  13  -5    2.79    0.43
  -1  13   5    2.50    0.41
   1 -13   5    3.87    0.46
  -1 -13  -5    3.61    0.49
   1  13  -5    3.14    0.44
   1  13  -5    2.98    0.46
   1  13  -5    2.89    0.43
  -1  13  -5    3.50    0.47
   1  13   5    2.71    0.41
  -1  13  -5    2.14    0.40
   1  13   5    2.97    0.45
  -1 -13   5    3.82    0.46
  -1 -13   5    3.00    0.41
  -1  13  -5    3.30    0.45
   1 -13  -5    3.11    0.42
   1  14  -5   11.39    0.82
  -1  14   5   11.28    0.83
   1  14  -5   11.60    0.80
  -1  14   5   11.50    0.85
   1  14  -5   11.69    0.81
   1  14  -5   11.91    0.86
   1  14   5   10.99    0.81
  -1  14  -5   10.59    0.80
  -1 -14   5   11.87    0.82
  -1  14  -5   11.38    0.80
   1  14   5   11.08    0.84
  -1  14  -5   11.03    0.81
   1  15  -5    0.53    0.34
   1  15  -5    0.83    0.34
  -1  15   5    1.16    0.37
  -1  15   5    0.47    0.34
   1  15  -5    0.91    0.37
   1  15  -5    1.33    0.44
   1  15   5    0.49    0.33
   1  15   5    1.22    0.39
  -1  15  -5    1.06    0.35
  -1  15  -5    0.92    0.39
  -1  15  -5    0.57    0.32
  -1  16   5    8.15    0.77
   1  16  -5   10.93    0.85
   1  16  -5    9.95    0.80
   1  16  -5   10.16    0.82
   1  16  -5    7.72    0.82
  -1  16   5   10.45    0.86
  -1  16  -5   11.67    0.84
   1  16   5   10.41    0.85
  -1  16  -5    9.28    0.79
  -1  16  -5   11.36    0.84
   1  16   5   10.50    0.86
  -1  17   5   50.46    2.48
   1  17  -5   47.12    2.43
   1  17  -5   45.95    2.49
   1  17  -5   47.51    2.45
  -1  17   5   47.53    2.44
   1  17  -5   47.48    2.42
  -1  17  -5   49.90    2.48
  -1  17  -5   50.55    2.45
  -1  17  -5   45.52    2.42
   1  17   5   49.73    2.48
   1  17   5   44.91    2.42
   1  18  -5    1.56    0.48
   1  18  -5    1.84    0.51
   1  18  -5    1.60    0.45
  -1  18   5    2.24    0.53
  -1  18   5    3.02    0.58
   1  18  -5    0.92    0.53
  -1  18  -5    2.16    0.50
   1  18   5    1.49    0.47
  -1  18  -5    1.62    0.50
   1  18   5    1.74    0.47
  -1  18  -5    1.70    0.47
  -1  19   5    2.40    0.57
   1  19  -5    3.05    0.59
  -1  19   5    2.61    0.58
   1  19  -5    2.41    0.55
   1  19  -5    2.83    0.53
   1  19  -5    2.21    0.52
   1  19   5    2.79    0.58
  -1  19  -5    2.13    0.52
  -1  19  -5    1.92    0.51
   1  19   5    2.52    0.55
  -1  19  -5    2.11    0.52
  -1  20   5    0.68    0.44
   1  20  -5    0.77    0.45
  -1  20   5    0.62    0.50
   1  20  -5    0.26    0.44
   1  20  -5    0.74    0.46
   1  20  -5    0.31    0.46
   1  20   5    0.20    0.49
   1  20   5   -0.10    0.45
  -1  20  -5   -0.01    0.46
  -1  20  -5    0.14    0.43
  -1  20  -5   -0.94    0.41
  -1  21   5    7.44    0.84
   1  21  -5    6.19    0.74
   1  21  -5    4.81    0.65
  -1  21   5    6.06    0.77
   1  21  -5    5.94    0.77
  -1  21  -5    6.58    0.74
   1  21   5    6.93    0.81
   1  21   5    6.08    0.73
  -1  21  -5    4.91    0.70
  -1  21  -5    6.12    0.72
   1  22  -5   -1.00    0.46
  -1  22   5    0.22    0.53
  -1  22   5    0.25    0.53
   1  22  -5    0.57    0.51
   1  22  -5   -0.44    0.48
  -1  22  -5   -1.72    0.47
   1  22   5    0.22    0.54
  -1  22  -5    0.11    0.47
  -1  22  -5   -1.86    0.46
   1  22   5   -1.17    0.49
   1  23  -5   11.95    1.05
  -1  23   5   13.31    1.19
   1  23  -5   11.88    1.07
  -1  23   5   13.11    1.15
   1  23  -5   15.64    1.15
   1  23   5   13.81    1.18
  -1  23  -5    7.86    0.99
   1  23   5   13.50    1.20
  -1  23  -5   10.61    1.05
  -1  23  -5   12.83    1.15
  -1  24   5    1.40    0.69
   1  24  -5    1.87    0.59
   1  24  -5    2.59    0.68
   1  24  -5    1.34    0.61
  -1  24   5    1.03    0.56
  -1  24  -5    1.99    0.66
  -1  24  -5    1.49    0.64
  -1  24  -5    1.21    0.59
   1  24   5    1.68    0.61
   1  24   5    2.10    0.67
   1  25  -5    0.83    0.58
  -1  25   5    0.70    0.64
  -1  25   5    0.93    0.67
   1  25  -5    1.10    0.55
   1  25  -5    1.47    0.61
  -1  25  -5    0.85    0.56
  -1  25  -5    1.57    0.65
  -1  25  -5    0.64    0.57
   1  25   5    1.41    0.67
   1  25   5    1.89    0.68
   1  26  -5    4.82    0.81
   1  26  -5    5.76    0.89
  -1  26   5    5.22    0.89
   1  26  -5    5.72    0.84
  -1  26   5    5.35    0.94
   1  26   5    4.94    0.91
  -1  26  -5    5.79    0.92
  -1  26  -5    5.27    0.83
   1  26   5    6.39    0.86
  -1  26  -5    5.68    0.82
  -1  27   5    7.31    1.08
   1  27  -5    5.03    0.88
   1  27  -5    6.80    0.93
   1  27  -5    8.43    1.00
  -1  27   5    7.12    0.94
   1  27   5    6.68    1.03
   1  27   5    9.11    1.05
  -1  27  -5    7.16    0.91
  -1  27  -5    6.71    0.96
  -1  27  -5    4.39    0.87
   1  28  -5    0.18    0.64
   1  28  -5   -1.45    0.59
   1  28  -5   -1.55    0.64
  -1  28   5    0.65    0.71
   1  28   5   -0.32    0.75
  -1  28  -5    0.89    0.66
  -1  28  -5   -0.53    0.64
  -1  28  -5    0.05    0.72
   1  28   5    0.02    0.61
   1  29  -5    0.37    0.75
  -1  29   5    1.96    0.82
   1  29  -5    1.10    0.68
   1  29  -5    1.81    0.81
  -1  29  -5   -0.62    0.68
   1  29   5    0.38    0.77
  -1  29  -5    2.13    0.75
  -1  29  -5    1.52    0.82
   1  29   5    2.27    0.84
   1  30  -5   -0.80    0.68
  -1  30   5   -0.21    0.77
   1  30  -5   -0.51    0.68
   1  30  -5    0.52    0.71
   1  30   5    0.33    0.82
  -1  30  -5   -1.39    0.67
  -1  30  -5   -0.52    0.66
   1  30   5    0.85    0.82
   1  31  -5   -0.38    0.70
   1  31  -5    1.23    0.80
  -1  31   5    0.16    0.78
  -1  31  -5    0.44    0.83
  -1  31  -5    1.24    0.73
   1  31   5    0.03    0.72
   1  31   5   -0.08    0.68
  -1   0   6    3.31    0.28
  -1   0  -6    2.08    0.29
  -1   0  -6    3.25    0.32
   1   0   6    2.58    0.31
   1   0   6    3.03    0.31
   1   0  -6    2.80    0.30
   1   0  -6    3.19    0.28
  -1   0   6    2.76    0.29
  -1  -1  -6   44.44    2.18
   1  -1   6   44.39    2.17
  -1   1   6   48.21    2.16
   1  -1   6   45.96    2.17
  -1  -1  -6   47.93    2.18
  -1   1   6   46.89    2.14
   1   1  -6   44.23    2.17
  -1   1  -6   46.43    2.18
   1   1   6   46.09    2.17
   1   1   6   46.55    2.17
   1  -1  -6   47.94    2.17
   1  -1  -6   46.81    2.15
  -1   1  -6   47.47    2.18
  -1  -1   6   46.79    2.16
  -1  -1   6   45.11    2.14
   1  -2   6   12.54    0.74
  -1  -2  -6   13.92    0.74
   1  -2   6   13.51    0.75
  -1   2   6   12.89    0.65
  -1  -2  -6   14.58    0.76
   1   2  -6   12.95    0.73
   1   2   6   14.30    0.71
  -1  -2   6   12.71    0.73
   1   2   6   13.52    0.76
   1  -2  -6   12.94    0.73
  -1   2  -6   13.53    0.75
   1  -2  -6   14.16    0.71
   1   2   6   13.54    0.75
  -1  -3  -6    0.34    0.17
   1  -3   6    0.45    0.21
  -1   3   6    0.19    0.13
   1   3  -6    0.80    0.24
  -1  -3  -6    0.20    0.22
  -1  -3  -6    0.68    0.24
   1  -3  -6    0.41    0.13
   1  -3  -6    0.55    0.18
   1   3   6    0.28    0.17
  -1  -3   6    0.38    0.19
  -1   3  -6    0.33    0.23
   1  -3  -6    0.55    0.21
  -1  -3   6    0.02    0.20
   1  -4   6    2.42    0.31
   1   4  -6    1.84    0.27
  -1   4   6    2.18    0.21
  -1  -4  -6    2.29    0.24
  -1  -4  -6    1.62    0.27
  -1  -4   6    2.48    0.29
   1  -4  -6    2.32    0.21
   1   4   6    2.09    0.24
  -1   4  -6    1.97    0.29
  -1  -4   6    2.17    0.26
  -1  -5  -6    4.14    0.35
   1   5  -6    4.49    0.41
   1  -5   6    3.85    0.37
  -1   5   6    3.75    0.30
   1   5   6    3.66    0.32
  -1   5  -6    2.87    0.34
   1  -5  -6    4.05    0.30
  -1  -5   6    5.07    0.40
  -1  -5   6    4.75    0.39
   1  -6   6    5.39    0.47
   1   6  -6    6.16    0.51
  -1   6   6    6.50    0.43
  -1  -6  -6    6.07    0.44
   1  -6  -6    6.25    0.41
  -1  -6   6    6.20    0.49
  -1   6  -6    5.74    0.49
   1   6   6    5.52    0.46
  -1  -6   6    5.58    0.49
  -1   7   6   16.99    0.99
   1  -7   6   19.71    1.02
  -1  -7  -6   19.29    0.95
   1  -7   6   18.52    0.98
   1   7  -6   17.07    0.99
   1   7  -6   17.75    0.99
  -1   7   6   18.74    0.95
   1   7   6   18.09    0.98
  -1  -7   6   18.97    0.99
  -1   7  -6   18.10    1.00
   1  -7  -6   19.29    0.94
  -1   7  -6   17.21    1.01
  -1  -7   6   17.51    0.94
  -1  -7   6   17.57    0.98
   1   8  -6   47.85    2.28
  -1  -8  -6   44.52    2.23
   1  -8   6   44.89    2.24
   1   8  -6   49.30    2.28
   1  -8   6   47.24    2.26
  -1   8   6   46.75    2.23
  -1   8   6   46.48    2.27
   1  -8   6   44.19    2.27
  -1   8  -6   47.17    2.27
  -1  -8   6   51.19    2.27
  -1  -8   6   48.64    2.24
   1  -8  -6   48.52    2.22
  -1  -8   6   48.54    2.28
  -1   8  -6   47.39    2.29
   1   8   6   46.17    2.25
   1   9  -6    6.61    0.52
   1   9  -6    5.43    0.51
   1   9  -6    6.32    0.56
   1  -9   6    6.85    0.52
  -1   9   6    6.98    0.56
  -1  -9  -6    7.54    0.52
   1  -9   6    6.75    0.56
   1  -9   6    6.35    0.53
  -1   9   6    6.84    0.51
  -1   9  -6    6.63    0.56
   1  -9  -6    6.93    0.51
  -1   9  -6    6.67    0.57
  -1  -9   6    6.72    0.49
   1   9   6    6.21    0.52
  -1  -9   6    6.84    0.54
  -1  -9   6    6.15    0.53
   1   9   6    6.10    0.54
   1 -10   6    2.57    0.33
   1  10  -6    2.30    0.38
  -1 -10  -6    3.61    0.38
  -1  10   6    2.37    0.37
  -1  10   6    2.83    0.36
   1  10  -6    2.19    0.38
   1 -10   6    3.89    0.41
   1 -10   6    3.31    0.43
   1  10  -6    3.19    0.40
   1  10   6    2.69    0.39
  -1  10  -6    2.35    0.40
  -1 -10   6    2.90    0.39
  -1 -10   6    2.39    0.33
  -1 -10   6    3.08    0.39
   1 -10  -6    2.97    0.35
   1  10   6    2.44    0.38
  -1  10  -6    2.67    0.38
   1 -11   6    1.74    0.33
   1  11  -6    1.83    0.36
   1 -11   6    1.69    0.32
   1  11  -6    2.12    0.42
  -1 -11  -6    2.39    0.36
  -1  11   6    1.63    0.35
  -1  11   6    2.17    0.35
   1  11  -6    1.99    0.38
  -1 -11   6    2.01    0.34
   1 -11  -6    1.34    0.31
  -1 -11   6    1.63    0.31
   1 -11  -6    2.01    0.35
   1  11   6    2.05    0.36
  -1  11  -6    1.81    0.37
   1  11   6    1.81    0.38
  -1  11  -6    1.49    0.35
   1 -12   6    0.73    0.31
   1  12  -6    0.52    0.33
  -1  12   6    0.59    0.32
  -1 -12  -6    0.40    0.28
  -1 -12  -6    0.38    0.28
   1  12  -6    1.23    0.40
   1  12  -6    0.49    0.31
  -1  12   6    0.28    0.29
  -1  12  -6    0.99    0.33
  -1 -12   6    0.58    0.30
   1  12   6    0.53    0.35
  -1  12  -6    0.74    0.35
  -1 -12   6    1.00    0.33
   1  12   6    0.38    0.32
  -1 -12   6    0.74    0.26
   1 -12  -6    1.06    0.33
   1 -12  -6    0.84    0.29
   1  13  -6    9.70    0.77
   1 -13   6   10.74    0.78
   1  13  -6   10.82    0.80
  -1  13   6   10.86    0.77
   1  13  -6    9.82    0.85
  -1  13   6   10.84    0.82
  -1 -13   6   11.44    0.76
  -1  13  -6    9.96    0.77
  -1  13  -6   10.69    0.78
   1  13   6    9.61    0.80
   1  13   6   11.12    0.79
   1 -13  -6   11.86    0.74
   1  14  -6    9.82    0.76
  -1  14   6    9.44    0.77
   1  14  -6    9.78    0.77
  -1  14   6    9.23    0.76
   1  14  -6   10.25    0.81
  -1  14  -6    9.72    0.76
   1  14   6   10.13    0.78
  -1  14  -6   10.95    0.80
   1  14   6    9.89    0.81
   1  15  -6    3.86    0.50
   1  15  -6    2.96    0.52
   1  15  -6    3.40    0.50
  -1  15   6    3.25    0.52
   1  15  -6    3.08    0.46
  -1  15   6    3.67    0.50
   1  15   6    3.11    0.50
  -1  15  -6    2.49    0.45
  -1  15  -6    2.77    0.45
   1  15   6    2.41    0.48
   1  16  -6   46.71    2.34
  -1  16   6   42.97    2.33
   1  16  -6   46.46    2.34
  -1  16   6   46.16    2.35
   1  16  -6   47.25    2.32
   1  16  -6   42.75    2.38
   1  16   6   46.00    2.36
  -1  16  -6   46.04    2.33
  -1  16  -6   47.45    2.36
   1  16   6   45.89    2.36
   1  17  -6   17.74    1.24
  -1  17   6   18.91    1.23
  -1  17   6   18.31    1.24
   1  17  -6   20.38    1.24
   1  17  -6   19.55    1.20
  -1  17  -6   21.46    1.24
  -1  17  -6   17.75    1.21
   1  17   6   19.52    1.22
   1  17   6   19.54    1.26
  -1  18   6   35.66    2.00
   1  18  -6   39.54    1.99
   1  18  -6   33.79    1.97
  -1  18   6   38.39    2.04
   1  18  -6   36.67    2.00
  -1  18  -6   35.24    2.02
   1  18   6   38.23    2.04
  -1  18  -6   38.13    2.01
   1  18   6   40.33    2.05
  -1  19   6    8.02    0.78
   1  19  -6    7.93    0.82
   1  19  -6    6.80    0.72
  -1  19   6    8.66    0.83
   1  19  -6    6.27    0.67
  -1  19  -6    8.50    0.76
  -1  19  -6    5.77    0.73
   1  19   6    8.69    0.84
  -1  19  -6    6.16    0.71
   1  19   6    9.17    0.83
   1  20  -6    4.79    0.69
   1  20  -6    5.07    0.68
   1  20  -6    3.83    0.59
  -1  20   6    4.02    0.63
  -1  20   6    4.90    0.69
  -1  20  -6    3.53    0.67
  -1  20  -6    4.61    0.65
   1  20   6    4.64    0.65
   1  20   6    5.36    0.74
  -1  20  -6    4.92    0.67
   1  21  -6    1.15    0.49
  -1  21   6    1.12    0.58
  -1  21   6    1.43    0.50
   1  21  -6    1.00    0.53
   1  21  -6    0.62    0.49
  -1  21  -6    0.46    0.54
   1  21   6    0.69    0.48
   1  21   6    1.05    0.50
  -1  21  -6    1.07    0.49
  -1  21  -6    1.24    0.51
   1  22  -6    3.69    0.68
   1  22  -6    6.06    0.76
   1  22  -6    4.86    0.70
  -1  22   6    5.12    0.77
  -1  22   6    5.01    0.74
  -1  22  -6    2.73    0.66
   1  22   6    5.10    0.78
   1  22   6    6.24    0.82
  -1  22  -6    4.68    0.76
  -1  22  -6    3.69    0.67
  -1  23   6    6.65    0.89
   1  23  -6    7.37    0.85
   1  23  -6    8.31    0.88
   1  23  -6    8.49    0.93
  -1  23   6    8.24    0.90
   1  23   6    7.63    0.94
   1  23   6    6.89    0.86
  -1  23  -6    9.10    0.96
  -1  23  -6    6.87    0.85
  -1  24   6    3.39    0.75
   1  24  -6    3.58    0.72
   1  24  -6    2.55    0.65
  -1  24   6    4.00    0.76
   1  24  -6    4.12    0.70
   1  24   6    2.49    0.72
   1  24   6    4.41    0.82
  -1  24  -6    4.26    0.74
  -1  24  -6    3.27    0.68
   1  25  -6    3.62    0.67
  -1  25   6    4.26    0.80
   1  25  -6    3.77    0.70
   1  25  -6    4.45    0.72
  -1  25   6    5.48    0.86
  -1  25  -6    3.91    0.71
  -1  25  -6    3.44    0.71
   1  25   6    3.02    0.70
   1  25   6    3.40    0.80
  -1  26   6    9.35    1.11
  -1  26   6   11.42    1.15
   1  26  -6   10.28    1.05
   1  26  -6   10.76    1.06
   1  26  -6   11.25    1.13
  -1  26  -6    9.71    1.01
   1  26   6    8.77    1.06
  -1  26  -6   10.06    1.12
   1  26   6   10.87    1.13
  -1  27   6    1.21    0.78
   1  27  -6    2.56    0.77
  -1  27   6    1.56    0.80
   1  27  -6    1.97    0.74
   1  27   6    2.43    0.75
  -1  27  -6    3.46    0.82
  -1  27  -6    0.65    0.66
   1  27   6    1.49    0.80
   1  28  -6    8.96    1.11
   1  28  -6    8.27    1.05
  -1  28   6    7.71    1.02
  -1  28  -6    9.69    1.13
   1  28   6   10.99    1.18
   1  28   6    7.90    1.16
  -1  28  -6    8.94    1.05
  -1  29   6    2.31    0.87
   1  29  -6    2.38    0.80
   1  29  -6    1.41    0.77
  -1  29  -6    2.58    0.86
   1  29   6    1.89    0.92
  -1  29  -6    0.63    0.73
   1  29   6    2.09    0.80
   1  30  -6    2.27    0.84
  -1  30   6    3.59    0.94
   1  30  -6    3.60    0.93
  -1  30  -6    2.94    0.89
   1  30   6    2.59    0.91
   1  30   6    4.59    0.95
  -1  30  -6    2.02    0.82
  -1  31   6   -1.04    0.74
   1  31  -6    0.07    0.80
   1  31  -6   -0.41    0.71
  -1  31  -6   -0.76    0.75
  -1  31  -6    0.42    0.74
   1  31   6    0.56    0.81
   1  31   6   -1.28    0.64
  -1   0   7   18.86    1.00
   1   0   7   18.33    1.00
   1   0  -7   18.34    1.00
   1   0  -7   19.48    0.98
   1   0   7   20.19    1.02
  -1   0  -7   19.49    1.02
  -1   0   7   19.88    0.98
  -1   0  -7   19.48    1.03
   1  -1   7    0.40    0.23
   1   1  -7    0.28    0.23
  -1  -1  -7    0.11    0.25
  -1  -1  -7    0.09    0.23
  -1   1   7    0.46    0.19
   1  -1   7    0.30    0.23
  -1   1   7    0.20    0.21
   1   1   7    0.31    0.22
  -1  -1   7    0.02    0.21
   1  -1  -7    0.47    0.24
   1   1   7    0.26    0.22
  -1   1  -7    0.26    0.22
  -1  -1   7    0.59    0.21
  -1   1  -7    0.10    0.24
   1  -1  -7    0.24    0.20
  -1  -2  -7    5.18    0.46
  -1   2   7    6.24    0.46
  -1   2   7    5.67    0.35
   1  -2   7    5.99    0.48
   1   2  -7    5.96    0.47
   1  -2   7    5.90    0.47
  -1   2   7    6.23    0.42
  -1  -2  -7    5.61    0.48
  -1   2  -7    6.09    0.48
  -1  -2   7    5.43    0.43
   1  -2  -7    5.16    0.42
   1   2   7    5.58    0.42
   1   2   7    6.45    0.48
   1  -2  -7    6.17    0.48
   1   2   7    7.13    0.49
  -1  -2   7    5.91    0.46
  -1  -3  -7   32.18    1.61
  -1   3   7   33.45    1.54
   1   3  -7   32.02    1.62
  -1  -3  -7   33.78    1.63
   1  -3   7   32.00    1.61
   1  -3   7   32.97    1.62
   1  -3  -7   33.74    1.59
   1  -3  -7   35.18    1.61
   1   3   7   33.53    1.58
  -1   3  -7   32.57    1.63
  -1  -3   7   34.63    1.62
  -1  -4  -7    0.85    0.28
   1   4  -7    2.72    0.33
   1  -4   7    2.29    0.32
  -1   4   7    2.24    0.22
  -1  -4  -7    2.14    0.31
  -1  -4  -7    2.33    0.26
  -1  -4   7    2.43    0.29
   1   4   7    2.39    0.26
   1  -4  -7    2.33    0.22
  -1   4  -7    2.48    0.34
  -1  -4   7    2.10    0.31
  -1  -5  -7   44.43    1.96
   1  -5   7   42.99    1.99
   1   5  -7   42.72    1.99
  -1   5   7   41.53    1.93
  -1  -5   7   37.04    1.97
   1   5   7   38.24    1.95
   1  -5  -7   42.88    1.92
  -1  -5   7   41.91    1.98
  -1  -6  -7   11.88    0.66
   1   6  -7   10.66    0.71
  -1   6   7   10.68    0.64
   1  -6   7   10.86    0.70
   1   6   7   11.38    0.66
  -1  -6   7   11.82    0.71
  -1   6  -7   10.58    0.71
  -1  -6   7   12.53    0.71
   1  -6  -7   11.93    0.63
   1   7  -7  186.86    8.62
  -1   7   7  191.69    8.58
   1  -7   7  197.14    8.65
   1   7  -7  187.06    8.63
  -1  -7  -7  194.65    8.59
   1  -7   7  191.63    8.62
   1   7   7  188.04    8.60
  -1  -7   7  185.75    8.61
  -1  -7   7  192.07    8.62
  -1   7  -7  187.65    8.62
   1  -7  -7  193.28    8.57
  -1   8   7    8.48    0.67
   1  -8   7    9.60    0.68
  -1  -8  -7    9.02    0.58
   1  -8   7    8.91    0.63
  -1   8   7    8.72    0.59
   1   8  -7    8.95    0.62
   1   8  -7    8.93    0.65
  -1  -8   7    9.07    0.59
  -1   8  -7    8.56    0.66
   1  -8  -7    9.29    0.57
  -1  -8   7    8.59    0.65
  -1  -8   7    9.36    0.65
   1   8   7    9.61    0.61
  -1   8  -7    8.59    0.67
   1   9  -7    9.16    0.67
  -1  -9  -7    9.38    0.61
   1  -9   7    8.61    0.70
   1  -9   7    9.77    0.65
  -1   9   7    9.06    0.60
   1  -9   7    9.23    0.63
  -1   9   7    9.19    0.69
   1   9  -7    8.57    0.67
   1   9   7    9.25    0.63
  -1   9  -7    8.14    0.65
   1  -9  -7   10.12    0.59
  -1  -9   7    9.88    0.67
  -1  -9   7    8.21    0.60
  -1   9  -7    8.03    0.66
  -1  -9   7    9.54    0.69
  -1 -10  -7    2.30    0.32
   1 -10   7    1.86    0.34
   1 -10   7    1.43    0.35
   1 -10   7    1.39    0.32
   1  10  -7    2.22    0.39
  -1  10   7    1.87    0.35
   1  10  -7    1.51    0.34
  -1  10   7    1.36    0.30
   1  10   7    1.20    0.36
   1 -10  -7    2.01    0.30
  -1  10  -7    1.41    0.36
  -1 -10   7    1.75    0.29
   1  10   7    1.09    0.31
  -1 -10   7    1.43    0.32
  -1 -10   7    1.95    0.34
  -1  10  -7    1.69    0.35
   1 -11   7    1.19    0.31
  -1 -11  -7    0.87    0.29
   1 -11   7    0.74    0.30
  -1  11   7    1.24    0.32
   1  11  -7    0.52    0.29
  -1  11   7    1.01    0.33
   1  11  -7    1.30    0.37
  -1  11  -7    1.62    0.35
  -1 -11   7    1.20    0.32
   1  11   7    0.96    0.33
  -1  11  -7    1.21    0.34
   1 -11  -7    1.20    0.29
  -1 -11   7    1.05    0.29
   1  11   7    0.87    0.32
   1  12  -7    2.20    0.40
  -1  12   7    1.87    0.36
  -1  12   7    2.38    0.42
  -1 -12  -7    2.25    0.36
   1  12  -7    2.69    0.45
   1  12   7    2.25    0.38
  -1  12  -7    1.52    0.38
  -1  12  -7    2.05    0.39
   1 -12  -7    2.41    0.36
  -1 -12   7    2.63    0.35
   1  12   7    2.67    0.44
   1  13  -7   36.20    1.85
   1  13  -7   35.40    1.84
  -1  13   7   33.54    1.84
  -1  13   7   36.18    1.82
  -1  13  -7   35.26    1.86
  -1  13  -7   34.21    1.83
   1  13   7   34.37    1.84
   1 -13  -7   39.27    1.82
   1  13   7   36.10    1.84
  -1  14   7    0.18    0.32
   1  14  -7   -0.11    0.31
  -1  14   7   -0.35    0.30
   1  14  -7   -0.19    0.32
   1  14   7   -0.05    0.34
   1  14   7   -0.16    0.31
  -1  14  -7    0.43    0.38
  -1  14  -7    0.01    0.30
  -1  15   7   23.81    1.44
   1  15  -7   24.76    1.40
  -1  15   7   26.45    1.40
   1  15  -7   23.97    1.39
  -1  15  -7   24.18    1.39
   1  15   7   23.34    1.40
  -1  15  -7   26.70    1.44
   1  15   7   22.53    1.39
  -1  16   7    3.31    0.60
  -1  16   7    3.63    0.57
   1  16  -7    3.37    0.51
   1  16  -7    4.19    0.58
  -1  16  -7    3.14    0.55
   1  16   7    2.99    0.56
   1  16   7    3.08    0.53
  -1  16  -7    5.18    0.64
   1  17  -7  166.17    7.56
   1  17  -7  149.70    7.52
  -1  17   7  166.88    7.58
  -1  17   7  168.57    7.57
  -1  17  -7  160.29    7.54
   1  17   7  160.58    7.56
  -1  17  -7  163.46    7.57
   1  17   7  170.45    7.59
   1  18  -7   13.68    1.07
  -1  18   7   13.32    1.04
   1  18  -7   13.75    1.06
  -1  18   7   15.23    1.09
  -1  18  -7   13.36    1.08
   1  18   7   13.41    1.04
  -1  18  -7   15.87    1.07
   1  18   7   14.65    1.09
   1  19  -7   19.16    1.28
   1  19  -7   18.13    1.25
  -1  19   7   18.45    1.25
  -1  19   7   20.50    1.30
  -1  19  -7   18.06    1.28
   1  19   7   18.57    1.28
  -1  19  -7   18.59    1.25
   1  19   7   19.78    1.31
  -1  20   7    1.01    0.48
   1  20  -7    0.52    0.50
  -1  20   7    1.81    0.53
   1  20  -7    1.13    0.49
   1  20   7    1.44    0.54
  -1  20  -7   -0.24    0.51
   1  20   7    0.01    0.44
  -1  20  -7    0.68    0.47
   1  21  -7    0.44    0.50
   1  21  -7    1.18    0.53
  -1  21   7    2.38    0.60
  -1  21   7    1.62    0.56
  -1  21  -7    1.79    0.55
   1  21   7    0.93    0.48
   1  21   7    1.03    0.55
  -1  21  -7    1.48    0.54
   1  22  -7   -0.34    0.47
  -1  22   7   -0.18    0.55
  -1  22   7    1.05    0.58
   1  22  -7    1.06    0.54
   1  22   7   -0.23    0.52
  -1  22  -7   -0.43    0.50
  -1  22  -7    0.29    0.54
   1  22   7   -0.12    0.47
  -1  23   7   21.70    1.53
   1  23  -7   22.32    1.47
   1  23  -7   22.32    1.48
  -1  23   7   20.57    1.52
   1  23   7   19.03    1.51
   1  23   7   21.31    1.46
  -1  23  -7   20.89    1.45
  -1  23  -7   21.83    1.50
   1  24  -7   -0.08    0.54
  -1  24   7    1.18    0.61
   1  24  -7   -0.49    0.50
  -1  24   7   -0.17    0.55
   1  24   7    0.46    0.58
   1  24   7    0.49    0.60
  -1  24  -7    1.45    0.62
  -1  24  -7    0.24    0.55
   1  25  -7    6.20    0.85
   1  25  -7    5.59    0.81
  -1  25   7    5.53    0.85
  -1  25   7    5.93    0.92
  -1  25  -7    6.90    0.90
   1  25   7    5.58    0.93
   1  25   7    8.11    0.98
  -1  25  -7    4.59    0.81
   1  26  -7    1.96    0.68
   1  26  -7    2.86    0.73
  -1  26   7    2.52    0.75
  -1  26   7    2.01    0.71
   1  26   7    1.41    0.77
  -1  26  -7    3.87    0.76
   1  26   7    3.07    0.80
  -1  26  -7    2.43    0.71
   1  27  -7   29.53    1.92
   1  27  -7   29.00    1.89
  -1  27   7   29.15    1.98
  -1  27   7   26.11    1.96
  -1  27  -7   27.96    1.90
  -1  27  -7   29.68    1.94
   1  27   7   26.37    1.90
   1  27   7   31.70    1.99
   1  28  -7    2.66    0.82
  -1  28   7    2.62    0.82
   1  28  -7    2.59    0.78
  -1  28   7    0.90    0.74
   1  28   7    3.24    0.85
  -1  28  -7    1.86    0.82
   1  28   7    3.79    0.95
  -1  28  -7    2.39    0.75
  -1  29   7   16.88    1.57
   1  29  -7   21.79    1.61
   1  29  -7   17.93    1.52
  -1  29  -7   17.18    1.48
   1  29   7   13.62    1.54
  -1  29  -7   18.97    1.54
   1  29   7   19.60    1.56
   1  30  -7   -0.01    0.73
  -1  30   7    0.63    0.83
   1  30  -7   -0.06    0.72
  -1  30  -7    0.57    0.78
  -1  30  -7    0.92    0.73
   1  30   7    0.23    0.79
   1  30   7   -0.90    0.75
   1  31  -7    1.08    0.80
   1  31  -7    0.38    0.77
  -1  31   7    0.44    0.74
   1  31   7    1.91    0.83
  -1  31  -7    1.47    0.79
   1  31   7    1.23    0.79
  -1  31  -7    2.12    0.86
   1   0   8   19.62    1.04
   1   0  -8   18.71    1.04
   1   0  -8   19.44    1.01
  -1   0   8   20.37    1.03
  -1   0   8   19.63    1.00
   1   0   8   18.72    1.05
  -1   0  -8   20.06    1.06
  -1   0  -8   18.64    1.03
  -1  -1  -8   12.14    0.71
   1   1  -8   10.89    0.69
  -1   1   8   11.41    0.67
  -1  -1  -8   11.83    0.71
  -1   1   8   11.11    0.64
   1  -1   8   10.29    0.69
   1  -1   8   11.13    0.69
   1   1   8   10.74    0.68
   1  -1  -8   11.06    0.69
   1   1   8   10.36    0.67
  -1  -1   8   10.68    0.68
  -1   1  -8   11.17    0.72
   1  -1  -8   10.32    0.66
  -1  -1   8   10.90    0.66
  -1   1  -8   10.58    0.72
  -1   2   8   25.64    1.24
   1  -2   8   22.70    1.25
  -1  -2  -8   25.86    1.28
  -1   2   8   25.64    1.24
   1   2  -8   23.36    1.27
  -1   2   8   24.25    1.17
  -1  -2  -8   24.75    1.26
   1  -2   8   25.14    1.27
   1   2   8   25.11    1.27
  -1  -2   8   24.10    1.25
   1  -2  -8   25.63    1.27
  -1  -2   8   24.27    1.23
   1   2   8   25.47    1.26
   1  -2  -8   24.56    1.23
  -1   2  -8   24.40    1.28
  -1  -3  -8    0.77    0.28
   1  -3   8    0.82    0.27
  -1   3   8    1.05    0.17
  -1  -3  -8    1.11    0.27
   1  -3   8    1.52    0.31
   1   3  -8    1.21    0.29
   1  -3  -8    1.34    0.29
   1  -3  -8    1.07    0.25
  -1  -3   8    0.82    0.28
  -1   3  -8    1.10    0.30
   1   3   8    0.81    0.21
   1   3   8    1.76    0.31
   1  -4   8   70.78    3.27
   1   4  -8   69.67    3.27
  -1   4   8   70.41    3.19
  -1  -4  -8   69.68    3.26
  -1  -4  -8   70.10    3.28
   1  -4  -8   69.84    3.19
  -1  -4   8   68.83    3.24
   1   4   8   70.99    3.22
  -1   4  -8   71.41    3.28
   1  -4  -8   71.49    3.24
  -1  -4   8   69.23    3.26
   1  -4  -8   70.13    3.26
  -1  -5  -8    0.06    0.20
  -1   5   8    0.42    0.18
   1   5  -8    0.14    0.25
  -1  -5  -8    0.15    0.27
   1  -5   8    0.27    0.26
  -1  -5  -8    0.27    0.26
  -1  -5   8    0.09    0.24
  -1  -5   8    0.29    0.26
   1  -5  -8    0.02    0.16
  -1   5  -8    0.07    0.27
   1   5   8    0.07    0.20
   1  -6   8  215.33    9.84
   1   6  -8  215.17    9.85
  -1   6   8  218.92    9.79
  -1  -6  -8  218.62    9.81
  -1  -6   8  224.58    9.85
  -1  -6   8  217.60    9.84
  -1   6  -8  214.97    9.85
   1  -6  -8  219.79    9.78
   1   6   8  217.18    9.81
   1   7  -8    4.70    0.47
   1  -7   8    4.41    0.45
   1  -7   8    5.02    0.45
  -1   7   8    5.10    0.40
  -1  -7  -8    4.75    0.40
   1  -7  -8    4.72    0.40
  -1  -7   8    3.58    0.41
  -1  -7   8    5.29    0.46
   1   7   8    5.04    0.42
  -1   7  -8    4.73    0.49
  -1   8   8  162.16    7.47
   1   8  -8  165.05    7.52
   1  -8   8  165.50    7.53
  -1  -8  -8  169.07    7.48
   1  -8   8  170.45    7.51
   1   8  -8  168.49    7.53
   1   8   8  159.11    7.48
   1  -8  -8  165.32    7.46
  -1   8  -8  160.75    7.52
  -1  -8   8  171.40    7.51
  -1  -8   8  167.06    7.52
  -1   8  -8  158.45    7.53
  -1   9   8    4.35    0.48
   1  -9   8    5.49    0.51
   1  -9   8    6.26    0.51
  -1   9   8    6.19    0.48
  -1  -9  -8    6.36    0.50
   1   9  -8    5.77    0.52
   1   9  -8    4.86    0.49
   1  -9   8    4.76    0.50
  -1   9  -8    4.96    0.52
  -1   9  -8    5.40    0.53
   1   9   8    5.26    0.47
   1  -9  -8    6.34    0.47
  -1  -9   8    6.06    0.49
  -1  -9   8    5.01    0.49
  -1  -9   8    6.45    0.54
  -1 -10  -8    4.14    0.40
  -1  10   8    3.41    0.40
   1  10  -8    3.41    0.46
  -1  10   8    3.17    0.45
   1 -10   8    4.65    0.44
   1  10  -8    3.49    0.45
   1 -10   8    4.23    0.45
  -1 -10   8    3.25    0.38
  -1 -10   8    4.03    0.57
   1 -10  -8    3.58    0.37
   1  10   8    3.45    0.42
  -1  10  -8    3.54    0.48
  -1 -10   8    3.96    0.43
  -1  10  -8    2.63    0.42
   1  11  -8    1.72    0.38
   1  11  -8    1.86    0.38
  -1  11   8    1.16    0.32
   1 -11   8    1.99    0.41
  -1  11   8    1.74    0.36
  -1 -11  -8    1.77    0.33
  -1  11  -8    1.23    0.39
   1  11   8    1.16    0.33
  -1 -11   8    1.07    0.34
   1  11   8    1.46    0.35
   1 -11  -8    1.30    0.30
  -1  11  -8    1.24    0.37
  -1 -11   8    1.79    0.32
  -1  12   8   -0.07    0.34
   1  12  -8   -0.23    0.32
  -1  12   8    0.11    0.29
  -1 -12  -8   -0.03    0.27
   1  12  -8    0.19    0.31
  -1 -12   8    0.18    0.27
   1 -12  -8   -0.07    0.25
  -1  12  -8   -0.07    0.31
   1  12   8   -0.20    0.33
  -1  12  -8    0.13    0.36
   1  12   8   -0.34    0.29
  -1  13   8    0.80    0.36
  -1  13   8    1.13    0.34
   1  13  -8    1.10    0.38
   1  13  -8    1.65    0.41
   1  13   8    1.10    0.37
   1  13   8    1.40    0.42
  -1  13  -8    1.35    0.42
   1 -13  -8    1.17    0.32
  -1  13  -8    0.52    0.35
  -1  14   8    1.52    0.37
   1  14  -8    1.38    0.41
  -1  14   8    1.85    0.45
   1  14  -8    1.09    0.39
   1  14   8    1.49    0.39
  -1  14  -8    1.27    0.42
   1  14   8    1.99    0.42
  -1  14  -8    1.71    0.40
   1  15  -8    2.21    0.47
  -1  15   8    1.65    0.42
  -1  15   8    1.26    0.47
   1  15  -8    1.17    0.43
  -1  15  -8    2.24    0.49
   1  15   8    2.26    0.46
  -1  15  -8    1.44    0.42
   1  15   8    1.02    0.48
   1  16  -8  116.72    5.24
   1  16  -8  113.41    5.24
  -1  16   8  113.39    5.22
  -1  16   8  100.87    5.23
   1  16   8  110.12    5.26
  -1  16  -8  110.52    5.22
   1  16   8  105.13    5.21
  -1  16  -8  117.52    5.26
  -1  17   8    7.64    0.78
  -1  17   8   10.36    0.91
   1  17  -8   11.04    0.87
   1  17  -8    8.30    0.82
   1  17   8    8.46    0.83
  -1  17  -8    7.75    0.82
   1  17   8    7.23    0.83
  -1  17  -8    6.72    0.76
   1  18  -8   74.69    3.71
  -1  18   8   77.25    3.74
   1  18  -8   76.25    3.72
  -1  18   8   75.34    3.71
   1  18   8   74.33    3.73
   1  18   8   77.85    3.73
  -1  18  -8   75.13    3.71
  -1  18  -8   77.05    3.74
   1  19  -8    7.76    0.80
   1  19  -8    8.94    0.86
  -1  19   8    6.80    0.77
  -1  19   8    7.27    0.78
  -1  19  -8    8.26    0.81
  -1  19  -8    8.03    0.86
   1  19   8    8.70    0.87
   1  19   8    7.38    0.80
   1  20  -8    3.46    0.64
  -1  20   8    2.97    0.58
   1  20  -8    3.18    0.63
  -1  20   8    4.01    0.66
   1  20   8    3.22    0.61
  -1  20  -8    2.52    0.62
   1  20   8    3.32    0.62
  -1  20  -8    3.20    0.61
   1  21  -8    0.57    0.52
   1  21  -8   -0.25    0.44
  -1  21   8    0.55    0.50
  -1  21   8    0.09    0.45
   1  21   8    0.27    0.53
   1  21   8    0.81    0.54
  -1  21  -8    0.04    0.53
  -1  21  -8   -0.17    0.48
  -1  22   8    0.12    0.49
   1  22  -8    0.27    0.51
  -1  22   8    0.77    0.57
   1  22  -8    0.14    0.50
   1  22   8    1.39    0.63
  -1  22  -8    1.41    0.57
   1  22   8    0.04    0.56
  -1  22  -8    0.15    0.54
  -1  23   8    4.07    0.78
   1  23  -8    4.33    0.73
  -1  23   8    5.07    0.80
   1  23  -8    5.64    0.81
   1  23   8    4.84    0.82
  -1  23  -8    4.36    0.79
  -1  23  -8    2.73    0.68
   1  23   8    3.92    0.73
   1  24  -8    0.85    0.58
   1  24  -8    1.33    0.61
  -1  24   8    0.81    0.62
  -1  24   8    0.68    0.64
   1  24   8    0.62    0.62
  -1  24  -8    1.28    0.65
   1  24   8    1.19    0.64
  -1  24  -8    0.49    0.55
  -1  25   8    1.61    0.69
   1  25  -8    2.84    0.73
   1  25  -8    3.47    0.75
  -1  25   8    0.86    0.65
  -1  25  -8    4.57    0.83
   1  25   8    2.91    0.77
  -1  25  -8    2.39    0.70
   1  25   8    1.76    0.71
   1  26  -8   27.30    1.72
   1  26  -8   24.34    1.70
  -1  26   8   23.19    1.74
  -1  26   8   23.78    1.73
  -1  26  -8   24.26    1.71
   1  26   8   21.63    1.64
   1  26   8   22.09    1.74
  -1  26  -8   20.95    1.63
  -1  27   8    1.17    0.76
   1  27  -8    0.90    0.71
   1  27  -8    0.60    0.66
  -1  27   8    1.03    0.77
   1  27   8    0.07    0.70
  -1  27  -8    0.87    0.72
  -1  27  -8    0.94    0.68
   1  27   8    1.54    0.77
   1  28  -8   29.07    1.99
  -1  28   8   30.59    2.10
  -1  28   8   34.69    2.13
   1  28  -8   27.71    2.00
   1  28   8   33.36    2.13
  -1  28  -8   29.55    2.03
  -1  28  -8   29.86    2.05
   1  28   8   28.29    2.10
   1  29  -8    4.91    0.92
  -1  29   8    6.70    1.09
   1  29  -8    6.41    1.01
   1  29   8    4.60    0.91
  -1  29  -8    4.59    0.96
   1  29   8    5.34    1.08
  -1  29  -8    3.77    0.88
  -1  30   8   17.92    1.62
   1  30  -8   22.09    1.62
   1  30  -8   14.71    1.44
  -1  30  -8   15.31    1.43
  -1  30  -8   20.95    1.63
   1  30   8   13.35    1.48
   1  30   8   13.50    1.48
   1  31  -8    0.49    0.77
   1  31  -8    0.02    0.77
  -1  31   8    0.25    0.81
   1  31   8   -0.34    0.81
  -1  31  -8   -0.06    0.77
   1  31   8    1.42    0.85
  -1  31  -8    0.71    0.77
   1   0   9   72.04    3.37
   1   0  -9   70.30    3.38
  -1   0   9   73.27    3.36
  -1   0  -9   73.08    3.39
   1   0   9   71.92    3.38
  -1   0   9   73.56    3.34
   1   0  -9   73.98    3.35
  -1   0  -9   70.51    3.39
   1  -1   9   10.91    0.67
   1   1  -9    9.47    0.67
  -1  -1  -9    8.83    0.68
  -1   1   9    9.64    0.65
   1  -1   9   10.11    0.67
  -1  -1  -9    9.32    0.67
  -1   1   9    9.81    0.62
   1   1   9    8.45    0.65
   1  -1  -9   10.65    0.63
  -1   1  -9    9.90    0.69
  -1  -1   9    9.22    0.62
  -1  -1   9   10.16    0.67
  -1   1  -9   10.39    0.68
   1  -1  -9    9.23    0.67
   1   1   9   10.64    0.65
   1  -2   9    9.92    0.69
  -1   2   9   11.51    0.69
  -1  -2  -9   10.85    0.72
   1   2  -9    9.97    0.70
  -1   2   9    9.97    0.57
   1  -2   9   10.93    0.70
  -1   2   9   10.86    0.65
  -1  -2  -9   11.00    0.69
  -1   2  -9   10.25    0.71
   1   2   9   10.88    0.70
   1  -2  -9   10.97    0.70
   1   2   9   11.34    0.68
   1  -2  -9   11.09    0.66
  -1  -2   9    9.58    0.67
  -1  -2   9    9.93    0.65
   1  -3   9   15.45    0.90
   1  -3   9   16.04    0.89
  -1   3   9   15.39    0.78
   1   3  -9   15.14    0.91
  -1  -3  -9   15.27    0.90
  -1  -3  -9   15.44    0.91
   1   3   9   16.09    0.90
  -1  -3   9   15.06    0.86
   1  -3  -9   15.17    0.90
   1  -3  -9   16.60    0.87
  -1  -3   9   15.60    0.90
   1   3   9   15.22    0.83
  -1   3  -9   16.24    0.94
  -1  -4  -9   19.87    1.12
   1   4  -9   20.68    1.12
  -1   4   9   19.89    1.00
   1  -4   9   20.56    1.10
  -1  -4  -9   20.47    1.10
   1  -4   9   19.70    1.10
   1  -4  -9   19.79    1.08
   1   4   9   20.91    1.04
   1  -4  -9   21.77    1.12
  -1   4  -9   19.92    1.12
  -1  -4   9   21.46    1.11
  -1   5   9  147.29    6.77
   1   5  -9  151.08    6.85
   1  -5   9  155.53    6.85
  -1  -5  -9  150.29    6.86
  -1  -5  -9  154.89    6.80
  -1  -5  -9  148.89    6.85
  -1  -5   9  148.85    6.84
   1  -5  -9  149.42    6.77
   1   5   9  148.89    6.80
   1  -5  -9  147.71    6.84
   1  -5  -9  149.97    6.83
  -1   5  -9  149.99    6.86
  -1  -5   9  152.70    6.83
   1   6  -9    1.07    0.32
   1  -6   9    1.29    0.34
  -1  -6  -9    1.34    0.34
  -1   6   9    1.26    0.23
  -1  -6  -9    1.64    0.26
   1  -6  -9    0.82    0.22
  -1  -6   9    1.91    0.32
   1   6   9    1.65    0.28
  -1  -6   9    1.55    0.32
  -1   6  -9    1.47    0.36
   1  -7   9   57.58    2.65
  -1  -7  -9   55.01    2.59
   1   7  -9   54.78    2.65
  -1   7   9   55.05    2.57
  -1  -7   9   55.74    2.64
  -1   7  -9   56.07    2.66
  -1  -7   9   55.27    2.64
   1  -7  -9   56.44    2.57
   1   7   9   51.72    2.59
   1   8  -9    0.51    0.32
  -1  -8  -9    0.84    0.25
   1  -8   9    0.15    0.26
   1  -8   9    1.32    0.32
  -1   8   9    0.53    0.24
  -1  -8   9    0.34    0.29
   1  -8  -9    0.99    0.23
   1   8   9    0.90    0.27
  -1   8  -9    0.92    0.33
  -1  -8   9    0.65    0.32
   1   9  -9    3.55    0.47
  -1   9   9    3.61    0.39
   1  -9   9    3.84    0.46
  -1  -9  -9    4.26    0.40
   1  -9   9    3.57    0.43
   1   9  -9    3.42    0.46
   1   9   9    3.61    0.40
  -1  -9   9    3.84    0.44
  -1   9  -9    2.69    0.42
  -1   9  -9    3.39    0.46
   1  -9  -9    3.81    0.36
  -1  -9   9    3.68    0.46
  -1  10   9   15.77    0.88
   1  10  -9   14.77    0.95
   1  10  -9   15.07    0.95
  -1  10   9   16.67    0.96
  -1 -10  -9   15.25    0.88
   1 -10   9   14.11    0.89
   1 -10   9   16.49    1.04
  -1  10  -9   14.27    0.94
  -1  10  -9   14.68    0.97
  -1 -10   9   14.52    0.92
   1 -10  -9   15.21    0.84
  -1 -10   9   13.90    0.87
   1  10   9   14.88    0.88
  -1  11   9    3.22    0.47
  -1  11   9    3.25    0.40
   1  11  -9    2.60    0.44
  -1 -11  -9    3.28    0.40
   1  11  -9    3.41    0.47
   1 -11  -9    3.17    0.37
  -1  11  -9    2.54    0.44
   1  11   9    2.85    0.41
  -1 -11   9    3.59    0.41
  -1  11  -9    2.68    0.49
  -1  12   9   19.48    1.09
   1  12  -9   17.83    1.14
  -1 -12  -9   20.91    1.10
  -1  12   9   19.61    1.18
   1  12  -9   18.06    1.14
  -1  12  -9   18.49    1.14
   1 -12  -9   19.47    1.05
   1  12   9   20.57    1.12
   1  12   9   19.12    1.18
  -1  12  -9   17.67    1.12
  -1  13   9    4.80    0.51
   1  13  -9    5.14    0.57
   1  13  -9    4.22    0.52
  -1  13   9    4.29    0.53
   1 -13  -9    4.87    0.49
  -1  13  -9    5.34    0.58
   1  13   9    4.51    0.52
   1  13   9    5.09    0.61
  -1  13  -9    4.50    0.53
  -1  14   9    5.14    0.54
  -1  14   9    4.55    0.57
   1  14  -9    5.06    0.59
   1  14  -9    4.66    0.57
   1  14   9    5.27    0.57
  -1  14  -9    5.97    0.64
  -1  14  -9    4.49    0.57
   1  14   9    4.09    0.56
  -1  15   9   28.78    1.59
   1  15  -9   29.33    1.64
   1  15  -9   30.15    1.63
  -1  15   9   26.91    1.62
  -1  15  -9   31.32    1.66
  -1  15  -9   28.05    1.61
   1  15   9   28.90    1.60
   1  15   9   27.88    1.66
  -1  16   9   -0.80    0.39
  -1  16   9    0.57    0.39
   1  16  -9   -0.25    0.40
   1  16  -9   -0.08    0.40
  -1  16  -9   -0.34    0.41
  -1  16  -9   -1.31    0.38
   1  16   9   -0.85    0.38
   1  16   9   -1.13    0.42
  -1  17   9   19.96    1.35
  -1  17   9   20.00    1.28
   1  17  -9   18.78    1.26
   1  17  -9   20.27    1.29
  -1  17  -9   18.66    1.24
  -1  17  -9   21.94    1.32
   1  17   9   19.52    1.33
   1  17   9   17.52    1.26
   1  18  -9   27.93    1.67
   1  18  -9   26.68    1.62
  -1  18   9   28.45    1.68
  -1  18   9   29.07    1.69
  -1  18  -9   29.53    1.70
  -1  18  -9   28.85    1.67
   1  18   9   28.91    1.67
   1  18   9   31.15    1.74
  -1  19   9    9.63    0.88
   1  19  -9    8.54    0.86
  -1  19   9    8.58    0.90
   1  19  -9   12.55    0.98
  -1  19  -9    8.66    0.87
   1  19   9    8.65    0.88
  -1  19  -9    8.46    0.88
   1  19   9    8.12    0.83
   1  20  -9    1.29    0.51
  -1  20   9    2.50    0.58
   1  20  -9    1.61    0.55
  -1  20   9    1.46    0.58
  -1  20  -9    1.86    0.56
   1  20   9    2.07    0.63
   1  20   9    2.19    0.55
  -1  20  -9    1.73    0.52
   1  21  -9    0.01    0.51
  -1  21   9   -0.13    0.48
   1  21  -9   -0.19    0.45
  -1  21   9   -0.43    0.51
  -1  21  -9   -0.96    0.45
   1  21   9   -0.04    0.48
   1  21   9   -0.05    0.46
  -1  21  -9   -0.62    0.50
   1  22  -9    3.35    0.66
  -1  22   9    3.23    0.73
   1  22  -9    4.34    0.72
  -1  22   9    2.81    0.64
   1  22   9    2.48    0.66
  -1  22  -9    1.70    0.62
  -1  22  -9    4.15    0.72
   1  22   9    4.24    0.70
  -1  23   9   -0.46    0.57
  -1  23   9    0.01    0.53
   1  23  -9   -0.31    0.51
   1  23  -9   -0.23    0.49
   1  23   9   -0.49    0.48
   1  23   9   -0.38    0.53
  -1  23  -9   -0.80    0.51
  -1  23  -9    0.56    0.59
  -1  24   9   -0.66    0.55
   1  24  -9   -0.15    0.56
  -1  24   9    0.50    0.65
   1  24  -9    0.18    0.55
   1  24   9   -0.24    0.57
  -1  24  -9    0.04    0.56
   1  24   9    0.69    0.62
  -1  24  -9    0.20    0.52
   1  25  -9    0.82    0.64
   1  25  -9    1.95    0.67
  -1  25   9    0.39    0.61
  -1  25   9    0.35    0.63
  -1  25  -9    1.13    0.60
  -1  25  -9    1.33    0.66
   1  25   9    1.93    0.71
   1  25   9    0.46    0.62
   1  26  -9   -0.82    0.58
   1  26  -9   -0.25    0.62
  -1  26   9   -1.12    0.67
  -1  26   9   -0.30    0.62
   1  26   9   -0.62    0.69
   1  26   9   -0.18    0.60
  -1  26  -9   -0.06    0.60
  -1  26  -9   -0.79    0.60
   1  27  -9    3.89    0.84
  -1  27   9    4.12    0.84
  -1  27   9    3.53    0.90
   1  27  -9    2.19    0.77
   1  27   9    1.74    0.79
  -1  27  -9    2.02    0.73
  -1  27  -9    2.67    0.78
   1  27   9    4.72    0.90
   1  28  -9    7.68    1.07
  -1  28   9    8.80    1.11
  -1  28   9    9.66    1.17
   1  28  -9   11.01    1.21
   1  28   9    9.59    1.20
   1  28   9   10.89    1.25
  -1  28  -9    9.89    1.13
  -1  28  -9    7.69    1.08
   1  29  -9   19.50    1.54
  -1  29   9   20.14    1.64
   1  29  -9   13.11    1.33
  -1  29   9   14.08    1.49
  -1  29  -9   14.11    1.41
  -1  29  -9   14.09    1.36
   1  29   9   14.18    1.42
   1  29   9   13.85    1.46
   1  30  -9    2.01    0.80
   1  30  -9    0.06    0.75
  -1  30   9   -0.20    0.72
   1  30   9    1.20    0.83
   1  30   9    0.17    0.79
  -1  30  -9    1.00    0.82
  -1  30  -9    0.14    0.74
   1  31  -9    2.94    0.88
  -1  31   9    3.22    1.02
   1  31  -9    3.06    0.87
  -1  31  -9    2.53    0.82
   1  31   9    3.08    0.96
   1  31   9    3.49    1.03
  -1  31  -9    2.81    0.93
   1   0  10  187.72    8.60
  -1   0  10  189.40    8.57
  -1   0 -10  182.07    8.62
   1   0  10  196.32    8.61
  -1   0  10  193.14    8.60
   1   0 -10  189.78    8.59
   1   0 -10  189.71    8.62
  -1   0 -10  191.04    8.62
  -1  -1 -10    1.37    0.39
   1   1 -10    1.21    0.33
  -1  -1 -10    2.31    0.38
   1  -1  10    1.20    0.32
   1  -1  10    2.31    0.35
  -1   1  10    1.59    0.33
  -1   1  10    1.60    0.29
  -1   1 -10    1.78    0.38
  -1   1 -10    1.32    0.36
   1  -1 -10    1.61    0.35
   1   1  10    1.81    0.33
   1   1  10    1.18    0.33
  -1  -1  10    1.12    0.30
  -1  -1  10    1.32    0.32
   1  -1 -10    1.70    0.31
  -1  -2 -10    8.59    0.63
   1  -2  10    9.23    0.62
   1   2 -10    7.11    0.61
  -1  -2 -10    7.59    0.66
   1  -2  10    8.84    0.64
  -1   2  10    8.89    0.61
  -1   2  10    8.67    0.59
   1  -2 -10    8.19    0.59
   1  -2 -10    8.64    0.64
  -1  -2  10    8.32    0.59
  -1   2 -10    8.31    0.67
   1   2  10    7.68    0.63
  -1  -2  10    8.16    0.63
   1   2  10    8.51    0.62
  -1  -3 -10    1.52    0.34
  -1  -3 -10    1.71    0.35
   1  -3  10    1.71    0.36
   1   3 -10    0.51    0.32
   1  -3  10    1.69    0.34
  -1   3  10    1.73    0.23
  -1  -3  10    2.09    0.32
  -1  -3  10    2.43    0.37
   1   3  10    2.56    0.36
   1   3  10    1.81    0.34
  -1   3 -10    1.58    0.38
   1  -3 -10    1.50    0.31
   1  -3 -10    1.82    0.34
   1   3  10    1.64    0.27
   1   4 -10  106.10    4.93
   1  -4  10  109.93    4.93
  -1  -4 -10  107.70    4.94
  -1  -4 -10  106.24    4.92
  -1   4  10  105.57    4.83
   1  -4  10   95.36    4.91
  -1   4 -10  110.64    4.94
  -1  -4  10  109.94    4.92
   1  -4 -10  107.72    4.92
  -1  -4  10  108.05    4.90
   1  -4 -10  106.86    4.90
   1   4  10  108.47    4.86
  -1  -5 -10    3.23    0.42
   1  -5  10    3.18    0.43
  -1  -5 -10    3.68    0.45
   1   5 -10    4.22    0.46
  -1   5  10    3.27    0.30
   1  -5  10    3.68    0.42
  -1   5 -10    3.31    0.46
   1   5  10    3.30    0.35
   1  -5 -10    3.77    0.42
  -1  -5  10    4.05    0.44
   1  -5 -10    3.27    0.39
  -1  -5  10    3.44    0.39
   1   6 -10  208.82    9.60
  -1   6  10  208.73    9.51
  -1  -6 -10  215.41    9.54
   1  -6  10  218.54    9.59
  -1  -6 -10  213.37    9.60
  -1  -6 -10  213.01    9.60
   1   6  10  211.49    9.54
   1  -6 -10  212.03    9.57
   1  -6 -10  208.77    9.58
  -1   6 -10  201.12    9.59
  -1  -6  10  216.75    9.59
   1  -6 -10  210.32    9.51
  -1  -6  10  213.97    9.58
   1   7 -10    0.66    0.33
  -1   7  10    0.29    0.21
   1  -7  10    0.23    0.29
  -1  -7 -10   -0.05    0.30
  -1  -7 -10    0.42    0.23
  -1  -7  10   -0.17    0.28
   1  -7 -10    0.30    0.20
   1   7  10    0.32    0.24
  -1  -7  10    0.02    0.27
  -1   7 -10    0.09    0.31
   1   8 -10    4.19    0.50
  -1   8  10    4.77    0.42
  -1  -8 -10    5.67    0.46
   1  -8  10    5.88    0.53
   1  -8  10    5.92    0.55
  -1  -8  10    5.82    0.53
  -1   8 -10    4.97    0.53
   1   8  10    4.92    0.45
   1  -8 -10    5.00    0.43
  -1  -8  10    6.24    0.54
  -1   9  10    6.18    0.51
  -1  -9 -10    6.62    0.53
   1   9 -10    7.06    0.62
   1  -9  10    6.42    0.57
   1  -9 -10    5.65    0.50
  -1  -9  10    7.90    0.62
   1   9  10    6.82    0.56
  -1  -9  10    7.34    0.62
  -1   9 -10    4.81    0.55
   1  10 -10   29.66    1.55
  -1  10  10   29.18    1.47
  -1 -10 -10   29.37    1.47
   1  10 -10   28.53    1.54
  -1 -10  10   26.80    1.47
  -1  10 -10   28.64    1.57
  -1  10 -10   28.43    1.54
   1  10  10   29.22    1.49
   1 -10 -10   28.55    1.44
  -1 -10  10   29.83    1.64
   1  11 -10    2.07    0.42
  -1  11  10    2.23    0.46
  -1  11  10    1.48    0.34
   1  11 -10    2.01    0.42
  -1 -11 -10    1.89    0.33
  -1  11 -10    2.18    0.46
  -1  11 -10    1.85    0.43
  -1 -11  10    1.81    0.35
   1 -11 -10    1.89    0.32
   1  11  10    1.90    0.36
  -1  12  10    2.71    0.49
   1  12 -10    2.61    0.44
  -1  12  10    2.81    0.41
  -1 -12 -10    2.99    0.39
   1  12 -10    3.27    0.48
  -1  12 -10    2.23    0.44
   1  12  10    3.13    0.44
  -1  12 -10    2.58    0.45
   1  12  10    3.39    0.52
   1 -12 -10    2.74    0.38
  -1  13  10    0.99    0.38
  -1  13  10    0.96    0.34
   1  13 -10    0.56    0.37
   1  13 -10    1.16    0.41
   1  13  10    1.08    0.38
   1  13  10    1.25    0.44
   1 -13 -10    0.99    0.31
  -1  13 -10    0.08    0.33
  -1  13 -10    0.77    0.37
   1  14 -10   27.00    1.49
  -1  14  10   26.71    1.46
   1  14 -10   25.18    1.52
  -1  14  10   29.10    1.58
   1  14  10   26.26    1.48
  -1  14 -10   25.61    1.53
  -1  14 -10   27.49    1.54
   1  14  10   27.82    1.57
   1  15 -10    0.44    0.40
  -1  15  10   -0.12    0.35
  -1  15  10   -1.04    0.40
   1  15 -10   -0.91    0.38
  -1  15 -10    0.03    0.41
   1  15  10   -1.22    0.36
  -1  15 -10   -0.67    0.39
   1  15  10   -0.35    0.37
   1  16 -10   46.08    2.33
  -1  16  10   44.97    2.25
   1  16 -10   45.06    2.31
  -1  16  10   43.30    2.34
  -1  16 -10   43.95    2.30
  -1  16 -10   44.54    2.32
   1  16  10   41.23    2.30
   1  16  10   43.17    2.27
  -1  17  10    2.96    0.54
  -1  17  10    3.97    0.61
   1  17 -10    2.98    0.57
   1  17 -10    3.21    0.57
   1  17  10    3.31    0.57
  -1  17 -10    3.29    0.57
  -1  17 -10    4.41    0.65
   1  17  10    2.71    0.56
   1  18 -10    5.74    0.71
  -1  18  10    4.64    0.64
  -1  18  10    5.43    0.76
   1  18 -10    4.50    0.65
  -1  18 -10    4.09    0.66
   1  18  10    3.42    0.61
  -1  18 -10    4.25    0.65
   1  18  10    4.73    0.67
  -1  19  10    3.76    0.65
   1  19 -10    5.41    0.72
   1  19 -10    5.28    0.73
  -1  19  10    4.42    0.67
   1  19  10    5.77    0.78
  -1  19 -10    4.63    0.67
   1  19  10    4.69    0.69
  -1  19 -10    4.93    0.68
  -1  20  10    2.81    0.59
   1  20 -10    3.65    0.66
  -1  20  10    4.79    0.71
   1  20 -10    4.28    0.68
   1  20  10    3.47    0.69
   1  20  10    4.40    0.67
  -1  20 -10    2.88    0.59
  -1  20 -10    2.40    0.59
   1  21 -10    0.24    0.53
  -1  21  10   -0.65    0.47
   1  21 -10   -0.42    0.48
  -1  21  10    0.12    0.56
   1  21  10   -1.18    0.50
  -1  21 -10   -0.19    0.49
  -1  21 -10    0.11    0.51
   1  21  10    0.34    0.50
  -1  22  10    1.20    0.65
  -1  22  10    1.53    0.59
   1  22 -10    1.76    0.61
   1  22 -10    2.41    0.62
  -1  22 -10    2.18    0.66
   1  22  10    1.43    0.58
  -1  22 -10   -0.19    0.52
   1  22  10    1.93    0.61
  -1  23  10    0.64    0.63
  -1  23  10    0.52    0.57
   1  23 -10    0.71    0.55
   1  23 -10    0.35    0.57
   1  23  10    1.13    0.56
   1  23  10    0.34    0.57
  -1  23 -10    1.26    0.57
  -1  23 -10    0.95    0.58
   1  24 -10   -0.59    0.54
  -1  24  10   -0.06    0.53
  -1  24  10   -0.02    0.62
   1  24 -10    0.29    0.55
  -1  24 -10   -0.23    0.53
  -1  24 -10   -0.43    0.58
   1  24  10   -0.05    0.57
   1  24  10   -0.63    0.57
   1  25 -10   -0.73    0.56
  -1  25  10    0.52    0.60
   1  25 -10   -0.88    0.57
  -1  25  10   -0.59    0.58
   1  25  10    0.22    0.64
  -1  25 -10   -0.52    0.59
  -1  25 -10   -1.34    0.53
   1  25  10   -1.43    0.58
   1  26 -10    2.12    0.73
   1  26 -10    0.26    0.69
  -1  26  10    0.64    0.67
  -1  26  10    3.14    0.79
   1  26  10    1.08    0.68
  -1  26 -10    2.78    0.78
  -1  26 -10    1.02    0.69
   1  26  10    1.02    0.73
  -1  27  10    0.56    0.80
  -1  27  10    1.21    0.73
   1  27 -10    0.88    0.72
   1  27 -10    1.82    0.76
  -1  27 -10    0.81    0.71
  -1  27 -10    0.51    0.69
   1  27  10    0.24    0.67
   1  27  10    1.36    0.74
  -1  28  10    5.56    1.00
   1  28 -10    6.68    1.00
  -1  28  10    6.36    1.09
   1  28 -10    4.81    0.96
   1  28  10    5.08    1.01
   1  28  10    5.98    1.05
  -1  28 -10    5.93    0.98
  -1  28 -10    6.93    1.02
  -1  29  10    0.74    0.79
  -1  29  10    1.02    0.85
   1  29 -10    2.26    0.84
   1  29 -10    0.35    0.77
  -1  29 -10    1.53    0.80
   1  29  10    0.91    0.87
  -1  29 -10    1.97    0.83
   1  29  10    1.03    0.86
   1  30 -10   25.55    1.88
  -1  30  10   23.22    1.92
   1  30 -10   26.03    1.83
  -1  30 -10   15.65    1.63
  -1  30 -10   24.09    1.84
   1  30  10   23.87    1.88
   1  30  10   23.42    1.91
  -1   0 -11   93.60    4.31
  -1   0 -11   90.08    4.29
  -1   0  11   94.59    4.25
   1   0  11   92.79    4.27
   1   0 -11   90.52    4.30
   1   0 -11   89.33    4.26
   1   0  11   94.55    4.29
  -1   0  11   92.43    4.27
   1   1 -11    1.81    0.40
  -1  -1 -11    2.21    0.39
  -1  -1 -11    1.86    0.39
  -1   1  11    1.99    0.35
  -1   1  11    1.95    0.32
   1  -1  11    1.60    0.35
   1  -1  11    2.26    0.36
   1  -1 -11    2.16    0.35
  -1   1 -11    1.40    0.36
  -1  -1  11    2.27    0.34
  -1   1 -11    1.77    0.39
   1   1  11    2.07    0.35
   1  -1 -11    1.82    0.38
  -1  -1  11    1.81    0.36
   1   1  11    2.26    0.38
  -1   2  11   13.74    0.81
   1  -2  11   13.14    0.84
  -1   2  11   14.12    0.84
   1   2 -11   12.86    0.88
  -1  -2 -11   14.25    0.86
  -1  -2 -11   15.11    0.92
   1  -2  11   13.35    0.88
  -1   2 -11   13.12    0.89
   1   2  11   14.48    0.86
   1  -2 -11   13.27    0.87
   1   2  11   14.01    0.86
  -1  -2  11   13.26    0.82
   1  -2 -11   15.68    0.86
  -1  -2  11   14.22    0.87
  -1  -3 -11    1.32    0.38
   1   3 -11    0.75    0.35
  -1   3  11    0.76    0.20
  -1  -3 -11    0.38    0.30
   1  -3  11    0.70    0.29
   1  -3  11    0.25    0.31
   1  -3 -11    0.75    0.29
   1   3  11    0.45    0.22
   1   3  11    0.51    0.30
   1   3  11    1.53    0.32
   1  -3 -11    1.05    0.33
  -1  -3  11    0.16    0.31
  -1  -3  11    0.48    0.27
  -1   3 -11    0.54    0.34
  -1  -4 -11   22.95    1.27
   1  -4  11   24.25    1.26
   1   4 -11   24.18    1.28
   1  -4  11   23.34    1.26
  -1   4  11   23.17    1.13
  -1  -4 -11   23.90    1.27
  -1  -4  11   22.61    1.25
   1  -4 -11   23.92    1.27
  -1  -4  11   23.20    1.23
  -1   4 -11   21.10    1.27
   1  -4 -11   22.44    1.23
   1   4  11   22.39    1.17
  -1  -5 -11   20.55    1.19
   1  -5  11   21.79    1.18
   1   5 -11   21.19    1.21
  -1   5  11   19.11    1.06
   1  -5  11   22.42    1.21
  -1  -5 -11   23.42    1.21
  -1  -5  11   20.29    1.14
   1  -5 -11   21.04    1.16
   1   5  11   21.60    1.11
  -1  -5  11   23.10    1.20
   1  -5 -11   21.75    1.18
  -1   5 -11   22.07    1.21
   1  -6  11    1.64    0.37
   1   6 -11    2.07    0.40
  -1  -6 -11    2.32    0.38
  -1   6  11    1.95    0.26
  -1  -6 -11    1.44    0.36
   1  -6 -11    1.99    0.34
  -1   6 -11    1.62    0.37
  -1  -6  11    1.67    0.34
  -1  -6  11    1.63    0.36
   1   6  11    1.94    0.29
   1  -6 -11    2.25    0.37
  -1   7  11    0.92    0.24
  -1  -7 -11    0.89    0.26
  -1  -7 -11    1.32    0.36
   1  -7  11    0.84    0.31
  -1  -7 -11    0.76    0.34
   1   7 -11    1.17    0.37
   1  -7 -11    0.85    0.31
   1  -7 -11    1.29    0.35
   1  -7 -11    0.98    0.23
  -1   7 -11    0.74    0.35
  -1  -7  11    0.91    0.34
  -1  -7  11    1.07    0.32
   1   7  11    1.32    0.27
  -1   8  11    1.18    0.27
  -1  -8 -11    1.62    0.29
   1   8 -11    0.80    0.38
   1  -8  11    1.32    0.37
  -1  -8 -11    1.48    0.37
   1  -8  11    1.79    0.37
  -1  -8  11    1.44    0.35
  -1   8 -11    1.46    0.39
  -1  -8  11    1.17    0.36
   1  -8 -11    1.49    0.27
   1   8  11    1.03    0.29
   1   9 -11    0.21    0.34
  -1  -9 -11    0.15    0.24
  -1   9  11    0.15    0.24
   1  -9 -11    0.11    0.22
   1   9  11    0.12    0.26
  -1   9 -11    0.29    0.34
  -1  -9  11   -0.21    0.30
  -1  10  11   12.39    0.78
   1  10 -11   11.44    0.87
  -1 -10 -11   13.29    0.78
   1  10 -11   12.47    0.87
   1 -10 -11   12.36    0.74
  -1  10 -11   10.61    0.84
   1  10  11   13.05    0.80
  -1  10 -11   12.34    0.88
   1  11 -11    1.77    0.42
  -1 -11 -11    1.61    0.33
   1  11 -11    1.64    0.42
  -1  11  11    1.15    0.32
  -1  11 -11    1.34    0.40
   1  11  11    1.54    0.34
  -1  11 -11    1.33    0.42
   1 -11 -11    1.51    0.30
  -1 -12 -11   15.90    0.90
   1  12 -11   14.94    1.04
  -1  12  11   15.47    0.94
  -1  12  11   16.04    1.05
   1  12 -11   15.05    1.01
   1 -12 -11   15.47    0.89
  -1  12 -11   15.24    1.04
   1  12  11   13.78    0.94
  -1  12 -11   13.97    1.01
   1  13 -11   -0.37    0.36
  -1  13  11    0.22    0.41
  -1  13  11    0.12    0.31
   1  13 -11   -0.49    0.34
   1  13  11   -0.52    0.32
   1 -13 -11    0.00    0.27
   1  13  11   -0.68    0.38
  -1  13 -11   -0.61    0.37
  -1  13 -11   -0.13    0.38
  -1  14  11    0.71    0.42
  -1  14  11    0.50    0.34
   1  14 -11    0.54    0.41
   1  14 -11    1.20    0.42
   1  14  11    0.23    0.39
  -1  14 -11    0.44    0.42
   1  14  11    0.27    0.36
  -1  14 -11    1.03    0.40
   1  15 -11    3.85    0.58
  -1  15  11    3.95    0.51
  -1  15  11    3.78    0.57
   1  15 -11    3.67    0.59
   1  15  11    3.12    0.61
  -1  15 -11    3.10    0.58
  -1  15 -11    4.12    0.61
   1  15  11    3.38    0.52
   1  16 -11    0.68    0.48
  -1  16  11    1.24    0.47
  -1  16  11    1.45    0.41
   1  16 -11    1.44    0.49
   1  16  11    1.57    0.45
  -1  16 -11    1.79    0.52
   1  16  11    1.29    0.49
  -1  16 -11    0.66    0.46
  -1  17  11   -0.24    0.48
   1  17 -11   -0.28    0.42
   1  17 -11   -0.07    0.43
  -1  17  11   -0.47    0.37
  -1  17 -11   -0.06    0.42
   1  17  11   -0.64    0.39
  -1  17 -11   -0.22    0.45
   1  17  11   -0.27    0.40
  -1  18  11   33.99    2.01
  -1  18  11   37.31    1.96
   1  18 -11   33.90    1.98
   1  18 -11   36.18    1.99
  -1  18 -11   34.08    1.99
  -1  18 -11   36.28    1.97
   1  18  11   33.74    1.97
   1  18  11   34.99    1.93
  -1  19  11    1.74    0.56
   1  19 -11    1.10    0.55
   1  19 -11    0.90    0.53
  -1  19  11    0.70    0.49
  -1  19 -11    2.00    0.54
   1  19  11    1.39    0.60
   1  19  11    0.13    0.46
  -1  19 -11    1.24    0.53
  -1  20  11    1.39    0.53
   1  20 -11    1.30    0.56
  -1  20  11    1.38    0.55
   1  20 -11    1.56    0.57
   1  20  11    1.16    0.58
  -1  20 -11    0.80    0.55
   1  20  11    1.96    0.56
  -1  20 -11    1.09    0.57
  -1  21  11   -0.43    0.47
  -1  21  11   -0.66    0.55
   1  21 -11   -0.29    0.51
   1  21 -11   -0.66    0.50
   1  21  11   -0.63    0.48
  -1  21 -11   -0.71    0.49
   1  21  11   -0.10    0.56
  -1  21 -11    0.23    0.51
  -1  22  11    2.67    0.63
  -1  22  11    3.33    0.74
   1  22 -11    4.00    0.73
   1  22 -11    3.58    0.71
   1  22  11    3.40    0.70
  -1  22 -11    2.65    0.66
  -1  22 -11    2.41    0.64
   1  22  11    3.50    0.68
  -1  23  11   -0.91    0.55
  -1  23  11   -0.67    0.52
   1  23 -11   -0.80    0.48
   1  23 -11   -0.35    0.52
   1  23  11    0.04    0.59
   1  23  11   -0.25    0.53
  -1  23 -11    0.02    0.54
  -1  23 -11   -0.16    0.58
  -1  24  11    0.31    0.56
   1  24 -11    0.74    0.63
   1  24 -11   -0.25    0.56
  -1  24  11   -0.51    0.62
   1  24  11   -0.52    0.61
  -1  24 -11   -0.60    0.58
   1  24  11   -0.86    0.54
  -1  24 -11   -0.51    0.53
   1  25 -11   -0.26    0.60
   1  25 -11   -1.22    0.54
  -1  25  11    0.19    0.58
  -1  25  11   -0.30    0.68
  -1  25 -11   -0.62    0.61
   1  25  11   -0.74    0.64
   1  25  11   -0.10    0.62
  -1  25 -11   -1.99    0.54
  -1  26  11   -0.26    0.60
   1  26 -11   -1.10    0.57
   1  26 -11   -0.04    0.66
  -1  26  11   -0.99    0.66
  -1  26 -11   -0.67    0.60
   1  26  11    0.73    0.68
   1  26  11   -1.13    0.67
  -1  26 -11    0.47    0.67
  -1  27  11    0.70    0.74
   1  27 -11    0.09    0.69
   1  27 -11    0.55    0.68
  -1  27  11   -0.82    0.65
   1  27  11   -0.89    0.66
  -1  27 -11    0.28    0.71
   1  27  11    0.11    0.75
  -1  27 -11   -1.08    0.65
   1  28 -11   11.03    1.22
  -1  28  11   10.36    1.31
   1  28 -11    9.90    1.17
  -1  28  11    9.04    1.17
  -1  28 -11   11.27    1.22
  -1  28 -11   10.31    1.17
   1  28  11   10.05    1.25
   1  28  11   10.73    1.22
  -1  29  11    2.85    0.96
   1  29 -11    2.08    0.82
   1  29 -11    1.29    0.79
  -1  29  11    2.38    0.85
  -1  29 -11    2.05    0.82
   1  29  11    0.33    0.80
   1  29  11    1.45    0.80
  -1  29 -11    0.50    0.74
   1  30 -11    3.13    0.91
   1  30 -11    0.82    0.83
  -1  30  11    2.27    0.85
  -1  30 -11    2.41    0.85
   1  30  11    0.90    0.90
   1  30  11    2.46    0.87
  -1  30 -11   -0.09    0.79
   1   0  12   14.21    0.86
   1   0  12   14.11    0.87
   1   0 -12   12.57    0.88
  -1   0 -12   13.77    0.87
   1   0 -12   13.53    0.84
  -1   0  12   13.38    0.81
  -1   0  12   12.97    0.85
  -1   0 -12   12.45    0.91
   1  -1  12    5.39    0.54
  -1   1  12    6.76    0.57
   1   1 -12    5.55    0.58
   1  -1  12    6.45    0.56
  -1  -1 -12    6.41    0.63
  -1   1  12    6.21    0.51
  -1  -1 -12    5.44    0.55
  -1  -1  12    7.19    0.59
   1   1  12    5.44    0.53
  -1   1 -12    6.10    0.59
   1   1  12    7.10    0.61
  -1   1 -12    5.41    0.56
   1  -1 -12    5.69    0.52
  -1  -1  12    5.34    0.50
   1  -1 -12    5.72    0.57
  -1  -2 -12    3.63    0.50
   1  -2  12    5.05    0.50
   1   2 -12    4.22    0.52
  -1   2  12    6.00    0.49
  -1   2  12    5.26    0.50
  -1  -2 -12    4.96    0.55
   1  -2  12    4.47    0.52
  -1   2 -12    4.18    0.52
   1   2  12    5.08    0.52
   1  -2 -12    4.94    0.53
   1  -2 -12    4.75    0.49
   1   2  12    5.05    0.50
  -1  -2  12    5.08    0.51
  -1  -2  12    4.49    0.46
   1   3 -12    0.41    0.34
  -1  -3 -12   -0.17    0.30
  -1   3  12    0.39    0.30
   1  -3  12    0.27    0.31
  -1   3  12    0.04    0.18
  -1  -3 -12   -0.27    0.32
   1  -3  12    0.22    0.28
  -1   3 -12   -0.12    0.32
   1   3  12   -0.42    0.28
  -1  -3  12    0.29    0.27
  -1  -3  12    0.34    0.30
   1  -3 -12    0.07    0.31
   1   3  12    0.13    0.29
   1  -3 -12   -0.10    0.27
   1   3  12    0.12    0.22
   1   4 -12    3.96    0.49
   1  -4  12    3.63    0.46
  -1  -4 -12    4.71    0.52
   1  -4  12    4.45    0.48
  -1  -4 -12    3.88    0.47
  -1   4  12    3.94    0.33
   1  -4 -12    3.79    0.48
   1  -4 -12    4.05    0.44
  -1  -4  12    4.03    0.44
  -1   4 -12    4.17    0.49
   1   4  12    3.77    0.37
  -1  -4  12    4.00    0.46
  -1  -5 -12   -0.11    0.30
   1  -5  12   -0.07    0.30
  -1   5  12    0.04    0.18
   1   5 -12   -0.03    0.32
   1  -5  12    0.19    0.31
  -1  -5 -12    0.04    0.30
   1  -5 -12    0.32    0.27
  -1  -5  12    0.12    0.25
   1   5  12    0.24    0.23
   1  -5 -12    0.37    0.31
  -1  -5  12    0.17    0.30
  -1   5 -12    0.08    0.34
  -1  -5  12   -0.19    0.27
  -1  -6 -12    0.86    0.36
  -1  -6 -12    1.34    0.36
   1   6 -12    1.56    0.39
   1  -6  12    1.45    0.38
  -1   6  12    1.15    0.23
   1  -6  12    1.54    0.34
  -1  -6  12    1.32    0.37
   1   6  12    1.11    0.27
  -1  -6  12    0.97    0.30
  -1   6 -12    0.96    0.36
   1  -6 -12    0.66    0.30
   1  -6 -12    1.03    0.35
  -1   7  12    1.13    0.25
  -1  -7 -12    0.91    0.37
   1   7 -12    1.08    0.38
   1  -7  12    1.32    0.37
  -1  -7 -12    1.25    0.36
   1   7  12    1.04    0.27
   1  -7 -12    0.78    0.36
   1  -7 -12    1.40    0.26
   1  -7 -12    1.83    0.34
  -1  -7  12    1.94    0.38
  -1  -7  12    1.31    0.34
  -1   7 -12    1.52    0.39
  -1   8  12    2.92    0.33
  -1  -8 -12    2.71    0.46
  -1  -8 -12    2.98    0.36
  -1  -8 -12    1.54    0.38
   1   8 -12    3.14    0.48
  -1   8 -12    2.31    0.43
   1   8  12    2.81    0.37
  -1  -8  12    3.83    0.45
   1  -8 -12    2.53    0.32
  -1  -8  12    3.07    0.43
   1  -8 -12    3.02    0.45
   1  -8 -12    2.60    0.40
  -1  -9 -12    4.17    0.52
  -1  -9 -12    3.61    0.40
   1   9 -12    3.47    0.51
  -1   9  12    3.51    0.38
  -1   9 -12    3.56    0.50
   1  -9 -12    3.96    0.38
   1   9  12    3.82    0.42
   1  10 -12    6.10    0.61
  -1 -10 -12    6.60    0.53
  -1  10  12    5.31    0.48
  -1  10 -12    6.17    0.64
   1 -10 -12    5.81    0.48
   1  10  12    5.46    0.51
   1  11 -12    0.10    0.32
  -1  11  12   -0.47    0.26
  -1 -11 -12   -0.63    0.24
   1  11 -12   -0.45    0.34
  -1  11 -12   -0.38    0.37
  -1  11 -12   -0.37    0.34
   1 -11 -12   -0.27    0.23
   1  11  12    0.01    0.27
   1  12 -12    0.31    0.39
   1  12 -12    1.03    0.41
  -1  12  12    0.60    0.43
  -1 -12 -12    0.68    0.29
  -1  12  12    0.93    0.31
  -1  12 -12    1.17    0.42
   1  12  12    0.67    0.32
  -1  12 -12    0.65    0.40
   1 -12 -12    1.16    0.30
   1  13 -12    0.10    0.34
  -1  13  12   -0.05    0.29
  -1  13  12   -0.04    0.37
   1  13 -12   -0.69    0.37
   1  13  12   -0.05    0.33
   1 -13 -12   -0.17    0.26
  -1  13 -12   -0.02    0.40
  -1  13 -12   -0.55    0.37
   1  14 -12    2.63    0.50
  -1  14  12    2.13    0.40
   1  14 -12    1.47    0.50
  -1  14  12    2.22    0.54
  -1  14 -12    1.09    0.48
  -1  14 -12    2.21    0.47
   1  14  12    1.60    0.47
   1  14  12    1.66    0.43
  -1  15  12    0.33    0.34
   1  15 -12   -0.04    0.42
  -1  15  12    0.12    0.41
   1  15 -12    0.36    0.44
  -1  15 -12    0.44    0.45
   1  15  12   -0.22    0.36
  -1  15 -12    0.17    0.46
   1  15  12   -0.05    0.45
   1  16 -12    0.62    0.46
  -1  16  12    1.07    0.40
  -1  16  12    0.64    0.45
   1  16 -12    0.76    0.47
   1  16  12    0.85    0.40
  -1  16 -12    1.43    0.54
   1  16  12    0.84    0.46
  -1  16 -12    0.43    0.47
  -1  17  12    2.32    0.60
   1  17 -12    2.73    0.59
   1  17 -12    2.57    0.59
  -1  17  12    2.68    0.50
  -1  17 -12    2.18    0.58
   1  17  12    2.54    0.56
   1  17  12    2.64    0.51
  -1  17 -12    1.80    0.59
   1  18 -12    0.93    0.51
  -1  18  12    0.06    0.43
  -1  18  12    0.50    0.54
   1  18 -12    1.46    0.56
   1  18  12    0.15    0.44
  -1  18 -12    0.63    0.50
  -1  18 -12    0.49    0.46
   1  18  12    0.66    0.47
  -1  19  12    0.47    0.47
   1  19 -12    1.22    0.54
  -1  19  12    1.21    0.53
   1  19 -12    1.06    0.54
   1  19  12    1.01    0.59
  -1  19 -12    0.68    0.50
  -1  19 -12    0.49    0.56
   1  19  12    1.15    0.53
   1  20 -12    0.63    0.55
  -1  20  12    0.98    0.61
   1  20 -12    1.83    0.53
  -1  20  12    1.11    0.51
   1  20  12    2.53    0.67
   1  20  12    1.12    0.53
  -1  20 -12    1.57    0.56
  -1  20 -12    1.61    0.64
  -1  21  12   -0.55    0.55
   1  21 -12   -0.10    0.49
   1  21 -12   -0.68    0.50
  -1  21  12   -0.03    0.50
  -1  21 -12   -0.15    0.51
   1  21  12    0.17    0.52
   1  21  12   -0.38    0.47
  -1  21 -12    0.25    0.55
  -1  22  12    1.89    0.61
  -1  22  12    1.04    0.63
   1  22 -12    0.89    0.56
   1  22 -12    1.64    0.61
  -1  22 -12    1.88    0.68
  -1  22 -12    1.32    0.60
   1  22  12    1.93    0.68
   1  22  12    1.93    0.60
   1  23 -12   -0.74    0.53
  -1  23  12    0.32    0.54
  -1  23  12    0.84    0.57
   1  23 -12   -0.17    0.58
  -1  23 -12   -0.17    0.60
  -1  23 -12   -0.07    0.55
   1  23  12   -0.20    0.62
   1  23  12   -0.39    0.54
   1  24 -12   -0.39    0.56
  -1  24  12   -0.48    0.55
   1  24 -12   -0.88    0.57
  -1  24  12   -0.52    0.56
  -1  24 -12   -0.51    0.58
   1  24  12   -1.24    0.60
  -1  24 -12   -1.40    0.59
   1  24  12    0.23    0.57
   1  25 -12   -0.79    0.61
  -1  25  12    0.20    0.61
   1  25 -12   -0.60    0.60
  -1  25  12    1.15    0.64
  -1  25 -12   -1.14    0.58
   1  25  12   -1.51    0.55
  -1  25 -12   -0.84    0.65
   1  25  12   -0.19    0.60
   1  26 -12    0.11    0.63
   1  26 -12    0.15    0.66
  -1  26  12    0.08    0.61
  -1  26  12    0.98    0.76
   1  26  12   -0.50    0.63
  -1  26 -12   -1.08    0.61
   1  26  12   -0.23    0.65
  -1  26 -12   -0.98    0.64
   1  27 -12    2.10    0.78
  -1  27  12    1.49    0.76
  -1  27  12    0.87    0.84
   1  27 -12    0.11    0.70
  -1  27 -12    1.54    0.74
   1  27  12    0.85    0.77
  -1  27 -12    0.66    0.72
   1  27  12    1.40    0.76
  -1  28  12   -1.19    0.74
   1  28 -12    0.14    0.74
   1  28 -12   -0.95    0.67
  -1  28  12   -0.24    0.67
   1  28  12   -1.41    0.74
  -1  28 -12    0.39    0.71
  -1  28 -12   -0.77    0.69
   1  28  12    0.60    0.73
  -1  29  12   -0.74    0.69
   1  29 -12   -1.89    0.65
  -1  29  12    0.70    0.75
   1  29 -12   -0.60    0.72
  -1  29 -12   -1.13    0.68
  -1  29 -12   -0.83    0.70
   1  29  12   -0.99    0.80
   1  29  12    0.26    0.75
   1  30 -12    0.55    0.75
   1  30 -12   -0.21    0.76
  -1  30  12    0.02    0.87
   1  30  12    0.21    0.78
  -1  30 -12   -0.81    0.75
   1  30  12   -0.74    0.83
  -1  30 -12   -0.08    0.76
   1   0  13   67.11    3.20
   1   0 -13   65.77    3.20
  -1   0 -13   66.59    3.24
  -1   0 -13   67.42    3.23
  -1   0  13   67.60    3.20
   1   0  13   69.43    3.22
   1   0 -13   67.84    3.24
  -1   0  13   66.66    3.17
   1  -1  13    0.61    0.30
   1  -1  13    0.34    0.33
  -1   1  13    0.87    0.28
  -1   1  13    0.28    0.31
   1   1 -13    0.19    0.35
  -1  -1 -13    0.54    0.33
  -1  -1 -13    0.50    0.38
  -1  -1  13    0.56    0.29
  -1  -1  13    0.74    0.33
   1   1  13    0.89    0.35
   1  -1 -13    0.60    0.36
   1   1  13    0.60    0.29
  -1   1 -13    0.05    0.34
  -1   1 -13    0.74    0.37
   1  -1 -13    0.26    0.31
  -1   2  13    2.22    0.40
   1  -2  13    2.43    0.41
  -1   2  13    2.86    0.39
  -1  -2 -13    2.03    0.42
   1  -2  13    2.62    0.41
  -1  -2 -13    2.26    0.46
   1   2 -13    2.53    0.45
  -1   2 -13    1.69    0.41
  -1  -2  13    2.21    0.40
   1   2  13    2.51    0.40
  -1  -2  13    2.59    0.38
   1  -2 -13    1.62    0.40
   1  -2 -13    1.77    0.38
   1   2  13    2.04    0.40
   1  -3  13    3.71    0.47
  -1   3  13    3.91    0.46
   1   3 -13    3.65    0.51
   1  -3  13    3.06    0.44
  -1  -3 -13    2.76    0.44
  -1   3  13    2.83    0.30
  -1  -3 -13    1.95    0.46
   1   3  13    2.76    0.34
  -1   3 -13    2.51    0.43
  -1  -3  13    2.60    0.39
   1   3  13    3.02    0.44
   1   3  13    3.64    0.47
   1  -3 -13    2.70    0.42
   1  -3 -13    3.39    0.48
  -1  -3  13    2.03    0.40
  -1   4  13    0.12    0.19
   1  -4  13   -0.08    0.31
  -1  -4 -13    0.36    0.33
   1  -4  13    0.17    0.31
  -1  -4 -13    0.05    0.34
   1   4 -13    0.17    0.34
   1  -4 -13    0.11    0.34
   1  -4 -13    0.26    0.29
  -1  -4  13    0.00    0.28
   1   4  13   -0.07    0.22
  -1  -4  13   -0.06    0.29
  -1   4 -13   -0.09    0.34
  -1  -5 -13   12.17    0.87
   1  -5  13   12.11    0.85
   1   5 -13   13.21    0.88
   1  -5  13   13.47    0.86
  -1   5  13   12.84    0.69
  -1  -5 -13   11.25    0.84
   1  -5 -13   12.64    0.88
  -1   5 -13   12.52    0.88
   1  -5 -13   10.89    0.80
  -1  -5  13   12.89    0.87
  -1  -5  13   13.17    0.78
   1   5  13   12.12    0.74
  -1  -5  13   11.42    0.81
   1  -6  13    0.56    0.33
  -1  -6 -13    0.26    0.32
   1   6 -13    0.13    0.34
  -1  -6 -13    0.50    0.35
  -1   6  13    0.37    0.20
   1  -6 -13    0.01    0.33
  -1   6 -13    0.52    0.38
  -1  -6  13    0.28    0.29
  -1  -6  13    0.45    0.33
   1   6  13    0.37    0.25
   1  -6 -13   -0.04    0.29
  -1  -6  13    0.41    0.32
   1  -7  13    4.08    0.51
  -1   7  13    3.58    0.35
  -1  -7 -13    3.88    0.51
   1   7 -13    3.96    0.52
  -1  -7 -13    4.19    0.49
   1   7  13    3.52    0.39
   1  -7 -13    4.19    0.47
   1  -7 -13    4.45    0.52
  -1   7 -13    3.07    0.49
  -1  -7  13    3.78    0.46
  -1  -7  13    5.10    0.55
  -1  -8 -13    4.04    0.50
  -1   8  13    3.58    0.36
  -1  -8 -13    3.56    0.50
   1   8 -13    3.64    0.54
   1   8  13    3.31    0.40
  -1   8 -13    3.31    0.50
   1  -8 -13    4.22    0.52
   1  -8 -13    3.92    0.37
   1  -8 -13    4.44    0.48
  -1   9  13    3.03    0.36
  -1  -9 -13    2.96    0.47
  -1  -9 -13    3.49    0.39
  -1  -9 -13    2.21    0.46
   1   9 -13    3.50    0.51
   1   9  13    3.72    0.40
   1  -9 -13    2.75    0.46
   1  -9 -13    3.15    0.45
   1  -9 -13    3.94    0.37
  -1   9 -13    3.56    0.54
  -1 -10 -13   14.50    0.80
   1  10 -13   11.25    0.90
  -1  10  13   12.77    0.77
  -1 -10 -13   11.52    0.92
   1  10  13   12.11    0.81
  -1  10 -13   12.46    0.91
   1 -10 -13   12.42    0.76
  -1  11  13    1.28    0.32
  -1 -11 -13    1.25    0.42
  -1 -11 -13    1.23    0.33
   1  11 -13    1.45    0.45
   1  11 -13    2.32    0.47
  -1  11 -13    1.42    0.45
   1  11  13    1.86    0.35
   1 -11 -13    1.11    0.30
  -1  11 -13    1.43    0.41
  -1 -12 -13    1.14    0.33
  -1  12  13    1.86    0.34
   1  12 -13    0.04    0.40
   1  12 -13    0.82    0.42
  -1  12 -13    1.74    0.47
  -1  12 -13    0.51    0.41
   1  12  13    1.64    0.35
   1 -12 -13    0.57    0.29
   1  13 -13   -0.31    0.40
   1  13 -13    0.37    0.40
  -1  13  13    0.21    0.29
  -1  13  13   -0.51    0.41
   1 -13 -13    0.38    0.28
   1  13  13    0.20    0.32
  -1  13 -13   -0.08    0.40
  -1  13 -13   -1.03    0.37
   1  14 -13    0.59    0.44
  -1  14  13    1.68    0.38
   1  14 -13    1.26    0.44
  -1  14  13    1.05    0.46
  -1  14 -13    1.06    0.49
   1  14  13    1.49    0.40
  -1  14 -13    0.96    0.48
   1  14  13    0.89    0.50
  -1  15  13    0.52    0.35
  -1  15  13    1.31    0.48
   1  15 -13    0.65    0.48
   1  15 -13    0.99    0.49
  -1  15 -13    0.77    0.49
  -1  15 -13    1.73    0.53
   1  15  13    0.83    0.40
   1  15  13    0.41    0.43
  -1  16  13    0.17    0.35
  -1  16  13   -0.43    0.40
   1  16 -13   -0.02    0.43
   1  16 -13   -0.57    0.45
  -1  16 -13    0.08    0.46
   1  16  13   -0.12    0.48
  -1  16 -13   -0.08    0.45
   1  16  13    0.03    0.37
  -1  17  13   -0.57    0.44
   1  17 -13   -0.61    0.46
   1  17 -13   -0.36    0.47
  -1  17  13    0.53    0.41
  -1  17 -13   -0.06    0.51
   1  17  13   -0.44    0.50
  -1  17 -13   -0.41    0.44
   1  17  13   -0.03    0.42
   1  18 -13   11.07    1.02
  -1  18  13   10.76    1.04
  -1  18  13   10.36    0.90
   1  18 -13   10.70    1.01
  -1  18 -13   11.01    1.01
   1  18  13   11.71    1.06
   1  18  13   11.81    0.99
  -1  18 -13   12.69    1.08
   1  19 -13    1.93    0.59
  -1  19  13    1.23    0.48
  -1  19  13    1.94    0.62
   1  19 -13    0.81    0.54
  -1  19 -13    1.56    0.54
   1  19  13    1.68    0.52
   1  19  13    1.31    0.55
  -1  19 -13    0.62    0.53
  -1  20  13    1.88    0.65
   1  20 -13    1.96    0.64
  -1  20  13    1.20    0.51
   1  20 -13    1.05    0.55
   1  20  13    2.14    0.61
  -1  20 -13    1.80    0.60
   1  20  13    1.22    0.51
  -1  20 -13    1.48    0.62
  -1  21  13    2.17    0.63
   1  21 -13    1.08    0.59
   1  21 -13    1.28    0.60
  -1  21  13    1.63    0.53
   1  21  13    2.02    0.68
  -1  21 -13    1.94    0.65
   1  21  13    1.46    0.55
  -1  21 -13    0.69    0.56
   1  22 -13    0.07    0.56
   1  22 -13    0.15    0.56
  -1  22  13   -1.04    0.55
  -1  22  13   -0.16    0.49
   1  22  13   -0.57    0.47
   1  22  13    0.18    0.60
  -1  22 -13   -0.29    0.58
  -1  22 -13    0.18    0.57
  -1  23  13    1.43    0.70
  -1  23  13    0.62    0.56
   1  23 -13    0.49    0.63
   1  23 -13   -0.14    0.58
  -1  23 -13    0.72    0.61
  -1  23 -13   -0.13    0.58
   1  23  13    0.92    0.62
   1  23  13    1.73    0.62
  -1  24  13    0.17    0.71
  -1  24  13    0.55    0.58
   1  24 -13    0.17    0.65
   1  24 -13    0.73    0.66
   1  24  13   -0.82    0.66
   1  24  13    0.83    0.57
  -1  24 -13   -0.69    0.59
  -1  24 -13    0.67    0.69
  -1  25  13    1.32    0.63
   1  25 -13   -0.96    0.65
  -1  25  13    0.16    0.71
   1  25 -13    0.34    0.64
  -1  25 -13    1.60    0.77
  -1  25 -13   -0.64    0.62
   1  25  13    1.22    0.65
   1  25  13    0.24    0.75
  -1  26  13    1.12    0.81
  -1  26  13    1.52    0.67
   1  26 -13    1.22    0.72
   1  26 -13   -0.32    0.65
   1  26  13    1.44    0.69
  -1  26 -13    0.52    0.72
  -1  26 -13    1.48    0.75
   1  26  13    1.71    0.84
   1  27 -13   -0.12    0.69
   1  27 -13   -0.03    0.72
  -1  27  13   -1.35    0.76
  -1  27  13   -0.34    0.67
   1  27  13    0.32    0.73
   1  27  13   -0.30    0.80
  -1  27 -13   -0.73    0.70
  -1  27 -13   -0.59    0.68
  -1  28  13    0.67    0.78
   1  28 -13    2.26    0.80
   1  28 -13    1.58    0.81
  -1  28  13    2.03    0.76
  -1  28 -13    1.04    0.78
   1  28  13    2.28    0.92
  -1  28 -13    2.55    0.85
   1  28  13    3.10    0.82
  -1  29  13    0.13    0.70
   1  29 -13   -1.01    0.68
   1  29 -13    0.82    0.73
  -1  29  13   -1.81    0.75
   1  29  13    0.59    0.76
  -1  29 -13   -0.05    0.78
   1  29  13   -0.63    0.82
  -1  29 -13   -1.55    0.68
   1   0  14   79.21    3.68
  -1   0  14   76.39    3.63
   1   0 -14   75.97    3.65
  -1   0  14   77.22    3.66
  -1   0 -14   78.52    3.69
   1   0  14   78.78    3.66
   1   0 -14   76.03    3.69
  -1   0 -14   76.13    3.71
   1  -1  14    0.44    0.33
  -1   1  14    0.58    0.34
   1  -1  14    1.44    0.38
   1   1 -14    0.21    0.36
  -1  -1 -14    1.22    0.39
  -1  -1 -14    1.11    0.38
  -1   1  14    0.99    0.32
   1   1  14    0.74    0.36
   1  -1 -14    0.74    0.35
   1   1  14    0.74    0.32
   1  -1 -14    0.83    0.39
  -1  -1  14    0.10    0.32
  -1   1 -14    0.53    0.36
  -1  -1  14    0.15    0.29
  -1   1 -14    0.43    0.38
   1  -2  14    5.90    0.57
  -1  -2 -14    5.07    0.59
   1  -2  14    4.82    0.54
  -1   2  14    5.15    0.51
  -1  -2 -14    4.68    0.56
   1   2 -14    3.71    0.53
  -1   2  14    4.18    0.51
   1   2  14    4.78    0.54
  -1  -2  14    5.05    0.54
  -1  -2  14    4.70    0.51
   1   2  14    4.80    0.53
   1  -2 -14    5.20    0.54
   1  -2 -14    4.80    0.57
  -1   2 -14    4.36    0.56
   1  -3  14    0.38    0.34
  -1   3  14    0.50    0.21
   1   3 -14    0.53    0.37
  -1  -3 -14    0.07    0.35
  -1  -3 -14    0.77    0.39
  -1   3  14    0.75    0.34
   1  -3  14    0.69    0.36
  -1  -3  14    0.55    0.31
   1  -3 -14    0.28    0.37
   1   3  14    1.01    0.37
  -1  -3  14    1.13    0.35
   1  -3 -14    0.90    0.35
   1   3  14    0.45    0.25
   1   3  14    0.36    0.31
  -1   3 -14    0.56    0.38
   1  -4  14   -0.44    0.35
  -1  -4 -14    0.24    0.35
   1   4 -14    0.21    0.36
   1  -4  14    0.34    0.32
  -1   4  14    0.06    0.19
  -1  -4 -14    0.61    0.38
  -1   4 -14   -0.25    0.35
   1  -4 -14    0.03    0.35
  -1  -4  14    0.24    0.30
   1  -4 -14   -0.16    0.29
  -1  -4  14    0.09    0.31
   1   4  14    0.08    0.23
  -1  -5 -14    0.41    0.37
  -1   5  14    0.32    0.20
  -1  -5 -14    0.03    0.33
   1   5 -14    0.24    0.37
   1  -5  14    0.08    0.32
  -1   5 -14    0.09    0.37
  -1  -5  14    0.91    0.34
   1   5  14    0.06    0.23
   1  -5 -14    0.50    0.36
  -1  -5  14    0.39    0.34
   1  -5 -14    0.30    0.31
  -1  -6 -14   15.36    1.06
  -1   6  14   17.06    0.89
   1  -6  14   17.02    1.06
   1   6 -14   16.67    1.08
  -1  -6 -14   18.11    1.05
   1   6  14   16.08    0.93
  -1  -6  14   18.08    1.04
   1  -6 -14   15.53    1.05
   1  -6 -14   16.42    1.01
  -1  -6  14   17.68    0.99
  -1   6 -14   17.01    1.09
   1  -7  14    0.38    0.33
  -1  -7 -14    0.36    0.34
   1   7 -14   -0.12    0.36
  -1   7  14    0.14    0.21
  -1  -7 -14   -0.06    0.36
  -1  -7  14   -0.29    0.30
  -1  -7  14    0.41    0.30
   1   7  14   -0.29    0.23
   1  -7 -14    0.76    0.32
   1  -7 -14    0.32    0.35
  -1   7 -14    0.50    0.39
  -1  -8 -14    0.44    0.39
  -1  -8 -14    0.53    0.35
   1   8 -14    0.17    0.37
  -1   8  14    0.29    0.22
  -1   8 -14    0.47    0.38
   1  -8 -14    0.65    0.33
   1  -8 -14   -0.07    0.36
   1   8  14    0.41    0.26
  -1  -9 -14    0.69    0.40
   1   9 -14   -0.30    0.37
  -1   9  14   -0.04    0.23
  -1  -9 -14    0.20    0.26
  -1  -9 -14    0.06    0.34
   1  -9 -14   -0.11    0.31
   1   9  14    0.41    0.26
   1  -9 -14   -0.07    0.35
  -1   9 -14    0.04    0.38
   1  -9 -14   -0.14    0.23
  -1  10  14   10.80    0.74
  -1 -10 -14   13.77    0.80
  -1 -10 -14   11.48    0.91
  -1 -10 -14   10.52    0.90
   1  10 -14   11.04    0.92
   1 -10 -14   12.75    0.76
   1 -10 -14   12.42    0.90
   1 -10 -14   12.31    0.87
   1  10  14   12.95    0.80
  -1  10 -14   11.86    0.93
   1  11 -14   -0.34    0.39
  -1  11  14   -0.30    0.25
  -1 -11 -14    0.22    0.27
  -1 -11 -14    0.74    0.40
  -1 -11 -14    0.39    0.36
   1 -11 -14    0.04    0.25
   1  11  14    0.28    0.28
   1 -11 -14   -0.05    0.38
  -1  11 -14    0.15    0.41
   1  12 -14   -0.22    0.39
  -1  12  14    0.12    0.28
  -1 -12 -14   -0.21    0.38
  -1 -12 -14    0.33    0.30
   1  12 -14    0.16    0.42
   1  12  14    0.05    0.29
  -1  12 -14    0.16    0.41
   1 -12 -14    0.20    0.27
  -1  12 -14   -0.40    0.38
  -1  13  14    0.45    0.41
   1  13 -14   -0.39    0.41
   1  13 -14    0.17    0.43
  -1  13  14   -0.02    0.30
   1  13  14    0.02    0.31
   1 -13 -14   -0.22    0.26
  -1  13 -14   -0.06    0.42
  -1  13 -14   -0.02    0.42
   1  14 -14    1.40    0.52
  -1  14  14    2.35    0.41
  -1  14  14    1.35    0.53
   1  14 -14    1.94    0.56
  -1  14 -14    1.62    0.54
   1  14  14    1.88    0.42
  -1  14 -14    1.75    0.54
  -1  15  14    0.54    0.49
  -1  15  14    0.65    0.34
   1  15 -14    0.25    0.45
   1  15 -14    0.98    0.44
   1  15  14    0.27    0.47
  -1  15 -14    0.33    0.46
  -1  15 -14    0.03    0.47
   1  15  14    0.03    0.35
   1  16 -14    4.94    0.71
  -1  16  14    7.47    0.67
   1  16 -14    7.59    0.86
  -1  16  14    8.47    0.89
   1  16  14    8.46    0.73
  -1  16 -14    7.83    0.89
  -1  16 -14    5.65    0.72
   1  16  14    7.33    0.79
  -1  17  14    0.13    0.39
   1  17 -14    0.14    0.51
   1  17 -14    0.47    0.52
  -1  17  14   -0.19    0.52
   1  17  14    0.44    0.41
  -1  17 -14    0.92    0.53
  -1  17 -14    0.01    0.52
   1  17  14    0.80    0.50
   1  18 -14   -0.11    0.52
  -1  18  14   -0.18    0.48
  -1  18  14   -0.21    0.38
   1  18 -14    0.64    0.56
   1  18  14    0.31    0.49
  -1  18 -14    0.71    0.55
  -1  18 -14    0.03    0.48
   1  18  14   -0.03    0.43
  -1  19  14   -0.10    0.50
   1  19 -14   -1.42    0.45
  -1  19  14    0.30    0.43
   1  19 -14   -0.12    0.53
  -1  19 -14    0.13    0.53
   1  19  14    0.68    0.47
   1  19  14   -0.29    0.53
  -1  19 -14   -0.53    0.49
   1  20 -14   -0.02    0.54
  -1  20  14    0.82    0.61
  -1  20  14   -0.31    0.43
   1  20 -14    0.15    0.55
   1  20  14   -0.28    0.57
   1  20  14   -0.27    0.44
  -1  20 -14    0.57    0.54
  -1  20 -14   -0.48    0.46
   1  21 -14   -0.03    0.51
   1  21 -14    0.57    0.58
  -1  21  14   -0.63    0.46
  -1  21  14    0.35    0.62
  -1  21 -14   -0.03    0.57
  -1  21 -14   -0.03    0.54
   1  21  14    0.48    0.49
   1  21  14   -0.16    0.51
   1  22 -14   -0.03    0.58
   1  22 -14   -1.06    0.51
  -1  22  14    0.50    0.51
  -1  22  14   -0.75    0.52
   1  22  14    0.41    0.53
  -1  22 -14   -0.31    0.61
  -1  22 -14   -0.86    0.53
   1  22  14    0.04    0.65
   1  23 -14   -0.37    0.63
  -1  23  14   -0.17    0.55
   1  23 -14    0.18    0.63
  -1  23  14    0.00    0.58
   1  23  14   -0.47    0.58
  -1  23 -14   -0.25    0.61
   1  23  14    0.66    0.57
  -1  23 -14    0.14    0.64
   1  24 -14    6.84    0.96
  -1  24  14    5.88    0.91
   1  24 -14    7.57    0.95
  -1  24  14    5.60    0.91
   1  24  14    9.01    0.95
  -1  24 -14    6.77    1.01
   1  24  14    7.39    1.00
  -1  24 -14    8.29    1.04
   1  25 -14   -0.64    0.68
  -1  25  14    0.85    0.60
   1  25 -14   -0.22    0.61
  -1  25  14   -0.40    0.63
  -1  25 -14   -1.06    0.62
   1  25  14    0.81    0.64
  -1  25 -14   -0.60    0.71
   1  25  14   -0.35    0.70
   1  26 -14   -0.44    0.68
  -1  26  14    0.69    0.64
  -1  26  14    0.13    0.71
   1  26 -14    0.36    0.69
   1  26  14   -0.63    0.76
   1  26  14    0.65    0.69
  -1  26 -14   -0.31    0.66
  -1  26 -14   -0.20    0.72
   1  27 -14    0.60    0.74
  -1  27  14    0.59    0.66
   1  27 -14    0.17    0.74
  -1  27  14    0.56    0.74
   1  27  14   -0.11    0.79
   1  27  14    0.35    0.65
  -1  27 -14    1.10    0.81
  -1  27 -14    0.33    0.75
  -1  28  14    0.18    0.66
   1  28 -14    0.00    0.67
  -1  28  14   -1.26    0.76
   1  28 -14   -0.94    0.67
   1  28  14   -0.12    0.65
  -1  28 -14   -0.41    0.72
  -1  28 -14   -1.61    0.67
   1  28  14   -0.75    0.79
  -1  29  14    0.19    0.68
  -1  29  14    0.93    0.89
   1  29 -14   -0.49    0.73
   1  29 -14    0.34    0.75
   1  29  14    0.60    0.75
  -1  29 -14   -1.36    0.71
   1  29  14   -1.41    0.79
  -1  29 -14   -0.37    0.71
  -1   0  15   19.40    1.11
   1   0 -15   16.27    1.13
  -1   0 -15   17.83    1.15
  -1   0 -15   17.49    1.13
  -1   0  15   17.16    1.04
   1   0  15   17.28    1.09
   1   0 -15   18.20    1.08
   1   0  15   17.99    1.08
  -1  -1 -15    3.18    0.51
  -1   1  15    3.28    0.48
   1   1 -15    3.94    0.56
  -1   1  15    3.21    0.44
  -1  -1 -15    3.11    0.53
   1  -1  15    3.45    0.60
   1  -1  15    3.27    0.47
   1  -1 -15    3.15    0.52
  -1   1 -15    3.53    0.52
  -1  -1  15    3.76    0.50
  -1   1 -15    2.90    0.52
  -1  -1  15    3.30    0.45
   1   1  15    3.43    0.47
   1  -1 -15    3.55    0.48
   1   1  15    3.51    0.49
   1  -2  15   41.13    2.15
  -1   2  15   44.79    2.17
  -1  -2 -15   43.93    2.23
  -1   2  15   43.74    2.12
  -1  -2 -15   44.41    2.19
   1   2 -15   40.34    2.19
   1  -2 -15   41.26    2.20
   1  -2 -15   41.48    2.15
  -1  -2  15   44.44    2.17
   1   2  15   43.72    2.18
   1   2  15   42.79    2.15
  -1   2 -15   40.69    2.20
  -1  -2  15   43.62    2.14
  -1  -3 -15   11.47    0.92
  -1   3  15   10.98    0.82
  -1   3  15   11.00    0.67
  -1  -3 -15   11.59    0.84
  -1   3  15   12.00    0.79
   1   3 -15   11.38    0.90
   1  -3  15   12.47    0.83
   1   3  15   11.50    0.72
  -1   3 -15   10.68    0.88
   1   3  15    9.81    0.82
   1  -3 -15   10.82    0.81
  -1  -3  15   11.43    0.86
   1   3  15   11.69    0.84
  -1  -3  15   11.21    0.81
   1  -3 -15   12.94    0.92
  -1  -4 -15    2.33    0.47
   1  -4  15    1.83    0.41
   1   4 -15    1.46    0.45
  -1  -4 -15    1.64    0.43
  -1   4  15    2.03    0.27
  -1  -4  15    2.14    0.41
  -1  -4  15    1.83    0.42
  -1   4 -15    1.85    0.47
   1  -4 -15    1.79    0.39
   1   4  15    1.50    0.30
   1  -4 -15    1.85    0.46
  -1   5  15   21.48    1.07
   1  -5  15   20.41    1.21
  -1  -5 -15   20.73    1.24
   1   5 -15   20.08    1.28
  -1  -5 -15   19.84    1.28
   1   5  15   20.91    1.11
   1  -5 -15   21.34    1.26
   1  -5 -15   21.48    1.20
  -1  -5  15   21.20    1.21
  -1   5 -15   20.85    1.27
   1  -6  15    0.10    0.36
  -1  -6 -15    0.32    0.37
   1   6 -15    0.63    0.42
  -1  -6 -15    0.22    0.38
  -1   6  15    0.46    0.21
   1  -6 -15    0.67    0.41
   1   6  15    0.32    0.25
   1  -6 -15   -0.06    0.32
  -1  -6  15    0.33    0.31
  -1  -6  15    0.05    0.32
  -1   6 -15    0.27    0.39
  -1  -7 -15   18.23    1.08
   1   7 -15   15.63    1.09
  -1   7  15   15.71    0.89
  -1  -7 -15   16.97    1.11
   1  -7 -15   16.72    1.03
   1  -7 -15   17.01    1.10
  -1   7 -15   17.15    1.11
   1   7  15   16.97    0.94
  -1  -7  15   15.19    1.04
   1   8 -15    3.95    0.58
  -1  -8 -15    4.14    0.55
  -1   8  15    4.03    0.39
  -1  -8 -15    3.52    0.53
  -1   8 -15    4.69    0.59
  -1  -8  15    5.58    0.59
   1  -8 -15    3.94    0.56
   1   8  15    4.53    0.43
   1  -8 -15    3.55    0.50
  -1  -9 -15   12.27    0.91
  -1  -9 -15   12.96    0.95
  -1   9  15   11.85    0.75
   1   9 -15   12.32    0.95
   1   9  15   13.44    0.80
   1  -9 -15   12.13    0.92
  -1   9 -15   11.86    0.94
   1  -9 -15   11.85    0.86
  -1 -10 -15    7.17    0.68
  -1 -10 -15    5.50    0.67
  -1  10  15    6.48    0.54
   1  10 -15    5.62    0.67
   1  10  15    5.99    0.54
  -1  10 -15    5.21    0.65
   1 -10 -15    5.58    0.66
   1 -10 -15    7.08    0.65
   1 -10 -15    7.29    0.55
   1  11 -15    3.22    0.57
  -1  11  15    2.95    0.39
  -1 -11 -15    2.86    0.42
  -1 -11 -15    3.62    0.54
  -1 -11 -15    3.15    0.56
   1 -11 -15    3.48    0.52
   1 -11 -15    3.04    0.39
  -1  11 -15    2.37    0.56
   1  11  15    2.96    0.42
   1 -11 -15    3.05    0.53
  -1 -12 -15   23.91    1.45
  -1 -12 -15   24.41    1.33
   1  12 -15   25.15    1.48
  -1 -12 -15   24.31    1.44
   1  12 -15   24.53    1.47
  -1  12  15   23.07    1.30
  -1  12 -15   20.78    1.43
   1 -12 -15   23.84    1.42
   1 -12 -15   23.40    1.28
  -1  12 -15   25.09    1.50
   1  12  15   25.54    1.34
  -1  13  15    1.04    0.34
   1  13 -15    0.79    0.49
  -1 -13 -15    1.32    0.48
   1  13 -15    0.47    0.47
  -1  13 -15    0.53    0.48
   1  13  15    0.71    0.36
  -1  13 -15    0.72    0.48
   1 -13 -15    0.83    0.33
  -1  14  15    0.86    0.33
   1  14 -15    0.07    0.45
  -1  14  15    0.49    0.42
   1  14 -15    0.25    0.45
  -1  14 -15    0.25    0.46
   1  14  15    0.68    0.36
  -1  14 -15   -0.66    0.43
   1  15 -15   -1.08    0.50
  -1  15  15    0.57    0.36
   1  15 -15   -0.25    0.48
  -1  15  15    0.65    0.54
  -1  15 -15   -0.68    0.53
   1  15  15    0.24    0.39
   1  15  15    0.27    0.52
  -1  15 -15   -0.18    0.48
   1  16 -15    0.89    0.53
   1  16 -15    0.80    0.53
  -1  16  15    1.09    0.41
  -1  16  15    0.80    0.57
   1  16  15    0.53    0.49
  -1  16 -15    0.90    0.57
  -1  16 -15    0.91    0.53
   1  16  15    0.99    0.42
   1  17 -15    2.57    0.65
  -1  17  15    3.23    0.52
   1  17 -15    2.47    0.62
  -1  17  15    2.58    0.65
  -1  17 -15    2.42    0.61
  -1  17 -15    2.64    0.67
   1  17  15    2.44    0.52
   1  17  15    1.68    0.57
  -1  18  15   -0.12    0.47
  -1  18  15    0.04    0.39
   1  18 -15   -0.40    0.49
   1  18 -15    0.22    0.50
   1  18  15    0.44    0.44
   1  18  15   -0.14    0.48
  -1  18 -15    0.87    0.55
  -1  18 -15   -0.12    0.51
   1  19 -15    5.72    0.83
  -1  19  15    5.60    0.84
   1  19 -15    6.54    0.85
  -1  19  15    6.18    0.70
   1  19  15    6.48    0.89
   1  19  15    6.10    0.72
  -1  19 -15    6.26    0.86
  -1  19 -15    6.34    0.84
  -1  20  15    0.20    0.54
   1  20 -15    0.61    0.58
  -1  20  15    0.82    0.49
   1  20 -15    0.70    0.58
  -1  20 -15    0.75    0.60
   1  20  15    0.79    0.61
   1  20  15    0.98    0.48
  -1  20 -15    1.26    0.58
   1  21 -15    4.83    0.80
   1  21 -15    3.39    0.71
  -1  21  15    3.90    0.65
  -1  21  15    3.88    0.80
  -1  21 -15    4.79    0.83
  -1  21 -15    4.48    0.78
   1  21  15    4.43    0.77
   1  21  15    2.50    0.61
   1  22 -15   10.16    1.06
  -1  22  15    9.69    1.11
   1  22 -15    8.29    0.99
  -1  22  15    9.34    0.94
   1  22  15    9.73    0.96
  -1  22 -15    7.90    1.01
   1  22  15   11.12    1.15
  -1  22 -15   11.02    1.15
  -1  23  15    4.00    0.83
   1  23 -15    4.57    0.82
  -1  23  15    3.68    0.78
   1  23 -15    6.71    0.93
   1  23  15    4.60    0.77
  -1  23 -15    5.81    0.92
  -1  23 -15    5.28    0.88
   1  23  15    4.83    0.94
  -1  24  15    1.13    0.60
   1  24 -15    1.51    0.72
  -1  24  15    0.96    0.66
   1  24 -15    1.69    0.78
   1  24  15    1.35    0.71
  -1  24 -15    0.26    0.67
  -1  24 -15    0.81    0.71
   1  24  15    2.27    0.69
   1  25 -15    0.91    0.70
   1  25 -15    0.78    0.70
  -1  25  15   -0.37    0.63
  -1  25  15    0.19    0.61
   1  25  15   -0.05    0.76
  -1  25 -15    0.84    0.71
   1  25  15    0.32    0.60
  -1  25 -15    1.47    0.76
  -1  26  15    1.50    0.76
   1  26 -15   -0.17    0.72
  -1  26  15    2.27    0.72
   1  26 -15    2.65    0.82
   1  26  15    1.64    0.70
   1  26  15    0.02    0.83
  -1  26 -15    1.46    0.80
  -1  26 -15    0.96    0.79
  -1  27  15   -0.15    0.70
  -1  27  15    0.54    0.68
   1  27 -15   -0.47    0.68
   1  27 -15   -0.29    0.73
  -1  27 -15   -1.33    0.69
   1  27  15    0.82    0.67
   1  27  15    0.15    0.83
  -1  27 -15    0.54    0.75
  -1  28  15    0.99    0.86
   1  28 -15   -0.35    0.73
   1  28 -15    1.43    0.82
  -1  28  15   -0.05    0.64
   1  28  15    0.89    0.69
  -1  28 -15    0.36    0.78
  -1  28 -15    0.47    0.76
   1  28  15    0.03    0.83
  -1   0  16   17.08    1.11
  -1   0  16   19.08    1.09
  -1   0 -16   18.20    1.15
  -1   0 -16   18.23    1.19
   1   0  16   18.91    1.12
   1   0 -16   18.20    1.18
   1   0 -16   17.68    1.11
  -1  -1 -16    0.54    0.41
  -1   1  16    1.62    0.36
   1   1 -16    1.10    0.44
   1  -1  16    0.92    0.37
  -1   1  16    1.16    0.39
  -1  -1 -16    1.66    0.47
   1   1  16    0.68    0.35
  -1  -1  16    1.24    0.36
  -1  -1  16    0.70    0.38
   1  -1 -16    1.16    0.45
  -1   1 -16    0.79    0.43
  -1   1 -16    0.61    0.42
   1  -1 -16    0.80    0.38
  -1  -2 -16    5.04    0.64
   1   2 -16    5.34    0.63
  -1   2  16    4.86    0.52
  -1  -2 -16    4.33    0.59
   1  -2  16    5.20    0.58
  -1   2  16    5.43    0.58
  -1  -2  16    5.32    0.54
   1  -2 -16    3.95    0.59
   1  -2 -16    5.29    0.57
  -1  -2  16    6.00    0.74
   1   2  16    5.55    0.58
  -1   2 -16    4.10    0.61
  -1  -3 -16    0.04    0.38
  -1  -3 -16   -0.07    0.37
  -1   3  16   -0.02    0.30
   1  -3  16    0.28    0.37
   1   3 -16   -0.13    0.37
  -1   3  16    0.27    0.37
  -1   3  16    0.01    0.22
  -1   3 -16   -0.02    0.40
   1  -3 -16    0.40    0.41
  -1  -3  16    0.21    0.34
   1   3  16    0.35    0.34
   1  -3 -16   -0.15    0.36
   1   3  16    0.26    0.26
   1  -4  16   61.47    2.99
   1   4 -16   61.81    3.04
  -1   4  16   59.69    2.84
  -1  -4 -16   62.89    3.01
  -1  -4 -16   62.79    3.05
  -1   4 -16   59.49    3.04
  -1  -4  16   61.59    2.97
   1  -4 -16   63.85    3.05
   1   4  16   58.71    2.88
   1  -4 -16   61.17    2.98
   1   5 -16    0.44    0.42
  -1   5  16    0.96    0.23
  -1  -5 -16    1.39    0.45
   1  -5  16    0.81    0.39
  -1  -5 -16    0.40    0.39
   1  -5 -16    0.87    0.38
  -1   5 -16    0.80    0.44
  -1  -5  16    1.17    0.38
   1  -5 -16    0.83    0.42
   1   5  16    0.63    0.27
  -1   6  16    1.09    0.23
  -1  -6 -16    1.01    0.45
  -1  -6 -16    0.77    0.39
   1   6 -16    0.85    0.43
  -1  -6  16    0.49    0.35
  -1   6 -16    0.86    0.46
   1   6  16    0.46    0.26
   1  -6 -16    0.37    0.41
  -1  -6  16    0.16    0.31
   1  -6 -16    0.47    0.35
  -1   7  16    0.90    0.25
   1   7 -16    0.09    0.42
  -1  -7 -16    0.77    0.44
  -1  -7 -16    0.27    0.38
   1   7  16    0.91    0.28
   1  -7 -16    0.60    0.37
  -1  -7  16    0.82    0.39
  -1   7 -16    0.61    0.43
   1  -7 -16    0.44    0.40
  -1   8  16    4.99    0.41
  -1  -8 -16    4.69    0.57
   1   8 -16    4.06    0.62
  -1  -8 -16    4.43    0.60
   1  -8 -16    3.55    0.52
  -1   8 -16    3.37    0.57
   1  -8 -16    4.49    0.58
   1   8  16    4.08    0.43
  -1  -9 -16   -0.14    0.38
  -1   9  16    0.19    0.24
  -1  -9 -16   -0.08    0.40
   1   9 -16   -0.23    0.42
  -1   9 -16    0.05    0.42
   1  -9 -16    0.13    0.35
   1   9  16    0.31    0.28
   1  -9 -16   -0.50    0.37
   1  10 -16    7.26    0.76
  -1  10  16    6.81    0.54
  -1 -10 -16    6.79    0.76
  -1 -10 -16    6.85    0.70
   1 -10 -16    6.12    0.71
   1  10  16    6.27    0.56
   1 -10 -16    6.85    0.66
  -1  10 -16    7.19    0.76
  -1  11  16    0.05    0.29
   1  11 -16   -0.46    0.42
  -1 -11 -16    0.62    0.43
  -1 -11 -16    0.89    0.45
   1 -11 -16   -0.14    0.29
  -1  11 -16    0.42    0.46
   1  11  16    0.11    0.30
   1 -11 -16    0.60    0.43
   1 -11 -16    0.36    0.39
  -1 -12 -16   24.34    1.39
  -1 -12 -16   24.18    1.44
   1  12 -16   25.82    1.51
  -1 -12 -16   24.79    1.48
  -1  12  16   21.67    1.27
   1  12  16   23.09    1.30
   1 -12 -16   24.59    1.45
   1 -12 -16   24.08    1.27
  -1  12 -16   24.08    1.47
   1 -12 -16   19.25    1.37
  -1  13  16    0.06    0.32
  -1 -13 -16    0.25    0.45
   1  13 -16    0.72    0.49
  -1 -13 -16    0.23    0.47
   1  13 -16   -0.07    0.44
   1 -13 -16    0.60    0.46
  -1  13 -16   -0.17    0.45
   1  13  16    0.21    0.33
  -1  13 -16    0.48    0.51
   1 -13 -16    0.56    0.32
   1  14 -16   91.61    4.45
   1  14 -16   92.68    4.46
  -1  14  16   88.93    4.44
  -1  14  16   94.92    4.29
  -1 -14 -16   88.47    4.41
  -1  14 -16   87.93    4.47
   1 -14 -16   93.77    4.42
  -1  14 -16   91.76    4.45
   1  14  16   90.27    4.31
   1  15 -16    0.08    0.50
  -1 -15 -16    0.19    0.48
  -1  15  16    0.55    0.54
   1  15 -16    0.49    0.51
  -1  15  16    0.10    0.34
  -1  15 -16   -0.95    0.50
  -1  15 -16   -0.47    0.48
   1  15  16   -0.11    0.36
   1  16 -16    9.85    1.00
  -1  16  16   11.86    0.87
  -1  16  16   11.61    1.05
   1  16 -16    9.14    0.96
  -1  16 -16   11.76    1.05
   1  16  16    9.88    0.87
   1  16  16    9.46    0.95
  -1  16 -16   11.49    1.07
  -1  17  16   -0.23    0.38
   1  17 -16   -0.58    0.49
   1  17 -16   -0.86    0.48
  -1  17  16   -0.31    0.49
  -1  17 -16   -0.04    0.50
   1  17  16    0.02    0.47
   1  17  16   -0.77    0.37
  -1  17 -16    0.41    0.54
   1  18 -16    1.53    0.60
  -1  18  16    0.52    0.43
   1  18 -16    0.69    0.59
  -1  18  16    1.42    0.59
  -1  18 -16   -0.10    0.53
  -1  18 -16    1.92    0.66
   1  18  16    0.61    0.54
   1  18  16    0.76    0.45
   1  19 -16   -0.07    0.54
  -1  19  16    0.03    0.60
   1  19 -16    0.78    0.59
  -1  19  16   -0.08    0.43
   1  19  16   -0.37    0.55
  -1  19 -16   -0.74    0.49
   1  19  16    0.35    0.45
  -1  19 -16    0.51    0.52
   1  20 -16    0.92    0.61
  -1  20  16   -0.26    0.45
  -1  20  16   -0.67    0.51
   1  20 -16   -1.18    0.51
   1  20  16   -0.78    0.57
  -1  20 -16    0.32    0.61
  -1  20 -16    0.34    0.56
   1  20  16   -0.01    0.46
   1  21 -16    2.29    0.67
  -1  21  16    0.45    0.68
  -1  21  16   -1.07    0.48
   1  21 -16    1.39    0.64
   1  21  16    1.62    0.63
   1  21  16    0.49    0.52
  -1  21 -16    0.79    0.67
  -1  21 -16    0.19    0.61
   1  22 -16   54.34    3.04
  -1  22  16   55.62    2.94
   1  22 -16   57.62    3.07
  -1  22  16   58.12    3.13
   1  22  16   54.96    3.12
   1  22  16   56.19    2.96
  -1  22 -16   60.46    3.12
  -1  22 -16   53.32    3.03
  -1  23  16   -0.32    0.56
  -1  23  16    1.04    0.67
   1  23 -16    0.39    0.68
   1  23 -16    0.51    0.68
  -1  23 -16    1.58    0.71
  -1  23 -16    0.17    0.70
   1  23  16    0.37    0.72
   1  23  16    1.00    0.59
   1  24 -16   34.50    2.11
  -1  24  16   33.70    2.03
   1  24 -16   33.29    2.11
  -1  24  16   29.16    2.08
  -1  24 -16   35.62    2.16
  -1  24 -16   29.19    2.06
   1  24  16   33.90    1.99
   1  24  16   31.19    2.11
  -1  25  16    1.51    0.64
  -1  25  16    0.17    0.69
   1  25 -16   -1.29    0.64
   1  25 -16    0.10    0.67
  -1  25 -16   -0.81    0.67
  -1  25 -16    0.35    0.73
   1  25  16   -0.55    0.76
   1  25  16    0.93    0.63
  -1  26  16    4.17    0.89
   1  26 -16    3.90    0.92
   1  26 -16    5.96    0.96
  -1  26  16    3.87    0.75
  -1  26 -16    2.89    0.90
  -1  26 -16    4.35    0.91
   1  26  16    5.31    1.07
   1  26  16    3.08    0.75
  -1  27  16    0.02    0.70
  -1  27  16   -0.07    0.63
   1  27 -16   -0.39    0.74
   1  27 -16    0.37    0.75
  -1  27 -16   -0.94    0.73
   1  27  16   -0.92    0.81
  -1  27 -16    0.04    0.72
   1  27  16   -0.53    0.61
  -1  28  16   -1.04    0.58
  -1  28  16   -0.22    0.72
   1  28 -16    0.22    0.74
   1  28 -16   -0.22    0.75
   1  28  16    0.31    0.68
  -1  28 -16   -0.41    0.74
  -1  28 -16    0.55    0.78
   1  28  16   -0.69    0.82
   1   0 -17   12.92    0.93
  -1   0 -17   13.66    1.03
  -1   0  17   13.98    0.90
  -1   0 -17   13.24    1.00
   1   0  17   13.45    0.95
   1   0 -17   13.21    1.04
  -1   1  17    2.34    0.42
   1  -1  17    2.24    0.45
   1   1 -17    1.66    0.50
  -1  -1 -17    2.52    0.53
  -1  -1 -17    1.58    0.48
  -1  -1  17    2.59    0.43
   1  -1 -17    1.79    0.51
  -1   1 -17    1.41    0.46
  -1   1 -17    1.80    0.50
   1  -1 -17    2.46    0.47
   1   1  17    2.31    0.46
   1   2 -17   17.97    1.20
   1  -2  17   18.18    1.13
  -1   2  17   17.63    1.07
  -1  -2 -17   19.07    1.24
  -1  -2 -17   18.20    1.17
  -1   2 -17   16.14    1.18
   1   2  17   17.03    1.09
   1  -2 -17   17.50    1.18
   1  -2 -17   17.54    1.13
  -1  -2  17   18.83    1.09
   1   3 -17    3.05    0.55
  -1  -3 -17    1.78    0.49
  -1   3  17    1.96    0.30
   1  -3  17    2.34    0.47
  -1  -3 -17    2.43    0.50
   1   3  17    2.15    0.36
  -1  -3  17    2.50    0.44
   1  -3 -17    2.08    0.54
   1   3  17    2.81    0.47
   1  -3 -17    2.10    0.46
  -1   3 -17    3.10    0.56
  -1  -4 -17    8.05    0.76
  -1  -4 -17    6.57    0.76
  -1   4  17    8.09    0.55
   1  -4  17    8.49    0.75
   1   4 -17    7.76    0.77
   1  -4 -17    8.01    0.72
  -1   4 -17    6.03    0.72
  -1  -4  17    9.47    0.74
   1  -4 -17    9.17    0.84
   1   4  17    8.75    0.62
  -1  -5 -17    9.74    0.79
   1   5 -17    9.04    0.84
  -1   5  17    8.56    0.58
  -1  -5 -17    8.88    0.85
  -1  -5  17    8.19    0.69
   1  -5 -17   11.06    0.82
  -1   5 -17    9.23    0.84
   1   5  17    8.31    0.62
  -1  -5  17    8.86    0.77
   1  -5 -17    8.36    0.82
  -1  -6 -17    4.99    0.61
  -1  -6 -17    4.62    0.66
  -1   6  17    4.63    0.39
   1   6 -17    4.35    0.62
   1  -6 -17    3.79    0.54
  -1  -6  17    5.05    0.58
   1  -6 -17    3.55    0.60
  -1   6 -17    4.45    0.66
   1   6  17    4.13    0.43
  -1  -7 -17    0.73    0.47
  -1   7  17    0.67    0.24
  -1  -7 -17    1.12    0.43
   1   7 -17    0.40    0.45
  -1   7 -17    0.27    0.45
   1  -7 -17    0.57    0.39
   1   7  17    0.76    0.27
   1  -7 -17    1.22    0.46
  -1  -8 -17    0.44    0.43
   1   8 -17    1.05    0.48
  -1   8  17    0.26    0.24
  -1  -8 -17    0.94    0.43
  -1   8 -17    0.59    0.47
   1  -8 -17    0.03    0.37
   1   8  17    0.56    0.28
   1  -8 -17    0.07    0.41
   1   9 -17   -0.09    0.45
  -1  -9 -17    0.33    0.43
  -1  -9 -17    0.56    0.41
  -1   9  17    0.95    0.28
  -1   9 -17    0.49    0.47
   1  -9 -17    0.80    0.41
   1  -9 -17    0.71    0.45
   1   9  17    1.01    0.31
  -1  10  17    5.61    0.50
  -1 -10 -17    5.14    0.65
   1  10 -17    5.53    0.74
  -1 -10 -17    6.74    0.71
   1 -10 -17    5.54    0.69
   1 -10 -17    6.44    0.66
   1  10  17    5.24    0.52
  -1  10 -17    6.31    0.77
   1  11 -17   -0.02    0.45
  -1 -11 -17    0.61    0.45
  -1 -11 -17    0.69    0.43
  -1  11  17    0.31    0.28
  -1  11 -17    0.60    0.47
   1  11  17    0.23    0.30
   1 -11 -17    0.19    0.40
   1 -11 -17    0.18    0.45
   1  12 -17   16.96    1.20
  -1  12  17   17.63    1.00
  -1 -12 -17   16.29    1.21
  -1 -12 -17   15.28    1.12
  -1  12 -17   14.75    1.18
   1 -12 -17   16.57    1.12
   1  12  17   14.95    0.99
   1 -12 -17   15.37    0.97
   1 -12 -17   18.94    1.22
   1  13 -17    5.54    0.80
  -1 -13 -17    6.71    0.78
   1  13 -17    8.49    0.88
  -1  13  17    7.10    0.62
  -1 -13 -17    6.92    0.80
  -1  13 -17    6.84    0.83
   1  13  17    5.34    0.62
   1 -13 -17    6.67    0.76
   1 -13 -17    6.54    0.60
   1 -13 -17    8.19    0.82
  -1  13 -17    6.93    0.86
  -1 -14 -17    0.49    0.46
   1  14 -17   -0.30    0.50
   1  14 -17    0.39    0.51
  -1 -14 -17    0.97    0.52
  -1  14  17    0.92    0.35
   1 -14 -17    1.20    0.50
   1 -14 -17    0.66    0.47
  -1  14 -17    0.23    0.51
   1  14  17    0.98    0.39
  -1  14 -17    0.79    0.57
  -1  15  17    1.71    0.59
   1  15 -17    1.86    0.60
   1  15 -17    0.38    0.58
  -1 -15 -17    0.87    0.52
  -1  15  17    1.37    0.39
  -1 -15 -17    1.68    0.56
   1 -15 -17    0.65    0.51
   1  15  17    1.58    0.44
  -1  15 -17    0.57    0.59
  -1  15 -17    1.32    0.55
  -1  16  17    0.38    0.38
   1  16 -17    0.38    0.57
  -1  16  17   -0.25    0.53
   1  16 -17    0.08    0.52
  -1 -16 -17   -0.05    0.49
   1 -16 -17   -0.57    0.47
  -1  16 -17    0.15    0.52
  -1  16 -17   -0.47    0.49
   1  16  17   -0.22    0.38
   1  16  17   -0.52    0.50
   1  17 -17    0.63    0.58
  -1  17  17   -0.18    0.39
  -1  17  17    0.35    0.59
  -1 -17 -17   -0.02    0.52
   1  17 -17    0.32    0.57
   1  17  17    0.91    0.46
   1  17  17   -0.16    0.54
  -1  17 -17   -0.18    0.53
  -1  17 -17    0.39    0.56
   1  18 -17    1.17    0.61
   1  18 -17    0.58    0.56
  -1  18  17    1.20    0.44
  -1  18  17    0.97    0.57
   1  18  17    0.24    0.53
  -1  18 -17    1.26    0.62
   1  18  17    0.56    0.43
  -1  18 -17    1.33    0.63
   1  19 -17    0.91    0.60
  -1  19  17    0.10    0.63
   1  19 -17    0.16    0.58
  -1  19  17    1.23    0.47
   1  19  17    0.77    0.56
  -1  19 -17    0.57    0.63
  -1  19 -17    0.46    0.58
   1  19  17    0.05    0.44
  -1  20  17   -0.81    0.53
   1  20 -17    0.22    0.60
   1  20 -17    0.50    0.60
  -1  20  17   -0.71    0.46
   1  20  17    0.32    0.65
  -1  20 -17   -0.03    0.59
  -1  20 -17    1.04    0.63
   1  20  17   -0.30    0.44
  -1  21  17   -0.63    0.69
   1  21 -17    1.65    0.67
  -1  21  17    0.70    0.56
   1  21 -17    0.45    0.66
   1  21  17   -0.07    0.53
   1  21  17    1.25    0.67
  -1  21 -17    1.21    0.71
  -1  21 -17    0.05    0.65
   1  22 -17    7.57    0.98
   1  22 -17    4.98    0.88
  -1  22  17    5.58    0.77
  -1  22  17    5.90    0.90
   1  22  17    6.00    1.00
   1  22  17    5.17    0.78
  -1  22 -17    4.97    0.87
  -1  22 -17    7.64    1.01
  -1  23  17    4.92    0.84
   1  23 -17    7.07    0.99
  -1  23  17    5.81    0.95
   1  23 -17    5.89    0.92
   1  23  17    5.25    0.93
   1  23  17    6.76    0.90
  -1  23 -17    7.74    1.03
  -1  23 -17    6.55    0.94
   1  24 -17    1.88    0.77
  -1  24  17    2.14    0.83
  -1  24  17    1.68    0.66
   1  24 -17    0.83    0.73
  -1  24 -17    1.37    0.74
   1  24  17    1.72    0.66
  -1  24 -17    1.61    0.75
   1  24  17    2.47    0.87
  -1  25  17    0.09    0.79
   1  25 -17    0.37    0.71
   1  25 -17   -0.48    0.70
  -1  25  17    0.63    0.59
   1  25  17    0.61    0.63
  -1  25 -17   -0.13    0.72
   1  25  17    0.18    0.78
  -1  25 -17   -0.72    0.65
   1  26 -17    0.79    0.80
  -1  26  17    0.91    0.83
   1  26 -17    0.26    0.72
  -1  26  17    1.04    0.65
   1  26  17    1.72    0.69
  -1  26 -17   -0.43    0.72
   1  26  17    0.85    0.87
  -1  26 -17    0.64    0.82
   1  27 -17   -0.38    0.73
  -1  27  17   -0.90    0.61
  -1  27  17    0.02    0.81
   1  27 -17    0.91    0.81
  -1  27 -17   -0.27    0.74
  -1  27 -17   -1.55    0.66
   1  27  17   -0.85    0.78
   1  27  17    0.19    0.66
  -1   0  18    9.50    0.75
   1   0 -18    8.66    0.76
  -1   0 -18    7.80    0.78
  -1   0 -18    8.14    0.84
   1   0  18    8.75    0.74
   1   0 -18    7.23    0.78
  -1  -1 -18    0.85    0.48
   1  -1  18    0.19    0.36
  -1  -1 -18    0.21    0.42
  -1   1  18    0.46    0.35
   1   1 -18    0.25    0.46
   1  -1 -18    0.19    0.39
   1   1  18    0.88    0.37
   1  -1 -18    0.79    0.47
  -1   1 -18   -0.05    0.45
  -1  -1  18    0.76    0.35
  -1  -2 -18    2.27    0.52
   1   2 -18    1.32    0.51
  -1   2  18    2.38    0.32
  -1   2  18    1.98    0.42
   1  -2  18    2.51    0.49
  -1  -2 -18    2.06    0.55
  -1  -2  18    2.49    0.43
   1  -2 -18    1.96    0.46
   1  -2 -18    2.08    0.55
  -1   2 -18    2.04    0.55
   1   2  18    3.28    0.50
  -1  -3 -18    0.33    0.45
  -1  -3 -18    0.65    0.47
  -1   3  18    0.49    0.24
   1   3 -18    0.68    0.46
  -1   3 -18    0.38    0.45
   1   3  18    0.96    0.41
   1  -3 -18    0.07    0.45
   1  -3 -18    0.34    0.41
   1   3  18    0.59    0.29
  -1  -3  18    0.40    0.35
   1   4 -18   25.70    1.48
  -1   4  18   21.77    1.21
  -1  -4 -18   24.71    1.45
  -1  -4 -18   24.32    1.48
  -1   4 -18   24.00    1.50
   1   4  18   23.27    1.26
   1  -4 -18   23.06    1.46
   1  -4 -18   24.87    1.41
  -1  -4  18   25.26    1.38
  -1  -5 -18    7.17    0.74
  -1  -5 -18    5.39    0.69
   1   5 -18    6.61    0.77
  -1   5  18    6.20    0.49
  -1  -5  18    6.18    0.59
   1  -5 -18    7.11    0.77
   1  -5 -18    6.94    0.70
   1   5  18    6.00    0.52
  -1   5 -18    3.98    0.66
  -1  -5  18    8.79    0.73
  -1   6  18    0.61    0.23
  -1  -6 -18    0.55    0.46
   1   6 -18   -0.57    0.44
  -1  -6 -18    0.67    0.40
   1   6  18    0.56    0.27
  -1   6 -18    0.16    0.46
   1  -6 -18    0.12    0.37
   1  -6 -18    0.37    0.44
  -1  -7 -18    0.29    0.42
   1   7 -18   -0.56    0.43
  -1   7  18    0.20    0.22
  -1  -7 -18    0.13    0.45
   1  -7 -18    0.38    0.40
  -1   7 -18   -0.54    0.44
   1   7  18    0.58    0.27
   1  -7 -18    0.57    0.46
  -1  -8 -18    1.84    0.52
  -1  -8 -18    1.12    0.44
   1   8 -18    0.55    0.50
  -1   8  18    1.64    0.29
   1  -8 -18    1.37    0.49
   1   8  18    0.95    0.31
   1  -8 -18    1.12    0.45
  -1   8 -18    2.20    0.57
  -1  -9 -18    0.51    0.44
  -1   9  18    0.33    0.25
   1   9 -18   -0.25    0.47
  -1  -9 -18    1.18    0.50
   1   9  18    0.27    0.29
   1  -9 -18   -0.01    0.40
   1  -9 -18    0.41    0.45
  -1   9 -18   -0.15    0.46
   1  10 -18    2.19    0.59
  -1 -10 -18    2.13    0.57
  -1  10  18    2.30    0.35
  -1 -10 -18    2.02    0.50
   1  10  18    2.25    0.37
   1 -10 -18    2.40    0.51
   1 -10 -18    2.60    0.56
  -1  10 -18    2.27    0.57
  -1 -11 -18    2.30    0.57
  -1 -11 -18    1.40    0.54
   1  11 -18    2.83    0.61
  -1  11  18    2.51    0.38
   1 -11 -18    2.72    0.58
  -1  11 -18    1.81    0.57
   1 -11 -18    2.21    0.54
   1  11  18    2.33    0.42
  -1 -12 -18    9.60    0.91
   1  12 -18    9.12    0.93
  -1 -12 -18   12.50    1.01
  -1  12  18   12.02    0.78
   1 -12 -18   10.33    0.92
  -1  12 -18    9.34    0.94
   1 -12 -18   11.06    0.93
   1  12  18    9.34    0.80
  -1  13  18    0.70    0.33
  -1 -13 -18    0.06    0.47
   1  13 -18   -0.13    0.51
  -1 -13 -18    0.02    0.47
   1 -13 -18    0.00    0.43
   1  13  18    0.27    0.34
   1 -13 -18    0.59    0.50
  -1  13 -18    0.56    0.54
   1  14 -18   25.40    1.63
  -1 -14 -18   24.68    1.57
   1  14 -18   25.02    1.65
  -1  14  18   26.67    1.41
  -1 -14 -18   27.90    1.63
   1 -14 -18   26.70    1.56
  -1  14 -18   26.55    1.68
   1  14  18   23.10    1.41
   1 -14 -18   24.54    1.60
  -1  14 -18   25.76    1.67
  -1  15  18    1.06    0.38
  -1 -15 -18    0.52    0.54
   1  15 -18    0.74    0.56
   1  15 -18    0.72    0.57
  -1 -15 -18    1.37    0.53
  -1  15  18    0.97    0.52
   1 -15 -18    0.86    0.50
  -1  15 -18    1.95    0.61
   1 -15 -18    0.37    0.51
   1  15  18    1.06    0.42
  -1  15 -18    0.71    0.57
   1  16 -18    5.88    0.82
  -1 -16 -18    4.28    0.72
  -1  16  18    4.01    0.72
  -1 -16 -18    4.87    0.73
   1  16 -18    5.45    0.80
  -1  16  18    4.65    0.58
  -1  16 -18    5.20    0.82
  -1  16 -18    4.81    0.81
   1 -16 -18    6.44    0.80
   1  16  18    5.37    0.62
   1  16  18    5.52    0.82
   1 -16 -18    5.40    0.75
  -1 -17 -18    0.28    0.56
  -1  17  18    0.05    0.39
  -1  17  18   -0.24    0.56
  -1 -17 -18    0.40    0.53
   1  17 -18    0.50    0.59
   1  17 -18    0.53    0.57
  -1  17 -18    0.27    0.59
  -1  17 -18    0.79    0.63
   1 -17 -18    0.70    0.55
   1  17  18   -0.09    0.39
   1  17  18    0.85    0.59
  -1  18  18    0.33    0.63
  -1 -18 -18   -0.01    0.54
   1  18 -18    0.74    0.57
  -1  18  18    0.61    0.43
   1  18 -18    0.68    0.62
  -1  18 -18    1.30    0.68
   1  18  18    0.77    0.64
  -1  18 -18    1.32    0.62
   1 -18 -18    0.81    0.59
   1  18  18    0.48    0.45
  -1  19  18    0.12    0.58
  -1 -19 -18    0.33    0.58
  -1  19  18    1.24    0.48
   1  19 -18    1.73    0.67
   1  19 -18    1.74    0.70
  -1  19 -18    1.33    0.65
   1  19  18    1.33    0.70
  -1  19 -18    2.35    0.70
   1  19  18    1.58    0.51
   1  20 -18   -1.33    0.57
  -1 -20 -18   -0.18    0.58
  -1  20  18   -0.33    0.43
  -1  20  18   -1.52    0.62
   1  20 -18   -0.51    0.57
  -1  20 -18   -0.18    0.65
   1  20  18   -0.96    0.47
  -1  20 -18   -0.19    0.61
   1  20  18   -0.09    0.58
   1  21 -18    2.17    0.75
  -1  21  18    0.99    0.55
  -1  21  18    1.36    0.70
   1  21 -18    2.47    0.77
   1  21  18    1.85    0.58
   1  21  18    1.51    0.76
  -1  21 -18    2.04    0.73
  -1  21 -18    2.20    0.75
  -1  22  18   22.32    1.75
  -1  22  18   21.66    1.50
   1  22 -18   24.25    1.69
   1  22 -18   24.14    1.71
   1  22  18   22.29    1.68
  -1  22 -18   21.14    1.66
   1  22  18   20.96    1.53
  -1  22 -18   21.86    1.62
  -1  23  18   -0.20    0.54
  -1  23  18    0.83    0.79
   1  23 -18    0.58    0.67
   1  23 -18    0.24    0.67
   1  23  18    0.16    0.57
  -1  23 -18    0.22    0.68
  -1  23 -18   -0.73    0.62
   1  23  18   -0.03    0.75
  -1  24  18    2.91    0.71
  -1  24  18    3.44    0.94
   1  24 -18    2.60    0.80
   1  24 -18    1.12    0.77
  -1  24 -18    3.47    0.85
  -1  24 -18    0.94    0.78
   1  24  18    1.96    0.65
   1  24  18    2.83    0.91
  -1  25  18   -0.91    0.74
   1  25 -18    0.39    0.74
  -1  25  18    0.39    0.56
   1  25 -18   -0.83    0.63
   1  25  18    0.00    0.69
  -1  25 -18   -0.47    0.70
  -1  25 -18    1.15    0.82
   1  25  18    0.34    0.61
  -1  26  18    0.28    0.63
   1  26 -18    1.10    0.79
   1  26 -18    0.89    0.79
  -1  26  18    0.02    0.81
  -1  26 -18    1.41    0.84
   1  26  18    0.95    0.67
   1  26  18    0.48    0.72
  -1  26 -18   -0.79    0.74
  -1  27  18   -0.76    0.64
   1  27 -18    0.52    0.75
  -1  27  18    1.08    0.86
   1  27 -18    0.25    0.76
  -1  27 -18   -0.77    0.74
  -1  27 -18   -0.51    0.72
   1  27  18    0.57    0.79
   1  27  18   -0.07    0.65
  -1   0  19    3.36    0.49
   1   0 -19    3.08    0.62
  -1   0 -19    3.92    0.62
  -1   0 -19    3.86    0.61
  -1   1  19    0.09    0.35
   1   1 -19   -0.14    0.46
  -1  -1 -19    0.09    0.46
  -1  -1 -19   -0.75    0.39
   1  -1 -19   -0.06    0.45
  -1   1 -19   -0.32    0.43
  -1  -1  19    0.66    0.35
   1  -1 -19    0.67    0.42
  -1  -2 -19    0.74    0.44
  -1   2  19    0.74    0.26
  -1  -2 -19    0.66    0.48
  -1   2  19    0.67    0.37
   1   2 -19   -0.01    0.46
  -1  -2  19    1.22    0.39
   1  -2 -19    0.92    0.49
  -1   2 -19    0.60    0.48
   1  -2 -19    0.36    0.41
  -1   3  19    8.46    0.58
  -1  -3 -19    6.93    0.82
   1   3 -19   10.06    0.91
  -1  -3 -19    8.46    0.81
  -1   3 -19    7.77    0.84
   1  -3 -19    7.81    0.76
  -1  -3  19    9.16    0.76
   1  -3 -19    8.19    0.86
   1   3  19    7.80    0.64
   1   4 -19    0.00    0.46
  -1  -4 -19    0.67    0.45
  -1   4  19    0.14    0.23
  -1  -4 -19    0.51    0.47
   1  -4 -19    0.16    0.45
   1  -4 -19    0.08    0.42
  -1   4 -19   -0.31    0.44
   1   4  19    0.76    0.30
  -1  -5 -19   16.65    1.14
  -1   5  19   15.32    0.87
  -1  -5 -19   16.43    1.18
   1   5 -19   14.46    1.16
   1  -5 -19   17.20    1.20
   1   5  19   15.38    0.93
   1  -5 -19   14.69    1.07
  -1   5 -19   16.63    1.19
  -1   6  19    1.14    0.26
  -1  -6 -19    1.97    0.55
  -1  -6 -19    0.45    0.47
   1   6 -19    1.01    0.53
   1  -6 -19    0.42    0.42
   1   6  19    1.12    0.31
  -1   6 -19    0.68    0.52
   1  -6 -19    0.92    0.50
   1   7 -19   17.78    1.26
  -1  -7 -19   17.90    1.20
  -1  -7 -19   18.33    1.25
  -1   7  19   16.96    0.95
  -1   7 -19   18.22    1.29
   1  -7 -19   16.38    1.21
   1   7  19   17.18    0.99
   1  -7 -19   16.85    1.16
  -1  -8 -19   -0.22    0.43
  -1  -8 -19    0.77    0.50
  -1   8  19    0.26    0.25
   1   8 -19   -0.72    0.46
   1  -8 -19    0.21    0.41
  -1   8 -19    0.27    0.49
   1   8  19    0.17    0.27
   1  -8 -19    0.57    0.49
  -1  -9 -19    6.04    0.76
   1   9 -19    4.49    0.72
  -1   9  19    4.30    0.46
  -1  -9 -19    5.71    0.68
   1   9  19    5.31    0.51
  -1   9 -19    4.64    0.74
   1  -9 -19    6.10    0.74
   1  -9 -19    4.31    0.65
  -1 -10 -19    3.04    0.62
  -1  10  19    3.99    0.42
   1  10 -19    5.08    0.72
  -1 -10 -19    3.61    0.63
  -1  10 -19    2.32    0.67
   1 -10 -19    3.63    0.63
   1  10  19    2.88    0.44
   1 -10 -19    4.12    0.60
  -1  11  19    9.13    0.66
   1  11 -19    8.31    0.90
  -1 -11 -19    7.98    0.88
  -1 -11 -19    7.70    0.81
   1  11  19    9.63    0.72
  -1  11 -19    9.31    0.95
   1 -11 -19    9.21    0.83
   1 -11 -19    7.84    0.85
  -1  12  19    1.91    0.37
   1  12 -19    1.22    0.57
  -1 -12 -19    1.64    0.50
  -1 -12 -19    1.31    0.53
   1 -12 -19    1.70    0.51
  -1  12 -19    1.43    0.59
   1 -12 -19    1.66    0.56
   1  12  19    1.34    0.38
  -1 -13 -19   -0.11    0.50
  -1 -13 -19   -0.21    0.45
  -1  13  19    0.06    0.32
   1  13 -19   -0.20    0.53
   1  13  19   -0.66    0.31
  -1  13 -19   -0.43    0.51
   1 -13 -19   -0.51    0.47
   1 -13 -19   -0.39    0.43
   1  14 -19    1.18    0.58
   1  14 -19    0.30    0.58
  -1 -14 -19    0.58    0.50
  -1  14  19    0.02    0.33
  -1 -14 -19   -0.32    0.50
   1 -14 -19   -0.38    0.48
   1 -14 -19    0.00    0.47
  -1  14 -19    0.90    0.57
  -1  14 -19   -0.56    0.52
   1  14  19    0.38    0.37
  -1 -15 -19    1.63    0.60
  -1  15  19    0.49    0.59
   1  15 -19    0.30    0.57
   1  15 -19    1.39    0.61
  -1  15  19    0.66    0.37
  -1 -15 -19    0.70    0.52
   1  15  19    0.78    0.41
  -1  15 -19    0.19    0.57
  -1  15 -19    0.33    0.60
   1 -15 -19    0.59    0.52
   1 -15 -19    1.27    0.57
   1  16 -19   -0.07    0.55
  -1  16  19    0.08    0.37
   1  16 -19    0.60    0.57
  -1 -16 -19    0.62    0.54
  -1  16  19   -1.15    0.52
  -1 -16 -19    1.23    0.58
   1 -16 -19    0.32    0.55
   1 -16 -19    0.87    0.54
  -1  16 -19    0.49    0.59
  -1  16 -19    0.37    0.60
   1  16  19    0.50    0.40
   1  17 -19    2.21    0.68
  -1  17  19    2.27    0.73
  -1 -17 -19    2.57    0.64
   1  17 -19    1.88    0.67
  -1 -17 -19    1.69    0.62
  -1  17  19    2.05    0.50
   1  17  19    3.09    0.54
   1 -17 -19    2.31    0.66
   1 -17 -19    3.10    0.64
  -1  17 -19    2.85    0.75
   1  17  19    2.93    0.74
  -1  17 -19    2.45    0.68
  -1 -18 -19    1.82    0.64
   1  18 -19    1.42    0.69
  -1 -18 -19    1.03    0.62
  -1  18  19    1.47    0.47
  -1  18  19    0.00    0.57
   1  18 -19    1.52    0.65
   1 -18 -19    1.17    0.58
  -1  18 -19    1.95    0.73
   1  18  19    0.50    0.65
   1  18  19    0.63    0.46
  -1  18 -19    1.19    0.65
   1 -18 -19    1.42    0.63
  -1  19  19    1.65    0.50
   1  19 -19    3.19    0.76
  -1 -19 -19    1.63    0.67
   1  19 -19    1.03    0.65
  -1  19  19    0.75    0.71
  -1 -19 -19    1.44    0.64
  -1  19 -19    0.96    0.62
  -1  19 -19    1.78    0.72
   1  19  19    0.76    0.63
   1  19  19    1.24    0.52
   1 -19 -19    2.83    0.70
   1  20 -19   -0.41    0.62
   1  20 -19    0.19    0.61
  -1  20  19   -0.56    0.59
  -1  20  19   -1.08    0.42
  -1 -20 -19    0.63    0.61
   1  20  19   -0.86    0.44
   1  20  19   -1.38    0.62
  -1  20 -19   -0.14    0.62
   1 -20 -19    0.25    0.62
  -1  20 -19   -0.04    0.66
  -1 -21 -19    5.85    0.90
  -1  21  19    5.51    0.97
   1  21 -19    4.98    0.92
   1  21 -19    5.11    0.91
  -1  21  19    5.93    0.73
   1  21  19    3.73    0.71
  -1  21 -19    6.27    0.97
   1  21  19    2.85    0.80
  -1  21 -19    5.75    0.93
  -1  22  19    0.54    0.75
  -1 -22 -19    1.38    0.70
   1  22 -19    0.94    0.73
  -1  22  19    0.81    0.54
   1  22 -19    1.68    0.78
   1  22  19   -0.47    0.52
   1  22  19   -0.11    0.74
  -1  22 -19    1.17    0.74
  -1  22 -19    0.75    0.78
  -1  23  19    1.22    0.76
  -1 -23 -19    0.36    0.67
   1  23 -19    1.04    0.77
  -1  23  19    1.09    0.57
   1  23 -19    1.85    0.80
  -1  23 -19    1.43    0.79
   1  23  19    0.35    0.70
   1  23  19    1.90    0.61
  -1  23 -19    1.73    0.77
   1  24 -19    0.68    0.73
  -1  24  19    0.81    0.71
   1  24 -19    3.06    0.84
  -1  24  19    1.88    0.62
  -1  24 -19    1.79    0.81
   1  24  19   -0.41    0.75
  -1  24 -19    0.10    0.73
   1  24  19    0.76    0.57
  -1  25  19    0.56    0.82
  -1  25  19    1.39    0.63
   1  25 -19    0.87    0.78
   1  25 -19   -0.12    0.72
  -1  25 -19    0.15    0.78
   1  25  19    0.80    0.62
   1  25  19    0.82    0.85
  -1  25 -19    1.03    0.82
  -1  26  19   -0.25    0.83
  -1  26  19   -0.41    0.81
   1  26 -19   -0.40    0.74
   1  26 -19    1.38    0.82
  -1  26 -19   -0.46    0.74
   1  26  19    0.18    0.63
   1  26  19    0.33    0.88
  -1  26 -19   -0.72    0.76
  -1   0  20    6.90    0.65
  -1   0 -20    5.24    0.74
   1   0 -20    5.05    0.73
  -1   0 -20    5.56    0.71
  -1   1  20   -0.29    0.33
  -1  -1 -20   -1.25    0.41
  -1  -1 -20   -0.58    0.46
   1   1 -20   -0.31    0.46
   1  -1 -20   -0.02    0.41
   1  -1 -20   -0.19    0.48
  -1   1 -20    0.47    0.51
  -1  -1  20   -0.06    0.35
  -1  -2 -20    3.09    0.59
  -1   2  20    1.92    0.34
  -1  -2 -20    1.85    0.57
  -1   2  20    2.85    0.50
   1   2 -20    2.66    0.61
   1  -2 -20    2.48    0.61
   1   2  20    1.63    0.37
  -1   2 -20    1.23    0.56
   1  -2 -20    1.47    0.48
   1   3 -20    0.35    0.49
  -1  -3 -20    1.45    0.52
  -1  -3 -20    1.02    0.53
  -1   3  20    1.03    0.28
   1  -3 -20    1.16    0.53
  -1   3 -20    1.59    0.55
   1  -3 -20    1.14    0.46
   1   3  20    0.71    0.31
  -1  -4 -20    2.11    0.54
  -1   4  20    1.72    0.30
   1   4 -20    3.16    0.63
  -1  -4 -20    3.20    0.62
  -1   4 -20    1.76    0.59
   1   4  20    2.24    0.36
   1  -4 -20    1.40    0.54
   1  -4 -20    1.66    0.50
  -1   5  20    1.21    0.27
   1   5 -20    1.17    0.55
  -1  -5 -20    0.91    0.49
  -1  -5 -20    1.39    0.55
  -1   5 -20    0.10    0.52
   1  -5 -20    1.23    0.53
   1   5  20    1.03    0.32
   1  -5 -20    0.69    0.46
   1   6 -20    3.48    0.68
  -1  -6 -20    3.36    0.65
  -1  -6 -20    4.47    0.66
  -1   6  20    4.19    0.38
   1   6  20    3.35    0.42
   1  -6 -20    2.32    0.59
  -1   6 -20    2.90    0.65
   1  -6 -20    2.73    0.57
  -1  -7 -20   -0.14    0.49
  -1   7  20    0.63    0.26
   1   7 -20   -0.10    0.53
  -1  -7 -20    0.63    0.48
   1  -7 -20    0.40    0.51
  -1   7 -20    0.83    0.55
   1   7  20    0.42    0.29
   1  -7 -20   -0.01    0.46
  -1  -8 -20   -0.23    0.44
  -1   8  20    0.30    0.25
   1   8 -20    0.13    0.52
  -1  -8 -20   -0.27    0.48
   1  -8 -20   -0.21    0.48
  -1   8 -20   -0.32    0.51
   1  -8 -20    0.40    0.45
   1   8  20    0.14    0.28
   1   9 -20    1.58    0.61
  -1  -9 -20    3.16    0.64
  -1  -9 -20    2.83    0.58
  -1   9  20    3.45    0.38
   1   9  20    2.50    0.41
   1  -9 -20    3.94    0.60
   1  -9 -20    3.12    0.64
  -1   9 -20    2.45    0.67
   1  10 -20    0.06    0.54
  -1  10  20    0.45    0.28
  -1 -10 -20    1.07    0.50
  -1 -10 -20    0.56    0.52
   1  10  20    0.70    0.32
  -1  10 -20   -0.20    0.54
   1 -10 -20    0.97    0.53
   1 -10 -20   -0.40    0.41
  -1  11  20    1.19    0.32
  -1 -11 -20    2.04    0.59
   1  11 -20    0.76    0.57
  -1 -11 -20    1.31    0.54
   1 -11 -20    1.96    0.58
   1  11  20    1.26    0.36
   1 -11 -20    1.10    0.50
  -1  11 -20    1.75    0.61
   1  12 -20    0.62    0.60
  -1 -12 -20   -0.37    0.44
  -1  12  20   -0.21    0.29
  -1 -12 -20   -0.14    0.50
   1 -12 -20   -0.25    0.43
   1  12  20   -0.06    0.32
  -1  12 -20   -0.24    0.54
   1 -12 -20   -0.19    0.51
  -1 -13 -20   -0.65    0.51
  -1  13  20   -0.48    0.30
   1  13 -20   -0.67    0.54
  -1 -13 -20    0.16    0.48
   1 -13 -20    0.11    0.46
   1  13  20    0.27    0.34
  -1  13 -20   -0.45    0.52
   1 -13 -20   -0.33    0.51
  -1 -14 -20    3.74    0.71
   1  14 -20    2.94    0.70
   1  14 -20    3.19    0.72
  -1  14  20    2.17    0.43
  -1 -14 -20    3.41    0.64
  -1  14 -20    2.09    0.63
   1  14  20    2.36    0.46
   1 -14 -20    2.41    0.64
  -1  14 -20    1.55    0.64
   1 -14 -20    2.15    0.57
   1  15 -20    0.14    0.59
  -1 -15 -20   -0.10    0.52
   1  15 -20   -0.52    0.52
  -1 -15 -20    0.29    0.52
  -1  15  20   -0.63    0.33
   1  15  20    0.44    0.39
  -1  15 -20    0.15    0.59
   1 -15 -20    0.05    0.48
  -1  15 -20    0.03    0.58
   1 -15 -20    0.34    0.55
   1  16 -20    1.62    0.67
  -1  16  20    0.39    0.65
   1  16 -20    1.62    0.65
  -1  16  20    1.10    0.44
  -1 -16 -20    1.98    0.60
  -1 -16 -20    2.09    0.67
  -1  16 -20    1.32    0.67
   1  16  20    1.59    0.46
   1 -16 -20    1.91    0.66
   1 -16 -20    2.57    0.63
  -1  16 -20    2.01    0.64
  -1  17  20   -0.36    0.38
  -1 -17 -20    0.27    0.58
  -1  17  20   -0.49    0.52
   1  17 -20   -0.23    0.56
   1  17 -20   -0.85    0.59
  -1 -17 -20    0.05    0.56
  -1  17 -20   -0.54    0.59
   1  17  20   -0.41    0.60
   1  17  20   -0.44    0.39
   1 -17 -20   -0.08    0.58
   1 -17 -20    0.69    0.55
  -1  17 -20    0.56    0.62
  -1 -18 -20   -0.28    0.58
  -1  18  20   -0.35    0.40
  -1 -18 -20   -0.51    0.53
  -1  18  20   -0.97    0.62
   1  18 -20   -1.00    0.60
   1  18 -20    0.27    0.60
   1  18  20   -0.31    0.41
   1 -18 -20   -0.32    0.53
   1  18  20   -0.06    0.58
  -1  18 -20   -0.21    0.68
  -1  18 -20    0.07    0.65
   1 -18 -20   -0.70    0.55
   1  19 -20    2.42    0.76
   1  19 -20    1.42    0.69
  -1  19  20    0.09    0.69
  -1 -19 -20    0.81    0.63
  -1 -19 -20    1.06    0.65
  -1  19  20    1.07    0.48
  -1  19 -20    1.76    0.72
   1 -19 -20    1.04    0.65
   1 -19 -20    0.78    0.60
   1  19  20    0.35    0.70
   1  19  20    1.35    0.53
  -1  19 -20    1.36    0.74
   1  20 -20    0.92    0.74
  -1  20  20    0.80    0.74
  -1 -20 -20    1.19    0.68
   1  20 -20    0.26    0.71
  -1 -20 -20    1.25    0.70
  -1  20  20    2.07    0.52
  -1  20 -20   -0.02    0.71
   1  20  20    0.63    0.74
  -1  20 -20    0.21    0.71
   1 -20 -20    0.76    0.63
   1 -20 -20    1.89    0.70
   1  20  20    0.45    0.53
  -1  21  20    1.97    0.57
   1  21 -20    3.05    0.83
  -1  21  20   -0.06    0.62
  -1 -21 -20    0.41    0.66
   1  21 -20    0.97    0.73
  -1 -21 -20    1.63    0.72
  -1  21 -20    1.18    0.76
   1  21  20    2.19    0.80
  -1  21 -20    0.39    0.70
   1 -21 -20    1.64    0.70
   1  21  20    1.39    0.54
  -1  22  20   -0.21    0.73
  -1 -22 -20    0.43    0.67
   1  22 -20   -0.17    0.72
  -1  22  20    1.20    0.55
   1  22 -20    1.18    0.80
  -1  22 -20    1.19    0.76
  -1  22 -20    1.02    0.76
   1 -22 -20   -0.06    0.66
   1  22  20    0.51    0.52
   1  22  20    1.01    0.79
  -1  23  20    1.01    0.59
   1  23 -20    0.67    0.73
   1  23 -20    0.15    0.69
  -1  23  20   -0.48    0.73
  -1 -23 -20   -0.25    0.64
  -1  23 -20    0.12    0.72
   1  23  20   -0.81    0.75
   1 -23 -20   -0.57    0.64
   1  23  20    0.33    0.52
  -1  23 -20   -0.72    0.69
   1  24 -20    1.96    0.82
   1  24 -20    1.96    0.83
  -1 -24 -20    3.71    0.87
  -1  24  20    1.17    0.86
   1  24  20    1.89    0.66
  -1  24 -20    1.95    0.84
   1 -24 -20    2.89    0.80
   1  24  20    3.57    0.87
  -1  24 -20    2.61    0.87
   1  25 -20   -0.80    0.72
   1  25 -20    0.73    0.82
  -1 -25 -20   -0.07    0.71
  -1  25  20   -1.45    0.74
  -1  25 -20    0.73    0.81
  -1  25 -20    0.79    0.81
   1  25  20    0.71    0.78
   1  25  20    0.28    0.62
  -1   0 -21    0.40    0.50
   1   0 -21    0.44    0.53
  -1   0 -21    0.20    0.52
  -1  -1 -21    7.82    0.89
   1   1 -21    8.23    0.91
  -1  -1 -21   10.25    0.92
   1  -1 -21    8.96    0.92
  -1   1 -21    8.09    0.93
   1  -1 -21    9.45    0.85
  -1  -2 -21    0.40    0.50
  -1   2  21    0.00    0.27
   1   2 -21    0.07    0.54
  -1  -2 -21    1.21    0.57
   1   2  21    0.54    0.32
   1  -2 -21    0.65    0.54
  -1   2 -21    0.26    0.55
   1  -2 -21    1.26    0.49
  -1   3  21    2.79    0.36
   1   3 -21    2.39    0.64
  -1  -3 -21    2.77    0.67
  -1  -3 -21    2.33    0.58
   1   3  21    2.68    0.41
   1  -3 -21    2.36    0.56
   1  -3 -21    2.69    0.63
  -1   3 -21    3.25    0.68
  -1   4  21    4.44    0.43
   1   4 -21    3.68    0.70
  -1  -4 -21    5.29    0.72
  -1  -4 -21    5.68    0.76
  -1   4 -21    3.93    0.70
   1   4  21    4.61    0.49
   1  -4 -21    4.48    0.71
   1  -4 -21    5.39    0.69
   1   5 -21   26.27    1.62
  -1   5  21   23.93    1.28
  -1  -5 -21   28.08    1.59
  -1  -5 -21   24.59    1.60
   1  -5 -21   24.65    1.59
   1   5  21   23.61    1.32
  -1   5 -21   24.75    1.64
   1  -5 -21   25.26    1.50
  -1   6  21    0.64    0.26
  -1  -6 -21    1.32    0.53
  -1  -6 -21    0.62    0.54
   1   6 -21    0.33    0.56
   1  -6 -21    0.66    0.54
  -1   6 -21    0.45    0.54
   1   6  21    0.90    0.32
   1  -6 -21    1.44    0.53
   1   7 -21    9.59    1.00
  -1  -7 -21   10.35    1.00
  -1  -7 -21   10.02    0.94
  -1   7  21    9.34    0.66
   1  -7 -21   10.17    0.96
  -1   7 -21    9.51    0.97
   1  -7 -21   11.14    0.94
   1   7  21   10.09    0.72
  -1  -8 -21    1.83    0.62
  -1  -8 -21    0.86    0.54
  -1   8  21    1.83    0.32
   1   8 -21    1.84    0.62
  -1   8 -21    0.87    0.59
   1  -8 -21    0.88    0.56
   1   8  21    2.23    0.39
   1  -8 -21    1.99    0.53
  -1   9  21   16.14    0.93
   1   9 -21   16.68    1.29
  -1  -9 -21   16.52    1.30
  -1  -9 -21   17.88    1.23
   1  -9 -21   16.07    1.24
   1   9  21   15.36    0.96
   1  -9 -21   15.22    1.15
  -1   9 -21   15.12    1.26
  -1  10  21   -0.06    0.26
  -1 -10 -21   -0.28    0.50
   1  10 -21   -0.23    0.52
  -1 -10 -21   -0.14    0.49
  -1  10 -21    0.07    0.57
   1 -10 -21    0.65    0.54
   1  10  21   -0.12    0.32
   1 -10 -21    0.28    0.46
  -1 -11 -21    4.80    0.70
  -1 -11 -21    3.52    0.69
   1  11 -21    2.74    0.70
  -1  11  21    4.62    0.45
   1 -11 -21    3.72    0.63
  -1  11 -21    3.25    0.71
   1  11  21    3.57    0.48
   1 -11 -21    3.57    0.69
   1  12 -21   -0.94    0.53
  -1  12  21    0.06    0.30
  -1 -12 -21   -0.25    0.50
  -1 -12 -21   -0.50    0.51
  -1  12 -21   -0.06    0.56
   1 -12 -21    0.09    0.53
   1  12  21   -0.16    0.32
   1 -12 -21   -0.80    0.46
   1  13 -21    1.41    0.66
  -1 -13 -21    1.71    0.57
  -1 -13 -21    0.88    0.58
  -1  13  21    1.32    0.37
   1 -13 -21    1.69    0.55
  -1  13 -21    1.27    0.63
   1  13  21    0.55    0.36
   1 -13 -21    1.23    0.60
   1  14 -21    2.69    0.72
  -1 -14 -21    2.09    0.58
  -1  14  21    2.29    0.43
  -1 -14 -21    2.76    0.69
   1  14 -21    1.74    0.68
  -1  14 -21    1.58    0.67
   1 -14 -21    1.14    0.53
   1 -14 -21    2.08    0.64
   1  14  21    1.83    0.44
   1  15 -21    2.23    0.71
  -1 -15 -21    3.16    0.66
  -1 -15 -21    2.98    0.72
   1  15 -21    2.59    0.74
  -1  15  21    2.55    0.45
   1 -15 -21    2.63    0.70
  -1  15 -21    2.54    0.69
  -1  15 -21    2.88    0.78
   1  15  21    4.37    0.56
   1 -15 -21    2.68    0.62
  -1 -16 -21    0.20    0.57
  -1  16  21   -0.44    0.61
   1  16 -21   -0.63    0.60
  -1 -16 -21    0.25    0.54
   1  16 -21   -0.01    0.60
  -1  16  21   -0.35    0.37
  -1  16 -21    0.38    0.65
   1 -16 -21   -0.59    0.57
   1  16  21   -0.40    0.39
   1 -16 -21   -0.88    0.49
  -1  16 -21    0.12    0.62
  -1  17  21    0.12    0.58
  -1 -17 -21    0.30    0.58
  -1  17  21    0.35    0.42
  -1 -17 -21    0.57    0.63
   1  17 -21    1.24    0.69
   1  17 -21    0.86    0.70
   1 -17 -21    1.49    0.59
   1 -17 -21    0.73    0.64
   1  17  21    0.11    0.40
  -1  17 -21    1.95    0.77
  -1  17 -21    0.69    0.68
   1  17  21    0.94    0.69
   1  18 -21    0.65    0.69
  -1  18  21   -0.05    0.71
   1  18 -21   -0.46    0.60
  -1  18  21    0.55    0.44
  -1 -18 -21    1.03    0.60
  -1 -18 -21    1.47    0.67
   1  18  21    0.12    0.60
   1 -18 -21    0.43    0.57
   1 -18 -21   -0.46    0.61
  -1  18 -21    0.53    0.66
   1  18  21    0.10    0.44
  -1  18 -21    0.58    0.69
  -1 -19 -21    7.50    1.00
   1  19 -21   10.03    1.19
  -1 -19 -21    9.80    1.07
   1  19 -21   12.15    1.22
  -1  19  21   11.42    0.93
  -1  19  21    9.05    1.07
  -1  19 -21    9.12    1.14
   1 -19 -21    7.66    0.98
   1  19  21    9.62    0.86
   1  19  21    7.28    1.09
  -1  19 -21    9.55    1.14
   1 -19 -21    7.94    1.01
  -1 -20 -21   -0.33    0.59
  -1  20  21   -0.12    0.71
   1  20 -21    0.58    0.69
   1  20 -21   -0.14    0.66
  -1 -20 -21    1.61    0.71
  -1  20  21    0.66    0.48
  -1  20 -21    0.88    0.75
  -1  20 -21   -0.84    0.62
   1 -20 -21    0.61    0.59
   1  20  21    0.07    0.46
   1 -20 -21   -0.86    0.60
   1  20  21    0.45    0.73
  -1 -21 -21    1.80    0.75
  -1  21  21    2.49    0.75
   1  21 -21    1.52    0.81
  -1  21  21    1.11    0.54
  -1 -21 -21    2.03    0.69
   1  21 -21    1.17    0.78
   1 -21 -21    2.27    0.67
  -1  21 -21    0.70    0.73
   1  21  21    1.23    0.79
   1  21  21    1.98    0.57
   1 -21 -21    0.78    0.68
  -1  21 -21    3.12    0.83
  -1 -22 -21    0.76    0.66
  -1 -22 -21    0.76    0.70
   1  22 -21    1.01    0.74
   1  22 -21   -0.26    0.68
  -1  22  21    0.61    0.71
  -1  22 -21   -0.41    0.69
   1 -22 -21    0.58    0.69
   1 -22 -21    0.86    0.70
  -1  22 -21    0.00    0.75
   1  22  21    0.34    0.51
   1  22  21    0.07    0.66
   1  23 -21    8.49    1.13
  -1  23  21    7.71    1.14
  -1 -23 -21    8.31    1.06
  -1 -23 -21    7.16    1.04
   1  23 -21    6.46    1.10
   1 -23 -21    7.18    1.02
   1  23  21    6.84    0.84
  -1  23 -21    7.97    1.14
   1  23  21    7.21    1.15
   1 -23 -21    5.91    0.96
  -1  23 -21    9.92    1.17
   1  24 -21   -0.38    0.72
   1  24 -21    0.04    0.77
  -1  24  21    0.60    0.85
  -1 -24 -21    0.07    0.71
  -1 -24 -21   -0.01    0.71
   1  24  21   -0.96    0.77
  -1  24 -21    0.60    0.79
   1 -24 -21    0.34    0.71
  -1  24 -21    1.24    0.78
   1  25 -21    2.23    0.86
  -1  25 -21    1.94    0.88
   1   0 -22   21.42    1.51
  -1   0 -22   23.44    1.56
   1   1 -22    1.31    0.60
  -1  -1 -22    1.83    0.61
  -1  -1 -22    2.26    0.59
   1  -1 -22    1.35    0.59
  -1   1 -22    1.92    0.62
  -1   2  22    3.13    0.39
  -1  -2 -22    2.69    0.63
  -1  -2 -22    2.49    0.68
   1   2 -22    2.78    0.66
   1  -2 -22    2.19    0.56
   1  -2 -22    2.44    0.65
   1   2  22    2.34    0.42
  -1   2 -22    3.87    0.72
   1   3 -22   -0.25    0.51
  -1  -3 -22    0.45    0.55
  -1  -3 -22   -0.42    0.48
  -1   3  22    0.54    0.27
   1  -3 -22    0.05    0.47
  -1   3 -22    0.00    0.54
   1   3  22    0.16    0.30
   1  -3 -22    0.04    0.53
  -1  -4 -22    0.56    0.56
  -1   4  22    0.59    0.28
   1   4 -22    0.65    0.56
  -1  -4 -22    0.14    0.52
   1  -4 -22    0.48    0.49
  -1   4 -22    0.83    0.57
   1   4  22    1.25    0.35
   1  -4 -22    0.38    0.54
   1   5 -22    3.51    0.73
  -1   5  22    4.76    0.44
  -1  -5 -22    5.25    0.80
  -1  -5 -22    4.38    0.72
  -1   5 -22    5.36    0.81
   1  -5 -22    5.80    0.82
   1   5  22    5.13    0.50
   1  -5 -22    5.41    0.70
  -1   6  22    0.29    0.25
  -1  -6 -22    0.26    0.55
  -1  -6 -22   -0.37    0.50
   1   6 -22    0.02    0.56
   1   6  22    0.45    0.30
   1  -6 -22    0.48    0.55
   1  -6 -22    0.04    0.47
  -1   6 -22   -0.65    0.54
   1   7 -22   -0.29    0.56
  -1   7  22    0.77    0.27
  -1  -7 -22    0.25    0.52
  -1  -7 -22    0.43    0.56
   1  -7 -22    0.93    0.49
   1  -7 -22    0.93    0.57
   1   7  22    0.51    0.32
  -1   7 -22    0.15    0.56
  -1  -8 -22    3.81    0.68
   1   8 -22    4.32    0.78
  -1   8  22    3.79    0.41
  -1  -8 -22    3.65    0.72
   1   8  22    4.29    0.46
  -1   8 -22    4.37    0.78
   1  -8 -22    4.98    0.70
   1  -8 -22    3.90    0.69
  -1   9  22    4.29    0.43
  -1  -9 -22    4.79    0.79
   1   9 -22    3.11    0.72
  -1  -9 -22    4.01    0.69
   1  -9 -22    4.91    0.70
   1   9  22    4.01    0.48
   1  -9 -22    4.49    0.75
  -1   9 -22    3.10    0.71
  -1 -10 -22    4.81    0.74
   1  10 -22    5.05    0.85
  -1 -10 -22    5.98    0.85
  -1  10  22    5.45    0.48
   1 -10 -22    4.77    0.71
   1  10  22    5.15    0.52
  -1  10 -22    4.94    0.82
   1 -10 -22    5.06    0.79
   1  11 -22   -1.18    0.55
  -1 -11 -22    0.01    0.56
  -1 -11 -22    0.16    0.52
  -1  11  22   -0.14    0.28
   1 -11 -22    0.01    0.55
   1  11  22    0.32    0.33
   1 -11 -22   -0.02    0.48
  -1  11 -22   -0.72    0.56
  -1  12  22    0.84    0.33
  -1 -12 -22   -0.03    0.55
   1  12 -22    0.52    0.60
  -1 -12 -22    1.08    0.57
   1 -12 -22    0.93    0.52
  -1  12 -22    0.79    0.61
   1  12  22    0.46    0.35
   1 -12 -22    0.72    0.58
  -1  13  22   -0.59    0.30
  -1 -13 -22   -1.52    0.50
  -1 -13 -22   -0.37    0.49
   1  13 -22   -0.74    0.60
   1 -13 -22   -0.02    0.50
   1  13  22    0.03    0.34
  -1  13 -22   -0.87    0.57
   1 -13 -22   -0.20    0.56
  -1  14  22    0.45    0.34
  -1 -14 -22    0.06    0.59
   1  14 -22   -1.35    0.57
  -1 -14 -22    0.66    0.54
   1  14  22   -0.02    0.35
   1 -14 -22   -0.33    0.55
   1 -14 -22   -0.12    0.51
  -1  14 -22    0.89    0.66
  -1 -15 -22    0.82    0.65
   1  15 -22    1.16    0.65
  -1  15  22    1.14    0.40
   1  15 -22    1.09    0.70
  -1 -15 -22    0.62    0.57
  -1  15 -22    0.11    0.66
   1  15  22    0.95    0.42
  -1  15 -22    0.55    0.65
   1 -15 -22    0.72    0.55
   1 -15 -22    0.27    0.61
   1  16 -22    0.16    0.60
   1  16 -22   -1.05    0.62
  -1  16  22   -0.38    0.38
  -1 -16 -22    0.51    0.57
  -1  16  22   -1.16    0.61
  -1 -16 -22   -0.10    0.59
  -1  16 -22   -1.38    0.59
   1 -16 -22    1.14    0.65
   1  16  22   -1.59    0.34
  -1  16 -22   -0.46    0.57
   1 -16 -22   -0.46    0.51
  -1 -17 -22    0.23    0.63
  -1  17  22   -1.12    0.53
  -1  17  22   -0.06    0.39
  -1 -17 -22    0.94    0.61
   1  17 -22   -0.12    0.64
   1  17 -22   -0.59    0.62
  -1  17 -22   -0.76    0.64
   1 -17 -22    0.69    0.58
  -1  17 -22    0.25    0.68
   1  17  22   -1.56    0.61
   1  17  22    0.56    0.43
   1 -17 -22   -0.63    0.58
  -1 -18 -22    6.11    0.90
  -1  18  22    6.74    0.71
   1  18 -22    9.39    1.13
   1  18 -22    8.55    1.11
  -1  18  22    6.63    1.02
  -1 -18 -22    7.99    0.99
  -1  18 -22    7.88    1.05
   1  18  22    7.43    0.75
   1 -18 -22    6.25    0.94
   1  18  22    6.26    0.94
   1 -18 -22    5.97    0.86
  -1  18 -22    8.32    1.11
  -1 -19 -22   -0.07    0.61
   1  19 -22   -0.84    0.63
  -1  19  22    0.61    0.65
   1  19 -22   -1.07    0.66
  -1 -19 -22    0.29    0.65
  -1  19 -22   -0.64    0.70
   1  19  22   -0.12    0.44
  -1  19 -22   -0.58    0.69
   1  19  22   -0.47    0.68
   1 -19 -22    0.05    0.65
   1 -19 -22    0.50    0.59
  -1 -20 -22   -0.53    0.58
  -1 -20 -22    1.42    0.72
   1  20 -22   -0.51    0.75
  -1  20  22    0.27    0.74
   1  20 -22    0.26    0.60
   1  20  22   -0.77    0.44
  -1  20 -22   -0.31    0.69
  -1  20 -22    0.37    0.60
   1  20  22   -0.61    0.70
   1 -20 -22    0.06    0.65
   1 -20 -22   -1.03    0.56
  -1 -21 -22    0.42    0.69
  -1  21  22   -1.40    0.66
   1  21 -22    0.40    0.77
  -1 -21 -22    0.36    0.64
   1  21 -22    0.61    0.72
   1  21  22    0.47    0.64
  -1  21 -22    1.99    0.84
  -1  21 -22   -0.18    0.69
   1 -21 -22   -0.15    0.59
   1 -21 -22    0.85    0.70
   1  21  22   -0.32    0.72
  -1  22  22   -1.05    0.62
   1  22 -22    0.62    0.80
  -1 -22 -22   -0.17    0.65
  -1 -22 -22    0.31    0.70
   1  22 -22   -0.47    0.70
   1  22  22   -0.04    0.68
  -1  22 -22   -0.67    0.73
   1 -22 -22    0.37    0.71
   1 -22 -22   -0.43    0.64
  -1  22 -22    0.25    0.77
  -1 -23 -22   -0.98    0.70
   1  23 -22   -1.03    0.71
  -1  23  22   -0.43    0.79
   1  23 -22   -0.58    0.69
  -1 -23 -22   -1.26    0.66
   1 -23 -22   -0.36    0.70
  -1  23 -22    0.19    0.82
   1  23  22    0.81    0.84
   1 -23 -22    1.02    0.64
  -1  23 -22   -0.35    0.75
   1  24 -22   -0.41    0.77
   1  24 -22    1.60    0.79
  -1  24  22   -0.80    0.81
  -1 -24 -22   -0.60    0.70
  -1 -24 -22   -0.28    0.69
   1  24  22    0.03    0.83
   1 -24 -22   -0.64    0.70
  -1  24 -22   -0.64    0.73
   1 -24 -22    0.39    0.68
  -1  24 -22    0.23    0.82
   1   0 -23    7.68    0.95
  -1   0 -23    8.62    0.98
   1   1 -23    2.55    0.68
  -1  -1 -23    2.79    0.66
  -1  -1 -23    3.22    0.71
   1  -1 -23    4.09    0.74
  -1   1 -23    3.79    0.74
   1   2 -23   -0.22    0.54
  -1  -2 -23   -0.07    0.56
  -1   2  23   -0.19    0.27
  -1  -2 -23   -0.10    0.50
   1   2  23    0.02    0.32
  -1   2 -23    0.06    0.56
   1  -2 -23   -0.24    0.55
   1  -2 -23   -0.01    0.48
   1   3 -23    7.16    0.89
  -1  -3 -23    6.84    0.82
  -1  -3 -23    6.79    0.89
  -1   3  23    7.56    0.60
  -1   3 -23    6.86    0.90
   1  -3 -23    6.66    0.79
   1   3  23    6.85    0.61
   1  -3 -23    6.94    0.86
  -1  -4 -23    2.39    0.63
   1   4 -23    2.72    0.70
  -1   4  23    3.00    0.37
  -1  -4 -23    2.18    0.66
   1  -4 -23    3.89    0.72
  -1   4 -23    0.62    0.61
   1  -4 -23    2.26    0.59
   1   4  23    1.81    0.39
  -1  -5 -23    1.62    0.63
  -1   5  23    1.22    0.30
  -1  -5 -23    2.82    0.63
   1   5 -23    1.70    0.65
   1  -5 -23    1.58    0.55
   1   5  23    1.80    0.37
  -1   5 -23    0.07    0.60
   1  -5 -23    2.38    0.70
  -1  -6 -23    3.40    0.75
  -1  -6 -23    4.11    0.70
  -1   6  23    3.69    0.39
   1   6 -23    3.36    0.74
   1  -6 -23    3.16    0.73
  -1   6 -23    4.62    0.80
   1  -6 -23    3.64    0.65
   1   6  23    4.01    0.46
   1   7 -23    0.25    0.63
  -1   7  23    0.36    0.27
  -1  -7 -23    0.56    0.56
  -1  -7 -23    0.20    0.55
   1  -7 -23    0.37    0.52
  -1   7 -23   -0.16    0.59
   1  -7 -23    0.37    0.59
   1   7  23    0.50    0.32
  -1  -8 -23    0.69    0.62
   1   8 -23    1.28    0.65
  -1  -8 -23   -0.61    0.52
  -1   8  23    0.34    0.28
   1  -8 -23   -0.30    0.55
  -1   8 -23    0.05    0.62
   1   8  23    0.20    0.32
   1  -8 -23    1.05    0.55
   1   9 -23   10.02    1.10
  -1   9  23   11.76    0.73
  -1  -9 -23    9.26    1.03
  -1  -9 -23   10.29    1.01
   1  -9 -23    9.88    1.05
  -1   9 -23    9.29    1.04
   1   9  23   11.29    0.79
   1  -9 -23   11.06    1.00
  -1 -10 -23    0.47    0.55
   1  10 -23    0.69    0.64
  -1 -10 -23    0.32    0.61
  -1  10  23    0.83    0.30
   1 -10 -23    2.10    0.67
   1  10  23    0.58    0.35
  -1  10 -23    0.07    0.63
   1 -10 -23    0.18    0.52
  -1 -11 -23    3.74    0.70
  -1 -11 -23    2.81    0.72
  -1  11  23    3.24    0.41
   1  11 -23    3.04    0.77
   1 -11 -23    3.24    0.73
   1  11  23    3.25    0.46
   1 -11 -23    3.49    0.65
  -1  11 -23    1.92    0.74
  -1 -12 -23   -0.42    0.54
  -1 -12 -23   -0.43    0.55
  -1  12  23   -0.12    0.30
   1  12 -23   -0.99    0.57
   1  12  23   -0.63    0.31
   1 -12 -23   -0.54    0.49
   1 -12 -23   -1.10    0.53
  -1  12 -23   -0.83    0.58
  -1  13  23    4.02    0.48
  -1 -13 -23    3.75    0.79
   1  13 -23    2.59    0.79
  -1 -13 -23    3.81    0.71
   1  13  23    4.17    0.52
  -1  13 -23    3.01    0.81
   1 -13 -23    3.32    0.77
   1 -13 -23    4.09    0.72
  -1  14  23   -0.17    0.33
  -1 -14 -23    0.10    0.63
  -1 -14 -23    0.21    0.55
   1  14 -23   -0.14    0.67
   1 -14 -23   -0.93    0.58
  -1  14 -23   -0.51    0.63
   1 -14 -23   -0.30    0.52
   1  14  23   -0.03    0.37
   1  15 -23    0.28    0.69
  -1 -15 -23    1.18    0.68
  -1  15  23    1.39    0.41
   1  15 -23    0.45    0.68
  -1 -15 -23    1.48    0.64
  -1  15 -23    0.21    0.69
  -1  15 -23    1.42    0.73
   1 -15 -23    0.93    0.67
   1  15  23    1.30    0.44
   1 -15 -23    1.39    0.61
   1  16 -23    0.95    0.71
  -1 -16 -23   -0.28    0.60
   1  16 -23    0.19    0.69
  -1 -16 -23    0.50    0.60
  -1  16  23    0.74    0.70
   1 -16 -23   -0.07    0.65
   1  16  23    0.90    0.44
   1 -16 -23    1.12    0.59
  -1  16 -23   -0.53    0.65
  -1  16 -23   -0.03    0.69
   1  17 -23    2.35    0.81
  -1  17  23    1.98    0.76
   1  17 -23    1.88    0.79
  -1 -17 -23    2.37    0.76
  -1 -17 -23    2.29    0.72
   1 -17 -23    2.00    0.73
  -1  17 -23    2.13    0.84
  -1  17 -23    1.02    0.77
   1  17  23    2.09    0.51
   1 -17 -23    2.56    0.67
  -1  18  23    0.28    0.67
   1  18 -23   -0.30    0.72
  -1 -18 -23   -0.45    0.62
  -1 -18 -23    1.13    0.64
   1  18 -23    0.07    0.68
  -1  18 -23    0.52    0.72
   1  18  23   -0.07    0.43
   1  18  23   -0.03    0.68
  -1  18 -23    0.60    0.71
   1 -18 -23   -0.22    0.65
   1 -18 -23   -0.13    0.57
   1  19 -23    3.33    0.91
  -1 -19 -23    3.11    0.75
   1  19 -23    1.72    0.83
  -1 -19 -23    3.45    0.85
  -1  19  23    2.29    0.82
  -1  19 -23    2.86    0.90
   1 -19 -23    3.56    0.74
   1  19  23    2.05    0.73
  -1  19 -23    2.10    0.85
   1 -19 -23    3.54    0.81
   1  20 -23   -0.06    0.72
  -1 -20 -23   -0.16    0.64
  -1  20  23   -1.50    0.68
  -1 -20 -23   -0.46    0.67
   1  20 -23   -1.14    0.70
  -1  20 -23    0.47    0.75
   1  20  23    0.62    0.78
   1 -20 -23   -0.42    0.57
  -1  20 -23    0.59    0.78
   1 -20 -23   -0.18    0.66
  -1 -21 -23    2.64    0.81
  -1 -21 -23    4.20    0.88
   1  21 -23    3.86    0.94
   1  21 -23    4.64    0.98
  -1  21  23    4.11    0.90
  -1  21 -23    4.83    1.01
   1  21  23    5.71    1.02
   1 -21 -23    4.02    0.86
  -1  21 -23    3.86    0.95
   1 -21 -23    3.48    0.82
  -1 -22 -23   -0.44    0.68
  -1 -22 -23   -0.46    0.69
  -1  22  23   -0.36    0.70
   1  22 -23    0.35    0.78
   1  22 -23    1.22    0.81
  -1  22 -23   -0.36    0.74
  -1  22 -23   -1.11    0.76
   1 -22 -23   -0.40    0.70
   1 -22 -23    0.30    0.66
   1  22  23   -0.07    0.78
   1  23 -23    0.78    0.79
  -1  23  23    0.76    0.87
   1  23 -23    0.91    0.81
  -1 -23 -23   -0.32    0.73
  -1 -23 -23    0.48    0.73
   1 -23 -23    0.56    0.75
  -1  23 -23    1.56    0.83
   1  23  23    1.05    0.86
  -1  23 -23    0.95    0.80
   1 -23 -23   -0.05    0.67
   1   0 -24    0.40    0.60
  -1   0 -24    0.44    0.61
  -1  -1 -24    3.89    0.76
  -1   1  24    4.69    0.49
   1   1 -24    2.69    0.75
  -1   1 -24    4.66    0.82
   1  -1 -24    4.05    0.77
  -1   2  24    0.26    0.29
   1   2 -24   -0.88    0.55
  -1  -2 -24    0.57    0.59
  -1  -2 -24    0.07    0.54
   1   2  24   -0.35    0.31
   1  -2 -24    0.84    0.53
  -1   2 -24    0.42    0.59
   1  -2 -24    0.42    0.62
   1   3 -24   -0.47    0.57
  -1  -3 -24   -0.43    0.54
  -1  -3 -24    0.58    0.61
  -1   3  24   -0.12    0.27
   1  -3 -24   -0.87    0.48
  -1   3 -24    0.42    0.62
   1   3  24   -0.09    0.32
   1  -3 -24   -0.39    0.60
  -1  -4 -24    1.81    0.65
  -1  -4 -24    0.46    0.58
  -1   4  24    1.16    0.32
   1   4 -24    0.60    0.62
   1  -4 -24    2.01    0.68
  -1   4 -24    0.83    0.64
   1  -4 -24    1.27    0.57
   1   4  24    1.49    0.38
   1   5 -24   11.06    1.15
  -1   5  24   12.72    0.79
  -1  -5 -24   12.42    1.16
  -1  -5 -24   13.46    1.16
   1  -5 -24   15.01    1.12
  -1   5 -24   10.68    1.15
   1  -5 -24   10.79    1.16
   1   5  24   14.18    0.86
  -1  -6 -24    1.66    0.67
  -1   6  24    1.26    0.30
  -1  -6 -24    1.88    0.64
   1   6 -24    1.16    0.66
   1  -6 -24    1.16    0.58
   1   6  24    1.42    0.36
   1  -6 -24    0.46    0.65
  -1   6 -24    1.69    0.71
  -1  -7 -24   -0.04    0.58
  -1  -7 -24    0.11    0.56
   1   7 -24   -0.07    0.61
  -1   7  24    0.14    0.27
   1  -7 -24    0.52    0.53
  -1   7 -24   -0.01    0.62
   1   7  24   -0.31    0.30
   1  -7 -24   -0.15    0.62
  -1  -8 -24    1.47    0.61
  -1   8  24    0.98    0.30
  -1  -8 -24    1.29    0.67
   1   8 -24    0.79    0.65
   1  -8 -24    0.78    0.65
   1  -8 -24    0.40    0.53
   1   8  24    1.50    0.36
  -1   8 -24   -0.02    0.65
  -1  -9 -24   -0.16    0.61
  -1  -9 -24    0.56    0.59
  -1   9  24    0.16    0.27
   1   9 -24   -0.73    0.58
   1   9  24   -0.18    0.32
   1  -9 -24    0.82    0.55
  -1   9 -24   -0.15    0.65
   1  -9 -24    1.20    0.67
   1  10 -24    0.13    0.65
  -1 -10 -24    0.27    0.56
  -1  10  24    0.27    0.29
  -1 -10 -24    0.82    0.65
   1  10  24    0.35    0.33
   1 -10 -24    0.22    0.54
  -1  10 -24   -0.80    0.60
   1 -10 -24   -0.85    0.61
  -1 -11 -24    4.60    0.84
  -1 -11 -24    5.83    0.81
  -1  11  24    3.71    0.45
   1  11 -24    3.23    0.83
   1 -11 -24    3.51    0.79
   1 -11 -24    5.19    0.75
   1  11  24    4.56    0.52
  -1  11 -24    3.48    0.82
  -1  12  24    0.70    0.39
   1  12 -24    0.04    0.64
  -1 -12 -24    0.80    0.67
  -1 -12 -24    0.80    0.59
   1  12  24    0.97    0.37
   1 -12 -24    0.22    0.55
  -1  12 -24    0.51    0.67
   1 -12 -24    0.18    0.63
   1  13 -24   -0.58    0.67
  -1 -13 -24   -0.45    0.57
  -1 -13 -24   -0.27    0.62
   1 -13 -24   -0.43    0.57
  -1  13 -24    0.07    0.67
   1  13  24    0.76    0.38
   1 -13 -24   -0.32    0.62
   1  14 -24    1.27    0.77
  -1 -14 -24    2.41    0.73
  -1 -14 -24    2.30    0.68
  -1  14 -24    1.96    0.79
   1 -14 -24    1.92    0.65
   1  14  24    2.73    0.47
   1 -14 -24    2.02    0.73
   1  15 -24    1.59    0.75
  -1 -15 -24    1.22    0.70
  -1 -15 -24    2.39    0.71
   1  15 -24    2.66    0.84
  -1  15 -24    0.41    0.73
   1  15  24    2.02    0.49
   1 -15 -24    2.10    0.75
   1 -15 -24    1.79    0.63
  -1  15 -24    1.39    0.76
   1  16 -24   -0.16    0.67
  -1  16  24   -0.62    0.64
  -1 -16 -24   -0.35    0.65
  -1 -16 -24   -0.26    0.60
   1  16 -24    0.73    0.76
  -1  16 -24    0.15    0.73
   1 -16 -24   -0.59    0.61
   1 -16 -24    0.62    0.60
  -1  16 -24   -0.06    0.68
   1  17 -24    1.01    0.77
  -1  17  24    0.60    0.70
   1  17 -24   -0.47    0.70
  -1 -17 -24   -0.28    0.58
  -1 -17 -24    0.73    0.68
   1 -17 -24    0.68    0.66
  -1  17 -24    1.06    0.73
  -1  17 -24   -0.42    0.71
   1 -17 -24    0.36    0.60
   1  18 -24   -0.23    0.74
   1  18 -24    0.00    0.73
  -1  18  24    0.42    0.68
  -1 -18 -24    1.77    0.71
  -1 -18 -24    2.38    0.79
  -1  18 -24    0.38    0.77
   1  18  24    0.33    0.73
   1 -18 -24    2.29    0.78
   1 -18 -24    1.63    0.66
  -1  18 -24    1.93    0.84
  -1  19  24    2.31    0.85
   1  19 -24    1.04    0.79
  -1 -19 -24    0.99    0.71
   1  19 -24    1.95    0.80
  -1 -19 -24    1.67    0.72
   1 -19 -24    1.89    0.75
  -1  19 -24    1.88    0.86
   1 -19 -24    1.43    0.65
  -1  19 -24    1.10    0.81
   1  19  24    0.26    0.76
  -1  20  24    1.10    0.80
  -1 -20 -24    1.44    0.72
   1  20 -24    0.40    0.82
  -1 -20 -24    2.27    0.81
   1  20 -24    0.91    0.83
   1 -20 -24    1.94    0.80
   1  20  24    0.11    0.75
  -1  20 -24    1.12    0.83
  -1  20 -24    1.80    0.88
   1 -20 -24    1.19    0.66
   1  21 -24    1.78    0.82
  -1 -21 -24   -0.49    0.73
  -1 -21 -24    1.16    0.72
  -1  21  24    0.30    0.72
   1  21 -24    3.14    0.87
  -1  21 -24    1.10    0.77
  -1  21 -24    2.08    0.90
   1 -21 -24    1.71    0.72
   1 -21 -24    0.35    0.72
   1  21  24    1.98    0.81
  -1 -22 -24   -0.45    0.73
  -1  22  24   -1.33    0.75
   1  22 -24   -1.72    0.71
  -1 -22 -24    0.36    0.66
   1  22 -24    1.25    0.79
   1 -22 -24   -0.39    0.72
  -1  22 -24    0.52    0.79
   1  22  24   -0.51    0.81
  -1  22 -24    0.49    0.85
   1 -22 -24   -0.22    0.64
   1   0 -25   12.48    1.18
  -1   0 -25   12.04    1.18
  -1   1  25   17.25    1.00
  -1  -1 -25   13.06    1.29
   1   1 -25   18.08    1.45
   1   1  25   16.96    1.06
   1  -1 -25   16.75    1.39
  -1   1 -25   12.92    1.28
  -1   2  25    1.04    0.33
  -1  -2 -25    0.87    0.60
  -1  -2 -25    1.84    0.69
   1   2 -25   -0.73    0.59
  -1   2 -25    0.17    0.62
   1  -2 -25    0.16    0.65
   1   2  25    1.00    0.38
  -1  -3 -25    1.06    0.59
  -1   3  25    0.05    0.29
  -1  -3 -25    0.25    0.63
   1   3 -25   -0.48    0.59
   1  -3 -25   -0.53    0.60
  -1   3 -25   -0.87    0.57
   1   3  25    0.72    0.36
   1  -3 -25    0.58    0.56
  -1  -4 -25    0.32    0.56
  -1   4  25   -0.02    0.27
  -1  -4 -25    0.83    0.66
   1   4 -25   -0.30    0.60
  -1   4 -25    0.08    0.62
   1  -4 -25    0.13    0.52
   1   4  25    0.20    0.33
   1  -4 -25    0.19    0.64
  -1  -5 -25    3.16    0.79
  -1   5  25    1.92    0.33
  -1  -5 -25    1.48    0.63
   1   5 -25    1.88    0.74
   1   5  25    2.19    0.40
  -1   5 -25    0.91    0.68
   1  -5 -25    1.49    0.61
   1  -5 -25    1.43    0.71
  -1  -6 -25    3.57    0.78
  -1   6  25    2.99    0.37
   1   6 -25    2.54    0.77
  -1  -6 -25    2.63    0.69
   1  -6 -25    2.30    0.75
   1  -6 -25    2.36    0.64
  -1   6 -25    3.17    0.77
   1   6  25    2.59    0.42
  -1   7  25    0.22    0.27
  -1  -7 -25    0.25    0.57
   1   7 -25   -0.53    0.63
  -1  -7 -25    0.15    0.62
   1   7  25    0.49    0.32
   1  -7 -25   -1.14    0.60
   1  -7 -25   -0.45    0.53
  -1   7 -25   -1.01    0.59
   1   8 -25   -0.74    0.62
  -1   8  25    0.09    0.27
  -1  -8 -25   -0.41    0.61
  -1  -8 -25   -0.17    0.56
   1  -8 -25   -0.55    0.62
  -1   8 -25   -0.36    0.65
   1   8  25    0.18    0.34
   1  -8 -25   -0.34    0.54
   1   9 -25    8.31    1.11
  -1  -9 -25    9.79    1.13
  -1  -9 -25   11.56    1.11
  -1   9 -25   10.07    1.16
   1  -9 -25   10.16    1.12
   1  -9 -25   11.76    1.07
   1   9  25   12.89    0.83
  -1 -10 -25    3.01    0.74
   1  10 -25    1.91    0.78
  -1 -10 -25    2.51    0.76
  -1  10 -25    2.15    0.80
   1 -10 -25    2.25    0.69
   1  10  25    2.45    0.42
   1 -10 -25    3.17    0.79
   1  11 -25   11.78    1.27
  -1 -11 -25   12.79    1.18
  -1 -11 -25   13.48    1.28
   1 -11 -25   14.35    1.19
   1 -11 -25   13.07    1.28
  -1  11 -25   12.15    1.32
   1  11  25   14.33    0.92
   1  12 -25    0.97    0.73
  -1 -12 -25    0.98    0.71
  -1 -12 -25    0.26    0.63
  -1  12 -25   -0.43    0.66
   1 -12 -25    0.45    0.59
   1  12  25    1.18    0.47
   1 -12 -25    0.62    0.69
   1  13 -25    2.74    0.84
  -1 -13 -25    3.23    0.80
  -1 -13 -25    3.89    0.76
   1 -13 -25    3.44    0.70
   1 -13 -25    3.16    0.80
  -1  13 -25    2.31    0.83
  -1 -14 -25    0.55    0.70
   1  14 -25    0.48    0.71
  -1 -14 -25    1.00    0.67
  -1  14 -25    0.66    0.75
   1 -14 -25    0.79    0.64
   1 -14 -25    0.96    0.69
  -1 -15 -25    2.95    0.78
   1  15 -25    2.74    0.81
  -1 -15 -25    2.52    0.74
   1  15 -25    2.45    0.84
   1 -15 -25    3.03    0.79
  -1  15 -25    2.80    0.87
   1 -15 -25    2.56    0.72
  -1  15 -25    3.80    0.89
  -1 -16 -25    2.39    0.73
   1  16 -25    1.93    0.78
  -1 -16 -25    2.50    0.79
   1  16 -25    0.51    0.78
   1 -16 -25   -0.25    0.66
  -1  16 -25    3.34    0.89
  -1  16 -25    1.22    0.74
   1 -16 -25    1.41    0.65
   1  17 -25    0.47    0.74
   1  17 -25   -0.22    0.73
  -1 -17 -25    0.75    0.71
  -1 -17 -25    0.18    0.63
  -1  17  25    0.44    0.70
   1 -17 -25    0.33    0.69
  -1  17 -25    1.03    0.76
  -1  17 -25    0.10    0.74
   1 -17 -25    0.07    0.60
   1  18 -25   -0.60    0.73
  -1  18  25    0.95    0.77
   1  18 -25    1.41    0.80
  -1 -18 -25    0.35    0.63
  -1 -18 -25   -0.05    0.69
  -1  18 -25    1.48    0.83
   1  18  25   -0.14    0.74
   1 -18 -25   -0.16    0.61
  -1  18 -25   -0.22    0.75
   1 -18 -25    0.68    0.72
  -1 -19 -25    4.09    0.90
   1  19 -25    4.81    1.00
  -1 -19 -25    3.94    0.85
  -1  19  25    3.39    0.87
   1  19 -25    5.60    1.01
   1 -19 -25    4.44    0.82
   1  19  25    4.06    0.95
  -1  19 -25    5.43    1.04
  -1  19 -25    4.73    0.96
   1 -19 -25    4.65    0.93
  -1 -20 -25   -0.11    0.63
  -1  20  25   -0.29    0.77
   1  20 -25   -0.61    0.77
  -1 -20 -25    0.98    0.78
   1  20 -25   -0.20    0.79
   1 -20 -25    0.52    0.74
   1 -20 -25   -1.13    0.59
  -1  20 -25    0.04    0.77
  -1  20 -25    0.48    0.81
   1  20  25   -0.02    0.77
   1  21 -25    2.48    0.89
  -1 -21 -25    0.50    0.77
  -1  21  25    1.19    0.88
   1  21 -25    1.49    0.69
  -1 -21 -25    2.22    0.76
  -1  21 -25    2.50    0.74
   1  21  25    2.07    0.93
  -1  21 -25    1.73    0.88
   1 -21 -25    0.68    0.78
   1 -21 -25    3.13    0.78
  -1   0 -26    3.46    0.81
   1   0 -26    2.88    0.78
  -1  -1 -26    7.90    1.01
  -1   1  26    9.23    0.71
   1   1 -26    7.59    1.04
  -1   1 -26    7.74    1.04
   1  -1 -26    6.82    1.00
   1   1  26    9.13    0.75
  -1   2  26    0.60    0.32
  -1  -2 -26    0.68    0.62
   1   2 -26   -1.00    0.59
  -1  -2 -26    0.41    0.65
   1   2  26   -0.06    0.34
   1  -2 -26   -0.62    0.66
  -1   2 -26    0.37    0.66
  -1  -3 -26    0.32    0.67
  -1  -3 -26    0.89    0.62
   1   3 -26   -0.12    0.66
  -1   3  26    1.04    0.33
   1  -3 -26    0.26    0.67
  -1   3 -26    0.69    0.70
   1   3  26    0.35    0.36
   1  -3 -26   -0.18    0.58
  -1  -4 -26   -0.26    0.58
  -1   4  26    0.23    0.29
   1   4 -26   -0.90    0.61
  -1  -4 -26    0.35    0.66
  -1   4 -26    1.01    0.69
   1  -4 -26   -0.70    0.54
   1  -4 -26    0.66    0.71
   1   4  26   -0.01    0.34
  -1  -5 -26    9.38    1.00
  -1   5  26    9.21    0.74
  -1  -5 -26   10.40    1.11
   1   5 -26    8.57    1.08
  -1   5 -26    9.00    1.11
   1   5  26   10.58    0.77
   1  -5 -26   10.25    1.01
   1  -5 -26    9.09    1.08
   1   6 -26   -0.42    0.66
  -1  -6 -26   -0.25    0.61
  -1  -6 -26    0.83    0.68
   1  -6 -26   -0.60    0.64
   1   6  26    0.01    0.32
   1  -6 -26    0.03    0.58
  -1   6 -26    0.11    0.69
   1   7 -26   -0.19    0.69
  -1  -7 -26   -0.77    0.57
  -1  -7 -26    2.27    0.73
   1   7  26    0.06    0.31
   1  -7 -26   -0.45    0.57
  -1   7 -26    0.29    0.68
   1  -7 -26    0.05    0.67
   1   8 -26    0.42    0.73
  -1  -8 -26    0.17    0.61
  -1  -8 -26    1.60    0.72
   1  -8 -26    0.35    0.67
   1  -8 -26    0.59    0.59
   1   8  26    0.38    0.35
  -1   8 -26   -0.06    0.70
  -1  -9 -26    2.27    0.73
   1   9 -26   -0.85    0.65
  -1  -9 -26    0.80    0.66
   1  -9 -26    2.14    0.74
  -1   9 -26   -0.91    0.68
   1  -9 -26    0.73    0.65
  -1 -10 -26    3.21    0.79
   1  10 -26    0.97    0.76
  -1 -10 -26    2.41    0.69
   1 -10 -26    2.21    0.76
   1 -10 -26    0.70    0.62
  -1  10 -26    2.33    0.81
  -1 -11 -26    9.48    1.11
  -1 -11 -26    9.74    1.06
   1  11 -26    8.68    1.13
  -1  11 -26    9.00    1.14
   1 -11 -26    8.91    0.99
   1 -11 -26    9.12    1.10
   1  12 -26   -1.04    0.67
  -1 -12 -26    0.13    0.60
  -1 -12 -26    0.81    0.72
   1 -12 -26   -0.11    0.68
  -1  12 -26    0.24    0.70
   1 -12 -26   -0.27    0.57
  -1 -13 -26    0.15    0.59
   1  13 -26   -0.39    0.71
  -1 -13 -26    0.90    0.74
   1 -13 -26   -0.48    0.65
  -1  13 -26    0.33    0.74
   1 -13 -26   -0.08    0.59
   1  14 -26   -0.85    0.68
  -1 -14 -26    0.10    0.62
  -1 -14 -26   -0.30    0.66
   1 -14 -26   -0.39    0.59
   1 -14 -26    0.22    0.68
  -1  14 -26   -0.38    0.72
  -1 -15 -26    0.10    0.64
   1  15 -26   -0.12    0.73
  -1 -15 -26   -0.21    0.67
   1  15 -26    0.17    0.73
   1 -15 -26    0.84    0.69
   1 -15 -26    0.87    0.68
  -1  15 -26   -0.57    0.72
   1  16 -26    0.19    0.73
   1  16 -26   -0.19    0.71
  -1 -16 -26   -0.06    0.69
  -1 -16 -26    0.10    0.64
  -1  16 -26   -0.54    0.73
   1 -16 -26    0.28    0.64
  -1  16 -26    0.02    0.71
   1 -16 -26    0.44    0.71
  -1  17  26   -1.13    0.66
  -1 -17 -26    0.54    0.68
   1  17 -26    0.81    0.78
  -1 -17 -26    0.02    0.71
   1  17 -26   -0.64    0.74
   1 -17 -26   -0.18    0.64
  -1  17 -26   -0.03    0.74
   1 -17 -26    0.06    0.72
  -1  17 -26   -0.54    0.74
  -1  18  26    0.44    0.73
  -1 -18 -26    0.67    0.69
   1  18 -26    0.03    0.79
   1  18 -26    1.25    0.81
  -1 -18 -26    0.36    0.72
  -1  18 -26    0.07    0.76
   1 -18 -26    1.54    0.69
  -1  18 -26   -0.63    0.74
   1  18  26   -0.91    0.59
   1 -18 -26    0.44    0.74
  -1  19  26   -0.72    0.74
   1  19 -26    0.36    0.78
  -1 -19 -26   -1.24    0.69
  -1 -19 -26    0.44    0.67
   1  19 -26   -0.14    0.78
   1 -19 -26    0.18    0.69
   1  19  26    0.92    0.82
  -1  19 -26    0.54    0.79
  -1  19 -26    0.67    0.78
   1 -19 -26    0.30    0.76
   1  20 -26   -0.10    0.80
  -1  20 -26   -1.26    0.74
  -1   0  27    2.69    0.46
  -1   0 -27    2.83    0.80
   1   0 -27    2.70    0.79
   1   1 -27   20.39    1.54
  -1   1  27   17.56    1.06
  -1  -1 -27   19.81    1.55
   1   1  27   16.31    1.12
   1  -1 -27   20.27    1.54
  -1   1 -27   14.25    1.40
  -1   2  27    0.88    0.52
   1   2 -27    1.01    0.70
  -1  -2 -27   -0.26    0.67
   1   2  27    0.25    0.38
  -1   2 -27   -0.37    0.63
   1  -2 -27    0.62    0.71
  -1  -3 -27    0.70    0.64
  -1  -3 -27    1.22    0.75
   1   3 -27    0.19    0.70
   1  -3 -27    2.43    0.81
   1   3  27    0.96    0.39
  -1   3 -27    0.90    0.72
  -1  -4 -27    0.04    0.68
  -1  -4 -27    0.10    0.62
   1   4 -27    0.82    0.74
   1  -4 -27   -0.36    0.57
   1  -4 -27    0.52    0.72
   1   4  27    0.01    0.33
[truncated: 5,505,630 more chars]
