# Supplementary material for: Lanthanide and Actinide‐Centered Polyoxo‐Noble‐Metalate‐Based Metal−Organic Frameworks
Source: Chem Asian J. 2025 Jul 8;20(18):e00737. doi: 10.1002/asia.202500737 (PMC12450036; doi:10.1002/asia.202500737)
Supplement: Supplementary file 2 — Supporting Information [file ASIA-20-e00737-s001.zip › Eu.cif]

 
data_Eu
 
_audit_creation_method            'SHELXL-2019/3'
_shelx_SHELXL_version_number      '2019/3'
_chemical_name_systematic         ?
_chemical_name_common             ?
_chemical_melting_point           ?
_chemical_formula_moiety          ?
_chemical_formula_sum
 'C56 H32 As8 Ba6 Eu N2 O70 Pd12' 
_chemical_formula_weight          4704.99

loop_
 _atom_type_symbol
 _atom_type_description
 _atom_type_scat_dispersion_real
 _atom_type_scat_dispersion_imag
 _atom_type_scat_source
 'Eu'  'Eu'  -0.1578   3.6682
 'International Tables Vol C Tables 4.2.6.8 and 6.1.1.4'
 'Pd'  'Pd'  -0.9988   1.0072
 'International Tables Vol C Tables 4.2.6.8 and 6.1.1.4'
 'As'  'As'   0.0499   2.0058
 'International Tables Vol C Tables 4.2.6.8 and 6.1.1.4'
 'Ba'  'Ba'  -0.3244   2.2819
 'International Tables Vol C Tables 4.2.6.8 and 6.1.1.4'
 'O'  'O'   0.0106   0.0060
 'International Tables Vol C Tables 4.2.6.8 and 6.1.1.4'
 'C'  'C'   0.0033   0.0016
 'International Tables Vol C Tables 4.2.6.8 and 6.1.1.4'
 'H'  'H'   0.0000   0.0000
 'International Tables Vol C Tables 4.2.6.8 and 6.1.1.4'
 'N'  'N'   0.0061   0.0033
 'International Tables Vol C Tables 4.2.6.8 and 6.1.1.4'
 
_space_group_crystal_system       orthorhombic
_space_group_IT_number            62
_space_group_name_H-M_alt         'P n m a'
_space_group_name_Hall            '-P 2ac 2n'
 
_shelx_space_group_comment
;
The symmetry employed for this shelxl refinement is uniquely defined
by the following loop, which should always be used as a source of
symmetry information in preference to the above space-group names.
They are only intended as comments.
;
 
loop_
 _space_group_symop_operation_xyz
 'x, y, z'
 '-x+1/2, -y, z+1/2'
 '-x, y+1/2, -z'
 'x+1/2, -y+1/2, -z+1/2'
 '-x, -y, -z'
 'x-1/2, y, -z-1/2'
 'x, -y-1/2, z'
 '-x-1/2, y-1/2, z-1/2'
 
_cell_length_a                    29.7760(11)
_cell_length_b                    27.3771(11)
_cell_length_c                    27.7084(13)
_cell_angle_alpha                 90
_cell_angle_beta                  90
_cell_angle_gamma                 90
_cell_volume                      22587.3(16)
_cell_formula_units_Z             4
_cell_measurement_temperature     100(2)
_cell_measurement_reflns_used     20366
_cell_measurement_theta_min       1.553
_cell_measurement_theta_max       25.027
 
_exptl_crystal_description        Rod
_exptl_crystal_colour             Red
_exptl_crystal_density_meas       ?
_exptl_crystal_density_method     ?
_exptl_crystal_density_diffrn     1.384          
_exptl_crystal_F_000              8628
_exptl_transmission_factor_min    ?
_exptl_transmission_factor_max    ?
_exptl_crystal_size_max           0.38
_exptl_crystal_size_mid           0.11
_exptl_crystal_size_min           0.10
_exptl_absorpt_coefficient_mu     3.442
_shelx_estimated_absorpt_T_min    ?
_shelx_estimated_absorpt_T_max    ?
_exptl_absorpt_correction_type    'Multi-Scan'
_exptl_absorpt_correction_T_min   0.298
_exptl_absorpt_correction_T_max   0.677
_exptl_absorpt_process_details    SADABS
_exptl_absorpt_special_details    ?
_diffrn_ambient_temperature       100(2)
_diffrn_radiation_wavelength      0.71073
_diffrn_radiation_type            MoK\a
_diffrn_source                    ?
_diffrn_measurement_device_type   'Bruker APEX-II CCD'
_diffrn_measurement_method        '\f and \w scans'
_diffrn_detector_area_resol_mean  ?
_diffrn_reflns_number             136574
_diffrn_reflns_av_unetI/netI      0.0934
_diffrn_reflns_av_R_equivalents   0.1401
_diffrn_reflns_limit_h_min        -35
_diffrn_reflns_limit_h_max        34
_diffrn_reflns_limit_k_min        -31
_diffrn_reflns_limit_k_max        32
_diffrn_reflns_limit_l_min        -32
_diffrn_reflns_limit_l_max        27
_diffrn_reflns_theta_min          1.553
_diffrn_reflns_theta_max          25.027
_diffrn_reflns_theta_full         25.027
_diffrn_measured_fraction_theta_max   0.998
_diffrn_measured_fraction_theta_full  0.998
_diffrn_reflns_Laue_measured_fraction_max    0.998
_diffrn_reflns_Laue_measured_fraction_full   0.998
_diffrn_reflns_point_group_measured_fraction_max   0.998
_diffrn_reflns_point_group_measured_fraction_full  0.998
_reflns_number_total              20366
_reflns_number_gt                 12448
_reflns_threshold_expression      'I > 2\s(I)'
_reflns_Friedel_coverage          0.000
_reflns_Friedel_fraction_max      .
_reflns_Friedel_fraction_full     .
 
_reflns_special_details
;
 Reflections were merged by SHELXL according to the crystal
 class for the calculation of statistics and refinement.
 
 Structure factors included contributions from the .fab file.
 
 _reflns_Friedel_fraction is defined as the number of unique
 Friedel pairs measured divided by the number that would be
 possible theoretically, ignoring centric projections and
 systematic absences.
;
 
_computing_data_collection        'Bruker APEX2'
_computing_cell_refinement        'Bruker SAINT'
_computing_data_reduction         'Bruker SAINT'
_computing_structure_solution     'SHELXS-97 (Sheldrick 2008)'
_computing_structure_refinement   'SHELXL-2019/2 (Sheldrick, 2019)'
_computing_molecular_graphics     'SHELXS-97 (Sheldrick 2008)'
_computing_publication_material   'Bruker SHELXTL'
_refine_special_details           ?
_refine_ls_structure_factor_coef  Fsqd
_refine_ls_matrix_type            full
_refine_ls_weighting_scheme       calc
_refine_ls_weighting_details
'w=1/[\s^2^(Fo^2^)+(0.0777P)^2^] where P=(Fo^2^+2Fc^2^)/3'
_atom_sites_solution_primary      ?
_atom_sites_solution_secondary    ?
_atom_sites_solution_hydrogens    geom
_refine_ls_hydrogen_treatment     constr
_refine_ls_extinction_method      none
_refine_ls_extinction_coef        .
_refine_ls_number_reflns          20366
_refine_ls_number_parameters      658
_refine_ls_number_restraints      384
_refine_ls_R_factor_all           0.0942
_refine_ls_R_factor_gt            0.0554
_refine_ls_wR_factor_ref          0.1637
_refine_ls_wR_factor_gt           0.1436
_refine_ls_goodness_of_fit_ref    1.066
_refine_ls_restrained_S_all       1.068
_refine_ls_shift/su_max           0.001
_refine_ls_shift/su_mean          0.000
 
loop_
 _atom_site_label
 _atom_site_type_symbol
 _atom_site_fract_x
 _atom_site_fract_y
 _atom_site_fract_z
 _atom_site_U_iso_or_equiv
 _atom_site_adp_type
 _atom_site_occupancy
 _atom_site_site_symmetry_order  
 _atom_site_calc_flag
 _atom_site_refinement_flags_posn
 _atom_site_refinement_flags_adp
 _atom_site_refinement_flags_occupancy
 _atom_site_disorder_assembly
 _atom_site_disorder_group
Eu1 Eu 0.25331(2) 0.250000 0.48105(3) 0.01807(17) Uani 1 2 d S T P . .
Pd1 Pd 0.23244(3) 0.250000 0.36157(4) 0.0204(3) Uani 1 2 d S T P . .
Pd2 Pd 0.18736(2) 0.33790(3) 0.43294(3) 0.01971(18) Uani 1 1 d . . . . .
Pd3 Pd 0.20846(2) 0.33770(3) 0.55390(3) 0.01988(19) Uani 1 1 d . . . . .
Pd4 Pd 0.14288(3) 0.250000 0.50540(4) 0.0200(3) Uani 1 2 d S T P . .
Pd5 Pd 0.29972(2) 0.16207(3) 0.40980(3) 0.02051(19) Uani 1 1 d . . . . .
Pd6 Pd 0.36517(3) 0.250000 0.46043(4) 0.0216(3) Uani 1 2 d S T P . .
Pd7 Pd 0.31913(2) 0.16219(3) 0.52984(3) 0.02070(19) Uani 1 1 d . . . . .
Pd8 Pd 0.27579(3) 0.250000 0.60112(4) 0.0213(3) Uani 1 2 d S T P . .
As1 As 0.22762(3) 0.36150(4) 0.32959(4) 0.0248(3) Uani 1 1 d . . . . .
As2 As 0.11297(3) 0.36080(4) 0.51214(4) 0.0227(2) Uani 1 1 d . . . . .
As3 As 0.39580(3) 0.13937(4) 0.45414(4) 0.0264(3) Uani 1 1 d . . . . .
As4 As 0.28075(3) 0.13890(4) 0.63378(4) 0.0254(3) Uani 1 1 d . . . . .
Ba1 Ba 0.16410(2) 0.53488(3) 0.04475(3) 0.03216(18) Uani 1 1 d . . . . .
Ba2 Ba 0.31525(2) 0.53533(3) 0.10208(3) 0.03701(19) Uani 1 1 d . . . . .
Ba3 Ba 0.35862(2) -0.04077(3) 0.90414(3) 0.03463(19) Uani 1 1 d . . . . .
O1 O 0.1901(2) 0.3012(2) 0.4943(2) 0.0199(15) Uani 1 1 d . U . . .
O2 O 0.24231(19) 0.1997(2) 0.4124(2) 0.0157(14) Uani 1 1 d . U . . .
O3 O 0.3171(2) 0.1996(2) 0.4684(2) 0.0225(16) Uani 1 1 d . U . . .
O4 O 0.26549(19) 0.1998(2) 0.5508(2) 0.0188(15) Uani 1 1 d . U . . .
O5 O 0.2235(2) 0.3027(3) 0.3107(3) 0.0296(17) Uani 1 1 d . U . . .
O6 O 0.1310(2) 0.3739(3) 0.4555(3) 0.0272(17) Uani 1 1 d . U . . .
O7 O 0.1861(2) 0.3756(3) 0.3702(3) 0.0280(17) Uani 1 1 d . U . . .
O8 O 0.1510(2) 0.3764(3) 0.5562(3) 0.0272(17) Uani 1 1 d . U . . .
O9 O 0.2276(2) 0.1259(2) 0.6142(2) 0.0242(16) Uani 1 1 d . U . . .
O10 O 0.0957(2) 0.3015(3) 0.5167(3) 0.0301(18) Uani 1 1 d . U . . .
O11 O 0.2808(2) 0.3760(3) 0.3503(3) 0.0331(19) Uani 1 1 d . U . . .
O12 O 0.3592(2) 0.1250(2) 0.4079(2) 0.0253(17) Uani 1 1 d . U . . .
O13 O 0.4133(2) 0.1977(3) 0.4531(3) 0.0270(17) Uani 1 1 d . U . . .
O14 O 0.3728(2) 0.1234(3) 0.5087(3) 0.0273(17) Uani 1 1 d . U . . .
O15 O 0.3205(2) 0.1230(3) 0.5913(3) 0.0309(18) Uani 1 1 d . U . . .
O16 O 0.2866(2) 0.1977(3) 0.6510(3) 0.0304(18) Uani 1 1 d . U . . .
O17 O 0.1560(3) 0.4860(4) 0.1289(4) 0.065(3) Uani 1 1 d . U . . .
O18 O 0.2280(2) 0.5072(3) 0.1251(3) 0.0362(19) Uani 1 1 d . U . . .
O19 O -0.0548(3) 0.5027(4) 0.5984(4) 0.061(3) Uani 1 1 d . U . . .
O20 O -0.0883(3) 0.4841(3) 0.5289(3) 0.052(2) Uani 1 1 d . U . . .
O21 O 0.5990(3) 0.0322(3) 0.4797(3) 0.056(2) Uani 1 1 d . U . . .
O22 O 0.5709(3) -0.0245(3) 0.4332(3) 0.053(2) Uani 1 1 d . U . . .
O23 O 0.2957(3) 0.0030(4) 0.8422(3) 0.058(3) Uani 1 1 d . U . . .
O24 O 0.3694(4) 0.0142(4) 0.8229(4) 0.086(3) Uani 1 1 d . U . . .
O25 O 0.1709(3) 0.5321(4) -0.0556(4) 0.069(3) Uani 1 1 d . U . . .
O26 O 0.2119(3) 0.4505(3) 0.0193(4) 0.067(3) Uani 1 1 d . U . . .
O27 O 0.2547(2) 0.5552(3) 0.0231(3) 0.0354(19) Uani 1 1 d . U . . .
O28 O 0.3188(3) 0.5303(3) -0.0009(3) 0.041(2) Uani 1 1 d . U . . .
O29 O 0.3592(4) 0.5897(5) 0.1736(4) 0.091(4) Uani 1 1 d . U . . .
O30 O 0.3932(3) 0.4938(3) 0.0690(3) 0.055(3) Uani 1 1 d . U . . .
O31 O 0.3525(3) 0.4771(4) 0.1744(4) 0.077(3) Uani 1 1 d . U . . .
O32 O 0.2946(3) 0.4393(4) 0.0677(4) 0.064(3) Uani 1 1 d . U . . .
O33 O 0.2684(3) -0.0497(3) 0.9458(3) 0.046(2) Uani 1 1 d . U . . .
O34 O 0.4190(3) -0.0988(4) 0.8488(4) 0.083(3) Uani 1 1 d . U . . .
O35 O 0.3292(6) 0.0593(6) 0.9241(6) 0.146(6) Uani 1 1 d . U . . .
C1 C 0.2181(2) 0.3996(3) 0.2734(2) 0.026(2) Uani 1 1 d G U . . .
C2 C 0.25453(17) 0.4158(3) 0.2464(3) 0.037(3) Uani 1 1 d G U . . .
H2 H 0.283599 0.408517 0.256381 0.045 Uiso 1 1 calc R U . . .
C3 C 0.2476(2) 0.4427(3) 0.2046(3) 0.038(3) Uani 1 1 d G U . . .
H3 H 0.271963 0.453527 0.186550 0.045 Uiso 1 1 calc R U . . .
C4 C 0.2041(2) 0.4536(3) 0.1897(2) 0.041(3) Uani 1 1 d G U . . .
C5 C 0.16763(18) 0.4374(3) 0.2166(3) 0.050(4) Uani 1 1 d G U . . .
H5 H 0.138561 0.444686 0.206657 0.060 Uiso 1 1 calc R U . . .
C6 C 0.17460(19) 0.4105(3) 0.2585(3) 0.049(3) Uani 1 1 d G U . . .
H6 H 0.150197 0.399676 0.276488 0.059 Uiso 1 1 calc R U . . .
C7 C 0.1961(4) 0.4837(5) 0.1446(5) 0.039(3) Uani 1 1 d . U . . .
C8 C 0.06017(18) 0.3963(3) 0.5247(2) 0.025(2) Uani 1 1 d G U . . .
C9 C 0.0311(2) 0.4103(3) 0.48798(19) 0.036(3) Uani 1 1 d G U . . .
H9 H 0.037675 0.402537 0.456084 0.044 Uiso 1 1 calc R U . . .
C10 C -0.0079(2) 0.4359(3) 0.4990(2) 0.034(3) Uani 1 1 d G U . . .
H10 H -0.027384 0.445318 0.474414 0.041 Uiso 1 1 calc R U . . .
C11 C -0.01779(19) 0.4475(3) 0.5466(3) 0.032(3) Uani 1 1 d G U . . .
C12 C 0.0113(2) 0.4335(3) 0.5833(2) 0.042(3) Uani 1 1 d G U . . .
H12 H 0.004696 0.441230 0.615221 0.051 Uiso 1 1 calc R U . . .
C13 C 0.0503(2) 0.4078(3) 0.5723(2) 0.048(3) Uani 1 1 d G U . . .
H13 H 0.069755 0.398450 0.596893 0.058 Uiso 1 1 calc R U . . .
C14 C -0.0567(4) 0.4793(5) 0.5574(5) 0.040(3) Uani 1 1 d . U . . .
C15 C 0.4492(2) 0.1017(3) 0.4472(3) 0.030(3) Uani 1 1 d G U . . .
C16 C 0.4478(2) 0.0534(3) 0.4319(3) 0.053(4) Uani 1 1 d G U . . .
H16 H 0.421153 0.040135 0.420428 0.063 Uiso 1 1 calc R U . . .
C17 C 0.4864(3) 0.0248(2) 0.4339(3) 0.052(4) Uani 1 1 d G U . . .
H17 H 0.485508 -0.007524 0.423650 0.062 Uiso 1 1 calc R U . . .
C18 C 0.5263(2) 0.0446(3) 0.4511(3) 0.034(3) Uani 1 1 d G U . . .
C19 C 0.5277(2) 0.0930(3) 0.4663(3) 0.077(5) Uani 1 1 d G U . . .
H19 H 0.554350 0.106192 0.477825 0.092 Uiso 1 1 calc R U . . .
C20 C 0.4891(3) 0.1215(2) 0.4644(3) 0.059(4) Uani 1 1 d G U . . .
H20 H 0.489994 0.153852 0.474603 0.071 Uiso 1 1 calc R U . . .
C21 C 0.5674(4) 0.0147(5) 0.4565(5) 0.040(3) Uani 1 1 d . U . . .
C22 C 0.2932(2) 0.1031(3) 0.6894(2) 0.031(3) Uani 1 1 d G U . . .
C23 C 0.25953(19) 0.0886(3) 0.7210(3) 0.048(3) Uani 1 1 d G U . . .
H23 H 0.229726 0.096245 0.714369 0.057 Uiso 1 1 calc R U . . .
C24 C 0.2704(2) 0.0626(3) 0.7624(3) 0.047(3) Uani 1 1 d G U . . .
H24 H 0.247842 0.052821 0.783584 0.057 Uiso 1 1 calc R U . . .
C25 C 0.3149(3) 0.0511(3) 0.7723(3) 0.059(4) Uani 1 1 d G U . . .
C26 C 0.3486(2) 0.0657(3) 0.7407(3) 0.055(4) Uani 1 1 d G U . . .
H26 H 0.378414 0.058007 0.747295 0.066 Uiso 1 1 calc R U . . .
C27 C 0.3378(2) 0.0917(3) 0.6992(3) 0.054(4) Uani 1 1 d G U . . .
H27 H 0.360299 0.101430 0.678079 0.065 Uiso 1 1 calc R U . . .
C28 C 0.3265(6) 0.0202(6) 0.8162(6) 0.073(5) Uani 1 1 d . U . . .
N1 N 0.2801(3) 0.5445(3) -0.0109(4) 0.031(2) Uani 1 1 d . U . . .
 
loop_
 _atom_site_aniso_label
 _atom_site_aniso_U_11
 _atom_site_aniso_U_22
 _atom_site_aniso_U_33
 _atom_site_aniso_U_23
 _atom_site_aniso_U_13
 _atom_site_aniso_U_12
Eu1 0.0146(3) 0.0149(4) 0.0247(4) 0.000 -0.0003(3) 0.000
Pd1 0.0177(5) 0.0196(6) 0.0239(6) 0.000 0.0012(5) 0.000
Pd2 0.0154(4) 0.0195(4) 0.0242(4) 0.0015(4) 0.0009(3) 0.0028(3)
Pd3 0.0164(4) 0.0182(4) 0.0250(5) -0.0020(3) 0.0003(3) 0.0012(3)
Pd4 0.0134(5) 0.0207(6) 0.0258(6) 0.000 0.0012(5) 0.000
Pd5 0.0166(4) 0.0181(4) 0.0269(5) -0.0012(4) 0.0020(3) 0.0001(3)
Pd6 0.0126(5) 0.0197(6) 0.0324(7) 0.000 0.0001(5) 0.000
Pd7 0.0159(4) 0.0191(4) 0.0271(5) 0.0025(4) -0.0007(3) 0.0023(3)
Pd8 0.0191(5) 0.0208(6) 0.0240(6) 0.000 -0.0023(5) 0.000
As1 0.0227(5) 0.0253(6) 0.0264(6) 0.0042(5) 0.0031(5) 0.0036(5)
As2 0.0171(5) 0.0234(6) 0.0277(6) 0.0007(5) 0.0031(5) 0.0037(5)
As3 0.0165(5) 0.0224(6) 0.0402(7) 0.0015(5) 0.0051(5) 0.0045(5)
As4 0.0229(5) 0.0244(6) 0.0288(6) 0.0050(5) -0.0019(5) 0.0015(5)
Ba1 0.0242(3) 0.0284(4) 0.0439(4) 0.0091(3) -0.0076(3) -0.0064(3)
Ba2 0.0291(4) 0.0360(4) 0.0459(5) 0.0081(4) -0.0012(3) 0.0024(3)
Ba3 0.0293(4) 0.0378(4) 0.0368(4) 0.0102(3) -0.0090(3) -0.0117(3)
O1 0.019(3) 0.017(3) 0.024(3) 0.000(3) 0.001(3) -0.001(3)
O2 0.013(3) 0.019(3) 0.015(3) -0.003(2) 0.003(2) -0.001(2)
O3 0.015(3) 0.025(3) 0.027(3) -0.002(3) 0.004(3) -0.001(3)
O4 0.011(3) 0.018(3) 0.027(3) 0.002(3) 0.004(3) 0.006(2)
O5 0.038(3) 0.024(3) 0.027(3) 0.005(3) 0.002(3) 0.000(3)
O6 0.028(3) 0.024(3) 0.030(3) 0.002(3) 0.008(3) 0.012(3)
O7 0.019(3) 0.033(4) 0.032(3) 0.005(3) 0.006(3) 0.003(3)
O8 0.023(3) 0.029(3) 0.029(3) -0.001(3) 0.004(3) -0.001(3)
O9 0.022(3) 0.025(3) 0.025(3) 0.001(3) 0.006(3) -0.002(3)
O10 0.022(3) 0.035(4) 0.034(3) -0.002(3) 0.006(3) 0.005(3)
O11 0.034(3) 0.031(4) 0.035(4) 0.006(3) 0.001(3) -0.001(3)
O12 0.023(3) 0.025(3) 0.028(3) -0.005(3) -0.001(3) 0.004(3)
O13 0.018(3) 0.032(3) 0.031(3) -0.001(3) 0.006(3) 0.003(3)
O14 0.023(3) 0.029(3) 0.030(3) 0.002(3) -0.002(3) 0.007(3)
O15 0.024(3) 0.034(4) 0.036(4) 0.007(3) 0.002(3) 0.007(3)
O16 0.030(3) 0.035(4) 0.027(3) 0.006(3) -0.002(3) 0.001(3)
O17 0.054(4) 0.071(5) 0.069(5) 0.019(4) -0.008(4) -0.009(4)
O18 0.035(3) 0.034(4) 0.040(4) 0.007(3) 0.003(3) -0.005(3)
O19 0.052(4) 0.068(5) 0.062(4) -0.005(4) 0.001(4) 0.023(4)
O20 0.038(4) 0.063(4) 0.055(4) -0.010(4) 0.000(3) 0.013(3)
O21 0.046(4) 0.062(4) 0.060(4) -0.009(4) -0.002(4) 0.014(4)
O22 0.041(4) 0.053(4) 0.066(4) -0.002(4) 0.002(4) 0.004(3)
O23 0.052(4) 0.063(4) 0.058(4) 0.023(4) -0.001(4) 0.004(4)
O24 0.083(5) 0.094(5) 0.082(5) 0.027(4) -0.005(4) 0.004(4)
O25 0.064(5) 0.082(6) 0.063(6) 0.003(5) 0.010(5) 0.023(5)
O26 0.072(6) 0.046(5) 0.083(6) -0.013(5) -0.011(5) 0.010(5)
O27 0.032(3) 0.035(4) 0.039(4) 0.002(3) 0.000(3) -0.006(3)
O28 0.036(3) 0.044(4) 0.044(4) 0.004(3) 0.005(3) 0.006(3)
O29 0.086(6) 0.101(7) 0.086(7) 0.001(6) 0.004(6) -0.011(6)
O30 0.041(4) 0.060(6) 0.065(6) 0.011(5) -0.003(4) 0.010(4)
O31 0.066(6) 0.093(7) 0.074(6) 0.029(5) -0.008(5) 0.010(5)
O32 0.051(5) 0.057(6) 0.084(6) -0.002(5) 0.006(5) 0.001(4)
O33 0.040(4) 0.050(4) 0.048(4) 0.000(3) 0.003(3) -0.004(3)
O34 0.067(6) 0.099(7) 0.083(7) -0.019(6) -0.005(5) 0.018(5)
O35 0.157(9) 0.128(9) 0.153(10) -0.008(8) -0.006(8) 0.004(8)
C1 0.025(4) 0.028(4) 0.026(4) 0.002(4) -0.001(4) 0.004(4)
C2 0.034(4) 0.043(5) 0.035(5) 0.006(4) 0.004(4) 0.003(4)
C3 0.036(4) 0.038(5) 0.040(5) 0.013(4) 0.006(4) -0.003(4)
C4 0.041(5) 0.038(5) 0.044(5) 0.001(4) 0.003(4) -0.003(4)
C5 0.050(5) 0.054(5) 0.047(5) 0.006(4) 0.002(4) 0.004(4)
C6 0.047(5) 0.054(5) 0.047(5) 0.010(4) 0.002(4) -0.003(4)
C7 0.038(5) 0.041(5) 0.038(5) 0.004(4) -0.005(4) 0.003(4)
C8 0.021(4) 0.025(4) 0.030(4) 0.000(4) 0.003(4) -0.002(3)
C9 0.037(4) 0.036(5) 0.036(5) 0.005(4) 0.000(4) 0.008(4)
C10 0.031(4) 0.036(5) 0.035(5) 0.003(4) -0.005(4) 0.009(4)
C11 0.026(4) 0.031(4) 0.040(5) 0.000(4) 0.005(4) 0.006(4)
C12 0.040(5) 0.048(5) 0.039(5) -0.004(4) 0.005(4) 0.005(4)
C13 0.045(5) 0.050(5) 0.049(5) 0.000(4) -0.003(4) 0.010(4)
C14 0.037(4) 0.042(5) 0.042(5) 0.005(4) -0.001(4) 0.005(4)
C15 0.028(4) 0.026(4) 0.036(5) 0.001(4) 0.000(4) 0.004(4)
C16 0.049(5) 0.049(5) 0.060(5) -0.005(4) -0.004(4) 0.003(4)
C17 0.046(5) 0.051(5) 0.059(5) -0.003(4) -0.005(4) 0.009(4)
C18 0.032(4) 0.031(5) 0.038(5) 0.005(4) 0.007(4) 0.003(4)
C19 0.069(6) 0.078(6) 0.084(6) -0.006(5) -0.004(5) 0.007(5)
C20 0.050(5) 0.053(5) 0.074(6) -0.011(4) -0.001(4) 0.006(4)
C21 0.034(4) 0.041(5) 0.044(5) -0.001(4) 0.003(4) -0.001(4)
C22 0.032(4) 0.030(4) 0.032(4) 0.001(4) 0.001(4) 0.001(4)
C23 0.048(5) 0.046(5) 0.049(5) 0.005(4) 0.001(4) 0.000(4)
C24 0.049(5) 0.050(5) 0.042(5) 0.006(4) -0.001(4) 0.000(4)
C25 0.059(5) 0.060(6) 0.056(6) 0.008(4) -0.003(4) 0.000(4)
C26 0.047(5) 0.057(5) 0.060(5) 0.010(4) 0.000(4) 0.001(4)
C27 0.057(5) 0.056(5) 0.049(5) 0.009(4) -0.001(4) -0.001(4)
C28 0.069(6) 0.075(6) 0.075(6) 0.013(5) -0.007(5) -0.003(5)
N1 0.027(4) 0.030(4) 0.035(4) 0.002(3) 0.002(3) -0.002(3)
 
_geom_special_details
;
 All esds (except the esd in the dihedral angle between two l.s. planes)
 are estimated using the full covariance matrix.  The cell esds are taken
 into account individually in the estimation of esds in distances, angles
 and torsion angles; correlations between esds in cell parameters are only
 used when they are defined by crystal symmetry.  An approximate (isotropic)
 treatment of cell esds is used for estimating esds involving l.s. planes.
;
 
loop_
 _geom_bond_atom_site_label_1
 _geom_bond_atom_site_label_2
 _geom_bond_distance
 _geom_bond_site_symmetry_2
 _geom_bond_publ_flag
Eu1 O2 2.372(6) 7_565 ?
Eu1 O2 2.372(6) . ?
Eu1 O3 2.374(6) 7_565 ?
Eu1 O3 2.374(6) . ?
Eu1 O1 2.374(6) . ?
Eu1 O1 2.375(6) 7_565 ?
Eu1 O4 2.400(6) 7_565 ?
Eu1 O4 2.400(6) . ?
Eu1 Pd4 3.3569(12) . ?
Eu1 Pd1 3.3682(14) . ?
Eu1 Pd6 3.3794(12) . ?
Eu1 Pd2 3.3800(9) 7_565 ?
Pd1 O2 1.990(6) . ?
Pd1 O2 1.990(6) 7_565 ?
Pd1 O5 2.033(7) . ?
Pd1 O5 2.033(7) 7_565 ?
Pd2 O1 1.976(7) . ?
Pd2 O2 2.016(6) 7_565 ?
Pd2 O7 2.023(7) . ?
Pd2 O6 2.045(6) . ?
Pd2 Ba3 3.6802(10) 8_665 ?
Pd3 O4 1.986(6) 7_565 ?
Pd3 O1 2.007(7) . ?
Pd3 O8 2.013(7) . ?
Pd3 O9 2.027(7) 7_565 ?
Pd3 Ba2 3.7899(11) 2_565 ?
Pd4 O1 2.009(6) 7_565 ?
Pd4 O1 2.009(6) . ?
Pd4 O10 2.013(7) 7_565 ?
Pd4 O10 2.014(7) . ?
Pd5 O3 1.989(7) . ?
Pd5 O2 1.998(6) . ?
Pd5 O11 2.030(7) 7_565 ?
Pd5 O12 2.042(6) . ?
Pd6 O3 2.000(6) . ?
Pd6 O3 2.000(6) 7_565 ?
Pd6 O13 2.036(7) . ?
Pd6 O13 2.036(7) 7_565 ?
Pd7 O4 1.987(6) . ?
Pd7 O3 1.988(7) . ?
Pd7 O14 2.005(7) . ?
Pd7 O15 2.014(7) . ?
Pd7 Ba1 3.5451(10) 8_656 ?
Pd8 O4 1.981(7) 7_565 ?
Pd8 O4 1.981(7) . ?
Pd8 O16 2.016(7) . ?
Pd8 O16 2.016(7) 7_565 ?
As1 O5 1.697(7) . ?
As1 O7 1.716(7) . ?
As1 O11 1.729(7) . ?
As1 C1 1.897(5) . ?
As2 O6 1.697(7) . ?
As2 O10 1.707(7) . ?
As2 O8 1.718(7) . ?
As2 C8 1.880(5) . ?
As3 O13 1.679(7) . ?
As3 O14 1.717(7) . ?
As3 O12 1.727(7) . ?
As3 C15 1.905(5) . ?
As4 O16 1.688(8) . ?
As4 O9 1.711(7) . ?
As4 O15 1.724(7) . ?
As4 C22 1.862(6) . ?
Ba1 O17 2.700(10) . ?
Ba1 O21 2.755(9) 4_455 ?
Ba1 O15 2.775(7) 8_665 ?
Ba1 O25 2.788(10) . ?
Ba1 O26 2.803(9) . ?
Ba1 O27 2.818(7) . ?
Ba1 O14 2.842(7) 8_665 ?
Ba1 O22 2.855(8) 4_455 ?
Ba1 O18 3.025(8) . ?
Ba1 C21 3.183(12) 4_455 ?
Ba1 C7 3.245(12) . ?
Ba2 O30 2.744(9) . ?
Ba2 O18 2.782(7) . ?
Ba2 O31 2.792(10) . ?
Ba2 O29 2.804(12) . ?
Ba2 O9 2.809(7) 8_665 ?
Ba2 O28 2.860(8) . ?
Ba2 O32 2.862(10) . ?
Ba2 O27 2.886(8) . ?
Ba2 O8 2.910(7) 2_564 ?
Ba2 N1 3.309(10) . ?
Ba3 O24 2.726(11) . ?
Ba3 O6 2.753(7) 8_656 ?
Ba3 O19 2.782(9) 4_556 ?
Ba3 O23 2.809(9) . ?
Ba3 O7 2.810(7) 8_656 ?
Ba3 O34 2.848(10) . ?
Ba3 O20 2.891(8) 4_556 ?
Ba3 O28 2.899(8) 7_566 ?
Ba3 O35 2.929(16) . ?
Ba3 O33 2.934(8) . ?
Ba3 C28 3.106(17) . ?
Ba3 C14 3.215(12) 4_556 ?
O17 C7 1.271(14) . ?
O18 C7 1.272(13) . ?
O19 C14 1.305(15) . ?
O20 C14 1.237(14) . ?
O21 C21 1.234(14) . ?
O22 C21 1.257(14) . ?
O23 C28 1.256(17) . ?
O24 C28 1.302(18) . ?
O27 N1 1.244(11) . ?
O28 N1 1.246(11) . ?
O33 N1 1.258(12) 7_566 ?
C1 C2 1.3900 . ?
C1 C6 1.3900 . ?
C2 C3 1.3900 . ?
C3 C4 1.3900 . ?
C4 C5 1.3900 . ?
C4 C7 1.515(13) . ?
C5 C6 1.3900 . ?
C8 C9 1.3900 . ?
C8 C13 1.3900 . ?
C9 C10 1.3900 . ?
C10 C11 1.3900 . ?
C11 C12 1.3900 . ?
C11 C14 1.478(13) . ?
C12 C13 1.3900 . ?
C15 C16 1.3900 . ?
C15 C20 1.3900 . ?
C16 C17 1.3900 . ?
C17 C18 1.3900 . ?
C18 C19 1.3900 . ?
C18 C21 1.480(13) . ?
C19 C20 1.3900 . ?
C22 C23 1.3900 . ?
C22 C27 1.3900 . ?
C23 C24 1.3900 . ?
C24 C25 1.3900 . ?
C25 C26 1.3900 . ?
C25 C28 1.520(17) . ?
C26 C27 1.3900 . ?
 
loop_
 _geom_angle_atom_site_label_1
 _geom_angle_atom_site_label_2
 _geom_angle_atom_site_label_3
 _geom_angle
 _geom_angle_site_symmetry_1
 _geom_angle_site_symmetry_3
 _geom_angle_publ_flag
O2 Eu1 O2 70.9(3) 7_565 . ?
O2 Eu1 O3 69.8(2) 7_565 7_565 ?
O2 Eu1 O3 109.2(2) . 7_565 ?
O2 Eu1 O3 109.2(2) 7_565 . ?
O2 Eu1 O3 69.8(2) . . ?
O3 Eu1 O3 71.1(3) 7_565 . ?
O2 Eu1 O1 70.9(2) 7_565 . ?
O2 Eu1 O1 110.9(2) . . ?
O3 Eu1 O1 108.3(2) 7_565 . ?
O3 Eu1 O1 179.2(2) . . ?
O2 Eu1 O1 110.9(2) 7_565 7_565 ?
O2 Eu1 O1 70.9(2) . 7_565 ?
O3 Eu1 O1 179.2(2) 7_565 7_565 ?
O3 Eu1 O1 108.3(2) . 7_565 ?
O1 Eu1 O1 72.3(3) . 7_565 ?
O2 Eu1 O4 109.6(2) 7_565 7_565 ?
O2 Eu1 O4 179.1(2) . 7_565 ?
O3 Eu1 O4 70.5(2) 7_565 7_565 ?
O3 Eu1 O4 109.3(2) . 7_565 ?
O1 Eu1 O4 70.0(2) . 7_565 ?
O1 Eu1 O4 109.5(2) 7_565 7_565 ?
O2 Eu1 O4 179.1(2) 7_565 . ?
O2 Eu1 O4 109.6(2) . . ?
O3 Eu1 O4 109.3(2) 7_565 . ?
O3 Eu1 O4 70.4(2) . . ?
O1 Eu1 O4 109.5(2) . . ?
O1 Eu1 O4 70.0(2) 7_565 . ?
O4 Eu1 O4 69.9(3) 7_565 . ?
O2 Eu1 Pd4 91.49(14) 7_565 . ?
O2 Eu1 Pd4 91.49(14) . . ?
O3 Eu1 Pd4 144.44(16) 7_565 . ?
O3 Eu1 Pd4 144.45(16) . . ?
O1 Eu1 Pd4 36.17(15) . . ?
O1 Eu1 Pd4 36.16(15) 7_565 . ?
O4 Eu1 Pd4 89.20(14) 7_565 . ?
O4 Eu1 Pd4 89.20(14) . . ?
O2 Eu1 Pd1 35.48(15) 7_565 . ?
O2 Eu1 Pd1 35.48(15) . . ?
O3 Eu1 Pd1 90.13(16) 7_565 . ?
O3 Eu1 Pd1 90.13(17) . . ?
O1 Eu1 Pd1 90.32(16) . . ?
O1 Eu1 Pd1 90.32(16) 7_565 . ?
O4 Eu1 Pd1 145.06(16) 7_565 . ?
O4 Eu1 Pd1 145.05(16) . . ?
Pd4 Eu1 Pd1 90.96(3) . . ?
O2 Eu1 Pd6 90.03(14) 7_565 . ?
O2 Eu1 Pd6 90.03(14) . . ?
O3 Eu1 Pd6 35.55(16) 7_565 . ?
O3 Eu1 Pd6 35.54(16) . . ?
O1 Eu1 Pd6 143.82(15) . . ?
O1 Eu1 Pd6 143.82(15) 7_565 . ?
O4 Eu1 Pd6 89.27(14) 7_565 . ?
O4 Eu1 Pd6 89.27(14) . . ?
Pd4 Eu1 Pd6 178.14(4) . . ?
Pd1 Eu1 Pd6 90.90(3) . . ?
O2 Eu1 Pd2 90.94(15) 7_565 7_565 ?
O2 Eu1 Pd2 35.91(14) . 7_565 ?
O3 Eu1 Pd2 145.12(17) 7_565 7_565 ?
O3 Eu1 Pd2 89.59(16) . 7_565 ?
O1 Eu1 Pd2 91.18(16) . 7_565 ?
O1 Eu1 Pd2 34.95(16) 7_565 7_565 ?
O4 Eu1 Pd2 144.42(14) 7_565 7_565 ?
O4 Eu1 Pd2 89.87(15) . 7_565 ?
Pd4 Eu1 Pd2 60.67(2) . 7_565 ?
Pd1 Eu1 Pd2 60.34(2) . 7_565 ?
Pd6 Eu1 Pd2 120.40(2) . 7_565 ?
O2 Pd1 O2 87.5(4) . 7_565 ?
O2 Pd1 O5 178.4(3) . . ?
O2 Pd1 O5 91.1(3) 7_565 . ?
O2 Pd1 O5 91.1(3) . 7_565 ?
O2 Pd1 O5 178.4(3) 7_565 7_565 ?
O5 Pd1 O5 90.4(4) . 7_565 ?
O2 Pd1 Eu1 43.77(18) . . ?
O2 Pd1 Eu1 43.77(18) 7_565 . ?
O5 Pd1 Eu1 134.8(2) . . ?
O5 Pd1 Eu1 134.8(2) 7_565 . ?
O1 Pd2 O2 87.1(3) . 7_565 ?
O1 Pd2 O7 178.7(3) . . ?
O2 Pd2 O7 91.9(3) 7_565 . ?
O1 Pd2 O6 90.9(3) . . ?
O2 Pd2 O6 177.8(3) 7_565 . ?
O7 Pd2 O6 90.1(3) . . ?
O1 Pd2 Eu1 43.49(18) . . ?
O2 Pd2 Eu1 43.63(17) 7_565 . ?
O7 Pd2 Eu1 135.51(19) . . ?
O6 Pd2 Eu1 134.4(2) . . ?
O1 Pd2 Ba3 131.38(19) . 8_665 ?
O2 Pd2 Ba3 134.57(18) 7_565 8_665 ?
O7 Pd2 Ba3 49.1(2) . 8_665 ?
O6 Pd2 Ba3 47.6(2) . 8_665 ?
Eu1 Pd2 Ba3 160.77(3) . 8_665 ?
O4 Pd3 O1 86.6(3) 7_565 . ?
O4 Pd3 O8 179.1(3) 7_565 . ?
O1 Pd3 O8 93.2(3) . . ?
O4 Pd3 O9 92.8(3) 7_565 7_565 ?
O1 Pd3 O9 179.4(3) . 7_565 ?
O8 Pd3 O9 87.4(3) . 7_565 ?
O4 Pd3 Eu1 43.60(19) 7_565 . ?
O1 Pd3 Eu1 42.97(18) . . ?
O8 Pd3 Eu1 136.2(2) . . ?
O9 Pd3 Eu1 136.40(18) 7_565 . ?
O4 Pd3 Ba2 130.41(18) 7_565 2_565 ?
O1 Pd3 Ba2 134.14(19) . 2_565 ?
O8 Pd3 Ba2 49.3(2) . 2_565 ?
O9 Pd3 Ba2 46.47(19) 7_565 2_565 ?
Eu1 Pd3 Ba2 158.04(3) . 2_565 ?
O1 Pd4 O1 88.4(4) 7_565 . ?
O1 Pd4 O10 91.3(3) 7_565 7_565 ?
O1 Pd4 O10 179.7(3) . 7_565 ?
O1 Pd4 O10 179.7(3) 7_565 . ?
O1 Pd4 O10 91.4(3) . . ?
O10 Pd4 O10 88.9(4) 7_565 . ?
O1 Pd4 Eu1 44.22(18) 7_565 . ?
O1 Pd4 Eu1 44.22(18) . . ?
O10 Pd4 Eu1 135.6(2) 7_565 . ?
O10 Pd4 Eu1 135.6(2) . . ?
O3 Pd5 O2 85.8(3) . . ?
O3 Pd5 O11 178.9(3) . 7_565 ?
O2 Pd5 O11 93.2(3) . 7_565 ?
O3 Pd5 O12 93.0(3) . . ?
O2 Pd5 O12 178.6(3) . . ?
O11 Pd5 O12 88.0(3) 7_565 . ?
O3 Pd5 Eu1 42.92(18) . . ?
O2 Pd5 Eu1 42.91(18) . . ?
O11 Pd5 Eu1 136.1(2) 7_565 . ?
O12 Pd5 Eu1 135.88(19) . . ?
O3 Pd6 O3 87.2(4) . 7_565 ?
O3 Pd6 O13 91.7(3) . . ?
O3 Pd6 O13 178.8(3) 7_565 . ?
O3 Pd6 O13 178.8(3) . 7_565 ?
O3 Pd6 O13 91.7(3) 7_565 7_565 ?
O13 Pd6 O13 89.4(4) . 7_565 ?
O3 Pd6 Eu1 43.63(19) . . ?
O3 Pd6 Eu1 43.62(19) 7_565 . ?
O13 Pd6 Eu1 135.26(19) . . ?
O13 Pd6 Eu1 135.27(19) 7_565 . ?
O4 Pd7 O3 87.7(3) . . ?
O4 Pd7 O14 179.2(3) . . ?
O3 Pd7 O14 92.7(3) . . ?
O4 Pd7 O15 92.6(3) . . ?
O3 Pd7 O15 178.7(3) . . ?
O14 Pd7 O15 87.1(3) . . ?
O4 Pd7 Eu1 44.23(19) . . ?
O3 Pd7 Eu1 43.46(18) . . ?
O14 Pd7 Eu1 136.1(2) . . ?
O15 Pd7 Eu1 136.7(2) . . ?
O4 Pd7 Ba1 126.03(19) . 8_656 ?
O3 Pd7 Ba1 127.6(2) . 8_656 ?
O14 Pd7 Ba1 53.2(2) . 8_656 ?
O15 Pd7 Ba1 51.3(2) . 8_656 ?
Eu1 Pd7 Ba1 145.76(3) . 8_656 ?
O4 Pd8 O4 87.9(4) 7_565 . ?
O4 Pd8 O16 178.6(3) 7_565 . ?
O4 Pd8 O16 90.8(3) . . ?
O4 Pd8 O16 90.8(3) 7_565 7_565 ?
O4 Pd8 O16 178.6(3) . 7_565 ?
O16 Pd8 O16 90.5(4) . 7_565 ?
O4 Pd8 Eu1 43.95(19) 7_565 . ?
O4 Pd8 Eu1 43.95(19) . . ?
O16 Pd8 Eu1 134.7(2) . . ?
O16 Pd8 Eu1 134.7(2) 7_565 . ?
O5 As1 O7 111.4(3) . . ?
O5 As1 O11 112.6(3) . . ?
O7 As1 O11 113.0(4) . . ?
O5 As1 C1 105.0(3) . . ?
O7 As1 C1 107.8(3) . . ?
O11 As1 C1 106.5(3) . . ?
O6 As2 O10 111.4(3) . . ?
O6 As2 O8 113.3(3) . . ?
O10 As2 O8 112.5(3) . . ?
O6 As2 C8 109.0(3) . . ?
O10 As2 C8 103.1(3) . . ?
O8 As2 C8 107.0(3) . . ?
O13 As3 O14 112.4(3) . . ?
O13 As3 O12 113.6(3) . . ?
O14 As3 O12 110.0(3) . . ?
O13 As3 C15 104.7(3) . . ?
O14 As3 C15 106.5(3) . . ?
O12 As3 C15 109.2(3) . . ?
O16 As4 O9 112.6(3) . . ?
O16 As4 O15 111.2(4) . . ?
O9 As4 O15 111.5(3) . . ?
O16 As4 C22 104.3(4) . . ?
O9 As4 C22 109.7(3) . . ?
O15 As4 C22 107.1(3) . . ?
O17 Ba1 O21 79.6(3) . 4_455 ?
O17 Ba1 O15 92.5(3) . 8_665 ?
O21 Ba1 O15 144.1(2) 4_455 8_665 ?
O17 Ba1 O25 148.7(3) . . ?
O21 Ba1 O25 77.8(3) 4_455 . ?
O15 Ba1 O25 118.4(3) 8_665 . ?
O17 Ba1 O26 81.6(3) . . ?
O21 Ba1 O26 75.3(3) 4_455 . ?
O15 Ba1 O26 138.6(2) 8_665 . ?
O25 Ba1 O26 71.9(3) . . ?
O17 Ba1 O27 111.5(3) . . ?
O21 Ba1 O27 138.8(3) 4_455 . ?
O15 Ba1 O27 76.7(2) 8_665 . ?
O25 Ba1 O27 73.9(3) . . ?
O26 Ba1 O27 67.9(3) . . ?
O17 Ba1 O14 133.8(3) . 8_665 ?
O21 Ba1 O14 102.1(2) 4_455 8_665 ?
O15 Ba1 O14 59.0(2) 8_665 8_665 ?
O25 Ba1 O14 72.6(3) . 8_665 ?
O26 Ba1 O14 144.1(3) . 8_665 ?
O27 Ba1 O14 97.3(2) . 8_665 ?
O17 Ba1 O22 71.3(3) . 4_455 ?
O21 Ba1 O22 45.7(3) 4_455 4_455 ?
O15 Ba1 O22 98.5(2) 8_665 4_455 ?
O25 Ba1 O22 106.3(3) . 4_455 ?
O26 Ba1 O22 117.7(3) . 4_455 ?
O27 Ba1 O22 174.3(2) . 4_455 ?
O14 Ba1 O22 77.6(2) 8_665 4_455 ?
O17 Ba1 O18 45.3(2) . . ?
O21 Ba1 O18 117.2(3) 4_455 . ?
O15 Ba1 O18 76.8(2) 8_665 . ?
O25 Ba1 O18 132.9(2) . . ?
O26 Ba1 O18 70.1(3) . . ?
O27 Ba1 O18 66.6(2) . . ?
O14 Ba1 O18 135.6(2) 8_665 . ?
O22 Ba1 O18 115.4(2) 4_455 . ?
O17 Ba1 C21 73.6(3) . 4_455 ?
O21 Ba1 C21 22.5(3) 4_455 4_455 ?
O15 Ba1 C21 121.7(3) 8_665 4_455 ?
O25 Ba1 C21 92.5(3) . 4_455 ?
O26 Ba1 C21 96.0(3) . 4_455 ?
O27 Ba1 C21 161.3(3) . 4_455 ?
O14 Ba1 C21 90.6(3) 8_665 4_455 ?
O22 Ba1 C21 23.2(3) 4_455 4_455 ?
O18 Ba1 C21 118.1(3) . 4_455 ?
O17 Ba1 C7 22.4(3) . . ?
O21 Ba1 C7 97.3(3) 4_455 . ?
O15 Ba1 C7 86.0(3) 8_665 . ?
O25 Ba1 C7 144.8(3) . . ?
O26 Ba1 C7 73.1(3) . . ?
O27 Ba1 C7 89.2(3) . . ?
O14 Ba1 C7 141.4(3) 8_665 . ?
O22 Ba1 C7 93.4(3) 4_455 . ?
O18 Ba1 C7 23.1(2) . . ?
C21 Ba1 C7 95.2(3) 4_455 . ?
O17 Ba1 Pd7 126.9(2) . 8_665 ?
O21 Ba1 Pd7 136.5(2) 4_455 8_665 ?
O15 Ba1 Pd7 34.52(15) 8_665 8_665 ?
O25 Ba1 Pd7 84.3(2) . 8_665 ?
O26 Ba1 Pd7 135.2(2) . 8_665 ?
O27 Ba1 Pd7 69.32(16) . 8_665 ?
O14 Ba1 Pd7 34.40(13) 8_665 8_665 ?
O22 Ba1 Pd7 105.04(19) 4_455 8_665 ?
O18 Ba1 Pd7 104.07(15) . 8_665 ?
C21 Ba1 Pd7 123.1(2) 4_455 8_665 ?
C7 Ba1 Pd7 118.9(2) . 8_665 ?
O30 Ba2 O18 138.7(3) . . ?
O30 Ba2 O31 70.5(3) . . ?
O18 Ba2 O31 92.8(3) . . ?
O30 Ba2 O29 93.5(3) . . ?
O18 Ba2 O29 114.9(3) . . ?
O31 Ba2 O29 67.1(3) . . ?
O30 Ba2 O9 142.2(2) . 8_665 ?
O18 Ba2 O9 78.1(2) . 8_665 ?
O31 Ba2 O9 126.8(3) . 8_665 ?
O29 Ba2 O9 70.0(3) . 8_665 ?
O30 Ba2 O28 67.4(3) . . ?
O18 Ba2 O28 104.5(2) . . ?
O31 Ba2 O28 132.4(3) . . ?
O29 Ba2 O28 135.5(3) . . ?
O9 Ba2 O28 100.3(2) 8_665 . ?
O30 Ba2 O32 71.9(3) . . ?
O18 Ba2 O32 67.8(2) . . ?
O31 Ba2 O32 78.5(3) . . ?
O29 Ba2 O32 145.4(3) . . ?
O9 Ba2 O32 138.8(2) 8_665 . ?
O28 Ba2 O32 68.4(3) . . ?
O30 Ba2 O27 110.7(3) . . ?
O18 Ba2 O27 69.0(2) . . ?
O31 Ba2 O27 154.1(3) . . ?
O29 Ba2 O27 136.7(3) . . ?
O9 Ba2 O27 69.0(2) 8_665 . ?
O28 Ba2 O27 43.6(2) . . ?
O32 Ba2 O27 77.6(3) . . ?
O30 Ba2 O8 84.6(2) . 2_564 ?
O18 Ba2 O8 130.7(2) . 2_564 ?
O31 Ba2 O8 130.6(3) . 2_564 ?
O29 Ba2 O8 73.0(3) . 2_564 ?
O9 Ba2 O8 58.40(19) 8_665 2_564 ?
O28 Ba2 O8 65.8(2) . 2_564 ?
O32 Ba2 O8 133.7(3) . 2_564 ?
O27 Ba2 O8 74.2(2) . 2_564 ?
O30 Ba2 N1 89.0(3) . . ?
O18 Ba2 N1 86.7(2) . . ?
O31 Ba2 N1 148.0(3) . . ?
O29 Ba2 N1 140.9(3) . . ?
O9 Ba2 N1 84.4(2) 8_665 . ?
O28 Ba2 N1 21.8(2) . . ?
O32 Ba2 N1 71.7(3) . . ?
O27 Ba2 N1 21.8(2) . . ?
O8 Ba2 N1 68.5(2) 2_564 . ?
O30 Ba2 Pd3 114.85(19) . 2_564 ?
O18 Ba2 Pd3 99.23(16) . 2_564 ?
O31 Ba2 Pd3 148.3(2) . 2_564 ?
O29 Ba2 Pd3 81.3(3) . 2_564 ?
O9 Ba2 Pd3 31.55(14) 8_665 2_564 ?
O28 Ba2 Pd3 72.50(16) . 2_564 ?
O32 Ba2 Pd3 133.2(2) . 2_564 ?
O27 Ba2 Pd3 56.23(15) . 2_564 ?
O8 Ba2 Pd3 31.64(13) 2_564 2_564 ?
N1 Ba2 Pd3 62.53(16) . 2_564 ?
O30 Ba2 Ba1 133.3(2) . . ?
O18 Ba2 Ba1 36.42(16) . . ?
O31 Ba2 Ba1 127.7(2) . . ?
O29 Ba2 Ba1 132.6(2) . . ?
O9 Ba2 Ba1 67.30(13) 8_665 . ?
O28 Ba2 Ba1 72.71(16) . . ?
O32 Ba2 Ba1 71.57(18) . . ?
O27 Ba2 Ba1 32.77(15) . . ?
O8 Ba2 Ba1 100.50(13) 2_564 . ?
N1 Ba2 Ba1 52.23(15) . . ?
Pd3 Ba2 Ba1 73.111(18) 2_564 . ?
O24 Ba3 O6 151.9(3) . 8_656 ?
O24 Ba3 O19 70.3(3) . 4_556 ?
O6 Ba3 O19 103.1(3) 8_656 4_556 ?
O24 Ba3 O23 48.6(3) . . ?
O6 Ba3 O23 138.9(2) 8_656 . ?
O19 Ba3 O23 116.3(3) 4_556 . ?
O24 Ba3 O7 103.2(3) . 8_656 ?
O6 Ba3 O7 62.3(2) 8_656 8_656 ?
O19 Ba3 O7 137.4(3) 4_556 8_656 ?
O23 Ba3 O7 80.0(2) . 8_656 ?
O24 Ba3 O34 77.9(3) . . ?
O6 Ba3 O34 74.5(3) 8_656 . ?
O19 Ba3 O34 67.1(3) 4_556 . ?
O23 Ba3 O34 109.3(3) . . ?
O7 Ba3 O34 70.4(3) 8_656 . ?
O24 Ba3 O20 99.7(3) . 4_556 ?
O6 Ba3 O20 93.6(2) 8_656 4_556 ?
O19 Ba3 O20 46.2(3) 4_556 4_556 ?
O23 Ba3 O20 121.9(3) . 4_556 ?
O7 Ba3 O20 155.7(2) 8_656 4_556 ?
O34 Ba3 O20 107.5(3) . 4_556 ?
O24 Ba3 O28 137.9(3) . 7_566 ?
O6 Ba3 O28 70.2(2) 8_656 7_566 ?
O19 Ba3 O28 111.4(3) 4_556 7_566 ?
O23 Ba3 O28 103.9(3) . 7_566 ?
O7 Ba3 O28 101.0(2) 8_656 7_566 ?
O34 Ba3 O28 143.3(3) . 7_566 ?
O20 Ba3 O28 65.7(2) 4_556 7_566 ?
O24 Ba3 O35 71.0(4) . . ?
O6 Ba3 O35 136.9(4) 8_656 . ?
O19 Ba3 O35 86.1(4) 4_556 . ?
O23 Ba3 O35 61.1(4) . . ?
O7 Ba3 O35 133.1(4) 8_656 . ?
O34 Ba3 O35 144.3(4) . . ?
O20 Ba3 O35 62.6(4) 4_556 . ?
O28 Ba3 O35 67.3(4) 7_566 . ?
O24 Ba3 O33 118.6(3) . . ?
O6 Ba3 O33 80.1(2) 8_656 . ?
O19 Ba3 O33 152.8(3) 4_556 . ?
O23 Ba3 O33 70.5(3) . . ?
O7 Ba3 O33 68.3(2) 8_656 . ?
O34 Ba3 O33 138.0(3) . . ?
O20 Ba3 O33 107.0(2) 4_556 . ?
O28 Ba3 O33 43.7(2) 7_566 . ?
O35 Ba3 O33 74.3(4) . . ?
O24 Ba3 C28 24.7(4) . . ?
O6 Ba3 C28 153.7(3) 8_656 . ?
O19 Ba3 C28 93.7(4) 4_556 . ?
O23 Ba3 C28 23.9(3) . . ?
O7 Ba3 C28 91.7(3) 8_656 . ?
O34 Ba3 C28 94.1(4) . . ?
O20 Ba3 C28 112.6(4) 4_556 . ?
O28 Ba3 C28 122.2(4) 7_566 . ?
O35 Ba3 C28 63.4(5) . . ?
O33 Ba3 C28 94.1(4) . . ?
O24 Ba3 C14 83.8(3) . 4_556 ?
O6 Ba3 C14 100.6(3) 8_656 4_556 ?
O19 Ba3 C14 23.8(3) 4_556 4_556 ?
O23 Ba3 C14 120.1(3) . 4_556 ?
O7 Ba3 C14 155.4(3) 8_656 4_556 ?
O34 Ba3 C14 88.6(3) . 4_556 ?
O20 Ba3 C14 22.6(3) 4_556 4_556 ?
O28 Ba3 C14 88.2(3) 7_566 4_556 ?
O35 Ba3 C14 71.5(4) . 4_556 ?
O33 Ba3 C14 129.2(3) . 4_556 ?
C28 Ba3 C14 102.7(4) . 4_556 ?
Pd2 O1 Pd3 117.8(3) . . ?
Pd2 O1 Pd4 117.2(3) . . ?
Pd3 O1 Pd4 114.3(3) . . ?
Pd2 O1 Eu1 101.6(3) . . ?
Pd3 O1 Eu1 101.9(3) . . ?
Pd4 O1 Eu1 99.6(3) . . ?
Pd1 O2 Pd5 117.3(3) . . ?
Pd1 O2 Pd2 115.7(3) . 7_565 ?
Pd5 O2 Pd2 116.2(3) . 7_565 ?
Pd1 O2 Eu1 100.7(3) . . ?
Pd5 O2 Eu1 102.1(2) . . ?
Pd2 O2 Eu1 100.5(2) 7_565 . ?
Pd7 O3 Pd5 116.1(3) . . ?
Pd7 O3 Pd6 115.3(3) . . ?
Pd5 O3 Pd6 116.9(3) . . ?
Pd7 O3 Eu1 101.4(3) . . ?
Pd5 O3 Eu1 102.3(3) . . ?
Pd6 O3 Eu1 100.8(3) . . ?
Pd8 O4 Pd3 117.4(3) . 7_565 ?
Pd8 O4 Pd7 116.2(3) . . ?
Pd3 O4 Pd7 115.6(3) 7_565 . ?
Pd8 O4 Eu1 101.1(3) . . ?
Pd3 O4 Eu1 101.6(3) 7_565 . ?
Pd7 O4 Eu1 100.5(3) . . ?
As1 O5 Pd1 116.8(4) . . ?
As2 O6 Pd2 116.1(4) . . ?
As2 O6 Ba3 133.9(3) . 8_665 ?
Pd2 O6 Ba3 99.1(3) . 8_665 ?
As1 O7 Pd2 115.8(4) . . ?
As1 O7 Ba3 138.2(4) . 8_665 ?
Pd2 O7 Ba3 97.9(3) . 8_665 ?
As2 O8 Pd3 114.0(4) . . ?
As2 O8 Ba2 138.1(4) . 2_565 ?
Pd3 O8 Ba2 99.0(2) . 2_565 ?
As4 O9 Pd3 114.8(3) . 7_565 ?
As4 O9 Ba2 129.9(3) . 8_656 ?
Pd3 O9 Ba2 102.0(3) 7_565 8_656 ?
As2 O10 Pd4 116.4(3) . . ?
As1 O11 Pd5 114.0(4) . 7_565 ?
As3 O12 Pd5 114.5(3) . . ?
As3 O13 Pd6 116.7(3) . . ?
As3 O14 Pd7 116.1(4) . . ?
As3 O14 Ba1 132.9(4) . 8_656 ?
Pd7 O14 Ba1 92.4(2) . 8_656 ?
As4 O15 Pd7 115.4(4) . . ?
As4 O15 Ba1 130.5(4) . 8_656 ?
Pd7 O15 Ba1 94.2(3) . 8_656 ?
As4 O16 Pd8 117.9(4) . . ?
C7 O17 Ba1 103.7(8) . . ?
C7 O18 Ba2 159.5(7) . . ?
C7 O18 Ba1 88.2(7) . . ?
Ba2 O18 Ba1 110.5(2) . . ?
C14 O19 Ba3 97.0(7) . 4_456 ?
C14 O20 Ba3 93.6(8) . 4_456 ?
C21 O21 Ba1 98.7(8) . 4 ?
C21 O22 Ba1 93.2(7) . 4 ?
C28 O23 Ba3 91.5(9) . . ?
C28 O24 Ba3 94.2(10) . . ?
N1 O27 Ba1 134.2(6) . . ?
N1 O27 Ba2 98.6(6) . . ?
Ba1 O27 Ba2 113.6(3) . . ?
N1 O28 Ba2 99.9(6) . . ?
N1 O28 Ba3 98.4(6) . 7_564 ?
Ba2 O28 Ba3 156.4(3) . 7_564 ?
N1 O33 Ba3 96.4(6) 7_566 . ?
C2 C1 C6 120.0 . . ?
C2 C1 As1 119.9(4) . . ?
C6 C1 As1 120.1(4) . . ?
C3 C2 C1 120.0 . . ?
C2 C3 C4 120.0 . . ?
C5 C4 C3 120.0 . . ?
C5 C4 C7 119.5(6) . . ?
C3 C4 C7 120.5(7) . . ?
C6 C5 C4 120.0 . . ?
C5 C6 C1 120.0 . . ?
O17 C7 O18 122.1(11) . . ?
O17 C7 C4 117.2(10) . . ?
O18 C7 C4 120.6(10) . . ?
O17 C7 Ba1 54.0(6) . . ?
O18 C7 Ba1 68.7(6) . . ?
C4 C7 Ba1 169.8(8) . . ?
C9 C8 C13 120.0 . . ?
C9 C8 As2 121.9(4) . . ?
C13 C8 As2 118.1(4) . . ?
C8 C9 C10 120.0 . . ?
C9 C10 C11 120.0 . . ?
C12 C11 C10 120.0 . . ?
C12 C11 C14 120.2(7) . . ?
C10 C11 C14 119.5(7) . . ?
C13 C12 C11 120.0 . . ?
C12 C13 C8 120.0 . . ?
O20 C14 O19 122.4(11) . . ?
O20 C14 C11 122.0(11) . . ?
O19 C14 C11 115.5(10) . . ?
O20 C14 Ba3 63.8(7) . 4_456 ?
O19 C14 Ba3 59.2(6) . 4_456 ?
C11 C14 Ba3 171.7(8) . 4_456 ?
C16 C15 C20 120.0 . . ?
C16 C15 As3 121.5(4) . . ?
C20 C15 As3 117.9(4) . . ?
C15 C16 C17 120.0 . . ?
C18 C17 C16 120.0 . . ?
C19 C18 C17 120.0 . . ?
C19 C18 C21 118.1(7) . . ?
C17 C18 C21 121.8(7) . . ?
C18 C19 C20 120.0 . . ?
C19 C20 C15 120.0 . . ?
O21 C21 O22 122.3(12) . . ?
O21 C21 C18 118.0(11) . . ?
O22 C21 C18 119.3(11) . . ?
O21 C21 Ba1 58.8(6) . 4 ?
O22 C21 Ba1 63.6(6) . 4 ?
C18 C21 Ba1 169.3(8) . 4 ?
C23 C22 C27 120.0 . . ?
C23 C22 As4 121.9(4) . . ?
C27 C22 As4 118.1(4) . . ?
C24 C23 C22 120.0 . . ?
C25 C24 C23 120.0 . . ?
C24 C25 C26 120.0 . . ?
C24 C25 C28 119.9(8) . . ?
C26 C25 C28 120.0(8) . . ?
C25 C26 C27 120.0 . . ?
C26 C27 C22 120.0 . . ?
O23 C28 O24 125.8(15) . . ?
O23 C28 C25 120.2(13) . . ?
O24 C28 C25 114.0(14) . . ?
O23 C28 Ba3 64.7(8) . . ?
O24 C28 Ba3 61.1(8) . . ?
C25 C28 Ba3 175.1(10) . . ?
O27 N1 O28 118.0(9) . . ?
O27 N1 O33 121.8(9) . 7_564 ?
O28 N1 O33 120.2(9) . 7_564 ?
O27 N1 Ba2 59.6(5) . . ?
O28 N1 Ba2 58.4(6) . . ?
O33 N1 Ba2 176.8(7) 7_564 . ?
O27 N1 Ba3 166.7(7) . 7_564 ?
O28 N1 Ba3 59.8(5) . 7_564 ?
O33 N1 Ba3 61.4(5) 7_564 7_564 ?
Ba2 N1 Ba3 116.5(3) . 7_564 ?
 
_refine_diff_density_max    1.790
_refine_diff_density_min   -1.306
_refine_diff_density_rms    0.190

_shelx_res_file
;
TITL shelxt_a.res in Pnma
    shelx.res
    created by SHELXL-2019/3 at 15:01:10 on 18-Jun-2024
CELL  0.71073  29.7760  27.3771  27.7084   90.000   90.000   90.000
ZERR    4.00   0.0011   0.0011   0.0013    0.000    0.000    0.000
LATT   1
SYMM  1/2 - X, - Y, 1/2 + Z
SYMM  - X, 1/2 + Y, - Z
SYMM  1/2 + X, 1/2 - Y, 1/2 - Z
SFAC  EU   PD   AS   BA   O    C    H    N
UNIT  4   48    32   24   280  224  128  8
MERG   2
OMIT     4   0   0
OMIT     0   2   0
OMIT     2   2   0
OMIT     4   2   0
OMIT     0   4   0
OMIT     3   0   1
OMIT     3   1   1
OMIT     1   2   1
OMIT     2   2   1
OMIT     3   2   1
OMIT     1   3   1
OMIT     2   3   1
OMIT     0   0   2
OMIT     2   0   2
OMIT     3   0   2
OMIT     1   2   2
OMIT     2   2   2
OMIT     3   2   2
OMIT     2   0   3
OMIT     3   0   3
OMIT     1   1   3
OMIT     2   2   3
OMIT     0   3   3
OMIT     1   0   4
OMIT     2   0   4
OMIT     0   2   4
OMIT     1   2   4
OMIT     2   3   0
OMIT     4   4   0
OMIT     0   3   1
OMIT     3   3   1
OMIT     4   3   1
OMIT     1   4   1
OMIT     4   0   2
OMIT     4   2   2
OMIT     1   0   3
OMIT     0   0   4
OMIT     5   0   4
OMIT     2   2   4
OMIT     2   3   3
OMIT     0   4   4
ABIN
ISOR 0.005 0.01 $C $O $N
SHEL 999 0.84
FMAP   2
PLAN   50
ACTA
BOND
L.S.  15    0  880
TEMP     0.00
WGHT    0.077700
FVAR       0.01279
EU1   1    0.253312    0.250000    0.481046    10.50000    0.01462    0.01494 =
         0.02465    0.00000   -0.00026    0.00000
PD1   2    0.232439    0.250000    0.361574    10.50000    0.01774    0.01963 =
         0.02389    0.00000    0.00120    0.00000
PD2   2    0.187356    0.337901    0.432938    11.00000    0.01540    0.01954 =
         0.02418    0.00145    0.00093    0.00276
PD3   2    0.208460    0.337702    0.553896    11.00000    0.01639    0.01821 =
         0.02503   -0.00199    0.00034    0.00115
PD4   2    0.142876    0.250000    0.505399    10.50000    0.01339    0.02072 =
         0.02581    0.00000    0.00120    0.00000
PD5   2    0.299721    0.162067    0.409801    11.00000    0.01658    0.01805 =
         0.02689   -0.00120    0.00203    0.00008
PD6   2    0.365172    0.250000    0.460430    10.50000    0.01257    0.01969 =
         0.03243    0.00000    0.00012    0.00000
PD7   2    0.319134    0.162192    0.529841    11.00000    0.01589    0.01909 =
         0.02713    0.00247   -0.00070    0.00227
PD8   2    0.275789    0.250000    0.601123    10.50000    0.01913    0.02078 =
         0.02404    0.00000   -0.00229    0.00000
AS1   3    0.227619    0.361498    0.329594    11.00000    0.02265    0.02527 =
         0.02639    0.00418    0.00311    0.00359
AS2   3    0.112966    0.360802    0.512140    11.00000    0.01713    0.02343 =
         0.02766    0.00066    0.00314    0.00373
AS3   3    0.395797    0.139373    0.454144    11.00000    0.01652    0.02237 =
         0.04023    0.00153    0.00506    0.00449
AS4   3    0.280751    0.138901    0.633777    11.00000    0.02294    0.02438 =
         0.02880    0.00498   -0.00188    0.00151
BA1   4    0.164099    0.534883    0.044747    11.00000    0.02423    0.02837 =
         0.04386    0.00912   -0.00763   -0.00641
BA2   4    0.315247    0.535333    0.102081    11.00000    0.02914    0.03597 =
         0.04593    0.00810   -0.00118    0.00239
BA3   4    0.358620   -0.040768    0.904145    11.00000    0.02934    0.03775 =
         0.03679    0.01016   -0.00905   -0.01168
O1    5    0.190120    0.301176    0.494278    11.00000    0.01876    0.01698 =
         0.02404   -0.00033    0.00065   -0.00061
O2    5    0.242307    0.199730    0.412353    11.00000    0.01305    0.01875 =
         0.01531   -0.00256    0.00339   -0.00093
O3    5    0.317104    0.199601    0.468372    11.00000    0.01542    0.02517 =
         0.02692   -0.00186    0.00377   -0.00098
O4    5    0.265491    0.199780    0.550835    11.00000    0.01113    0.01790 =
         0.02738    0.00169    0.00400    0.00592
O5    5    0.223548    0.302681    0.310739    11.00000    0.03792    0.02389 =
         0.02704    0.00515    0.00217   -0.00037
O6    5    0.130981    0.373909    0.455514    11.00000    0.02786    0.02428 =
         0.02955    0.00212    0.00818    0.01233
O7    5    0.186094    0.375644    0.370178    11.00000    0.01918    0.03327 =
         0.03164    0.00531    0.00567    0.00315
O8    5    0.151004    0.376391    0.556156    11.00000    0.02347    0.02864 =
         0.02946   -0.00134    0.00375   -0.00056
O9    5    0.227576    0.125913    0.614223    11.00000    0.02219    0.02542 =
         0.02496    0.00109    0.00563   -0.00182
O10   5    0.095745    0.301491    0.516680    11.00000    0.02208    0.03456 =
         0.03361   -0.00220    0.00622    0.00518
O11   5    0.280760    0.375968    0.350296    11.00000    0.03374    0.03100 =
         0.03464    0.00568    0.00090   -0.00069
O12   5    0.359188    0.124982    0.407948    11.00000    0.02336    0.02490 =
         0.02766   -0.00476   -0.00112    0.00353
O13   5    0.413289    0.197676    0.453126    11.00000    0.01816    0.03165 =
         0.03131   -0.00093    0.00595    0.00323
O14   5    0.372765    0.123414    0.508733    11.00000    0.02284    0.02909 =
         0.02991    0.00245   -0.00228    0.00721
O15   5    0.320516    0.123016    0.591345    11.00000    0.02358    0.03365 =
         0.03555    0.00731    0.00197    0.00724
O16   5    0.286628    0.197707    0.650982    11.00000    0.02960    0.03491 =
         0.02656    0.00582   -0.00218    0.00093
O17   5    0.156001    0.485969    0.128922    11.00000    0.05412    0.07130 =
         0.06853    0.01885   -0.00786   -0.00934
O18   5    0.228046    0.507239    0.125052    11.00000    0.03465    0.03438 =
         0.03958    0.00699    0.00306   -0.00463
O19   5   -0.054757    0.502745    0.598355    11.00000    0.05223    0.06841 =
         0.06164   -0.00493    0.00054    0.02301
O20   5   -0.088291    0.484057    0.528862    11.00000    0.03769    0.06346 =
         0.05501   -0.00963   -0.00030    0.01348
O21   5    0.598966    0.032176    0.479670    11.00000    0.04635    0.06163 =
         0.06031   -0.00946   -0.00222    0.01424
O22   5    0.570928   -0.024503    0.433245    11.00000    0.04098    0.05339 =
         0.06572   -0.00236    0.00171    0.00397
O23   5    0.295740    0.003025    0.842193    11.00000    0.05194    0.06266 =
         0.05791    0.02320   -0.00089    0.00407
O24   5    0.369397    0.014239    0.822941    11.00000    0.08255    0.09372 =
         0.08161    0.02683   -0.00510    0.00411
O25   5    0.170948    0.532110   -0.055565    11.00000    0.06363    0.08178 =
         0.06306    0.00310    0.01048    0.02303
O26   5    0.211874    0.450500    0.019274    11.00000    0.07207    0.04589 =
         0.08257   -0.01317   -0.01057    0.00982
O27   5    0.254692    0.555164    0.023128    11.00000    0.03249    0.03483 =
         0.03880    0.00222    0.00022   -0.00611
O28   5    0.318824    0.530328   -0.000940    11.00000    0.03636    0.04357 =
         0.04392    0.00357    0.00533    0.00558
O29   5    0.359225    0.589741    0.173631    11.00000    0.08641    0.10091 =
         0.08581    0.00096    0.00430   -0.01066
O30   5    0.393230    0.493762    0.068984    11.00000    0.04094    0.06011 =
         0.06503    0.01128   -0.00277    0.01022
O31   5    0.352485    0.477076    0.174441    11.00000    0.06598    0.09259 =
         0.07384    0.02895   -0.00758    0.00995
O32   5    0.294565    0.439346    0.067677    11.00000    0.05117    0.05736 =
         0.08449   -0.00172    0.00618    0.00101
O33   5    0.268428   -0.049707    0.945832    11.00000    0.04006    0.04967 =
         0.04817    0.00022    0.00331   -0.00390
O34   5    0.418994   -0.098844    0.848824    11.00000    0.06738    0.09863 =
         0.08286   -0.01932   -0.00465    0.01762
O35   5    0.329197    0.059319    0.924079    11.00000    0.15749    0.12795 =
         0.15341   -0.00814   -0.00572    0.00368
AFIX  66
C1    6    0.218052    0.399634    0.273358    11.00000    0.02464    0.02802 =
         0.02568    0.00249   -0.00138    0.00393
C2    6    0.254529    0.415766    0.246415    11.00000    0.03368    0.04293 =
         0.03499    0.00578    0.00360    0.00260
AFIX  43
H2    7    0.283599    0.408517    0.256381    11.00000   -1.20000
AFIX  65
C3    6    0.247557    0.442734    0.204576    11.00000    0.03568    0.03755 =
         0.03979    0.01308    0.00648   -0.00322
AFIX  43
H3    7    0.271963    0.453527    0.186550    11.00000   -1.20000
AFIX  65
C4    6    0.204108    0.453569    0.189681    11.00000    0.04088    0.03751 =
         0.04429    0.00111    0.00333   -0.00276
C5    6    0.167631    0.437437    0.216624    11.00000    0.04995    0.05374 =
         0.04685    0.00619    0.00204    0.00359
AFIX  43
H5    7    0.138561    0.444686    0.206657    11.00000   -1.20000
AFIX  65
C6    6    0.174602    0.410470    0.258462    11.00000    0.04693    0.05385 =
         0.04693    0.00987    0.00217   -0.00298
AFIX  43
H6    7    0.150197    0.399676    0.276488    11.00000   -1.20000
AFIX   0
C7    6    0.196051    0.483651    0.144600    11.00000    0.03828    0.04128 =
         0.03843    0.00447   -0.00483    0.00302
AFIX  66
C8    6    0.060165    0.396252    0.524671    11.00000    0.02081    0.02534 =
         0.02968   -0.00024    0.00296   -0.00157
C9    6    0.031065    0.410292    0.487980    11.00000    0.03701    0.03578 =
         0.03647    0.00482    0.00014    0.00795
AFIX  43
H9    7    0.037675    0.402537    0.456084    11.00000   -1.20000
AFIX  65
C10   6   -0.007914    0.435924    0.498962    11.00000    0.03136    0.03564 =
         0.03529    0.00266   -0.00499    0.00877
AFIX  43
H10   7   -0.027384    0.445318    0.474414    11.00000   -1.20000
AFIX  65
C11   6   -0.017793    0.447515    0.546634    11.00000    0.02570    0.03059 =
         0.04036   -0.00028    0.00485    0.00603
C12   6    0.011306    0.433475    0.583325    11.00000    0.03993    0.04796 =
         0.03927   -0.00442    0.00544    0.00482
AFIX  43
H12   7    0.004696    0.441230    0.615221    11.00000   -1.20000
AFIX  65
C13   6    0.050285    0.407844    0.572344    11.00000    0.04465    0.05044 =
         0.04922    0.00000   -0.00331    0.00955
AFIX  43
H13   7    0.069755    0.398450    0.596893    11.00000   -1.20000
AFIX   0
C14   6   -0.056652    0.479270    0.557395    11.00000    0.03683    0.04172 =
         0.04161    0.00470   -0.00111    0.00479
AFIX  66
C15   6    0.449193    0.101718    0.447195    11.00000    0.02794    0.02626 =
         0.03575    0.00124    0.00047    0.00445
C16   6    0.447849    0.053375    0.431932    11.00000    0.04908    0.04876 =
         0.06035   -0.00489   -0.00440    0.00273
AFIX  43
H16   7    0.421153    0.040135    0.420428    11.00000   -1.20000
AFIX  65
C17   6    0.486407    0.024821    0.433863    11.00000    0.04607    0.05148 =
         0.05857   -0.00296   -0.00542    0.00923
AFIX  43
H17   7    0.485508   -0.007524    0.423650    11.00000   -1.20000
AFIX  65
C18   6    0.526309    0.044610    0.451057    11.00000    0.03214    0.03128 =
         0.03846    0.00457    0.00728    0.00341
C19   6    0.527653    0.092953    0.466321    11.00000    0.06935    0.07806 =
         0.08376   -0.00592   -0.00384    0.00668
AFIX  43
H19   7    0.554350    0.106192    0.477825    11.00000   -1.20000
AFIX  65
C20   6    0.489095    0.121507    0.464390    11.00000    0.04996    0.05334 =
         0.07355   -0.01067   -0.00113    0.00552
AFIX  43
H20   7    0.489994    0.153852    0.474603    11.00000   -1.20000
AFIX   0
C21   6    0.567422    0.014744    0.456502    11.00000    0.03425    0.04126 =
         0.04378   -0.00087    0.00319   -0.00118
AFIX  66
C22   6    0.293216    0.103143    0.689362    11.00000    0.03242    0.02953 =
         0.03169    0.00120    0.00107    0.00138
C23   6    0.259528    0.088581    0.720968    11.00000    0.04774    0.04595 =
         0.04903    0.00478    0.00051    0.00005
AFIX  43
H23   7    0.229726    0.096245    0.714369    11.00000   -1.20000
AFIX  65
C24   6    0.270382    0.062564    0.762438    11.00000    0.04915    0.05049 =
         0.04199    0.00575   -0.00066    0.00032
AFIX  43
H24   7    0.247842    0.052821    0.783584    11.00000   -1.20000
AFIX  65
C25   6    0.314924    0.051109    0.772301    11.00000    0.05923    0.06031 =
         0.05621    0.00779   -0.00330    0.00041
C26   6    0.348612    0.065671    0.740696    11.00000    0.04689    0.05656 =
         0.06042    0.01047   -0.00026    0.00051
AFIX  43
H26   7    0.378414    0.058007    0.747295    11.00000   -1.20000
AFIX  65
C27   6    0.337759    0.091687    0.699226    11.00000    0.05694    0.05608 =
         0.04863    0.00950   -0.00148   -0.00062
AFIX  43
H27   7    0.360299    0.101430    0.678079    11.00000   -1.20000
AFIX   0
C28   6    0.326465    0.020221    0.816166    11.00000    0.06863    0.07540 =
         0.07504    0.01316   -0.00690   -0.00266
N1    8    0.280148    0.544454   -0.010871    11.00000    0.02665    0.02986 =
         0.03527    0.00193    0.00152   -0.00175
HKLF    4


REM  shelxt_a.res in Pnma
REM wR2 = 0.1637, GooF = S = 1.066, Restrained GooF = 1.068 for all data
REM R1 = 0.0554 for 12448 Fo > 4sig(Fo) and 0.0942 for all 20366 data
REM 658 parameters refined using 384 restraints

END

WGHT      0.0776      0.0000

REM Highest difference peak  1.790,  deepest hole -1.306,  1-sigma level  0.190
Q1    1   0.2539  0.2802  0.4791  11.00000  0.05    1.79
Q2    1   0.3955  0.0432  0.7722  11.00000  0.05    1.46
Q3    1   0.3327 -0.0341  0.9235  11.00000  0.05    1.40
Q4    1   0.1174  0.4632  0.1925  11.00000  0.05    1.36
Q5    1  -0.0167  0.4566  0.6383  11.00000  0.05    1.36
Q6    1   0.2313  0.2500  0.4698  10.50000  0.05    1.35
Q7    1   0.1371  0.5378  0.0530  11.00000  0.05    1.32
Q8    1   0.2154  0.2500  0.3795  10.50000  0.05    1.27
Q9    1   0.3204  0.1956  0.5315  11.00000  0.05    1.23
Q10   1   0.2534  0.2500  0.3784  10.50000  0.05    1.22
Q11   1   0.2476  0.5734 -0.0189  11.00000  0.05    1.22
Q12   1   0.2300  0.2198  0.3593  11.00000  0.05    1.20
Q13   1   0.1563  0.2500  0.5050  10.50000  0.05    1.19
Q14   1   0.3148  0.1290  0.5282  11.00000  0.05    1.16
Q15   1   0.2077  0.3709  0.5565  11.00000  0.05    1.15
Q16   1   0.1876  0.3698  0.4327  11.00000  0.05    1.14
Q17   1   0.2434  0.2500  0.4988  10.50000  0.05    1.14
Q18   1   0.2751  0.2815  0.5975  11.00000  0.05    1.12
Q19   1   0.1882  0.3022  0.4283  11.00000  0.05    1.09
Q20   1   0.2047  0.3041  0.5588  11.00000  0.05    1.08
Q21   1   0.1665  0.5051  0.0455  11.00000  0.05    1.06
Q22   1   0.3435  0.2500  0.4521  10.50000  0.05    1.05
Q23   1   0.3716  0.2850  0.4545  11.00000  0.05    1.05
Q24   1   0.3033  0.1967  0.4068  11.00000  0.05    1.04
Q25   1   0.2303  0.3778  0.5382  11.00000  0.05    1.03
Q26   1   0.2996  0.1580  0.5131  11.00000  0.05    1.03
Q27   1   0.3019  0.1299  0.4178  11.00000  0.05    1.01
Q28   1   0.2532  0.2500  0.5827  10.50000  0.05    1.01
Q29   1   0.3539  0.4545  0.0212  11.00000  0.05    1.01
Q30   1   0.3900  0.1785  0.4589  11.00000  0.05    0.99
Q31   1   0.2805  0.0767  0.5998  11.00000  0.05    0.97
Q32   1   0.1666  0.5013 -0.0584  11.00000  0.05    0.97
Q33   1   0.1402  0.2842  0.5103  11.00000  0.05    0.94
Q34   1   0.3659 -0.0758  0.9184  11.00000  0.05    0.92
Q35   1   0.2768  0.4450  0.0264  11.00000  0.05    0.91
Q36   1   0.1113  0.3928  0.5113  11.00000  0.05    0.91
Q37   1   0.2412 -0.0404  0.8777  11.00000  0.05    0.91
Q38   1   0.1190  0.3226  0.5091  11.00000  0.05    0.91
Q39   1   0.2556 -0.0019  0.8343  11.00000  0.05    0.89
Q40   1   0.4039 -0.1209  0.8506  11.00000  0.05    0.89
Q41   1   0.3188  0.4984  0.1055  11.00000  0.05    0.88
Q42   1   0.2831  0.1634  0.4203  11.00000  0.05    0.87
Q43   1   0.1815  0.1594  0.6111  11.00000  0.05    0.87
Q44   1   0.3329  0.5538  0.2008  11.00000  0.05    0.86
Q45   1   0.3535  0.5710  0.0073  11.00000  0.05    0.86
Q46   1   0.1717  0.5493 -0.0965  11.00000  0.05    0.83
Q47   1   0.1945  0.5326 -0.0812  11.00000  0.05    0.82
Q48   1   0.1195  0.3709  0.5545  11.00000  0.05    0.80
Q49   1   0.2210  0.2500  0.4070  10.50000  0.05    0.80
Q50   1   0.1573  0.5706  0.0408  11.00000  0.05    0.79
;
_shelx_res_checksum   59850

_shelx_hkl_file
;
   0  -2   0-0.03958 0.09894   0
   0   2   0 0.13851 0.11872   0
   0  -3   0  0.0395 0.14813   0
   0  -3   0  -0.079 0.14813   0
   0   3   0-0.00988  0.1185   0
   0  -4   0 0.04925 0.23638   0
   0  -4   0 0.28563 0.22653   0
   0   4   0 0.00985 0.18713   0
   0   5   0-0.05889 0.27481   0
   0  -5   0 0.20611  0.3337   0
   0  -5   0 0.03926 0.32388   0
   0  -6   0 107.089 9.38007   0
   0   6   0 100.738  9.3703   0
   0   7   0 0.18458 0.49546   0
   0  -7   0-0.39831 0.48575   0
   0  -7   0 0.27202 0.61204   0
   0  -8   0  130.49 10.7713   0
   0  -8   0 124.724 10.7617   0
   0   8   0 102.487 10.7424   0
   0  -9   0 0.21038 0.69809   0
   0   9   0-0.75547 0.60246   0
   0  -9   0 0.39208 0.60246   0
   0 -10   0 906.426 82.6582   0
   0 -10   0 919.132 82.6771   0
   0  10   0  947.48 82.6677   0
   0  11   0 0.97545 0.66593   0
   0 -11   0 1.50068 0.67531   0
   0 -11   0 0.90979 0.79724   0
   0  12   0 0.69576 0.68649   0
   0 -12   0 0.25048 0.66793   0
   0  13   0-0.72428 0.67844   0
   0 -13   0 1.21935 0.76095   0
   0  14   0 197.557 17.8355   0
   0  15   0 0.29482 0.74151   0
   0  16   0 10.9592 1.45359   0
   0  17   0 -1.4151 0.72925   0
   0  18   0  118.19 10.8161   0
   0  19   0-0.01683 0.86689   0
   0  20   0 83.4533 7.78389   0
   0  21   0-1.55561 0.90404   0
   0  22   0 40.4389 4.05991   0
   0  23   0 0.41715 0.96809   0
   0  24   0 173.153  15.808   0
   0  25   0-0.04558 1.09403   0
   0  26   0 8.90181 1.64157   0
   0  27   0-0.49807 1.14262   0
   0  28   0 8.22896 1.63861   0
   0  29   0-0.29611 1.32545   0
   0  30   0 25.6757  3.0703   0
   0  31   0 0.14242 1.26139   0
   0  32   0 19.8711 2.63351   0
   0  -2  -1  0.0989 0.08901   0
   0   2  -1-0.01978 0.11868   0
   0  -2   1    0.00  0.0989   0
   0   3   1-0.03949 0.13821   0
   0   3  -1 0.16782 0.22705   0
   0  -3   1 0.10859 0.16782   0
   0   3  -1 0.09872 0.13821   0
   0  -3  -1-0.01974 0.14808   0
   0  -3   1-0.03949 0.16782   0
   0  -4   1 0.09845 0.27567   0
   0  -4  -1-0.25598  0.2166   0
   0   4  -1 0.00985 0.19691   0
   0   4   1 -0.1083 0.18706   0
   0   4  -1-0.45289 0.30521   0
   0  -4   1 0.13784 0.24614   0
   0   5  -1 3.45338 0.59845   0
   0  -5   1 3.44357 0.52978   0
   0  -5  -1 2.38401 0.47092   0
   0  -6   1 0.00977 0.52742   0
   0   6  -1 0.13674 0.46881   0
   0   6   1 -0.1172 0.42975   0
   0  -6   1-0.39068 0.49811   0
   0  -6  -1-0.64462 0.44928   0
   0   6  -1-0.21487 0.41021   0
   0  -6  -1-0.91809 0.45905   0
   0   6  -1 0.67392 0.59579   0
   0  -7  -1 4.59294 0.74769   0
   0   7  -1 5.72903  0.9516   0
   0  -7  -1 5.43773 0.81566   0
   0   7   1 4.52497  0.7574   0
   0  -7   1 5.17555 0.78653   0
   0   7  -1 4.25308  0.7574   0
   0  -7   1  6.4573 0.87392   0
   0  -8   1-0.21205 0.55903   0
   0   8   1-0.41445 0.55903   0
   0   8  -1-0.26024 0.53975   0
   0  -8  -1 0.31807 0.57831   0
   0  -8  -1-0.05783 0.53975   0
   0  -8   1-0.46265 0.67469   0
   0  -9   1 34.1615 3.07778   0
   0  -9  -1 34.1041 3.05867   0
   0  -9   1 33.2343 3.07778   0
   0   9   1 29.5544 3.04911   0
   0   9  -1 30.9594 3.05867   0
   0  -9  -1 30.1661 3.05867   0
   0 -10   1-0.64398 0.77657   0
   0 -10   1-1.41108 0.64398   0
   0  10  -1-0.79551 0.63451   0
   0 -10  -1-1.19326 0.61557   0
   0  10   1 -0.6061 0.65345   0
   0 -10  -1-0.61557 0.66292   0
   0 -11  -1 9.25301 1.20936   0
   0  11  -1 8.68114 1.20936   0
   0 -11   1 9.25301 1.30311   0
   0  11   1 9.28113 1.21873   0
   0 -11  -1 10.0499 1.30311   0
   0 -11   1 10.1342 1.22811   0
   0 -12  -1-0.35236 0.63053   0
   0  12   1-0.08345 0.66762   0
   0 -12   1  0.4729 0.69544   0
   0  12  -1-0.63053 0.70471   0
   0 -12  -1 0.04636 0.77889   0
   0  13   1-0.58649 0.67813   0
   0  13  -1 1.12716 0.72395   0
   0  13  -1-0.07331 0.68729   0
   0 -13  -1 0.05498  0.6598   0
   0  14  -1-1.52936 0.72396   0
   0  14   1-1.26692 0.74206   0
   0  15  -1 3.08081  0.8662   0
   0  15   1 2.49144 0.83941   0
   0  16   1 0.13209  0.7573   0
   0  16  -1 0.46671 0.77491   0
   0  17   1-0.35579 0.78968   0
   0  17  -1-0.11281 0.78101   0
   0  18  -1-1.35892 0.84612   0
   0  18   1 -0.3846 0.82048   0
   0  19   1 0.14302  0.9086   0
   0  19  -1 0.87495 0.89177   0
   0  20   1 0.98501 0.91052   0
   0  20  -1 0.50492 0.94363   0
   0  21   1 1.52244 1.03395   0
   0  21  -1  2.8332 1.05838   0
   0  22  -1 0.29617 1.00058   0
   0  22   1 0.30418 1.00859   0
   0  23  -1 1.35326 1.09362   0
   0  23   1 2.46261 1.05428   0
   0  25  -1 6.63784  1.4582   0
   0  25   1 5.18724 1.32909   0
   0  26  -1 0.45501 1.14871   0
   0  26   1-0.41771 1.07412   0
   0  27  -1 1.25939 1.21545   0
   0  27   1-0.30752 1.20813   0
   0  28  -1 0.12932 1.20699   0
   0  28   1-2.33495 1.22136   0
   0  29   1-0.14801  1.2193   0
   0  29  -1-0.16915 1.15587   0
   0  30  -1 1.59688 1.36184   0
   0  30   1 1.58997 1.30654   0
   0  31   1-0.09491  1.2271   0
   0  31  -1-0.65084 1.24066   0
   0  32   1 2.68591 1.42938   0
   0  32  -1  6.6483 1.52911   0
   0   0  -2 0.15831 0.17809   0
   0   0  -2-0.00989 0.12862   0
   0  -1  -2-0.08901 0.07912   0
   0   1  -2-0.05934 0.08901   0
   0  -1  -2-0.17803  0.1088   0
   0  -1   2-0.00989  0.1088   0
   0   1  -2-0.07912  0.0989   0
   0   1  -2 -0.1088 0.12858   0
   0   2  -2 0.05928 0.21735   0
   0  -2  -2-0.01976 0.10867   0
   0  -2   2-0.13831 0.13831   0
   0   2   2-0.01976 0.09879   0
   0  -2   2-0.08892 0.15807   0
   0   2  -2    0.00 0.10867   0
   0  -3   2-0.08875  0.2268   0
   0  -3   2-0.00986  0.1775   0
   0  -3  -2-0.02958 0.15777   0
   0   3  -2-0.08875 0.18736   0
   0   3   2 0.21694 0.16764   0
   0   3  -2 0.08875 0.26624   0
   0  -4  -2 0.08851 0.27536   0
   0   4   2 0.13768 0.21635   0
   0   4  -2 0.01967 0.23602   0
   0  -4   2 0.09834 0.28519   0
   0   4  -2-0.30486 0.35403   0
   0  -4   2-0.17702 0.30486   0
   0   5  -2-0.09799 0.63695   0
   0   5   2 0.11759 0.33317   0
   0  -5  -2-0.08819 0.39197   0
   0   5  -2 -0.0098 0.33317   0
   0  -5   2-0.18618 0.41157   0
   0  -5   2-0.27438 0.41157   0
   0   6  -2 84.1766  7.1017   0
   0   6   2 78.8113 7.05293   0
   0  -6   2 65.9834 7.06268   0
   0  -6   2 77.0652 7.06268   0
   0  -6  -2 83.6596 7.06268   0
   0   7   2-0.01939 0.47511   0
   0  -7   2 0.11635 0.64964   0
   0  -7  -2 0.38784  0.5042   0
   0  -7   2 0.54298 0.59146   0
   0   7  -2-0.67873  0.5042   0
   0   7  -2 0.36845 0.67873   0
   0  -8  -2 5.56299 0.82771   0
   0   8  -2 5.65924 0.94321   0
   0  -8   2 5.49562 0.92396   0
   0  -8   2 5.77473 0.87584   0
   0   8  -2 5.06252 0.81809   0
   0   8   2 3.61883 0.77959   0
   0  -9  -2-0.59177 0.57268   0
   0  -9   2-0.33406 0.69676   0
   0   9  -2-0.13362 0.79221   0
   0  -9   2-0.99264 0.61086   0
   0  -9  -2-0.42951 0.61086   0
   0   9   2 0.11454 0.57268   0
   0   9  -2 0.11454 0.60131   0
   0 -10  -2  420.87 36.5793   0
   0 -10   2 407.422 36.6076   0
   0  10  -2 361.471 36.5982   0
   0 -10   2 401.483 36.5887   0
   0  10  -2 406.448 36.5793   0
   0  10   2 424.028 36.5793   0
   0 -10  -2 434.837 36.5793   0
   0 -11   2-1.23575 0.65532   0
   0  11  -2  0.1966 0.64596   0
   0 -11  -2 0.18724 0.62724   0
   0 -11  -2 0.27149 0.71149   0
   0  11   2 0.65532 0.67404   0
   0 -12  -2 3.92611 0.91671   0
   0 -12   2 3.87055 0.88893   0
   0 -12  -2 4.80578 0.87967   0
   0  12   2  4.1576 0.87967   0
   0  12  -2 3.12977 0.79633   0
   0 -13  -2 -1.0524 0.88768   0
   0  13  -2 0.10067 0.68635   0
   0 -13  -2 0.26539  0.7138   0
   0  13   2 0.39351  0.7138   0
   0  14   2  87.887 8.10639   0
   0  14  -2 88.8449 8.12446   0
   0  15  -2 0.30321 0.76695   0
   0  15   2 -0.4459 0.76695   0
   0  16   2  14.361 1.71488   0
   0  16  -2 13.9917 1.75006   0
   0  17  -2-0.25133 0.76267   0
   0  17   2  -0.806 0.76267   0
   0  18  -2 14.0928 1.86937   0
   0  18   2 15.7317 1.92912   0
   0  19  -2-0.54617 0.83186   0
   0  19   2-1.10074 0.83186   0
   0  20   2 21.5203 2.47199   0
   0  20  -2  24.199 2.56293   0
   0  21   2-0.14637 0.95956   0
   0  21  -2-0.39846 0.91077   0
   0  22   2 57.4962 5.46897   0
   0  22  -2 56.9045 5.51695   0
   0  23   2 0.57371 0.95881   0
   0  23  -2-0.31436 1.02168   0
   0  24  -2  76.401 7.39838   0
   0  24   2 79.8608 7.35204   0
   0  25   2-0.91042 1.01664   0
   0  25  -2  0.9787  1.1532   0
   0  26   2 0.28316 1.09538   0
   0  26  -2-1.06557 1.08047   0
   0  27  -2 0.41693  1.1557   0
   0  27   2-1.49217 1.08255   0
   0  28  -2 2.18908 1.27038   0
   0  28   2 0.27992 1.22014   0
   0  29  -2 0.72524 1.21107   0
   0  29   2-2.29541 1.10546   0
   0  30   2 5.69084 1.55393   0
   0  30  -2 5.51818 1.81637   0
   0  31  -2-2.54677 1.15824   0
   0  31   2 0.34544 1.28016   0
   0  32   2 9.65798 2.03256   0
   0  32  -2 16.8384 2.15212   0
   0   0  -3  0.0395 0.23703   0
   0   0   3 0.28641  0.2074   0
   0   0  -3-0.22715  0.2074   0
   0   0   3-0.30616  0.1679   0
   0   0   3-0.10864 0.19753   0
   0   0  -3 0.05926 0.23703   0
   0   1  -3 0.02962 0.19745   0
   0  -1   3-0.02962 0.16783   0
   0  -1  -3-0.06911 0.16783   0
   0  -1  -3-0.11847 0.18758   0
   0  -1   3-0.05924 0.14809   0
   0   1   3-0.11847 0.14809   0
   0   1   3-0.01975 0.18758   0
   0  -1  -3-0.54299 0.19745   0
   0   1  -3 0.26656 0.17771   0
   0   1  -3 0.16783 0.23694   0
   0  -1   3 0.07898 0.19745   0
   0   1   3-0.06911 0.15796   0
   0  -2  -3 0.14792 0.16764   0
   0   2   3 0.16764 0.15778   0
   0  -2   3-0.15778 0.20709   0
   0   2  -3-0.22681 0.26626   0
   0  -2   3    0.00 0.24653   0
   0  -2   3    0.00  0.1775   0
   0  -2  -3 0.06903 0.14792   0
   0   2  -3-0.06903  0.1775   0
   0  -3   3 0.17716 0.30512   0
   0  -3   3 0.31496 0.26575   0
   0   3  -3-0.27559 0.34448   0
   0   3  -3-0.01968 0.21653   0
   0  -3  -3  0.2559 0.19685   0
   0   3   3 0.00984 0.14764   0
   0  -4  -3-0.00982 0.27483   0
   0  -4   3-0.74597 0.37299   0
   0   4  -3 0.00982  0.2552   0
   0  -4   3 0.46132 0.39262   0
   0   4  -3-0.50058 0.57911   0
   0  -5   3 4.17598 0.79216   0
   0   5  -3 7.86296 0.94864   0
   0   5   3 4.29333 0.68459   0
   0  -5  -3  6.0048 0.68459   0
   0   5  -3 2.31781 0.65525   0
   0  -5   3 7.28595 0.84106   0
   0   6  -3  0.7204  0.7204   0
   0  -6   3 0.40887 0.53543   0
   0   6   3 0.12656 0.48675   0
   0   6  -3 0.32126 0.54517   0
   0  -6   3-0.34073 0.66199   0
   0  -7  -3 6.36466 0.87055   0
   0   7   3 5.90037 0.84153   0
   0  -7   3 7.05142 1.01564   0
   0   7  -3 5.01047 1.00596   0
   0  -7   3 6.33564 0.86087   0
   0   7  -3 4.81702  0.8512   0
   0  -8   3 0.21123 0.74892   0
   0   8  -3-0.59529 0.72971   0
   0  -8  -3-0.47047 0.59529   0
   0   8   3-0.13442 0.54729   0
   0  -8   3-1.19058 0.54729   0
   0  -8   3-0.80653 0.60489   0
   0   8  -3-0.52808 0.57609   0
   0   9  -3 1.37116 0.88554   0
   0  -9  -3-0.37136 0.59036   0
   0  -9   3 0.12379 0.65702   0
   0   9  -3-0.41897 0.62845   0
   0   9   3-0.65702  0.5618   0
   0  -9   3-0.61893 0.75223   0
   0 -10   3-1.31141 0.66986   0
   0  10  -3 -1.4718 0.63212   0
   0  10   3-0.44343 0.58495   0
   0 -10  -3-0.53777 0.60381   0
   0  10  -3 -0.5189  0.7642   0
   0 -10  -3-0.09435 0.58495   0
   0  11  -3 23.8727 2.57781   0
   0 -11  -3 25.5446 2.49375   0
   0  11  -3 24.6106 2.53111   0
   0  11   3 25.8901 2.50309   0
   0 -11  -3 27.9543 2.52177   0
   0 -11   3 21.8927 2.54045   0
   0 -12  -3-0.28639 0.72059   0
   0 -12   3 0.36029 0.77602   0
   0  12   3  1.1086  0.6744   0
   0  12  -3 0.53582 0.64668   0
   0 -12  -3-0.29563 0.64668   0
   0  13   3 0.05478 0.73044   0
   0 -13  -3-1.32392 0.70305   0
   0  13  -3-0.47478 0.72131   0
   0 -13  -3 0.02739 0.70305   0
   0  14   3 0.07214 0.75742   0
   0  14  -3-1.88453 0.78447   0
   0  15  -3 4.84955  1.0411   0
   0  15   3 5.28556  1.0144   0
   0  16  -3 0.07898 0.80731   0
   0  16   3-0.37733 0.73711   0
   0  17   3-0.37187 0.84752   0
   0  17  -3 1.60856 0.84752   0
   0  18  -3-2.74281 0.79218   0
   0  18   3 -0.8007 0.78366   0
   0  19  -3  0.2851 0.90562   0
   0  19   3-1.73577 0.83854   0
   0  20  -3 -0.7756 0.93237   0
   0  20   3-0.10726 0.84986   0
   0  21  -3 20.7447 2.44295   0
   0  21   3 19.7546 2.38613   0
   0  22   3 1.23697 0.95766   0
   0  22  -3 1.36466 1.08534   0
   0  23   3 2.21219 1.03549   0
   0  23  -3 1.11394 1.07471   0
   0  24   3  1.2951 1.07925   0
   0  24  -3 3.37651 1.23343   0
   0  25  -3 13.9582 1.96157   0
   0  25   3 13.3069 1.84796   0
   0  26   3-0.98938 0.99681   0
   0  26  -3 0.86291 1.15303   0
   0  27   3 3.68757 1.35089   0
   0  27  -3 5.44739  1.3874   0
   0  28  -3 0.65205 1.22529   0
   0  28   3-0.88851 1.15363   0
   0  29  -3 1.50437 1.25129   0
   0  29   3-0.94199 1.18803   0
   0  30  -3 0.37236 1.51011   0
   0  30   3-0.39304 1.46874   0
   0  31   3 1.72455 1.49461   0
   0  31  -3-0.06763 1.25115   0
   0  32  -3 2.65962 1.35302   0
   0  32   3-0.76273 1.54536   0
   0   0   4 0.08866 0.28567   0
   0   0  -4-0.58119 0.30537   0
   0   0   4 0.25612 0.31522   0
   0   0  -4-0.14776 0.30537   0
   0   0  -4 0.85701 0.34477   0
   0   0   4 -0.0197 0.31522   0
   0  -1  -4 0.01969 0.32495   0
   0   1  -4-0.30525 0.28556   0
   0   1   4 0.25602 0.25602   0
   0  -1  -4-0.29541 0.26587   0
   0   1  -4 0.15755 0.32495   0
   0   1   4-0.27571 0.26587   0
   0  -1   4 0.25602 0.27571   0
   0  -1   4  0.1674 0.25602   0
   0  -1   4 0.34464  0.3151   0
   0  -1  -4    0.00 0.26587   0
   0   1   4 0.02954 0.25602   0
   0   1  -4-0.03939 0.29541   0
   0   2   4 -0.1377 0.20654   0
   0  -2   4 -0.4721 0.24588   0
   0  -2  -4 0.12786 0.23605   0
   0   2   4-0.03934 0.22621   0
   0  -2  -4 0.45243 0.23605   0
   0  -2   4 0.18687 0.22621   0
   0  -2   4 0.01967  0.3344   0
   0  -3   4 0.35338 0.34356   0
   0  -3  -4 0.61841  0.2454   0
   0   3   4 0.03926  0.2454   0
   0   3  -4-0.90308 0.51043   0
   0   3  -4 0.16687 0.28467   0
   0  -3   4-0.27485 0.26503   0
   0  -3   4 0.28467 0.40246   0
   0  -3  -4-0.02945 0.29448   0
   0  -4  -4 0.01958 0.36217   0
   0  -4   4 0.11746 0.46985   0
   0   4  -4-0.18598 0.36217   0
   0   4   4-0.06852 0.32302   0
   0  -4   4 0.19577 0.53836   0
   0   4  -4 0.82223 0.70477   0
   0  -5  -4-0.38033 0.40959   0
   0   5  -4 -0.2048 0.75092   0
   0  -5   4-0.18529 0.48761   0
   0   5  -4  0.2048  0.4681   0
   0  -5   4 0.40959  0.6924   0
   0   6  -4 46.2703 4.30783   0
   0   6   4 44.4754 4.28842   0
   0  -6   4 44.2425 4.33693   0
   0   6  -4 48.9385 4.40485   0
   0  -6   4 47.8421 4.30783   0
   0  -6  -4 47.3376 4.25932   0
   0  -7  -4  -0.241 0.46273   0
   0   7  -4 0.15424 0.77121   0
   0   7  -4 0.25064 0.59769   0
   0   7   4 0.06748 0.53021   0
   0  -7   4 0.18316 0.71337   0
   0  -7   4 0.52057 0.61697   0
   0   8  -4  16.488 1.92344   0
   0  -8   4 18.6985 1.91387   0
   0   8   4 18.5263 1.88516   0
   0   8  -4 19.3397    2.00   0
   0  -8   4 18.2966 1.96172   0
   0   9  -4-0.63585 0.80668   0
   0   9   4-0.20879 0.59789   0
   0   9  -4 0.73076 0.67382   0
   0  -9   4 -0.2942 0.60738   0
   0  10   4 4.38206 0.82751   0
   0 -10   4 4.86164 0.91215   0
   0  10  -4  2.3697 0.80871   0
   0 -10  -4 4.10936 0.83692   0
   0  10  -4 5.02151 1.10022   0
   0 -11   4-0.40031  0.6889   0
   0  11   4-0.35376 0.64235   0
   0  11  -4 1.66639 1.03335   0
   0 -11  -4 -0.5865 0.67028   0
   0  11  -4-0.60511  0.6889   0
   0  12  -4  27.239 2.80862   0
   0 -12  -4 27.2758 2.69811   0
   0  12   4 24.9276 2.67049   0
   0  12  -4 26.2997 2.70732   0
   0 -12  -4 28.4085 2.66128   0
   0  13   4-0.55519  0.6553   0
   0  13  -4-0.71901 1.01936   0
   0  13  -4 -0.6098 0.71901   0
   0 -13  -4 0.03641 0.75542   0
   0 -14  -4 1.36627 0.82695   0
   0  14   4 1.02471 0.76404   0
   0  14  -4-0.48539 0.80898   0
   0  15   4-0.40806 0.73628   0
   0  15  -4-1.87174 0.76289   0
   0  16  -4  2.6333 0.90984   0
   0  16   4  1.4785 0.81361   0
   0  17   4-0.97433 0.79326   0
   0  17  -4-0.12071 0.81913   0
   0  18   4 -0.3737 0.80685   0
   0  18  -4-1.30795  0.8748   0
   0  19   4-1.13715 0.87795   0
   0  19  -4 -1.9064 0.87795   0
   0  20   4 6.39329  1.1684   0
   0  20  -4 4.01535 1.18486   0
   0  21  -4 1.83737  0.9713   0
   0  21   4 0.30758 0.93892   0
   0  22   4 9.29664 1.44862   0
   0  22  -4 8.39722  1.5123   0
   0  23   4 0.01565 0.99371   0
   0  23  -4-1.60403 1.02501   0
   0  24   4-0.32297 0.99197   0
   0  24  -4-0.63055 1.16883   0
   0  25   4 0.41554 1.05018   0
   0  25  -4 1.74526 1.14839   0
   0  26   4 8.58644 1.50652   0
   0  26  -4 6.59011 1.49168   0
   0  27  -4 1.10729   1.202   0
   0  27   4-0.37153 1.07815   0
   0  28  -4 1.97308 1.37258   0
   0  29  -4-0.26653 1.17132   0
   0  29   4 0.39278 1.19236   0
   0  30  -4 0.81876  1.2591   0
   0  30   4 -1.6788 1.31414   0
   0  31   4-0.64786 1.21473   0
   0  31  -4 1.25522 1.25522   0
   0  32  -4  1.5951  1.3105   0
   0  32   4 0.31108 1.32374   0
   0   0  -5-0.70681 0.48103   0
   0   0   5-0.49084 0.42213   0
   0   0   5-0.10799 0.42213   0
   0   0  -5 0.12762  0.5792   0
   0   0   5-0.48103 0.37304   0
   0   0  -5 0.09817 0.48103   0
   0  -1  -5 0.64766 0.50046   0
   0   1   5-0.20607 0.37289   0
   0  -1   5-0.06869 0.43177   0
   0  -1  -5 1.26587 0.56915   0
   0   1  -5 0.68691  0.5299   0
   0   1  -5 1.24625 0.53971   0
   0  -1   5-0.12757 0.37289   0
   0   1  -5 1.30513 0.54953   0
   0  -1  -5 0.35327 0.44158   0
   0   1   5 0.03925 0.37289   0
   0   1   5-0.93223 0.32383   0
   0  -1   5-0.03925 0.35327   0
   0  -2   5 0.14702 0.33324   0
   0   2  -5 0.50966 0.70569   0
   0   2   5 0.06861 0.33324   0
   0   2  -5-0.13722 0.46066   0
   0  -2  -5-1.04873 0.45086   0
   0   2   5-0.58807 0.42145   0
   0  -2   5-0.67628 0.48026   0
   0   2   5-0.45086 0.35284   0
   0  -2  -5 0.38225 0.53907   0
   0   2  -5 0.45086 0.50966   0
   0  -2   5-0.40185 0.36264   0
   0  -2  -5-0.31364 0.41165   0
   0  -3  -5 19.9735 1.76064   0
   0  -3  -5  19.191 1.70195   0
   0  -3   5 18.6726 1.77042   0
   0   3  -5 19.2007 1.85845   0
   0  -3  -5 16.7554 1.66283   0
   0  -3   5 11.4442 1.75086   0
   0  -4   5 1.29716 0.75098   0
   0   4  -5 1.17037 0.50716   0
   0   4  -5  0.1658 0.77049   0
   0   4   5 0.00975 0.37062   0
   0  -4   5 0.38037  0.4974   0
   0  -4   5 0.53642 0.50716   0
   0  -4  -5-0.44864 0.41938   0
   0  -5  -5 0.34967  0.4468   0
   0   5  -5 1.22383 0.53421   0
   0  -5   5 0.78675 0.51479   0
   0   5  -5 1.56379 0.84503   0
   0  -5   5 0.77704 0.75761   0
   0   5   5 0.06799 0.37881   0
   0   6  -5 0.11592 0.58927   0
   0  -6   5-0.61825 0.56029   0
   0  -6   5 1.12058 0.78248   0
   0   6  -5-0.43471 0.79214   0
   0  -6  -5 0.08694 0.45403   0
   0  -7  -5 34.3821  3.3115   0
   0  -7   5 32.8751  3.3499   0
   0  -7   5 35.7451 3.44588   0
   0   7  -5 38.8262 3.48428   0
   0   7   5 38.0583 3.37869   0
   0   7  -5 34.4588 3.38829   0
   0  -8   5-0.04764 0.95284   0
   0   8  -5-0.18104 0.66699   0
   0   8  -5 0.80038 0.92425   0
   0  -8   5 0.73369  0.6384   0
   0   8   5-0.05717  0.5717   0
   0  -8  -5-0.29538   0.505   0
   0  -9  -5 3.90286 0.72765   0
   0   9   5 4.50766  0.8127   0
   0  -9   5 5.42432  0.8883   0
   0   9  -5 3.94066 0.87885   0
   0   9  -5 5.33927  1.1151   0
   0  10   5 0.30901 0.62739   0
   0  10  -5-0.66484 0.83339   0
   0 -10  -5-0.71166 0.53375   0
   0 -10   5-1.10495 0.65548   0
   0  10  -5-0.65548 0.68357   0
   0 -11   5 1.28862 0.83436   0
   0  11   5 1.58528 0.72311   0
   0  11  -5 1.97465  1.0754   0
   0  11  -5 1.45549 0.77874   0
   0  12  -5-0.69697 0.92623   0
   0  12   5 0.01834 0.71531   0
   0  12  -5 0.10088 0.76116   0
   0  13  -5 8.53867 1.44124   0
   0  13  -5 6.73486 1.24182   0
   0 -13  -5 8.74715 1.17837   0
   0  13   5 8.11265 1.16931   0
   0  14   5  0.3581 0.73411   0
   0 -14  -5-0.66249 0.67144   0
   0  14  -5 0.49239 0.77887   0
   0  14  -5 0.77887 1.00269   0
   0  15   5-0.10603 0.72453   0
   0  15  -5-1.12214 0.79522   0
   0  16   5 0.04357 0.78431   0
   0  16  -5-0.52287 0.77559   0
   0  17   5 13.8549 1.61483   0
   0  17  -5 9.71476 1.54612   0
   0  18   5 -0.9646 0.84614   0
   0  18  -5-1.49767 0.86307   0
   0  19   5 3.67391  1.0247   0
   0  19  -5 2.40762 1.09134   0
   0  20  -5-1.27904 0.91829   0
   0  20   5-0.41815 0.86089   0
   0  21  -5 2.03267 1.04053   0
   0  21   5 2.58117 1.03247   0
   0  22   5 0.26971 0.94398   0
   0  22  -5 0.15072 1.00744   0
   0  23   5 14.1627 1.82493   0
   0  23  -5 11.7763 1.86393   0
   0  24   5  1.0118 1.06545   0
   0  24  -5-0.25295 1.12677   0
   0  25  -5 1.22014 1.18248   0
   0  25   5 3.06541  1.1147   0
   0  26   5 0.39212 1.09497   0
   0  27   5-0.12347 1.09667   0
   0  27  -5 2.29502 1.21287   0
   0  28   5-1.46117 1.15468   0
   0  28  -5 2.10265  1.2117   0
   0  29   5 3.51778 1.33578   0
   0  29  -5 3.56674 1.33578   0
   0  30  -5   2.319 1.30358   0
   0  30   5-0.28816 1.18008   0
   0  31   5-0.66627 1.21813   0
   0  31  -5 1.10372 1.20467   0
   0  32   5-0.56109 1.28721   0
   0  32  -5  1.8681 1.30041   0
   0   0   6 17.3202 1.66164   0
   0   0  -6 15.3164 1.64209   0
   0   0   6 11.7097 1.54435   0
   0   0  -6 11.1525 1.67141   0
   0   0   6 16.1766 1.67141   0
   0   0  -6 16.5578 1.67141   0
   0   1   6 0.33219 0.63507   0
   0   1  -6 0.35173   0.723   0
   0  -1  -6-0.74255 0.67415   0
   0  -1   6-0.13678 0.68392   0
   0   1  -6-0.31265 0.67415   0
   0  -1   6 0.07816 0.60576   0
   0   1   6-0.29311 0.57645   0
   0  -1  -6-0.07816 0.71323   0
   0   1  -6 0.61553 0.75231   0
   0  -1   6-0.40058 0.57645   0
   0  -1  -6-0.53737 0.70346   0
   0   1   6 0.12701 0.64484   0
   0   2  -6 61.7693 5.71829   0
   0  -2  -6 58.5003 5.67926   0
   0   2   6 59.2517 5.65975   0
   0   2   6 67.4876 5.70854   0
   0  -2  -6 64.7065 5.70854   0
   0   2  -6 64.6967 5.68902   0
   0   2  -6 59.1443 5.72805   0
   0  -2   6 58.2271 5.69878   0
   0   2   6 64.7065 5.69878   0
   0  -2  -6 66.3166 5.70854   0
   0  -2   6 62.8232 5.75733   0
   0  -2   6 60.5983  5.6695   0
   0   3  -6 0.58426 0.77902   0
   0  -3  -6 0.40898 0.63295   0
   0  -3   6 0.28239 0.57453   0
   0   3   6 0.21423 0.48689   0
   0   3   6-0.49662 0.44794   0
   0  -3  -6-0.08764 0.47715   0
   0   3  -6 0.42846  0.6719   0
   0  -3   6 0.86666 0.48689   0
   0  -3  -6 0.52584 0.47715   0
   0  -3   6 0.65243 0.53558   0
   0  -3   6 0.38951 0.76928   0
   0  -4   6 4.76496 0.98987   0
   0  -4  -6 5.40546 0.75696   0
   0   4  -6 5.14344  1.0578   0
   0  -4   6 3.86243 0.71814   0
   0   4  -6 5.70631  0.8346   0
   0  -4   6  6.1139 0.85401   0
   0  -4  -6 4.82319 0.67932   0
   0  -4   6 4.15357 0.79578   0
   0   4   6 5.58015 0.74725   0
   0  -5   6 0.86953 0.58935   0
   0   5   6-0.21255 0.45409   0
   0  -5   6 0.36714 0.54104   0
   0   5  -6 0.68596 0.58935   0
   0  -5   6-0.94682 0.82122   0
   0   5  -6 0.57969 0.87919   0
   0  -5  -6-0.57003 0.40578   0
   0   6  -6 26.0795 2.63293   0
   0  -6  -6 26.4542 2.54645   0
   0   6   6 28.4433 2.54645   0
   0   6  -6 28.6355 2.72902   0
   0  -6   6 28.9142  2.7098   0
   0  -6   6   22.87 2.57527   0
   0  -7   6 0.48696 0.84024   0
   0   7  -6 0.66838 0.91663   0
   0  -7   6-0.13367 0.61109   0
   0   7  -6-0.10503 0.61109   0
   0  -7  -6 0.20051 0.49651   0
   0   8   6 172.532 14.4266   0
   0  -8  -6 151.205 14.3603   0
   0   8  -6 167.508  14.493   0
   0  -8   6 175.034 14.4172   0
   0   8  -6 133.792 14.3887   0
   0   9  -6-0.39485 0.89311   0
   0  -9   6 0.47006 0.70509   0
   0   9   6-0.11281 0.62988   0
   0   9  -6-0.70509 0.69569   0
   0  -9  -6-0.13162 0.53587   0
   0  10  -6  22.936 2.45943   0
   0 -10  -6 24.1005 2.33832   0
   0  10  -6 23.7838  2.5619   0
   0 -10   6 23.9794 2.50601   0
   0  10   6 23.9328 2.40353   0
   0  11  -6 0.16603 0.76557   0
   0 -11  -6 0.73789 0.59032   0
   0  11   6  0.3505 0.65488   0
   0  11  -6-0.95926 0.95926   0
   0  12  -6 0.74829 0.72091   0
   0  12  -6 0.91255 1.11331   0
   0 -12  -6  0.4289 0.58403   0
   0  12   6  0.4289 0.68441   0
   0  13  -6-1.34392  0.9651   0
   0  13  -6-1.34392  0.7847   0
   0 -13  -6-0.21647 0.59529   0
   0  13   6-0.44196 0.69451   0
   0  14  -6 22.5039 2.70831   0
   0 -14  -6 25.8092  2.5925   0
   0  14  -6 27.1455 2.83304   0
   0 -14  -6 28.8115 2.62813   0
   0  14   6 26.4773 2.68159   0
   0  15   6-0.33415 0.72985   0
   0 -15  -6-0.85295 0.67709   0
   0  15  -6-1.10796 0.99365   0
   0  15  -6-0.82657 0.78261   0
   0 -15  -6 0.15828 0.61553   0
   0  16  -6 99.6226 9.21982   0
   0  16   6 100.603 9.18512   0
   0  17  -6 0.42749 0.93192   0
   0  17   6-0.16245 0.78658   0
   0  18   6 82.9668 7.43753   0
   0  18  -6 76.8601  7.4628   0
   0  19   6 0.66351 0.85427   0
   0  19  -6-0.63863 0.92062   0
   0  20   6 8.58816   1.347   0
   0  20  -6 7.86975 1.42864   0
   0  21   6 0.36948 0.90765   0
   0  21  -6 0.12852 0.98797   0
   0  22   6 5.65653 1.24823   0
   0  22  -6  4.4557 1.25613   0
   0  23  -6  1.1807 1.19624   0
   0  23   6 0.76124 0.99428   0
   0  24   6 21.4555 2.50441   0
   0  24  -6 22.3641 2.61894   0
   0  25  -6 1.96585 1.18552   0
   0  25   6-0.87788 1.01294   0
   0  26   6 43.3089 4.43702   0
   0  26  -6 46.3234 4.52547   0
   0  27   6-0.43415 1.13603   0
   0  28   6 11.6969  1.8252   0
   0 -28  -6 7.96837  1.4701   0
   0  28  -6 15.4112 1.89622   0
   0 -29  -6 1.02444 0.94082   0
   0  29  -6  3.9793 1.34502   0
   0  29   6 2.36249 1.26836   0
   0  30   6 8.38272  1.6615   0
   0 -30  -6 10.1263 1.51108   0
   0  30  -6 10.7553 1.83244   0
   0 -31  -6-0.45612 0.95919   0
   0  31  -6 1.39518 1.28115   0
   0  32  -6 3.00692 1.48043   0
   0  32   6-0.15133 1.30278   0
   0   0  -7 0.32078 0.82625   0
   0   0   7-0.67072  0.7582   0
   0   0  -7 0.64156 0.84569   0
   0   0   7-0.39854 0.80681   0
   0   0   7-0.21385  0.7096   0
   0   0  -7-0.48603 0.78736   0
   0  -1   7 0.15545  0.6801   0
   0  -1  -7 0.42749 0.79669   0
   0   1  -7-0.05829 0.70925   0
   0  -1   7 0.38863  0.8647   0
   0  -1   7  -0.991 0.67039   0
   0   1   7  0.1263 0.67039   0
   0   1   7 0.42749 0.72868   0
   0  -1  -7 0.75783  0.7384   0
   0   1  -7 0.38863  0.7384   0
   0   1  -7-0.33033 0.75783   0
   0  -1  -7  0.8647 0.72868   0
   0   1   7 0.66067 0.80641   0
   0  -2   7  0.0097 0.66939   0
   0  -2   7-0.95073 0.60148   0
   0   2   7 0.79551 0.62088   0
   0   2  -7 0.21343 0.66939   0
   0  -2   7 -0.7373  0.7664   0
   0   2  -7  0.0291 0.90222   0
   0   2   7 0.04851 0.64028   0
   0   2   7-0.83431  0.7664   0
   0  -2  -7 0.11642 0.64028   0
   0  -2  -7 0.11642 0.70819   0
   0  -2  -7-0.07761 0.63058   0
   0   2  -7 0.27164 0.69849   0
   0   3  -7 8.74826 1.29676   0
   0  -3  -7 7.03538 1.01611   0
   0  -3   7 7.23861 1.21934   0
   0  -3  -7 7.77086 1.10321   0
   0   3   7 9.14503 1.07418   0
   0  -3   7 9.16438 1.10321   0
   0  -3  -7 7.20957 1.01611   0
   0  -3   7 8.45794 1.02579   0
   0   3  -7 6.81281 1.00644   0
   0   3  -7 9.62889 1.14192   0
   0   3   7 7.30635 1.00644   0
   0  -3   7 7.51925 1.07418   0
   0   4  -7 0.20252 0.86795   0
   0  -4   7-0.12537 0.58828   0
   0  -4  -7-0.60756 0.47255   0
   0   4   7 0.07715 0.48219   0
   0  -4   7-0.06751 0.52077   0
   0  -4   7 0.44362 0.81973   0
   0  -4  -7 0.66543   0.704   0
   0  -4   7-0.27967 0.60756   0
   0  -4  -7-0.45326 0.53041   0
   0  -5   7 29.8695 2.85157   0
   0  -5  -7 26.0002 2.73636   0
   0   5  -7 29.8887 2.95719   0
   0  -5   7 29.4278 2.82277   0
   0  -5   7 29.5047 2.78436   0
   0  -5   7 28.6693 2.91878   0
   0   5  -7  29.159 2.86117   0
   0   5   7 34.4109 2.80357   0
   0  -5  -7 28.9094 2.78436   0
   0  -6  -7-0.32469 0.51568   0
   0  -6   7 0.02865 0.57298   0
   0   6  -7 0.60163 1.00271   0
   0   6   7-0.70667 0.48703   0
   0  -6   7-0.15279 0.61118   0
   0  -6   7-0.31514 0.86902   0
   0   6  -7-0.46793 0.62073   0
   0   7   7 163.587 14.7844   0
   0   7  -7 160.608 14.9078   0
   0  -7  -7 172.384 14.7844   0
   0   7  -7  159.26 14.8319   0
   0  -7   7  165.03 14.8319   0
   0  -8  -7 0.62177 0.55582   0
   0   8  -7 0.33915 0.93265   0
   0   8  -7-0.26378 0.67829   0
   0  -8   7-1.11165 0.65003   0
   0   9  -7 28.4248 2.73783   0
   0  -9   7 26.9298 2.58832   0
   0   9  -7  23.921 2.57898   0
   0  -9  -7 22.8744 2.46685   0
   0   9   7  26.556 2.56029   0
   0  10  -7  1.2038 0.79636   0
   0  10   7-0.14816 0.63894   0
   0 -10  -7 -0.7408 0.57412   0
   0  10  -7 0.76858 1.04638   0
   0 -11  -7 2.35638   0.706   0
   0  11  -7 3.37411 1.24695   0
   0  11   7 3.10822 0.82519   0
   0  11  -7 3.97925 0.94438   0
   0  12  -7-0.72568 0.77104   0
   0  12   7 0.39005 0.68032   0
   0  12  -7-0.18142 1.04317   0
   0 -12  -7 0.70754 0.59869   0
   0  13  -7 31.2328 3.24613   0
   0  13  -7 29.5021 3.10265   0
   0 -13  -7 30.2912 2.97711   0
   0  13   7 32.1205 3.06678   0
   0 -14  -7 -0.7795 0.60234   0
   0  14   7-0.63777 0.72635   0
   0  14  -7-0.82379  1.0098   0
   0  14  -7 0.21259 0.82379   0
   0  15  -7  19.691 2.42203   0
   0 -15  -7 21.9119 2.14223   0
   0 -15  -7 19.6997 2.12474   0
   0  15   7 20.5654 2.22092   0
   0  15  -7 20.0582 2.29087   0
   0 -16  -7 -1.1558 0.66415   0
   0  16  -7 -0.6469 1.11267   0
   0  16  -7 1.18167 0.90566   0
   0  16   7 0.25876 0.80216   0
   0  17  -7 169.394 15.3484   0
   0  17   7 172.948 15.3059   0
   0 -17  -7 164.198 15.2464   0
   0  18  -7 2.61399 1.01376   0
   0  18   7 0.25134 0.82106   0
   0 -18  -7-0.13405 0.75404   0
   0  19   7 25.6438 2.62379   0
   0 -19  -7  24.926 2.50827   0
   0  19  -7 22.5085 2.69804   0
   0 -20  -7-0.75538 0.71477   0
   0  20   7-0.99093 0.83661   0
   0  20  -7-0.82848 0.93407   0
   0  21   7 1.31879 0.92715   0
   0  21  -7 -2.3019 0.96712   0
   0 -21  -7 0.46358 0.73533   0
   0 -22  -7-0.75478 0.71547   0
   0  22  -7-1.19506 1.00637   0
   0  22   7 0.11007 0.90416   0
   0  23   7 16.8623 1.97152   0
   0 -23  -7 13.9707 1.72411   0
   0  23  -7 12.6641 2.02564   0
   0  24  -7 4.23354  1.2161   0
   0 -24  -7  0.0228 0.75246   0
   0  24   7-1.35291 0.98808   0
   0  25   7 4.24293 1.21013   0
   0 -25  -7 2.32315 0.92627   0
   0  25  -7 3.05521 1.24748   0
   0 -26  -7 2.34808 0.96124   0
   0  26  -7 7.04423 1.35748   0
   0  26   7 2.89841 1.12267   0
   0  27  -7 47.8521 4.63247   0
   0  27   7 48.6518 4.61086   0
   0 -27  -7 41.5481  4.3515   0
   0  28  -7 9.09437  1.4568   0
   0 -28  -7 3.27426 1.01834   0
   0  28   7 0.76376 1.14564   0
   0  29  -7 14.9214 2.50541   0
   0  29   7 16.6287 2.17922   0
   0 -29  -7 15.0602 1.90161   0
   0  30   7-1.21217 1.18493   0
   0 -30  -7 3.31644 1.03511   0
   0  30  -7 5.74758  1.4369   0
   0  31  -7 3.04001 1.81732   0
   0  31   7 2.01108 1.35631   0
   0   0  -8  16.946 1.98797   0
   0   0   8 16.8977 1.91077   0
   0   0   8 16.6275 1.94937   0
   0   0  -8 17.9593 1.93007   0
   0   0  -8 17.6987 1.93972   0
   0   0   8 18.4128 1.95902   0
   0  -1   8 0.63661 0.81987   0
   0  -1   8 0.67519   0.762   0
   0   1   8 0.50157 0.73306   0
   0   1   8 1.03208 0.78129   0
   0   1  -8 0.22185 0.73306   0
   0  -1  -8-0.03858   0.762   0
   0   1   8-1.88089 0.79094   0
   0  -1   8 0.07716 0.72342   0
   0  -1  -8 0.02894 0.82952   0
   0   1  -8 0.82952 0.90668   0
   0   1  -8-0.40511 0.77165   0
   0  -1  -8 0.13504 0.74271   0
   0   2   8 40.7405 4.09331   0
   0  -2   8  43.784  4.1511   0
   0  -2  -8 44.0248 4.10294   0
   0   2  -8 44.3908 4.14147   0
   0  -2   8  43.418 4.12221   0
   0   2  -8 43.9766 4.17036   0
   0   2   8 49.2064 4.17999   0
   0  -2  -8 48.0988 4.16073   0
   0  -2  -8 39.6618 4.12221   0
   0   2  -8 49.1005 4.17999   0
   0   2   8 42.5608 4.12221   0
   0  -2   8 40.8272 4.16073   0
   0   3  -8 0.14411 0.64371   0
   0  -3  -8-0.50921 0.73979   0
   0   3  -8 1.22978 0.96077   0
   0  -3   8-0.03843 0.85508   0
   0  -3   8-0.14411  0.6245   0
   0   3   8 -0.2498 0.60528   0
   0  -3  -8-0.81665 0.63411   0
   0   3   8 0.00961 0.67254   0
   0  -3  -8 0.77822 0.71097   0
   0  -3   8-0.42274 0.70136   0
   0   3  -8-0.29784 0.70136   0
   0  -3   8-1.01841 0.65332   0
   0  -4   8 37.8776 3.82989   0
   0   4  -8 42.2724 3.98308   0
   0  -4   8  39.151 3.94478   0
   0  -4  -8 38.0308 3.75329   0
   0   4   8 41.1425 3.80116   0
   0  -4   8 46.4086 3.87776   0
   0  -4   8 45.6714 3.82031   0
   0  -4  -8 39.3808 3.81074   0
   0   4   8 38.6531 3.77244   0
   0  -4  -8 39.8308 3.79159   0
   0  -5  -8 0.33364 0.74355   0
   0   5   8-0.75308  0.5529   0
   0  -5   8-0.44804 0.67682   0
   0  -5  -8 0.76262 0.58149   0
   0  -5   8 0.59103  0.9342   0
   0   5  -8-0.38131 0.89607   0
   0  -5   8 0.09533 0.57196   0
   0  -5  -8-0.00953 0.50523   0
   0  -6  -8 174.152 15.7967   0
   0  -6   8  179.31 15.8346   0
   0  -6   8 167.496 15.7967   0
   0   6  -8 182.989 15.9389   0
   0   6   8 188.802 15.8062   0
   0  -6  -8 170.834 15.7587   0
   0   6  -8  166.50 15.8346   0
   0   7  -8 0.34863  0.7161   0
   0  -7   8-0.81974 0.65014   0
   0  -7  -8-0.26383 0.52765   0
   0  -7  -8-0.52765 0.48996   0
   0   7   8-0.43343  0.5465   0
   0   7  -8-0.48996 0.94224   0
   0   8   8 74.3883 6.47343   0
   0   8  -8  66.914 6.53891   0
   0  -8  -8 68.7381 6.46408   0
   0   8  -8  71.161 6.65117   0
   0  -8   8 72.2368 6.53891   0
   0   9  -8-1.14133 0.98359   0
   0  -9  -8 0.21342 0.56603   0
   0   9  -8-1.01143 0.74233   0
   0  10  -8 0.57016 1.05756   0
   0  10   8 0.45981  0.7265   0
   0  10  -8 1.31506  0.7265   0
   0 -10  -8 1.06676 0.60695   0
   0  11   8-0.81956 0.67386   0
   0  11  -8 0.57369 0.78314   0
   0  11  -8-0.61012  1.0199   0
   0 -11  -8 0.48263 0.64655   0
   0  12  -8 3.43277 0.96406   0
   0  12  -8  4.3698  1.2794   0
   0 -12  -8 3.36069 0.78386   0
   0  12   8 4.39683 0.92802   0
   0  13  -8-0.53445 0.79277   0
   0  13  -8    0.00 1.05109   0
   0 -13  -8-0.28504 0.61462   0
   0  13   8-0.30286 0.72151   0
   0  14  -8 1.19678 1.11758   0
   0  14  -8 1.47838 0.91519   0
   0  14   8 1.23198 0.77439   0
   0 -14  -8 1.54878 0.68639   0
   0  15   8-0.51255 0.77318   0
   0 -15  -8 -0.8253 0.62549   0
   0  15  -8-0.86874 1.07724   0
   0  15  -8 0.53862  0.8948   0
   0 -16  -8 67.9141 6.44515   0
   0 -16  -8 76.6991 6.53943   0
   0  16   8 67.4941 6.50515   0
   0  16  -8 67.4256 6.55657   0
   0  16  -8 69.1911 6.67656   0
   0 -17  -8 -0.9718 0.70983   0
   0  17   8 0.17746 0.79434   0
   0  17  -8 4.14915 1.38587   0
   0 -18  -8 48.6305 4.63822   0
   0  18   8 47.8811 4.71316   0
   0  18  -8 51.7532 4.80476   0
   0  19   8 0.84481 0.89402   0
   0  19  -8 2.37859 1.01705   0
   0 -19  -8 0.68897 0.77919   0
   0  20  -8 7.87356  1.4132   0
   0  20   8 9.02835  1.3809   0
   0 -20  -8 7.16292 1.17094   0
   0  21  -8-0.11127 1.08088   0
   0 -21  -8 0.10332 0.70734   0
   0  21   8-0.05563 0.93782   0
   0  22  -8 3.51076 1.28233   0
   0 -22  -8 4.11283  0.9852   0
   0  22   8 4.81655 1.19632   0
   0  23  -8-1.12275 1.12275   0
   0 -23  -8-0.42295 0.79977   0
   0  23   8-0.69211 0.97664   0
   0 -24  -8-0.01512 0.81659   0
   0  24   8 -0.4461 1.02829   0
   0  24  -8 0.96024 1.11902   0
   0 -25  -8   0.929 0.80265   0
   0  25  -8 0.24526 1.14452   0
   0  25   8 0.58713 1.01818   0
   0 -26  -8 7.39527 1.28487   0
   0  26  -8 10.4249 1.70099   0
   0  26   8 10.7753 1.64988   0
   0 -27  -8 5.19723 1.05378   0
   0  27   8 2.03588 1.19716   0
   0  28   8 20.9435 2.72349   0
   0 -28  -8 25.7008 2.59682   0
   0  28  -8 24.9689  3.0824   0
   0  29  -8 7.32175 1.45744   0
   0  29   8 1.59559 1.24332   0
   0  30   8 13.1096 2.12167   0
   0  30  -8 14.2552 2.12167   0
   0 -30  -8 15.1771 1.87765   0
   0  31   8 0.39908 1.32362   0
   0   0   9-0.00957 0.89019   0
   0   0  -9 1.04334 0.88062   0
   0   0   9-1.06248 0.88062   0
   0   0  -9-0.75618 0.81361   0
   0   0  -9-0.15315 0.79447   0
   0   0   9 0.70832 0.79447   0
   0  -1   9 2.60229 0.89932   0
   0  -1  -9 2.12393 0.98542   0
   0   1  -9 2.06652 0.88975   0
   0   1  -9 3.55901 0.93759   0
   0  -1  -9 2.89887 0.97586   0
   0   1   9  1.6934 0.85148   0
   0  -1  -9 3.20502 0.90889   0
   0  -1   9 3.75036 1.07153   0
   0   1   9 2.87017 0.97586   0
   0   1   9 2.75536 0.92802   0
   0  -1   9  2.7458 0.89932   0
   0   1  -9 2.40138 0.89932   0
   0  -2  -9 1.37566 0.76426   0
   0   2   9 0.17196   0.898   0
   0  -2   9 -0.6114 0.70694   0
   0  -2   9-1.44253 0.94577   0
   0   2   9 0.40124 0.77381   0
   0  -2   9 0.72604 0.77381   0
   0   2  -9 0.37257 0.92666   0
   0   2  -9    0.00 0.78336   0
   0  -2  -9-0.27704 0.79292   0
   0   2  -9 0.09553 0.77381   0
   0  -2  -9 1.08907 0.77381   0
   0   2   9 0.37257 0.79292   0
   0   3   9  59.905 4.71731   0
   0   3   9 53.5486 4.66013   0
   0   3  -9  47.945 4.68872   0
   0  -3  -9 46.7919 4.64107   0
   0   3  -9 51.7951 4.63154   0
   0  -3  -9 46.1248 4.58389   0
   0   3   9 51.5378 4.61248   0
   0  -3   9  47.964 4.60295   0
   0  -3  -9  46.506 4.61248   0
   0  -3   9  43.809 4.67919   0
   0   3  -9 51.3376 4.66966   0
   0  -4   9-1.35814 0.62683   0
   0  -4  -9  0.0095  0.7598   0
   0  -4   9-0.82628 1.06372   0
   0   4  -9-0.90226 0.70281   0
   0  -4  -9 0.40839 0.70281   0
   0  -4   9 -0.7503 0.71231   0
   0   4  -9-0.44638 0.94975   0
   0   4   9-0.97824 0.58884   0
   0  -4  -9-0.05698 0.60784   0
   0   4   9-0.59834 0.55085   0
   0  -5  -9 182.257 17.4654   0
   0  -5   9 196.281 17.4938   0
   0  -5  -9  183.25 17.4938   0
   0  -5   9 176.234 17.5316   0
   0   5   9 225.254 17.5316   0
   0  -5  -9 202.304 17.5316   0
   0   5  -9 198.276 17.6262   0
   0  -6  -9 0.29159 0.51733   0
   0  -6   9 1.06288 0.73367   0
   0  -6  -9 0.56436 0.81832   0
   0  -6  -9 0.71486  0.6302   0
   0   6  -9-0.35743 0.98763   0
   0   6   9 1.31684 0.65842   0
   0   7   9 307.487 29.1923   0
   0   7  -9 351.645 29.3419   0
   0  -7   9 306.459 29.2391   0
   0  -7  -9 342.456 29.2017   0
   0  -7  -9 318.751 29.1549   0
   0   7  -9 328.136 29.2484   0
   0   8   9-0.36196 0.59398   0
   0   8  -9-0.28771 0.74247   0
   0  -8  -9-0.51973 0.51045   0
   0  -8  -9 0.20418 0.57542   0
   0   8  -9-0.72391 1.03018   0
   0   9   9 2.41213 0.64446   0
   0   9  -9 2.30165 1.16003   0
   0   9  -9 2.19117 0.87463   0
   0  -9  -9 0.51557 0.64446   0
   0  10  -9-0.74829 1.01293   0
   0 -10  -9-0.16426 0.59316   0
   0  10  -9-1.10418 0.76654   0
   0  11   9 3.40676 0.90365   0
   0 -11  -9 2.89168 0.72292   0
   0  11  -9 3.62364 1.27415   0
   0  11  -9 2.90976  0.9398   0
   0 -12  -9-0.45603 0.60803   0
   0  12  -9-0.59015 1.08194   0
   0  12   9 0.16095  0.7511   0
   0  12  -9-0.52756 0.77793   0
   0  13  -9 24.8079 2.64347   0
   0  13  -9 24.7107 2.77608   0
   0  13   9  26.364 2.62579   0
   0 -13  -9 23.8001 2.47549   0
   0 -14  -9-0.45422 0.61146   0
   0  14  -9 0.76869 1.15303   0
   0  14   9-0.65513 0.72501   0
   0  14  -9 0.12229 0.76869   0
   0  15  -9 33.0834 3.57915   0
   0  15   9 39.0257  3.5619   0
   0  15  -9 34.1442 3.71714   0
   0 -15  -9 35.9036 3.44116   0
   0  16  -9 2.52738 0.98712   0
   0 -16  -9-0.59568 0.71481   0
   0  16  -9-0.98712 1.16583   0
   0  16   9-0.06808 0.75736   0
   0  17  -9  93.346 8.86972   0
   0 -17  -9  100.68 8.77741   0
   0  17   9 94.7978 8.81937   0
   0  17  -9 93.4719 9.03755   0
   0  18   9  1.1992 0.86838   0
   0  18  -9 2.57207 1.05033   0
   0 -18  -9 0.53757 0.76087   0
   0  18  -9 1.35633 1.24882   0
   0  19  -9 7.64241 1.38508   0
   0 -19  -9 7.69944 1.14066   0
   0  19   9 7.77277 1.31176   0
   0  20  -9 1.22753 1.05905   0
   0 -20  -9 0.15244 0.74615   0
   0  20   9-0.64185  0.8344   0
   0  21  -9 0.87661 1.04245   0
   0 -21  -9 1.76901 0.78184   0
   0  21   9 0.95558 0.92399   0
   0  22  -9-2.54884 1.09569   0
   0  22   9 1.02575 0.91696   0
   0 -22  -9 0.17873 0.79263   0
   0  23   9 0.89433 0.97842   0
   0 -23  -9 1.36825 0.83318   0
   0  23  -9-0.35162 1.07778   0
   0  24   9  0.3608 0.93958   0
   0 -24  -9 -0.4961 0.78925   0
   0  24  -9 -0.7667 1.07488   0
   0  25   9 2.62304 1.13049   0
   0  25  -9 2.44571 1.20438   0
   0 -25  -9 1.63293 0.88666   0
   0 -26  -9 0.82021 0.86376   0
   0  26   9-1.35734  1.1033   0
   0  26  -9 0.42099 1.14685   0
   0  27  -9 18.5411 2.47357   0
   0 -27  -9 18.3486 2.19556   0
   0  27   9 20.8079  2.4807   0
   0  28   9  0.6579 1.14083   0
   0  28  -9 6.52304  1.3718   0
   0 -28  -9 2.46364 0.90287   0
   0  29  -9 21.7313 2.76881   0
   0  29   9 22.6451 2.77568   0
   0 -29  -9 22.3978 2.45963   0
   0 -30  -9 1.42284 1.37564   0
   0  30  -9 7.49183 1.47004   0
   0  30   9 0.95755 1.29472   0
   0  31   9  21.918 2.65372   0
   0   0  10 13.3275 1.68846   0
   0   0 -10 11.6011 1.62206   0
   0   0 -10 11.7244 1.61258   0
   0   0  10 12.4737 1.67898   0
   0   0 -10 13.4887 1.61258   0
   0  -1  10-0.90071  0.8533   0
   0  -1 -10-0.73953 0.82486   0
   0   1 -10-0.18014 0.91019   0
   0   1 -10-0.17066 0.82486   0
   0  -1 -10-0.61627 0.77745   0
   0   1  10 -0.6542 0.96708   0
   0   1  10  -1.005 0.81538   0
   0  -1 -10 1.09981 0.91019   0
   0   1  10-1.44113 0.77745   0
   0  -1  10-0.83434 0.81538   0
   0   1 -10-1.25151 0.84382   0
   0  -2 -10 15.5833  1.7988   0
   0   2 -10 15.2235 1.84613   0
   0  -2 -10 13.9265 1.75146   0
   0   2  10 12.7525 1.64732   0
   0   2 -10 13.7466 1.72306   0
   0   2  10 14.4661 1.64732   0
   0  -2 -10 14.8259 1.63785   0
   0  -2  10 12.9797 1.66625   0
   0   2 -10 13.1312 1.72306   0
   0  -2  10 12.9229 1.74199   0
   0   3 -10-1.46389 0.75556   0
   0  -3  10-0.58556 0.75556   0
   0   3  10-0.41556 0.74611   0
   0  -3 -10 0.48167 0.82167   0
   0  -3 -10 0.43445 0.82167   0
   0   3  10 0.21722 0.81222   0
   0  -3  10-0.99167 1.07667   0
   0   3 -10-0.61389 0.77445   0
   0  -3 -10-0.52889 0.68945   0
   0   3 -10-0.22667 0.98223   0
   0  -4  10 33.5842 3.23794   0
   0   4  10 33.2265 3.17205   0
   0  -4 -10  31.617 3.15323   0
   0   4 -10 34.3937 3.23794   0
   0  -4 -10 31.3534  3.1344   0
   0  -4 -10 30.5533 3.16264   0
   0   4 -10 32.3041 3.29441   0
   0   4  10 34.2619 3.15323   0
   0  -5 -10 0.42174 0.63729   0
   0  -5 -10 0.61855 0.82473   0
   0  -5  10 -1.0028 0.77787   0
   0   5  10-0.19681 0.67478   0
   0   5 -10-0.47797  1.0028   0
   0  -5 -10-0.21555 0.69353   0
   0   6 -10 47.8445 4.56816   0
   0  -6 -10 44.3671 4.40967   0
   0  -6 -10 44.3671 4.39103   0
   0  -6 -10 45.3646 4.33509   0
   0   6  10 53.6899 4.42832   0
   0  -7 -10-0.25943 0.54665   0
   0  -7 -10-0.41694 0.86167   0
   0  -7 -10 0.98212 0.64857   0
   0   7 -10-0.99139 0.98212   0
   0   7  10 1.02845 0.77829   0
   0  -8 -10 0.91079 0.56119   0
   0   8 -10 0.42319 0.77279   0
   0   8 -10 0.82799 1.09479   0
   0  -8 -10 0.95679 0.65319   0
   0  -9 -10 0.70277 0.63888   0
   0   9 -10-1.41467 1.10436   0
   0  -9 -10 0.34682 0.55674   0
   0   9 -10-0.25555 0.69364   0
   0  10 -10 1.04942 1.15798   0
   0  10 -10 0.36187 0.84135   0
   0 -10 -10 0.33473 0.62423   0
   0 -11 -10-0.21504 0.60927   0
   0  11 -10 -0.3584 1.08414   0
   0  11 -10  0.1792 0.85119   0
   0  12  10 8.49437 1.33888   0
   0  12 -10 10.4185 1.44528   0
   0 -12 -10 10.4451 1.29455   0
   0  12 -10 10.0638 1.73789   0
   0  13 -10-0.89433  1.1223   0
   0 -13 -10 0.03507 0.62252   0
   0  13 -10 1.13983 0.87679   0
   0  13  10-0.06138 0.78912   0
   0 -14 -10 27.0402 2.60785   0
   0  14 -10 30.5578 2.97174   0
   0  14 -10 24.3371  2.7638   0
   0  14  10 23.1674  2.6685   0
   0  15  10-0.26522 0.76143   0
   0  15 -10-0.29944 0.89831   0
   0 -15 -10-1.24053 0.62454   0
   0  15 -10 -1.0352 1.15497   0
   0 -16 -10 2.40618 0.81894   0
   0  16 -10 2.36396  1.0469   0
   0  16 -10 2.70167 1.34239   0
   0  16  10 3.19979 0.97091   0
   0  17 -10 1.16573 0.98254   0
   0  17 -10 1.33226 1.43218   0
   0  17  10 1.76525 0.86597   0
   0 -17 -10-0.22482 0.70776   0
   0  18  10 0.72232 0.85365   0
   0  18 -10 1.83043 1.05065   0
   0  18 -10 0.36937 1.32973   0
   0 -18 -10 1.63343 0.76336   0
   0  19 -10 0.53379 1.00288   0
   0 -19 -10-0.77642 0.71172   0
   0  19 -10-1.60946  1.1889   0
   0  19  10-0.21837 0.84113   0
   0  20 -10 3.37741 1.21077   0
   0  20  10 4.47666 1.11518   0
   0 -20 -10 3.48892 0.93197   0
   0 -21 -10-0.47837 0.72148   0
   0  21 -10-0.46269 1.02732   0
   0  21  10 0.31369  0.9489   0
   0  22 -10-1.33519 1.11909   0
   0 -22 -10-0.16207 0.80266   0
   0  22  10 0.33187 0.94158   0
   0 -23 -10-0.12908 0.77449   0
   0  23 -10 0.44799 1.13895   0
   0  23  10 -0.2126 0.94154   0
   0  24 -10 3.50991 1.28448   0
   0  24  10  2.6511 1.11272   0
   0 -24 -10   3.256 0.94095   0
   0 -25 -10-1.54158 0.75611   0
   0  25  10 0.54322 1.02038   0
   0  25 -10 0.05139 1.10113   0
   0 -26 -10-0.44717 0.80779   0
   0  26  10 0.67075 1.18283   0
   0  26 -10-0.15146 1.16841   0
   0  27  10-1.36724 1.10513   0
   0 -27 -10-0.25503 0.87843   0
   0  27 -10 2.40153 1.26098   0
   0  28  10 5.78088 1.48174   0
   0  28 -10 5.59305 1.49566   0
   0 -28 -10 5.75305 1.17565   0
   0  29 -10 7.47872  1.5094   0
   0  29  10 2.13775 1.15425   0
   0 -29 -10 3.09394 1.04497   0
   0  30 -10 4.61941 1.46159   0
   0  30  10 6.05418 1.52193   0
   0  31  10 0.90156 1.34247   0
   0   0 -11-1.32431 0.77956   0
   0   0 -11-0.46961 0.94862   0
   0   0 -11-0.61989 0.90166   0
   0   0  11 -1.9348  0.9674   0
   0  -1 -11 54.2048 4.81591   0
   0   1 -11 54.8619 4.83468   0
   0   1  11 47.8868 4.80652   0
   0  -1 -11 47.5019 4.83468   0
   0   1 -11 41.1183 4.81591   0
   0  -1  11 51.2289 4.87223   0
   0   1 -11 54.5991 4.84407   0
   0  -1 -11 53.6884 4.82529   0
   0   2 -11 0.10312 0.85305   0
   0   2  11-0.35622 0.82493   0
   0  -2 -11 -0.5812 0.79681   0
   0  -2 -11-0.92805 0.76869   0
   0   2 -11-1.30302 0.86243   0
   0  -2 -11 0.96554 0.81556   0
   0   2 -11-0.22498  0.8718   0
   0   3 -11 14.3082 1.83295   0
   0  -3 -11 15.1592 1.80489   0
   0  -3 -11 16.6275 1.90776   0
   0  -3 -11 16.8332 1.80489   0
   0   3  11 14.0557 1.76749   0
   0   3 -11 17.1699 1.90776   0
   0   3 -11 16.3376 2.03869   0
   0   4  11-0.06524 0.73632   0
   0  -4 -11 0.40078 0.76428   0
   0   4 -11  0.5872 0.78293   0
   0  -4 -11-0.35418 0.81089   0
   0  -4 -11 0.02796 0.84817   0
   0   4 -11-1.29556 0.97866   0
   0   4 -11-0.26098 0.82021   0
   0  -5 -11 73.1413 6.90485   0
   0  -5 -11 72.9185   6.877   0
   0   5 -11 72.9649 7.04406   0
   0  -5 -11 82.7282 6.96981   0
   0  -6 -11 1.46796 0.66474   0
   0   6 -11 0.60934 1.08943   0
   0  -6 -11-0.61858  0.7109   0
   0  -6 -11 0.50779 0.84939   0
   0   7 -11 9.90106 1.64253   0
   0  -7 -11 8.04748 1.15619   0
   0  -7 -11 9.96529 1.35807   0
   0  -7 -11 7.48773 1.08278   0
   0  -8 -11 0.81097 0.90209   0
   0   8 -11-0.97499 1.08433   0
   0  -8 -11 -0.2278 0.54672   0
   0  -8 -11 0.85653  0.6105   0
   0  -9 -11 37.1654 3.40826   0
   0  -9 -11 34.8872 3.44442   0
   0   9 -11 36.7315 3.59811   0
   0   9 -11 36.2614 3.74276   0
   0  10 -11-0.88723 0.78865   0
   0 -10 -11-0.12547 0.54668   0
   0  10 -11-1.99851 1.02166   0
   0 -10 -11 -0.3764 0.62733   0
   0  11 -11 1.23387 1.21612   0
   0 -11 -11 1.50905 0.63025   0
   0 -11 -11   3.098 0.73677   0
   0  11 -11 2.36123 0.92319   0
   0 -12 -11-0.64135 0.61499   0
   0  12  11-1.40569 0.77313   0
   0  12 -11 0.36899 1.14212   0
   0  12 -11-1.27391 0.86099   0
   0 -13 -11-0.79068 0.65165   0
   0  13 -11 0.64297 1.19905   0
   0  13  11  0.1564 0.76461   0
   0  13 -11-1.03396 0.76461   0
   0  14 -11-0.36923 1.13347   0
   0  14 -11-1.59716 0.87586   0
   0 -14 -11 1.03042 0.69554   0
   0  14  11-1.08194 0.76423   0
   0  15 -11 15.5786 2.25581   0
   0  15  11 18.9878 2.16252   0
   0  15 -11  21.057  2.4763   0
   0 -15 -11  20.616 2.09468   0
   0  16  11-0.14229  0.8119   0
   0  16 -11-1.41456 0.91235   0
   0  16 -11 0.51058 1.42293   0
   0 -16 -11-0.59428 0.68635   0
   0  17 -11 3.28615 1.43666   0
   0  17  11 5.91177 1.06511   0
   0 -17 -11 3.60816 0.91649   0
   0  17 -11 3.81458 1.13942   0
   0  18 -11-0.46403 0.96877   0
   0 -18 -11-0.54544  0.7164   0
   0  18 -11-1.06646  1.2944   0
   0  18  11-0.27679 0.88736   0
   0  19 -11 1.68482 1.55645   0
   0  19  11 1.46017 0.90659   0
   0  19 -11 0.77822 1.06705   0
   0 -19 -11  1.1553  0.7702   0
   0  20  11-0.51371 0.83774   0
   0  20 -11 1.39097 1.05904   0
   0 -20 -11 -1.4542 0.68758   0
   0 -21 -11 4.19464 0.99613   0
   0  21 -11  4.2569 1.34633   0
   0  21  11 4.98065 1.15956   0
   0 -22 -11-0.58219 0.73539   0
   0  22  11  0.4826  0.9652   0
   0  22 -11-0.13023 1.10309   0
   0 -23 -11-0.16583 0.77639   0
   0  23 -11-0.09045 1.10052   0
   0  23  11-0.78393 0.96484   0
   0 -24 -11 0.42262 0.84525   0
   0  24  11 0.24468 0.96388   0
   0  24 -11-0.59316 1.14183   0
   0  25 -11-1.85131 1.10787   0
   0  25  11-0.21866 1.11516   0
   0 -25 -11-1.31195 0.84548   0
   0 -26 -11-2.78608 0.80932   0
   0  26  11-0.02149 1.04568   0
   0  26 -11-1.42527 1.16743   0
   0  27 -11 0.81617 1.21018   0
   0  27  11 1.56902 1.21722   0
   0 -27 -11-0.14072 0.88653   0
   0  28  11 1.04346 1.17476   0
   0  28 -11 1.08492 1.27841   0
   0 -28 -11 0.04837 0.87761   0
   0 -29 -11 5.41497 1.30964   0
   0  29  11 8.21067 1.66249   0
   0  29 -11 7.66781 1.60821   0
   0  30  11 1.17922 1.11926   0
   0  30 -11 2.01867 1.30581   0
   0   0 -12-0.88274 0.96636   0
   0   0 -12 1.08716 0.96636   0
   0   0  12-0.38097 0.99424   0
   0   0 -12 1.57034  1.0407   0
   0   1  12-0.34364 0.92875   0
   0  -1 -12  1.3374 0.90089   0
   0  -1 -12 1.32812 1.04949   0
   0   1 -12 0.62226  0.9659   0
   0  -1 -12-0.21361 0.90089   0
   0   1 -12-0.13003  0.8916   0
   0   1 -12  1.4117 0.91018   0
   0   2 -12 0.26895 1.03872   0
   0  -2 -12 2.04035 1.02017   0
   0  -2 -12 0.12057 0.90888   0
   0  -2 -12 1.15929 0.94598   0
   0   2 -12 -0.9738 0.90888   0
   0   2 -12 0.34315 0.86251   0
   0   2  12 0.30605 0.87179   0
   0  -3 -12 0.39785 0.90673   0
   0   3 -12 0.46262 0.89748   0
   0   3  12-0.63841 0.85122   0
   0  -3 -12 0.74944 0.84196   0
   0   3 -12 0.23131  0.9715   0
   0  -3 -12 0.23131 0.80495   0
   0   3 -12-0.53664 0.84196   0
   0  -4 -12 0.70086 0.78385   0
   0  -4 -12 0.41498 0.79307   0
   0   4  12 0.20288  0.8023   0
   0   4 -12-0.59942 0.81152   0
   0  -4 -12  0.2951 0.88529   0
   0   4 -12  0.1291  1.0144   0
   0   4 -12 -0.4242 0.94062   0
   0  -5 -12-0.03673 0.78054   0
   0  -5 -12 0.39486 0.83564   0
   0  -5 -12 0.76217 0.74381   0
   0   5 -12 0.06428 1.05602   0
   0   5  12 0.80809 0.77136   0
   0  -6 -12 2.85945 0.81307   0
   0   6 -12 2.83204 1.21504   0
   0  -6 -12 2.76809 1.00492   0
   0  -6 -12 2.14687 0.87702   0
   0  -7 -12 0.08172 0.63564   0
   0   7 -12 0.05448  1.1169   0
   0  -7 -12-0.09081 0.70828   0
   0  -7 -12 0.42678 0.89897   0
   0  -8 -12 2.03802 1.00097   0
   0   8 -12  2.1823 1.24445   0
   0  -8 -12 2.91274  0.8116   0
   0  -8 -12 2.46185 0.68535   0
   0  -9 -12-0.48318 0.55476   0
   0   9 -12-0.86794 1.07374   0
   0  -9 -12-0.09843  0.8232   0
   0  -9 -12 0.48318 0.69793   0
   0 -10 -12  1.5879 0.69193   0
   0  10 -12 0.70968 1.17097   0
   0 -10 -12 0.39032 0.55887   0
   0  10 -12 1.79193 0.87823   0
   0 -11 -12-0.16697 0.55363   0
   0  11 -12-1.04574 0.83483   0
   0 -11 -12 0.87877 0.67665   0
   0  11 -12-1.05452 1.25664   0
   0 -12 -12  2.2877 0.74807   0
   0 -12 -12  1.1308 0.63499   0
   0  12 -12 1.32217 0.95683   0
   0  12 -12  1.1743 1.20909   0
   0 -13 -12 0.27532  0.6711   0
   0  13 -12-1.06687 0.77434   0
   0  13 -12-0.62808 1.17012   0
   0  13  12-0.73993 0.84318   0
   0  14 -12 2.38969 1.31815   0
   0  14 -12-0.76538 0.98649   0
   0  14  12 0.42521 0.82491   0
   0 -14 -12 1.78589 0.73987   0
   0  15 -12-1.45324 0.94922   0
   0  15  12-0.98283 0.77282   0
   0 -15 -12-0.93242 0.71402   0
   0  15 -12 0.94083 1.36924   0
   0  16 -12-1.54238 0.92875   0
   0  16 -12-1.60872 1.27703   0
   0 -16 -12 0.73802 0.74631   0
   0  16  12 0.04146 0.82924   0
   0 -17 -12-0.64637 0.71183   0
   0  17  12-0.06546  0.8591   0
   0  17 -12   -0.36 1.00638   0
   0  17 -12-0.96547 1.28456   0
   0 -18 -12 1.72672 0.86336   0
   0  18 -12 0.54868 1.02474   0
   0  18 -12 0.91984 1.61376   0
   0  18  12 2.00106 0.93598   0
   0  19  12 1.24074 0.97032   0
   0  19 -12-1.52706 1.43162   0
   0  19 -12  0.1193 1.03395   0
   0 -19 -12 1.05781 0.81125   0
   0  20  12 0.47802 0.93253   0
   0 -20 -12 0.37615 0.76797   0
   0  20 -12-0.16456 1.32435   0
   0  20 -12 -1.1833 1.04224   0
   0  21 -12-0.54026 1.04193   0
   0 -21 -12-0.84898 0.75636   0
   0  21  12-1.08824 0.94931   0
   0  22  12-0.64588 0.98022   0
   0 -22 -12-0.76746 0.79785   0
   0  22 -12-0.44832   1.079   0
   0  23 -12 0.53845 1.12925   0
   0  23  12-0.05983 0.99464   0
   0 -23 -12-1.00959 0.79272   0
   0 -24 -12-1.53749   0.743   0
   0  24 -12-1.18438 1.15496   0
   0  24  12-0.41932 0.96369   0
   0 -25 -12-2.50238 0.78832   0
   0  25 -12-1.09931 1.12101   0
   0  25  12-1.44646 0.99806   0
   0  26 -12-0.62551 1.20126   0
   0  26  12-0.54021 1.05199   0
   0 -26 -12-3.03514 0.83164   0
   0  27 -12 1.50855 1.27109   0
   0  27  12 1.57839 1.12443   0
   0 -27 -12-1.44569 0.84507   0
   0 -28 -12-0.77524 0.87129   0
   0  28 -12-1.07711 1.17316   0
   0  28  12 0.59687 1.26235   0
   0  29  12 0.98376 1.30044   0
   0  29 -12  2.2303 1.30044   0
   0  30 -12 1.03883 1.40275   0
   0  30  12 0.29114  1.2638   0
   0   0 -13-0.10104 0.90017   0
   0   0 -13 1.21247  1.0655   0
   0   0 -13 0.65216 0.96446   0
   0   1 -13  7.4183 1.44143   0
   0   1 -13 8.41903 1.39552   0
   0   1 -13 9.94309 1.51487   0
   0   1  13 5.95851 1.41388   0
   0  -1 -13 8.80464 1.38634   0
   0  -1 -13 12.5964 1.50569   0
   0  -1 -13 8.08851 1.48733   0
   0  -2 -13-0.01834 0.98099   0
   0   2  13 0.26588 0.96266   0
   0   2 -13 0.59593 0.96266   0
   0  -2 -13 -0.0275 0.91682   0
   0   2 -13-1.54025 0.85264   0
   0   2 -13  0.4309 0.95349   0
   0  -2 -13-0.55926 0.86181   0
   0  -3 -13 6.56734 1.12504   0
   0  -3 -13 5.10386 1.17993   0
   0   3 -13 7.81129 1.30798   0
   0   3 -13 4.07028  1.1159   0
   0  -3 -13 5.67096 1.12504   0
   0   3  13 4.25322 1.08846   0
   0   3 -13 2.37814  1.0976   0
   0   4  13-1.54987 0.82964   0
   0  -4 -13 0.15499  0.8114   0
   0   4 -13 0.60171 0.88434   0
   0   4 -13-1.26724 1.01197   0
   0  -4 -13-0.14587 0.82964   0
   0  -4 -13-0.41026 0.78405   0
   0   4 -13-1.43135 0.85698   0
   0  -5 -13 6.23713 1.18024   0
   0   5  13 6.94528 1.15301   0
   0   5 -13 6.19174 1.37998   0
   0  -5 -13 4.72097 1.18932   0
   0  -5 -13  6.4641 1.10761   0
   0  -6 -13 0.11743 0.89424   0
   0  -6 -13-0.82198 0.79488   0
   0   6 -13 0.11743 1.09296   0
   0  -6 -13 0.39744 0.73165   0
   0  -7 -13  15.776 1.88557   0
   0  -7 -13 15.4617 1.68804   0
   0   7 -13 14.6087 2.04719   0
   0  -7 -13 15.4527 1.75089   0
   0   8 -13-0.42805 1.24847   0
   0  -8 -13 0.37454 0.64207   0
   0  -8 -13-0.42805  0.7045   0
   0  -8 -13-0.35671 0.80259   0
   0  -9 -13 0.56636 0.70795   0
   0   9 -13-0.50441 1.15042   0
   0  -9 -13-0.13274 0.96458   0
   0  -9 -13 0.08849 0.58406   0
   0 -10 -13 0.77214 0.71072   0
   0  10 -13 -0.6493 1.13189   0
   0 -10 -13-1.63203 0.91253   0
   0 -10 -13  0.4124 0.57033   0
   0  11 -13-0.09562 0.89539   0
   0  11 -13-0.32165 1.18226   0
   0 -11 -13-0.73022 0.66068   0
   0 -11 -13-0.31295 0.56505   0
   0 -11 -13 0.45204  1.0084   0
   0 -12 -13-0.21515 0.55079   0
   0  12 -13-1.10157 0.88642   0
   0 -12 -13-0.78315 0.65406   0
   0  12 -13-0.66266 1.23066   0
   0 -13 -13 1.20043 0.63001   0
   0 -13 -13 2.06031 0.76623   0
   0  13 -13 0.34055 0.95353   0
   0  13 -13 2.03477 1.31962   0
   0  14 -13-0.43766 1.18673   0
   0 -14 -13-0.42083 0.58915   0
   0 -14 -13 0.36191 0.72382   0
   0  14 -13-0.08416 1.00998   0
   0  14  13-1.11939  0.8164   0
   0 -15 -13 0.84813 0.73172   0
   0  15  13-0.59868  0.8315   0
   0  15 -13-0.98118 0.94791   0
   0  15 -13-1.35535   1.214   0
   0  16 -13 0.38588 1.04271   0
   0  16  13-0.46799 0.88671   0
   0  16 -13 0.41052  1.3547   0
   0 -16 -13-0.38588  0.7143   0
   0  17 -13 6.38485 1.79067   0
   0  17  13 8.48342 1.36124   0
   0 -17 -13 8.02157  1.2478   0
   0  17 -13 6.71706 1.44226   0
   0  18 -13-0.65536 1.42262   0
   0  18 -13 1.36667 1.07096   0
   0  18  13-1.29474 0.84718   0
   0 -18 -13-0.43957 0.75926   0
   0  19 -13 2.60817 1.16619   0
   0  19  13 0.85889 0.98496   0
   0 -19 -13 1.06376 0.81161   0
   0  19 -13 2.19843 1.48138   0
   0 -20 -13 0.62899 0.83866   0
   0  20 -13-2.48492 1.02503   0
   0  20  13 0.08542 0.94737   0
   0  20 -13 0.29508 1.44436   0
   0  21 -13 4.80398 1.37694   0
   0 -21 -13 5.59954 1.11685   0
   0  21  13 6.79289 1.32339   0
   0 -22 -13 0.35404 0.79095   0
   0  22  13-0.28625 1.00187   0
   0  22 -13 0.33898 1.11486   0
   0 -23 -13-0.80076 0.81559   0
   0  23 -13-0.95646 1.14183   0
   0  23  13 0.33365 0.95646   0
   0  24 -13-0.53246 1.18163   0
   0 -24 -13-1.64115 0.83152   0
   0  24  13-1.11599 0.99199   0
   0  25 -13-0.63833 1.17625   0
   0 -25 -13-0.13627 0.83915   0
   0  25  13 0.24386 1.05432   0
   0  26 -13 1.05755 1.48056   0
   0 -26 -13-1.73438 0.80373   0
   0  26  13 -1.2056  1.0364   0
   0  27  13 5.66066  1.3095   0
   0 -27 -13 3.13865 0.97693   0
   0  27 -13 2.25872 1.38572   0
   0 -28 -13  0.2723 0.87816   0
   0  28  13 1.21173 1.06877   0
   0  28 -13 1.33426 1.30703   0
   0  29  13 0.50823 1.33076   0
   0  29 -13-0.07356 1.25051   0
   0   0 -14 51.4172   4.718   0
   0   0 -14 46.8897  4.7543   0
   0   0 -14 47.7516   4.718   0
   0   1 -14 1.26964 0.95223   0
   0   1 -14-1.16989 0.99758   0
   0   1 -14-0.73458 1.03385   0
   0  -1 -14-0.65296 0.91596   0
   0  -1 -14-1.39661 0.92503   0
   0  -1 -14 0.21765 1.06106   0
   0  -2 -14 15.3504  1.8656   0
   0  -2 -14 16.0115 1.97427   0
   0  -2 -14 14.7074 1.83843   0
   0   2 -14 14.6621 1.90182   0
   0   2 -14  16.573 1.98333   0
   0   2 -14  11.583 1.89277   0
   0   3 -14-1.86129 0.98486   0
   0   3  14-0.37949 0.90354   0
   0  -3 -14 0.18974 0.96679   0
   0  -3 -14-0.35238 0.85836   0
   0   3 -14-1.21074 0.96679   0
   0   3 -14-0.20781 1.12943   0
   0  -3 -14 1.05714 1.01196   0
   0   4 -14 14.8965 1.82828   0
   0  -4 -14 13.7617 1.79226   0
   0   4 -14  15.608 2.03543   0
   0  -4 -14 15.9682 1.72921   0
   0  -4 -14 13.2753 1.79226   0
   0   4 -14 12.1135 1.79226   0
   0   4  14 10.9967 1.66617   0
   0  -5 -14 0.84311 0.95971   0
   0   5  14-0.68166 0.84311   0
   0   5 -14-1.81178 1.00455   0
   0  -5 -14 0.10763 0.78929   0
   0  -5 -14-0.52021 0.78032   0
   0  -6 -14 3.21276 1.04415   0
   0  -6 -14 2.75762 0.91028   0
   0  -6 -14 3.60543 0.93705   0
   0   6 -14 4.14089 1.31188   0
   0  -7 -14 1.26868 0.86945   0
   0  -7 -14 0.33713 0.70975   0
   0  -7 -14 0.64765 0.94042   0
   0   7 -14-0.19518 1.12673   0
   0  -8 -14 0.63448  0.7226   0
   0   8 -14-1.52452 1.05747   0
   0  -8 -14-0.11456 0.68736   0
   0  -8 -14 0.45824 0.97816   0
   0  -9 -14 1.17192 0.66467   0
   0  -9 -14 1.51301 0.79586   0
   0  -9 -14  0.4023 0.86582   0
   0   9 -14-0.86582 1.11945   0
   0 -10 -14 11.1617 1.35293   0
   0 -10 -14 12.4366 1.63913   0
   0  10 -14 14.2665 2.13347   0
   0 -10 -14 11.2397 1.49169   0
   0 -11 -14-0.18046 0.64451   0
   0  11 -14-1.44371  1.1945   0
   0 -11 -14-0.41249 0.87654   0
   0 -11 -14 0.32655 0.56717   0
   0 -12 -14 29.8571 3.18226   0
   0  12 -14 31.9928   3.412   0
   0 -12 -14 29.8656 3.03761   0
   0 -12 -14 30.5463   2.927   0
   0 -13 -14-0.63983 0.69876   0
   0 -13 -14 0.84188  0.5809   0
   0  13 -14-0.47145 0.96816   0
   0  13 -14 0.56406 1.32175   0
   0 -14 -14 21.7927 2.18093   0
   0  14  14 21.8842 2.49725   0
   0  14 -14 20.2027 2.43898   0
   0 -14 -14 24.6312 2.33909   0
   0  14 -14 18.7876 2.70535   0
   0  15  14 0.46887 0.88016   0
   0  15 -14-0.94596 0.96242   0
   0 -15 -14-0.48532 0.78967   0
   0 -15 -14-0.84725 0.60048   0
   0  15 -14 0.87193 1.28322   0
   0  16 -14 18.3602  2.3722   0
   0  16  14 14.2576 1.95788   0
   0  16 -14 15.9555   2.031   0
   0 -16 -14 14.2576  1.8279   0
   0 -16 -14 14.9075 1.66542   0
   0  17 -14 1.48354 1.51561   0
   0 -17 -14 1.05051 0.79389   0
   0  17 -14 0.74578 1.04249   0
   0  17  14-0.94626 0.91418   0
   0 -17 -14 0.02406 0.66559   0
   0 -18 -14  5.9179 1.16301   0
   0  18 -14 9.44649 2.06494   0
   0  18 -14 6.55083 1.48739   0
   0  18  14 6.90686 1.32915   0
   0 -19 -14-1.76324 0.75679   0
   0  19 -14-1.38875 1.10008   0
   0  19 -14-1.73203 1.48237   0
   0  19  14-0.09362 0.95964   0
   0  20  14 0.29224 0.96131   0
   0  20 -14 0.59217 1.54578   0
   0 -20 -14-0.16919 0.78443   0
   0  20 -14-0.00769 1.16126   0
   0  21  14-0.26521 1.00781   0
   0  21 -14 1.79587 1.47762   0
   0  21 -14 1.21998 1.17452   0
   0 -21 -14-0.69713 0.78048   0
   0  22 -14 3.17195 1.26132   0
   0  22  14 1.71659 1.03741   0
   0 -22 -14 3.40332 0.98517   0
   0  23  14 1.56485 1.06527   0
   0 -23 -14 1.30037 0.86691   0
   0  23 -14 2.44646 1.30037   0
   0  24 -14 6.45455 1.53232   0
   0 -24 -14 4.31508 1.14201   0
   0  24  14 6.67862 1.38776   0
   0 -25 -14-3.31262 0.86014   0
   0  25 -14 0.64689 1.21557   0
   0  25  14-1.99752 1.08762   0
   0  26  14 6.88432 1.43977   0
   0 -26 -14 3.59941 1.11128   0
   0  26 -14 5.40262 1.50966   0
   0 -27 -14-0.85874 0.87248   0
   0  27 -14-2.19837 1.66939   0
   0  27  14-1.18849 1.17475   0
   0  28 -14 5.31319 1.64729   0
   0  28  14 7.04825 1.57978   0
   0  29  14 3.74785 1.35984   0
   0  29 -14  0.1791 1.40627   0
   0   0 -15-1.13737 0.88661   0
   0   0 -15-0.40301 0.97617   0
   0   0 -15 0.53734 1.00303   0
   0   1 -15  3.7149 1.20846   0
   0   1 -15 3.16886 1.24427   0
   0  -1 -15 5.55893 1.28008   0
   0  -1 -15 4.51159  1.1637   0
   0   1 -15 5.42466 1.30693   0
   0  -1 -15 6.76739 1.23532   0
   0  -2 -15 0.00894 0.91181   0
   0   2 -15 0.46485  1.0459   0
   0   2 -15-0.99227 1.02802   0
   0  -2 -15-0.57212 0.97439   0
   0   2 -15 1.76105 0.99227   0
   0  -2 -15 0.05364 0.99227   0
   0   3 -15-0.88298 0.94542   0
   0  -3 -15-0.12487 0.88298   0
   0   3 -15-0.69568  0.9365   0
   0   3 -15  1.7838 1.04353   0
   0  -3 -15 0.30325 1.00785   0
   0  -3 -15 2.19408 0.97217   0
   0  -4 -15 0.24005 0.87129   0
   0  -4 -15 0.22227 0.99576   0
   0   4  15-0.43565 0.90685   0
   0   4 -15 1.09356 1.04022   0
   0   4 -15-1.30694 0.95131   0
   0  -4 -15-1.17358 0.82684   0
   0   4 -15-0.45343 0.89797   0
   0  -5 -15 32.5143 3.01059   0
   0  -5 -15 27.9453 3.08142   0
   0   5 -15 34.6395 3.30279   0
   0  -5 -15 28.0782 3.09028   0
   0   5  15 26.2718 3.01944   0
   0  -6 -15 1.61242 0.98683   0
   0  -6 -15 0.37006  0.8018   0
   0  -6 -15 0.65202 0.81061   0
   0   6 -15  0.9604 1.11019   0
   0  -7 -15 35.4256 3.67046   0
   0  -7 -15 35.8549 3.54782   0
   0   7 -15 38.7982  3.8369   0
   0  -7 -15 37.3616 3.65294   0
   0   8 -15-0.20885 1.32271   0
   0  -8 -15-0.46991 0.73097   0
   0  -8 -15 0.73097  0.8354   0
   0  -8 -15-1.07905 0.93982   0
   0  -9 -15 6.03751 1.33015   0
   0   9 -15 6.97898   1.572   0
   0  -9 -15 6.87533 1.12286   0
   0  -9 -15 6.46937 1.07103   0
   0  10 -15-0.01713 1.19929   0
   0 -10 -15  0.0514 0.61678   0
   0 -10 -15-0.22273 0.73671   0
   0 -10 -15-0.30839 0.98513   0
   0  11 -15 1.37529 1.34133   0
   0 -11 -15 1.94408 1.11211   0
   0 -11 -15 2.54683  0.8829   0
   0 -11 -15 2.60625 0.71311   0
   0 -12 -15 0.10088 0.75663   0
   0  12 -15-0.66416  1.3199   0
   0 -12 -15 0.48761 1.10132   0
   0 -12 -15 0.35309 0.60531   0
   0 -13 -15 57.7466 5.26633   0
   0 -13 -15 58.5453 5.35785   0
   0  13 -15 48.4702 5.52424   0
   0 -13 -15 56.6401 5.14986   0
   0  14 -15 1.59624 1.43168   0
   0 -14 -15 1.71144  1.2013   0
   0  14 -15 2.32031  1.0861   0
   0 -14 -15-0.23861 0.78989   0
   0 -14 -15-0.87218 0.59242   0
   0 -15 -15 5.88807 1.14671   0
   0  15  15 6.97785 1.36629   0
   0  15 -15 6.20524 1.30936   0
   0  15 -15 5.40824 1.68347   0
   0 -15 -15  4.6763 0.91086   0
   0  16  15 -0.0241 0.92389   0
   0 -16 -15-1.06046 0.78731   0
   0  16 -15 0.65074 1.05243   0
   0 -16 -15 0.12854 0.61057   0
   0  16 -15-0.29725 1.32558   0
   0  17  15 38.0969 3.70419   0
   0  17 -15 32.2114 3.92629   0
   0  17 -15 33.5202 3.71212   0
   0 -17 -15 36.8754 3.38692   0
   0 -17 -15 34.5275 3.51383   0
   0 -18 -15-0.46181  0.6575   0
   0  18 -15-1.28369 1.46372   0
   0  18 -15-1.45589 1.11148   0
   0 -18 -15 0.13306 0.82187   0
   0  18  15-0.03131  0.9158   0
   0 -19 -15-0.88787 0.80294   0
   0 -19 -15-0.40147 0.67169   0
   0  19  15-0.38603 0.89559   0
   0  19 -15-1.04228 1.72942   0
   0  19 -15-3.10369 1.02684   0
   0 -20 -15-0.28926 0.80688   0
   0  20 -15 0.42627 1.11136   0
   0  20 -15 1.43106 1.57569   0
   0  20  15-0.35015 0.98195   0
   0 -20 -15-0.42627 0.66225   0
   0  21 -15 0.45011  1.5529   0
   0  21 -15 1.79296 1.21531   0
   0 -21 -15 0.45011 0.86272   0
   0  21  15 0.35259 1.01276   0
   0  22 -15  1.3228 1.22673   0
   0 -22 -15-0.53947  0.8055   0
   0  22  15 1.04198 1.01981   0
   0  23  15 66.3012 6.11799   0
   0 -23 -15 60.3796  5.9143   0
   0  23 -15  62.773 6.14708   0
   0  24  15 -0.6371 1.15967   0
   0  24 -15 2.66294    1.31   0
   0 -24 -15 2.06879 0.97355   0
   0 -25 -15 1.49989 0.95063   0
   0  25 -15 1.19005 1.28159   0
   0  25  15-0.90134 1.10555   0
   0  26 -15-0.01385  1.2534   0
   0 -26 -15-1.16337 0.83791   0
   0  26  15  0.1385 1.19107   0
   0 -27 -15 3.71726 1.08931   0
   0  27 -15 3.73769 2.10372   0
   0  27  15 5.84141 1.52503   0
   0  28  15-1.29156 1.23803   0
   0  29  15 2.21635 1.38111   0
   0  29 -15 0.51298 1.42057   0
   0   0 -16  19.814 2.32327   0
   0   0 -16  19.496 2.28793   0
   0   0 -16 17.7735 2.23493   0
   0  -1 -16 0.45032 0.94478   0
   0  -1 -16 0.90946 1.04191   0
   0   1 -16 0.57393 1.03308   0
   0   1 -16-0.68872 0.88298   0
   0  -1 -16  0.1766  0.9801   0
   0   1 -16-2.09265 0.85649   0
   0  -2 -16 7.41584 1.49022   0
   0  -2 -16 7.41584  1.4814   0
   0   2 -16 9.80548 1.56076   0
   0   2 -16 7.45993 1.47259   0
   0  -2 -16 12.1158 1.53431   0
   0   2 -16 9.27641 1.54313   0
   0   3 -16-0.42231 1.00299   0
   0   3 -16-1.82122  0.9414   0
   0  -3 -16-0.14957 1.03818   0
   0  -3 -16 -0.0176 0.87982   0
   0   3 -16 0.40471 1.14376   0
   0  -3 -16-0.18476 0.92381   0
   0  -4 -16 17.1994 1.91202   0
   0  -4 -16 15.4715 1.87693   0
   0   4 -16 16.2171 2.17514   0
   0   4 -16 12.4457 1.92956   0
   0  -4 -16  13.542  1.9471   0
   0   4 -16 15.8311 2.07866   0
   0  -5 -16 1.05702 1.00461   0
   0   5 -16-0.46299 1.08323   0
   0  -5 -16-0.06989 0.78621   0
   0  -5 -16 0.06115 0.99587   0
   0  -6 -16-0.13909 0.81718   0
   0  -6 -16 1.34747 0.86064   0
   0   6 -16 0.33904 1.26923   0
   0  -6 -16 0.87803 1.03451   0
   0  -7 -16 -0.3544 0.97676   0
   0  -7 -16-0.74338 0.90761   0
   0  -7 -16 0.60507 0.82981   0
   0   7 -16-0.82117 1.13235   0
   0  -8 -16 2.58488 0.88453   0
   0  -8 -16 2.66217 1.02193   0
   0  -8 -16 2.72228 1.01334   0
   0   8 -16 3.58104 1.51142   0
   0  -9 -16-0.28985 0.72462   0
   0  -9 -16-0.75019 0.99741   0
   0  -9 -16-0.63084 0.87806   0
   0   9 -16-0.47739 1.21053   0
   0  10 -16 11.2634 2.02944   0
   0 -10 -16 11.2127 1.43752   0
   0 -10 -16 13.4112 1.77576   0
   0 -10 -16 11.9737 1.59819   0
   0 -11 -16 0.41069 0.67051   0
   0 -11 -16-0.68728 0.82138   0
   0 -11 -16  0.0922 1.05606   0
   0  11 -16-0.24306 1.29912   0
   0 -12 -16 4.83979 1.06259   0
   0 -12 -16 3.70248 1.27013   0
   0 -12 -16 5.22166 0.87996   0
   0  12 -16 1.92595 1.51088   0
   0 -13 -16-0.55055 0.83815   0
   0 -13 -16 1.85709 1.15862   0
   0  13 -16 0.88746 1.59414   0
   0 -13 -16-0.27117 0.63272   0
   0 -14 -16 35.4895 3.51968   0
   0 -14 -16 33.0265 3.34086   0
   0 -14 -16 33.9288 3.18641   0
   0  14 -16 29.0354 3.69851   0
   0  15  16 0.53842 1.05273   0
   0 -15 -16 -0.7554 1.16524   0
   0 -15 -16-0.00804 0.62682   0
   0 -15 -16 0.32948 0.90005   0
   0  15 -16 -1.7358 1.39025   0
   0  16 -16 7.60673 1.43718   0
   0 -16 -16 4.93087 0.91312   0
   0 -16 -16 4.20832 1.08781   0
   0  16 -16  5.7646 1.73891   0
   0  16  16 6.51098  1.3816   0
   0 -16 -16 4.65297 1.49276   0
   0 -17 -16 0.74492 0.65083   0
   0  17 -16 0.68219 1.14483   0
   0  17  16 1.35654 1.05858   0
   0  17 -16-0.32933 1.47416   0
   0 -17 -16 1.75645 0.87038   0
   0  18 -16-1.94268 1.49378   0
   0 -18 -16-1.03713 0.84364   0
   0  18 -16 0.04644 1.09131   0
   0  18  16 -0.8359 0.97521   0
   0 -18 -16-0.44891 0.61918   0
   0 -19 -16-0.92396 0.80178   0
   0 -19 -16 -0.1909 0.64143   0
   0  19  16-1.17595 0.92396   0
   0  19 -16  -2.077 1.49666   0
   0  19 -16-0.13745 1.13013   0
   0 -20 -16 1.34041 0.70786   0
   0  20 -16-1.38559  1.7094   0
   0 -20 -16-0.44429 0.85093   0
   0  20  16 0.95636 0.98648   0
   0  20 -16-0.27862 1.15215   0
   0 -21 -16 -0.4825  0.8982   0
   0  21  16 -0.0965 1.04666   0
   0  21 -16-0.54931   1.158   0
   0  21 -16 0.03712 1.53658   0
   0  22 -16 3.16608 1.41852   0
   0  22  16 2.40564 1.19185   0
   0 -22 -16 1.63788 1.00174   0
   0  23  16  1.0727  1.0943   0
   0 -23 -16 2.51257 0.95031   0
   0  24  16 13.1938 1.80689   0
   0 -24 -16  9.5517 1.59431   0
   0  24 -16 11.6775 2.12575   0
   0 -25 -16  -0.495 0.92725   0
   0  25  16 -0.3207 1.05274   0
   0  25 -16 0.94817 1.30373   0
   0 -26 -16 2.16701 1.02865   0
   0  26  16 3.38082 1.36467   0
   0  26 -16 4.56033 1.47439   0
   0  27  16  0.3709 1.23409   0
   0  27 -16 0.88342 1.36222   0
   0  28  16 3.37476  1.4056   0
   0   0 -17-1.13202 1.02753   0
   0   0 -17-0.49635 1.06236   0
   0   0 -17 0.40056 1.02753   0
   0   1 -17-0.24371 0.94004   0
   0  -1 -17 1.17505 0.96615   0
   0  -1 -17 0.30464 1.05319   0
   0   1 -17 0.88781 0.99226   0
   0  -1 -17 0.47002 0.99226   0
   0   1 -17 0.49613  1.0706   0
   0  -2 -17 0.54763 1.07787   0
   0  -2 -17 0.73017 0.99964   0
   0   2 -17-2.39045 0.88664   0
   0   2 -17-0.97356 1.06918   0
   0  -2 -17-0.02608 0.90402   0
   0   2 -17-0.22601 0.98226   0
   0   3 -17 16.3234 2.16836   0
   0   3 -17  14.953 2.02091   0
   0  -3 -17 18.1362 1.95153   0
   0  -3 -17 18.5091 2.11632   0
   0  -3 -17 12.7933 2.00357   0
   0   3 -17 13.8688 2.01224   0
   0   4 -17 0.18158 1.06357   0
   0  -4 -17 0.25076 0.92522   0
   0   4 -17-1.00304 1.01168   0
   0  -4 -17 0.50152 0.93386   0
   0   4 -17-1.18462 0.98574   0
   0  -4 -17 0.44964 0.92522   0
   0  -5 -17 88.2658   7.433   0
   0   5 -17 78.6365 7.49329   0
   0   5 -17 85.5011 7.62249   0
   0  -5 -17 84.8034 7.48468   0
   0  -5 -17  63.004 7.42439   0
   0  -6 -17 0.59147 0.99435   0
   0  -6 -17 0.55718 0.88291   0
   0  -6 -17-0.04286 0.84005   0
   0   6 -17 -1.1315 1.12293   0
   0  -7 -17  17.858 2.31855   0
   0   7 -17 19.3071 2.48051   0
   0  -7 -17 18.8127  2.3356   0
   0  -7 -17  22.461 2.19069   0
   0   8 -17-2.02424 1.07564   0
   0  -8 -17-0.42348 0.91472   0
   0  -8 -17-1.49065 0.85543   0
   0  -8 -17 1.11799 0.80461   0
   0  -9 -17-0.81566 0.89134   0
   0  -9 -17-0.21022 0.73157   0
   0   9 -17-1.74064 1.16883   0
   0  -9 -17 0.68112  1.0427   0
   0  10 -17-2.05219 1.40149   0
   0 -10 -17-1.65176 1.00107   0
   0 -10 -17  1.2847  0.7508   0
   0 -10 -17-0.26695 0.89262   0
   0 -11 -17 0.21502  1.1082   0
   0  11 -17 -1.2736 1.30668   0
   0 -11 -17 0.05789 0.72777   0
   0 -11 -17 1.07512 0.92626   0
   0  12 -17-2.29412 1.36828   0
   0 -12 -17-0.96681 0.83571   0
   0 -12 -17 0.08193 0.98319   0
   0 -12 -17 0.63088 0.71281   0
   0 -13 -17 95.3052 8.73637   0
   0 -13 -17 89.4566 8.63092   0
   0 -13 -17  97.471 8.52547   0
   0  13 -17  89.562 8.95539   0
   0 -14 -17 0.12842 1.01128   0
   0 -14 -17-0.19262 0.65011   0
   0  14 -17-0.68221  1.3885   0
   0 -14 -17 1.21193 0.89892   0
   0  15 -17  6.8254  1.9127   0
   0 -15 -17 8.01588  1.6746   0
   0 -15 -17 9.51588  1.1746   0
   0 -15 -17 8.14287 1.36508   0
   0 -16 -17-0.03922 0.62749   0
   0 -16 -17 1.77266 1.32557   0
   0  16  17-0.24315 1.05104   0
   0 -16 -17  0.4314 0.87848   0
   0  16 -17 0.40002 1.49813   0
   0 -17 -17 21.9261  2.7427   0
   0 -17 -17 24.8005 2.50252   0
   0 -17 -17 23.1037 2.28558   0
   0  17  17 23.5763 2.75819   0
   0  17 -17 17.5873 3.09909   0
   0 -18 -17-0.59664 0.61959   0
   0  18 -17-0.55839  1.5528   0
   0 -18 -17-1.41511 0.83377   0
   0 -18 -17-0.76492 1.33097   0
   0  18 -17-1.12444 1.13209   0
   0  18  17-0.39011  0.9791   0
   0 -19 -17 0.97376 0.65672   0
   0  19 -17 0.13587 1.20021   0
   0 -19 -17-0.73975 0.83033   0
   0  19 -17-2.51365 1.55499   0
   0  19  17-0.58123 0.98885   0
   0 -20 -17 0.23827 0.86371   0
   0  20 -17-0.60311 1.55617   0
   0  20 -17-0.83393 1.16899   0
   0  20  17 0.70735 1.10942   0
   0  21 -17 2.92848 1.76883   0
   0  21  17 0.85139 1.18167   0
   0 -21 -17 0.01468 0.87341   0
   0  21 -17 1.44589 1.28442   0
   0  22 -17 0.47724 1.23649   0
   0  22  17 0.27478 1.08464   0
   0 -22 -17  1.3088 0.98341   0
   0 -23 -17 83.9435 8.06108   0
   0  23 -17 83.0462 8.23911   0
   0  23  17  94.675 8.27471   0
   0 -24 -17 -1.1497 0.93238   0
   0  24 -17 1.88579 1.28991   0
   0  24  17-0.75712 1.16372   0
   0  25  17  0.8486 1.26255   0
   0 -25 -17 0.29666 1.00038   0
   0  25 -17 0.40705 1.31084   0
   0 -26 -17 -1.3915 0.90957   0
   0  26 -17 1.35756 1.32362   0
   0  26  17 0.99102 1.14714   0
   0  27 -17 2.91768 1.50891   0
   0  27  17 2.58385 1.24853   0
   0   0 -18 1.88733 1.11524   0
   0   0 -18 1.90449 1.15813   0
   0   0 -18 0.39462 0.97798   0
   0  -1 -18-0.33443 1.02043   0
   0  -1 -18-0.46305 0.92611   0
   0   1 -18 -0.2058 1.04616   0
   0   1 -18 0.26583 1.02901   0
   0   1 -18-1.03758 1.01186   0
   0  -1 -18 0.79748 1.06331   0
   0   2 -18  22.095 2.45785   0
   0  -2 -18 18.9435 2.34652   0
   0   2 -18 19.3973 2.46642   0
   0   2 -18 20.0225 2.41503   0
   0  -2 -18 18.5238  2.3037   0
   0  -2 -18 20.7333  2.3979   0
   0   3 -18-2.09365    0.94   0
   0  -3 -18-1.46983 1.04255   0
   0   3 -18-1.64928 1.03401   0
   0  -3 -18-1.12801 0.91437   0
   0   3 -18-1.70055 0.94855   0
   0  -3 -18-0.52128 0.88873   0
   0  -4 -18-0.47711 1.00534   0
   0  -4 -18 0.76678 0.92866   0
   0   4 -18-0.78382  1.1161   0
   0   4 -18-0.83494 0.97978   0
   0  -4 -18 0.10224 1.09054   0
   0   4 -18-0.53675 1.22685   0
   0  -5 -18 0.01697 0.89963   0
   0   5 -18-0.25461 1.12029   0
   0   5 -18-1.91808 0.99299   0
   0  -5 -18  1.2476 1.10332   0
   0  -5 -18 0.96753 1.06088   0
   0  -6 -18  3.1678  0.9968   0
   0   6 -18 1.79086 1.21643   0
   0  -6 -18  2.0105 1.10662   0
   0  -6 -18 2.77077 1.12351   0
   0  -7 -18 0.05041 1.04175   0
   0  -7 -18 0.79812 1.02495   0
   0   7 -18 1.91548  1.3946   0
   0  -7 -18 0.95774 0.84012   0
   0  -8 -18-1.16045 0.97679   0
   0  -8 -18 0.35899 0.95174   0
   0   8 -18 1.14376 1.30238   0
   0  -8 -18 1.23559 0.83486   0
   0  -9 -18-0.63825 1.01125   0
   0  -9 -18 0.99468  0.8289   0
   0  -9 -18 2.20487 1.01954   0
   0   9 -18 -0.0746 1.22677   0
   0  10 -18-0.14807 1.46421   0
   0 -10 -18 0.49355 0.86372   0
   0 -10 -18-0.88017 0.74856   0
   0 -10 -18 0.26323 1.10227   0
   0 -11 -18 0.42414 1.10114   0
   0 -11 -18-0.85644 0.71778   0
   0  11 -18 0.98695 1.43556   0
   0 -11 -18-0.17129 0.93801   0
   0  12 -18 15.9385 2.58637   0
   0 -12 -18 18.6218 1.95594   0
   0 -12 -18  16.383 2.14992   0
   0 -12 -18 18.8724 2.18225   0
   0  13 -18-0.69632 1.60073   0
   0 -13 -18-0.20009 0.73634   0
   0 -13 -18 0.13606 0.90441   0
   0 -13 -18  0.6483 1.21656   0
   0 -14 -18 1.01387 0.72872   0
   0 -14 -18 1.39407 0.94258   0
   0 -14 -18-0.71288 1.13268   0
   0  14 -18   -0.80 1.50496   0
   0 -15 -18 0.05484 0.67375   0
   0 -15 -18-1.26915 1.21431   0
   0  15 -18 -0.5719 1.44934   0
   0 -15 -18 0.03134 0.86177   0
   0 -16 -18 1.40948 1.33203   0
   0 -16 -18 1.94384 0.74346   0
   0  16 -18  3.5934 1.64955   0
   0 -16 -18  1.6573 1.02226   0
   0  16  18 0.90609 1.15391   0
   0 -17 -18 0.95644  0.9947   0
   0  17 -18 0.08417 1.52266   0
   0  17  18 2.15774 1.17834   0
   0 -17 -18 0.55856 0.65803   0
   0 -17 -18 1.25485 1.36198   0
   0  18 -18-1.88147 1.76057   0
   0 -18 -18 1.51122 1.38276   0
   0  18  18 2.18371 1.17119   0
   0 -18 -18 2.20638 0.72538   0
   0 -18 -18 0.46848 1.01252   0
   0 -19 -18 0.05221  1.3425   0
   0  19 -18 0.36546 1.68558   0
   0  19  18-0.83533 1.10383   0
   0 -19 -18 1.30521 0.99942   0
   0  20 -18-1.89078 1.16979   0
   0 -20 -18 -0.0515  0.9785   0
   0  20 -18-3.85514 1.53764   0
   0 -20 -18-1.17714  1.2875   0
   0  20  18-0.24279 1.08886   0
   0  21 -18-0.66727 1.47235   0
   0 -21 -18-1.41433 0.87035   0
   0  21 -18 1.61016  1.7262   0
   0 -21 -18 1.55939 1.48686   0
   0  21  18-2.28468  1.1097   0
   0 -22 -18 6.76839 1.60812   0
   0  22 -18 7.18292 1.65815   0
   0  22 -18 7.36875 1.99407   0
   0 -22 -18 3.83089 1.27935   0
   0  22  18 8.41224 1.59382   0
   0 -23 -18  1.9079 1.01379   0
   0  23  18 0.09856 1.11235   0
   0 -24 -18-0.61005 0.97747   0
   0  24 -18 1.40727 1.31022   0
   0  24  18 0.53379 1.22703   0
   0 -25 -18-1.76744 0.87348   0
   0  25  18-0.50498 1.26928   0
   0  25 -18 0.23202 1.28293   0
   0  26  18-0.54396 1.24239   0
   0  26 -18 2.84742 1.39013   0
   0  27  18-0.31715 1.31485   0
   0  27 -18 1.02413 1.46682   0
   0   0 -19-1.08122 1.03054   0
   0   0 -19-0.50682 0.93762   0
   0   0 -19 0.29565 1.09811   0
   0   1 -19 4.69456 1.34251   0
   0   1 -19 4.68612 1.29185   0
   0   1 -19 3.26762 1.14831   0
   0  -1 -19 2.87077 1.15675   0
   0  -1 -19 3.36894 1.17364   0
   0  -1 -19 5.31937 1.24963   0
   0   2 -19-0.10119 1.02036   0
   0  -2 -19 0.14336 0.96976   0
   0   2 -19 0.20239 1.12155   0
   0  -2 -19-0.26985 1.04566   0
   0  -2 -19-1.31551  0.9023   0
   0   2 -19-0.91917 0.98663   0
   0  -3 -19 0.63112 0.99296   0
   0   3 -19 1.91861 1.14443   0
   0  -3 -19 0.23562 1.08553   0
   0   3 -19 1.50628 1.27066   0
   0   3 -19  0.9004 1.04345   0
   0  -3 -19 1.73348 1.00979   0
   0   4 -19-1.04038 1.10751   0
   0  -4 -19 0.61248 0.99843   0
   0  -4 -19-0.38595 1.05716   0
   0   4 -19-1.86262 1.05716   0
   0  -4 -19-0.49502 0.90614   0
   0   4 -19-1.56058 0.96487   0
   0  -5 -19-0.19225 0.88601   0
   0   5 -19-0.02508 1.27051   0
   0   5 -19-0.65197 1.07826   0
   0  -5 -19-0.39286 0.92781   0
   0  -5 -19 0.42629 1.06155   0
   0  -6 -19-0.47426  1.0567   0
   0  -6 -19 0.19137 0.88197   0
   0  -6 -19 -0.0832 0.90693   0
   0   6 -19 0.25793 1.31463   0
   0   7 -19 6.10764 1.63036   0
   0  -7 -19 7.14213  1.3076   0
   0  -7 -19  6.0166 1.42346   0
   0  -7 -19 8.32558 1.26622   0
   0  -8 -19 2.42652 1.08577   0
   0  -8 -19 1.35721 1.10222   0
   0  -8 -19 -0.4853 0.85545   0
   0   8 -19 0.93771 1.26673   0
   0  -9 -19-0.02451 1.02933   0
   0  -9 -19 0.38396  0.8251   0
   0  -9 -19-1.13553 1.08652   0
   0   9 -19-0.76791 1.45413   0
   0 -10 -19-0.61618 1.09453   0
   0 -10 -19 -0.4297 0.87562   0
   0 -10 -19 0.39727 0.79455   0
   0  10 -19-1.07021 1.31344   0
   0 -11 -19 1.85743 1.19004   0
   0 -11 -19 0.47441 0.79604   0
   0 -11 -19 1.40715 1.04531   0
   0  11 -19  -1.182  1.3991   0
   0 -12 -19-0.29486 1.10773   0
   0 -12 -19-0.51003 0.98022   0
   0 -12 -19-0.31877 0.76505   0
   0  12 -19-1.03601 1.40259   0
   0 -13 -19 2.15488 0.84459   0
   0  13 -19-0.79723 1.60235   0
   0 -13 -19 3.14155 1.12085   0
   0 -13 -19 3.93878 1.34187   0
   0  14 -19-1.23452 1.49236   0
   0 -14 -19  0.4688 0.75009   0
   0 -14 -19 0.24222 1.17982   0
   0 -14 -19 2.29714 1.10169   0
   0 -15 -19 2.94505 1.14401   0
   0 -15 -19 1.88607 1.34498   0
   0 -15 -19 2.49672 0.85028   0
   0  15 -19 2.60494 1.63099   0
   0 -16 -19 -0.1605 1.29165   0
   0 -16 -19-0.45858 0.92479   0
   0 -16 -19 0.41272 0.71843   0
   0  16 -19-0.83308 1.55151   0
   0 -17 -19 2.52273 1.42753   0
   0  17  19 1.40487 1.25381   0
   0 -17 -19 4.44876 1.08764   0
   0  17 -19 2.10731 1.65412   0
   0 -17 -19 2.92304 0.83839   0
   0  18  19 0.32827 1.08925   0
   0  18 -19-2.40978 1.74578   0
   0 -18 -19 0.56701 0.97734   0
   0 -18 -19-1.38767 1.31307   0
   0  19  19-0.39032 1.09732   0
   0 -19 -19 0.39769 0.97949   0
   0  19 -19 2.05472 1.76013   0
   0 -19 -19-1.84851 1.31826   0
   0 -20 -19-0.10898  1.0026   0
   0 -20 -19-0.96627 1.34406   0
   0  20 -19-0.93721 1.66373   0
   0  20  19-0.31967 1.11157   0
   0 -21 -19-0.14328  1.0316   0
   0 -21 -19-1.05309 1.45427   0
   0  21 -19 0.64475 1.75515   0
   0  21  19 -1.1104  1.1104   0
   0  22  19-0.50133 1.20744   0
   0 -22 -19-1.10152 1.45457   0
   0 -22 -19-1.09446 0.91087   0
   0  22 -19 2.89502 1.71583   0
   0 -23 -19 0.50786 1.06442   0
   0 -23 -19-0.39655 1.50271   0
   0  23  19 1.53054 1.33574   0
   0  23 -19  0.0487 1.28009   0
   0  24 -19 0.17816 1.30876   0
   0 -24 -19-1.71304 0.91134   0
   0 -24 -19-1.74045 1.48006   0
   0  24  19  0.3152 1.14431   0
   0  25  19  1.1537 1.22117   0
   0  25 -19 4.91168 1.54502   0
   0 -25 -19 2.20621 1.64622   0
   0 -25 -19 1.73393 1.11322   0
   0  26 -19 2.90225 1.45445   0
   0 -26 -19-0.56451 1.55407   0
   0  26  19-0.96963 1.35483   0
   0   0 -20 61.3355  5.6281   0
   0   0 -20 58.4507 5.63641   0
   0   0 -20 54.2941 5.59484   0
   0   1 -20 0.09972 0.99718   0
   0   1 -20-1.05535 1.08859   0
   0  -1 -20-0.06648 1.11352   0
   0   1 -20-0.82268 1.10521   0
   0  -1 -20 3.49845 1.11352   0
   0  -1 -20-0.96394 0.93901   0
   0  -2 -20 9.48637 1.59351   0
   0   2 -20 11.6692  1.7263   0
   0  -2 -20 10.8226 1.70141   0
   0  -2 -20 13.9183  1.7678   0
   0   2 -20 9.51957   1.718   0
   0   2 -20 8.44893 1.61011   0
   0  -3 -20 0.98561  0.9939   0
   0  -3 -20 1.39974  1.1347   0
   0   3 -20 0.67916 1.05187   0
   0  -3 -20 0.12424 0.95248   0
   0   3 -20 0.77027 1.19267   0
   0   3 -20-0.36443 1.20096   0
   0   4 -20 24.2478 3.13008   0
   0  -4 -20  27.444 3.17137   0
   0  -4 -20 35.8184 3.11356   0
   0   4 -20 25.3627 3.17963   0
   0  -4 -20 30.6153 3.09705   0
   0   4 -20  29.583   3.287   0
   0  -5 -20 0.27154 0.94629   0
   0  -5 -20 -0.2304  1.0368   0
   0  -5 -20-0.81463 1.10263   0
   0   5 -20-1.83498 1.08618   0
   0   5 -20 0.06583   1.152   0
   0   6 -20 0.99124 1.26158   0
   0  -6 -20 0.73729 0.95847   0
   0  -6 -20 0.32768 1.07316   0
   0  -6 -20 1.35989  1.1387   0
   0   7 -20 -0.7253 1.39356   0
   0  -7 -20-0.27708 0.88014   0
   0  -7 -20 0.04075 1.05943   0
   0  -7 -20 0.87199 1.11648   0
   0  -8 -20-0.12151  0.8425   0
   0   8 -20 1.31236 1.31236   0
   0  -8 -20   0.802 0.94781   0
   0  -8 -20 1.40957 1.19894   0
   0  -9 -20-0.19313 1.07024   0
   0  -9 -20 0.72422 0.88516   0
   0   9 -20 0.09656 1.36797   0
   0  -9 -20 0.30578 1.22313   0
   0 -10 -20 14.7371 2.15664   0
   0 -10 -20 14.2498 2.02085   0
   0 -10 -20 18.2995  1.8611   0
   0  10 -20 12.3488 2.34834   0
   0 -11 -20 0.45163 0.82402   0
   0  11 -20 0.74479 1.44996   0
   0 -11 -20-0.19808 1.04587   0
   0 -11 -20 -1.6005 1.14095   0
   0 -12 -20  21.034 2.52911   0
   0  12 -20 21.9765 3.05535   0
   0 -12 -20 23.2175  2.3406   0
   0 -12 -20 21.2304 2.56838   0
   0 -13 -20 1.01934 1.26055   0
   0  13 -20 3.05801 1.61849   0
   0 -13 -20-0.15562  0.7859   0
   0 -13 -20-1.78189 0.98821   0
   0 -14 -20 42.6037 3.88287   0
   0 -14 -20 40.4543 3.65945   0
   0 -14 -20 33.6515 3.86746   0
   0  14 -20 32.1878 4.13711   0
   0 -15 -20-0.19059 1.29598   0
   0 -15 -20 0.17534 0.76997   0
   0 -15 -20-0.33543 1.04441   0
   0  15 -20-1.06728 1.45608   0
   0 -16 -20  6.6423 1.13093   0
   0  16 -20  3.5888 1.74916   0
   0 -16 -20 4.38045  1.5456   0
   0 -16 -20  5.4586 1.25156   0
   0  17  20-1.96004 1.16261   0
   0  17 -20-0.21613  1.5725   0
   0 -17 -20 0.18632 1.37873   0
   0 -17 -20 0.65583 1.01356   0
   0 -18 -20 6.09558 1.69322   0
   0  18 -20 5.21952 2.19382   0
   0 -18 -20  5.2048 1.30304   0
   0  18  20 7.06733 1.49445   0
   0 -19 -20-1.44623 0.98838   0
   0 -19 -20 1.25001 1.41716   0
   0  19 -20-0.74855 1.66426   0
   0  19  20-2.14392 1.13373   0
   0 -20 -20  0.4446 1.28361   0
   0  20 -20-2.46682 1.61348   0
   0 -20 -20  1.6063 1.01111   0
   0  20  20-1.78558 1.23341   0
   0  21  20-0.31827 1.18113   0
   0 -21 -20-0.48094 1.41453   0
   0  21 -20 1.19528 1.76816   0
   0 -21 -20-0.26169 0.94066   0
   0  22 -20 0.95527 1.62466   0
   0  22  20-1.21326 1.22721   0
   0 -22 -20-0.54388 1.00408   0
   0 -22 -20 0.73214 1.52007   0
   0 -23 -20 0.98266 1.06512   0
   0  23  20 0.61846 1.32625   0
   0 -23 -20 0.43292 1.49805   0
   0 -24 -20 7.87346 1.59094   0
   0  24  20 11.8542 1.81435   0
   0 -24 -20 10.0805 2.13254   0
   0 -25 -20 -2.0203 1.52023   0
   0  25  20-0.36672 1.16017   0
   0   0 -21 0.44166 1.16139   0
   0   0 -21 1.99563 1.13686   0
   0   0 -21-0.44166 1.14503   0
   0  -1 -21 13.9556 1.98666   0
   0   1 -21 15.8605 2.08476   0
   0  -1 -21 13.7921 2.01118   0
   0   1 -21 14.7241 2.09294   0
   0  -1 -21 16.7517 2.05206   0
   0   1 -21 15.4027 2.11746   0
   0   2 -21-0.38379 1.02888   0
   0   2 -21-0.20414 1.04521   0
   0   2 -21 0.22864  1.1432   0
   0  -2 -21 1.06154 1.13503   0
   0  -2 -21 0.65326 1.04521   0
   0  -2 -21 0.89823 1.11054   0
   0  -3 -21 2.27367  1.2713   0
   0  -3 -21 3.90355 1.16536   0
   0   3 -21 4.12358  1.3039   0
   0  -3 -21 3.62647 1.19796   0
   0   3 -21 2.48556 1.17351   0
   0   3 -21 1.16536  1.2713   0
   0   4 -21-0.73952 1.25963   0
   0  -4 -21-2.40549 1.08084   0
   0  -4 -21-0.65826  1.1296   0
   0   4 -21-2.25108 1.18649   0
   0   4 -21-0.26005 1.05646   0
   0  -4 -21 0.13815 0.95895   0
   0  -5 -21 2.28355 1.01221   0
   0  -5 -21 1.92725 1.19036   0
   0  -5 -21  0.6964 1.12558   0
   0   5 -21 -1.3928 1.14177   0
   0   5 -21 1.14177  1.4009   0
   0  -6 -21-0.03225 0.91914   0
   0   6 -21 1.24164 1.29808   0
   0  -6 -21-0.80626 1.11264   0
   0  -6 -21 0.74176 0.96752   0
   0  -7 -21  3.6579  1.2193   0
   0  -7 -21 4.71676 1.11502   0
   0   7 -21 3.74613 1.49204   0
   0  -7 -21 1.50808 1.25941   0
   0  -8 -21 1.56313 0.90917   0
   0  -8 -21-0.02393 1.18032   0
   0   8 -21-1.16437 1.27602   0
   0  -8 -21-1.91403 1.06069   0
   0  -9 -21 8.74721 1.54502   0
   0   9 -21 9.04829 1.95703   0
   0  -9 -21 13.1367 1.55295   0
   0  -9 -21 8.38274 1.71141   0
   0 -10 -21 0.62143 1.22712   0
   0  10 -21-0.62143 1.57323   0
   0 -10 -21-0.18879  1.0934   0
   0 -10 -21 0.67649 0.85741   0
   0  11 -21-1.13163 1.58428   0
   0 -11 -21 1.59989  1.2643   0
   0 -11 -21 0.34339 1.11602   0
   0 -11 -21 0.56191 0.85067   0
   0 -12 -21-1.09107 1.06011   0
   0 -12 -21 1.86487 0.84345   0
   0 -12 -21-0.03095  1.1994   0
   0  12 -21-0.61131 1.49344   0
   0 -13 -21 0.06901 1.26516   0
   0  13 -21 -1.6332 1.50285   0
   0 -13 -21 1.46451 1.15014   0
   0 -13 -21 0.26837 0.82043   0
   0 -14 -21-0.44801 1.07066   0
   0 -14 -21 1.16937  0.7973   0
   0  14 -21-1.73128 1.50348   0
   0 -14 -21-0.75174 1.12381   0
   0 -15 -21  3.2016 1.20248   0
   0 -15 -21 1.37534 0.87931   0
   0 -15 -21 2.08179 1.43546   0
   0  15 -21 2.94607 1.71353   0
   0 -16 -21 1.41998 1.39024   0
   0  16 -21 0.81779  1.5984   0
   0 -16 -21 0.22303 1.07799   0
   0 -17 -21 4.64447  1.5653   0
   0  17  21 3.08651 1.44772   0
   0 -17 -21 4.76205 1.22726   0
   0  17 -21 4.61507 2.03563   0
   0  18 -21-1.83676 1.84402   0
   0 -18 -21-0.41381 1.05995   0
   0 -18 -21 0.87845 1.41568   0
   0  18  21-0.13794 1.27049   0
   0  19 -21 1.87815 1.87815   0
   0  19  21 5.41939 1.54123   0
   0 -19 -21 5.62011  1.6846   0
   0 -19 -21 5.26885 1.30467   0
   0 -20 -21 0.58722 1.43621   0
   0  20 -21-1.47866 1.66261   0
   0 -20 -21  -0.566 0.99757   0
   0  20  21 -0.5943 1.37961   0
   0  21  21-1.27726 1.16559   0
   0 -21 -21-0.28616 1.06788   0
   0  21 -21-1.96824 1.65416   0
   0 -21 -21 0.40481 1.43081   0
   0  22  21 0.33037 1.38344   0
   0 -22 -21 0.94294   0.998   0
   0 -22 -21  0.0413 1.48668   0
   0  22 -21 2.26443 1.76199   0
   0 -23 -21 3.23637 1.71656   0
   0  23  21  3.9352 1.66228   0
   0 -23 -21 4.53227 1.24841   0
   0 -24 -21 2.19973 0.98954   0
   0 -24 -21-0.24739 1.54449   0
   0  24  21-0.10029 1.45089   0
   0 -25 -21-0.17126 1.56768   0
   0  25  21 0.18443 1.23834   0
   0   0 -22 69.3933  6.6763   0
   0   0 -22 68.8142 6.70848   0
   0   0 -22 71.6536 6.69239   0
   0  -1 -22-0.53068 0.99703   0
   0   1 -22  1.9217 1.24629   0
   0   1 -22 2.52475 1.25433   0
   0  -1 -22 1.15785 1.12568   0
   0   1 -22-1.14176 1.02116   0
   0   2 -22 1.08421 1.18058   0
   0   2 -22 3.26869 1.39742   0
   0   2 -22 1.95157 1.26892   0
   0  -2 -22  3.7104 1.21271   0
   0  -2 -22 1.81504 1.22074   0
   0  -2 -22 2.46557 1.12436   0
   0   3 -22-1.84357 1.01797   0
   0   3 -22-0.42482 1.17828   0
   0  -3 -22 0.05611  1.1863   0
   0  -3 -22-0.20039  1.0821   0
   0   3 -22  0.9298 1.17027   0
   0  -3 -22 0.99392   1.034   0
   0   4 -22 1.71066 1.23903   0
   0   4 -22 2.28621 1.29499   0
   0  -4 -22 0.18386 1.14311   0
   0  -4 -22 0.02398 1.15909   0
   0  -4 -22 0.47163 1.06317   0
   0  -5 -22-1.93573  1.1471   0
   0  -5 -22 0.97981 0.98778   0
   0   5 -22-0.64524 1.21879   0
   0  -5 -22-0.08763 0.98778   0
   0  -6 -22 0.13485 0.95188   0
   0   6 -22-0.55527 1.40403   0
   0  -6 -22-2.10208  1.1026   0
   0  -6 -22 1.35643 1.15813   0
   0  -7 -22 0.16576 1.05768   0
   0  -7 -22-0.59988 1.09714   0
   0  -7 -22  0.4578 0.95507   0
   0   7 -22-0.48937 1.43655   0
   0  -8 -22 3.16292 1.32639   0
   0  -8 -22 5.08579 1.34993   0
   0   8 -22 4.66982 1.73451   0
   0  -8 -22 5.33694 1.16942   0
   0  -9 -22 0.27295 1.14639   0
   0  -9 -22-0.10918 1.05281   0
   0  -9 -22-0.82665 0.88904   0
   0   9 -22 0.07799 1.38035   0
   0  10 -22 19.0885 2.58644   0
   0 -10 -22  18.771 2.36187   0
   0 -10 -22 19.8707 2.08309   0
   0 -10 -22 13.5749 2.26894   0
   0  11 -22-1.83658 1.40625   0
   0 -11 -22-0.94519 0.95287   0
   0 -11 -22  1.9749 1.30635   0
   0 -11 -22 2.13627 0.90676   0
   0 -12 -22 13.8696 2.20238   0
   0 -12 -22 15.5157 2.08045   0
   0  12 -22 13.0999 2.40813   0
   0 -12 -22 16.3845 1.81372   0
   0  13 -22-0.06798 1.54079   0
   0 -13 -22 0.56647 1.23112   0
   0 -13 -22-0.01511 1.14804   0
   0 -13 -22 0.27946 0.81571   0
   0 -14 -22 3.43392  1.5187   0
   0 -14 -22 4.32419 1.37656   0
   0  14 -22 4.49626 1.81796   0
   0 -14 -22 7.44389  1.1596   0
   0 -15 -22 1.41455 1.16275   0
   0 -15 -22-1.24421 1.29606   0
   0  15 -22-2.50324 1.65895   0
   0 -16 -22-1.47981 1.06957   0
   0 -16 -22 0.24908 1.34062   0
   0  16 -22-1.01096 1.75819   0
   0  17 -22-2.99839 1.79613   0
   0 -17 -22-2.73041 1.01395   0
   0 -17 -22-0.78943 1.35434   0
   0 -18 -22 19.5227 2.33299   0
   0  18 -22 14.4989 2.83394   0
   0  18  22 19.9592 2.56915   0
   0 -18 -22 16.4883  2.5119   0
   0 -19 -22-1.11673 1.45599   0
   0 -19 -22-0.66438 1.07432   0
   0  19 -22-0.47355 1.75284   0
   0  19  22-0.61491  1.3429   0
   0  20  22  0.4326 1.30476   0
   0 -20 -22-2.49789 1.42338   0
   0 -20 -22 0.59307 1.13731   0
   0  20 -22-1.40245 1.80713   0
   0 -21 -22-2.06551 1.06029   0
   0 -21 -22-0.64719 1.46651   0
   0  21 -22-0.70227 1.79699   0
   0  21  22-0.26852 1.24619   0
   0 -22 -22-0.76742 1.50088   0
   0  22  22 1.26318  1.4873   0
   0 -22 -22 1.69104  1.1681   0
   0  22 -22 0.92362 1.77932   0
   0  23  22-0.22098 1.45983   0
   0 -23 -22-2.02234 1.48662   0
   0 -23 -22 0.75001 1.11162   0
   0  24  22 1.58421 1.32678   0
   0 -24 -22-0.04621 1.61062   0
   0   0 -23 1.96918 1.25743   0
   0   0 -23 0.63267 1.10717   0
   0   0 -23 3.06054 1.28906   0
   0   1 -23 5.54165 1.41506   0
   0   1 -23 2.08701 1.21742   0
   0  -1 -23  2.2135 1.31229   0
   0  -1 -23 5.28868 1.37553   0
   0   1 -23 4.34794 1.47039   0
   0  -1 -23 5.09104 1.39925   0
   0  -2 -23-0.37113 1.02652   0
   0  -2 -23 0.13424 1.09759   0
   0   2 -23 0.61591 1.30289   0
   0   2 -23-0.44219 1.20024   0
   0   2 -23 2.02146 1.26341   0
   0  -2 -23-0.61591 1.16076   0
   0   3 -23-0.32314 1.08763   0
   0  -3 -23 1.50534 1.25313   0
   0   3 -23-0.89059 1.22161   0
   0  -3 -23 0.66991 1.20585   0
   0  -3 -23 2.20678 1.09551   0
   0   3 -23-0.31525 1.32407   0
   0  -4 -23-1.34415  0.9747   0
   0  -4 -23-0.34586 1.20266   0
   0  -4 -23-1.72145  0.9354   0
   0   4 -23-0.03144 1.35987   0
   0   4 -23-0.87252  1.2341   0
   0  -5 -23 4.10496 1.24559   0
   0   5 -23 4.28514 1.54328   0
   0  -5 -23 3.95612 1.40227   0
   0  -5 -23 7.77906 1.32393   0
   0   6 -23-0.21065 1.24827   0
   0  -6 -23 0.02341 0.98301   0
   0  -6 -23 0.67875 1.20146   0
   0  -6 -23 0.36668 1.13905   0
   0  -7 -23 1.12579 1.00933   0
   0   7 -23  0.7143 1.33542   0
   0  -7 -23 1.97208  1.1025   0
   0  -7 -23-0.27951 1.21896   0
   0  -8 -23-1.24312 0.93427   0
   0  -8 -23-0.81845 1.16591   0
   0   8 -23-0.33201 1.38211   0
   0  -8 -23-1.88399 1.16591   0
   0   9 -23 5.03378 1.71885   0
   0  -9 -23 7.87295  1.3275   0
   0  -9 -23 4.80357 1.55003   0
   0  -9 -23 8.12617 1.56538   0
   0  10 -23-0.48012   1.387   0
   0 -10 -23-1.90522 1.21172   0
   0 -10 -23 0.44201 0.99071   0
   0 -10 -23    0.00 0.90688   0
   0 -11 -23-1.82288 1.08919   0
   0 -11 -23-0.74125 0.88497   0
   0  11 -23-0.46896 1.47494   0
   0 -11 -23 1.30098 1.17995   0
   0 -12 -23-2.01068 1.27543   0
   0  12 -23 0.38263  1.7931   0
   0 -12 -23 0.09003 0.85529   0
   0 -12 -23-0.33011 1.15539   0
   0 -13 -23 0.58754 1.17509   0
   0 -13 -23 2.35017 0.94453   0
   0  13 -23-2.60304 1.73288   0
   0 -13 -23 0.72141 1.18252   0
   0 -14 -23-1.35556 1.12717   0
   0  14 -23-3.40362 1.71655   0
   0 -14 -23-1.87862 1.29662   0
   0  15 -23 0.64907 1.83052   0
   0 -15 -23 1.56068 1.23979   0
   0 -15 -23 1.60444 1.42941   0
   0 -16 -23-0.87306 1.31319   0
   0 -16 -23-4.07667 1.08952   0
   0  16 -23 0.18038 1.56573   0
   0  17 -23 8.54037 2.12617   0
   0 -17 -23 4.55201 1.61247   0
   0 -17 -23 4.99437 1.44123   0
   0 -18 -23-0.35258 1.11416   0
   0  18 -23-3.15207 1.72765   0
   0 -18 -23 0.11283 1.38917   0
   0  18  23-1.17057 1.37506   0
   0  19  23 2.64015 1.53254   0
   0 -19 -23 2.29184 1.23996   0
   0 -19 -23-0.01393 1.44895   0
   0  19 -23-2.41027 1.72062   0
   0  20 -23-1.87096 1.71964   0
   0 -20 -23-1.06617 1.16247   0
   0  20  23-0.17196 1.34819   0
   0 -20 -23-0.39208 1.45137   0
   0  21  23-1.37823 1.33071   0
   0 -21 -23 0.64499 1.12024   0
   0  21 -23  0.0611 1.87385   0
   0 -21 -23-1.31034  1.5276   0
   0  22  23 0.81054  1.5407   0
   0 -22 -23 0.06029 1.20577   0
   0  22 -23-2.09669 1.66798   0
   0 -22 -23-0.04689 1.40003   0
   0  23  23 1.16284  1.6914   0
   0 -23 -23-1.36765 1.11659   0
   0 -23 -23-1.33462 1.54604   0
   0   0 -24 1.79558 1.30588   0
   0   0 -24 0.07773 1.25146   0
   0   0 -24 0.06996 1.12709   0
   0   1 -24 1.43748 1.30539   0
   0  -1 -24 0.59053 1.19661   0
   0  -1 -24-0.78479 1.21215   0
   0  -1 -24 0.76925 1.26654   0
   0   1 -24-0.42736 1.19661   0
   0   1 -24-1.37532  1.0412   0
   0  -2 -24 0.52779 1.22633   0
   0  -2 -24 0.41912  1.1099   0
   0   2 -24-0.18628 1.26513   0
   0  -2 -24 0.83825 1.17976   0
   0   2 -24 2.25861 1.40484   0
   0   2 -24 -0.4036 1.12542   0
   0   3 -24 0.13945  1.2628   0
   0  -3 -24-1.07686 1.17758   0
   0  -3 -24-0.40286 1.09236   0
   0   3 -24-0.95291 1.08461   0
   0   3 -24-0.36412 1.40225   0
   0  -3 -24-0.07747 1.20082   0
   0  -4 -24 5.81863 1.52227   0
   0   4 -24 4.61318 1.74636   0
   0  -4 -24 8.56181 1.43727   0
   0  -4 -24   3.825 1.30591   0
   0   4 -24 3.59318 1.51454   0
   0  -5 -24-0.36199 1.05515   0
   0   5 -24-2.20272 1.41713   0
   0  -5 -24 0.10783 1.21689   0
   0  -5 -24-1.45564 1.17067   0
   0  -6 -24 1.09695 1.08161   0
   0   6 -24 1.54187 1.52652   0
   0  -6 -24-1.30407 1.17366   0
   0  -6 -24-0.92052 1.03558   0
   0  -7 -24-0.51154 1.16051   0
   0  -7 -24 1.00781 1.23686   0
   0   7 -24-1.54989 1.52699   0
   0  -7 -24 -0.7864 0.97727   0
   0  -8 -24-1.07833 1.10111   0
   0   8 -24 2.08832 1.67065   0
   0  -8 -24-0.17466 1.02517   0
   0  -8 -24-0.15188 1.13908   0
   0  -9 -24-1.18504 1.19259   0
   0  -9 -24-0.50572 1.02653   0
   0   9 -24-1.36619 1.57754   0
   0  -9 -24-1.18504 0.93595   0
   0 -10 -24  2.1368 1.28958   0
   0 -10 -24-0.19494  0.9297   0
   0 -10 -24 1.16962 1.29708   0
   0  10 -24    0.00 1.49951   0
   0  11 -24-1.61507 1.46622   0
   0 -11 -24 0.43912 0.88568   0
   0 -11 -24-0.56565 1.32481   0
   0 -11 -24 1.10152 1.19828   0
   0 -12 -24 6.45277 1.21082   0
   0 -12 -24 3.90562 1.55044   0
   0 -12 -24 7.14677 1.50614   0
   0  12 -24 2.76125 1.78669   0
   0 -13 -24-1.30271  1.2588   0
   0  13 -24-2.86158 1.55155   0
   0 -13 -24-0.53426 1.19293   0
   0  14 -24 7.75796 2.18238   0
   0 -14 -24 7.10542  1.6096   0
   0 -14 -24 10.8684 1.87786   0
   0 -15 -24-0.97631 1.16296   0
   0 -15 -24-1.02656 1.29936   0
   0  15 -24-1.96698 1.61522   0
   0  16 -24 0.51148 1.71205   0
   0 -16 -24 1.15794 1.35685   0
   0 -16 -24-0.67487 1.13663   0
   0 -17 -24-1.21553 1.11014   0
   0  17 -24-2.18515 1.65116   0
   0 -17 -24-0.69559 1.36308   0
   0  18  24 1.50032 1.88234   0
   0 -18 -24 2.61861 1.22248   0
   0 -18 -24 1.11829 1.47253   0
   0  18 -24 1.66702  1.8754   0
   0  19 -24 -2.1551 1.75016   0
   0 -19 -24 -0.8236  1.4619   0
   0  19  24 0.74811 1.40699   0
   0 -19 -24-0.56966 1.24227   0
   0 -20 -24 3.31487 1.62693   0
   0  20  24 3.21996 1.51847   0
   0 -20 -24 2.02688 1.21342   0
   0  20 -24-0.39995 1.89808   0
   0  21 -24-1.90743 1.82712   0
   0  21  24 2.36254 1.80704   0
   0 -21 -24 1.57279 1.11099   0
   0 -21 -24-0.35472 1.52594   0
   0  22 -24  2.8865 1.86929   0
   0 -22 -24 1.73058  1.6315   0
   0  22  24 3.19034 1.86268   0
   0 -22 -24-0.85208 1.27482   0
   0   0 -25-2.67335 1.09989   0
   0   0 -25-2.50531  1.2221   0
   0   0 -25 3.18511 1.37487   0
   0  -1 -25 0.95442 1.23693   0
   0   1 -25-0.38941 1.29038   0
   0  -1 -25-2.89381  1.2293   0
   0  -1 -25 2.16082 1.29038   0
   0   1 -25 1.31329 1.29802   0
   0   1 -25-1.81722  1.2522   0
   0  -2 -25 -1.2356 1.08305   0
   0   2 -25-0.51865 1.36526   0
   0  -2 -25-0.77797 1.19746   0
   0  -2 -25 1.01441 1.28899   0
   0   2 -25-1.19746 1.13644   0
   0   2 -25-0.64831 1.22797   0
   0  -3 -25 0.35022 1.16485   0
   0   3 -25 0.58623 1.40848   0
   0   3 -25 1.08872  1.3628   0
   0  -3 -25 0.09136 1.18769   0
   0  -3 -25-2.02517 1.22576   0
   0   4 -25-1.64797 1.36698   0
   0  -4 -25 1.04042 1.13156   0
   0  -4 -25 -0.6759 1.27585   0
   0  -4 -25-1.49608  1.0708   0
   0   4 -25 -3.0833 1.41255   0
   0   5 -25-1.71081 1.46857   0
   0  -5 -25-0.62074 1.30203   0
   0  -5 -25-0.42392 1.04465   0
   0  -5 -25  2.2937 1.26418   0
   0  -6 -25 0.49013  1.1009   0
   0   6 -25-0.96518 1.49301   0
   0  -6 -25-0.94255 1.32712   0
   0  -6 -25-0.13573 1.05566   0
   0  -7 -25-0.93073 1.29852   0
   0   7 -25  2.1617 1.59125   0
   0  -7 -25-0.41282  1.0133   0
   0  -7 -25 0.97577 1.09586   0
   0  -8 -25 0.80639 1.00798   0
   0  -8 -25-0.70185 1.17225   0
   0  -8 -25-2.29969 1.19465   0
   0   8 -25 1.00052 1.57544   0
   0  -9 -25-0.02969 1.20245   0
   0   9 -25-0.80905 1.46224   0
   0  -9 -25-0.57896  1.2841   0
   0  -9 -25 0.81648  0.9872   0
   0 -10 -25-0.56773 0.91426   0
   0 -10 -25 0.23594 1.25342   0
   0  10 -25-1.19444 1.47461   0
   0 -10 -25 0.95113  1.2313   0
   0 -11 -25-0.32936 1.00271   0
   0 -11 -25 0.50501 1.11981   0
   0  11 -25-1.20032   1.537   0
   0 -11 -25-0.81973 1.26619   0
   0  12 -25-3.69578   1.503   0
   0 -12 -25-0.13796 1.32874   0
   0 -12 -25  1.5393 1.11091   0
   0 -13 -25 0.91425 1.38937   0
   0  13 -25-2.74274 1.57653   0
   0 -13 -25-0.97903  1.1806   0
   0  14 -25-2.61784 1.57641   0
   0 -14 -25-1.34102 1.14843   0
   0 -14 -25 -0.0642 1.24829   0
   0 -15 -25-0.81943 1.16556   0
   0 -15 -25-0.01413 1.39161   0
   0  15 -25-2.28168 1.53996   0
   0 -16 -25-0.28667  1.3844   0
   0  16 -25-0.70618 1.61513   0
   0 -16 -25-0.52439 1.16066   0
   0 -17 -25-0.82312  1.4249   0
   0  17 -25 1.14131 1.75692   0
   0 -17 -25 0.29743 1.23123   0
   0  18  25-0.08208 1.42264   0
   0  18 -25-3.30354 1.66887   0
   0 -18 -25-2.72217 1.10802   0
   0 -18 -25-1.23797 1.43632   0
   0  19  25 0.36504 1.90634   0
   0  19 -25-2.27139 1.78466   0
   0 -19 -25 0.94641 1.27766   0
   0 -19 -25  0.0676 1.50074   0
   0  20  25 1.89673 1.82327   0
   0 -20 -25-0.88826 1.50269   0
   0  20 -25-1.96352  1.7498   0
   0 -20 -25-0.66119 1.14205   0
   0  21 -25 -3.2978 2.00506   0
   0  21  25 0.26382 1.40486   0
   0 -21 -25 1.17402 1.58954   0
   0 -21 -25-1.77422 1.24657   0
   0   0 -26 47.7018 5.17013   0
   0   0 -26 53.5398 5.24517   0
   0   0 -26 55.9935 5.23016   0
   0  -1 -26 0.14252 1.17769   0
   0   1 -26-1.59775  1.2902   0
   0  -1 -26 0.51008 1.35021   0
   0   1 -26 0.06751 1.14018   0
   0  -1 -26 3.97563 1.37272   0
   0   2 -26-0.86173 1.40874   0
   0  -2 -26  1.3338 1.31132   0
   0   2 -26-0.56949  1.3413   0
   0  -2 -26 0.32221 1.23639   0
   0  -2 -26 -2.3454 1.08653   0
   0   2 -26 1.63354 1.35628   0
   0  -3 -26 0.66573 1.24171   0
   0   3 -26-0.36653 1.31651   0
   0  -3 -26-0.88266  1.1295   0
   0   3 -26-1.47359 1.36887   0
   0  -3 -26-1.49603 1.19683   0
   0   4 -26-0.20893 1.49238   0
   0  -4 -26  2.7012 1.23121   0
   0  -4 -26 0.87304 1.35806   0
   0   4 -26-1.00735 1.33568   0
   0  -4 -26-1.63415 1.04466   0
   0  -5 -26-1.13066  1.1009   0
   0   5 -26-2.67787  1.2348   0
   0  -5 -26 1.28687 1.08603   0
   0  -5 -26-0.14877 1.24223   0
   0  -6 -26 0.42238 1.22267   0
   0   6 -26 1.94145 1.48203   0
   0  -6 -26 2.00815 1.13375   0
   0  -6 -26 1.23008 1.34864   0
   0   7 -26-0.57534  1.3646   0
   0  -7 -26-1.69653 1.01054   0
   0  -7 -26-0.86302 1.27608   0
   0  -7 -26-0.33193 1.02529   0
   0  -8 -26   2.935 1.42347   0
   0  -8 -26 1.07861 1.18867   0
   0  -8 -26 3.90355 1.15932   0
   0   8 -26 0.43291 1.47484   0
   0  -9 -26-0.65647 1.29106   0
   0  -9 -26-0.11671  0.9993   0
   0   9 -26-1.44424 1.45154   0
   0  -9 -26 0.70753 1.24001   0
   0 -10 -26  34.087 3.19565   0
   0 -10 -26 34.0073 3.39855   0
   0  10 -26 25.4565 3.54348   0
   0 -10 -26 24.7319 3.37681   0
   0 -11 -26-0.56116 1.27341   0
   0  11 -26-1.13671 1.62593   0
   0 -11 -26 0.67627 1.26621   0
   0 -12 -26-2.41992 1.19925   0
   0 -12 -26 1.29205 1.39913   0
   0  12 -26-2.21291 1.56331   0
   0 -13 -26-0.27607 1.31664   0
   0 -13 -26 -1.1963 1.17506   0
   0  13 -26-4.87014 1.67057   0
   0  14 -26-0.71558 1.85208   0
   0 -14 -26 1.33996 1.28383   0
   0 -14 -26-0.32271 1.36802   0
   0  15 -26-0.50033 1.85539   0
   0 -15 -26-2.00132 1.36896   0
   0 -15 -26-2.48775 1.15354   0
   0 -16 -26-0.14447 1.16266   0
   0  16 -26  1.1145  1.9263   0
   0 -16 -26-1.75431 1.41033   0
   0 -17 -26  1.0756 1.21175   0
   0 -17 -26-2.85237 1.37513   0
   0  17 -26-3.92116 1.81762   0
   0 -18 -26 0.36359 1.20523   0
   0  18 -26 0.82144 2.08726   0
   0 -18 -26 2.45085 1.56881   0
   0 -19 -26-2.65596 1.52435   0
   0 -19 -26-0.07988 1.21149   0
   0  19  26-0.94523 1.55097   0
   0  19 -26-0.39274 2.07684   0
   0  20 -26 1.80236 2.21019   0
   0 -20 -26 3.22977 1.31559   0
   0  20  26 2.59829 1.49319   0
   0 -20 -26 3.15741 1.76289   0
   0   0 -27 2.20336  1.3117   0
   0   0 -27-1.36328 1.28959   0
   0   0 -27 -1.9086 1.22327   0
   0   1 -27 1.70167 1.25231   0
   0  -1 -27 0.27993 1.14181   0
   0   1 -27-0.01473 1.27441   0
   0  -1 -27-0.79558 1.28177   0
   0  -1 -27 -1.4733 1.17128   0
   0   1 -27-0.13996 1.37017   0
   0   2 -27-0.78739 1.32458   0
   0   2 -27-1.83969  1.1774   0
   0  -2 -27 -0.2134 1.19212   0
   0   2 -27  0.4636 1.44232   0
   0  -2 -27 0.70644 1.25099   0
   0  -2 -27-1.69251 1.14797   0
   0   3 -27 0.91823 1.46183   0
   0  -3 -27-1.19003 1.21941   0
   0  -3 -27 1.52794  1.2488   0
   0  -3 -27-1.63813 1.19738   0
   0   3 -27-2.03481 1.27818   0
   0   4 -27-2.49882 1.35566   0
   0   4 -27 0.02198 1.23109   0
   0  -4 -27 -0.1832 1.17979   0
   0  -4 -27-0.54959 1.21643   0
   0  -4 -27-2.46218 1.08453   0
   0  -5 -27 1.35872 1.13227   0
   0  -5 -27 1.59248  1.1761   0
   0   5 -27 1.26376 1.42447   0
   0  -5 -27 2.60056 1.30759   0
   0   6 -27 -1.3681 1.50636   0
   0  -6 -27 0.57489  1.2735   0
   0  -6 -27-0.13099 1.08429   0
   0  -6 -27-0.26925 1.21528   0
   0  -7 -27-0.20285 1.26055   0
   0   7 -27-0.70272 1.55757   0
   0  -7 -27 0.63752 1.07944   0
   0  -7 -27    0.00 1.26055   0
   0  -8 -27-0.95137 1.21804   0
   0   8 -27-0.92975 1.66489   0
   0  -8 -27 2.14779 1.41264   0
   0  -8 -27 0.41082 1.00182   0
   0  -9 -27 2.05655 1.27549   0
   0  -9 -27 3.66167 1.41881   0
   0   9 -27-0.56609 1.77709   0
   0  -9 -27   1.254 1.22533   0
   0  10 -27-1.85827 1.70875   0
   0 -10 -27-0.66214 1.05373   0
   0 -10 -27 -0.1424 1.30292   0
   0 -11 -27 4.19949 1.20894   0
   0 -11 -27 0.57973 1.37862   0
   0  11 -27-1.13825 1.55537   0
   0 -12 -27  1.0454 1.21378   0
   0 -12 -27-0.18242 1.31201   0
   0  12 -27-2.97482 1.50144   0
   0 -13 -27-1.07164 1.20385   0
   0 -13 -27 0.59149 1.41262   0
   0  13 -27-2.40771 1.57962   0
   0  14 -27 1.83486 1.64861   0
   0 -14 -27-0.08967 1.26923   0
   0 -14 -27-0.53114 1.40029   0
   0 -15 -27 0.17085 1.27798   0
   0  15 -27 2.89084 1.74954   0
   0 -15 -27 1.53768 1.53084   0
   0 -16 -27 -0.5617  1.1843   0
   0  16 -27-1.09633 1.65126   0
   0 -16 -27 0.90007  1.4753   0
   0  17 -27-0.66312 1.73483   0
   0 -17 -27-2.51182 1.42002   0
   0 -17 -27-0.52916 1.33294   0
   0  18 -27-0.93436 1.80244   0
   0 -18 -27 0.30483 1.55063   0
   0 -18 -27 0.42411 1.19279   0
   0   0 -28  2.5098 1.36701   0
   0   0 -28 0.98367 1.41764   0
   0   0 -28-0.31101 1.30191   0
   0   1 -28-0.43382 1.15686   0
   0  -1 -28-2.79092 1.22916   0
   0   1 -28 0.75196 1.36654   0
   0   1 -28 0.46997 1.27977   0
   0  -1 -28 1.38823 1.30147   0
   0  -1 -28 3.44888 1.22916   0
   0  -2 -28-0.41893 1.09788   0
   0   2 -28 -0.5345 1.30735   0
   0   2 -28-0.06501 1.40125   0
   0  -2 -28-0.75118 1.21345   0
   0  -2 -28 0.83064 1.36513   0
   0   3 -28-0.07932 1.30511   0
   0  -3 -28  -0.685  1.2258   0
   0  -3 -28-0.79316 1.21858   0
   0   3 -28-1.49259 1.34116   0
   0  -3 -28-0.17305 1.26185   0
   0  -4 -28 5.33745 1.44586   0
   0   4 -28 1.70482 1.48183   0
   0   4 -28 3.28016  1.5106   0
   0  -4 -28  2.4745 1.26603   0
   0  -4 -28  6.8984 1.40989   0
   0   5 -28-0.65259 1.43426   0
   0  -5 -28 2.19442 1.34821   0
   0  -5 -28-0.56653 1.19044   0
   0  -5 -28-0.27251 1.11155   0
   0  -6 -28 1.85045 1.40749   0
   0  -6 -28 1.63612 1.20029   0
   0  -6 -28  5.0441 1.30032   0
   0   6 -28   2.322 1.68613   0
   0   7 -28-2.60349  1.5436   0
   0  -7 -28-1.58628  1.2235   0
   0  -7 -28 0.76113 1.20216   0
   0  -7 -28 1.67164 1.10968   0
   0  -8 -28 0.64407 1.13243   0
   0  -8 -28-1.76942 1.21028   0
   0   8 -28-2.10207 1.66325   0
   0  -8 -28-0.68653 1.30937   0
   0  -9 -28-0.07038 1.31605   0
   0   9 -28 1.11196 1.59052   0
   0  -9 -28 0.88675 1.23864   0
   0 -10 -28 0.04896 1.23788   0
   0 -10 -28 -0.2238 1.37776   0
   0  10 -28-0.95114 1.55959   0
   0  11 -28-0.62512 1.56975   0
   0 -11 -28-0.11808 1.45167   0
   0 -11 -28-1.74339 1.18773   0
   0  12 -28 2.28198  1.6684   0
   0 -12 -28 1.16512 1.28921   0
   0 -12 -28-0.36539 1.40642   0
   0  13 -28-1.25157 1.79186   0
   0 -13 -28 0.12994 1.24473   0
   0 -13 -28-1.83973 1.31996   0
   0 -14 -28-0.18987 1.42399   0
   0  14 -28 3.70915 1.96646   0
   0 -14 -28 0.23055 1.24768   0
   0 -15 -28-1.90166  1.4716   0
   0 -15 -28-1.76727 1.16922   0
   0  15 -28-1.08858 1.86134   0
   0  16 -28 0.07321 1.94345   0
   0 -16 -28-0.53911 1.24461   0
   0 -16 -28-2.63564 1.55742   0
   0 -17 -28 -1.7659 1.23218   0
   0  17 -28-0.96861 1.86474   0
   0 -17 -28-1.37714 1.58141   0
   0   0 -29-0.07097 1.29174   0
   0   0 -29 2.23571 1.31304   0
   0   0 -29 -0.8446 1.10011   0
   0  -1 -29 0.77337 1.21326   0
   0   1 -29 -0.5818 1.23455   0
   0  -1 -29-0.53923 1.24164   0
   0   1 -29-0.09933 1.34098   0
   0  -1 -29  0.2909 1.27002   0
   0  -2 -29-2.04134 1.25457   0
   0   2 -29 0.89309  1.4743   0
   0  -2 -29-0.18429 1.23331   0
   0   2 -29-0.19138  1.2971   0
   0  -2 -29 0.26226 1.27584   0
   0  -3 -29 1.25248 1.32324   0
   0  -3 -29 2.49788 1.37277   0
   0  -3 -29 2.44127 1.30909   0
   0   3 -29 0.18398 1.48599   0
   0   3 -29 1.08265 1.37277   0
   0   4 -29-0.88951 1.45429   0
   0  -4 -29 1.62372 1.34839   0
   0  -4 -29-0.61419 1.29191   0
   0  -4 -29 0.31062 1.22838   0
   0   5 -29 4.01197 1.73852   0
   0  -5 -29 3.77266 1.32325   0
   0  -5 -29 2.46349 1.42179   0
   0  -5 -29 5.38449 1.37252   0
   0  -6 -29 0.44883 1.15714   0
   0  -6 -29-2.18805 1.08701   0
   0  -6 -29  1.6761  1.3535   0
   0   6 -29 0.28753 1.62701   0
   0  -7 -29 2.19966 1.24298   0
   0   7 -29 3.51247 1.73179   0
   0  -7 -29 4.58785 1.50135   0
   0  -8 -29 1.03538 1.31333   0
   0  -8 -29-1.02843 1.07707   0
   0   8 -29 1.96653 1.57044   0
   0   9 -29 1.45122 1.61708   0
   0  -9 -29 1.99716 1.21626   0
   0  -9 -29 2.13537 1.51342   0
   0  10 -29 0.41897 1.83387   0
   0 -10 -29 1.18137 1.14016   0
   0 -10 -29 1.38055 1.44924   0
   0 -11 -29   0.423 1.18712   0
   0 -11 -29-1.44638 1.38497   0
   0  11 -29 1.71246  1.8762   0
   0 -12 -29-0.16256 1.39526   0
   0 -12 -29 0.67731 1.11079   0
   0  12 -29-1.07015 1.79488   0
   0 -13 -29 0.57795 1.24327   0
   0 -13 -29-1.54569 1.44488   0
   0  13 -29 0.54435 1.61289   0
   0 -14 -29 -0.2066 1.49286   0
   0 -14 -29-1.53285 1.25294   0
   0  14 -29 1.07966 1.68613   0
   0 -15 -29  0.6738 1.54577   0
   0 -15 -29 1.18245 1.30796   0
   0  15 -29-2.01479 1.67789   0
   0   0 -30 2.88284 1.35786   0
   0   0 -30 6.48292 1.59462   0
   0   0 -30 4.63066 1.53195   0
   0  -1 -30 2.67307 1.32957   0
   0   1 -30-0.25756  1.3783   0
   0  -1 -30-1.15555 1.11378   0
   0  -1 -30    1.97  1.3435   0
   0   1 -30 1.31565 1.51056   0
   0  -2 -30-1.30741 1.32827   0
   0  -2 -30 0.13909 1.30741   0
   0   2 -30-0.47985 1.25873   0
   0  -2 -30 2.38533 1.34913   0
   0   2 -30 0.92492 1.52299   0
   0  -3 -30-1.00673 1.27056   0
   0   3 -30 -1.5344 1.46497   0
   0  -3 -30-1.09699 1.32611   0
   0   3 -30-0.68736 1.34694   0
   0  -3 -30 0.63875 1.34694   0
   0  -4 -30  2.5977 1.37851   0
   0  -4 -30 1.61404 1.34388   0
   0   4 -30-0.02771 1.53091   0
   0  -4 -30-0.99059 1.23997   0
   0   5 -30-1.05677 1.58171   0
   0  -5 -30 0.93245 1.31233   0
   0  -5 -30-2.46581 1.20873   0
   0  -5 -30-0.13123 1.21564   0
   0  -6 -30 0.99797 1.15627   0
   0  -6 -30 1.09433 1.30769   0
   0   6 -30-0.52307 1.63117   0
   0   7 -30-2.38517 1.37079   0
   0  -7 -30 0.28786 1.10348   0
   0  -7 -30-0.78135 1.32966   0
   0  -8 -30 1.15961 1.14597   0
   0   8 -30-0.17735 1.70531   0
   0  -8 -30-1.55524 1.35061   0
   0  -9 -30-0.59026 1.35014   0
   0   9 -30-1.32979 1.68938   0
   0  -9 -30 0.48849 1.25516   0
   0 -10 -30 5.36847 1.51072   0
   0 -10 -30 5.86755 1.67933   0
   0  10 -30 4.21519 2.01655   0
   0 -11 -30 0.17421 1.46739   0
   0  11 -30-0.60974 1.57459   0
   0 -11 -30  -0.067 1.27978   0
   0 -12 -30-1.07781 1.49695   0
   0  12 -30 1.92941 1.64997   0
   0 -12 -30 2.22214 1.37054   0
   0 -13 -30 0.18488 1.30733   0
   0  13 -30 -0.2575 1.64406   0
   0 -13 -30-1.91477 1.43278   0
   0   0 -31-1.75554 1.25005   0
   0   0 -31-1.40716 1.37984   0
   0  -1 -31 -2.0691 1.36574   0
   0   1 -31 1.55695 1.59792   0
   0  -1 -31-1.39306 1.24283   0
   0  -1 -31-1.02431  1.1404   0
   0   1 -31-2.25348 1.52963   0
   0  -2 -31-1.07791   1.228   0
   0  -2 -31-0.63447 1.30986   0
   0   2 -31 1.03698 1.52135   0
   0  -2 -31-1.00287 1.28258   0
   0   2 -31-1.25529 1.44631   0
   0  -3 -31 1.02852 1.36228   0
   0   3 -31 1.21243 1.35547   0
   0   3 -31-0.42912 1.53256   0
   0  -3 -31-0.86505 1.34866   0
   0  -3 -31  0.7152 1.36909   0
   0  -4 -31-2.15443  1.2981   0
   0   4 -31-1.01945 1.56315   0
   0  -4 -31-0.61167 1.32528   0
   0  -4 -31 0.13593 1.27771   0
   0  -5 -31 6.21457  1.6265   0
   0  -5 -31 7.34634  1.8027   0
   0   5 -31 6.20779  1.9789   0
   0  -6 -31 1.74245 1.26294   0
   0   6 -31 0.20261 1.48581   0
   0  -6 -31 0.37145  1.2832   0
   0  -7 -31 1.11657 1.39908   0
   0  -7 -31-0.62555 1.29146   0
   0   7 -31-3.28246 1.55379   0
   0  -8 -31 0.54231 1.43276   0
   0   8 -31 0.12721 1.77421   0
   0  -8 -31  0.9574 1.34572   0
   0  -9 -31 3.86289 1.51186   0
   0  -9 -31  1.5385 1.36533   0
   0   9 -31 2.28444 1.79824   0
   0 -10 -31-0.11257  1.2846   0
   0  10 -31 0.83432 1.60905   0
   0 -10 -31   0.245 1.50311   0
   0 -11 -31 1.44095 1.54622   0
   0  11 -31 0.63823 1.55938   0
   0 -11 -31 3.54644 1.42121   0
   0   0 -32 0.51592 1.47406   0
   0   0 -32-0.97154 1.25296   0
   0   1 -32-1.20568  1.4937   0
   0  -1 -32-4.09931 1.35304   0
   0   1 -32-1.76163 1.28606   0
   0  -1 -32-0.87747 1.27266   0
   0   2 -32-1.49901 1.48563   0
   0  -2 -32 0.04684 1.28487   0
   0  -2 -32-4.25612  1.3384   0
   0   2 -32-2.72365 1.28487   0
   0  -2 -32 0.22084 1.35179   0
   0  -3 -32-0.70158 1.30961   0
   0  -3 -32-1.71051  1.3497   0
   0  -3 -32-2.75954 1.25616   0
   0   3 -32-0.76171 1.59693   0
   0  -4 -32-2.58692 1.31346   0
   0   4 -32-3.21365 1.62016   0
   0  -4 -32 0.13335 1.56682   0
   0  -5 -32  0.2992 1.28325   0
   0  -5 -32 2.79256 1.42952   0
   0   5 -32  0.3125 1.68883   0
   0   6 -32 2.52476 1.69642   0
   0  -6 -32 4.40673 1.52413   0
   0  -6 -32 6.37485 1.61028   0
   0   7 -32 2.01977 1.78875   0
   0  -7 -32 -0.0198 1.36632   0
   0  -7 -32-1.08909 1.33991   0
  -1  -2   0 0.02967 0.09891   0
  -1   2   0-0.01978  0.1088   0
   1  -3   0 0.01974 0.13821   0
  -1   3   0-0.13821  0.1777   0
  -1   3   0-0.09872 0.11847   0
  -1  -3   0-0.08885 0.14808   0
   1   3   0-0.12834 0.13821   0
   1  -3   0 0.20732 0.15796   0
  -1   4   0 0.00985 0.22646   0
   1   4   0-0.32492 0.20677   0
  -1  -4   0 0.28553  0.2363   0
   1  -4   0  0.3643   0.256   0
   1  -4   0-0.30523 0.19692   0
  -1   4   0 0.01969 0.18707   0
  -1   5   0  0.2649 0.43169   0
   1   5   0-0.28453 0.29434   0
  -1  -5   0 0.15698 0.38264   0
  -1   5   0-0.15698 0.25509   0
   1  -5   0-0.05887 0.32377   0
   1  -5   0 0.06868 0.32377   0
   1  -6   0-0.01953    0.42   0
  -1   6   0-0.63489 0.56651   0
   1  -6   0 0.11721 0.45907   0
   1   6   0 0.24419 0.41024   0
  -1  -6   0 0.13675 0.47861   0
  -1   6   0 0.43954    0.42   0
   1  -7   0-0.00971 0.60207   0
   1  -7   0 -0.7186 0.47583   0
   1   7   0-0.46612 0.52439   0
  -1  -7   0 0.24277 0.54381   0
  -1   7   0 0.01942 0.50496   0
  -1  -7   0-0.22335 0.65063   0
  -1   7   0 0.54381  0.6215   0
  -1   8   0-0.29881 0.64582   0
  -1  -8   0 0.43376 0.56871   0
   1   8   0 -0.0482 0.56871   0
  -1   8   0-0.36629 0.50123   0
   1  -8   0-0.27953 0.53979   0
  -1  -8   0 0.37592 0.67473   0
   1  -8   0-0.15423 0.63618   0
  -1  -9   0-1.08972 0.59266   0
   1  -9   0-0.23897 0.68824   0
  -1  -9   0-1.17575 0.63089   0
  -1   9   0-1.03237 0.54486   0
   1  -9   0-0.99413  0.5831   0
   1   9   0-2.64783 0.59266   0
  -1  10   0 0.26519 0.62508   0
   1 -10   0-0.65349 0.61561   0
   1 -10   0-1.36381 0.71979   0
   1  10   0 0.05683 0.66296   0
  -1 -10   0  -1.629 0.75767   0
  -1 -10   0 1.09863 0.65349   0
  -1 -11   0-0.17813 0.65628   0
  -1  11   0 0.00938 0.64691   0
   1 -11   0 0.00938 0.63753   0
  -1 -11   0    0.00 0.69378   0
   1  11   0-0.30001 0.64691   0
   1 -11   0-0.39377 0.74066   0
   1  12   0 0.02782 0.69548   0
   1 -12   0 0.02782 0.65839   0
  -1 -12   0 0.28747 0.68621   0
  -1  12   0 -0.1391 0.63985   0
   1 -12   0 0.76967 0.83458   0
  -1  13   0-0.84313   0.669   0
   1 -13   0 0.42156 0.71483   0
   1  13   0-0.09164 0.71483   0
  -1  14   0-1.13125 0.71495   0
   1  14   0 -0.0724 0.73305   0
  -1  15   0  0.5001 0.75015   0
   1  15   0 0.57155 0.75909   0
   1  16   0-0.43151 0.74854   0
  -1  16   0-0.04403 0.74854   0
  -1  17   0-0.22564 0.75502   0
   1  17   0 0.45995 0.85048   0
   1  18   0-1.11113 0.84617   0
  -1  19   0 0.13462 0.90024   0
   1  19   0 0.71514 0.95913   0
   1  19   0 2.36418 0.95072   0
  -1  20   0-0.40562 0.87745   0
   1  20   0-0.81123 0.91884   0
   1  21   0-1.49809 0.87117   0
  -1  21   0 0.02443 0.92817   0
  -1  22   0-0.43227 0.92859   0
   1  22   0-0.60038 1.00064   0
  -1  24   0 0.45615 1.05921   0
   1  24   0 3.08484 1.16745   0
  -1  25   0 2.91654 1.14687   0
   1  25   0 1.12408 1.15446   0
   1  26   0 0.24616  1.1413   0
  -1  26   0-1.35017 1.07417   0
  -1  27   0 -0.1977 1.17158   0
   1  27   0 -0.1318 1.17158   0
  -1  28   0-1.23578 1.12083   0
   1  28   0-0.35924 1.26452   0
   1  29   0-0.30308 1.18411   0
  -1  29   0 0.77531 1.21935   0
   1  30   0 1.34807 1.27894   0
  -1  30   0 0.67749 1.47942   0
  -1  31   0 2.64415 1.65429   0
   1  31   0-0.53561 1.26105   0
   1  32   0-0.36567 1.31642   0
  -1  32   0 0.19281 1.25658   0
   1  -2   1-0.00989 0.14831   0
  -1  -2  -1  0.0791 0.11865   0
   1  -2   1-0.08898 0.08898   0
  -1   2   1-0.11865 0.06921   0
   1  -2   1    0.00  0.0791   0
  -1   2   1 0.01977 0.06921   0
  -1  -2   1 0.10876 0.12853   0
  -1   2  -1-0.04944  0.0791   0
  -1   2  -1 0.01977 0.17797   0
  -1  -2   1-0.04944 0.10876   0
   1  -3   1-0.10855 0.14803   0
   1  -3   1 0.16777 0.22698   0
  -1   3   1-0.13816 0.12829   0
  -1  -3  -1-0.10855 0.17764   0
   1   3  -1-0.08882 0.14803   0
  -1   3   1 0.01974 0.11842   0
   1   3  -1-0.07895  0.1579   0
   1   3   1 0.03947  0.1579   0
  -1   3  -1 0.21711 0.22698   0
  -1  -3   1 0.01974 0.16777   0
  -1   3  -1 0.08882 0.13816   0
  -1  -3   1 0.10855 0.19737   0
   1  -3  -1 0.04934 0.12829   0
  -1  -3   1-0.02961 0.17764   0
   1  -3  -1-0.02961 0.13816   0
   1   4  -1 0.21653 0.21653   0
  -1  -4  -1 0.65943 0.26574   0
  -1   4   1 0.00984 0.17716   0
  -1   4   1-0.07874 0.19684   0
   1   4  -1  0.2559 0.23622   0
   1  -4   1-0.01968  0.2559   0
   1  -4  -1-0.08858 0.20669   0
  -1   4  -1-0.12795 0.19684   0
   1  -4  -1 0.14763 0.20669   0
  -1  -4   1-0.37401 0.28543   0
   1   4   1 0.00984 0.22637   0
  -1   4  -1-0.00984 0.35432   0
  -1  -4   1 0.29527 0.28543   0
   1  -5  -1 8.13036 0.87286   0
   1   6  -1 0.79085 0.49794   0
  -1  -6  -1 1.10328 0.49794   0
   1   6  -1 0.81037 0.45889   0
   1  -6   1 0.49794 0.51747   0
   1  -6   1 1.45477 0.57605   0
  -1   6   1 1.73791 0.43936   0
   1  -6  -1  0.6151 0.45889   0
   1   6   1  0.7225 0.46865   0
  -1  -6   1 0.63463 0.56629   0
   1  -6  -1 0.52723 0.49794   0
  -1  -6   1 1.22044 0.54676   0
  -1   6  -1 1.59146 0.63463   0
  -1   6  -1 0.91777 0.44912   0
   1  -7   1  88.986 8.18229   0
  -1  -7  -1 94.5574 8.18229   0
   1  -7   1 87.3554 8.16288   0
  -1   7   1 86.7148 8.15317   0
   1   7  -1 88.2581 8.18229   0
  -1  -7   1 95.4115 8.21141   0
   1  -7  -1 85.6471 8.15317   0
  -1   7  -1  89.219 8.19199   0
   1   7   1 87.5883 8.17258   0
   1  -7  -1 95.6153 8.16288   0
  -1  -7   1  93.315 8.19199   0
  -1  -8  -1 3.44913 0.72258   0
   1  -8   1 4.13317 0.76112   0
   1   8  -1 4.54745 0.77075   0
  -1   8   1 3.45876 0.71295   0
   1  -8   1  4.3644 0.88637   0
  -1   8  -1 4.42221 0.87673   0
  -1  -8   1 3.94049 0.79002   0
   1  -8  -1 4.93283 0.77075   0
   1  -8  -1 3.42023 0.69368   0
   1   8   1 4.01756 0.76112   0
  -1  -8   1 4.23915 0.90564   0
  -1  -9  -1 592.114 51.9376   0
   1  -9   1 552.043 51.9472   0
  -1   9   1 574.811 51.9281   0
  -1  -9  -1 565.409 51.9376   0
   1  -9   1 540.692 51.9281   0
   1   9  -1 573.559 51.9472   0
  -1   9  -1 607.057 51.9663   0
   1   9   1 517.571 51.9281   0
   1  -9  -1 627.379 51.9376   0
  -1  -9   1  590.69 51.9472   0
   1  -9  -1 618.742 51.9281   0
  -1  -9   1 603.465 51.9663   0
   1 -10   1-0.33132 0.77625   0
  -1  10   1 0.97504 0.63425   0
  -1 -10  -1-0.32186 0.61532   0
  -1 -10  -1  0.1136 0.67212   0
   1  10  -1 1.23064 0.70052   0
   1 -10   1 0.71945 0.67212   0
  -1 -10   1-0.45439 0.72892   0
   1 -10  -1-0.04733 0.57745   0
   1  10   1  0.0568 0.64372   0
   1 -10  -1 1.25904 0.70052   0
  -1  10  -1 0.61532 0.79518   0
  -1 -10   1 1.05077 0.68158   0
   1  11  -1 82.3531 7.82485   0
  -1 -11  -1  95.332 7.85297   0
  -1 -11  -1 85.7079 7.82485   0
   1 -11   1 88.8285 7.82485   0
  -1  11   1 82.2781 7.80611   0
   1 -11   1 81.9314 7.84359   0
   1  11   1 85.6236 7.83422   0
   1 -11  -1 83.1027 7.81548   0
  -1  11  -1 80.6194 7.83422   0
  -1 -11   1 92.1552 7.84359   0
   1 -11  -1 84.4615 7.79674   0
   1  12  -1 -0.2966 0.69516   0
   1 -12   1 0.76004 0.67663   0
  -1 -12  -1 0.07415 0.67663   0
   1  12  -1-0.28733 0.60247   0
  -1  12   1 0.62101 0.68589   0
   1  12   1  0.7137 0.69516   0
  -1 -12   1-0.42637 0.72297   0
   1 -12  -1 0.47271 0.76004   0
   1 -12  -1-0.78785 0.63955   0
  -1  12  -1-0.03708 0.63028   0
   1 -13   1 53.9447 5.01066   0
  -1  13   1 51.0592 5.01066   0
   1  13  -1 54.0913 5.03814   0
   1  13  -1 59.4134 5.06562   0
  -1  13  -1 51.8287 5.01982   0
   1  13   1 50.6837 5.01982   0
   1 -13  -1 54.3661  5.0015   0
   1  14  -1 0.79604  0.7689   0
  -1  14   1 0.18996 0.71463   0
   1  14  -1-0.95887 0.70558   0
   1  14   1-0.25329 0.72367   0
  -1  14  -1 0.40707 0.69654   0
   1  15  -1 12.1846 1.64247   0
  -1  15   1 14.2109 1.62461   0
   1  15  -1 14.5055 1.69602   0
   1  15   1 13.7467 1.74066   0
  -1  15  -1 12.6577 1.66032   0
   1  16  -1 0.29928 0.75701   0
  -1  16   1-0.30809   0.713   0
  -1  16  -1-0.19365  0.7218   0
   1  16   1-0.30809 0.76581   0
   1  17  -1 6.47127 1.21445   0
  -1  17   1 5.50838  1.1277   0
  -1  17  -1 6.07223  1.1624   0
   1  17   1 6.98307 1.17975   0
  -1  18   1-1.05086 0.83727   0
   1  18  -1-1.43532 0.82873   0
  -1  18  -1-0.51261 0.85436   0
   1  18   1-0.35029 0.85436   0
  -1  19   1 128.933 11.1264   0
   1  19  -1  119.80 11.1348   0
   1  19   1  122.50 11.1264   0
  -1  19  -1 114.477 11.1096   0
  -1  20   1 1.59699 0.95157   0
   1  20  -1  1.8535 1.02605   0
   1  20   1  0.5544 0.93503   0
  -1  20  -1 1.84523 0.95157   0
   1  21  -1 4.98084 1.17196   0
  -1  21  -1 5.06222 1.17196   0
   1  21   1 4.23209 1.18824   0
  -1  22   1 3.30484 1.08028   0
   1  22  -1 2.66468 1.10428   0
   1  22   1 1.77645 1.08828   0
   1  22   1 2.20056 1.08828   0
  -1  22  -1 3.34485 1.12029   0
   1  23  -1  183.41 16.6744   0
  -1  23   1 191.448 16.6744   0
   1  23   1 178.738 16.6665   0
  -1  23  -1 178.479 16.6586   0
  -1  24   1 0.98154 1.08201   0
   1  24  -1 1.98626 1.12838   0
  -1  24  -1 0.02319  1.1052   0
   1  24   1 1.71576 1.11293   0
   1  25  -1 20.3706 2.64978   0
  -1  25   1 24.3567 2.63459   0
   1  25   1 20.5149   2.627   0
  -1  25  -1 23.1647   2.627   0
  -1  26   1-0.84264 1.06635   0
   1  26  -1-0.26099 1.14091   0
  -1  26  -1-0.47724   1.126   0
   1  26   1-0.32811 1.16329   0
  -1  27   1 1.98368 1.22974   0
   1  27  -1 0.46847 1.23706   0
  -1  27  -1 1.01014 1.22242   0
   1  27   1 1.62501 1.30293   0
  -1  28   1-2.10444 1.22819   0
   1  28  -1-0.35912 1.17073   0
  -1  28  -1-0.86907 1.16355   0
   1  28   1-1.44366 1.12046   0
  -1  29   1 2.41678 1.42329   0
   1  29  -1 2.15608 1.47261   0
  -1  29  -1 2.10675 1.29646   0
   1  29   1 1.27533 1.26123   0
   1  30  -1 0.31791 1.23707   0
  -1  30   1-0.01382 1.39602   0
  -1  30  -1 1.32691 1.49969   0
   1  30   1 0.46995 1.26472   0
  -1  31   1 3.30756 1.66056   0
   1  31  -1 4.37844   1.464   0
   1  31   1 3.17878 1.42333   0
  -1  31  -1 2.47389 1.66733   0
   1  32  -1 1.01693  1.3692   0
  -1  32   1 3.90819 1.77464   0
  -1  32  -1 1.53536 1.30938   0
   1  32   1 0.47855 1.34926   0
  -1   0  -2 0.06924 0.11869   0
  -1   0  -2 0.09891  0.1088   0
   1   0  -2-0.05935 0.08902   0
  -1   0  -2-0.13847  0.1088   0
   1   0  -2-0.05935 0.13847   0
   1   0  -2-0.14837 0.13847   0
   1   1  -2-0.08899 0.10876   0
   1  -1   2 -0.0791 0.08899   0
   1   1  -2-0.05932 0.10876   0
  -1  -1  -2-0.11865 0.10876   0
  -1  -1  -2 0.05932 0.09887   0
  -1   1   2 0.01977 0.10876   0
   1  -1  -2 0.10876 0.12854   0
   1  -1  -2-0.05932 0.14831   0
  -1   1  -2-0.09887 0.14831   0
  -1   1  -2 0.14831 0.18786   0
   1   1   2 0.06921 0.11865   0
  -1  -1   2-0.02966 0.10876   0
  -1   1  -2-0.01977  0.0791   0
  -1   2   2-0.02963 0.07901   0
  -1  -2  -2 0.07901 0.12839   0
   1  -2   2 0.08889 0.13827   0
   1   2  -2-0.12839 0.17777   0
   1  -2   2 0.08889 0.13827   0
   1   2  -2 0.01975 0.13827   0
   1  -2   2 0.18765  0.2074   0
  -1   2  -2 0.06913 0.15802   0
   1  -2  -2-0.00988 0.08889   0
  -1  -2   2-0.10864 0.15802   0
   1   2   2-0.01975 0.10864   0
  -1  -2   2-0.17777 0.15802   0
  -1   2  -2-0.22716 0.24691   0
  -1   2  -2-0.02963 0.11852   0
   1   3  -2  -0.069  0.1873   0
   1   3  -2 0.36473 0.26616   0
   1  -3   2-0.00986 0.19715   0
   1  -3   2-0.02957 0.26616   0
  -1  -3  -2 0.13801 0.17744   0
  -1  -3   2 0.13801 0.22673   0
  -1   3  -2 0.23658 0.34502   0
  -1   3  -2 0.04929 0.16758   0
   1  -3  -2 0.03943 0.12815   0
   1   3   2 0.12815 0.19715   0
  -1  -3   2 0.17744 0.22673   0
   1  -4   2  0.1278 0.33426   0
  -1  -4  -2 0.90446 0.30476   0
  -1   4   2 0.17696 0.21628   0
   1   4  -2-0.03932 0.25561   0
   1   4  -2  1.1404 0.39324   0
   1  -4   2  0.8553 0.30476   0
  -1  -4   2 0.06882 0.30476   0
   1  -4  -2 0.02949 0.18679   0
  -1   4  -2-0.21628 0.23594   0
   1   4   2-0.08848 0.24578   0
  -1   4  -2 1.48449 0.50138   0
  -1  -4   2 2.69371 0.38341   0
   1   5  -2 3.92815 0.76408   0
   1   5  -2  0.4702 0.38204   0
  -1   5   2 1.43999 0.38204   0
   1  -5   2  2.8506 0.48979   0
   1  -5   2 0.15673 0.48979   0
  -1  -5  -2 2.82121 0.51918   0
   1   5   2 0.87183 0.38204   0
  -1  -5   2 0.89143    0.48   0
  -1   5  -2 4.44733  0.7151   0
  -1   5  -2 0.80326 0.37224   0
  -1  -5   2 3.41876 0.57796   0
   1  -5  -2 2.01795 0.46041   0
   1  -5  -2 1.57714 0.34286   0
  -1  -5   2 3.45794 0.55837   0
   1   6  -2-0.19503 0.50709   0
   1  -6   2 0.18528 0.68261   0
  -1  -6  -2 0.23404 0.49733   0
  -1   6   2 0.67286 0.43882   0
   1  -6  -2-0.04876 0.43882   0
  -1   6  -2 0.16578 0.48758   0
  -1  -6   2  0.6046 0.61435   0
   1  -6  -2-0.70212 0.40957   0
   1   6   2 0.51684 0.52659   0
  -1  -6   2 0.34131 0.55584   0
  -1   6  -2 0.18528 0.69237   0
   1   7  -2 2.30671 0.64937   0
   1  -7   2 2.91731 0.82383   0
  -1  -7  -2 2.16133 0.62029   0
  -1   7   2 2.41333 0.57183   0
   1  -7   2 2.09349 0.62999   0
   1  -7  -2 2.88824 0.60091   0
  -1  -7   2 2.97547 0.67844   0
   1   7   2 2.50055 0.62029   0
  -1   7  -2 2.77193 0.62029   0
   1  -7  -2 1.43443 0.57183   0
  -1  -7   2  2.5684 0.76567   0
  -1   7  -2 2.67501 0.80444   0
  -1  -8  -2 0.46179 0.56761   0
   1  -8   2-0.48103 0.56761   0
  -1   8   2 0.13469 0.51951   0
   1  -8   2-0.38482  0.7504   0
   1   8  -2-0.76002 0.58685   0
  -1   8  -2 -0.0481 0.53875   0
  -1  -8   2-0.56761 0.74078   0
   1   8   2  -0.279 0.54837   0
   1  -8  -2-0.39444 0.50989   0
   1  -8  -2-0.16355 0.54837   0
  -1  -8   2 0.22127 0.62534   0
  -1   8  -2 0.93319 0.82737   0
   1  -9   2-1.19259 0.67739   0
  -1  -9  -2-0.12403 0.61061   0
   1  -9   2 0.11449 0.71555   0
   1   9  -2 0.15265 0.63923   0
  -1   9   2  0.7251 0.58198   0
   1   9   2 0.53428 0.61061   0
  -1   9  -2 0.41025 0.61061   0
  -1  -9   2-0.22898 0.65831   0
   1  -9  -2-0.29576 0.58198   0
  -1  -9   2-0.20036 0.71555   0
   1  -9  -2 1.03994 0.58198   0
  -1   9  -2 0.74418 0.75372   0
   1 -10   2 7.11813 1.03038   0
   1  10  -2 6.17283 0.99257   0
  -1  10   2 5.70017 0.93585   0
   1 -10   2  6.8629 1.14382   0
  -1 -10  -2 7.39227 1.02093   0
  -1  10  -2 6.93852 0.98311   0
   1  10   2 6.68329 1.02093   0
   1 -10  -2 8.48882 1.03038   0
   1 -10  -2 5.71908  0.9264   0
  -1 -10   2 7.92164  1.0871   0
  -1  10  -2 6.38079 1.14382   0
  -1 -10   2 7.53406 1.26671   0
  -1 -11  -2-0.38367  0.7112   0
  -1  11   2 0.09358 0.58955   0
   1 -11   2-0.74864 0.63634   0
   1  11  -2 0.43046 0.59891   0
  -1 -11  -2-0.79543 0.63634   0
  -1  11  -2 -0.3556 0.77671   0
  -1 -11   2-0.69249 0.72056   0
   1  11   2 0.08422 0.65506   0
   1 -11  -2-0.52404 0.62698   0
   1 -11  -2 -0.1778 0.60827   0
  -1  11  -2 0.09358 0.63634   0
  -1  12   2 13.1435 1.56426   0
  -1 -12  -2 12.6251 1.60128   0
   1  12  -2 12.4863  1.6198   0
  -1 -12  -2 14.7448 1.62905   0
   1 -12   2 14.5226 1.62905   0
   1 -12  -2 14.1431 1.56426   0
   1  12   2 15.8185 1.71236   0
  -1  12  -2 12.5233 1.58277   0
  -1  12  -2 12.7732 1.62905   0
  -1 -12   2 13.2083 1.69384   0
   1 -12  -2 13.3564 1.61054   0
   1  13  -2-1.04284 0.72267   0
   1 -13   2 0.72267 0.75011   0
  -1  13   2 0.75011 0.75011   0
   1 -13  -2 0.10977 0.69522   0
  -1  13  -2-0.75926 0.72267   0
   1 -13  -2 1.76551  0.7867   0
   1  13   2 0.82329 0.75926   0
   1  14  -2  1.5538 0.76786   0
  -1  14   2-0.22584 0.70463   0
  -1  14  -2 0.07227 0.74076   0
   1  14   2 1.34602 0.78593   0
   1  15  -2 0.03566  0.7934   0
  -1  15   2-0.40116 0.72208   0
   1  15   2 0.87363 0.82014   0
  -1  15  -2-1.23912 0.74882   0
  -1  16   2 5.37127 1.02854   0
   1  16  -2 6.03059 1.11645   0
  -1  16  -2 6.16245  1.0637   0
   1  16   2 4.81744  1.0725   0
  -1  17   2 3.55203 0.95298   0
   1  17  -2 0.94432 0.87501   0
  -1  17  -2  1.4468 0.94432   0
   1  17   2 3.46539 0.92699   0
  -1  18   2 2.95235 0.93861   0
   1  18  -2 1.97961 1.04954   0
  -1  18  -2  1.5871 0.96421   0
   1  18   2 2.50011 0.96421   0
  -1  19   2 0.63837 0.84836   0
   1  19   2 1.44473 0.95756   0
  -1  19  -2-0.60477 0.90716   0
  -1  20   2 5.53732 1.19838   0
   1  20  -2 5.95056 1.24796   0
  -1  20  -2 5.47121 1.19011   0
   1  20   2 5.98361 1.21491   0
  -1  21   2 1.60957 0.99988   0
   1  21  -2  1.1706 0.98362   0
  -1  21  -2 2.17861 0.99988   0
   1  21   2 0.81291 0.99988   0
  -1  22   2 1.61458 0.97514   0
   1  22  -2 3.09327 1.11901   0
  -1  22  -2 0.88722 0.99113   0
   1  22   2 2.11813  1.0231   0
   1  23   2 3.32333 1.11563   0
   1  24  -2 3.99141 1.25842   0
  -1  24  -2 3.16534 1.25842   0
   1  24   2 3.19622 1.16577   0
  -1  25   2-0.43232  1.0315   0
   1  25  -2 0.70536 1.15285   0
   1  25   2-0.28063 1.06942   0
  -1  25  -2 2.64701 1.12251   0
   1  26  -2  1.1621 1.24404   0
  -1  26   2 2.71157 1.19935   0
  -1  26  -2 1.81764 1.15465   0
   1  26   2 1.04291 1.15465   0
  -1  27   2-0.03656 1.23579   0
   1  27  -2  0.9433 1.20654   0
   1  27   2-1.04567 1.15536   0
  -1  27  -2 0.54112 1.24311   0
   1  28  -2 4.48453 1.38482   0
  -1  28   2 1.35612 1.37765   0
   1  28   2  2.1741 1.32025   0
  -1  28  -2 3.82441 1.31307   0
  -1  29   2-1.38671 1.23889   0
   1  29  -2  1.3656 1.37264   0
   1  29   2-0.87989 1.16146   0
  -1  29  -2 1.02068 1.23889   0
  -1  30   2 1.00805 1.41542   0
   1  30  -2 2.26467 1.31185   0
   1  30   2  2.9275 1.42232   0
  -1  30  -2 1.59493 1.31185   0
   1  31  -2 1.64548 1.30013   0
  -1  31   2-0.16252 1.40171   0
  -1  31  -2 0.39275 1.46265   0
   1  31   2-0.85998 1.27305   0
  -1  32   2 1.04922 1.52735   0
   1  32  -2 1.23516 1.38125   0
   1  32   2 1.01602 1.38789   0
  -1  32  -2  1.0293 1.30156   0
   1   0  -3  0.1481 0.16784   0
   1   0   3-0.26657 0.17772   0
   1   0  -3-0.22708 0.21721   0
  -1   0  -3 0.17772 0.21721   0
   1   0   3 -0.2567 0.18759   0
  -1   0   3 -0.1086 0.16784   0
  -1   0  -3 0.07898 0.19746   0
   1   0  -3 0.27645 0.17772   0
  -1   0   3 -0.1086 0.20733   0
  -1   0   3 0.07898 0.15797   0
  -1   0  -3 0.00987 0.20733   0
   1   0   3-0.08886 0.18759   0
  -1  -1  -3 0.02961 0.18752   0
  -1   1   3-0.05922 0.18752   0
   1  -1   3-0.28621 0.24674   0
  -1   1   3 0.19739 0.20726   0
   1   1  -3 0.08882 0.21713   0
  -1   1   3 0.33556 0.14804   0
   1  -1   3-0.03948 0.23686   0
   1   1  -3    0.00 0.19739   0
  -1  -1  -3-0.14804 0.18752   0
   1  -1   3-0.01974 0.15791   0
  -1  -1  -3-0.18752 0.15791   0
  -1   1  -3   0.227 0.28621   0
   1   1   3-0.13817 0.14804   0
  -1  -1   3 0.14804 0.16778   0
   1  -1  -3-0.23686 0.19739   0
  -1   1  -3 0.27634  0.2566   0
   1  -1  -3-0.11843   0.227   0
   1   1   3   0.227 0.18752   0
  -1  -1   3 0.02961 0.14804   0
  -1  -1   3 0.27634 0.17765   0
   1  -1  -3 0.03948 0.13817   0
  -1   1  -3 0.04935 0.16778   0
   1  -2   3 0.10844 0.21688   0
   1  -2   3-0.19716  0.3056   0
  -1  -2  -3 0.06901 0.19716   0
  -1   2   3-0.00986 0.15773   0
  -1   2   3-0.07887 0.10844   0
   1   2  -3 0.02957  0.1873   0
   1   2  -3 0.10844 0.25631   0
   1  -2   3-0.44362 0.20702   0
   1  -2  -3  0.1873 0.08872   0
  -1   2  -3 0.07887 0.35489   0
  -1  -2   3 0.08872 0.22674   0
  -1   2  -3-0.00986 0.24645   0
   1   2   3 0.00986 0.16759   0
   1  -2  -3-0.21688 0.16759   0
   1  -2  -3 0.32532 0.26617   0
  -1  -2   3 0.03943 0.24645   0
  -1   3   3-0.02952 0.15743   0
   1   3  -3 0.70842 0.35421   0
   1  -3   3 0.16727  0.2263   0
  -1  -3  -3 0.08855 0.21646   0
   1   3  -3-0.17711  0.2263   0
   1  -3   3  0.9544 0.26566   0
   1  -3   3 0.08855 0.34437   0
  -1  -3   3-0.40341 0.26566   0
  -1  -3   3 1.61363 0.30501   0
   1  -3  -3 0.05904 0.17711   0
  -1   3  -3 0.85601  0.4526   0
   1   3   3-0.25582 0.20662   0
  -1   3  -3-0.08855 0.21646   0
  -1  -4  -3 6.19143 0.83403   0
   1   4  -3 7.49644  0.9714   0
   1  -4   3 7.48662  0.8929   0
  -1   4  -3  11.333 1.07933   0
  -1  -4   3 9.06637 0.95177   0
   1  -5   3 0.95809 0.48882   0
   1   5  -3  0.2053 0.45949   0
  -1   5   3 0.38128 0.42039   0
   1  -5   3 1.02652 0.60614   0
  -1  -5  -3 0.60614 0.40083   0
   1   5  -3 1.11451  0.7039   0
   1  -5  -3 1.18295 0.36173   0
  -1   5  -3 0.58659 0.44971   0
  -1   5  -3 0.80167 0.73323   0
   1   5   3 0.86032 0.47904   0
  -1  -5   3 1.34914 0.55726   0
  -1  -5   3 0.36173 0.56703   0
   1  -6   3-0.07785 0.75903   0
  -1   6   3 0.11677 0.45737   0
   1   6  -3 0.50602 0.56441   0
   1  -6   3-0.07785 0.52548   0
  -1  -6  -3-0.22382 0.54495   0
   1   6  -3 1.11909 0.78823   0
  -1   6  -3 0.19462 0.76877   0
  -1   6  -3-0.30167 0.51575   0
  -1  -6   3-0.21409 0.56441   0
   1   6   3-0.01946 0.50602   0
  -1  -6   3 1.07043 0.68118   0
  -1   7   3  51.157 4.71832   0
   1  -7   3 49.9001   4.786   0
   1   7  -3 51.8338 4.79567   0
   1   7  -3 50.4029 4.75699   0
   1  -7   3 47.4346 4.73766   0
  -1  -7  -3 53.4292 4.76666   0
  -1  -7   3 52.3753   4.786   0
   1  -7  -3 58.5729 4.75699   0
  -1  -7   3 52.3173 4.75699   0
  -1   7  -3 48.6045 4.73766   0
  -1  -7   3 44.2633 4.73766   0
   1   7   3 53.2841 4.75699   0
  -1   7  -3 55.3822 4.82468   0
   1  -7  -3 52.5203 4.68931   0
   1   8  -3 0.09598 0.61424   0
   1  -8   3-0.44149 0.71981   0
   1  -8   3 0.06718 0.54706   0
   1   8  -3 0.08638  0.7486   0
  -1   8   3-0.06718 0.52786   0
  -1  -8  -3-1.01734 0.59505   0
  -1  -8   3 0.21114 0.57585   0
   1  -8  -3-1.63158 0.56625   0
   1  -8  -3 0.36471 0.50867   0
  -1   8  -3-0.23034   0.787   0
  -1  -8   3 0.95975 0.64303   0
  -1  -8   3 0.95015 0.73901   0
   1   8   3-0.67183 0.55666   0
  -1   8  -3-0.34551 0.57585   0
   1   9  -3 26.0318 2.67457   0
  -1  -9  -3 29.0967 2.72216   0
   1  -9   3 26.5553 2.68409   0
   1  -9   3 26.1651 2.76023   0
  -1   9   3 26.7076 2.62698   0
  -1  -9   3 27.3073 2.71264   0
  -1   9  -3 21.7678 2.65553   0
   1  -9  -3 29.8867 2.68409   0
   1  -9  -3 28.0021 2.60794   0
  -1   9  -3 30.9241 2.76023   0
  -1  -9   3 29.3822 2.71264   0
   1   9   3 26.2508 2.67457   0
  -1  10   3 4.33815 0.77332   0
  -1 -10  -3 5.31894  0.8582   0
   1 -10   3 3.66856 0.84877   0
   1  10  -3 3.07442 0.81105   0
  -1  10  -3 3.91376 0.81105   0
   1  10   3 3.17816 0.80161   0
  -1  10  -3 3.36678 1.06567   0
  -1 -10   3 5.11147 0.91478   0
   1 -10  -3 3.91376 0.79218   0
   1 -10  -3 4.34758 0.80161   0
  -1 -11  -3 38.0913 3.47303   0
   1  11  -3 34.7677 3.44502   0
  -1  11   3 32.1629 3.38901   0
   1 -11   3 38.0353 3.45436   0
   1 -11  -3 36.1307 3.37967   0
  -1  11  -3 35.4119 3.45436   0
  -1  11  -3 34.2448 3.53838   0
  -1 -11   3 36.5135 3.47303   0
   1 -11  -3 38.8475 3.44502   0
   1  11   3 33.6567 3.43569   0
   1  12  -3 2.75192 0.86806   0
  -1 -12  -3 3.61997 0.86806   0
   1 -12   3  3.0659 0.85882   0
  -1  12   3 3.15824 0.77571   0
   1 -12  -3 3.01972 0.82188   0
  -1  12  -3 3.01049 1.00657   0
   1  12   3 2.89044 0.85882   0
   1 -12  -3 4.79277 0.86806   0
  -1  12  -3  4.2941 0.89576   0
  -1  13   3 40.6876 3.87892   0
   1  13  -3 37.5936 3.88805   0
  -1 -13  -3 44.6669 3.97931   0
   1 -13  -3 43.8272 3.87892   0
  -1  13  -3 42.1661 3.95193   0
   1  13   3 38.3876 3.86979   0
  -1  13  -3  37.046 3.86979   0
   1 -13  -3 39.3733 3.82416   0
   1  14  -3  10.059 1.37004   0
  -1  14   3 8.93228 1.31596   0
  -1  14  -3 10.3384   1.343   0
   1 -14  -3 10.1581 1.37905   0
   1  14   3 10.0409 1.37004   0
  -1  14  -3 10.5817 1.59537   0
   1  15  -3 1.86792  0.8628   0
  -1  15   3 2.02803 0.83612   0
   1  15   3  1.0318 0.78275   0
  -1  15  -3 0.82722 0.82722   0
  -1  16   3 2.93856 0.89473   0
   1  16  -3 3.14031 0.99122   0
   1  16   3 3.72803 0.97367   0
  -1  16  -3 3.96487 0.94736   0
   1  17  -3 5.09189 1.20165   0
  -1  17   3 7.20991 1.17572   0
   1  17   3 5.56737 1.14114   0
  -1  17  -3 5.84401 1.19301   0
  -1  18   3-0.95368 0.77486   0
   1  18  -3-2.45231 0.87704   0
   1  18   3-0.97071 0.80892   0
  -1  18  -3-0.19584 0.89407   0
   1  19  -3-3.96488 0.82986   0
  -1  19   3-0.43589 0.85501   0
   1  19   3-0.62868 0.86339   0
  -1  19  -3-2.26325 0.88015   0
   1  20  -3 0.91555 0.94855   0
  -1  20   3-1.02278 0.82482   0
  -1  20  -3 0.15672 0.88256   0
   1  20   3-0.15672 0.88256   0
   1  21  -3 19.3991  2.4259   0
  -1  21   3 20.1374 2.41779   0
   1  21   3 22.7012 2.50703   0
  -1  21  -3 21.9223 2.41779   0
  -1  22   3 0.29518 0.92543   0
   1  22  -3 2.07424  1.0451   0
   1  22   3 1.30039 0.99723   0
  -1  22  -3-1.38017 0.94937   0
  -1  23   3 40.9046 3.82696   0
   1  23  -3 33.1252 3.85833   0
   1  23   3 43.2337 3.87401   0
  -1  23  -3 31.7214 3.81912   0
   1  24  -3 1.37947 1.16369   0
  -1  24   3 2.82059 1.12515   0
  -1  24  -3 1.34864 1.14057   0
   1  24   3 2.01141 1.13286   0
  -1  25   3-0.50728  0.9767   0
   1  25  -3 0.72685 1.12056   0
  -1  25  -3 3.06639  1.1357   0
   1  25   3 1.19627 1.09027   0
   1  26  -3 1.55428 1.20475   0
   1  26   3 2.50618 1.16013   0
  -1  26  -3 3.38371 1.20475   0
  -1  27   3 -0.5767  1.1169   0
   1  27  -3 -0.9563  1.1023   0
  -1  27  -3  0.9782  1.1534   0
   1  27   3 -0.4526  1.1534   0
   1  28  -3-0.95273 1.13897   0
  -1  28   3-1.18195 1.12465   0
  -1  28  -3  1.2321 1.24642   0
   1  28   3-0.74499  1.1533   0
   1  29  -3 2.23483 1.22986   0
  -1  29   3-0.78711 1.28608   0
   1  29   3 0.29517 1.20878   0
  -1  29  -3 0.95578 1.25797   0
   1  30  -3 0.97889 1.26153   0
  -1  30   3-0.34468 1.34425   0
   1  30   3-0.55838 1.26153   0
  -1  30  -3 1.10298 1.24085   0
  -1  31   3 0.35834 1.45365   0
   1  31  -3  2.4205 1.33195   0
   1  31   3 1.45365 1.34547   0
  -1  31  -3 0.16903 1.57535   0
  -1  32   3-0.68297 1.27974   0
   1  32  -3 0.76917 1.35267   0
   1  32   3-0.39121 1.57149   0
  -1  32  -3 0.85537 1.31289   0
  -1   0  -4 0.24619 0.32497   0
  -1   0   4 0.44314 0.33481   0
   1   0  -4-0.16741 0.36435   0
  -1   0  -4 0.38405 0.32497   0
  -1   0   4 0.05908 0.24619   0
   1   0   4 0.14771 0.33481   0
  -1   0   4 0.10832 0.25603   0
   1   0   4-0.32497 0.29542   0
   1   0  -4-0.13786 0.24619   0
   1   0  -4-0.09847 0.25603   0
  -1   0  -4-0.46283 0.31512   0
   1   0   4-0.21664 0.26588   0
  -1  -1  -4-0.03937 0.28547   0
   1  -1   4-0.16734 0.35437   0
  -1   1   4 0.11812 0.25593   0
   1   1  -4-0.26578 0.24609   0
   1   1  -4 0.41343 0.32484   0
   1   1  -4-0.10828   0.315   0
  -1   1   4-0.01969 0.30515   0
   1  -1   4-0.25593 0.30515   0
   1  -1   4 -0.2264 0.24609   0
  -1  -1  -4-0.02953 0.25593   0
  -1  -1  -4-0.08859 0.27562   0
  -1   1   4-0.09844 0.29531   0
   1  -1  -4-0.11812 0.29531   0
  -1  -1   4-0.01969 0.25593   0
  -1   1  -4 0.32484 0.37406   0
  -1  -1   4 0.10828 0.26578   0
   1   1   4  0.2264 0.24609   0
  -1  -1   4 0.03937  0.2264   0
  -1   1  -4  0.3839 0.44296   0
   1   1   4-0.11812 0.27562   0
   1  -1  -4 0.19687  0.3839   0
  -1   1  -4 0.10828 0.26578   0
   1  -1  -4 0.00984 0.24609   0
   1   1   4 0.20672 0.27562   0
  -1   2   4 0.01966 0.21631   0
  -1   2   4-0.31463  0.2458   0
   1   2  -4 1.54365 0.43261   0
   1  -2   4 0.38345 0.41295   0
   1  -2   4 0.06882 0.21631   0
   1  -2   4 0.13765 0.31463   0
  -1  -2  -4 0.28513  0.2753   0
  -1   2   4-0.31463 0.32446   0
   1   2   4 0.13765 0.22614   0
  -1  -2   4-0.07866 0.23597   0
   1  -2  -4 0.37362 0.22614   0
  -1  -2   4-0.21631 0.23597   0
   1  -2  -4-0.28513  0.2753   0
  -1  -2   4-0.04916  0.3048   0
  -1   3   4  0.0785 0.23551   0
  -1  -3  -4 0.43176 0.34345   0
   1  -3   4-0.31401 0.45139   0
   1  -3   4-0.31401 0.37288   0
   1  -3   4-0.27476 0.30419   0
   1   3  -4 0.12757 0.27476   0
   1   3  -4-0.02944 0.48082   0
  -1   3  -4 0.52989 0.44157   0
  -1  -3   4 0.04906 0.40232   0
   1   3   4 0.32382 0.28457   0
   1  -3  -4  0.4612 0.30419   0
  -1  -3   4-0.05888 0.39251   0
  -1   3  -4-0.16682 0.28457   0
  -1   3  -4 1.24622 0.66727   0
  -1  -4  -4 0.52839 0.44033   0
   1  -4   4 0.76324 0.42076   0
  -1   4   4 0.37183 0.31312   0
   1  -4   4 1.40905 0.47947   0
   1   4  -4 0.86109 0.38162   0
   1  -4   4-0.01957 0.59689   0
   1   4  -4 0.68496  0.6556   0
  -1  -4   4  1.5069 0.53818   0
   1  -4  -4 1.58518 0.37183   0
  -1  -4   4 0.14678 0.53818   0
  -1   4  -4-0.01957  0.3914   0
  -1   4  -4  2.1625 0.80238   0
   1   4   4 0.41097 0.33269   0
   1  -5   4 5.86873 0.93588   0
   1  -5   4 3.76301 0.70191   0
  -1  -5  -4 3.74351 0.66291   0
   1   5  -4 4.33818 0.89688   0
  -1   5   4 4.26994 0.56543   0
   1   5  -4 3.24632  0.7214   0
   1  -5   4 3.49004 0.64342   0
  -1  -5   4 5.02059 0.86764   0
  -1   5  -4   3.802 0.99437   0
  -1  -5   4 4.01647 0.75065   0
  -1   5  -4 4.30893 0.68241   0
   1  -5  -4 3.60703 0.55568   0
   1   6  -4 16.5646 1.92995   0
   1  -6   4 17.7963 1.93965   0
  -1   6   4 18.5333 1.81357   0
   1  -6   4  18.223 1.84267   0
   1   6  -4 20.0948 1.89116   0
  -1  -6  -4 19.7553 1.82327   0
  -1  -6   4 18.5043 1.91055   0
  -1  -6   4 19.6486 1.89116   0
   1  -6  -4 17.0689 1.76508   0
  -1   6  -4 19.6196 1.98814   0
   1   6   4 16.3706 1.86206   0
  -1   6  -4 16.9234 1.84267   0
  -1  -7  -4 31.7125 3.21847   0
   1  -7   4 34.4588 3.25701   0
  -1   7   4 33.1097 3.21847   0
   1   7  -4 37.5038 3.34374   0
   1  -7   4 32.6665 3.32447   0
   1   7  -4 31.1343 3.27628   0
  -1   7  -4 36.1259 3.36301   0
   1  -7  -4 36.1644  3.1992   0
  -1  -7   4 35.5573 3.31483   0
  -1  -7   4 33.9095 3.27628   0
   1   7   4 37.2147 3.27628   0
  -1   7  -4 33.4759 3.26665   0
   1   8  -4 22.0004 2.05656   0
   1   8  -4 17.2847 1.91308   0
   1  -8   4 19.1308 1.87482   0
   1  -8   4  18.203 2.00874   0
  -1   8   4 16.9403 1.81743   0
  -1   8  -4 14.4533 1.86525   0
   1  -8  -4 17.8969 1.76003   0
   1   8   4 16.8542 1.87482   0
  -1   8  -4 19.3126  1.9896   0
  -1  -8   4 19.0447 1.89395   0
  -1  -8   4  16.749 1.92265   0
  -1   9   4 2.45699 0.66405   0
   1   9  -4   2.106 0.75892   0
   1   9  -4 4.08867 0.96762   0
   1  -9   4 3.50999 0.73046   0
  -1  -9  -4 1.72654 0.75892   0
  -1   9  -4 3.27283 0.96762   0
   1   9   4 1.98267 0.73046   0
  -1   9  -4 1.83089 0.73046   0
   1  -9  -4 2.59929 0.63559   0
  -1  -9   4 2.12497 0.79686   0
  -1  -9   4 2.49494 0.74943   0
   1  10  -4-0.23499 0.80838   0
  -1  10   4 0.78958 0.58278   0
   1  10  -4  -0.047 0.70498   0
   1 -10   4 -0.0094 0.69558   0
  -1 -10  -4 1.14677 0.73318   0
   1 -10  -4 0.26319 0.55458   0
  -1  10  -4 0.87418 0.67678   0
  -1  10  -4  0.0376 0.87418   0
  -1 -10   4-1.05277 0.68618   0
   1 -10  -4-1.09977 0.60158   0
   1  10   4 -0.0658 0.64858   0
   1  11  -4-0.24195 0.73515   0
  -1 -11  -4 0.22334 0.70723   0
   1 -11   4-1.01432 0.69793   0
  -1  11   4 0.20473 0.61418   0
  -1 -11   4 0.60487 0.78168   0
   1  11   4-0.04653 0.67001   0
  -1  11  -4-0.07445 0.67932   0
   1 -11  -4 0.20473 0.70723   0
   1 -11  -4 0.82821 0.61418   0
  -1  11  -4-0.01861 0.89335   0
  -1 -12  -4  10.558 1.45438   0
   1  12  -4  11.322 1.44517   0
   1 -12   4 12.2978 1.55563   0
  -1  12   4  10.871 1.37153   0
   1 -12  -4 10.6317 1.35312   0
   1  12   4 11.2392 1.44517   0
   1 -12  -4 12.3346  1.5004   0
  -1  12  -4 11.8927 1.56483   0
  -1  12  -4 9.91369 1.38994   0
  -1  13   4 5.65887 0.98257   0
   1  13  -4  4.2669 1.03716   0
  -1  13  -4 6.15016 1.06445   0
  -1  13  -4 4.57623 1.20092   0
   1 -13  -4 5.34045 1.00986   0
   1 -13  -4 7.21461 1.00986   0
   1  13   4 6.14106 1.03716   0
  -1  14   4 2.71352 0.80866   0
   1  14  -4 2.21035 0.89852   0
   1 -14  -4 3.05496 0.85359   0
  -1  14  -4 3.08191 0.86258   0
  -1  14  -4 4.41171 1.11416   0
   1  14   4 3.35147 0.88953   0
  -1  15   4 0.68279 0.74486   0
   1  15  -4 0.33696  0.7892   0
   1  15   4-0.24829  0.7626   0
  -1  15  -4 0.86901 1.03749   0
  -1  15  -4-0.15075 0.75373   0
   1  16  -4 3.20075 0.92699   0
  -1  16   4 2.15132 0.83079   0
  -1  16  -4 2.38744 0.88327   0
   1  16   4 2.33497 0.89201   0
  -1  17   4 17.3764 2.00828   0
   1  17  -4 17.7039    2.06   0
   1  17   4 16.9885 2.03414   0
  -1  17  -4 16.7816 2.03414   0
  -1  18   4 3.59131 1.06126   0
   1  18  -4 2.81871 1.06975   0
  -1  18  -4 3.45547 1.09522   0
   1  18   4 6.16381 1.13767   0
   1  19  -4 0.68539  0.9863   0
  -1  19   4 1.78035 0.95286   0
  -1  19  -4-0.07523 0.95286   0
   1  19   4 1.84722 1.01973   0
   1  20  -4 7.97037 1.32428   0
  -1  20   4 6.02918 1.21735   0
   1  20   4 7.20541 1.29138   0
  -1  20  -4 6.08676 1.29138   0
   1  21  -4 3.28513 1.09234   0
  -1  21   4 2.68636 1.08425   0
   1  21   4 3.33367 1.06807   0
  -1  21  -4 4.02954 1.08425   0
   1  22  -4-0.20688 0.97869   0
  -1  22   4-0.31032 0.89913   0
  -1  22  -4-2.76103 0.95482   0
   1  22   4-0.26258 0.94687   0
  -1  23   4 5.48325 1.27499   0
   1  23  -4 5.37374 1.41579   0
   1  23   4 6.48447 1.25935   0
  -1  23  -4 6.46882 1.41579   0
  -1  24   4-0.76873 0.93785   0
   1  24  -4-0.20756 1.07622   0
   1  24   4 0.76873 0.99935   0
  -1  24  -4 -0.0615 1.04547   0
  -1  25   4  0.7553 1.07252   0
   1  25  -4 1.00454 1.12539   0
   1  25   4  1.2689 1.09518   0
  -1  25  -4 2.61332 1.13294   0
  -1  26   4 1.91413 1.12029   0
   1  26  -4  1.3948 1.18706   0
  -1  26  -4 2.04768 1.13513   0
   1  26   4 0.43773 1.10545   0
   1  27  -4 5.65137 1.39099   0
  -1  27   4 4.20939  1.3036   0
  -1  27  -4 5.46202 1.39099   0
   1  27   4 4.35505 1.41284   0
   1  28  -4 2.20836 1.24354   0
   1  28   4 0.70039 1.22925   0
  -1  28  -4 2.15833 1.22925   0
   1  29  -4 1.87218 1.22709   0
  -1  29   4-1.19904 1.24111   0
  -1  29  -4 0.59601 1.25513   0
   1  29   4-1.97035 1.15697   0
   1  30  -4 2.61381 1.68522   0
  -1  30   4 2.98525 1.56141   0
   1  30   4 1.45823  1.4995   0
  -1  30  -4 5.65409 1.42384   0
   1  31  -4 2.09823 1.30212   0
  -1  31   4-0.20915 1.21441   0
  -1  31  -4 0.18216 1.55174   0
   1  31   4-2.32087 1.16043   0
   1  32  -4 1.73365 1.41603   0
  -1  32   4 1.92554 1.37633   0
  -1  32  -4  1.7535 1.36971   0
   1  32   4 0.60876  1.3631   0
   1   0  -5 1.63887 0.65751   0
   1   0  -5 2.20806 0.54956   0
   1   0  -5  0.2159 0.40236   0
  -1   0   5 0.80471 0.41217   0
  -1   0  -5 1.57999 0.60844   0
  -1   0   5-0.25515  0.3631   0
  -1   0  -5 1.43278 0.56919   0
   1   0   5-0.54956 0.37292   0
   1   0   5 0.19627 0.41217   0
  -1   0   5 0.09814 0.41217   0
   1   0   5-0.44161 0.39254   0
  -1   0  -5 2.69873 0.61825   0
  -1  -1  -5 0.00981 0.50029   0
   1   1  -5 1.04963 0.55915   0
  -1  -1  -5-0.64744 0.47086   0
  -1  -1  -5 0.22562 0.49048   0
   1  -1   5 0.32372 0.38258   0
   1   1  -5 0.18638 0.50029   0
  -1   1   5 0.22562 0.42182   0
  -1   1   5-0.27467 0.41201   0
  -1   1   5 0.63763  0.4022   0
   1   1  -5 0.00981 0.44144   0
   1  -1   5-0.44144 0.51991   0
   1  -1   5-0.08829 0.42182   0
  -1   1  -5-0.27467 0.48067   0
   1  -1  -5 0.45125 0.38258   0
  -1  -1   5-0.11772 0.38258   0
  -1   1  -5-0.34334 0.57877   0
   1   1   5 0.00981 0.39239   0
   1  -1  -5-0.66706 0.44144   0
  -1  -1   5-0.18638 0.33353   0
   1  -1  -5-0.04905 0.62782   0
   1   1   5 0.31391 0.35315   0
  -1  -1   5 0.28448 0.38258   0
   1   1   5-0.12753 0.38258   0
  -1   1  -5 1.27526 0.64744   0
  -1  -2  -5 36.6048 3.05693   0
   1   2  -5 31.7352 3.09612   0
   1   2  -5 34.3121 3.05693   0
  -1  -2  -5 26.7383 3.02754   0
  -1  -2  -5 33.6164 3.04713   0
   1  -2  -5 38.7799 3.09612   0
  -1   2  -5 32.0782 3.14511   0
  -1  -2   5  29.227 3.04713   0
   1  -2  -5 29.9814 3.04713   0
  -1   2  -5 35.6936 3.10592   0
  -1   2  -5 34.2043 3.03733   0
   1   3  -5 35.1517 3.52984   0
   1  -3   5 40.2753  3.5005   0
  -1  -3  -5 36.5793 3.46139   0
  -1   3   5 38.8771 3.42228   0
  -1  -3  -5 37.1366 3.46139   0
  -1   3   5 36.7748 3.45161   0
   1  -3  -5  37.694 3.47117   0
  -1  -3   5 31.4263 3.47117   0
   1  -3  -5 35.8655 3.42228   0
  -1   3  -5 39.2975 3.59828   0
  -1   3  -5 42.6514 3.53961   0
   1  -3  -5 41.8496 3.52006   0
   1   4  -5 8.56989 1.20895   0
   1  -4   5 9.34011 1.11145   0
   1  -4   5  8.3749 1.09195   0
   1  -4   5 10.5296 1.36494   0
  -1   4   5 9.34986 0.98471   0
  -1  -4  -5 8.56989 0.99446   0
   1   4  -5 7.04896 1.05296   0
  -1  -4   5 9.26211 1.24795   0
   1  -4  -5 7.98492 0.89696   0
  -1   4  -5 8.67714  1.0822   0
  -1  -4   5 10.0226 1.13095   0
  -1   4  -5 11.3193 1.35519   0
   1  -4  -5 8.23841 0.99446   0
   1   4   5 10.3638 1.06271   0
  -1  -5  -5 5.34961 0.75729   0
   1  -5   5 5.19426 1.03885   0
   1  -5   5 5.79621 0.81555   0
   1   5  -5 6.09719 0.84467   0
   1  -5   5 4.78649 0.78642   0
   1   5  -5 7.07779 1.10681   0
  -1   5   5 4.44668 0.67962   0
   1   5   5 4.22337 0.72817   0
  -1   5  -5 5.00979 0.78642   0
  -1   5  -5 5.97097 1.11652   0
  -1  -5   5 5.85447 0.83497   0
   1  -5  -5 5.16514 0.68933   0
  -1  -5   5    5.67 0.97089   0
   1  -6   5 3.73694 0.99459   0
  -1   6   5 2.90651 0.50212   0
   1  -6   5 1.99883 0.64696   0
  -1  -6  -5 1.76708 0.60834   0
   1  -6   5 2.31748 0.59868   0
   1   6  -5 2.05677 0.63731   0
   1   6  -5 4.63497 0.99459   0
  -1  -6   5 2.14367 0.65662   0
  -1   6  -5 1.76708 0.63731   0
   1  -6  -5 2.52026 0.52143   0
  -1   6  -5 4.25838 1.00424   0
  -1  -6   5 2.24989 0.84009   0
   1   7  -5 152.909 13.5859   0
  -1   7   5 152.496 13.5571   0
  -1  -7  -5  156.90 13.5476   0
   1   7  -5 149.551 13.6243   0
   1  -7   5  141.77 13.6147   0
   1  -7   5  151.23 13.5667   0
   1   7   5 148.524 13.5763   0
   1  -7  -5 148.486 13.5188   0
  -1   7  -5 142.009 13.5667   0
  -1   7  -5 162.551 13.6627   0
  -1  -7   5 138.325 13.6147   0
  -1  -7   5 161.659 13.5859   0
  -1  -8  -5  10.534 1.25723   0
   1  -8   5 10.6674  1.3239   0
  -1   8   5 11.5817 1.31437   0
   1  -8   5 13.5152 1.73345   0
   1   8  -5  11.877 1.52391   0
   1   8  -5 10.4197 1.39057   0
  -1  -8   5 10.5626   1.362   0
  -1   8  -5 10.5912 1.49534   0
   1   8   5 9.24824 1.31437   0
   1  -8  -5 9.82923  1.2096   0
  -1   8  -5   9.934 1.30485   0
   1   9  -5 23.2754 2.54102   0
   1  -9   5 26.0053 2.50323   0
  -1   9   5  25.618   2.456   0
  -1  -9  -5 22.4346 2.43711   0
   1   9  -5  23.417  2.5788   0
   1  -9  -5 26.6193 2.41822   0
  -1   9  -5 22.8219 2.49379   0
  -1   9  -5 27.1955 2.63548   0
   1   9   5 25.3724 2.53157   0
  -1  -9   5 27.1672 2.53157   0
  -1  10   5  4.3244 0.84242   0
   1  10  -5 6.27132 1.16066   0
   1  10  -5 4.25888  0.9641   0
   1 -10   5 5.57866 0.90794   0
  -1 -10  -5 4.84857 0.84242   0
  -1  10  -5 4.57712  0.9173   0
  -1  10  -5 6.90781  1.3385   0
   1  10   5 4.68945 0.89858   0
   1 -10  -5 4.29632 0.75817   0
  -1 -10   5 5.23234 0.94538   0
   1  11  -5  4.3462 1.18617   0
   1  11  -5 3.84578 0.90816   0
   1 -11   5 4.11452 1.04716   0
  -1  11   5 3.04883 0.79696   0
  -1  11  -5 5.05049  1.2325   0
   1 -11  -5 3.09516 0.67649   0
  -1  11  -5 3.45657 0.88963   0
   1 -11  -5 3.92918 0.75989   0
   1  11   5 2.44647 0.81549   0
   1  12  -5 12.0638  1.8059   0
  -1  12   5 13.4663 1.65006   0
   1  12  -5 14.7864 1.69589   0
   1 -12  -5 16.6198 1.59506   0
  -1  12  -5 13.9247 1.74173   0
   1  12   5 13.9797 1.71423   0
  -1  12  -5 16.3814 1.98007   0
   1  13  -5 1.35913 0.86984   0
  -1  13   5 2.74544 0.79736   0
  -1  13  -5 4.52137 1.17791   0
   1 -13  -5 4.54855 0.81548   0
  -1  13  -5 2.77262 0.89702   0
   1  13   5 3.41595  0.8789   0
  -1  14   5 11.9381 1.45871   0
   1  14  -5  11.795 1.52135   0
   1 -14  -5  9.2713 1.37817   0
   1  14   5 12.2066 1.47661   0
  -1  14  -5 11.5354 1.50345   0
  -1  14  -5 12.9046 1.67349   0
  -1  15   5 3.29448 0.84791   0
   1  15  -5 4.17772  0.9274   0
   1  15   5  3.4623  0.9009   0
  -1  15  -5 2.11977 1.21887   0
  -1  15  -5 1.84597 0.87441   0
   1 -15  -5 3.58595 0.87441   0
  -1  16   5 12.9536 1.58545   0
   1  16  -5 11.6992 1.63772   0
  -1  16  -5 13.8335 1.80323   0
  -1  16  -5 11.9606 1.61158   0
   1  16   5 12.5616  1.6203   0
   1  17  -5 56.8333  5.2978   0
  -1  17   5 54.3432  5.2377   0
  -1  17  -5 54.9185 5.28063   0
   1  17   5 56.1807 5.27204   0
  -1  18   5 2.41064 0.92197   0
   1  18  -5 3.35798 1.09113   0
   1  18   5 2.90123 0.98963   0
  -1  18  -5 2.84202 1.01501   0
  -1  19   5 1.04932 0.90775   0
   1  19  -5  0.9244 0.99102   0
   1  19   5 1.47404 0.96604   0
  -1  19  -5 0.75784 0.93273   0
  -1  20   5-0.19671  0.8606   0
   1  20  -5 1.81136 0.99174   0
  -1  20  -5 0.27047 0.92617   0
   1  20   5-0.72126 0.87699   0
   1  21  -5 11.2243 1.54819   0
  -1  21   5 8.76499 1.46755   0
   1  21   5 8.32956 1.46755   0
  -1  21  -5 8.62791 1.45142   0
  -1  22   5  0.3172 0.91989   0
   1  22  -5-2.00631 1.01505   0
   1  22   5-0.21411 1.00712   0
  -1  22  -5 -3.8778 0.95954   0
  -1  23   5 16.0606 2.01927   0
   1  23  -5 15.5226 2.08943   0
   1  23   5 18.1812 2.06604   0
  -1  23  -5 12.8874 2.06604   0
  -1  24   5 4.96548  1.2567   0
   1  24  -5 2.52105 1.27202   0
   1  24   5 6.61298   1.318   0
  -1  24  -5 6.26049 1.34099   0
  -1  25   5 1.74684 1.01648   0
   1  25  -5-0.65507 1.05413   0
   1  25   5 0.02259 1.00142   0
  -1  25  -5 1.48331 1.03907   0
  -1  26   5  10.081 1.67154   0
   1  26  -5 10.7393 1.73071   0
   1  26   5 10.6358 1.74551   0
  -1  26  -5 10.4213 1.71592   0
   1  27  -5 14.1073 1.93858   0
  -1  27   5 11.4282 1.87323   0
   1  27   5 11.7622 1.82967   0
  -1  27  -5 13.0037 1.92406   0
   1  28  -5 3.35616 1.38237   0
  -1  28   5 0.52017 1.14722   0
   1  28   5-0.59855  1.1686   0
  -1  28  -5 2.75048 1.23273   0
   1  29  -5  3.1812 1.27248   0
  -1  29  -5-0.65022 1.35638   0
   1  29   5 0.49641 1.14663   0
   1  30  -5 2.16747 1.59817   0
  -1  30   5 1.02886 1.23464   0
   1  30   5  0.2675 1.28951   0
  -1  30  -5 3.70391 1.29637   0
   1  31  -5 4.43391 1.44657   0
  -1  31   5 2.60383 1.32546   0
  -1  31  -5  3.8351  1.6686   0
   1  31   5 1.43312 1.33219   0
  -1  32   5-1.82803 1.20109   0
   1  32  -5 1.35947 1.41227   0
   1  32   5-1.12189 1.30008   0
  -1  32  -5-0.54775 1.22748   0
  -1   0   6 2.99968 0.69374   0
   1   0   6 1.50473  0.8403   0
   1   0  -6 1.40702  0.7719   0
  -1   0  -6 2.66747 0.79145   0
  -1   0  -6 3.61525 0.89893   0
   1   0   6 3.11693 0.76213   0
  -1   0  -6 2.06167  0.7719   0
  -1   0   6 3.15602  0.7719   0
   1   0  -6 2.13007 0.69374   0
   1   0  -6 3.51754 0.73282   0
  -1   0   6 2.43297 0.76213   0
   1   0   6 2.29617 0.72305   0
   1  -1   6 36.8603 3.42819   0
  -1   1   6 37.7784 3.36958   0
  -1   1   6 34.0084 3.35982   0
  -1  -1  -6 36.3915 3.37935   0
  -1  -1  -6 35.9715 3.37935   0
   1   1  -6 39.4974 3.36958   0
   1   1  -6 37.3487 3.36958   0
  -1   1   6 29.4472 3.39889   0
   1  -1   6 35.7371 3.39889   0
   1   1  -6 39.1556 3.42819   0
  -1  -1  -6 37.0752 3.37935   0
   1  -1   6 31.6546 3.35005   0
   1   1   6 34.5651 3.35982   0
   1   1   6 38.3644 3.37935   0
  -1   1  -6 36.0497 3.43795   0
  -1  -1   6 38.2375 3.35982   0
   1   1   6 38.8821 3.36958   0
  -1  -1   6 31.5569 3.35982   0
   1  -1  -6 33.2954 3.36958   0
   1  -1  -6 31.8304 3.41842   0
  -1   1  -6 31.2346 3.35982   0
  -1   1  -6 34.5651 3.41842   0
  -1  -1   6 36.3231 3.38912   0
   1  -1  -6  38.257 3.33052   0
  -1   2   6 7.85257 1.19983   0
   1  -2   6 11.9398 1.53149   0
   1  -2   6 10.4961 1.23885   0
  -1   2   6 11.1497 1.28763   0
   1   2  -6  10.896 1.29738   0
  -1  -2  -6 11.4813 1.25836   0
   1   2  -6 11.3838 1.28763   0
  -1  -2  -6 12.1447 1.23885   0
  -1   2   6 11.9496 1.38517   0
   1  -2   6 11.4423 1.35591   0
  -1  -2  -6  10.857 1.23885   0
   1   2  -6 12.1154 1.41444   0
  -1   2  -6 13.6079 1.51198   0
   1   2   6 11.9008 1.24861   0
   1  -2  -6 12.1642 1.34615   0
   1   2   6 10.6522 1.28763   0
  -1  -2   6 9.01338 1.20959   0
  -1   2  -6 10.8278 1.27787   0
  -1   2  -6 11.0521  1.3364   0
   1  -2  -6 10.1742 1.30714   0
  -1  -2   6 9.96935  1.2291   0
   1  -2  -6 9.72548 1.20959   0
  -1  -2   6 10.2913 1.29738   0
  -1   3   6 1.83977 0.57432   0
  -1  -3  -6 1.86897 0.66193   0
   1  -3   6 1.14864 0.61326   0
  -1   3   6 1.26545 0.48671   0
  -1  -3  -6 1.44067 0.55485   0
  -1  -3  -6 0.80794 0.56459   0
   1  -3   6 0.91502 0.66193   0
   1  -3   6  1.4796 0.89555   0
   1  -3   6 1.11944 0.53538   0
   1   3  -6 2.65745 0.88582   0
   1   3   6 1.70349 0.53538   0
  -1  -3   6   1.392 0.62299   0
  -1   3  -6  0.7106 0.69113   0
  -1   3  -6 2.24861 0.94422   0
  -1  -3   6 0.69113 0.72033   0
   1  -3  -6  1.8203 0.73007   0
   1  -3  -6 1.23625 0.52565   0
   1  -3  -6 1.67429 0.60352   0
  -1  -3   6 0.89555 0.56459   0
  -1  -3   6 1.32386 0.55485   0
   1  -4   6  1.9013 0.63053   0
   1  -4   6 1.16406 0.98945   0
  -1   4   6 1.59089 0.52383   0
  -1  -4  -6 2.26992 0.58203   0
   1   4  -6 2.19232 0.65964   0
   1  -4   6 2.20202 0.66934   0
   1  -4   6 1.69759 0.52383   0
   1   4  -6 2.05651 0.82454   0
  -1  -4  -6 2.13412 0.59173   0
  -1  -4   6 2.25052 0.79544   0
  -1  -4   6 2.22142 0.60143   0
  -1  -4   6 2.08561 0.57233   0
   1   4   6 2.32813 0.61113   0
   1  -4  -6 3.50189 0.76634   0
   1  -4  -6 2.29903 0.55293   0
  -1   4  -6 1.35807 0.66934   0
  -1  -4   6 2.13412 0.64994   0
  -1   4  -6 3.05567 0.97975   0
   1  -4  -6 2.26992 0.46563   0
  -1  -5  -6 3.77605 0.69534   0
   1  -5   6 4.46173 1.00437   0
   1  -5   6 4.31687 0.74362   0
   1   5  -6 4.76111 0.81122   0
   1  -5   6 3.00346 0.74362   0
  -1   5   6 4.20098 0.64705   0
   1   5  -6 5.45645 1.00437   0
   1  -5  -6 3.74708 0.55047   0
   1   5   6 3.56359 0.68568   0
  -1   5  -6 4.93495  1.1106   0
  -1   5  -6 4.37482 0.76294   0
  -1  -5   6 3.66982 0.78225   0
  -1  -5   6 4.86734 0.92711   0
   1  -5  -6 4.55831 0.63739   0
   1  -6   6 3.87091 0.71079   0
   1  -6   6 1.07579 0.67237   0
  -1  -6  -6 2.57421 0.64355   0
   1   6  -6 3.10249 0.76842   0
  -1   6   6  3.3042 0.56671   0
   1  -6   6 2.79513 0.96052   0
   1   6  -6 4.14947 0.99894   0
   1   6   6 4.43762 0.67237   0
  -1  -6   6 3.49631  0.9221   0
   1  -6  -6 3.02565 0.57632   0
  -1   6  -6 2.41092 0.72039   0
  -1  -6   6 2.22842 0.72039   0
  -1   6  -6 5.56144 1.13342   0
   1   7  -6 16.7788  1.7466   0
   1  -7   6 14.7459 1.76569   0
  -1  -7  -6 15.8626 1.55572   0
   1   7  -6 12.2071  1.5748   0
  -1   7   6 16.4257 1.49845   0
   1  -7   6 14.0492 1.62253   0
   1  -7   6 14.6123 1.61298   0
  -1  -7   6 12.6843 1.85159   0
   1  -7  -6 15.4235 1.50799   0
  -1   7  -6 13.0852 1.62253   0
  -1   7  -6 16.1871 1.81341   0
  -1  -7   6 11.4245 1.56526   0
   1   8  -6  48.985 5.02167   0
   1  -8   6 52.6612 5.02167   0
   1   8  -6 55.2478 5.12589   0
  -1   8   6 55.9111  5.0122   0
  -1  -8  -6 56.5459 5.00272   0
  -1  -8   6 54.4993 5.04062   0
   1  -8  -6 52.5475 4.95535   0
   1   8   6 52.8697 5.04062   0
  -1   8  -6 54.9257 5.04062   0
  -1   8  -6 58.5546 5.20169   0
  -1  -9  -6 10.3841 1.22166   0
   1   9  -6 8.41065 1.27804   0
   1  -9   6 10.3277 1.24985   0
   1   9  -6 8.29788  1.4284   0
  -1   9   6 8.73956 1.18407   0
   1   9   6  9.2752 1.21226   0
  -1  -9   6 10.6284 1.26865   0
  -1   9  -6 9.09665 1.24985   0
   1  -9  -6 8.90871 1.15588   0
  -1   9  -6 11.6621 1.55057   0
  -1 -10  -6 1.90901 0.65186   0
   1 -10   6 3.59453 0.81948   0
   1  10  -6 3.92046 1.10816   0
  -1  10   6 3.82734 0.75429   0
   1  10  -6 2.22563 0.88467   0
   1 -10  -6 2.60743 0.64255   0
   1  10   6 4.48851  0.8381   0
  -1  10  -6 3.73422 0.85673   0
  -1  10  -6 4.07877 1.14541   0
   1  11  -6 0.59008 0.81136   0
  -1  11   6 1.68726 0.68228   0
  -1 -11  -6 0.67306 0.63618   0
   1  11  -6 1.53052  1.0142   0
   1 -11  -6 0.98654  0.5993   0
   1  11   6  1.3369  0.7376   0
  -1  11  -6 1.97308 1.07874   0
  -1  11  -6 0.70072  0.7837   0
   1  12  -6 0.77529 0.85738   0
  -1  12   6 0.57463  0.6932   0
  -1 -12  -6 1.44113 0.62935   0
   1  12  -6  1.3408 1.03068   0
   1 -12  -6 0.40133 0.61111   0
  -1  12  -6-0.42869 0.80266   0
   1 -12  -6 1.02156 0.58375   0
  -1  12  -6 0.44693 1.05805   0
   1  12   6 0.60199 0.73881   0
   1  13  -6 10.3504 1.46962   0
  -1  13   6 11.1168  1.4606   0
  -1 -13  -6 8.86279 1.30733   0
   1  13  -6 12.0365 1.76715   0
  -1  13  -6  10.657  1.4606   0
   1 -13  -6 12.0365 1.33438   0
   1  13   6 10.3144 1.41552   0
   1 -13  -6 10.4226 1.32536   0
  -1  13  -6 12.6676 1.73109   0
   1  14  -6 11.3723 1.58518   0
  -1 -14  -6  13.002 1.46941   0
  -1  14   6 11.3901 1.49613   0
  -1  14  -6 12.4944  1.6119   0
   1  14   6 14.5338 1.65642   0
  -1  14  -6 14.0796 1.92359   0
   1 -14  -6 10.1879 1.38035   0
   1 -14  -6 12.1916 1.40707   0
   1  15  -6  1.3185 0.89658   0
  -1  15   6 2.88312 0.82626   0
   1  15   6 2.51394   0.879   0
  -1  15  -6 2.30298 0.89658   0
   1 -15  -6 2.39967 0.71199   0
   1 -15  -6 1.98654 0.76473   0
  -1  15  -6 1.91622 1.08996   0
  -1  16   6 45.0242 4.02296   0
   1  16  -6 39.0591 4.05764   0
   1 -16  -6 39.0678 3.89291   0
  -1  16  -6 38.5736  4.0403   0
  -1  16  -6 42.9694 4.16168   0
   1  16   6 43.5329 4.01429   0
   1  17  -6 24.3835 2.56399   0
  -1  17   6 21.9307 2.49562   0
  -1  17  -6  24.469 2.66655   0
   1  17   6 22.9904  2.5298   0
  -1  17  -6 21.2555 2.52126   0
  -1  18   6 44.4998 4.40367   0
   1  18  -6 44.6261 4.49629   0
   1  18   6 46.8574 4.47945   0
  -1  18  -6 47.8342 4.48787   0
  -1  19   6 8.21636  1.3763   0
   1  19  -6 8.84647 1.48409   0
   1  19   6  10.372 1.47579   0
  -1  19  -6 8.78844 1.43434   0
   1  20  -6 3.75401 1.15068   0
  -1  20   6 3.46837 1.01195   0
  -1  20  -6 3.61527 1.10172   0
   1  20   6 2.75022 1.09356   0
   1  21  -6 3.56515 1.12415   0
  -1  21   6 2.40888 1.05188   0
   1  21   6 2.82642 1.05991   0
  -1  21  -6 4.34402 1.12415   0
  -1  22   6 5.39408 1.19254   0
   1  22  -6   2.006 1.27942   0
   1  22   6 6.82356 1.25572   0
  -1  22  -6 1.39788 1.20834   0
  -1  23   6 12.1994 1.67731   0
   1  23  -6 9.80763 1.76273   0
   1  23   6 12.5954 1.72391   0
  -1  23  -6 12.0906 1.80156   0
  -1  24   6 8.22081 1.40448   0
   1  24  -6 6.93082 1.50371   0
   1  24   6 6.44231 1.41975   0
  -1  24  -6  10.068 1.54951   0
   1  25  -6 5.31073 1.32768   0
  -1  25   6 3.55549 1.24517   0
   1  25   6 4.83066 1.26017   0
  -1  25  -6 6.31587 1.30518   0
  -1  26   6 9.74087 1.71681   0
   1  26  -6 10.8682 1.84944   0
  -1  26  -6 14.4418 1.88628   0
   1  26   6  13.705 1.87154   0
   1  27  -6 8.29714 1.48292   0
  -1  27   6 3.09606 1.31655   0
   1  27   6 3.97858 1.33102   0
  -1  27  -6 10.9013 1.53356   0
   1  28  -6 12.6592 1.82468   0
  -1  28   6  8.8891 1.68978   0
   1  28   6 14.9595 1.91698   0
   1 -28  -6 10.4014 1.55488   0
  -1  28  -6 12.3539 1.81758   0
  -1  29   6 3.45567 1.35161   0
   1  29  -6 6.27037 1.40038   0
  -1 -29  -6 3.87369 1.12867   0
   1 -29  -6 5.44825  1.1217   0
  -1  29  -6 5.41342 1.40038   0
   1  29   6   4.445 1.33071   0
  -1 -30  -6 2.33778 1.03218   0
  -1  30   6  6.3913 1.38763   0
   1  30  -6 2.92564 1.81827   0
   1  30   6 3.78693 1.43548   0
   1 -30  -6 2.95982 1.03901   0
  -1  30  -6 5.27026 1.41497   0
   1  31  -6 1.24058 1.29423   0
  -1 -31  -6 0.90529 0.98576   0
  -1  31  -6 2.79633 1.36799   0
   1  31   6 1.28081 1.36799   0
  -1  32   6-1.03932 1.26297   0
  -1  32  -6 1.38795 1.37479   0
   1  32   6 0.51966 1.35506   0
  -1   0   7  24.262 2.23479   0
   1   0   7 20.5212 2.23479   0
   1   0  -7  18.918 2.32224   0
  -1   0  -7 17.2565 2.25422   0
   1   0  -7  23.475 2.20564   0
  -1   0   7  23.407 2.24451   0
  -1   0  -7 24.0483 2.25422   0
   1   0   7  23.475 2.27365   0
  -1   0  -7 22.3285 2.29309   0
   1   0   7 19.1026 2.24451   0
   1   0  -7 23.4264 2.23479   0
  -1   0   7 21.2985  2.3028   0
   1  -1   7 0.78664 0.72837   0
   1   1  -7 0.76722 0.71866   0
   1  -1   7 0.02913 0.84491   0
  -1  -1  -7 1.05857 0.73809   0
   1   1  -7 0.84491 0.68953   0
   1   1  -7 0.62155 0.75751   0
   1  -1   7 0.82549 0.76722   0
  -1   1   7 1.54415 0.71866   0
  -1   1   7 0.80607 0.79636   0
  -1  -1  -7 1.32078 0.78664   0
  -1  -1  -7 1.75781 0.76722   0
  -1   1   7 0.80607 0.84491   0
   1   1   7 0.92261  0.7478   0
   1  -1  -7 1.02943 0.69924   0
   1  -1  -7 0.96145 0.68953   0
  -1  -1   7 1.45675 0.82549   0
   1   1   7 1.38877 0.69924   0
  -1   1  -7 1.36934 0.77693   0
   1  -1  -7-0.05827 0.85462   0
  -1  -1   7 1.31107  0.7478   0
  -1   1  -7 0.76722 0.95174   0
  -1  -1   7 1.21396 0.67982   0
   1   1   7 1.24309 0.75751   0
  -1   1  -7 2.78724  0.8352   0
  -1  -2  -7 7.23412  1.0279   0
   1   2  -7 6.53592   1.057   0
   1   2  -7 6.72017 1.09578   0
   1  -2   7 5.66317  1.0473   0
  -1  -2  -7 7.49594 1.00851   0
  -1  -2  -7 5.44983 0.96972   0
   1   2  -7 5.39165 1.01821   0
  -1   2   7 6.01227 0.96002   0
   1  -2   7 7.43776 0.98911   0
  -1   2   7 6.54562 1.01821   0
  -1   2   7 8.90204 1.15397   0
   1  -2   7 5.37225 1.14427   0
  -1   2  -7 6.84623 0.97942   0
  -1  -2   7 7.37958 1.00851   0
   1  -2  -7 6.40986 1.09578   0
  -1   2  -7 6.86562 1.09578   0
  -1  -2   7 6.58441 0.96972   0
   1  -2  -7 8.24263 0.98911   0
  -1   2  -7 6.12864 1.21215   0
   1   2   7 6.48743  1.0279   0
   1   2   7 8.40748 1.07639   0
   1  -2  -7 7.39897 1.06669   0
   1   2   7 6.39046 0.96972   0
  -1  -2   7 8.04869 1.15397   0
  -1  -3  -7 34.9687  3.2889   0
   1   3  -7 34.5625 3.37596   0
  -1  -3  -7 32.1828 3.26955   0
   1  -3   7 32.7826 3.45334   0
  -1  -3  -7 35.5878 3.31792   0
   1  -3   7 34.5431 3.38563   0
   1  -3   7  36.381  3.2889   0
  -1   3   7 35.6846 3.31792   0
   1  -3   7 34.7656 3.34694   0
  -1   3   7 35.0848 3.25988   0
   1   3  -7 35.5588 3.31792   0
  -1   3   7 42.1173 3.40498   0
  -1   3  -7  34.843 3.29857   0
  -1  -3   7 33.5371 3.34694   0
   1   3   7 35.8103 3.29857   0
   1  -3  -7  32.947  3.2889   0
  -1   3  -7 33.7886 3.36629   0
   1  -3  -7 34.9784 3.26955   0
  -1  -3   7 34.2723 3.29857   0
  -1   3  -7  35.288   3.434   0
  -1  -3   7 35.3944  3.2889   0
   1   3   7 36.0715  3.2889   0
   1  -3  -7 34.0885 3.31792   0
  -1  -3   7 36.1489 3.39531   0
  -1  -4  -7   2.516 0.69407   0
  -1  -4  -7 3.67279 0.67479   0
   1  -4   7 3.18115 0.76155   0
   1  -4   7 3.60531 0.80011   0
  -1  -4  -7 3.26791 0.79047   0
   1   4  -7  5.3212 1.06038   0
   1  -4   7   2.757 0.98327   0
  -1   4   7 3.09439 0.66515   0
   1  -4   7 2.35213 0.62659   0
  -1  -4   7 3.07511 0.87723   0
  -1  -4   7 2.21717 0.67479   0
  -1   4  -7 3.67279 1.02182   0
  -1   4  -7  2.4196 0.80011   0
  -1  -4   7 3.03656 0.74227   0
   1  -4  -7 4.34758 0.61695   0
  -1  -4   7 3.22935 0.67479   0
   1  -4  -7 2.00509 0.67479   0
   1  -4  -7 3.32575 0.78083   0
   1   4   7  2.8052 0.69407   0
   1  -5   7 38.3411 3.73334   0
  -1  -5  -7 36.8343 3.56059   0
   1  -5   7 38.6002 3.62777   0
  -1   5   7 39.6175 3.57018   0
   1   5  -7 32.5443 3.59898   0
  -1  -5  -7 37.0359 3.58938   0
   1   5  -7 39.5791 3.72374   0
   1  -5   7 35.1932 3.62777   0
   1  -5   7 36.8439 3.56059   0
   1   5   7  42.823 3.60857   0
   1  -5  -7 42.1704 3.62777   0
  -1  -5   7 37.5733 3.59898   0
   1  -5  -7 36.7383  3.5126   0
  -1  -5   7  40.011 3.58938   0
  -1  -5   7 40.2701 3.63737   0
  -1  -5   7 36.9111 3.66616   0
  -1   5  -7 43.7827 3.78132   0
   1  -5  -7 39.6751 3.57018   0
  -1   5  -7 38.1108 3.62777   0
   1  -6   7 10.2235 1.32685   0
  -1   6   7 10.8439 1.24094   0
   1  -6   7 10.5385 1.78505   0
  -1  -6  -7 11.9799 1.30776   0
   1   6  -7 12.3712 1.45095   0
   1   6  -7 12.1421 1.51777   0
   1  -6   7 8.59114 1.28867   0
  -1   6  -7 13.4022 1.65141   0
  -1  -6   7 13.4213 1.41277   0
   1  -6  -7 10.0135 1.15503   0
   1  -6  -7 12.3044 1.28867   0
  -1   6  -7 10.6435 1.37458   0
   1   6   7 12.9058 1.32685   0
  -1  -6   7 12.2471 1.49868   0
  -1  -7  -7 166.887 14.3231   0
   1   7  -7 167.788 14.4274   0
   1  -7   7 162.211  14.342   0
  -1   7   7 158.341 14.2946   0
   1   7  -7  143.25  14.342   0
   1   7   7 173.119 14.3231   0
  -1   7  -7 153.219  14.342   0
  -1  -7   7 139.607 14.3231   0
   1  -7  -7 150.449 14.2851   0
  -1   7  -7 177.075 14.4653   0
   1   8  -7 10.5752 1.38428   0
   1   8  -7 12.0536 1.58204   0
  -1  -8  -7 10.7729 1.30895   0
   1  -8   7 10.5281 1.40312   0
   1  -8  -7 10.9707 1.27128   0
  -1  -8   7 10.9048 1.40312   0
  -1   8  -7 10.8765 1.41253   0
  -1   8  -7 12.5433 1.62912   0
   1  -9   7 9.57386 1.23293   0
   1   9  -7 10.0969 1.49446   0
  -1   9   7 8.49972 1.18622   0
   1   9  -7 9.12552 1.26095   0
  -1  -9  -7 7.92062 1.13018   0
  -1  -9   7 10.5079 1.47578   0
   1   9   7 9.65792 1.24227   0
  -1   9  -7 9.77935  1.5505   0
   1  -9  -7 8.75191 1.14886   0
  -1   9  -7 8.83597 1.23293   0
  -1  10   7  1.3329 0.71273   0
  -1 -10  -7 1.13852 0.63868   0
   1  10  -7 2.23076  1.0367   0
   1  10  -7 1.37919 0.74976   0
  -1  10  -7 1.87902  1.1015   0
  -1  10  -7 0.77753 0.75901   0
   1 -10  -7 1.63836 0.60166   0
   1  10   7 0.55538 0.73125   0
  -1  11   7 0.80653 0.70572   0
  -1 -11  -7 0.20163 0.64156   0
   1  11  -7  1.7872 1.06316   0
   1  11  -7 0.67822  0.7882   0
   1  11   7 0.73321 0.72405   0
  -1  11  -7 1.40227  0.8157   0
  -1  11  -7 0.79737 1.09982   0
   1 -11  -7  0.6049  0.5774   0
   1  12  -7 3.13734 1.15157   0
  -1 -12  -7 3.32776  0.7798   0
   1  12  -7 4.10756 0.97022   0
  -1  12   7 2.93785 0.82514   0
  -1  12  -7 3.73579 0.97022   0
   1 -12  -7 3.10107  0.7254   0
   1  12   7 3.04666 0.85234   0
  -1  12  -7 3.38216 1.22411   0
   1  13  -7 35.8012 3.41518   0
   1  13  -7  33.623 3.30762   0
  -1  13   7 31.4358 3.23591   0
  -1 -13  -7  30.907 3.17316   0
   1 -13  -7  32.368 3.12834   0
  -1  13  -7 35.2006 3.50482   0
  -1  13  -7 31.2476 3.27176   0
   1  13   7  31.884 3.24487   0
   1 -13  -7 35.0034 3.17316   0
  -1 -14  -7-0.31876 0.64638   0
   1  14  -7 0.04427 0.79691   0
   1  14  -7 0.81462 1.06255   0
  -1  14   7-1.17766 0.69951   0
  -1  14  -7 0.28335 1.05369   0
   1 -14  -7-0.40731 0.63753   0
   1  14   7 0.50471 0.74378   0
   1 -14  -7-0.35418 0.61096   0
  -1  14  -7 0.54898 0.82347   0
   1  15  -7 16.7118 2.16764   0
  -1 -15  -7 19.0455 2.00157   0
  -1  15   7  17.516 2.04528   0
   1 -15  -7 18.4512 1.98409   0
  -1  15  -7 19.7186 2.30749   0
   1  15   7 18.8882 2.09772   0
   1 -15  -7 19.7448 1.95787   0
  -1  15  -7   19.57 2.15016   0
  -1 -16  -7 2.49181 0.84497   0
   1  16  -7 4.00069 1.07777   0
  -1  16   7 2.62976 0.87946   0
  -1  16  -7 3.01776  1.3623   0
   1 -16  -7 3.05225 0.88808   0
   1  16   7 2.14692 0.91395   0
   1 -16  -7 2.97465 0.79324   0
  -1  16  -7 5.58717 1.07777   0
  -1  17   7 164.572 14.7989   0
   1  17  -7 163.986 14.8499   0
  -1 -17  -7 152.749 14.7479   0
   1 -17  -7 174.424 14.7479   0
  -1  17  -7 162.719 14.8329   0
  -1  17  -7 160.212 14.9349   0
   1  17   7 162.711 14.8159   0
  -1  18   7  21.072 2.31156   0
  -1 -18  -7 17.2613 2.16918   0
   1  18  -7 24.1122 2.42881   0
   1 -18  -7 20.3434 2.18593   0
   1  18   7 19.2127 2.34506   0
  -1  18  -7 21.5662 2.38694   0
  -1  18  -7 20.9464 2.60469   0
  -1 -19  -7 19.9768 1.97953   0
   1  19  -7 19.2097   2.128   0
  -1  19   7 15.4651 1.98778   0
  -1  19  -7 20.4964  2.1445   0
   1  19   7 17.1477 2.05377   0
   1 -19  -7 12.7268 1.83107   0
  -1  20   7 0.79573 0.91752   0
  -1 -20  -7-0.67393 0.75513   0
   1  20  -7 2.75257  1.0718   0
   1 -20  -7    0.95 0.71453   0
   1  20   7 2.30598 0.99872   0
  -1  20  -7 2.72821  1.0312   0
  -1  21   7  1.6939 0.92685   0
   1  21  -7 2.70064 1.09464   0
  -1 -21  -7 1.49414 0.82298   0
  -1  21  -7 1.53409 1.10263   0
   1  21   7 1.91762 1.05469   0
   1 -21  -7 1.54208 0.79102   0
  -1  22   7  0.6838 0.98247   0
  -1 -22  -7 0.16506  0.7624   0
   1  22  -7-3.56046 1.03749   0
   1 -22  -7  0.5659 0.74667   0
  -1  22  -7-5.00665 1.06107   0
   1  22   7 1.22612 0.99033   0
  -1 -23  -7 22.0742 2.42692   0
   1  23  -7 22.4529 2.70517   0
  -1  23   7 22.8007 2.62015   0
   1 -23  -7 23.6895 2.42692   0
  -1  23  -7 23.0635   2.767   0
   1  23   7 22.9939 2.58923   0
   1  24  -7 0.81302 1.17774   0
  -1 -24  -7 0.06079 0.85861   0
  -1  24   7  1.3373 1.07136   0
   1 -24  -7 0.37992 0.78263   0
   1  24   7 1.04857 1.00298   0
  -1  24  -7 2.87216 1.13975   0
  -1  25   7 4.67481 1.16497   0
  -1 -25  -7 3.88323 1.04548   0
   1  25  -7 4.53292  1.3666   0
  -1  25  -7   5.556 1.32179   0
   1 -25  -7 3.71147  0.9484   0
   1  25   7 4.92124 1.29939   0
  -1  26   7  3.4844 1.32774   0
   1  26  -7 5.22293 1.39376   0
  -1 -26  -7 6.55067 1.13701   0
   1  26   7 4.93684  1.3204   0
  -1  26  -7 9.08144 1.50379   0
   1 -26  -7 4.51871 1.05632   0
  -1  27   7 32.3819 3.42113   0
   1  27  -7 29.8467 3.46435   0
  -1 -27  -7 32.0146 3.25548   0
   1 -27  -7 30.5885 3.19786   0
  -1  27  -7 34.2545 3.47875   0
   1  27   7 31.2944 3.40673   0
  -1  28   7 5.34479 1.37862   0
   1  28  -7 10.7249 1.59778   0
  -1 -28  -7 7.23244 1.24429   0
   1  28   7 4.43278 1.45639   0
  -1 -29  -7 18.7264 2.21331   0
  -1  29   7 19.1219 2.42146   0
   1  29  -7  19.899 2.48391   0
   1  29   7 17.5678 2.34514   0
  -1  29  -7 19.6909 2.49085   0
   1 -29  -7 15.9997 2.11618   0
  -1  30   7-0.29956 1.09611   0
  -1 -30  -7  1.2595 0.96675   0
   1  30   7-0.66039 1.26631   0
   1 -30  -7 1.83138 1.06206   0
  -1  30  -7   4.364 1.32758   0
  -1  31   7 4.24822 1.42275   0
  -1 -31  -7 3.50679 1.14889   0
   1  31  -7 4.98966 1.48287   0
  -1  31  -7 4.44193 1.45615   0
   1  31   7 4.42189  1.3426   0
   1   0  -8 19.6592 2.48875   0
  -1   0   8 27.5788 2.55627   0
  -1   0  -8 25.0708 2.56592   0
   1   0   8   25.09 2.54663   0
   1   0   8 24.1544 2.50804   0
   1   0  -8 24.1061 2.46946   0
  -1   0  -8 26.6817 2.52733   0
  -1   0   8 26.9228 2.49839   0
   1   0  -8 25.3794 2.45981   0
   1   0   8 26.4212 2.51769   0
  -1   0  -8 21.1833 2.50804   0
  -1   0   8 22.7653 2.46946   0
  -1  -1  -8 10.7985 1.42695   0
   1  -1   8 11.7531 1.56193   0
   1   1  -8 10.9335 1.37874   0
   1   1  -8 11.5217 1.47516   0
  -1  -1  -8 11.0492 1.45587   0
  -1   1   8 10.3068 1.38838   0
   1   1  -8 11.9652 1.34018   0
   1  -1   8 9.89223  1.3691   0
  -1  -1  -8 11.0396 1.41731   0
  -1   1   8 13.3343 1.53301   0
   1  -1   8 10.6153 1.42695   0
  -1   1   8 9.73797 1.35946   0
  -1  -1   8 11.0781 1.42695   0
  -1  -1   8 12.2062 1.39803   0
   1  -1  -8 9.75725 1.45587   0
   1   1   8 12.0809 1.42695   0
   1  -1  -8 10.0369 1.31125   0
  -1   1  -8 11.8591 1.58121   0
  -1  -1   8 9.99829 1.43659   0
   1   1   8 9.87295 1.33053   0
   1  -1  -8 11.6084  1.4848   0
   1   1   8 12.3798 1.43659   0
  -1   1  -8 8.01213  1.3691   0
  -1   1  -8 13.1704 1.53301   0
  -1  -2  -8 20.5639 2.19503   0
   1   2  -8 19.3124 2.17577   0
   1   2  -8 23.2788 2.23354   0
   1  -2   8 21.2667  2.1854   0
  -1   2   8 21.0453 2.17577   0
   1   2  -8 23.3944 2.22391   0
  -1   2   8 19.5916 2.24316   0
  -1  -2  -8 20.9683 2.19503   0
   1  -2   8 20.7757 2.26242   0
  -1   2   8 21.3149 2.30093   0
  -1  -2  -8 22.4124 2.21428   0
   1  -2   8 22.5472 2.32018   0
  -1   2  -8 18.4363 2.30093   0
   1  -2  -8 21.6229 2.23354   0
  -1  -2   8 20.7854 2.20465   0
   1   2   8 20.0056  2.1854   0
  -1   2  -8 21.1127 2.35869   0
  -1   2  -8 21.4496 2.20465   0
   1   2   8 27.3897 2.28167   0
  -1  -2   8 22.8745  2.2913   0
   1  -2  -8 21.5844 2.20465   0
   1  -2  -8 21.9695 2.16615   0
  -1  -2   8 22.9226 2.21428   0
   1   2   8 21.7288 2.25279   0
  -1   3   8 0.72988 0.70107   0
   1  -3   8 2.92912 0.97957   0
   1  -3   8 0.41296 0.75869   0
   1  -3   8 1.08521 0.66265   0
  -1   3   8 1.55579 0.80671   0
  -1  -3  -8 1.45976 0.65305   0
  -1  -3  -8 1.91113 0.69146   0
  -1   3   8 1.93034 0.64345   0
   1   3  -8 1.90153 0.85473   0
   1   3  -8 1.81509 0.72988   0
  -1  -3  -8 1.44055 0.71067   0
   1  -3  -8 2.26647  0.7875   0
  -1  -3   8 1.54619 0.83552   0
  -1   3  -8 1.91113  1.0564   0
  -1  -3   8  0.0096 0.65305   0
  -1   3  -8 1.80549 0.67226   0
   1   3   8 1.86311 0.72027   0
   1  -3  -8 2.13201 0.65305   0
  -1   3  -8 2.31448 0.81631   0
   1  -3  -8 1.70945 0.73948   0
   1   3   8 0.57622 0.70107   0
  -1  -3   8 1.65183 0.70107   0
  -1  -3   8 2.23765 0.75869   0
   1  -4   8 75.5132  7.1972   0
   1  -4   8 71.8955  7.2642   0
   1   4  -8 77.9538 7.24506   0
  -1   4   8 84.0503 7.13021   0
  -1  -4  -8 74.3647 7.13978   0
  -1  -4  -8 83.6484 7.18763   0
   1  -4   8 82.0788 7.15892   0
  -1  -4  -8 71.5031 7.14935   0
  -1   4   8 88.5007 7.18763   0
   1  -4   8 78.3079 7.23549   0
  -1  -4   8 73.5129 7.21635   0
   1  -4  -8 78.8534 7.17806   0
   1  -4  -8  82.653 7.20677   0
  -1  -4   8 77.6284 7.15892   0
   1  -4  -8 75.1208 7.12064   0
  -1  -4   8 73.3885 7.16849   0
  -1   4  -8  80.021 7.28334   0
  -1   4  -8 76.3842 7.21635   0
   1   4   8 87.5915  7.1972   0
  -1  -4   8 80.1837 7.21635   0
   1   5  -8 0.11435 0.98146   0
   1  -5   8-0.16199 0.66701   0
  -1  -5  -8 1.16251 0.55267   0
   1  -5   8 0.50502  0.5622   0
   1  -5   8 0.81947 0.84806   0
  -1  -5  -8 1.16251  0.5622   0
  -1   5   8 1.44837 0.59078   0
   1  -5   8 0.40974 1.19109   0
  -1  -5   8 0.74324 0.61937   0
  -1   5  -8 1.71518 1.01958   0
   1  -5  -8-0.04764 0.58125   0
  -1  -5   8 1.21015  0.6956   0
   1   5   8 0.65748 0.55267   0
   1  -5  -8 2.36313 0.80994   0
   1  -5  -8 0.75277  0.4955   0
  -1  -5   8-0.70513 0.80994   0
   1  -6   8 235.611  20.586   0
  -1  -6  -8 223.916 20.5671   0
  -1   6   8 250.008 20.5955   0
   1   6  -8 193.169  20.605   0
  -1  -6  -8 214.855  20.586   0
   1  -6   8 236.455 20.6239   0
   1   6  -8 252.416 20.7187   0
  -1   6  -8 235.782 20.7282   0
   1  -6  -8 223.612 20.5386   0
  -1  -6   8 203.282  20.605   0
  -1  -6   8 201.064 20.5955   0
   1  -6  -8 241.478  20.586   0
   1   6   8 260.235 20.6145   0
   1  -6  -8 249.591 20.6429   0
  -1   6  -8 221.679 20.6239   0
   1  -7   8 5.85831 0.90418   0
   1   7  -8 5.23669 0.95127   0
  -1   7   8  5.1896 0.75348   0
   1   7  -8 6.42342 1.17731   0
  -1  -7  -8 4.46437 0.75348   0
   1  -7  -8 3.48485 0.72523   0
   1  -7  -8 3.65438 0.64046   0
  -1  -7   8 4.47379 0.89476   0
  -1   7  -8 6.06552 1.28092   0
   1   7   8  4.7846 0.80999   0
  -1   7  -8 2.56183 0.84767   0
   1  -8   8 179.453 15.7749   0
  -1   8   8  190.58 15.7282   0
   1   8  -8 181.164 15.8778   0
  -1  -8  -8 173.272 15.7375   0
   1   8  -8 173.328 15.7936   0
  -1   8  -8 176.994 15.8965   0
  -1   8  -8 170.944 15.7843   0
   1  -8  -8 157.039 15.7095   0
  -1  -8   8 161.574  15.831   0
   1   8   8 183.062 15.7469   0
   1   9  -8 5.60235 1.25218   0
   1   9  -8  5.5096 1.02957   0
  -1  -9  -8 4.09046 0.83479   0
   1  -9  -8 4.23887 0.78841   0
  -1   9  -8 6.31656 1.31711   0
  -1   9  -8 4.50785 0.96464   0
   1  10  -8 2.61068 1.14907   0
   1  10  -8 2.65664 0.90087   0
  -1 -10  -8 1.90286  0.7354   0
  -1  10   8 4.37565 0.85491   0
   1 -10  -8  2.9508 0.66186   0
   1  10   8 2.55553 0.83652   0
  -1  10  -8 3.15304  0.8641   0
  -1  10  -8 2.74857 1.22261   0
  -1 -11  -8 0.89206 0.63719   0
   1  11  -8 1.53836 0.83745   0
  -1  11   8 0.79193 0.74642   0
   1  11  -8 1.98439 1.11053   0
  -1  11  -8 1.66579 0.82834   0
   1 -11  -8 0.05462 0.56437   0
   1  11   8 2.28478 0.79193   0
  -1  11  -8 1.32899 1.15604   0
   1  12  -8 0.29721 1.03574   0
  -1  12   8 0.76554 0.68449   0
   1  12  -8-0.60343 0.83759   0
  -1 -12  -8 0.01801 0.63045   0
  -1  12  -8-0.30622 0.74753   0
   1 -12  -8 0.02702 0.60343   0
  -1  12  -8 0.50436 1.08077   0
   1  12   8 -0.2882 0.68449   0
   1  13  -8 1.77193 1.11302   0
  -1  13   8 2.32399 0.79247   0
   1  13  -8 0.82809 0.83699   0
  -1 -13  -8 1.87878 0.69452   0
  -1  13  -8 0.30274  0.8548   0
   1  13   8 1.03288 0.76576   0
   1 -13  -8 0.97946 0.62329   0
  -1  13  -8  2.1459 1.32672   0
   1  14  -8 1.65375 0.88845   0
  -1  14   8 0.20232 0.71252   0
   1  14  -8 2.26071 1.14355   0
  -1 -14  -8 0.43103 0.68613   0
   1  14   8 1.24031 0.80049   0
  -1  14  -8  1.5218 0.87086   0
   1 -14  -8 1.82089 0.65094   0
  -1  14  -8 1.31069 1.16994   0
   1 -14  -8 0.58937 0.65974   0
  -1 -15  -8 1.07683 0.74684   0
   1  15  -8 0.19105 0.85973   0
   1  15  -8 1.48499 1.23315   0
  -1  15   8 0.72947 0.75552   0
   1 -15  -8 1.57183  0.7121   0
   1  15   8 2.94393 0.88578   0
   1 -15  -8 0.78157 0.69473   0
  -1  15  -8 0.26053 1.18973   0
  -1  15  -8 0.97262  0.8771   0
  -1  16   8 112.261 9.92979   0
  -1 -16  -8 104.841 9.87839   0
   1  16  -8 108.165 9.97263   0
   1 -16  -8 108.431 9.85269   0
  -1  16  -8 104.164  10.084   0
  -1  16  -8 103.719  9.9555   0
   1  16   8 110.564 9.94693   0
   1 -16  -8  113.82 9.86982   0
   1  17  -8 15.6445 1.74016   0
  -1 -17  -8 9.20763 1.34313   0
  -1  17   8 10.0355 1.40226   0
  -1  17  -8 15.8557 1.70637   0
   1  17   8 9.52863 1.45295   0
   1 -17  -8 7.83071 1.30934   0
   1 -17  -8 9.06403 1.47829   0
   1  18  -8 85.8144 8.12444   0
  -1 -18  -8  85.906  8.0079   0
  -1  18   8  88.936  8.0745   0
   1 -18  -8 92.0909  8.0079   0
   1  18   8 90.1846 8.09114   0
  -1  18  -8 79.7294 8.09114   0
  -1  18  -8 86.7467  8.2826   0
  -1 -19  -8 8.48622 1.25448   0
   1  19  -8 9.89649 1.49226   0
  -1  19   8 9.01097 1.36107   0
  -1  19  -8 8.94538 1.45947   0
   1 -19  -8 8.95358 1.24629   0
  -1  19  -8  8.6748 1.72184   0
   1  19   8 8.47802 1.39387   0
  -1 -20  -8 2.20386 0.90415   0
  -1  20   8  4.2382 1.04139   0
   1  20  -8 3.78613  1.1544   0
   1 -20  -8 3.82649   0.888   0
   1  20   8 3.66503 1.11404   0
  -1  20  -8 4.05253 1.13826   0
   1  21  -8 0.65944 1.07258   0
  -1 -21  -8 1.11231 0.81834   0
  -1  21   8 1.73202 0.92163   0
   1 -21  -8 0.54026   0.723   0
  -1  21  -8 -0.3178  1.0408   0
   1  21   8 0.76273 0.97724   0
   1  22  -8-0.96926 1.09432   0
  -1 -22  -8-0.45336 0.76603   0
  -1  22   8 0.22668 0.89891   0
   1  22   8 1.90725 1.01616   0
  -1  22  -8-3.60345 1.04742   0
   1 -22  -8 0.51589 0.75821   0
   1  23  -8 9.27138 1.52985   0
  -1 -23  -8 5.09695 1.16084   0
  -1  23   8 7.10344 1.34535   0
   1 -23  -8 8.39498 1.19928   0
   1  23   8 6.74212 1.34535   0
  -1  23  -8  11.201 1.56829   0
   1  24  -8-0.52155 1.08089   0
  -1 -24  -8 1.46639 0.87681   0
  -1  24   8 1.68559 1.02798   0
   1  24   8 4.94339 1.20183   0
   1 -24  -8 0.53667 0.80878   0
  -1  24  -8 3.00081 1.16404   0
  -1  25   8 3.84119 1.21848   0
  -1 -25  -8 2.49641 0.95101   0
   1  25  -8 4.45787 1.34479   0
   1  25   8 2.74159 1.21105   0
   1 -25  -8 3.01649 0.94358   0
  -1  25  -8 5.49061 1.30764   0
   1  26  -8 23.3908 2.70034   0
  -1  26   8 27.3027 2.66385   0
  -1 -26  -8  19.603 2.41571   0
   1  26   8  22.245 2.58357   0
   1 -26  -8 18.5448 2.29894   0
  -1  26  -8 23.1865 2.66385   0
  -1  27   8 1.74864 1.15381   0
   1  27  -8 8.35618 1.44764   0
  -1 -27  -8 1.98513 0.99615   0
   1  27   8 3.27511 1.14665   0
   1 -27  -8 1.10365 0.88148   0
  -1  28   8 32.4265 3.54588   0
   1  28  -8 36.9363 3.67956   0
  -1 -28  -8 32.1944  3.3911   0
  -1  28  -8 37.5835 3.70066   0
   1  28   8 33.6437 3.67956   0
   1 -28  -8 32.7783 3.39814   0
   1  29  -8 12.5333 1.75398   0
  -1  29   8 7.67883 1.59515   0
  -1 -29  -8 6.58087 1.32584   0
   1 -29  -8  8.0241 1.29131   0
   1  29   8 5.92485 1.51229   0
  -1  29  -8 10.7172 1.71255   0
   1  30  -8 24.8841  2.6768   0
  -1 -30  -8 17.9379 2.24309   0
  -1  30   8 19.4898  2.5887   0
   1  30   8 19.9032 2.67002   0
  -1  30  -8 19.0493  2.9682   0
  -1 -31  -8 1.13044 1.11714   0
   1  31  -8 2.72635 1.37647   0
  -1  31   8 2.48696 1.31663   0
  -1  31  -8 1.59591 1.31663   0
   1  31   8 0.17289 1.11049   0
   1   0   9  101.87 9.19481   0
  -1   0   9 102.071 9.20438   0
   1   0  -9  101.21 9.15654   0
   1   0   9 98.8466 9.18524   0
   1   0  -9 101.162 9.17567   0
  -1   0  -9  96.024 9.19481   0
   1   0  -9 95.8518 9.21394   0
  -1   0  -9 93.9765 9.18524   0
   1   0   9 103.056 9.21394   0
  -1   0   9 99.9086 9.17567   0
  -1   0  -9  104.54 9.21394   0
  -1   0   9 107.678 9.20438   0
   1   1  -9 13.5703 1.53969   0
   1   1  -9 11.2751 1.48231   0
  -1   1   9 11.8872 1.56838   0
  -1  -1  -9 13.4173 1.56838   0
   1   1  -9 8.32961 1.53012   0
   1  -1   9  11.256 1.50143   0
  -1   1   9 13.2643 1.62576   0
   1  -1   9 13.7424  1.6927   0
  -1   1   9 10.8734 1.49187   0
  -1  -1  -9 10.9404   1.511   0
  -1  -1  -9  13.379 1.53969   0
   1  -1   9 13.4842 1.56838   0
  -1  -1   9 12.4131 1.49187   0
   1  -1  -9 10.8161 1.47274   0
   1   1   9 11.0265 1.53969   0
   1  -1  -9 10.7491  1.5875   0
  -1   1  -9 12.9391 1.68314   0
  -1   1  -9 7.62193 1.48231   0
  -1  -1   9 13.4938 1.59707   0
   1  -1  -9 11.7628 1.48231   0
   1   1   9 12.5566 1.55881   0
   1   1   9 11.6672 1.52056   0
  -1   1  -9 12.5183 1.55881   0
  -1  -1   9 12.0689 1.47274   0
  -1  -2  -9 14.9064 1.76661   0
   1  -2   9 16.1382  1.8812   0
  -1   2   9 13.0347  1.8812   0
   1  -2   9 18.5351 1.86211   0
  -1   2   9 14.5817 1.70932   0
  -1  -2  -9 17.6566 1.86211   0
  -1   2   9 12.8438 1.80481   0
   1   2  -9 14.4671 1.74751   0
   1   2  -9 17.4465 1.87165   0
   1   2  -9 15.7754 1.86211   0
   1  -2   9 14.9446 1.75706   0
  -1  -2  -9 16.3006 1.78571   0
   1   2   9 16.3483 1.78571   0
  -1   2  -9 18.5542  1.9958   0
  -1   2  -9 16.1573 1.77616   0
   1  -2  -9 16.5107 1.85256   0
  -1  -2   9 16.9881 1.89075   0
  -1   2  -9 15.5462 1.83346   0
   1  -2  -9 16.0141 1.69022   0
   1  -2  -9 14.0852 1.79526   0
   1   2   9 16.7399 1.85256   0
  -1  -2   9 16.4152 1.84301   0
  -1  -2   9 12.7292 1.76661   0
   1   2   9 16.8449 1.86211   0
  -1  -3  -9 8.08756 1.16217   0
   1   3  -9  9.4212 1.20027   0
  -1   3   9 8.59244 1.30506   0
   1   3  -9 6.54435 1.18122   0
  -1  -3  -9 8.25903 1.13359   0
  -1  -3  -9 7.71605 1.12407   0
  -1   3   9 8.51623 1.19075   0
   1  -3   9 8.31618 1.14312   0
   1   3  -9 9.14495 1.31459   0
  -1   3   9 6.22999 1.07644   0
   1  -3   9 8.80201 1.48605   0
   1   3   9  9.6403 1.19075   0
  -1  -3   9 6.10616  1.2098   0
  -1  -3   9 8.51623 1.15264   0
  -1  -3   9 7.27785 1.18122   0
  -1   3  -9 6.73487 1.13359   0
   1   3   9 7.34453 1.11454   0
  -1   3  -9  8.2114  1.2479   0
   1  -3  -9 7.41122 1.13359   0
   1  -3  -9 6.97302  1.2479   0
  -1   3  -9 9.99276 1.43842   0
   1  -3  -9 9.23068 1.11454   0
   1  -4   9  23.003  2.3639   0
   1  -4   9 19.4713 2.23099   0
  -1  -4  -9 21.6644 2.24998   0
  -1  -4  -9 21.6928 2.24049   0
  -1   4   9 23.8764  2.2215   0
  -1  -4  -9 23.7055 2.30694   0
  -1   4   9  23.696 2.31644   0
   1   4  -9 23.2593 2.48732   0
   1  -4  -9 23.6295 2.34492   0
   1  -4  -9 21.5789 2.25947   0
   1   4   9 21.1517 2.24998   0
  -1   4  -9 22.8036 2.45884   0
   1   4   9 24.9112 2.33542   0
  -1  -4   9 18.9777 2.21201   0
   1  -4  -9 22.0441  2.2215   0
  -1  -4   9 25.8415 2.38289   0
  -1  -4   9 23.2973 2.45884   0
  -1   4  -9 24.5504 2.38289   0
  -1  -5  -9 123.711   12.08   0
  -1  -5  -9 126.896 12.0611   0
   1   5  -9 142.143 12.2123   0
  -1  -5  -9 137.464 12.1178   0
  -1   5   9 150.234 12.1083   0
   1  -5   9 134.817   12.08   0
   1  -5   9 130.592 12.1272   0
   1  -5  -9 142.011 12.1367   0
  -1  -5   9 135.403 12.1367   0
  -1   5  -9  138.57 12.1556   0
  -1   5  -9 122.596 12.1934   0
   1   5   9 135.933 12.0989   0
   1  -5  -9 127.946 12.0422   0
   1  -5  -9 127.719 12.0894   0
   1  -6   9-0.19745 0.61114   0
  -1  -6  -9  2.1155 0.62055   0
  -1   6   9 1.09066 0.62995   0
   1   6  -9 0.92142 0.73337   0
   1   6  -9 0.81799 1.08125   0
  -1  -6  -9 1.45734 0.61114   0
   1  -6   9 0.61114 0.73337   0
   1  -6  -9 0.98723 0.53593   0
   1  -6  -9 0.95903 0.78038   0
   1   6   9   2.548 0.72397   0
  -1   6  -9 2.77365 1.15647   0
  -1  -6   9 1.33511 0.75218   0
   1  -6  -9 1.07185 0.61114   0
  -1   7   9 28.0873 2.71903   0
   1   7  -9  28.078 2.93394   0
   1   7  -9 26.4615 2.83116   0
   1  -7   9 25.4057 2.80312   0
  -1  -7  -9 29.8907 2.75641   0
  -1  -7  -9  29.274 2.70969   0
  -1   7  -9 29.2459 3.00869   0
  -1   7  -9 28.3489 2.81247   0
   1  -7  -9 30.6382 2.84984   0
   1   7   9 23.9667 2.70034   0
   1  -7  -9  28.704 2.71903   0
   1  -7  -9 28.7133 2.63494   0
  -1  -8  -9-0.03711 0.54736   0
   1   8  -9 -0.4082 0.99266   0
   1   8  -9 0.25976 0.77929   0
  -1   8   9-0.43603 0.56591   0
   1  -8  -9  0.4082 0.57519   0
   1  -8  -9-0.09277 0.45458   0
  -1   8  -9 0.29687 1.12254   0
  -1   8  -9  1.3823 0.77929   0
   1   8   9 0.57519 0.72362   0
   1   9  -9 6.15677 1.10435   0
   1   9  -9 6.04633 1.33443   0
  -1   9   9  6.2764 0.87428   0
  -1  -9  -9 6.09235 0.88348   0
   1  -9  -9 4.88676 0.87428   0
  -1   9  -9 5.50336 1.40805   0
  -1   9  -9 6.53409 1.07674   0
  -1 -10  -9 22.1011 2.07968   0
   1  10  -9 17.6864 2.12528   0
   1  10  -9 21.9734 2.35332   0
  -1  10  -9 19.5289 2.37156   0
   1 -10  -9  20.213 2.02495   0
  -1  10  -9 17.6043 2.16177   0
  -1 -11  -9 4.48939 0.83103   0
   1  11  -9  3.3693 1.24655   0
   1  11  -9 3.81192 0.93943   0
  -1  11   9 5.56432 0.93943   0
  -1  11  -9 4.28164 1.36398   0
   1 -11  -9 4.10098 0.77684   0
  -1  11  -9 3.54996 0.97556   0
   1  11   9 3.93838 0.96653   0
  -1  12   9 26.1712 2.62784   0
   1  12  -9 25.1433 2.82449   0
  -1 -12  -9 25.7511 2.57421   0
   1  12  -9 24.8126 2.69935   0
   1 -12  -9 24.8304  2.5474   0
  -1  12  -9 25.4561 2.68147   0
   1  12   9 24.8841 2.69041   0
  -1  12  -9 30.3811 2.91387   0
  -1 -13  -9 2.56293 0.79539   0
   1  13  -9 3.86206 1.01633   0
  -1  13   9 3.59693 0.85725   0
   1  13  -9 2.93411 1.23727   0
  -1  13  -9 3.67647 1.32565   0
  -1  13  -9 4.63094 0.98982   0
   1  13   9 3.71182 0.90144   0
   1 -13  -9 3.80904 0.77772   0
  -1 -14  -9 7.33474 1.09148   0
  -1  14   9 7.50937 1.17007   0
   1  14  -9 8.58339 1.58919   0
   1  14  -9 6.56633 1.28358   0
  -1  14  -9 8.57466 1.27485   0
  -1  14  -9 8.97632 1.63285   0
   1 -14  -9 7.16883 1.06528   0
   1  14   9 6.74097  1.1788   0
  -1 -15  -9 26.2432 2.61225   0
   1  15  -9 27.3208 2.91399   0
  -1  15   9 24.0275 2.68984   0
   1  15  -9 25.8811 2.76743   0
   1 -15  -9 25.6655 2.58638   0
   1 -15  -9 24.1913 2.52603   0
  -1  15  -9 25.5966 2.75881   0
   1  15   9 27.1829 2.75019   0
  -1  15  -9 27.9243  2.9571   0
   1  16  -9 1.90548 1.02079   0
  -1 -16  -9 1.48866 0.74858   0
  -1  16   9-0.07656 0.80813   0
   1  16  -9 2.39036 1.20794   0
  -1  16  -9 2.04159 1.01229   0
  -1  16  -9-0.14461 1.31852   0
   1  16   9 1.07183 0.83365   0
   1 -16  -9 0.34877 0.68903   0
   1 -16  -9-0.65501  0.6465   0
  -1 -17  -9 11.3747 1.54347   0
   1  17  -9 11.4502 1.71124   0
  -1  17   9   12.44 1.60219   0
  -1  17  -9 13.8745 2.05517   0
  -1  17  -9 11.4922 1.69446   0
   1 -17  -9 11.6767 1.49314   0
   1 -17  -9 13.6228 1.48475   0
   1  17   9 12.6498 1.64413   0
  -1  18   9 32.9045 3.24911   0
  -1 -18  -9 30.3829 3.13337   0
  -1  18  -9 33.4088 3.60462   0
   1 -18  -9 31.6231 3.10857   0
   1  18   9 31.1766 3.24085   0
   1  19  -9 10.9792 1.58009   0
  -1 -19  -9 8.29141 1.31946   0
  -1  19   9  9.9611 1.44978   0
  -1  19  -9 9.81449 1.88959   0
   1  19   9 10.1321 1.51493   0
  -1  19  -9 9.43168 1.55566   0
   1 -19  -9  10.629  1.3276   0
  -1  20   9 2.09333 1.03464   0
  -1 -20  -9 3.88189 0.96245   0
   1  20  -9 4.84435   1.179   0
  -1  20  -9 3.67336 1.43566   0
  -1  20  -9 5.28547 1.22713   0
   1 -20  -9 3.32046 0.87423   0
   1  20   9 3.70544  1.0988   0
  -1  21   9-0.49738  0.9237   0
   1  21  -9-3.19741 1.01054   0
  -1 -21  -9-1.34212 0.74211   0
   1  21   9 0.14211 0.98686   0
   1 -21  -9  0.9237 0.69475   0
  -1  21  -9-0.97106 1.05001   0
  -1 -22  -9   8.118  1.1808   0
   1  22  -9  2.6568 1.31286   0
  -1  22   9 5.99722 1.26625   0
   1  22   9 6.27688 1.28179   0
   1 -22  -9 6.37011 1.04874   0
  -1  22  -9 4.24156 1.35171   0
   1  23  -9 1.25321 1.15387   0
  -1 -23  -9-1.29142 0.78708   0
  -1  23   9 0.19104  0.9934   0
  -1  23  -9 1.55123  1.0851   0
   1  23   9-0.35915 1.00868   0
   1 -23  -9 0.09934 0.74887   0
  -1 -24  -9 0.40578 0.85664   0
   1  24  -9-0.03757 1.08959   0
  -1  24   9 0.89422 1.01445   0
  -1  24  -9 1.13468 1.04451   0
   1 -24  -9-1.20982 0.73641   0
   1  24   9-0.38324 1.01445   0
  -1 -25  -9 0.29547 0.86424   0
   1  25  -9 1.33698 1.19664   0
  -1  25   9 0.29547 1.09322   0
   1 -25  -9  0.8864 0.81253   0
   1  25   9 1.30744  1.1597   0
  -1  25  -9 3.12455 1.19664   0
  -1  26   9 1.09572 1.12474   0
   1  26  -9 4.31031 1.30615   0
  -1 -26  -9 0.37008 0.90705   0
   1  26   9 0.67485 1.07395   0
  -1  26  -9 3.33069 1.23359   0
   1 -26  -9 1.38597 0.85626   0
   1  27  -9 3.58458 1.29701   0
  -1  27   9 4.60366 1.28988   0
  -1 -27  -9 1.12597 0.95494   0
  -1  27  -9 2.32321 1.25425   0
   1 -27  -9 2.52987 0.92643   0
   1  27   9  1.5108  1.1331   0
  -1  28   9 16.5899 2.42097   0
  -1 -28  -9 20.1164 2.21806   0
   1  28   9 16.6739 2.38598   0
   1 -28  -9 17.6255 2.13409   0
  -1  28  -9 24.5735 2.56791   0
  -1 -29  -9 17.3227 2.10867   0
  -1  29   9 19.1085 2.42462   0
   1  29  -9 14.7401 2.74058   0
   1  29   9 15.8734 2.34907   0
   1 -29  -9 16.5534 2.06746   0
  -1  29  -9 20.4548 2.43149   0
   1  30  -9  9.6067 1.53707   0
  -1 -30  -9 4.34155 1.06516   0
  -1  30   9  2.9056  1.3955   0
  -1  30  -9 6.50559  1.9955   0
   1  30   9 1.61123 1.38202   0
   1  31  -9 1.40922 1.34306   0
  -1  31   9 5.53765 1.48862   0
  -1  31  -9 2.50749 1.39599   0
   1  31   9 0.67484 1.28352   0
   1   0 -10 202.267 18.5655   0
   1   0  10 209.094 18.6129   0
   1   0 -10 218.869 18.6034   0
  -1   0  10 211.312 18.5939   0
   1   0  10 227.593 18.6129   0
  -1   0 -10 197.175 18.5939   0
  -1   0 -10 199.043 18.6034   0
  -1   0 -10 198.967 18.5939   0
   1   0 -10 189.172 18.6129   0
  -1   0  10 207.548 18.6223   0
   1  -1  10 1.81015 0.99511   0
  -1   1  10 2.57781  0.9572   0
  -1  -1 -10-0.52125 0.89086   0
   1   1 -10 1.46897 1.00459   0
  -1  -1 -10 1.48793 0.86243   0
  -1  -1 -10 1.78172 0.88138   0
  -1   1  10 1.68695 0.88138   0
   1   1 -10 1.65852 0.82452   0
   1  -1  10 0.03791 0.87191   0
   1   1 -10 1.57322 0.89086   0
   1  -1 -10 0.18954 0.98563   0
  -1  -1  10 1.11831 0.98563   0
   1  -1 -10 2.14186   0.834   0
   1  -1 -10 0.81504 0.80557   0
  -1   1 -10 0.76766 0.88138   0
  -1   1 -10 2.35036 0.94773   0
   1   1  10 0.85295 0.96668   0
  -1   1 -10 -0.6255 0.84347   0
   1   1  10 2.13238 0.94773   0
  -1   2  10 6.31214 1.18293   0
  -1  -2 -10 8.72532 1.26811   0
  -1  -2 -10 7.32473 1.21132   0
  -1  -2 -10 8.79157 1.23025   0
   1  -2  10 8.09127 1.34381   0
   1   2 -10 7.55185 1.30596   0
   1   2 -10 5.97145 1.14508   0
   1   2 -10 5.25223 1.20186   0
  -1   2  10  6.1134 1.14508   0
   1  -2  10 6.19858 1.16401   0
  -1  -2  10 7.34366 1.23025   0
  -1   2 -10 6.40677 1.31542   0
   1   2  10 7.33419 1.32489   0
   1  -2 -10 6.17965  1.1924   0
  -1   2 -10 6.44463 1.21132   0
   1  -2 -10 8.59283 1.16401   0
  -1   2 -10  5.8295 1.18293   0
   1  -2 -10 9.32152  1.1924   0
   1   2  10 6.67175 1.18293   0
   1  -3  10 2.70945  0.8591   0
  -1   3  10 2.19966 0.80245   0
  -1  -3 -10  3.1626 0.87798   0
  -1  -3 -10  2.5584 0.82133   0
  -1  -3 -10 2.70945 0.92518   0
   1   3 -10  3.3703 0.87798   0
   1   3 -10 3.07764 0.94406   0
  -1   3  10 2.89827 0.83077   0
   1   3 -10 2.68113 0.99126   0
  -1  -3  10 2.35071  1.0007   0
   1  -3 -10 4.73919 0.84021   0
   1  -3 -10 4.05002 1.01959   0
  -1   3 -10 3.23813 1.10455   0
  -1   3 -10 2.99267 0.97238   0
   1  -3 -10 3.38918 0.91574   0
   1   3  10 2.24687 0.88742   0
  -1   3 -10 1.87868 0.84021   0
   1   4 -10  94.229 9.14534   0
  -1  -4 -10 96.4777 9.07947   0
  -1   4  10 109.876  9.1077   0
  -1   4  10 103.722 9.05125   0
   1  -4  10 99.0368 9.06066   0
   1  -4  10 83.4183 9.07947   0
  -1  -4 -10 97.9736 9.04184   0
  -1  -4 -10 95.4145 9.07947   0
   1  -4 -10 94.6147 9.08888   0
  -1   4 -10 92.8459 9.12652   0
   1  -4 -10  103.60 9.09829   0
  -1   4 -10  100.42 9.18297   0
   1  -4 -10 98.5852 9.03243   0
  -1  -4  10 106.498 9.12652   0
   1   4  10 116.735  9.1077   0
  -1  -5 -10 2.53878 0.86187   0
  -1  -5 -10 2.31394 0.73072   0
   1  -5  10 0.31852  0.8244   0
   1   5 -10 1.41459  1.0305   0
  -1  -5 -10 2.31394 0.77756   0
  -1   5  10 2.20152 0.74945   0
   1  -5 -10 2.98845 0.69325   0
  -1   5 -10 0.92745 1.08671   0
  -1  -5  10 1.99542 0.98366   0
  -1   5 -10-0.07495 0.81503   0
   1  -5 -10  1.0586 0.89934   0
   1  -5 -10 1.86427 0.77756   0
  -1  -6 -10  196.51 17.5943   0
  -1   6  10 228.642 17.6502   0
   1   6 -10 183.985 17.7248   0
  -1  -6 -10 189.446 17.6409   0
   1  -6  10 209.063   17.79   0
  -1  -6 -10 193.724 17.6223   0
   1  -6 -10 194.572 17.5757   0
  -1   6 -10 203.201 17.7714   0
   1  -6 -10 184.088 17.6502   0
   1  -6 -10 176.996 17.6129   0
  -1   7  10-1.00025 0.53717   0
   1   7 -10-0.35194 0.74093   0
  -1  -7 -10-0.09262 0.64831   0
  -1  -7 -10 0.09262 0.61127   0
   1   7 -10-0.04631 1.12065   0
   1  -7 -10 0.51865 0.62979   0
   1  -7 -10-0.42603 0.50939   0
   1  -7 -10-0.07409 0.86133   0
  -1   7 -10-1.20401 1.02804   0
  -1  -8 -10 5.64649 0.88284   0
   1   8 -10 5.88559 1.34265   0
  -1   8  10 6.62129 0.90123   0
  -1  -8 -10 5.35221 0.94721   0
   1   8 -10 6.58451 1.10355   0
   1  -8 -10 6.06032 0.80007   0
   1  -8 -10 5.01195 0.89204   0
   1  -8 -10 5.94997 1.14953   0
  -1   8 -10 3.28306  0.9748   0
  -1   8 -10  6.3546 1.39783   0
   1   9 -10 3.12017 1.25902   0
  -1  -9 -10 4.00513 0.76636   0
   1   9 -10  2.3082 0.87584   0
  -1   9  10 4.87184 0.76636   0
  -1  -9 -10  3.3665 0.80285   0
  -1   9 -10 3.92302 0.93058   0
   1  -9 -10 3.41212 0.75723   0
   1  -9 -10 3.35738 0.64775   0
  -1   9 -10 3.22965 1.32288   0
   1  10 -10 41.6892 4.02423   0
  -1 -10 -10 42.4127 3.81624   0
   1  10 -10 44.4564 3.95188   0
   1 -10 -10 37.0681 3.68963   0
  -1  10 -10 38.0629 4.06945   0
   1 -10 -10 38.6597 3.76198   0
  -1  10 -10 41.1738 3.89763   0
   1  11 -10-0.51052 0.85086   0
   1  11 -10 2.01519  1.1912   0
  -1 -11 -10 2.46301 0.73443   0
   1  11  10 1.35242 0.82399   0
   1 -11 -10 1.35242 0.64486   0
  -1  11 -10 2.84814 1.24494   0
  -1  11 -10  2.0958 0.92251   0
   1  12 -10 1.80813 0.96611   0
  -1  12  10 2.37539 0.85975   0
   1  12 -10 1.32951 1.18769   0
  -1 -12 -10 2.42857 0.74452   0
   1  12  10 3.05787 0.86861   0
  -1  12 -10 2.22471 1.28519   0
   1 -12 -10  2.3488  0.7268   0
  -1  12 -10 3.20855 0.94838   0
   1  13 -10 1.36729 0.83264   0
  -1  13  10 0.96411 0.76253   0
   1  13 -10 1.55134  1.1657   0
  -1 -13 -10 1.83181  0.7187   0
  -1  13 -10 0.79758 0.89399   0
   1 -13 -10 1.52505 0.65735   0
  -1  13 -10 2.13858 1.32346   0
   1  13  10 1.10435 0.83264   0
  -1 -14 -10 25.2114 2.46831   0
  -1  14  10 23.9556 2.54626   0
   1  14 -10   24.38 2.75412   0
   1  14 -10 23.4706 2.61555   0
   1  14  10 24.1548 2.54626   0
  -1  14 -10 21.2535 2.58956   0
  -1  14 -10   23.41 2.91001   0
   1 -14 -10  24.943 2.40769   0
   1  15 -10-0.44472 1.13745   0
   1  15 -10-1.00061 0.94075   0
  -1 -15 -10-0.45327 0.67563   0
  -1  15  10-0.93219  0.7697   0
  -1  15 -10-0.53879 0.92364   0
   1  15  10-0.67563 0.77825   0
   1 -15 -10 0.06842 0.66707   0
  -1  15 -10-0.67563 1.18021   0
   1  16 -10 43.0593 4.64183   0
  -1 -16 -10 46.1483 4.39708   0
   1  16 -10 46.6884   4.549   0
  -1  16  10 48.1822 4.48148   0
  -1  16 -10 38.3078 4.63339   0
   1 -16 -10 47.8447 4.33801   0
  -1  16 -10 48.2076 4.54056   0
   1  16  10 49.7773 4.52368   0
   1 -16 -10 46.8066 4.37176   0
   1  17 -10 2.43885 1.11538   0
  -1  17  10 2.84671 0.96555   0
   1  17 -10 4.32001 1.34844   0
  -1 -17 -10 3.42105 0.88231   0
  -1  17 -10 3.17134    1.44   0
   1 -17 -10 4.02868 0.87399   0
  -1  17 -10 2.46382 1.09873   0
   1 -17 -10 3.15469 0.79908   0
   1  17  10 4.05365 1.02382   0
  -1 -18 -10 4.23398 0.98465   0
   1  18 -10 7.13869 1.23081   0
  -1  18  10 3.77448 1.03388   0
  -1  18 -10 4.49655 1.53441   0
   1  18  10 5.20222 1.13234   0
   1 -18 -10 4.52938 0.95183   0
   1 -18 -10 4.16013 1.00926   0
  -1 -19 -10  4.0021  0.9702   0
  -1  19  10 4.58422 1.11574   0
   1  19 -10 6.42761 1.26935   0
  -1  19 -10 2.23956  1.5119   0
   1  19  10 2.95913 1.09957   0
  -1  19 -10 5.53825 1.22084   0
   1 -19 -10 5.75655 0.96212   0
   1  20 -10 2.42075 1.09093   0
  -1 -20 -10 2.00667 0.86796   0
  -1  20  10 2.46056 0.96352   0
   1  20  10 1.17056 0.97945   0
   1 -20 -10 1.24223  0.7963   0
  -1  20 -10 2.16593 1.63241   0
  -1  20 -10 2.09427 1.13074   0
  -1  21  10-0.56446 0.83884   0
  -1 -21 -10 1.63849 0.84668   0
   1  21 -10 -2.3519 1.10539   0
  -1  21 -10-3.81792 1.03484   0
   1 -21 -10 0.17247 0.73693   0
   1  21  10 0.55662 0.95644   0
   1  22 -10 3.69571 1.21904   0
  -1  22  10 1.51995 1.02616   0
  -1 -22 -10 3.00132 0.91043   0
   1  22  10  2.3918 1.08788   0
   1 -22 -10 2.06003 0.83327   0
  -1  22 -10 2.77757 1.18047   0
   1  23 -10-0.40231 1.12343   0
  -1 -23 -10 0.95643 0.85016   0
  -1  23  10 0.91848 1.03234   0
   1 -23 -10 1.21452 0.80462   0
  -1  23 -10 0.53135 1.07788   0
   1  23  10 1.53333  1.0627   0
  -1  24  10-0.83616 0.96307   0
   1  24 -10-1.73204 1.07506   0
  -1 -24 -10-0.88842 0.75404   0
   1  24  10-0.73164  1.0228   0
   1 -24 -10-0.01493 0.79883   0
  -1  24 -10 1.24677 1.11239   0
   1  25 -10-0.49169 1.15217   0
  -1  25  10-0.79992 1.03475   0
  -1 -25 -10 -0.2275 0.81459   0
   1  25  10 0.70451 1.11548   0
   1 -25 -10-2.04749 0.74855   0
  -1  25 -10-0.65314 1.14483   0
  -1 -26 -10 1.83142 0.87966   0
  -1  26  10  3.0067 1.21133   0
   1  26 -10 1.82421 1.23296   0
   1  26  10 1.50695 1.12481   0
  -1  26 -10  2.5164 1.26901   0
   1 -26 -10 0.87966 0.86524   0
  -1  27  10 1.74221 1.19688   0
  -1 -27 -10  2.3017 0.93484   0
   1  27 -10 0.95609 1.20397   0
   1 -27 -10-0.34702 0.83569   0
  -1  27 -10 0.80028  1.1898   0
   1  27  10 3.03824 1.20397   0
  -1 -28 -10 9.36091  1.3631   0
  -1  28  10 7.04503 1.46742   0
   1  28 -10 11.2595 1.87775   0
  -1  28 -10 8.80454 1.64824   0
   1  28  10 5.11164 1.58565   0
   1 -28 -10 7.96303  1.2866   0
  -1  29  10 2.64928 1.31098   0
  -1 -29 -10 2.17815 1.03103   0
   1  29 -10 4.16511 1.37244   0
   1  29  10 4.21973 1.41341   0
  -1  29 -10 8.24828 1.97331   0
   1  30 -10 24.4919 2.80846   0
  -1 -30 -10 20.3965 2.40629   0
  -1  30  10 22.6017 2.75484   0
  -1  30 -10 20.2692  3.1503   0
   1  30  10 22.1124 2.64759   0
   1  31 -10-0.20395 1.32239   0
  -1  31  10 2.69741 1.43423   0
   1  31  10 2.22372 1.52634   0
  -1  31 -10-0.98686 1.29607   0
   1   0 -11 110.258 9.76397   0
  -1   0 -11  105.61 9.80152   0
   1   0 -11 107.817 9.79213   0
  -1   0  11 101.095 9.77336   0
   1   0 -11 106.953  9.8203   0
  -1   0 -11 105.282 9.79213   0
  -1   0 -11  109.76 9.81091   0
   1   0  11  108.38 9.81091   0
   1   1 -11  0.2909 0.80702   0
   1  -1  11-0.01877 0.94778   0
   1   1 -11 0.67564 1.01346   0
  -1  -1 -11 0.21583 0.85394   0
  -1   1  11 -0.2909  0.8727   0
  -1  -1 -11 0.37536 0.91962   0
  -1  -1 -11 0.49735 0.82578   0
   1   1 -11 1.24806 0.84455   0
  -1  -1  11 0.28152 0.97593   0
  -1   1 -11  0.5255 0.92901   0
  -1   1 -11-0.60996 0.91024   0
   1  -1 -11 1.06038 0.85394   0
  -1   1 -11  0.8727 0.88209   0
   1  -1 -11-0.99469 0.99469   0
   1   1  11-0.55365 0.90086   0
   1  -1 -11 0.41289 0.79763   0
   1   2 -11 15.5736 1.96779   0
   1   2 -11 15.8547 1.97716   0
  -1   2  11 17.6632 1.93031   0
  -1  -2 -11  14.496 1.97716   0
   1   2 -11 18.0006 2.07086   0
  -1  -2 -11 20.6618 2.10834   0
  -1  -2 -11 17.4571 1.97716   0
   1  -2 -11 19.4905 1.95842   0
  -1   2 -11  15.836 1.98653   0
   1   2  11 17.7382  1.9959   0
  -1   2 -11 19.3218  2.0896   0
   1  -2 -11 16.8855 1.98653   0
  -1   2 -11 20.0433 2.06149   0
  -1  -2  11 17.4852 2.04275   0
   1  -2 -11 16.1733 2.08023   0
   1   3 -11 0.56088 1.03763   0
   1   3 -11-0.60762 0.87871   0
  -1  -3 -11 1.07502 0.77588   0
  -1  -3 -11 0.80393 0.84132   0
   1   3 -11 1.17785 0.81328   0
  -1  -3 -11 0.13087 0.86002   0
  -1   3  11-1.09372 0.69175   0
   1  -3 -11-0.65436 0.83197   0
  -1   3 -11-0.73849 0.85067   0
   1  -3 -11 -0.6824 0.90676   0
   1   3  11-0.96284 0.77588   0
   1  -3 -11  1.6546 0.76654   0
  -1   3 -11-0.12152 0.77588   0
  -1   3 -11 -0.9161 0.92545   0
   1   4 -11  20.851 2.25466   0
   1   4 -11 17.9907 2.40373   0
  -1  -4 -11 20.4597  2.2174   0
  -1   4  11 20.9814 2.17081   0
  -1  -4 -11 21.8945 2.18013   0
  -1  -4 -11 21.7827 2.25466   0
   1  -4 -11 20.0404 2.29193   0
  -1   4 -11 20.1895 2.33852   0
   1   4  11  22.351 2.25466   0
   1  -4 -11   22.91 2.18945   0
  -1   4 -11 21.4379 2.40373   0
  -1   4 -11 19.7796 2.20808   0
   1  -4 -11 20.9162 2.29193   0
  -1   5  11 16.6429 1.67913   0
   1   5 -11 15.4647 2.06877   0
  -1  -5 -11 17.6541 1.79973   0
  -1  -5 -11 14.7875  1.7719   0
  -1  -5 -11 14.5556 1.67913   0
   1  -5 -11 12.5054 1.67913   0
  -1   5 -11 15.0658   1.976   0
   1  -5 -11 14.0732 1.82757   0
   1  -5 -11 14.3886 1.66058   0
  -1   5 -11 16.9305 1.88323   0
  -1  -6 -11 2.02111 0.77522   0
  -1  -6 -11 2.03033  0.8029   0
  -1  -6 -11  1.6335 0.70139   0
   1   6 -11-0.35992 1.04285   0
   1  -6 -11 1.37509 0.68293   0
   1  -6 -11 2.19645 0.94134   0
  -1   6 -11 0.20303 1.16283   0
   1  -6 -11 2.67635  0.8029   0
  -1  -7 -11 2.21975 0.97229   0
   1   7 -11 2.71506 1.19243   0
  -1  -7 -11 3.41217 0.77049   0
  -1  -7 -11 3.60479 0.77049   0
   1  -7 -11 4.05425 0.70628   0
   1  -7 -11 1.99961 0.78883   0
  -1   7 -11 3.00858 1.25663   0
   1  -7 -11 2.91686 1.01815   0
  -1  -8 -11-0.10019 0.61026   0
   1   8 -11-0.74689 1.02925   0
   1   8 -11-0.55561 0.71046   0
  -1  -8 -11 0.57383 0.80154   0
  -1  -8 -11-0.61937 0.59205   0
   1  -8 -11-0.58294 0.52829   0
   1  -8 -11-0.74689 0.89263   0
  -1   8 -11 0.44631 1.12945   0
   1  -8 -11 0.24593 0.65581   0
  -1  -9 -11 0.44281 0.61451   0
  -1  -9 -11 0.64162 0.68681   0
   1   9 -11 1.13866 1.18384   0
   1   9 -11 1.19288 0.86755   0
   1  -9 -11-0.03615  0.8314   0
   1  -9 -11 -0.1717 0.62355   0
  -1   9 -11 0.00904 0.82236   0
  -1   9 -11 0.12652 1.18384   0
   1  -9 -11  0.0723   0.488   0
   1  10 -11 12.9271 1.78273   0
  -1 -10 -11 16.7523 1.65731   0
   1  10 -11 15.6863 1.97982   0
  -1 -10 -11  13.375 1.56773   0
   1 -10 -11 12.8016 1.46919   0
   1 -10 -11 13.9842 1.59461   0
  -1  10 -11 15.3996 2.12315   0
  -1  10 -11 15.8117 1.80961   0
   1  11 -11 1.86341 0.93171   0
   1  11 -11 2.35145 1.22453   0
  -1 -11 -11 2.80399 0.76311   0
  -1  11 -11 1.94327 1.24228   0
   1 -11 -11  1.3665 0.68325   0
   1 -11 -11 1.38425 0.55902   0
  -1  11 -11 1.85454 0.90509   0
  -1 -12 -11 18.5569 1.91453   0
  -1  12  11 15.2987 1.96722   0
   1  12 -11 19.0311 2.28338   0
   1  12 -11 14.9737 2.06383   0
  -1  12 -11 16.4491 2.25704   0
  -1  12 -11 20.7612 2.09896   0
   1 -12 -11 16.8092 1.85305   0
   1  12  11 18.3373 2.04626   0
  -1 -13 -11-0.26925 0.66878   0
   1  13 -11-0.13897 0.85986   0
   1  13 -11 0.56456 1.17254   0
  -1  13  11 -0.4777 0.75564   0
  -1  13 -11-0.70353 1.15517   0
  -1  13 -11-0.08686 0.88592   0
   1 -13 -11 0.06948 0.64273   0
   1  13  11 0.27794 0.74695   0
  -1  14  11-0.23176 0.72103   0
   1  14 -11 1.87983 1.20172   0
   1  14 -11-0.54936 0.93563   0
  -1 -14 -11  0.3176 0.69528   0
   1 -14 -11 0.74678  0.6867   0
  -1  14 -11 2.99572 1.33906   0
   1  14  11-0.69528 0.78112   0
  -1  14 -11-0.20601 0.91846   0
  -1 -15 -11 3.39097 0.87317   0
   1  15 -11 4.52694 1.44116   0
   1  15 -11 1.89046 1.11902   0
  -1  15  11 5.17123 1.00034   0
   1 -15 -11 4.38283 0.85622   0
  -1  15 -11 3.28076 1.55985   0
  -1  15 -11 1.18684 1.06815   0
   1  15  11 2.73821 0.95795   0
   1  16 -11 2.51016   1.071   0
  -1 -16 -11 0.93713 0.76978   0
  -1  16  11 1.15467 0.84509   0
   1  16 -11-0.19245 1.17141   0
   1 -16 -11 1.22998 0.70284   0
   1  16  11 0.22591 0.89529   0
  -1  16 -11 2.66077 1.35549   0
  -1  16 -11 1.64834  1.0459   0
   1  17 -11-0.41269 1.24633   0
  -1  17  11 -0.3219  0.7676   0
   1  17 -11-0.16508  0.9822   0
  -1 -17 -11 0.19809 0.75935   0
   1  17  11-0.18984 0.81713   0
  -1  17 -11 0.39618 1.47743   0
   1 -17 -11 0.04127  0.6438   0
  -1  17 -11-0.66031 0.94093   0
   1 -17 -11-0.95744 0.67681   0
  -1 -18 -11 37.1425 3.54823   0
  -1  18  11  35.344 3.62961   0
   1  18 -11 37.4599 3.71099   0
   1 -18 -11 40.0397 3.53196   0
  -1  18 -11 31.9829 3.66217   0
   1  18  11 34.3593 3.63775   0
  -1  18 -11 34.7662 3.89817   0
   1 -18 -11 36.1171 3.45871   0
   1  19 -11 4.13045  1.1469   0
  -1  19  11 2.66273 0.97847   0
  -1 -19 -11 1.29127 0.89025   0
  -1  19 -11 2.04517 1.05066   0
  -1  19 -11 2.10934 1.45969   0
   1 -19 -11 2.83116 0.84213   0
   1  19  11 2.44619 1.04264   0
  -1  20  11 3.50001  1.0745   0
  -1 -20 -11 5.07225 1.00339   0
   1  20 -11 3.83184 1.24041   0
   1 -20 -11 4.22688 0.93228   0
   1  20  11 2.93906  1.1219   0
  -1  20 -11 2.93116 1.22461   0
  -1  20 -11 2.52822 1.55644   0
  -1  21  11-1.52484  0.8869   0
   1  21 -11 -0.1167 1.05806   0
  -1 -21 -11 -0.8091 0.72352   0
   1  21  11 0.10114 0.90246   0
  -1  21 -11-1.35369 1.29145   0
   1 -21 -11-0.76242 0.73908   0
  -1  21 -11-2.04609 0.99582   0
  -1 -22 -11 4.90878 1.06446   0
  -1  22  11 4.24254 1.18699   0
   1  22 -11 6.42507 1.42439   0
  -1  22 -11 6.12641 1.37078   0
   1 -22 -11 5.61332 1.06446   0
   1  22  11 7.80351 1.31718   0
   1  23 -11 1.07005 1.16048   0
  -1  23  11-0.34664 0.94195   0
  -1 -23 -11-0.62545 0.82891   0
   1  23  11 1.62768 1.04744   0
   1 -23 -11-1.21323 0.73848   0
  -1  23 -11-1.17555 1.05498   0
   1  24 -11-0.48182 1.14155   0
  -1  24  11-0.85987 0.98588   0
  -1 -24 -11-0.96364 0.82281   0
   1  24  11 0.51147 1.09707   0
   1 -24 -11-0.91917 0.74868   0
  -1  24 -11 0.87469 1.11931   0
  -1 -25 -11-0.11658 0.87438   0
   1  25 -11-0.73593  1.1294   0
  -1  25  11-1.42815 1.03468   0
  -1  25 -11-1.28242 1.17312   0
   1 -25 -11 -2.9073 0.77236   0
   1  25  11-0.04372  1.1294   0
  -1  26  11 0.05728 1.00241   0
   1  26 -11-0.83773 1.13846   0
  -1 -26 -11-0.98809 0.88069   0
   1 -26 -11-2.77096 0.78045   0
  -1  26 -11 0.02864 1.24586   0
   1  26  11-0.20048 1.10266   0
  -1  27  11 1.63892 1.18171   0
   1  27 -11 2.12426 1.21688   0
  -1 -27 -11 -0.0211 0.88628   0
  -1  27 -11 0.09848 1.42086   0
   1 -27 -11-0.38687 0.85815   0
   1  27  11 1.37163 1.11137   0
   1  28 -11 16.3454 2.23143   0
  -1  28  11 16.8981 2.16234   0
  -1 -28 -11 16.8912 2.05181   0
  -1  28 -11  10.943 2.40414   0
   1 -28 -11 18.6459 1.98272   0
   1  28  11 15.4749 2.18998   0
  -1 -29 -11 1.75024  1.0108   0
  -1  29  11 1.99446 1.26858   0
   1  29 -11 3.48691 1.34321   0
  -1  29 -11 0.11533 1.62134   0
   1  29  11 1.41104 1.32285   0
   1  30 -11 5.02205 1.46532   0
  -1  30  11 2.73082 1.33211   0
  -1  30 -11 7.75288 1.50528   0
   1  30  11 3.29697 1.47864   0
  -1   0  12 14.5268 1.91337   0
   1   0 -12   15.92 2.00625   0
  -1   0 -12 15.5949 1.85764   0
   1   0  12 14.6011 2.04341   0
   1   0 -12 15.1862 1.83907   0
   1   0 -12 16.5144 1.85764   0
  -1   0 -12 15.4556 1.91337   0
  -1   0 -12 14.7961 1.91337   0
  -1   1  12 6.81431 1.27188   0
  -1  -1 -12 7.39919 1.25331   0
   1   1 -12 5.34747  1.3183   0
  -1  -1 -12 6.71219 1.29045   0
   1   1 -12 6.71219 1.22546   0
   1   1 -12 8.44826 1.30902   0
  -1  -1 -12 8.09547 1.32758   0
   1  -1 -12 7.59415 1.19761   0
  -1   1 -12  7.2785 1.33687   0
   1  -1 -12 5.41246 1.32758   0
  -1   1 -12 7.09282 1.29973   0
   1   1  12 6.11802 1.30902   0
   1  -1 -12 8.38327 1.23475   0
  -1   1 -12 6.13659  1.3183   0
  -1  -1  12 3.46286 1.42042   0
  -1  -2 -12 7.94489 1.25153   0
   1   2 -12 6.60993 1.29788   0
  -1  -2 -12 4.76508 1.19591   0
  -1  -2 -12 5.46038 1.14028   0
   1   2 -12 3.99562 1.17736   0
  -1   2  12 5.18226 1.17736   0
   1   2 -12 8.09322 1.19591   0
   1  -2 -12 7.64823 1.14028   0
   1  -2 -12 8.13031  1.2608   0
   1   2  12 5.34913 1.17736   0
   1  -2 -12 4.85779 1.16809   0
  -1   2 -12 3.03148 1.15882   0
  -1   2 -12 7.13835 1.44621   0
  -1   2 -12 6.22983 1.23299   0
   1   3 -12 0.85088 0.85088   0
  -1  -3 -12 1.16533 0.85088   0
   1   3 -12 1.37805 1.08209   0
  -1   3  12 0.71215 0.77689   0
  -1  -3 -12    0.00 0.86937   0
  -1  -3 -12 1.20232 0.94336   0
   1   3 -12 1.08209 0.86013   0
   1  -3 -12  1.6925 0.82313   0
   1   3  12 0.21272 0.86013   0
   1  -3 -12 1.18383 0.84163   0
   1  -3 -12  1.0081 1.03585   0
  -1   3 -12 0.24047  1.0266   0
  -1   3 -12 0.56417 0.87862   0
  -1   3 -12 0.98036 0.93411   0
  -1  -4 -12 0.55309 0.88494   0
  -1  -4 -12 1.51177 0.89416   0
   1   4 -12 1.60395 0.88494   0
  -1  -4 -12 1.58552 0.90338   0
   1   4 -12 1.00477 1.12461   0
  -1   4  12 0.78354 0.80198   0
  -1   4 -12 1.12461  1.0693   0
   1  -4 -12  1.2721 0.98634   0
   1   4  12  1.9819 0.87572   0
   1  -4 -12 1.58552 0.91259   0
   1  -4 -12 1.14305 0.78354   0
  -1   4 -12 1.82519 0.85728   0
  -1   4 -12  0.1014 0.89416   0
   1   5 -12-0.78941 1.00971   0
  -1  -5 -12 0.15605 0.75269   0
  -1  -5 -12-0.28455 0.79859   0
  -1  -5 -12 0.40388 0.87202   0
  -1   5  12  0.1744 0.72515   0
  -1   5 -12 0.01836 1.08314   0
   1  -5 -12-0.44978  0.9271   0
   1  -5 -12-0.64254 0.72515   0
   1  -5 -12 0.38553 0.68844   0
  -1   5 -12-0.55075 0.91792   0
  -1  -6 -12 2.67568 0.80362   0
  -1  -6 -12 2.69395 0.80362   0
   1   6 -12 4.75778 1.23282   0
  -1  -6 -12 2.68481 0.99539   0
   1  -6 -12 3.00443 0.80362   0
   1  -6 -12 3.11402 0.94973   0
  -1   6 -12 3.99982 1.29675   0
   1  -6 -12 3.23273 0.90407   0
   1   7 -12 1.86077 1.27077   0
  -1  -7 -12 3.28585 0.84416   0
  -1  -7 -12 1.89708 0.71708   0
  -1  -7 -12 1.96062 0.92585   0
  -1   7 -12 2.70493 1.24354   0
   1  -7 -12 2.16031 0.89862   0
   1  -7 -12 1.77908   0.708   0
   1  -7 -12 1.57939 0.79877   0
   1   8 -12 5.53476 1.37017   0
  -1  -8 -12 6.46323 1.15383   0
  -1  -8 -12 4.22769 0.83833   0
  -1  -8 -12 3.85811 0.91946   0
   1  -8 -12 6.12971 1.08171   0
  -1   8 -12 5.11109 1.44228   0
   1  -8 -12 3.99332 0.91044   0
   1  -8 -12 4.63334 0.80227   0
  -1  -9 -12 3.60457 0.77816   0
  -1  -9 -12 3.69402 1.06438   0
   1   9 -12 3.96235  1.2701   0
  -1  -9 -12 2.55808 0.82288   0
   1  -9 -12 2.06614 1.04649   0
   1  -9 -12 2.98741 0.67083   0
   1  -9 -12 4.02496 0.84971   0
  -1   9 -12 4.10546 1.36849   0
   1  10 -12 6.14523 1.18825   0
  -1 -10 -12 8.30892 1.14392   0
   1  10 -12 7.70592 1.55183   0
  -1 -10 -12 8.25571 1.05524   0
   1 -10 -12 8.68136 1.37447   0
   1 -10 -12 7.80347 1.09071   0
  -1  10 -12 6.79256 1.22373   0
  -1  10 -12 9.02719 1.65824   0
   1 -10 -12 6.99652 0.97543   0
   1  11 -12-0.25475 1.26495   0
  -1 -11 -12 0.43044 0.62369   0
   1  11 -12-0.50071  0.8433   0
  -1 -11 -12-0.57977 0.65883   0
   1 -11 -12 0.35137 0.50949   0
  -1  11 -12 0.48314 0.86087   0
   1 -11 -12-0.32502 0.63248   0
  -1  11 -12-0.46557 1.15075   0
   1  12 -12-0.94778  1.1043   0
   1  12 -12   0.913 0.90431   0
  -1 -12 -12 0.56519 0.60867   0
  -1 -12 -12 0.93039 0.66084   0
   1 -12 -12 0.89561 0.70432   0
   1 -12 -12 1.22603 0.53041   0
  -1  12 -12 0.33911 1.20864   0
  -1  12 -12-0.40868 0.86952   0
  -1  13  12-0.47304 0.78266   0
   1  13 -12 0.42143 1.12669   0
  -1 -13 -12 1.37611 0.72246   0
   1  13 -12-0.37843 0.92027   0
  -1  13 -12-0.48164 0.86007   0
  -1  13 -12 0.20642  1.2471   0
   1 -13 -12 0.61065 0.54184   0
   1  13  12-1.11809 0.83426   0
   1 -13 -12-0.36983 0.67085   0
  -1 -14 -12 3.36645 0.93513   0
   1  14 -12 6.26534  1.5132   0
   1  14 -12  4.4631 1.20716   0
  -1  14  12  5.1857 1.05414   0
   1 -14 -12 4.34409 0.93513   0
  -1  14 -12 6.40136 1.72573   0
   1  14  12 5.26221 1.11365   0
  -1  14 -12 5.02418 1.19016   0
  -1 -15 -12 1.31837 0.80614   0
   1  15 -12 1.01607 1.25959   0
   1  15 -12-1.43593 0.95729   0
  -1  15  12-1.36035 0.79774   0
   1 -15 -12-0.37788 0.68857   0
  -1  15 -12  0.9237 1.35196   0
   1  15  12 0.93209 0.86491   0
  -1  15 -12   0.613 0.99087   0
   1  16 -12 0.31498 1.04441   0
  -1  16  12 1.38426 0.87863   0
  -1 -16 -12 1.14388 0.79574   0
   1  16 -12 0.50563  1.2765   0
   1 -16 -12 2.53643 0.76259   0
  -1  16 -12 0.25696 0.99468   0
  -1  16 -12 2.15513 1.52517   0
   1  16  12 1.52517 0.92836   0
   1  17 -12  1.1778 1.10418   0
  -1  17  12 2.12657 0.96514   0
  -1 -17 -12 0.82609 0.83427   0
   1  17 -12 3.23076 1.58675   0
  -1  17 -12 2.49464 1.12054   0
  -1  17 -12 4.17954 1.52132   0
   1  17  12 2.49464 1.01421   0
   1 -17 -12 1.59493 0.71159   0
   1 -17 -12 1.52132 0.80156   0
  -1  18  12-0.03226 0.83887   0
   1  18 -12-0.25811 1.29058   0
  -1 -18 -12-0.96793 0.75015   0
   1  18 -12 1.50836 1.08086   0
  -1  18 -12 2.00039 1.06473   0
   1 -18 -12 0.55656 0.76628   0
  -1  18 -12 0.72595 1.41157   0
   1 -18 -12 0.86307 0.68562   0
   1  18  12 0.06453 0.89534   0
  -1 -19 -12 1.08132 0.83484   0
  -1  19  12 0.74738 0.89845   0
   1  19 -12 1.23239 1.08927   0
  -1  19 -12 1.76509 1.08132   0
   1 -19 -12 0.20672 0.77124   0
   1 -19 -12  -0.485 0.76328   0
  -1  19 -12-0.33394 1.48681   0
   1  19  12-0.12721 0.97001   0
  -1 -20 -12 1.54328  0.9009   0
  -1  20  12 0.60321  0.9479   0
   1  20 -12 2.49902 1.14375   0
  -1  20 -12 2.11516 1.13592   0
  -1  20 -12 0.57971 1.46494   0
   1 -20 -12 0.47003 0.77556   0
   1  20  12 1.01841 0.96357   0
  -1  21  12 0.29319 0.97217   0
   1  21 -12-0.07716 1.09562   0
  -1 -21 -12 0.21604 0.81014   0
   1 -21 -12-0.55552  0.6944   0
  -1  21 -12 0.16203 1.65885   0
   1  21  12-0.54781  0.9413   0
  -1  21 -12-0.80242 1.06475   0
  -1 -22 -12 1.45089 0.91915   0
  -1  22  12 1.26858 0.97992   0
   1  22 -12 1.12425 1.14704   0
   1  22  12 1.14704 1.06348   0
   1 -22 -12 1.04069  0.8204   0
  -1  22 -12 3.31958 1.19262   0
   1  23 -12 0.79996 1.13639   0
  -1  23  12-0.35138 0.91958   0
  -1 -23 -12-0.86725 0.79248   0
  -1  23 -12 0.02243 1.09901   0
   1  23  12 1.52516 1.06163   0
   1 -23 -12-0.50091 0.78501   0
  -1 -24 -12-0.72071 0.85309   0
  -1  24  12-1.40466 1.02224   0
   1  24 -12-1.50026 1.13255   0
  -1  24 -12-1.24287 1.09578   0
   1  24  12 0.77955 1.11049   0
   1 -24 -12-2.33129 0.75013   0
  -1  25  12 0.37597 1.09176   0
   1  25 -12-1.37374 1.11345   0
  -1 -25 -12 0.31813 0.88932   0
   1  25  12-1.45327 1.08453   0
   1 -25 -12-0.15907 0.84594   0
  -1  25 -12-0.93993 1.10622   0
  -1  26  12-0.31267 1.10144   0
  -1 -26 -12-1.73387 0.88115   0
   1  26 -12-2.34499 1.11565   0
   1 -26 -12-2.18155 0.77456   0
   1  26  12 0.92378 1.20092   0
  -1  26 -12 1.81915 1.20803   0
  -1 -27 -12 0.46082  0.9356   0
  -1  27  12 4.90142 1.24281   0
   1  27 -12  2.4926 1.27074   0
  -1  27 -12 2.91153  1.3266   0
   1 -27 -12-0.17455  0.8588   0
   1  27  12 2.81378 1.26376   0
  -1 -28 -12 1.14541 0.98766   0
   1  28 -12 3.88203 1.31002   0
  -1  28  12-0.82305 1.20028   0
  -1  28 -12 1.10425 1.61866   0
   1  28  12 1.59808 1.19342   0
   1  29 -12  0.2964 1.21253   0
  -1 -29 -12-1.80532 0.88245   0
  -1  29  12-0.28292 1.21253   0
  -1  29 -12 1.60997 1.28663   0
   1  29  12 0.70731 1.19906   0
   1  30 -12-0.20507 1.28994   0
  -1  30  12 2.31527  1.1841   0
   1  30  12 0.49613 1.27009   0
  -1  30 -12 1.34947 1.28994   0
  -1   0 -13 69.9831 6.62921   0
   1   0 -13 70.4789 6.66593   0
   1   0 -13 70.7268 6.63839   0
  -1   0 -13 68.2845 6.62002   0
  -1   0 -13 74.4179 6.64757   0
   1   0 -13  70.029  6.5833   0
   1   1 -13 1.01869 0.96363   0
  -1  -1 -13 0.98198 1.02787   0
  -1   1  13 0.41298 0.99116   0
   1   1 -13 0.55982 0.91774   0
  -1  -1 -13 0.40381 1.02787   0
   1   1 -13 2.58803 1.04623   0
  -1  -1 -13 3.29469 1.02787   0
   1  -1 -13 1.48674 0.88103   0
  -1   1 -13 1.12882 1.00952   0
   1  -1 -13 2.49626   1.138   0
  -1   1 -13 1.00952 0.98198   0
   1  -1 -13 2.43202 1.02787   0
  -1   1 -13 1.33073 1.02787   0
  -1  -2 -13  2.4011 1.04475   0
  -1  -2 -13 5.71866 1.16389   0
   1   2 -13   2.841 1.01726   0
  -1  -2 -13 4.79304 1.09974   0
  -1   2  13 3.27173 1.03559   0
   1   2 -13 1.75042 1.09058   0
   1   2 -13 4.87552 1.25554   0
  -1   2 -13 5.53537 1.16389   0
  -1   2 -13 4.33482 1.10891   0
   1  -2 -13 2.39194 1.16389   0
   1  -2 -13 3.99573 1.12724   0
  -1   2 -13 5.37957 1.31053   0
   1  -2 -13 4.73805 1.01726   0
   1   2  13 3.18925  1.1364   0
  -1  -3 -13 2.45035 0.98745   0
   1   3 -13 1.81033 1.08803   0
  -1   3  13 4.90984  0.9966   0
  -1  -3 -13 4.60812 1.04231   0
   1   3 -13 7.26876 1.34403   0
   1   3 -13 2.62407 1.13374   0
  -1  -3 -13 2.16691 1.06974   0
   1  -3 -13 5.65957 1.03317   0
  -1   3 -13 1.76462 0.98745   0
   1  -3 -13 4.91898 1.10631   0
   1  -3 -13 2.74293 1.13374   0
   1   3  13 4.06868 1.06974   0
  -1   3 -13 2.41378 1.15203   0
  -1   3 -13 4.14182 1.09717   0
  -1   4  13-0.01823 0.79285   0
  -1  -4 -13 0.57414  0.8931   0
  -1  -4 -13  1.7862 0.96601   0
   1   4 -13-0.25517 0.92955   0
   1   4 -13 0.69261 1.10271   0
  -1  -4 -13-0.67438  0.8931   0
  -1   4 -13-0.45566 0.88399   0
   1  -4 -13-0.62882 0.94778   0
  -1   4 -13-1.12093 0.88399   0
   1  -4 -13-0.29163 0.77463   0
   1  -4 -13 1.31231 0.80197   0
  -1   4 -13 1.45812 1.12093   0
   1   4  13 0.35542 0.83842   0
   1   5 -13 14.3207   2.051   0
  -1  -5 -13 17.5334 1.96933   0
  -1  -5 -13 16.8981 1.92395   0
  -1  -5 -13  18.087  2.0147   0
  -1   5  13 16.9979  1.8695   0
  -1   5 -13  16.045  2.0147   0
   1  -5 -13  18.577 1.88765   0
   1   5  13 17.7965 1.98748   0
   1  -5 -13 15.4188  2.0147   0
  -1   5 -13 17.1068 2.15991   0
   1  -5 -13 16.4171 1.93303   0
  -1  -6 -13 0.73137  0.7404   0
  -1  -6 -13 1.01127 0.90292   0
   1   6 -13-0.20767 1.04739   0
  -1  -6 -13  0.5869 0.76748   0
   1  -6 -13 1.48079  0.7404   0
  -1   6 -13-0.76748 1.10156   0
   1  -6 -13 1.78778  0.8036   0
   1  -6 -13 0.55981 0.93001   0
   1   7 -13  8.1497 1.57968   0
  -1  -7 -13 8.98442 1.19373   0
  -1  -7 -13 8.14072 1.19373   0
  -1  -7 -13 7.17138 1.31939   0
   1  -7 -13 7.37781 1.36427   0
  -1   7 -13 7.86249  1.6066   0
   1  -7 -13 8.47281 1.14886   0
   1  -7 -13  10.241 1.27451   0
  -1  -8 -13 6.28455  1.1232   0
   1   8 -13 7.58603 1.54217   0
  -1  -8 -13 6.39152 1.26582   0
  -1  -8 -13 7.54146  1.0608   0
   1  -8 -13 6.30238 1.28365   0
  -1   8 -13 6.89072 1.54217   0
   1  -8 -13 9.14602  1.1856   0
   1  -8 -13 6.42718  0.9984   0
  -1  -9 -13 4.31685 0.93768   0
  -1  -9 -13 5.53759 1.18536   0
   1   9 -13 5.32529  1.4419   0
  -1  -9 -13 6.02412 0.94652   0
   1  -9 -13 5.22798 0.99075   0
  -1   9 -13 5.05991 1.50382   0
   1  -9 -13 6.20104 1.15883   0
   1  -9 -13 7.00603 0.89345   0
  -1 -10 -13 12.5251   1.456   0
  -1 -10 -13  14.674  1.6665   0
   1  10 -13 12.7531 2.00857   0
  -1 -10 -13 14.4722 1.61387   0
   1 -10 -13 13.2618 1.75421   0
   1 -10 -13 14.4021 1.57879   0
  -1  10 -13 13.8934  2.0612   0
   1 -10 -13 11.2796 1.40337   0
   1  11 -13 1.38169 1.22527   0
   1  11 -13 1.42514 0.95589   0
  -1 -11 -13 1.52942  0.6865   0
  -1 -11 -13  1.2861 0.78209   0
   1 -11 -13  1.4599 0.96457   0
  -1  11 -13 1.15575 1.26003   0
   1 -11 -13 0.87768 0.72126   0
   1 -11 -13 1.95522 0.57353   0
   1  12 -13 2.92498 1.05815   0
  -1 -12 -13 3.08843 0.79146   0
  -1 -12 -13 3.73365 0.86889   0
   1  12 -13 2.42601  1.4797   0
   1 -12 -13 2.53785 0.81727   0
  -1  12 -13 2.41741 1.03235   0
  -1  12 -13 3.53579 1.42808   0
   1 -12 -13 3.84549 1.09257   0
   1 -12 -13  3.8885 0.65382   0
   1  13 -13-1.15744 0.90212   0
   1  13 -13 2.10212 1.26808   0
  -1 -13 -13-0.05957  0.7234   0
  -1 -13 -13 0.09362 0.62978   0
  -1  13 -13 0.02553 0.92765   0
   1  13  13-0.33191 0.86808   0
   1 -13 -13 0.25532 0.69787   0
  -1  13 -13-1.74467 1.32765   0
   1 -13 -13 0.05106 0.50213   0
  -1  14  13-0.75721 0.84135   0
   1  14 -13 0.90866 1.00962   0
  -1 -14 -13 1.58174 0.72356   0
  -1 -14 -13 0.74039 0.73197   0
   1  14 -13 0.88342 1.28726   0
  -1  14 -13-0.77404 0.92549   0
  -1  14 -13 1.02645 1.35457   0
   1 -14 -13  0.9339  0.5637   0
   1 -14 -13 2.02765 0.76563   0
   1  14  13 2.78487 0.97596   0
   1  15 -13 1.07226 1.34657   0
  -1 -15 -13 2.35233 0.85615   0
   1  15 -13 0.68991 1.04733   0
  -1  15  13 3.19186 0.97252   0
  -1  15 -13 3.21679 1.48787   0
  -1  15 -13 2.02816 1.07226   0
   1 -15 -13 0.98083  0.6151   0
   1  15  13 1.79542 0.98083   0
   1 -15 -13 2.03647  0.8229   0
   1  16 -13 0.06566 1.00132   0
  -1  16  13-0.14774 0.83717   0
   1  16 -13 1.13264 1.33782   0
  -1 -16 -13-1.10801 0.73868   0
  -1  16 -13-0.52528 1.00952   0
  -1  16 -13 0.00821 1.36245   0
   1 -16 -13-0.49245 0.70585   0
   1  16  13 -0.3283 0.85358   0
   1  17 -13 0.73709 1.40128   0
  -1 -17 -13-0.41309 0.86669   0
   1  17 -13 1.24738 0.98819   0
  -1  17  13 1.59568 0.90719   0
  -1  17 -13 0.42929 1.06919   0
   1  17  13 0.46169 1.00439   0
  -1  17 -13 -0.1053 1.56328   0
   1 -17 -13 0.91529 0.76949   0
   1  18 -13 10.0989 1.71777   0
  -1 -18 -13 13.9978 1.67782   0
   1  18 -13 10.0429 2.08529   0
  -1  18  13 12.8313 1.62988   0
   1 -18 -13 12.2161 1.55798   0
  -1  18 -13 9.69141 1.73375   0
   1 -18 -13 10.6901 1.36622   0
  -1  18 -13 11.3692 2.18117   0
   1  18  13 12.9032 1.67782   0
  -1 -19 -13 3.17449 0.99252   0
   1  19 -13 2.81215 1.20521   0
  -1  19  13  4.2064 1.12643   0
   1  19 -13  1.9299 1.45727   0
   1 -19 -13  4.3088 0.94526   0
  -1  19 -13 3.76528 1.22096   0
  -1  19 -13 2.56795 1.61482   0
   1  19  13 3.04846 1.11856   0
   1  20 -13 2.48414 1.24207   0
  -1  20  13 2.80242   1.048   0
  -1 -20 -13 1.77771 0.90826   0
  -1  20 -13 3.68739 1.69232   0
  -1  20 -13 3.29925 1.21878   0
   1 -20 -13 1.63798 0.87721   0
   1  20  13 3.57095 1.12563   0
  -1 -21 -13 2.45479 0.90238   0
   1  21 -13   3.686 1.23886   0
  -1  21  13 3.36482 1.12415   0
   1 -21 -13 2.18713 0.89473   0
  -1  21 -13   1.843 1.17769   0
  -1  21 -13  1.6977 1.60594   0
   1  21  13 2.72244 1.05533   0
  -1 -22 -13-0.27863 0.85096   0
  -1  22  13 0.68529 0.94886   0
   1  22 -13 0.14308 1.14465   0
  -1  22 -13 0.78318 1.14465   0
   1  22  13 0.32382 1.03169   0
  -1  22 -13-1.60402 1.34045   0
   1 -22 -13 0.11296 0.76059   0
   1  23 -13 2.83919 1.23056   0
  -1  23  13 2.25356 1.03041   0
  -1 -23 -13 1.10454 0.88215   0
  -1  23 -13 1.91997 1.20832   0
   1 -23 -13 0.01483  0.8525   0
   1  23  13 2.52043 1.16385   0
  -1  24  13-0.40105  1.0792   0
  -1 -24 -13 -0.9844 0.82398   0
   1  24 -13 0.12396 1.18128   0
   1 -24 -13-1.80109 0.77294   0
  -1  24 -13-0.60523 1.15212   0
   1  24  13-1.42921  1.0792   0
  -1 -25 -13-1.14723  0.8891   0
   1  25 -13 0.05019 1.21893   0
  -1  25  13 0.84608 1.10421   0
   1 -25 -13-1.01817 0.83174   0
  -1  25 -13-0.79589 1.19025   0
   1  25  13-0.19359 1.11138   0
   1  26 -13 2.48806 1.33918   0
  -1 -26 -13 0.44405 0.94448   0
  -1  26  13 2.17088 1.21231   0
   1  26  13 0.80351 1.18412   0
  -1  26 -13-0.22555 1.23346   0
   1 -26 -13 0.65549 0.90219   0
  -1  27  13 2.51439 1.21217   0
  -1 -27 -13-1.18446 0.89354   0
   1  27 -13 0.19395 1.21217   0
   1  27  13 0.60955 1.22602   0
  -1  27 -13  0.2078 1.22602   0
   1 -27 -13 0.34634 0.87276   0
  -1  28  13 5.49215 1.38154   0
   1  28 -13 2.32072 1.35432   0
  -1 -28 -13 1.43599 1.02085   0
   1  28  13 4.75033 1.40877   0
  -1  28 -13 2.15058 1.34071   0
   1  29 -13  1.1031 1.30367   0
  -1  29  13 1.23013 1.26355   0
   1  29  13 0.80226 1.23681   0
  -1  29 -13 0.19388 1.21007   0
   1   0 -14 67.8491 6.62983   0
  -1   0 -14 72.9371 6.65703   0
  -1   0 -14 69.0735 6.64796   0
   1   0 -14 71.6311 6.62983   0
  -1   0 -14 75.7941 6.65703   0
   1   0 -14 68.2391 6.59355   0
  -1  -1 -14-0.00907 0.93373   0
   1   1 -14-1.48671 0.85214   0
  -1  -1 -14-0.82495 0.96999   0
  -1  -1 -14 0.12692 1.03345   0
   1   1 -14-0.54392 1.02438   0
   1   1 -14 0.77962 0.89747   0
  -1   1 -14  0.0272 0.98812   0
  -1   1 -14 0.38981 0.96999   0
   1  -1 -14 1.06064 1.10597   0
   1  -1 -14-0.94279  0.9156   0
   1  -1 -14 1.37793 0.90653   0
  -1   1 -14 1.52298 1.02438   0
   1   2 -14 7.06115 1.27644   0
  -1  -2 -14 5.80282 1.29454   0
   1   2 -14 5.39544 1.21307   0
  -1   2  14 6.56325 1.26739   0
   1   2 -14 4.81607 1.27644   0
  -1  -2 -14 4.19143 1.26739   0
  -1  -2 -14 5.53123 1.24023   0
   1  -2 -14 5.18723 1.35791   0
   1  -2 -14 5.47692 1.29454   0
  -1   2 -14 5.77566 1.26739   0
  -1   2 -14 8.93507 1.52086   0
   1  -2 -14  9.3515 1.26739   0
  -1   2 -14 5.84808 1.26739   0
   1   3 -14-0.44256 0.99351   0
  -1  -3 -14-0.18967 0.95738   0
  -1  -3 -14 1.11092 0.95738   0
   1   3 -14-1.58058 0.93028   0
   1   3 -14-0.54191 1.06576   0
  -1   3  14-1.22834 0.88512   0
  -1  -3 -14 0.81287 1.00254   0
  -1   3 -14-0.23483 0.94835   0
   1  -3 -14 1.50832 1.05673   0
  -1   3 -14 0.27096 0.92125   0
   1  -3 -14 1.92379 0.86706   0
   1  -3 -14-1.06576 0.93932   0
  -1   3 -14 0.67739 1.17414   0
  -1  -4 -14 1.03532  0.9633   0
  -1  -4 -14 0.88228 0.87327   0
  -1   4  14 0.88228 0.87327   0
   1   4 -14-0.29709 1.11635   0
   1   4 -14-2.25971 0.90929   0
  -1  -4 -14-0.38712  0.9453   0
   1  -4 -14 0.18006 0.78325   0
  -1   4 -14 0.36912 1.04433   0
  -1   4 -14 0.14405 1.03532   0
   1  -4 -14-0.25208 0.90028   0
   1   4  14-0.67521 0.85527   0
   1  -4 -14-0.14405 0.98131   0
  -1   4 -14 0.73823  0.9633   0
  -1  -5 -14 0.90554 0.86071   0
   1   5 -14 -0.3407 1.04003   0
  -1  -5 -14  0.6545 0.90554   0
  -1   5  14 1.41659 0.81588   0
  -1  -5 -14 0.86968 0.83382   0
   1  -5 -14 0.98623 0.78899   0
   1  -5 -14 0.43036 0.98623   0
  -1   5 -14    0.00 1.10279   0
   1   5  14 1.22831 0.94141   0
  -1   5 -14 1.09382 0.95037   0
   1  -5 -14 1.07589 0.82485   0
  -1  -6 -14 19.3405 2.08749   0
  -1  -6 -14 20.3932  2.1767   0
  -1  -6 -14  17.708 2.08749   0
   1   6 -14 19.0729 2.42649   0
  -1   6 -14 20.4021 2.48001   0
   1  -6 -14 19.2781 2.09641   0
   1  -6 -14 19.6795  2.0072   0
   1  -6 -14  16.691 2.21238   0
  -1  -7 -14 0.13303 0.92233   0
  -1  -7 -14 0.02661 0.76269   0
  -1  -7 -14-0.47003 0.82477   0
   1   7 -14 0.30153 1.09083   0
  -1   7 -14-0.31927 1.27707   0
   1  -7 -14-0.15077 0.94893   0
   1  -7 -14-0.55872  0.8159   0
   1  -7 -14-0.62967 0.68288   0
   1   8 -14  0.5902 1.26848   0
  -1  -8 -14 1.22444 0.94255   0
  -1  -8 -14  0.6871  0.6959   0
  -1  -8 -14 0.01762 0.70471   0
  -1   8 -14 0.66067 1.17158   0
   1  -8 -14 1.88511 0.83685   0
   1  -8 -14 0.74876 0.95136   0
   1  -8 -14 1.42704 0.71352   0
  -1  -9 -14-1.16274 0.93544   0
  -1  -9 -14-0.13988 0.65568   0
  -1  -9 -14-0.27102 0.67317   0
   1   9 -14 1.00538 1.17148   0
   1  -9 -14    0.00 0.95292   0
  -1   9 -14-1.37256 1.16274   0
   1  -9 -14 0.23605 0.62071   0
   1  -9 -14 0.17485 0.75185   0
  -1 -10 -14 12.6053 1.75989   0
  -1 -10 -14 12.9608  1.4738   0
   1  10 -14 15.2929 2.04598   0
  -1 -10 -14 12.8568 1.61251   0
   1 -10 -14 14.7467  1.7859   0
  -1  10 -14 12.0418 2.02865   0
   1 -10 -14 10.1259 1.46513   0
   1 -10 -14 12.4146 1.39578   0
  -1 -11 -14 0.31784 1.01366   0
  -1 -11 -14-0.07731 0.63569   0
  -1 -11 -14-0.48965 0.75595   0
   1  11 -14 0.34361 1.20265   0
   1 -11 -14 0.01718 0.73877   0
   1 -11 -14-0.47247 1.00507   0
  -1  11 -14-0.16322 1.21983   0
   1 -11 -14 0.85045  0.5326   0
  -1 -12 -14 0.01701 0.62091   0
   1  12 -14-0.35724  1.2078   0
  -1 -12 -14-1.15677 0.89309   0
  -1 -12 -14 0.24666   0.757   0
   1  12 -14-0.52735 0.96114   0
   1 -12 -14 0.17862 0.73149   0
   1 -12 -14-0.05954 1.08872   0
   1 -12 -14 0.49333 0.52735   0
  -1  12 -14  0.9101 1.28435   0
   1  13 -14-0.62277  0.9594   0
   1  13 -14 0.90049 1.31286   0
  -1 -13 -14-0.57227 0.61435   0
  -1 -13 -14-0.31138 0.74059   0
   1 -13 -14-0.45445 0.52178   0
   1 -13 -14-0.04208 0.96781   0
   1 -13 -14-1.66632 0.69009   0
  -1  13 -14-0.80791 0.93415   0
  -1  13 -14-0.74059 1.29603   0
  -1  14  14  3.4866 1.01519   0
   1  14 -14 1.87228  1.0568   0
  -1 -14 -14 2.59623 0.72395   0
   1  14 -14 0.52424 1.35636   0
  -1 -14 -14 0.60745 0.84877   0
   1 -14 -14 2.48805 0.84877   0
  -1  14 -14 0.71563 1.41461   0
   1  14  14 0.91534 1.00687   0
   1 -14 -14 1.34804 0.58249   0
  -1  14 -14 0.79052 1.01519   0
  -1  15  14 1.06076 0.93742   0
  -1 -15 -14 -0.2878 0.78118   0
   1  15 -14 2.12152 1.06076   0
   1  15 -14-0.57561 1.27456   0
  -1 -15 -14-0.66606 0.64961   0
   1 -15 -14-1.10187  0.7154   0
   1  15  14-0.24669 0.84696   0
   1 -15 -14 -0.5016 0.51805   0
  -1  15 -14-0.33714 1.36501   0
  -1  15 -14 0.31247 1.01965   0
  -1  16  14 8.60041  1.4131   0
   1  16 -14 8.31617  1.5268   0
   1  16 -14 9.37193  1.8354   0
  -1 -16 -14 8.45423  1.1857   0
  -1 -16 -14 7.73956 1.26692   0
  -1  16 -14 8.94151 1.86789   0
  -1  16 -14 7.15483 1.42934   0
   1 -16 -14  7.3335 1.21819   0
   1 -16 -14 7.59338 1.07201   0
   1  16  14 9.03896 1.45371   0
   1  17 -14 0.10421 1.10627   0
  -1 -17 -14-0.88181 0.76157   0
  -1  17  14 1.10627 0.91388   0
   1  17 -14 0.08016 1.53115   0
  -1  17 -14 0.31264 1.04214   0
  -1  17 -14-0.06413 1.37082   0
   1 -17 -14-0.08016  0.5852   0
   1 -17 -14 0.20041 0.78561   0
   1  17  14 1.17842 0.99404   0
  -1  18  14 2.23827 0.94118   0
   1  18 -14 2.19873 1.21009   0
   1  18 -14-0.12654 1.44736   0
  -1 -18 -14 1.96936 0.91745   0
   1  18  14 0.75136 0.99655   0
   1 -18 -14 1.59763 0.85418   0
  -1  18 -14 2.04054 1.13891   0
   1 -18 -14 0.66436 0.66436   0
   1 -18 -14-0.56945 0.79091   0
  -1  18 -14-0.63273 1.66091   0
   1  19 -14-1.62229 1.09193   0
  -1  19  14  0.0312 0.95934   0
  -1 -19 -14 0.57716 0.88134   0
   1  19 -14-0.53036 1.41171   0
   1 -19 -14 1.24012 0.81115   0
   1  19  14-0.42897 0.98274   0
  -1  19 -14-0.11699 1.17772   0
  -1  19 -14-1.29472  1.4585   0
   1  20 -14-0.72268 1.08402   0
  -1 -20 -14 1.39923 0.89182   0
  -1  20  14-0.19989 0.92257   0
  -1  20 -14-1.76057  1.0994   0
   1  20  14 1.79133  1.0302   0
  -1  20 -14 1.39155 1.62988   0
   1 -20 -14 0.80725 0.79187   0
  -1 -21 -14-0.49239 0.87115   0
   1  21 -14-0.34089 1.09084   0
  -1  21  14 1.53777 1.02266   0
  -1  21 -14-0.02273 1.16659   0
  -1  21 -14 0.96963 1.81806   0
   1 -21 -14 0.46966 0.74237   0
   1  21  14 0.97721 1.05296   0
  -1  22  14-2.18614 0.92519   0
  -1 -22 -14 0.64913  0.8655   0
   1  22 -14 1.44001 1.14903   0
  -1  22 -14 0.56705 1.19379   0
   1 -22 -14-1.26095 0.77597   0
  -1  22 -14-0.62674 1.57432   0
   1  22  14 1.11918 1.07441   0
   1  23 -14 3.22426 1.31467   0
  -1  23  14 0.16892 1.05761   0
  -1 -23 -14 0.20565 0.92541   0
  -1  23 -14 0.86666 1.17513   0
   1 -23 -14  0.4113 0.88135   0
   1  23  14 1.14575 1.05027   0
   1  24 -14 9.53088 1.63304   0
  -1  24  14 8.20856 1.51743   0
  -1 -24 -14 5.91796 1.24284   0
  -1  24 -14 7.47152 1.56078   0
   1  24  14 7.58713  1.4813   0
   1 -24 -14 8.29527 1.29343   0
  -1 -25 -14-1.56345 0.86701   0
   1  25 -14 0.17766 1.23655   0
  -1  25  14 1.67716 1.16548   0
   1  25  14-0.44061 1.06599   0
  -1  25 -14-0.41218 1.16548   0
   1 -25 -14-2.03959 0.80305   0
  -1 -26 -14 0.45417 0.92231   0
  -1  26  14 1.70488 1.18084   0
   1  26 -14 0.30744 1.26469   0
  -1  26 -14 1.46033 1.29962   0
   1 -26 -14  0.1118 0.89436   0
   1  26  14 1.55815 1.12494   0
   1  27 -14  0.5151 1.31179   0
  -1  27  14 1.23625 1.21564   0
  -1 -27 -14-0.57691 0.94092   0
   1 -27 -14 0.72801 1.40108   0
   1  27  14  1.3324  1.1607   0
  -1  27 -14 1.49723 1.27745   0
   1  28 -14  0.0405 1.28239   0
  -1  28  14-0.68169  1.1744   0
  -1 -28 -14 -0.6277 0.96517   0
   1  28  14-0.80993 1.12715   0
  -1  28 -14  0.5467 1.26889   0
  -1  29  14  -0.378 1.22022   0
   1  29 -14 0.19232 1.32633   0
   1  29  14 3.54793 1.16717   0
  -1  29 -14 1.63802 1.26001   0
   1   0 -15 13.8133 1.89787   0
  -1   0 -15 16.3467 1.91577   0
   1   0 -15 13.1866 1.80835   0
   1   0 -15 14.2072  1.8352   0
  -1   0 -15 12.0944 1.78149   0
  -1   0 -15 15.1829 1.87996   0
   1   1 -15 6.44265 1.35117   0
   1   1 -15 6.46055 1.26169   0
  -1  -1 -15 4.97516 1.25274   0
  -1  -1 -15 6.75583 1.31537   0
   1   1 -15 8.51861  1.4138   0
  -1  -1 -15 7.43589 1.39591   0
  -1   1 -15  8.3486  1.4138   0
   1  -1 -15    6.21 1.23484   0
  -1   1 -15 7.35536 1.33327   0
   1  -1 -15 5.40467 1.37801   0
   1  -1 -15 5.88787 1.24379   0
  -1   1 -15 6.61266 1.28853   0
  -1  -2 -15 44.2863  4.4054   0
  -1  -2 -15  48.093 4.36072   0
   1   2 -15 44.7331 4.39646   0
   1   2 -15 44.9386 4.37859   0
   1   2 -15 35.6363 4.36072   0
  -1  -2 -15   40.14 4.33391   0
  -1   2 -15 44.0808 4.45008   0
   1  -2 -15 52.1499 4.33391   0
  -1   2 -15 55.1881 4.49476   0
  -1   2 -15 38.4243 4.33391   0
   1  -2 -15 37.4146 4.32497   0
   1  -2 -15 49.0581  4.4054   0
   1   3 -15 17.8134 1.97035   0
  -1  -3 -15 16.8683 1.89011   0
   1   3 -15 17.0912 2.05059   0
   1   3 -15 12.6156 1.95251   0
  -1   3  15 13.5874 1.91685   0
  -1  -3 -15 10.1994 1.87227   0
  -1  -3 -15 17.7242 1.93468   0
   1  -3 -15 16.7702 1.89902   0
  -1   3 -15 15.7271   2.113   0
   1  -3 -15 15.0941 2.01492   0
  -1   3 -15 13.2307 1.91685   0
  -1   3 -15 14.2649 1.96143   0
   1  -3 -15 17.5459 1.86336   0
  -1  -4 -15 3.41274 1.04871   0
   1   4 -15 3.35053 1.23534   0
  -1   4  15 1.84857 0.96872   0
   1   4 -15 1.99076 1.09314   0
  -1  -4 -15 1.91967 1.07537   0
  -1  -4 -15 1.78636 1.07537   0
   1  -4 -15 1.02204 0.92428   0
   1  -4 -15 1.60861 0.86207   0
   1  -4 -15 1.35088 1.05759   0
  -1   4 -15  2.0352 1.02204   0
  -1   4 -15 2.85284  1.1909   0
  -1   4 -15  0.5599 1.01316   0
  -1  -5 -15 26.4034   3.036   0
   1   5 -15 30.5547 3.12451   0
  -1  -5 -15 29.9793 3.01829   0
  -1  -5 -15 30.8202 3.00944   0
  -1   5  15 26.3592 2.98289   0
  -1   5 -15 29.7138 3.12451   0
   1  -5 -15 27.0407  3.0714   0
  -1   5 -15 31.4487 3.18647   0
   1  -5 -15  30.537 2.94748   0
   1  -5 -15 32.8295 3.08025   0
  -1  -6 -15 1.43565 0.89838   0
  -1  -6 -15-1.04811 0.88958   0
   1   6 -15 0.27304 1.18023   0
  -1  -6 -15-2.25477 0.79269   0
  -1   6  15 0.39635 0.81031   0
   1  -6 -15 -0.8015 0.96004   0
   1  -6 -15 0.89838 0.78388   0
  -1   6 -15-0.08808 1.12738   0
   1  -6 -15 0.30827  0.8015   0
  -1  -7 -15 25.2807 2.63578   0
  -1  -7 -15  24.046   2.592   0
   1   7 -15 25.0793 2.82843   0
  -1  -7 -15 24.7028 2.68832   0
  -1   7 -15 28.3018 2.90724   0
   1  -7 -15 25.5259 2.54821   0
   1  -7 -15 25.9638 2.70584   0
   1  -7 -15 24.9042 2.73211   0
   1   8 -15 6.55889 1.57448   0
  -1  -8 -15 4.14933 1.12214   0
  -1  -8 -15 4.61036 1.23523   0
  -1  -8 -15 6.37622 1.06125   0
  -1   8 -15 8.06378 1.57448   0
   1  -8 -15 5.55853 1.11345   0
   1  -8 -15 5.53243 1.18304   0
   1  -8 -15 6.61109 1.00036   0
  -1  -9 -15 19.1765  2.0722   0
  -1  -9 -15 15.0666 1.95995   0
  -1  -9 -15 16.0077 1.85634   0
   1   9 -15  16.543 2.23625   0
   1  -9 -15 17.6914 1.81317   0
   1  -9 -15 15.3861  2.0463   0
   1  -9 -15 17.2424 1.95995   0
  -1   9 -15 17.5014 2.28805   0
  -1 -10 -15 5.84867 1.14747   0
  -1 -10 -15 5.53183 1.19885   0
   1  10 -15 5.64316  1.5585   0
  -1 -10 -15 6.83344 1.03615   0
   1 -10 -15 5.82298 1.33586   0
  -1  10 -15 5.48046 1.54138   0
   1 -10 -15 5.89149 1.13034   0
   1 -10 -15 6.82488 0.97621   0
  -1 -11 -15 1.97732 0.89955   0
   1  11 -15 2.45256  1.4936   0
  -1 -11 -15 1.82457 1.06928   0
  -1 -11 -15 2.17251 0.75529   0
   1 -11 -15 2.78353 0.89107   0
  -1  11 -15 0.72134 1.34084   0
   1 -11 -15 3.24179 0.71285   0
   1 -11 -15 1.93489 1.15414   0
   1  12 -15 25.3214 3.03386   0
  -1 -12 -15 25.7668 2.54642   0
  -1 -12 -15  26.977  2.6977   0
  -1 -12 -15 25.6407 2.81535   0
   1 -12 -15 24.7751  2.4876   0
   1 -12 -15 26.7501 2.84057   0
   1 -12 -15  27.103 2.66408   0
  -1  12 -15 23.8507 3.01705   0
   1  13 -15  0.6986 1.37226   0
  -1 -13 -15 1.21424 0.68197   0
  -1 -13 -15  0.5988 1.13939   0
  -1 -13 -15 0.77346  0.7485   0
   1 -13 -15 1.62176 1.15602   0
   1 -13 -15 1.67998 0.59049   0
  -1  13 -15 1.86295 1.42216   0
   1 -13 -15 0.83999 0.82335   0
   1  14 -15 0.10693 1.29959   0
  -1 -14 -15-0.04113 0.63334   0
  -1 -14 -15 1.27491  0.8472   0
   1  14 -15 0.61689 1.04461   0
   1 -14 -15-1.26669 1.12686   0
   1 -14 -15 -0.0329 0.54287   0
   1  14  15 0.23853 0.95413   0
   1 -14 -15 0.31256 0.79785   0
  -1  14 -15-1.16798 1.33249   0
  -1 -15 -15 1.91054 0.75609   0
   1  15 -15 0.76422 1.10567   0
  -1 -15 -15-0.22764 0.83739   0
   1  15 -15 1.72355 1.54469   0
  -1  15  15 3.17881 1.07315   0
   1 -15 -15 1.50404  1.2764   0
   1 -15 -15 0.11382 0.82925   0
   1 -15 -15 0.26829 0.61788   0
   1  15  15 1.60973 1.15445   0
  -1  15 -15 3.73978 1.56908   0
  -1  15 -15 2.57719  1.1138   0
   1  16 -15 2.30494 1.14042   0
  -1 -16 -15 1.62229 0.73084   0
  -1 -16 -15 1.92748 0.89949   0
   1  16 -15  0.3614 1.41348   0
  -1  16  15 0.83524 0.98783   0
   1  16  15 1.70261 1.06011   0
   1 -16 -15 1.07618  0.8513   0
  -1  16 -15-0.26503 1.07618   0
  -1  16 -15 0.64249 1.66245   0
   1 -16 -15 0.04016 0.57021   0
   1  17 -15 4.71795 1.81581   0
  -1 -17 -15 8.14341 1.14182   0
   1  17 -15  6.3831 1.45107   0
  -1  17  15 8.37337  1.3797   0
  -1 -17 -15 7.52493 1.27662   0
   1 -17 -15 6.66856 0.99116   0
  -1  17 -15 8.23857 1.52243   0
  -1  17 -15 6.63684 1.86339   0
   1  17  15 7.27119 1.42728   0
   1 -17 -15 8.09584 1.19733   0
  -1  18  15-0.69641 0.86856   0
   1  18 -15-1.22068 1.43195   0
  -1 -18 -15  0.1565 0.86856   0
   1  18 -15-0.33647 1.07983   0
  -1 -18 -15 -0.1878 0.70424   0
   1 -18 -15 0.19562 0.79814   0
   1  18  15 0.38342 1.00941   0
  -1  18 -15-0.35212 1.11113   0
   1 -18 -15-0.43037 0.56339   0
  -1  18 -15-0.69641 1.47108   0
   1  19 -15 8.49776 2.20741   0
   1  19 -15 7.86487 1.63626   0
  -1  19  15 8.77562 1.49734   0
  -1 -19 -15 10.1881 1.32753   0
  -1 -19 -15 9.70952 1.41243   0
  -1  19 -15 7.23969   2.246   0
  -1  19 -15 8.54407 1.69029   0
   1 -19 -15  9.7404 1.33525   0
   1  19  15 9.41623 1.55908   0
   1 -19 -15 9.60147 1.18861   0
   1  20 -15 0.12937 1.14907   0
  -1 -20 -15-0.05327 0.82946   0
  -1  20  15 0.95122 1.03492   0
  -1  20 -15  1.3317  1.1719   0
   1  20  15 1.50673 1.08819   0
   1 -20 -15 0.54029 0.64683   0
  -1  20 -15 2.75472 1.70458   0
   1 -20 -15 0.34244 0.82185   0
   1  21 -15 6.83972 1.49994   0
  -1 -21 -15 5.77476 1.16995   0
  -1  21  15 6.46474 1.32745   0
   1 -21 -15 5.85726 1.14745   0
  -1  21 -15 6.79472 1.51494   0
  -1  21 -15 4.67231 1.90492   0
   1  21  15 6.47973 1.34245   0
  -1 -22 -15   15.30  1.7509   0
  -1  22  15 13.2093 1.86171   0
  -1  22 -15 9.59668 2.48967   0
   1  22  15 12.2119 1.86171   0
   1  23 -15 7.50525 1.62177   0
  -1 -23 -15 9.19975  1.4036   0
  -1  23  15 9.33065 1.54178   0
   1 -23 -15 7.39616 1.30178   0
   1  23  15 7.88342 1.50541   0
  -1  23 -15  8.5234 1.63632   0
  -1 -24 -15 2.97706 1.04483   0
  -1  24  15 2.19701  1.1164   0
  -1  24 -15 3.54957  1.3454   0
   1  24  15  0.7872 1.22374   0
  -1  25  15 0.52798 1.07004   0
  -1 -25 -15 0.30271 0.90109   0
   1  25 -15 0.59838 1.60506   0
   1  25  15  0.5843 1.16156   0
   1 -25 -15-0.52094 0.83773   0
  -1  25 -15-0.36607 1.42907   0
  -1  26  15 2.06304 1.21844   0
  -1 -26 -15 2.48534 1.05229   0
   1  26 -15 1.88996 1.34305   0
   1  26  15 2.61687 1.36382   0
   1 -26 -15 4.27146 1.01075   0
  -1  26 -15 2.02842 1.37074   0
  -1  27  15 0.17016 1.15708   0
   1  27 -15-1.38169  1.1843   0
  -1 -27 -15-1.52462 0.95969   0
  -1  27 -15 0.69425 1.30001   0
   1  27  15-0.02042 1.25917   0
  -1  28  15 1.13066 1.24439   0
  -1 -28 -15-2.10744 1.43172   0
   1  28 -15-0.12712 1.21094   0
  -1  28 -15-0.70248 1.22432   0
   1  28  15 2.12082  1.3046   0
  -1  29  15  0.5523 1.30186   0
   1  29 -15 0.34848 1.27556   0
  -1  29 -15 1.35446 1.36103   0
   1  29  15 1.19666 1.38733   0
   1   0 -16 16.6629 1.92502   0
  -1   0 -16 15.5061 1.95151   0
  -1   0 -16 11.3029 1.90736   0
   1   0 -16  15.303 1.89853   0
   1   0 -16 13.9608 2.01332   0
  -1   0 -16 15.6562 1.99566   0
  -1  -1 -16  3.1422  1.1033   0
   1   1 -16 4.10428 1.20922   0
  -1  -1 -16 2.51553 1.15626   0
   1   1 -16 2.19778 1.03269   0
  -1  -1 -16 3.50408 1.13861   0
   1   1 -16 1.89768 1.11213   0
   1  -1 -16 2.88623 1.03269   0
   1  -1 -16 1.81824 1.00621   0
  -1   1 -16  2.2066 1.12095   0
  -1   1 -16 1.93298 1.18274   0
   1  -1 -16 1.98594 1.17391   0
  -1   1 -16 4.97809 1.21804   0
  -1  -2 -16 3.54344 1.08419   0
   1   2 -16 3.86077 1.21641   0
  -1  -2 -16 2.70606  1.1547   0
   1   2 -16 4.23098   1.093   0
   1   2 -16 2.56503 1.17233   0
  -1  -2 -16 4.01943  1.1547   0
   1  -2 -16 2.35348 1.13708   0
  -1   2 -16 1.13708 1.07537   0
  -1   2 -16 3.35834 1.17233   0
  -1   2 -16 2.72369 1.13708   0
   1  -2 -16 4.23098  1.1547   0
   1  -2 -16 1.66595 1.01367   0
  -1  -3 -16  1.5303 1.00261   0
  -1  -3 -16-1.04659 1.01141   0
   1   3 -16 0.50131 0.93225   0
   1   3 -16-1.50392   1.029   0
   1   3 -16  0.3342 1.12574   0
  -1  -3 -16 1.15212  1.0202   0
   1  -3 -16 0.08795 1.09935   0
  -1   3 -16 0.86189 1.05538   0
  -1   3 -16-0.37818 0.99382   0
  -1   3 -16-1.60946 1.04659   0
   1  -3 -16 0.00879 0.86189   0
   1  -3 -16 0.49251 0.87948   0
  -1  -4 -16 60.1357 5.47964   0
   1   4 -16 56.5148 5.51471   0
  -1  -4 -16 43.6968  5.4358   0
  -1  -4 -16  63.441 5.47087   0
   1   4 -16 55.9712 5.51471   0
   1  -4 -16 64.7386 5.41826   0
   1  -4 -16 47.8087 5.47087   0
   1  -4 -16 59.6184 5.50594   0
  -1   4 -16  62.275 5.57608   0
  -1   4 -16 54.5772 5.51471   0
  -1   4 -16 60.6968 5.54978   0
  -1   5  16 0.00873 0.90817   0
   1   5 -16 0.20958 1.22254   0
  -1  -5 -16 2.68086 0.96057   0
  -1  -5 -16 1.81635 0.95184   0
  -1  -5 -16 1.82508 1.01296   0
  -1   5 -16 3.10002 1.35353   0
   1  -5 -16 0.66367 1.04789   0
  -1   5 -16 2.29663 1.18761   0
   1  -5 -16 3.09129 0.90817   0
   1  -5 -16 0.33183 0.85578   0
   1   6 -16 2.60704 1.18186   0
  -1  -6 -16  0.2607  0.9646   0
  -1  -6 -16 1.79017 1.02544   0
  -1   6  16 1.72065 0.90377   0
  -1  -6 -16 2.22467 0.92984   0
   1  -6 -16 2.18122 0.86032   0
   1  -6 -16 1.24269 0.95591   0
  -1   6 -16 0.79949 1.33828   0
   1  -6 -16 1.74672 1.07758   0
  -1  -7 -16 2.45396 1.04553   0
  -1  -7 -16 0.82087 0.87271   0
  -1  -7 -16 2.01329 0.89863   0
   1   7 -16-0.18146 1.14057   0
   1  -7 -16 2.22066 0.95912   0
   1  -7 -16 2.70454 1.10601   0
  -1   7 -16 1.35659 1.27018   0
   1  -7 -16 2.09969 0.83815   0
   1   8 -16 4.84165  1.6053   0
  -1  -8 -16  6.6444 1.14174   0
  -1  -8 -16 5.95764 1.14174   0
  -1  -8 -16 5.57133 1.27909   0
  -1   8 -16 8.23253 1.63964   0
   1  -8 -16   4.979 1.18466   0
   1  -8 -16 5.27946 1.29626   0
   1  -8 -16 7.01353 1.05589   0
  -1  -9 -16 0.21305 0.75844   0
  -1  -9 -16 0.37496 0.79253   0
  -1  -9 -16 0.44313 1.01409   0
   1   9 -16 0.16191 1.20157   0
  -1   9 -16-0.40905 1.24418   0
   1  -9 -16 0.63061 0.84366   0
   1  -9 -16 0.05965 0.98853   0
   1  -9 -16-0.00852  0.6647   0
  -1 -10 -16 6.51724 1.12425   0
  -1 -10 -16 8.91789 1.14115   0
   1  10 -16 6.12841 1.62297   0
  -1 -10 -16 5.72266 1.36938   0
   1 -10 -16 6.50034  1.4201   0
  -1  10 -16 5.70576 1.67369   0
   1 -10 -16 5.58742 1.16651   0
   1 -10 -16 7.62459 1.05662   0
  -1 -11 -16 1.49974 0.72055   0
  -1 -11 -16-0.27649 0.84622   0
   1  11 -16 0.67027 1.32379   0
  -1 -11 -16 2.06948 1.13947   0
   1 -11 -16 0.98028 0.84622   0
   1 -11 -16 0.62838 1.04731   0
  -1  11 -16 1.29866 1.38244   0
   1 -11 -16 1.35731 0.67865   0
  -1 -12 -16 16.6055 1.86719   0
   1  12 -16 17.9997 2.53938   0
  -1 -12 -16 19.4852 2.19913   0
  -1 -12 -16 18.4312 2.06636   0
   1 -12 -16  18.481 2.04146   0
  -1  12 -16 17.1035 2.54768   0
   1 -12 -16  17.452 2.09125   0
   1 -12 -16 16.7051  1.8174   0
  -1 -13 -16 2.02074 1.15823   0
  -1 -13 -16  0.8543 0.71465   0
  -1 -13 -16 1.32252 0.87072   0
   1  13 -16 2.72717 1.44573   0
   1 -13 -16 2.04538 1.18287   0
   1 -13 -16 0.37786 0.83787   0
  -1  13 -16-0.73108 1.42109   0
   1 -13 -16 0.70644 0.63251   0
   1  14 -16 86.9224 9.25536   0
  -1 -14 -16 103.239 8.93033   0
  -1 -14 -16 97.5754 9.11722   0
  -1 -14 -16 105.774 9.03596   0
   1 -14 -16 99.7206 9.00346   0
   1 -14 -16   99.68 9.10097   0
  -1  14 -16 91.2047 9.34475   0
   1 -14 -16 95.4383 8.87345   0
   1  15 -16-1.02828 1.34962   0
  -1 -15 -16 1.63883 1.25322   0
  -1 -15 -16-0.90778 0.65875   0
  -1  15  16 1.18895 1.00418   0
  -1 -15 -16-0.29724 0.83548   0
   1  15 -16 1.30142 1.09255   0
   1  15  16 1.83967 1.10862   0
   1 -15 -16-0.01607 0.83548   0
  -1  15 -16 2.27347 1.55849   0
   1 -15 -16 0.08033 0.57841   0
   1 -15 -16 0.32134 1.20502   0
   1  16 -16 12.2081 1.75422   0
  -1  16  16 11.2873 1.64309   0
   1  16 -16 8.93779 2.16698   0
  -1 -16 -16 9.62836 1.31765   0
  -1 -16 -16  9.8268 1.45259   0
   1 -16 -16 10.0252  1.8336   0
   1 -16 -16 9.73155 1.20652   0
   1  16  16 10.7317  1.6034   0
  -1  16 -16 10.7634 2.11141   0
   1 -16 -16 10.1284 1.45259   0
   1  17 -16-0.94849  1.4345   0
   1  17 -16-0.32139 1.10527   0
  -1 -17 -16 1.31692  0.9093   0
  -1  17  16 1.44234 0.97985   0
  -1 -17 -16-1.86564 0.63494   0
  -1  17 -16-0.03136  1.4737   0
  -1  17 -16-0.26652 1.06608   0
   1 -17 -16 0.73685 0.81524   0
   1 -17 -16-1.27773 1.22285   0
   1  17  16-0.42329 0.98769   0
   1 -17 -16  -0.243 0.55656   0
  -1  18  16 1.50105 1.08323   0
   1  18 -16-2.19741 1.47784   0
  -1 -18 -16 1.18382 0.74279   0
   1  18 -16 0.59578 1.20703   0
  -1 -18 -16 0.93622 0.94396   0
   1 -18 -16 1.73317 0.87432   0
  -1  18 -16-1.09871 1.12966   0
   1 -18 -16 1.07549 0.59578   0
  -1  18 -16 0.02321 1.60163   0
   1  18  16  2.5688 1.12966   0
  -1 -19 -16 0.20611 0.90078   0
   1  19 -16-0.19084 1.61071   0
   1  19 -16 1.01528 1.18322   0
  -1 -19 -16-0.40459 0.69467   0
  -1  19  16 0.82444 0.96948   0
   1 -19 -16-0.44275 0.54963   0
   1  19  16-0.67176 1.02292   0
   1 -19 -16-1.20612 0.76337   0
  -1  19 -16 0.88551 1.16796   0
  -1  19 -16-2.83973 1.51147   0
   1  20 -16-1.09158 1.43034   0
   1  20 -16 -0.7227 1.12922   0
  -1 -20 -16-0.25596  0.7227   0
  -1 -20 -16-0.65495 0.88832   0
  -1  20  16 0.60978  1.0163   0
   1 -20 -16-1.47551 0.76787   0
  -1  20 -16 -1.4454 1.17439   0
  -1  20 -16-3.52316 1.69383   0
   1  20  16 0.35382 1.00124   0
  -1 -21 -16 0.82372 0.97956   0
  -1 -21 -16  1.7736 0.83115   0
  -1  21  16 1.93686 1.11314   0
   1  21 -16 0.30426 1.19477   0
  -1  21 -16 1.29866 1.21703   0
   1  21  16 1.42482 1.10572   0
  -1  21 -16-0.12616 1.66229   0
   1 -21 -16 1.25414 0.94246   0
   1  22 -16 55.4157 5.12418   0
  -1 -22 -16 46.8194 4.87565   0
  -1  22  16 51.0956 5.03647   0
   1  22  16 52.3529 5.10225   0
   1 -22 -16 52.5137 4.88296   0
  -1  22 -16 48.6834 5.39465   0
  -1  22 -16 49.4071  5.0657   0
  -1  23  16 1.09398  1.0652   0
  -1 -23 -16 0.86367 0.93564   0
   1  23 -16 2.60541 1.40347   0
  -1  23 -16 3.13081 1.43226   0
   1 -23 -16-1.11558 0.86367   0
   1  23  16-0.15114 1.22354   0
  -1 -24 -16 38.1323 3.90319   0
  -1  24  16 45.3365 4.18654   0
   1  24 -16 38.6281 4.18654   0
   1  24  16  41.065 4.08029   0
   1 -24 -16 39.1098 3.93153   0
  -1  24 -16 36.1984 4.14404   0
   1  25 -16-2.34188 1.18488   0
  -1  25  16 0.53668 1.17094   0
  -1 -25 -16 0.39031 0.94093   0
   1 -25 -16 0.41819  0.9479   0
   1  25  16-0.12546 1.07336   0
  -1  25 -16-0.04182  1.2267   0
  -1  26  16 8.11725 1.56997   0
  -1 -26 -16 5.51205 1.26146   0
   1  26 -16 5.01158 1.70023   0
   1 -26 -16 7.92529 1.91962   0
  -1  26 -16 8.01441  2.2487   0
   1  26  16 7.36997 1.47399   0
  -1 -27 -16-1.30118 0.87644   0
   1  27 -16 1.59108 1.39557   0
  -1  27  16  0.0809 1.25399   0
   1  27  16-0.95735 1.09893   0
  -1  27 -16-1.96189 1.22702   0
  -1  28  16 2.25368 1.33895   0
   1  28 -16-0.96776 1.30581   0
  -1  28 -16-0.23863 1.28592   0
   1  28  16-1.73003 1.08044   0
   1   0 -17 15.1374 1.94113   0
   1   0 -17 13.7707 1.83668   0
  -1   0 -17 12.7175 1.86279   0
  -1   0 -17  15.677 1.97595   0
   1   0 -17 14.2408 1.99336   0
  -1   0 -17 12.3258 1.85409   0
   1   1 -17 4.48961 1.16591   0
   1   1 -17 3.17579  1.0963   0
  -1  -1 -17 3.80225 1.15721   0
  -1  -1 -17 2.94087 1.22681   0
   1   1 -17 2.47103 1.15721   0
  -1  -1 -17 2.36662 1.20071   0
   1  -1 -17 2.91477  1.0702   0
  -1   1 -17 4.48091 1.23551   0
   1  -1 -17 3.05398 1.25291   0
   1  -1 -17 3.90666  1.1137   0
  -1   1 -17 3.17579  1.1224   0
  -1   1 -17 3.16709 1.24421   0
   1   2 -17 14.5285 1.95509   0
   1   2 -17 12.1303 1.92903   0
  -1  -2 -17 15.0238  1.9464   0
  -1  -2 -17 12.9992 1.85951   0
   1   2 -17 11.0702 1.89427   0
  -1  -2 -17 13.0687 1.83344   0
   1  -2 -17 14.6154 1.91165   0
  -1   2 -17 14.8674 1.91165   0
  -1   2 -17 12.7298  1.8682   0
   1  -2 -17 14.9543  1.8682   0
  -1   2 -17 16.5705 1.91165   0
   1  -2 -17 15.5973 1.98985   0
  -1  -3 -17 4.62123 1.15314   0
  -1  -3 -17 5.47091 1.24851   0
   1   3 -17 5.84373 1.27452   0
  -1  -3 -17 3.61548 1.19649   0
   1   3 -17 2.72245 1.15314   0
   1   3 -17 2.77447 1.25718   0
   1  -3 -17 3.86692 1.19649   0
  -1   3 -17 4.35245 1.28319   0
  -1   3 -17  3.9016 1.20516   0
  -1   3 -17 3.75421 1.20516   0
   1  -3 -17 5.63565  1.1358   0
   1  -3 -17 4.69926  1.1358   0
  -1  -4 -17 6.11108 1.33977   0
  -1  -4 -17 7.80524 1.37434   0
  -1  -4 -17 6.97545 1.38299   0
   1   4 -17 8.22014   1.504   0
   1   4 -17 6.87172 1.42621   0
  -1   4 -17  4.3737 1.33977   0
   1  -4 -17 8.83384 1.32248   0
  -1   4 -17 8.59181 1.68552   0
   1  -4 -17 8.98942 1.29655   0
   1  -4 -17 5.08248  1.3657   0
  -1   4 -17 4.84046 1.33113   0
   1   5 -17 8.92838 1.64447   0
  -1  -5 -17 10.0821 1.60143   0
  -1  -5 -17 12.1484 1.65308   0
  -1  -5 -17 12.0021 1.69613   0
   1   5 -17 14.2406 1.99748   0
  -1   5 -17 9.13501  1.6703   0
   1  -5 -17  13.483 1.67891   0
  -1   5 -17 13.2849  1.9286   0
  -1   5 -17 8.73035 1.61865   0
   1  -5 -17 12.2948 1.54116   0
   1  -5 -17 8.73035 1.58421   0
   1   6 -17 4.60147 1.37958   0
  -1  -6 -17 2.31359 1.15679   0
  -1  -6 -17 4.93565 1.23391   0
  -1   6  17 4.74714 1.16536   0
  -1  -6 -17 7.08643 1.20821   0
   1  -6 -17 3.67603 1.17393   0
   1  -6 -17 8.65453 1.13966   0
  -1   6 -17 5.44978 1.48241   0
   1  -6 -17 3.73602  1.2939   0
  -1  -7 -17-0.27267 0.86914   0
  -1  -7 -17 0.98844 0.88618   0
  -1  -7 -17-0.56239 1.00548   0
   1   7 -17 0.98844 1.15886   0
  -1   7 -17 0.65612 1.37188   0
   1  -7 -17 0.23007 0.94583   0
   1  -7 -17 0.92879 1.07365   0
   1  -7 -17  1.7042 0.80949   0
  -1  -8 -17 0.84666 0.82126   0
   1   8 -17  0.3302 1.34619   0
  -1  -8 -17-0.16087 0.93979   0
  -1  -8 -17 2.07431 0.91439   0
   1  -8 -17 1.06679 0.75353   0
  -1   8 -17 0.49106 1.24459   0
   1  -8 -17    0.00 0.93132   0
   1  -8 -17-0.32173 0.93132   0
  -1  -9 -17 1.03392 1.05074   0
   1   9 -17-0.90784 1.22726   0
  -1  -9 -17 1.77364 0.96668   0
  -1  -9 -17 0.22696 0.79015   0
   1  -9 -17 0.23536 1.05074   0
  -1   9 -17 0.10928 1.45422   0
   1  -9 -17 0.39508 0.94146   0
   1  -9 -17 0.64725 0.70609   0
  -1 -10 -17 6.95496 1.25089   0
  -1 -10 -17 7.73886  1.1258   0
   1  10 -17 4.14462 1.54277   0
  -1 -10 -17 4.52823 1.34262   0
   1 -10 -17 5.82916 1.36764   0
   1 -10 -17 5.52895 1.20086   0
   1 -10 -17 6.05432 1.00071   0
  -1  10 -17 6.32952 1.62616   0
  -1 -11 -17-0.14881 0.72752   0
   1  11 -17 0.28935 1.32276   0
  -1 -11 -17 1.76093 1.11608   0
  -1 -11 -17 1.49638 0.92593   0
   1 -11 -17 0.16535 0.91767   0
   1 -11 -17  0.4795 1.09955   0
   1 -11 -17 0.34723 0.68618   0
  -1  11 -17-0.08267  1.3393   0
  -1 -12 -17 15.7257    1.72   0
  -1 -12 -17 16.2827 1.94114   0
  -1 -12 -17 14.7429 1.81829   0
   1  12 -17 16.9134 2.50629   0
   1 -12 -17 14.4234 1.65448   0
   1 -12 -17 15.0787 1.90838   0
   1 -12 -17 14.6528 1.99029   0
  -1  12 -17 13.8583 2.35886   0
  -1 -13 -17 9.46326 1.54883   0
  -1 -13 -17 12.5852 1.78399   0
  -1 -13 -17 11.2959 1.40287   0
   1  13 -17 10.3715 2.06781   0
   1 -13 -17 12.6339 1.84075   0
   1 -13 -17  9.4957 1.54883   0
  -1  13 -17 9.24432 2.12457   0
   1 -13 -17 10.6229 1.31367   0
  -1 -14 -17-0.05616 1.03502   0
  -1 -14 -17 2.06201 0.84246   0
  -1 -14 -17 0.07221 0.69001   0
   1  14 -17-1.22758 1.32386   0
   1 -14 -17 0.23268 1.05106   0
   1 -14 -17 0.59373  0.8585   0
  -1  14 -17 1.14735 1.66084   0
   1 -14 -17 0.77827  0.6499   0
   1  15 -17 0.78546 1.50745   0
  -1 -15 -17 1.32497  1.2615   0
  -1 -15 -17 2.00729 0.99174   0
  -1 -15 -17 2.51506 0.79339   0
   1  15  17  2.5468 1.15042   0
   1 -15 -17 2.49919 0.98381   0
   1 -15 -17 2.07076 0.67439   0
  -1  15 -17-1.34877 1.52332   0
   1 -15 -17   0.841 1.25356   0
  -1 -16 -17 0.01568 0.68218   0
   1  16 -17-0.16466 1.45061   0
  -1  16  17-1.31731 1.01935   0
  -1 -16 -17 0.55672 1.30947   0
  -1 -16 -17 0.42342 0.91741   0
   1 -16 -17 2.73655 1.31731   0
   1 -16 -17 0.25876 0.58808   0
   1  16  17-2.03869 1.00366   0
  -1  16 -17-0.47831 1.51334   0
   1 -16 -17 0.29796 0.87821   0
  -1  17  17  2.8038 1.11532   0
  -1 -17 -17 0.30981 0.71257   0
  -1 -17 -17 0.28658 0.92944   0
  -1 -17 -17 0.21687 1.29347   0
   1  17 -17 0.82875 1.15405   0
   1  17 -17 -0.0852 1.67299   0
   1 -17 -17 0.15491 0.86747   0
  -1  17 -17 1.28572  1.8124   0
   1 -17 -17 1.40965 0.61962   0
   1 -17 -17-0.48021 1.29347   0
   1  17  17 1.52583 1.13856   0
   1  18 -17-0.10706 1.16998   0
  -1  18  17 0.10706 1.01704   0
   1  18 -17 -1.7282  1.4835   0
  -1 -18 -17  1.2388 0.96351   0
  -1 -18 -17 0.64999 0.68822   0
   1 -18 -17 0.66528 1.33056   0
   1 -18 -17 0.48175 0.56587   0
   1  18  17 0.38999 1.15468   0
  -1  18 -17-2.43172 1.46056   0
   1 -18 -17 0.07647 0.84116   0
   1  19 -17-0.33958 1.62999   0
  -1 -19 -17 1.31304 0.95837   0
  -1  19  17 1.57716 1.13193   0
   1  19 -17-0.11319 1.18476   0
  -1 -19 -17  0.7999 0.69425   0
   1  19  17 0.10565 1.10175   0
   1 -19 -17 0.33958 0.86782   0
  -1  19 -17-1.99975 1.62244   0
   1 -19 -17   0.898 1.34323   0
  -1  19 -17 0.14338 1.14703   0
  -1  20  17 0.32752 1.03466   0
   1  20 -17-1.08676 1.16864   0
  -1 -20 -17 -0.4615 0.90812   0
  -1 -20 -17-0.24564 0.78902   0
   1  20 -17 1.58548 1.54082   0
  -1  20 -17-1.21331  1.1612   0
   1 -20 -17 0.06699 0.85601   0
   1 -20 -17-2.21819 1.28774   0
   1  20  17 0.88579 1.15376   0
  -1  20 -17-1.02722 1.64503   0
  -1  21  17 2.40666 1.18132   0
  -1 -21 -17 1.92973 1.04191   0
   1  21 -17 2.42133 1.32073   0
   1 -21 -17 1.73162 0.97587   0
   1  21  17 0.63835 1.11528   0
  -1  21 -17 1.04191 1.76831   0
  -1  21 -17 0.90983 1.26203   0
  -1  22  17 6.93969 1.42408   0
  -1 -22 -17 6.41922 1.30842   0
  -1  22 -17 8.76136 1.61926   0
   1  22  17 7.56137 1.51806   0
  -1  22 -17 4.69875 2.01685   0
  -1  23  17 12.0668  1.8296   0
  -1 -23 -17 11.0559 1.62315   0
   1  23 -17 9.90262  1.8296   0
  -1  23 -17 12.2092  1.8652   0
   1 -23 -17 11.5187  1.5662   0
  -1  23 -17 7.16178 2.27098   0
   1  23  17 10.4081 1.72993   0
  -1  24  17 1.87826 1.27553   0
  -1 -24 -17 0.86904 0.96716   0
   1 -24 -17 1.46476 0.98819   0
  -1  24 -17 5.77494 1.45074   0
   1  24  17  0.3364 1.26853   0
  -1 -25 -17-0.60696   1.007   0
  -1  25  17 0.48281 1.05528   0
   1  25 -17-0.91734  1.2622   0
   1 -25 -17-1.08977 0.89665   0
  -1  25 -17-1.08287 1.22082   0
   1  25  17-0.71042 1.17944   0
  -1 -26 -17 -0.4343  1.0179   0
  -1  26  17 1.19433 1.26219   0
   1  26  17 1.16719 1.32327   0
  -1  26 -17 2.42939 1.97472   0
   1  27 -17 0.53399 1.34165   0
  -1  27  17 1.36835 1.29493   0
   1  27  17 0.90778   1.355   0
  -1  27 -17 0.17355  1.3016   0
  -1   0 -18 4.56224 1.26919   0
   1   0 -18   2.041  1.0548   0
  -1   0 -18  3.6961 1.23489   0
   1   0 -18 4.56224 1.18344   0
   1   0 -18 3.19871 1.24347   0
  -1   0 -18 2.61557 1.08053   0
   1   1 -18 3.07732 1.18293   0
  -1  -1 -18 0.30859 1.09721   0
  -1  -1 -18 0.68575 0.96006   0
  -1  -1 -18 1.29436 1.09721   0
   1   1 -18  0.2143 0.96863   0
   1   1 -18 0.38574 1.08006   0
  -1   1 -18 1.83439 1.16578   0
   1  -1 -18 0.30859 1.11435   0
  -1   1 -18 0.19715 0.99434   0
   1  -1 -18-0.30002 0.99434   0
  -1   1 -18 0.01714 1.13149   0
   1  -1 -18 0.78004 1.07149   0
  -1  -2 -18 0.08561 1.03586   0
  -1  -2 -18-0.86464  1.0701   0
   1   2 -18 0.92457 1.00162   0
  -1  -2 -18 0.82184 1.10435   0
   1   2 -18 1.28412 1.10435   0
   1   2 -18-1.30981 0.95025   0
  -1   2 -18-0.46228 0.99306   0
   1  -2 -18-1.34405 0.99306   0
   1  -2 -18 1.57519 1.17283   0
  -1   2 -18-0.06849 1.04442   0
  -1   2 -18-0.07705 1.05298   0
   1  -2 -18-0.17122 0.96737   0
  -1  -3 -18 -0.2819 1.04217   0
  -1  -3 -18 0.82861 0.97383   0
   1   3 -18-0.36732 1.15322   0
   1   3 -18-0.88841 1.09343   0
   1   3 -18 0.47837 1.01654   0
  -1  -3 -18-0.17085 1.01654   0
  -1   3 -18-0.25627 1.08488   0
   1  -3 -18 1.53763 1.17031   0
   1  -3 -18 1.10197  0.9482   0
  -1   3 -18 0.67485 1.20448   0
  -1   3 -18-0.93112 0.99946   0
   1  -3 -18 0.76882  0.9482   0
  -1  -4 -18 16.9994 2.01847   0
   1   4 -18 12.8432 2.07808   0
  -1  -4 -18 12.9284 2.00995   0
  -1  -4 -18 18.3195  2.0355   0
   1   4 -18 18.3025 2.22287   0
  -1   4 -18 15.4408 2.10363   0
   1  -4 -18 11.9575  2.0355   0
   1  -4 -18 16.9653 1.97588   0
  -1   4 -18 12.3748 2.04402   0
   1  -4 -18  18.064 1.92478   0
  -1   4 -18 16.4458 2.09512   0
  -1  -5 -18 10.0196  1.4338   0
  -1  -5 -18 5.47219 1.39138   0
   1   5 -18 4.02991 1.39138   0
  -1  -5 -18 8.19556 1.37441   0
   1   5 -18 7.20293 1.56954   0
  -1   5 -18 6.61754 1.45925   0
  -1   5 -18 4.65773 1.40835   0
   1  -5 -18 8.11921 1.51016   0
   1  -5 -18 11.0038 1.34048   0
  -1   5 -18 8.26343   1.595   0
   1  -5 -18 9.00154 1.35744   0
  -1  -6 -18 0.49822   0.912   0
  -1  -6 -18   0.988 0.93733   0
   1   6 -18-0.96267 1.07244   0
  -1  -6 -18 0.70089   0.988   0
  -1   6 -18 1.26667 1.34267   0
   1  -6 -18   -0.38 1.03867   0
   1  -6 -18-0.24489 0.81911   0
   1  -6 -18 1.41867   0.912   0
   1   7 -18-1.50328 1.24294   0
  -1  -7 -18 1.47809 1.07497   0
  -1  -7 -18 0.15117 0.89021   0
  -1  -7 -18  0.4871 0.90701   0
  -1   7 -18 0.53749 1.24294   0
   1  -7 -18-0.20996 0.84822   0
   1  -7 -18 0.62147 1.06657   0
   1  -7 -18 1.57887 0.81463   0
  -1  -8 -18 3.77223 0.98479   0
  -1  -8 -18   3.163 1.01817   0
  -1  -8 -18 0.99313 0.99313   0
   1   8 -18 1.00982 1.29358   0
  -1   8 -18 5.10754 1.46883   0
   1  -8 -18  2.5955 1.08493   0
   1  -8 -18 2.61219 0.88464   0
   1  -8 -18  3.2548 0.98479   0
  -1  -9 -18-0.10773 1.00273   0
  -1  -9 -18 0.98616 0.87843   0
  -1  -9 -18 0.87014  1.0856   0
   1   9 -18-1.06074 1.20991   0
  -1   9 -18  0.1906 1.31764   0
   1  -9 -18 1.67398  0.7707   0
   1  -9 -18 1.29278 1.10218   0
   1  -9 -18 0.57181  0.9613   0
   1  10 -18 1.55416 1.38148   0
  -1 -10 -18 3.40436 1.22524   0
  -1 -10 -18 4.00464 1.11834   0
  -1 -10 -18 2.60672 0.92921   0
   1 -10 -18 0.81409 1.03611   0
   1 -10 -18 3.12477 1.20879   0
   1 -10 -18 1.89953 0.78942   0
  -1  10 -18  1.3897 1.39793   0
  -1 -11 -18 4.59062 1.10077   0
   1  11 -18 3.97908 1.61446   0
  -1 -11 -18 4.18292 0.99477   0
  -1 -11 -18 3.10662   1.272   0
   1 -11 -18 5.54462   0.954   0
  -1  11 -18 3.31046 1.78569   0
   1 -11 -18 5.99308 1.36985   0
   1 -11 -18 5.17769 1.18231   0
  -1 -12 -18 5.44572 1.22003   0
   1  12 -18 4.87206 1.81793   0
  -1 -12 -18 6.58496 1.37355   0
  -1 -12 -18 6.27793  1.0342   0
   1 -12 -18 5.20333 0.92917   0
   1 -12 -18 4.76702 1.17964   0
  -1  12 -18 2.41583 1.64826   0
   1 -12 -18 3.76514 1.34931   0
  -1 -13 -18 0.62408  0.7601   0
   1  13 -18-0.57608 1.39218   0
  -1 -13 -18 -1.5522 1.16015   0
  -1 -13 -18 1.62421 0.95212   0
   1 -13 -18 1.15215 0.72009   0
  -1  13 -18-0.08801 1.47219   0
   1 -13 -18 2.24829 1.24816   0
   1 -13 -18 2.15228 1.00813   0
  -1 -14 -18 21.2131 2.27254   0
  -1 -14 -18 23.2876 2.60511   0
  -1 -14 -18 25.1484 2.49426   0
   1  14 -18 19.0355 2.82682   0
   1 -14 -18 21.8148  2.2092   0
  -1  14 -18 22.6779 3.14355   0
   1 -14 -18  20.445 2.62095   0
   1 -14 -18 21.6248 2.52593   0
  -1 -15 -18 0.37593 0.99464   0
  -1 -15 -18 1.76998 0.74402   0
  -1 -15 -18 2.29471 1.30008   0
   1  15 -18-0.42292 1.47238   0
  -1  15 -18 2.63931 1.65251   0
   1 -15 -18 4.73823 1.06512   0
   1 -15 -18-0.40725 1.26875   0
   1 -15 -18  1.1591 0.67353   0
  -1  16  18 7.98198 1.56388   0
  -1 -16 -18 8.65553 1.14581   0
  -1 -16 -18 6.22455 1.63356   0
   1  16 -18 6.78197 1.91227   0
  -1 -16 -18 6.64261 1.30065   0
   1  16  18 7.13036 1.54065   0
   1 -16 -18 6.65036  1.0142   0
  -1  16 -18 5.69035 1.92001   0
   1 -16 -18 8.12133 1.28517   0
   1 -16 -18 7.16133 1.65678   0
  -1 -17 -18-0.41306 1.28507   0
   1  17 -18 0.81846 1.58339   0
  -1 -17 -18 1.23152 1.05559   0
  -1  17  18 3.13617 1.15503   0
  -1 -17 -18 0.69608 0.72667   0
   1 -17 -18 0.80317  0.9179   0
   1 -17 -18-1.53749 1.28507   0
  -1  17 -18 0.12239 1.77462   0
   1  17  18 0.05354 1.04029   0
   1 -17 -18  0.9179 0.63488   0
  -1 -18 -18 0.16618 1.31436   0
  -1  18  18 0.22662 1.02732   0
  -1 -18 -18  0.9971 1.02732   0
  -1 -18 -18 0.44567 0.71761   0
   1  18 -18-1.56364 1.76004   0
   1  18  18 0.31726 1.14063   0
  -1  18 -18-1.07264 1.61652   0
   1 -18 -18-0.33992 0.94423   0
   1 -18 -18 0.46078 1.35969   0
  -1 -19 -18 2.84824 1.14079   0
   1  19 -18 1.54342 1.65526   0
  -1  19  18 2.82587 1.25263   0
  -1 -19 -18 3.85482 1.33465   0
  -1 -19 -18 1.71491 1.02149   0
   1  19  18 1.96096 1.21535   0
   1 -19 -18 1.11842 1.42412   0
  -1  19 -18-0.48465 1.70745   0
   1 -19 -18 2.45306 1.02149   0
   1  20 -18 2.08145 1.66222   0
  -1  20  18-0.16181  1.0444   0
  -1 -20 -18 0.18387 0.93408   0
   1  20 -18-1.37538  1.1915   0
  -1 -20 -18-1.71371 1.33125   0
   1 -20 -18  0.7355 0.94879   0
   1 -20 -18  1.8608  1.4048   0
  -1  20 -18-0.61046 1.70635   0
   1  20  18 -0.5222 1.12531   0
  -1  21  18 1.81996 1.21089   0
   1  21 -18 2.31302 1.37041   0
  -1 -21 -18 1.08038 1.00787   0
   1 -21 -18 2.66831 1.55893   0
  -1  21 -18 2.90759 2.02299   0
   1  21  18 0.96436 1.22539   0
  -1  21 -18  1.2979 1.33416   0
   1 -21 -18   2.168 0.96436   0
  -1 -22 -18 18.5774 2.04351   0
   1  22 -18 15.7193 2.22214   0
  -1  22  18 15.5621 2.12211   0
   1 -22 -18 12.7755 1.85774   0
  -1  22 -18 14.2831 2.33646   0
   1  22  18  15.312 2.16498   0
   1 -22 -18 10.6105 2.17212   0
  -1  22 -18  12.354 2.58654   0
   1  23 -18 0.79532 1.28096   0
  -1 -23 -18 0.46452 0.95016   0
  -1  23  18-0.84459 1.06981   0
   1 -23 -18 1.75252 1.51322   0
  -1  23 -18 3.41354 1.39357   0
   1 -23 -18 -0.8657 0.96424   0
  -1  23 -18 0.92201 1.71733   0
   1  23  18 0.49972 1.14723   0
  -1 -24 -18 2.90387 1.14353   0
  -1  24  18 2.92466 1.28907   0
   1  24 -18 3.08406 1.41382   0
   1 -24 -18 3.92958 1.10888   0
   1  24  18 4.32462 1.28214   0
  -1  24 -18 1.34451 1.37224   0
   1 -24 -18 2.51577 1.47619   0
  -1 -25 -18-1.11885 1.00287   0
  -1  25  18 0.05458 1.25529   0
   1  25 -18-0.25925 1.29623   0
   1  25  18-1.45996 1.18707   0
   1 -25 -18 0.06822 1.20071   0
  -1  25 -18-0.45709 1.26894   0
  -1  26  18  1.3562 1.33605   0
   1  26 -18 0.34912 1.90002   0
  -1 -26 -18 1.08093 1.00708   0
  -1  26 -18 0.76538 1.87316   0
   1  26  18  1.6516 1.37634   0
  -1  27  18 0.72001  1.1824   0
   1  27 -18-1.86938  1.2947   0
   1  27  18 0.54826 1.39378   0
  -1  27 -18 1.67121 1.42681   0
   1   0 -19 3.91802 1.20749   0
  -1   0 -19 3.14117 1.23282   0
  -1   0 -19 4.27267 1.23282   0
   1   0 -19 4.74553 1.30882   0
  -1   0 -19  4.6442 1.18216   0
   1   0 -19 3.09051 1.16527   0
   1   1 -19  0.3123 1.08037   0
   1   1 -19 0.16881 1.08037   0
  -1  -1 -19-0.80184 0.92845   0
   1   1 -19 1.19854 1.13946   0
  -1  -1 -19-0.45578 1.06349   0
  -1  -1 -19-2.10167 0.98753   0
  -1   1 -19-0.90313 0.97909   0
  -1   1 -19 0.21945 1.07193   0
   1  -1 -19-0.46422 0.92001   0
   1  -1 -19 1.20698 1.13946   0
   1  -1 -19-1.35047 0.95377   0
  -1   1 -19 -1.2745 1.12258   0
   1   2 -19-1.03686 1.12115   0
  -1  -2 -19 0.32033 1.06214   0
  -1  -2 -19-0.01686 1.06214   0
   1   2 -19 0.88512 1.12115   0
  -1  -2 -19-1.02843   1.079   0
   1   2 -19 0.05901   1.079   0
   1  -2 -19-1.38247 0.89355   0
  -1   2 -19 1.61008 1.06214   0
   1  -2 -19 0.58165 1.14644   0
  -1   2 -19-0.41306 1.06214   0
   1  -2 -19    0.00 0.96099   0
  -1   2 -19 1.31504   1.079   0
   1   3 -19 8.08388 1.62351   0
  -1  -3 -19 7.64646 1.53939   0
  -1  -3 -19 10.9692 1.58986   0
   1   3 -19 7.72217 1.55621   0
   1   3 -19 10.2878 1.60668   0
  -1  -3 -19 9.37932 1.58986   0
   1  -3 -19 8.58019 1.52256   0
  -1   3 -19 8.84096 1.55621   0
   1  -3 -19 9.51392 1.65715   0
   1  -3 -19 7.51187 1.42162   0
  -1   3 -19 9.38774 1.56462   0
  -1   3 -19 7.48663  1.7581   0
   1   4 -19-1.27486 1.12389   0
  -1  -4 -19 -0.7884 1.01485   0
   1   4 -19-1.25808 1.05679   0
  -1  -4 -19 0.63743 1.10711   0
  -1  -4 -19-1.50131 1.00647   0
  -1   4 -19-1.09873 1.00647   0
  -1   4 -19 0.49485 1.14905   0
  -1   4 -19-2.34003 1.07356   0
   1  -4 -19 0.56194 1.04002   0
   1  -4 -19 0.62904  1.1155   0
   1  -4 -19-0.03355 0.87227   0
   1   5 -19 27.9497 2.98298   0
   1   5 -19 20.0703 2.83258   0
  -1  -5 -19 19.3768 2.75737   0
  -1  -5 -19 28.2088 2.77409   0
  -1  -5 -19 26.2953 2.84929   0
  -1   5 -19 24.7245 2.85764   0
   1  -5 -19 29.4872 2.85764   0
  -1   5 -19 26.4791 3.02476   0
   1  -5 -19  31.526 2.69888   0
   1  -5 -19 20.3544  2.7156   0
  -1   5 -19 21.6161  2.7908   0
  -1  -6 -19 1.10623 1.05633   0
  -1  -6 -19 0.69867 0.93988   0
   1   6 -19-0.76521 1.31417   0
  -1  -6 -19 1.11455 0.93988   0
   1  -6 -19 0.51569 0.81512   0
  -1   6 -19 2.17919 1.30585   0
   1  -6 -19 1.58033 1.05633   0
   1  -6 -19 1.27258 1.15614   0
  -1  -7 -19 23.3383 2.63084   0
  -1  -7 -19 22.2545 2.56465   0
  -1  -7 -19  25.208 2.50674   0
   1   7 -19 26.0767 2.78802   0
  -1   7 -19 23.2473 2.77975   0
   1  -7 -19 24.5462 2.44883   0
   1  -7 -19 16.7612 2.50674   0
   1  -7 -19 23.0157 2.62256   0
  -1  -8 -19    0.00 0.91272   0
   1   8 -19 0.11512 1.27452   0
  -1  -8 -19 1.49653 1.06073   0
  -1  -8 -19 1.80077 0.96205   0
   1  -8 -19  0.3618 0.99494   0
  -1   8 -19-0.06578 1.27452   0
   1  -8 -19 0.27135 0.80582   0
   1  -8 -19   1.957 1.18407   0
   1   9 -19 8.44419  1.8293   0
  -1  -9 -19 10.1918 1.44548   0
  -1  -9 -19 11.0166 1.64964   0
  -1  -9 -19 9.84066 1.58431   0
   1  -9 -19 10.6655 1.36381   0
  -1   9 -19 9.87333  1.9273   0
   1  -9 -19 8.82802 1.45364   0
   1  -9 -19 6.61489 1.59247   0
  -1 -10 -19 3.25817 1.00501   0
   1  10 -19 2.86914  1.4913   0
  -1 -10 -19 3.31491 1.14279   0
  -1 -10 -19 4.01193 1.28868   0
   1 -10 -19  2.6422 1.11037   0
   1 -10 -19 4.86294 1.33731   0
   1 -10 -19 2.74756 0.86723   0
  -1  10 -19 1.54804 1.61288   0
   1  11 -19 11.5187 2.19442   0
  -1 -11 -19 9.62169 1.72017   0
  -1 -11 -19 9.54935 1.44687   0
  -1 -11 -19 10.6908 1.63175   0
   1 -11 -19 10.9641 1.59156   0
   1 -11 -19 11.3017 1.35845   0
   1 -11 -19 8.78572 1.70409   0
  -1  11 -19  10.739 2.06581   0
  -1 -12 -19   0.239  1.0277   0
   1  12 -19-0.65327 1.41807   0
  -1 -12 -19 0.63733 0.82854   0
  -1 -12 -19  0.3824 1.17907   0
   1 -12 -19 0.99584 1.01177   0
   1 -12 -19  2.4617 0.74887   0
  -1  12 -19 -0.1912 1.42604   0
   1 -12 -19 1.29857  1.0994   0
  -1 -13 -19 0.07102 0.82064   0
   1  13 -19 1.10471 1.46769   0
  -1 -13 -19-1.04159 0.96268   0
  -1 -13 -19-0.27618 1.19151   0
   1 -13 -19 0.58392 0.70228   0
   1 -13 -19 0.81275 1.01002   0
   1 -13 -19-1.02581 1.20729   0
  -1  13 -19-1.82278 1.38089   0
  -1 -14 -19 0.67955  0.7889   0
  -1 -14 -19 1.41378 0.96074   0
   1  14 -19-1.32005 1.39034   0
  -1 -14 -19 2.05427 1.27318   0
   1 -14 -19 1.45283 1.00761   0
   1 -14 -19 1.71059 0.69517   0
  -1  14 -19-0.84358 1.49189   0
   1 -14 -19 1.32005 1.17164   0
   1  15 -19 2.76641 1.63048   0
  -1 -15 -19 3.71688 1.08183   0
  -1 -15 -19  3.7246 1.36775   0
  -1 -15 -19 2.75868 0.86547   0
   1 -15 -19 1.46048 1.07411   0
   1 -15 -19  2.5964 1.36002   0
  -1  15 -19 2.56549 1.68457   0
   1 -15 -19 1.95503  0.7341   0
   1  16 -19-2.52903 1.45171   0
  -1 -16 -19 1.20721 0.74878   0
  -1 -16 -19  0.7335 1.34474   0
  -1 -16 -19-1.03148 0.93215   0
  -1  16 -19-0.29798 1.57396   0
   1  16  19 1.42879 1.19957   0
   1 -16 -19-0.40495 1.30654   0
   1 -16 -19 0.53484 0.97035   0
   1 -16 -19  1.0162 0.68001   0
  -1  17  19 4.97599 1.40445   0
  -1 -17 -19 4.86272  0.9363   0
   1  17 -19 4.87783 1.81975   0
  -1 -17 -19 2.99767 1.20058   0
  -1 -17 -19 5.26292 1.55547   0
  -1  17 -19 5.00619 1.99341   0
   1 -17 -19 5.88964 1.19303   0
   1 -17 -19 4.80232 1.55547   0
   1  17  19  5.0817 1.49506   0
  -1 -18 -19 0.79059 1.05164   0
  -1 -18 -19 0.88755 1.40964   0
  -1  18  19 3.16237 1.26793   0
   1  18 -19 0.95468 1.87952   0
  -1 -18 -19 1.57372 1.27539   0
   1 -18 -19 0.10442 1.40964   0
   1 -18 -19 2.49111 0.96213   0
   1  18  19 1.90935 1.22318   0
  -1  18 -19 1.93173 1.67068   0
   1  19 -19 3.23945 2.02466   0
  -1  19  19 3.09221 1.29578   0
  -1 -19 -19 4.84446 1.20007   0
  -1 -19 -19 3.37934 1.38413   0
   1  19  19 4.73402 1.45039   0
  -1  19 -19  2.8787 1.91422   0
   1 -19 -19 7.31822 1.62709   0
   1 -19 -19 4.46161 1.06018   0
  -1  20  19-1.29283 1.09672   0
  -1 -20 -19-0.11621 1.39451   0
  -1 -20 -19-0.78441 1.03135   0
   1  20 -19 0.37768 1.56882   0
  -1  20 -19-1.17662 1.66324   0
   1 -20 -19-0.73357 1.20567   0
   1 -20 -19 0.21063  0.9442   0
   1  20  19-0.68999 1.13304   0
  -1  21  19  5.3642 1.45385   0
  -1 -21 -19 6.63901 1.33926   0
  -1 -21 -19 6.04458 1.78329   0
   1 -21 -19 6.32389 1.76897   0
   1  21  19  6.6963 1.56844   0
  -1  21 -19 6.36686  2.1199   0
   1 -21 -19 6.76792 1.33926   0
  -1 -22 -19-0.55061 1.27063   0
  -1 -22 -19-0.05647 0.98121   0
   1  22 -19-0.88944 1.30592   0
  -1  22  19 0.17648 1.21415   0
   1  22  19-0.38825 1.25651   0
   1 -22 -19 0.29648 0.94591   0
  -1  22 -19 0.20471 1.95535   0
   1 -22 -19-0.47296 1.48946   0
  -1  23  19 4.11045 1.37015   0
  -1 -23 -19 0.23647 1.56489   0
  -1 -23 -19 0.15301  1.0989   0
   1  23 -19 2.76812 1.41884   0
   1 -23 -19 1.75268 1.07108   0
  -1  23 -19 2.28822 1.81528   0
   1  23  19 2.96982 1.48839   0
   1 -23 -19 1.62053 1.58576   0
  -1  24  19 0.32881 1.17825   0
  -1 -24 -19 0.26716 1.50021   0
   1  24 -19 3.69916 1.47281   0
  -1 -24 -19-0.03425 1.06865   0
   1 -24 -19 0.71243 0.97274   0
   1  24  19 2.93193 1.27416   0
   1 -24 -19-0.07535 1.54132   0
  -1  24 -19 0.72613 1.41116   0
   1  25 -19 1.19387 1.32877   0
  -1 -25 -19-1.70649  0.9443   0
  -1  25  19  0.0742 1.28156   0
  -1  25 -19 2.67103 1.40297   0
   1  25  19 2.93409 1.26807   0
   1 -25 -19-0.17537 1.58508   0
  -1 -26 -19-0.94282 1.48727   0
  -1  26  19-0.31206 1.28808   0
   1  26  19 0.73035 1.20177   0
   1 -26 -19-0.14607 1.54039   0
   1   0 -20 4.15519 1.22994   0
   1   0 -20 4.38788 1.29642   0
   1   0 -20 5.78402 1.42939   0
  -1   0 -20  6.4073 1.30473   0
  -1   0 -20 5.26878 1.37121   0
  -1   0 -20 7.98627 1.37952   0
   1   1 -20 -1.3208 0.97191   0
  -1  -1 -20 0.39043 1.12144   0
   1   1 -20  2.3924 1.20451   0
  -1  -1 -20 0.56487 1.09652   0
   1   1 -20  1.3208 1.13805   0
  -1  -1 -20 1.13805 1.02175   0
   1  -1 -20 0.25751 0.98022   0
  -1   1 -20 0.40704 1.16297   0
   1  -1 -20  2.5087 1.18789   0
   1  -1 -20-0.78085 0.99683   0
  -1   1 -20 1.41218 1.21281   0
  -1   1 -20-1.32911 0.94699   0
  -1  -2 -20   4.447 1.30257   0
  -1  -2 -20  2.9619 1.12005   0
  -1  -2 -20 3.47629  1.2445   0
   1   2 -20 3.31866 1.16983   0
   1   2 -20 3.42651 1.21961   0
   1   2 -20 4.10684 1.32746   0
   1  -2 -20 3.48459 1.16983   0
  -1   2 -20 2.27328  1.2279   0
  -1   2 -20 3.07805  1.2279   0
  -1   2 -20 1.81696 1.10345   0
   1  -2 -20 3.72519 1.14494   0
   1  -2 -20 2.39773 1.26939   0
   1   3 -20  0.8528 1.23366   0
  -1  -3 -20 0.95215 1.15914   0
  -1  -3 -20 0.91904 1.10119   0
  -1  -3 -20 1.79667 1.02667   0
   1   3 -20 0.66237 1.05151   0
   1   3 -20 2.20237 1.20882   0
  -1   3 -20 0.81968 1.31646   0
   1  -3 -20 0.96043  1.1757   0
   1  -3 -20 2.41764 1.09291   0
  -1   3 -20 1.60624 1.15086   0
  -1   3 -20 0.16559 1.01839   0
   1  -3 -20 1.10119 1.03495   0
  -1  -4 -20 3.00516 1.08978   0
  -1  -4 -20 1.34572 1.14758   0
   1   4 -20  0.0743 1.29618   0
  -1  -4 -20 2.65841 1.14758   0
   1   4 -20 0.50361 1.22188   0
  -1   4 -20 1.69247 1.20537   0
   1  -4 -20 1.84933 0.99897   0
  -1   4 -20 1.28793 1.22188   0
  -1   4 -20 1.68421 1.11455   0
   1  -4 -20 3.00516 1.19711   0
   1  -4 -20 2.24562 1.14758   0
  -1  -5 -20 2.34435 1.07758   0
  -1  -5 -20 0.02468 1.04467   0
   1   5 -20 1.35725 1.21742   0
   1   5 -20-0.66629 1.14338   0
  -1  -5 -20 1.93306 1.03645   0
   1  -5 -20  2.1058 1.21742   0
  -1   5 -20-0.08226 1.14338   0
   1  -5 -20 1.51354 1.09403   0
  -1   5 -20 0.75677 1.20096   0
   1  -5 -20 1.68628 0.94596   0
  -1   5 -20 1.01177 1.11871   0
  -1  -6 -20 1.65424 1.17926   0
  -1  -6 -20 3.86535 1.26115   0
   1   6 -20 4.24205 1.38399   0
  -1  -6 -20 4.60238 1.17926   0
   1  -6 -20 2.30938 1.13012   0
   1  -6 -20 4.16835 1.10555   0
   1  -6 -20 6.36308 1.13012   0
  -1   6 -20 4.80711 1.62148   0
   1   7 -20 1.07536 1.31977   0
  -1  -7 -20 1.74339 1.13239   0
  -1  -7 -20 1.18127  0.9776   0
  -1  -7 -20 1.44197 1.04278   0
   1  -7 -20  0.8554  0.8554   0
   1  -7 -20 2.53362  0.9939   0
   1  -7 -20  1.0998 1.15683   0
  -1   7 -20-0.30957 1.32791   0
  -1  -8 -20-0.16196 1.09326   0
  -1  -8 -20 0.12957 0.89081   0
  -1  -8 -20 0.38872 0.95559   0
   1   8 -20-2.35659 1.23093   0
   1  -8 -20 0.17816 0.83412   0
   1  -8 -20-0.25105 1.02848   0
   1  -8 -20-0.61547 1.11756   0
  -1   8 -20 0.05669  1.3848   0
  -1  -9 -20 4.01407 1.33534   0
  -1  -9 -20 3.86928 1.29512   0
   1   9 -20 3.71644 1.66516   0
  -1  -9 -20 5.28506 1.15033   0
   1  -9 -20  4.8185 1.37556   0
   1  -9 -20 2.41327  1.1825   0
   1  -9 -20 4.31171 1.00553   0
  -1   9 -20 7.12719 1.73756   0
   1  10 -20  0.5829 1.58102   0
  -1 -10 -20-0.33537 1.14185   0
  -1 -10 -20 2.52324 1.15782   0
  -1 -10 -20 0.94222 0.92625   0
  -1  10 -20-0.23955 1.37341   0
   1 -10 -20 0.20761 1.03006   0
   1 -10 -20 0.21559 1.18976   0
   1 -10 -20 0.79849 0.81446   0
   1  11 -20-1.40197 1.56038   0
  -1 -11 -20-0.10297 1.07722   0
  -1 -11 -20 1.76632 0.88712   0
  -1 -11 -20 0.95049 1.19603   0
   1 -11 -20 2.17028 0.79207   0
  -1  11 -20 0.93464 1.51286   0
   1 -11 -20 1.48117 1.23563   0
   1 -11 -20 2.13859  1.1089   0
  -1 -12 -20-0.30622 0.85585   0
   1  12 -20-0.79304 1.44474   0
  -1 -12 -20 0.95008 1.16993   0
  -1 -12 -20 0.74593 1.08356   0
   1 -12 -20 0.55748 1.07571   0
   1 -12 -20 1.06785 0.74593   0
  -1  12 -20 1.13067 1.52326   0
   1 -12 -20-0.54963 0.99719   0
  -1 -13 -20-1.22126 1.07347   0
  -1 -13 -20 0.49784 1.27572   0
   1  13 -20 0.94123 1.47796   0
  -1 -13 -20-0.10112 0.82455   0
   1 -13 -20 0.70009 1.26016   0
   1 -13 -20 0.06223 0.68453   0
   1 -13 -20 0.19447 1.03457   0
  -1  13 -20-1.19793  1.6491   0
   1  14 -20 2.98057 1.70208   0
  -1 -14 -20 1.83301 1.15526   0
  -1 -14 -20  4.0357  1.3478   0
  -1 -14 -20 3.25783 0.95501   0
   1 -14 -20 2.18729 1.23998   0
   1 -14 -20 4.56712 1.17066   0
  -1  14 -20 0.26186 1.66357   0
   1 -14 -20 3.15001 0.80098   0
  -1 -15 -20 0.75449 0.96026   0
  -1 -15 -20  0.4344 1.23462   0
  -1 -15 -20 0.67828  0.8307   0
   1  15 -20 2.44638 1.60043   0
   1 -15 -20 0.77735 0.67828   0
   1 -15 -20 0.71639 1.05933   0
  -1  15 -20 0.17529 1.65378   0
   1 -15 -20 0.89929 1.29559   0
  -1 -16 -20 3.51989 0.92708   0
  -1 -16 -20 4.54496 1.14566   0
  -1 -16 -20 4.63541 1.49991   0
   1  16 -20 0.65574 1.68834   0
   1 -16 -20 3.73094 1.44715   0
   1 -16 -20 2.47222  1.1532   0
  -1  16 -20 2.15565 1.70342   0
  -1  17  20-0.62584 1.19952   0
  -1 -17 -20-0.05215 0.97601   0
   1  17 -20-1.45283 1.54969   0
  -1 -17 -20 1.02071 1.39323   0
  -1  17 -20-2.04887  1.7434   0
   1 -17 -20-0.46193 1.02816   0
   1 -17 -20-1.61674 1.33363   0
   1  17  20 0.55133 1.38578   0
  -1 -18 -20 0.22815 1.08186   0
   1  18 -20 0.64765 1.68535   0
  -1  18  20  0.4195 1.22906   0
  -1 -18 -20 0.46366 1.39097   0
   1  18  20  1.0745 1.24378   0
   1 -18 -20-0.73596 1.35417   0
   1 -18 -20-0.01472 1.04507   0
  -1  18 -20-3.41486 1.50136   0
  -1  19  20 1.19879 1.25691   0
   1  19 -20 0.71927 1.96166   0
  -1 -19 -20 1.02442 1.07528   0
  -1 -19 -20 0.69748 1.38769   0
   1 -19 -20 0.13078 1.40949   0
   1  19  20 0.90817 1.35136   0
   1 -19 -20 3.31302 1.14067   0
  -1  19 -20 1.05348  1.8672   0
  -1 -20 -20 -0.3226   1.061   0
   1  20 -20 1.41228 2.00013   0
  -1 -20 -20 1.41228 1.44096   0
  -1  20  20 1.34776 1.30475   0
  -1  20 -20 0.17206 1.74922   0
   1  20  20  2.1005 1.29041   0
   1 -20 -20 1.84242  1.4768   0
   1 -20 -20 1.03233 1.01082   0
  -1 -21 -20 1.34342  1.0606   0
  -1  21  20 1.80301 1.22322   0
  -1 -21 -20  3.4929 1.57675   0
   1  21  20 2.27675 1.31514   0
   1 -21 -20 2.62321  1.0111   0
  -1  21 -20-0.61515  1.7111   0
   1 -21 -20  0.8909 1.51312   0
  -1  22  20-0.06274 1.28961   0
  -1 -22 -20 0.10456 1.47085   0
  -1 -22 -20-0.92712 0.96895   0
  -1  22 -20 2.92776 2.11914   0
   1 -22 -20-0.77376 1.46388   0
   1 -22 -20 2.52345 1.07351   0
   1  22  20 0.75982 1.31749   0
  -1 -23 -20 0.64577 1.53199   0
  -1  23  20  0.7076 1.35337   0
  -1 -23 -20 0.35036 1.01675   0
   1 -23 -20 -2.7617 1.26406   0
   1 -23 -20 0.70073 0.90683   0
  -1  23 -20 3.21512  1.8274   0
   1  23  20-0.34349 1.32589   0
  -1 -24 -20 2.71403 1.15059   0
  -1 -24 -20 1.62436 1.67174   0
  -1  24  20 4.16242 1.35363   0
   1 -24 -20 3.24195 1.59052   0
   1  24  20 3.71572 1.33333   0
   1 -24 -20 3.32317 1.67174   0
  -1 -25 -20-0.68659 1.56649   0
  -1  25  20-0.74658 1.36652   0
  -1 -25 -20-1.30652 1.03988   0
   1  25  20-0.23331 1.19987   0
   1 -25 -20-1.60649 1.49983   0
   1   0 -21 2.91067 1.28364   0
   1   0 -21 0.83396 1.12012   0
  -1   0 -21 0.15535 1.13647   0
  -1   0 -21 1.65974 1.21823   0
  -1   0 -21-0.04906 1.11194   0
   1   0 -21 1.24276 1.02201   0
   1   1 -21 15.8715 2.16578   0
   1   1 -21 14.5475 2.09223   0
  -1  -1 -21 13.6649 2.04319   0
   1   1 -21 10.9106 2.04319   0
  -1  -1 -21 13.1663 1.98598   0
  -1  -1 -21  15.422 2.07588   0
  -1   1 -21 18.5767 2.19847   0
   1  -1 -21 15.9614 2.02684   0
   1  -1 -21 12.5779 2.07588   0
  -1   1 -21 19.5656 2.15761   0
  -1   1 -21 17.6041 2.17395   0
   1  -1 -21 15.3975  2.0105   0
  -1  -2 -21 0.83262 1.06118   0
  -1  -2 -21 0.89792 1.12648   0
   1   2 -21 2.60398 1.28974   0
  -1  -2 -21 1.54279 1.20811   0
   1   2 -21 2.04073  1.2326   0
   1   2 -21-0.36733 1.06934   0
  -1   2 -21 2.09787 1.13465   0
   1  -2 -21 3.14273 1.24893   0
  -1   2 -21 2.65295  1.2326   0
   1  -2 -21 2.25297 1.05302   0
   1  -2 -21 2.00808 1.09383   0
  -1   2 -21 2.39174 1.24077   0
  -1  -3 -21  2.6558 1.22199   0
  -1  -3 -21 2.86761 1.14053   0
  -1  -3 -21 3.76374 1.27902   0
   1   3 -21 3.92667 1.26273   0
   1   3 -21 2.87576 1.35234   0
   1   3 -21 4.56211  1.3279   0
   1  -3 -21 4.42361 1.17311   0
   1  -3 -21 2.59877 1.27087   0
  -1   3 -21 4.30141 1.25458   0
   1  -3 -21 3.97555 1.23829   0
  -1   3 -21 3.33197 1.40937   0
  -1   3 -21 4.08146 1.31161   0
   1   4 -21 7.06781 1.58416   0
  -1  -4 -21 7.49025 1.39731   0
  -1  -4 -21 4.52502 1.37294   0
   1   4 -21 4.33817 1.51105   0
  -1  -4 -21 5.28867 1.30795   0
  -1   4 -21 6.32041  1.4948   0
  -1   4 -21 5.08557 1.42169   0
  -1   4 -21 6.49101 1.64916   0
   1  -4 -21 8.35139 1.29983   0
   1  -4 -21   6.556 1.51105   0
   1  -4 -21 6.94595 1.43793   0
   1   5 -21 28.4538  3.2218   0
  -1  -5 -21 33.4484 3.04371   0
  -1  -5 -21 23.2002  3.0518   0
   1   5 -21 21.1603 3.12466   0
  -1  -5 -21 28.8424 3.13275   0
  -1   5 -21 22.7792  3.0518   0
   1  -5 -21 32.8251 2.95466   0
  -1   5 -21 32.5094  3.2137   0
  -1   5 -21  27.361 3.13275   0
   1  -5 -21 31.3842 3.01942   0
   1  -5 -21 21.9617 3.06799   0
  -1  -6 -21  2.8371 1.08809   0
  -1  -6 -21 0.70122 1.03973   0
  -1  -6 -21 1.64423 1.03167   0
   1   6 -21 2.78068 1.49915   0
  -1   6 -21 1.05585 1.31377   0
   1  -6 -21 2.65172 1.02361   0
   1  -6 -21 2.74038 1.30571   0
   1  -6 -21 1.55557 0.93495   0
  -1  -7 -21 7.93887 1.74014   0
   1   7 -21 11.1786 2.13307   0
  -1  -7 -21 10.3927 1.67598   0
  -1  -7 -21 15.0277  1.7241   0
   1  -7 -21 15.3324 1.61183   0
   1  -7 -21 9.55872 1.74014   0
  -1   7 -21 14.8192 2.24534   0
   1  -7 -21  6.8162 1.74014   0
  -1  -8 -21 0.37471 1.17993   0
  -1  -8 -21 0.52619 1.10818   0
   1   8 -21 0.23918 1.54667   0
  -1  -8 -21 1.87354 1.02846   0
   1  -8 -21 1.29155 0.98859   0
   1  -8 -21-1.15602 1.11615   0
   1  -8 -21 3.04551 0.91684   0
  -1   8 -21 2.01705 1.45897   0
  -1  -9 -21 21.7263 2.50292   0
  -1  -9 -21 23.5877 2.42371   0
  -1  -9 -21 19.7065 2.57421   0
   1   9 -21 18.0907 2.70094   0
   1  -9 -21 18.2571   2.495   0
  -1   9 -21 21.1639  2.7643   0
   1  -9 -21 24.1025 2.33659   0
   1  -9 -21 23.3184 2.59005   0
  -1 -10 -21 2.09173 1.17955   0
   1  10 -21-1.34468   1.384   0
  -1 -10 -21 0.03145 1.19528   0
  -1 -10 -21 1.11664 0.96723   0
   1 -10 -21-0.53473 1.17168   0
   1 -10 -21-1.82437 1.02227   0
  -1  10 -21-0.53473   1.384   0
   1 -10 -21 0.19659 0.80209   0
   1  11 -21 2.14552 1.59159   0
  -1 -11 -21 5.57055 1.09226   0
  -1 -11 -21 5.29748 1.41214   0
  -1 -11 -21 3.62008 1.27171   0
  -1  11 -21 4.93079 1.87245   0
   1 -11 -21 2.28595 1.34973   0
   1 -11 -21 4.21302  1.2561   0
   1 -11 -21 2.45759 0.92062   0
  -1 -12 -21-0.11603 1.12167   0
  -1 -12 -21-0.80451 0.88186   0
  -1 -12 -21 1.04431 1.20676   0
   1  12 -21-0.65753 1.44657   0
   1 -12 -21 0.07736  1.2145   0
  -1  12 -21-0.47187 1.48524   0
   1 -12 -21-0.70394 1.01337   0
   1 -12 -21 0.71942 0.73489   0
   1  13 -21 0.42159 1.50239   0
  -1 -13 -21 0.75119 0.89684   0
  -1 -13 -21 0.29128 1.13446   0
  -1 -13 -21 0.49824 1.29543   0
  -1  13 -21 0.29128 1.56371   0
   1 -13 -21 1.33375 1.29543   0
   1 -13 -21 1.24944 0.75886   0
   1 -13 -21 0.79719 1.09613   0
  -1 -14 -21  3.8031 1.41952   0
  -1 -14 -21 4.24338 1.00201   0
   1  14 -21 2.09512  1.6093   0
  -1 -14 -21 2.22417 1.24493   0
   1 -14 -21 3.50705 1.22215   0
   1 -14 -21 1.61689 1.39675   0
  -1  14 -21  3.4615 1.76871   0
   1 -14 -21 3.90178  0.8426   0
   1  15 -21 5.19917 1.84826   0
  -1 -15 -21  6.4614 1.14953   0
  -1 -15 -21   7.934 1.43503   0
  -1 -15 -21   5.665 1.55524   0
   1 -15 -21 7.31791 1.39747   0
  -1  15 -21 3.20065 1.83323   0
   1 -15 -21 3.58382 1.54773   0
  -1 -16 -21 0.68377 1.09997   0
  -1 -16 -21-0.47566 1.30064   0
   1  16 -21 0.42364  1.6351   0
  -1  16 -21 1.50132 1.78374   0
   1 -16 -21 0.35675 1.07024   0
   1 -16 -21-0.22297  1.3601   0
  -1 -17 -21 1.74116 1.14608   0
  -1  17  21 1.03588 1.35179   0
  -1 -17 -21-0.97711 1.34444   0
   1  17 -21 1.88809 1.70443   0
   1 -17 -21 1.24159 1.06527   0
   1 -17 -21   2.204 1.41791   0
   1  17  21-1.13139 1.30771   0
  -1  17 -21 2.43175 1.73381   0
  -1  18  21-0.20322 1.29915   0
   1  18 -21-1.83622 1.66204   0
  -1 -18 -21 0.63143  1.1177   0
  -1 -18 -21 2.15557 1.43704   0
   1 -18 -21  0.6532  1.0669   0
   1 -18 -21-0.26854 1.42253   0
  -1  18 -21 0.50079 1.74187   0
   1  18  21 0.66046 1.29189   0
   1  19 -21  11.796 2.84508   0
  -1 -19 -21 10.3125  2.2431   0
  -1  19  21 18.2314 2.33626   0
  -1 -19 -21 17.3356 2.10693   0
  -1  19 -21 11.5953 2.64442   0
   1 -19 -21 15.3577 2.37209   0
   1  19  21 22.9613 2.59425   0
   1 -19 -21  16.318 2.06394   0
  -1 -20 -21 0.09195 0.94777   0
   1  20 -21 0.38194 1.87433   0
  -1 -20 -21-0.72144 1.29435   0
  -1  20  21-1.06801  1.2802   0
   1  20  21-0.95485 1.21655   0
  -1  20 -21 -1.2802 1.73287   0
   1 -20 -21 0.48096 1.06094   0
   1 -20 -21 -0.2617 1.44995   0
  -1 -21 -21 2.51893 1.06758   0
  -1 -21 -21 0.67683 1.49322   0
  -1  21  21  1.4653 1.23504   0
   1 -21 -21 0.29306 1.15131   0
   1  21  21 4.04006 1.40251   0
   1 -21 -21 0.80941 1.49322   0
  -1  21 -21 0.04187 1.80023   0
  -1 -22 -21 1.05966 1.52756   0
  -1  22  21 1.97482 1.38994   0
  -1 -22 -21-0.68121 1.01837   0
   1 -22 -21-0.42662 1.48627   0
   1  22  21 0.48166 1.37618   0
  -1  22 -21 1.38306 2.09867   0
   1 -22 -21-1.78903 0.96332   0
  -1  23  21 7.73265 1.84498   0
  -1 -23 -21 11.8703 1.64828   0
  -1 -23 -21 7.19001 1.93995   0
   1 -23 -21 8.89933 2.04169   0
   1 -23 -21 8.22103 1.58723   0
   1  23  21 8.26173  1.9196   0
  -1  23 -21 11.8567 2.45546   0
  -1  24  21-0.06684 1.20319   0
  -1 -24 -21-1.51735 1.55746   0
  -1 -24 -21-0.14706 1.07618   0
   1 -24 -21-0.49464 1.52404   0
   1  24  21 0.75533 1.27671   0
  -1 -25 -21-0.25024 1.58704   0
  -1  25  21-0.70462 1.22485   0
  -1 -25 -21-0.17122 1.44875   0
   1  25  21 1.26436 1.27095   0
   1 -25 -21 0.63218 1.69899   0
   1   0 -22 15.8007 2.02635   0
  -1   0 -22 11.1851 1.99419   0
  -1   0 -22 12.6084 1.97006   0
   1   0 -22 16.3556 2.09872   0
   1   0 -22 11.6354 1.97006   0
  -1   0 -22 15.6399 2.09872   0
  -1  -1 -22 2.66056 1.24588   0
   1   1 -22 2.90169 1.29411   0
  -1  -1 -22 1.09316 1.18158   0
  -1  -1 -22 1.11727 1.13335   0
   1   1 -22-0.49031 1.06101   0
   1   1 -22 2.29885 1.26999   0
  -1   1 -22 3.84213  1.3986   0
  -1   1 -22 3.05441 1.22177   0
   1  -1 -22  3.9627 1.31018   0
  -1   1 -22 2.17024 1.28607   0
   1  -1 -22 3.71353 1.24588   0
   1  -1 -22 1.57543 1.09316   0
  -1  -2 -22 5.09811 1.35682   0
  -1  -2 -22 5.04191 1.35682   0
   1   2 -22 4.39963  1.4371   0
   1   2 -22 3.21943 1.26851   0
   1   2 -22 3.21943 1.32471   0
  -1  -2 -22 3.90989 1.22033   0
  -1   2 -22 3.48438 1.28456   0
   1  -2 -22 5.34699 1.25245   0
  -1   2 -22 3.82157 1.33273   0
   1  -2 -22 4.45583 1.22033   0
   1  -2 -22 3.46029 1.36485   0
  -1   2 -22 3.50043 1.37288   0
   1   3 -22  0.9936 1.18591   0
   1   3 -22-0.82533 1.21796   0
  -1  -3 -22 0.20032 1.11379   0
  -1  -3 -22-0.73718 0.97757   0
  -1  -3 -22 1.09776 1.16988   0
   1  -3 -22-1.08975  1.1218   0
  -1   3 -22 0.16026 1.14584   0
  -1   3 -22-0.20032 1.09776   0
   1  -3 -22 1.59456 1.18591   0
   1  -3 -22 1.04969 1.03366   0
  -1   3 -22 0.90546 1.19392   0
   1   4 -22-0.76715 1.11876   0
  -1  -4 -22 1.55827 1.19867   0
  -1  -4 -22 3.13252  1.2626   0
   1   4 -22 0.73518 1.27858   0
  -1  -4 -22 2.56515 1.09478   0
   1  -4 -22-0.13585  1.1667   0
  -1   4 -22 -0.0879 1.21465   0
   1  -4 -22 1.15871 1.11876   0
   1  -4 -22 0.06393 1.00688   0
  -1   4 -22 1.39845 1.14273   0
  -1   4 -22 1.94184 1.44639   0
  -1  -5 -22 5.92475  1.4573   0
   1   5 -22 5.94864 1.52897   0
  -1  -5 -22 7.18297 1.40952   0
  -1  -5 -22 5.67789 1.35377   0
  -1   5 -22   7.828 1.80769   0
   1  -5 -22 6.06013 1.31396   0
   1  -5 -22  5.0886 1.49712   0
   1  -5 -22 7.69262 1.34581   0
  -1  -6 -22 1.12603 1.16568   0
  -1  -6 -22 0.18238 1.18154   0
  -1  -6 -22-0.15067  1.0388   0
   1   6 -22 0.00793  1.2767   0
   1  -6 -22 0.95951  1.1181   0
  -1   6 -22 0.57095 1.30049   0
   1  -6 -22 0.19032 0.91193   0
   1  -6 -22 0.20617 1.20533   0
  -1  -7 -22-0.26828 1.15992   0
   1   7 -22 0.59968 1.28616   0
  -1  -7 -22 2.56444 1.07312   0
  -1  -7 -22 2.47764 1.19937   0
   1  -7 -22  0.5839 0.89164   0
   1  -7 -22 0.81273 0.97843   0
  -1   7 -22 0.65492 1.39663   0
   1  -7 -22 1.13624 1.23882   0
   1   8 -22 2.18117 1.49858   0
  -1  -8 -22 4.55849 1.13766   0
  -1  -8 -22  4.1662 1.29458   0
  -1  -8 -22 4.07989 1.32596   0
  -1   8 -22 3.28745 1.54565   0
   1  -8 -22  3.3816 1.27889   0
   1  -8 -22 3.21684 1.36519   0
   1  -8 -22 2.89515 1.00428   0
  -1  -9 -22  4.0228  1.4033   0
  -1  -9 -22 6.43961 1.25518   0
  -1  -9 -22 4.90377  1.4033   0
   1   9 -22 5.37933 1.70735   0
   1  -9 -22 4.57633 1.23179   0
  -1   9 -22 7.19583 1.89446   0
   1  -9 -22 5.60542 1.12264   0
   1  -9 -22 5.60542 1.50465   0
  -1 -10 -22 4.61388 1.40894   0
  -1 -10 -22 5.91444  1.2154   0
   1  10 -22 4.19585 1.67215   0
  -1 -10 -22  4.1494 1.34701   0
   1 -10 -22 4.87709 1.02961   0
   1 -10 -22  2.6166 1.35475   0
  -1  10 -22 3.88619 1.78052   0
   1 -10 -22 3.29784 1.27733   0
   1  11 -22-0.64529 1.43655   0
  -1 -11 -22  -1.498 0.96794   0
  -1 -11 -22-1.15999 1.25986   0
  -1 -11 -22 0.96026 0.92185   0
   1 -11 -22 0.13828 0.76052   0
   1 -11 -22 -1.2829 1.13695   0
   1 -11 -22-1.65933 1.03708   0
  -1  11 -22 0.06146 1.50568   0
  -1 -12 -22 0.26664 0.92182   0
  -1 -12 -22   1.577 1.17323   0
   1  12 -22 0.38092 1.50844   0
  -1 -12 -22-0.11428 1.21894   0
   1 -12 -22-0.78469 0.73898   0
  -1  12 -22-0.51043 1.50082   0
   1 -12 -22-1.43225 1.07419   0
   1 -12 -22-0.52567 1.21894   0
  -1 -13 -22 0.93628 0.90607   0
  -1 -13 -22-0.69466 1.29115   0
   1  13 -22-0.52099 1.44972   0
  -1 -13 -22-0.61915 1.15524   0
   1 -13 -22 0.50589 1.14769   0
  -1  13 -22-2.51435 1.50257   0
   1 -13 -22-1.38931 1.04953   0
   1 -13 -22-0.05285 0.72486   0
  -1 -14 -22 0.34404 1.16674   0
  -1 -14 -22-0.72547 0.84514   0
  -1 -14 -22-0.19446 1.15178   0
   1  14 -22 1.15178  1.5033   0
   1 -14 -22-0.59085 1.11438   0
   1 -14 -22-0.70303 1.30884   0
  -1  14 -22 0.59833 1.57809   0
   1  15 -22  0.1851 1.56221   0
  -1 -15 -22 0.88106  1.3623   0
  -1 -15 -22 0.91067 1.17721   0
  -1  15 -22 1.24384 1.91759   0
   1 -15 -22 1.08096   1.155   0
   1 -15 -22 0.89586  1.3623   0
  -1 -16 -22-1.27431 1.37684   0
   1  16 -22-1.77232 1.54529   0
  -1 -16 -22-1.53796 1.11319   0
   1 -16 -22-0.70307 1.04728   0
  -1  16 -22 0.91546 1.63317   0
   1 -16 -22 -1.2377 1.30361   0
   1  17 -22-2.62826 1.75941   0
  -1 -17 -22-0.02172 1.40463   0
  -1 -17 -22-2.93235 1.07158   0
  -1  17 -22-0.01448 1.68701   0
   1  17  22-0.47786 1.35395   0
   1 -17 -22-0.64439 1.10054   0
   1 -17 -22 0.04344 1.33223   0
  -1  18  22  6.9111 1.81005   0
   1  18 -22  4.4357 2.21069   0
  -1 -18 -22 6.10266 1.70989   0
  -1 -18 -22 5.80218 1.44518   0
  -1  18 -22 2.07476  2.0533   0
   1 -18 -22 5.58039 1.65981   0
   1 -18 -22 6.56054 1.38794   0
   1  18  22 5.85941 1.70989   0
  -1 -19 -22-0.31797 1.11641   0
  -1  19  22 0.21904  1.2224   0
   1  19 -22-1.87953 1.87247   0
  -1 -19 -22-1.01043 1.38492   0
   1 -19 -22 1.89367 1.11641   0
   1 -19 -22 0.40276 1.41318   0
  -1  19 -22 0.60767 1.82301   0
   1  19  22 1.29306 1.52624   0
   1  20 -22-3.57141 1.89034   0
  -1 -20 -22-1.58342 1.42298   0
  -1 -20 -22 2.24608  1.2207   0
  -1  20  22-0.67661 1.38113   0
   1 -20 -22-1.36718 1.42996   0
   1  20  22-1.18582 1.31138   0
  -1  20 -22-3.22264 1.66015   0
   1 -20 -22 0.04185 1.11607   0
  -1 -21 -22 1.23897 1.45923   0
  -1 -21 -22-0.10325 1.06001   0
  -1  21  22 0.17896 1.30092   0
   1 -21 -22-0.60572 1.04624   0
   1  21  22-1.04624 1.23897   0
   1 -21 -22 1.19079 1.54871   0
  -1  21 -22 -1.3904 1.94793   0
  -1 -22 -22 2.38311 1.18137   0
  -1  22  22-2.07759 1.38506   0
  -1 -22 -22 -0.5839 1.51406   0
   1  22  22 0.48205 1.45974   0
  -1  22 -22  -0.645  2.0029   0
   1 -22 -22-2.95343 1.10669   0
   1 -22 -22-2.30164 1.31716   0
  -1  23  22 0.40838 1.41259   0
  -1 -23 -22 3.09297 1.05777   0
  -1 -23 -22-1.23853 1.57326   0
   1 -23 -22-1.80758 1.50632   0
   1  23  22 0.41507 1.55987   0
  -1  23 -22 2.52392 1.82766   0
  -1 -24 -22 2.26353 1.14166   0
  -1 -24 -22-0.38935 1.58381   0
  -1  24  22-0.36956 1.22085   0
   1  24  22-2.07215 1.18786   0
   1 -24 -22 1.18126  1.6168   0
  -1   0 -23 8.35645 1.61279   0
   1   0 -23 8.72011 1.65232   0
  -1   0 -23  9.9297   1.763   0
  -1   0 -23  7.3366 1.52582   0
   1   0 -23 5.93727 1.46258   0
   1   0 -23 9.19446 1.66022   0
   1   1 -23 3.76173 1.43041   0
  -1  -1 -23 2.33923 1.20913   0
   1   1 -23 4.48089  1.3988   0
   1   1 -23 2.92404 1.27235   0
  -1  -1 -23 6.65416  1.4225   0
  -1  -1 -23 2.84501 1.34348   0
   1  -1 -23 5.46874 1.35138   0
  -1   1 -23 3.68271 1.27235   0
   1  -1 -23 5.53987 1.45412   0
   1  -1 -23 4.77329 1.37509   0
  -1   1 -23  4.5204  1.3988   0
  -1   1 -23 6.41708 1.51734   0
  -1  -2 -23-2.10764 1.00251   0
  -1  -2 -23   1.784 1.12881   0
  -1  -2 -23-0.16577 1.09724   0
   1   2 -23-2.07607 1.16828   0
   1   2 -23-1.05777 1.21564   0
   1   2 -23 0.26839 1.19986   0
   1  -2 -23-0.49731  1.0104   0
  -1   2 -23  0.5052 1.15249   0
  -1   2 -23 1.82346 1.18407   0
   1  -2 -23-0.95515 1.16828   0
   1  -2 -23-1.04198 1.04987   0
  -1   2 -23 0.79727 1.15249   0
  -1  -3 -23  7.6267 1.52061   0
  -1  -3 -23 6.90973 1.51273   0
   1   3 -23 6.73639 1.63879   0
   1   3 -23 7.61882 1.60728   0
  -1  -3 -23 5.99578  1.4891   0
  -1   3 -23 7.57943 1.51273   0
  -1   3 -23 6.07457 1.50485   0
   1  -3 -23 5.64124 1.35516   0
  -1   3 -23  2.7891 1.52061   0
   1  -3 -23 6.76003 1.48122   0
   1  -3 -23 8.46973 1.58364   0
   1   4 -23 0.59721 1.36729   0
  -1  -4 -23 1.38301 1.13941   0
   1   4 -23 0.87224 1.31228   0
  -1  -4 -23 3.55181  1.2337   0
  -1  -4 -23 1.10012 1.22585   0
  -1   4 -23 1.10798 1.25728   0
   1  -4 -23   3.929 1.34372   0
  -1   4 -23 1.87806 1.44587   0
   1  -4 -23 3.22178 1.12369   0
   1  -4 -23 0.11001 1.02154   0
  -1   4 -23 2.58528 1.22585   0
   1   5 -23 3.15606 1.58195   0
  -1  -5 -23 4.58921 1.26086   0
  -1  -5 -23 3.60245 1.23736   0
  -1  -5 -23 2.61569   1.347   0
   1  -5 -23 4.15065 1.18254   0
   1  -5 -23 3.92354 1.44098   0
  -1   5 -23 4.00968 1.58978   0
   1  -5 -23 3.37534 1.26086   0
  -1  -6 -23 3.33028 1.29467   0
  -1  -6 -23 3.80603 1.12309   0
   1   6 -23 1.66124 1.56765   0
  -1  -6 -23 0.70193 1.22448   0
   1  -6 -23 5.84163 1.29467   0
   1  -6 -23 2.67514 1.38047   0
  -1   6 -23 3.89182 1.65344   0
   1  -6 -23 2.50356  1.0763   0
  -1  -7 -23-0.41913 1.16425   0
   1   7 -23-1.40486 1.50576   0
  -1  -7 -23 1.44367 1.07887   0
  -1  -7 -23 0.41913  1.0323   0
  -1   7 -23 -0.4657   1.498   0
   1  -7 -23-0.49675 0.96245   0
   1  -7 -23-1.33501 1.17977   0
   1  -7 -23-2.08789 1.07887   0
  -1  -8 -23 1.12695 1.08836   0
   1   8 -23 1.35852 1.59009   0
  -1  -8 -23 0.76417 1.04977   0
  -1  -8 -23-0.23157  1.1887   0
   1  -8 -23 2.02234 1.24274   0
   1  -8 -23 0.81048 0.91083   0
  -1   8 -23-0.10035 1.31993   0
   1  -8 -23 0.37822 1.01889   0
  -1  -9 -23 8.03162 1.78736   0
  -1  -9 -23 10.2946 1.79503   0
   1   9 -23 13.5625  2.2553   0
  -1  -9 -23 13.9384 1.65695   0
   1  -9 -23 12.0436 1.54189   0
  -1   9 -23 9.77296 2.03284   0
   1  -9 -23  7.2952 1.78736   0
   1  -9 -23 9.77296 1.74134   0
   1  10 -23 0.81519 1.61513   0
  -1 -10 -23 1.75227 1.02089   0
  -1 -10 -23 1.45514 1.07422   0
  -1 -10 -23 -0.5333 1.18849   0
   1 -10 -23 2.16367 0.91423   0
   1 -10 -23  0.5333  1.3561   0
   1 -10 -23 1.90464 1.16564   0
  -1  10 -23-0.30474 1.45514   0
  -1 -11 -23 2.80533 1.28546   0
   1  11 -23 3.19097 1.81477   0
  -1 -11 -23 4.60498 1.10398   0
  -1 -11 -23 3.03218 1.40645   0
   1 -11 -23 2.56336 1.33083   0
  -1  11 -23 2.25334 1.59548   0
   1 -11 -23 1.90551 1.18716   0
   1 -11 -23 2.91119 0.93007   0
  -1 -12 -23-0.18001 1.17005   0
  -1 -12 -23-1.06504 1.24505   0
   1  12 -23-0.80253 1.65006   0
  -1 -12 -23 0.55502 0.93754   0
  -1  12 -23-0.63753 1.70257   0
   1 -12 -23-0.21751 1.29005   0
   1 -12 -23 0.32251 1.15504   0
   1 -12 -23-1.65756 0.73503   0
   1  13 -23 7.30868 2.05208   0
  -1 -13 -23 6.03728 1.49445   0
  -1 -13 -23 5.29377  1.5688   0
  -1 -13 -23 7.13023 1.23422   0
  -1  13 -23 2.87737  1.9926   0
   1 -13 -23 4.81049 1.57624   0
   1 -13 -23 5.46478 1.42753   0
  -1 -14 -23-2.57774 1.25204   0
  -1 -14 -23-0.33879 1.20785   0
   1  14 -23-1.25204 1.66448   0
   1 -14 -23 0.22831  1.1342   0
  -1  14 -23-0.60393 1.60556   0
   1 -14 -23-1.27414 1.27414   0
  -1 -15 -23 3.10586 1.47273   0
  -1 -15 -23 -1.8154 1.20298   0
   1  15 -23-0.98425 1.84456   0
   1 -15 -23-2.39137  1.1082   0
   1 -15 -23  1.1082 1.33421   0
  -1  15 -23-1.74978 1.63313   0
  -1 -16 -23 1.91873 1.45708   0
   1  16 -23-2.52464 1.76725   0
  -1 -16 -23 -0.3246 1.21904   0
  -1  16 -23-0.93772 1.73118   0
   1 -16 -23 2.09184 1.40659   0
   1 -16 -23-0.54821 1.13969   0
   1  17 -23 3.56639 2.06137   0
  -1 -17 -23 1.73326 1.24824   0
  -1 -17 -23 5.28539 1.60487   0
  -1  17 -23-0.59202 1.64767   0
   1 -17 -23  2.1541 1.51928   0
   1 -17 -23 0.79887 1.14838   0
   1  18 -23-0.83891  1.9598   0
  -1 -18 -23-0.33838 1.39583   0
  -1  18  23-2.16424 1.35353   0
  -1 -18 -23-2.10079 1.09974   0
   1 -18 -23-1.06449 1.05745   0
   1 -18 -23-1.57207 1.37468   0
  -1  18 -23-3.40497 1.63551   0
   1  18  23-1.71306 1.56502   0
  -1 -19 -23 3.62833 1.36497   0
  -1 -19 -23 1.50426 1.51122   0
  -1  19  23 5.70364 1.66443   0
   1  19 -23-0.68249 2.08228   0
   1  19  23 4.22724  1.4764   0
   1 -19 -23  3.3219 1.27444   0
  -1  19 -23-0.42481 1.90122   0
   1 -19 -23 3.87207 1.64354   0
  -1 -20 -23 -2.4756 1.41659   0
  -1  20  23-0.13753 1.28594   0
   1  20 -23-0.44011 1.91859   0
  -1 -20 -23 1.73292 1.17591   0
   1 -20 -23-1.40972 1.16903   0
   1 -20 -23-1.03838 1.41659   0
  -1  20 -23-6.14775 1.86358   0
   1  20  23 0.47449 1.38221   0
  -1 -21 -23 4.27613 1.74439   0
  -1  21  23 5.23995 1.55434   0
  -1 -21 -23 4.62229  1.3575   0
   1 -21 -23 1.04528 1.63579   0
   1 -21 -23 3.66525 1.28963   0
  -1  21 -23 1.64258   2.172   0
   1  21  23 6.77393 1.77833   0
  -1 -22 -23-0.58933 1.52691   0
  -1 -22 -23 0.81703  1.0983   0
  -1  22  23-0.97776 1.37957   0
  -1  22 -23-0.25448 2.11624   0
   1  22  23-1.48003 1.58048   0
   1 -22 -23-1.92872 1.13848   0
   1 -22 -23-1.17197  1.5336   0
  -1 -23 -23 2.51003 1.30125   0
  -1  23  23  0.4954 1.63152   0
  -1 -23 -23-1.25501 1.53244   0
  -1  23 -23 1.94197 1.93536   0
   1 -23 -23-1.26162 1.57207   0
   1  23  23 2.12031 1.39373   0
   1   0 -24 1.57744 1.25884   0
   1   0 -24 1.51527 1.14228   0
  -1   0 -24-0.36522  1.2433   0
   1   0 -24 0.05439 1.25884   0
  -1   0 -24 0.36522 1.10343   0
  -1   0 -24-1.53858 1.15782   0
   1   1 -24 3.65861 1.45257   0
   1   1 -24 5.62385 1.54578   0
  -1  -1 -24 4.28003 1.41373   0
  -1  -1 -24 6.33072 1.45257   0
   1   1 -24 4.13244 1.46034   0
  -1  -1 -24 7.81436 1.56909   0
  -1   1 -24  6.4317 1.55355   0
   1  -1 -24 2.73425 1.42927   0
  -1   1 -24 5.13448  1.4448   0
   1  -1 -24 6.52491 1.41373   0
   1  -1 -24 2.56336 1.39819   0
  -1   1 -24 4.69949 1.36712   0
  -1  -2 -24-0.84574 1.07852   0
   1   2 -24-0.03104  1.2725   0
   1   2 -24 0.74488 1.28026   0
   1   2 -24-1.21042 1.07076   0
  -1  -2 -24 1.79236 1.24922   0
  -1  -2 -24 0.63625 1.17163   0
  -1   2 -24-0.30261  1.2337   0
  -1   2 -24 0.45779 1.33457   0
  -1   2 -24 2.34326 1.22594   0
   1  -2 -24-0.24053 1.24146   0
   1  -2 -24-1.48199 1.01645   0
   1  -2 -24-1.00093 1.10955   0
  -1  -3 -24-0.49567 1.10751   0
  -1  -3 -24-2.88107 1.16172   0
   1   3 -24-0.71252 1.33985   0
  -1  -3 -24 0.85193 1.24691   0
   1   3 -24 0.47243 1.36309   0
  -1   3 -24-1.57219 1.09202   0
   1  -3 -24-2.12208 1.14623   0
   1  -3 -24 1.16947 1.09202   0
  -1   3 -24 1.67288 1.27015   0
   1  -3 -24-1.63415 1.21593   0
  -1   3 -24 0.66605 1.25466   0
  -1  -4 -24 0.60254 1.12011   0
   1   4 -24 0.64889 1.31323   0
   1   4 -24-0.67206  1.3364   0
  -1  -4 -24 0.25492 1.09693   0
  -1  -4 -24  1.2128 1.28233   0
  -1   4 -24-0.99651 1.15101   0
   1  -4 -24-0.40942 1.19735   0
   1  -4 -24 -0.1854 0.98878   0
   1  -4 -24 0.16995 1.02741   0
  -1   4 -24 0.53302 1.29778   0
  -1   4 -24-0.44804  1.3055   0
  -1  -5 -24 18.0244 2.03265   0
  -1  -5 -24 17.7164 2.19434   0
  -1  -5 -24 13.0659 2.11734   0
   1   5 -24 14.8291 2.27133   0
   1  -5 -24 18.8174 2.02495   0
   1  -5 -24 12.9658 2.06345   0
  -1   5 -24  12.681 2.20204   0
   1  -5 -24 11.5183 2.12504   0
  -1  -6 -24-0.78987 1.24232   0
  -1  -6 -24 0.43711 1.08894   0
  -1  -6 -24-0.22239 1.05827   0
   1   6 -24 0.32208 1.32667   0
  -1   6 -24 -2.0782 1.40336   0
   1  -6 -24-0.67484 0.97391   0
   1  -6 -24-0.84355 0.97391   0
   1  -6 -24-0.56748 1.27299   0
   1   7 -24-0.38163  1.3586   0
  -1  -7 -24-0.25188 1.01514   0
  -1  -7 -24  0.7251 1.26701   0
  -1  -7 -24-1.34334 1.16779   0
   1  -7 -24-0.12212 0.98461   0
  -1   7 -24-0.45796 1.54179   0
   1  -7 -24-1.29754 1.25175   0
   1  -7 -24 0.15265 1.14489   0
  -1  -8 -24 1.07801 1.05523   0
   1   8 -24 0.93376 1.42722   0
  -1  -8 -24 1.10837 1.24502   0
  -1  -8 -24-0.23534  1.2678   0
  -1   8 -24-0.91099 1.56387   0
   1  -8 -24 0.58455 0.96413   0
   1  -8 -24 0.34162  1.2602   0
   1  -8 -24 1.32094 1.18429   0
  -1  -9 -24-1.60725 1.24505   0
  -1  -9 -24 0.65648 1.04131   0
  -1  -9 -24  0.7093  1.0715   0
   1   9 -24-0.58102 1.46388   0
   1  -9 -24-0.72439 1.22241   0
   1  -9 -24-0.12828 0.99604   0
  -1   9 -24 3.00321  1.6827   0
   1  -9 -24 0.10564 0.88285   0
  -1 -10 -24-1.42411 1.21424   0
  -1 -10 -24 1.97127 1.03436   0
   1  10 -24-1.79138 1.39413   0
  -1 -10 -24 0.30731 1.22174   0
   1 -10 -24-0.83198 0.86196   0
  -1  10 -24 0.17239 1.67146   0
   1 -10 -24 1.02686 1.27421   0
   1 -10 -24-2.01624 1.09432   0
  -1 -11 -24  5.8185 1.25745   0
  -1 -11 -24 5.41672 1.53275   0
  -1 -11 -24 7.44054 1.54019   0
   1  11 -24 4.55361 1.82293   0
   1 -11 -24 5.16374 1.42858   0
   1 -11 -24 6.28726 1.14584   0
   1 -11 -24 5.66969 1.57739   0
  -1  11 -24 5.71434 1.88246   0
  -1 -12 -24  1.2326  1.2695   0
   1  12 -24-2.56115 1.46879   0
  -1 -12 -24 0.91522 0.95951   0
  -1 -12 -24-0.08857 1.29165   0
   1 -12 -24 1.82307 1.21784   0
   1 -12 -24-2.16258 1.26212   0
  -1  12 -24-0.08119 1.54997   0
  -1 -13 -24-0.33656 1.17795   0
  -1 -13 -24-1.58036 1.19258   0
   1  13 -24-1.82911 1.54377   0
   1 -13 -24-2.76562 1.28038   0
  -1  13 -24-3.32167 1.55109   0
   1 -13 -24  0.0439 1.14137   0
  -1 -14 -24-1.60188 1.17423   0
   1  14 -24 -0.4494 1.62362   0
  -1 -14 -24 1.22497 1.39168   0
  -1  14 -24-1.31919 1.65262   0
   1 -14 -24 0.73208 1.33369   0
   1 -14 -24-1.66711 1.11624   0
   1  15 -24  1.2631 1.74394   0
  -1 -15 -24 0.99756 1.27745   0
  -1 -15 -24 4.49979 1.52146   0
  -1  15 -24 1.12674 1.79418   0
   1 -15 -24-2.02383 1.11957   0
   1 -15 -24 0.89709 1.42816   0
  -1 -16 -24-0.26987 1.24283   0
   1  16 -24 0.24147 1.71866   0
  -1 -16 -24 0.19175 1.39908   0
   1 -16 -24-3.14615 1.06529   0
   1 -16 -24-1.44879 1.35646   0
  -1  16 -24 0.10653 1.68315   0
  -1 -17 -24 0.63218  1.3908   0
  -1 -17 -24-0.25287 1.24329   0
   1  17 -24-0.41443 1.69284   0
   1 -17 -24-1.33461 1.13793   0
  -1  17 -24  -2.318 1.64367   0
   1 -17 -24 0.79374 1.48914   0
  -1  18  24 1.42352 1.61795   0
  -1 -18 -24 1.88182  1.4999   0
  -1 -18 -24 1.46518 1.24298   0
   1  18 -24 0.34026 1.79155   0
   1 -18 -24 1.36102 1.46518   0
  -1  18 -24 -0.6319  2.0832   0
   1 -18 -24 0.49997 1.15965   0
   1  18  24-1.51379 1.47213   0
   1  19 -24-1.21449 1.72224   0
  -1  19  24 2.97103 1.71538   0
  -1 -19 -24 1.53012 1.31741   0
  -1 -19 -24 1.88691 1.57128   0
   1  19  24 2.05845 1.48895   0
   1 -19 -24 1.68793 1.24879   0
   1 -19 -24-0.18526 1.47522   0
  -1  19 -24-2.29174  1.9967   0
  -1 -20 -24 2.15511  1.6265   0
   1  20 -24 2.37875 1.83659   0
  -1 -20 -24 1.04367 1.18599   0
  -1  20  24 1.41641 1.43674   0
  -1  20 -24-2.92769 2.04667   0
   1 -20 -24 2.74471 1.18599   0
   1  20  24 0.31174 1.64005   0
   1 -20 -24-0.92846  1.4774   0
  -1 -21 -24 2.46898 1.35158   0
  -1 -21 -24-0.50852 1.52555   0
  -1  21  24 0.31448 1.56569   0
  -1  21 -24-3.09793 1.73297   0
   1 -21 -24-2.06083 1.53224   0
   1 -21 -24 3.23175 1.27129   0
   1  21  24 1.90024 1.87348   0
  -1  22  24-2.20559 1.63108   0
  -1 -22 -24 0.03962 1.41316   0
  -1 -22 -24-0.07264 1.14902   0
   1  22  24-0.08585 1.40656   0
   1 -22 -24   1.116 1.64429   0
  -1  22 -24-2.74709 1.82919   0
  -1   0 -25 14.3172 2.13039   0
  -1   0 -25 20.7007 2.19912   0
   1   0 -25 16.3483 2.16857   0
   1   0 -25 10.3465 1.97768   0
   1   0 -25 13.3398 2.09221   0
  -1   0 -25 11.2781 1.97004   0
  -1  -1 -25 19.5406 2.41205   0
   1   1 -25 19.5025 2.41968   0
   1   1 -25 12.8312 2.25939   0
  -1  -1 -25 13.8922 2.35862   0
  -1  -1 -25 21.8153 2.42731   0
   1   1 -25 21.4413 2.46548   0
  -1   1 -25 21.2886 2.41205   0
  -1   1 -25 13.3808 2.25175   0
   1  -1 -25 20.9222 2.48075   0
  -1   1 -25 17.8537 2.43495   0
   1  -1 -25 14.7394 2.25175   0
   1  -1 -25 20.5024 2.45021   0
  -1  -2 -25  5.1925 1.33434   0
  -1  -2 -25  1.1056 1.34959   0
  -1  -2 -25-0.48036 1.17422   0
   1   2 -25 2.91268 1.33434   0
   1   2 -25 0.94548 1.34197   0
   1  -2 -25 3.08805 1.27334   0
   1  -2 -25 0.80823 1.17422   0
  -1   2 -25 3.11855 1.45634   0
  -1   2 -25 0.49561 1.28859   0
  -1   2 -25  1.9367 1.21997   0
   1  -2 -25 0.68623 1.27334   0
  -1  -3 -25 0.97422 1.25583   0
  -1  -3 -25-0.30445 1.21778   0
   1   3 -25 0.66217 1.22539   0
   1   3 -25-1.37761  1.3015   0
  -1  -3 -25-1.46133 1.21017   0
  -1   3 -25-0.59367 1.17972   0
   1  -3 -25-0.72306 1.05033   0
  -1   3 -25-1.63639 1.24822   0
  -1   3 -25 0.52517  1.3015   0
   1  -3 -25-1.87233 1.14928   0
   1  -3 -25 -2.5345 1.13406   0
   1   4 -25 0.01518 1.35138   0
   1   4 -25-0.91864 1.24509   0
  -1  -4 -25-0.63773  1.1464   0
  -1  -4 -25 -2.4826 1.06288   0
  -1  -4 -25 0.81994 1.28305   0
  -1   4 -25-1.48804 1.36657   0
  -1   4 -25-0.44034 1.26028   0
   1  -4 -25-0.54663 1.09325   0
   1  -4 -25-0.59218 1.04011   0
   1  -4 -25  -2.475 1.22232   0
  -1  -5 -25 2.12652 1.13515   0
  -1  -5 -25 0.60542 1.33948   0
   1   5 -25-0.03784 1.48327   0
  -1  -5 -25 1.04434 1.16542   0
   1  -5 -25 2.02814 1.14272   0
   1  -5 -25-0.38595 1.23353   0
  -1   5 -25-1.80111 1.27137   0
   1  -5 -25-1.04434 1.17299   0
  -1  -6 -25 2.43483 1.20611   0
  -1  -6 -25 2.33683  1.3041   0
   1   6 -25 1.77901 1.59809   0
  -1  -6 -25 0.30906 1.25888   0
   1  -6 -25 0.13569 1.31918   0
  -1   6 -25 3.78416 1.51517   0
   1  -6 -25 2.54037 1.11565   0
   1  -6 -25 1.61317 1.10057   0
  -1  -7 -25 0.63031 1.08053   0
  -1  -7 -25-1.28313 1.20809   0
   1   7 -25-4.20206  1.4332   0
  -1  -7 -25-0.84041 1.03551   0
   1  -7 -25-0.39769 0.92295   0
  -1   7 -25 0.63781 1.37317   0
   1  -7 -25 0.07504   1.028   0
   1  -7 -25-0.06753 1.16307   0
  -1  -8 -25-0.49265 1.22415   0
   1   8 -25-0.08211 1.58244   0
  -1  -8 -25-1.23162 1.23162   0
  -1  -8 -25 0.29857 1.05994   0
   1  -8 -25-1.78398 1.14951   0
   1  -8 -25-0.53743 0.92558   0
   1  -8 -25-1.23908 1.23162   0
  -1   8 -25 0.72404 1.44808   0
  -1  -9 -25 13.3863 1.95155   0
  -1  -9 -25 8.67439 1.87735   0
   1   9 -25 12.7333 2.33741   0
  -1  -9 -25 13.7276 1.80314   0
  -1   9 -25 10.2252 2.17416   0
   1  -9 -25  13.928 1.66958   0
   1  -9 -25 11.0637 1.83283   0
   1  -9 -25 8.39983 1.91445   0
  -1 -10 -25 2.67563 1.33413   0
   1  10 -25 1.89431 1.78375   0
  -1 -10 -25 3.90656 1.09089   0
  -1 -10 -25 1.71004 1.38572   0
   1 -10 -25 1.88694 1.22357   0
   1 -10 -25  3.0884 0.99507   0
  -1  10 -25 1.65845 1.60685   0
   1 -10 -25 0.18427 1.38572   0
  -1 -11 -25 11.5534 1.85117   0
  -1 -11 -25 9.43146 1.90971   0
   1  11 -25 7.74126 2.09994   0
  -1 -11 -25 15.2703 1.69752   0
  -1  11 -25 12.3948  2.2975   0
   1 -11 -25 9.21195 1.65361   0
   1 -11 -25 7.64614 1.75605   0
  -1 -12 -25 0.98719 1.13236   0
  -1 -12 -25-1.11785 1.30657   0
   1  12 -25 0.60973 1.72032   0
   1 -12 -25 1.02348 1.41545   0
   1 -12 -25 1.61144 1.29206   0
  -1  12 -25-1.36464 1.60418   0
  -1 -13 -25 3.16655 1.24503   0
  -1 -13 -25 2.56203 1.45373   0
   1  13 -25  0.2087 1.67683   0
   1 -13 -25 1.72721 1.28101   0
   1 -13 -25 2.75634 1.42495   0
  -1  13 -25-0.94277 1.90713   0
   1  14 -25 -0.9413 1.66153   0
  -1 -14 -25 -0.0927 1.40482   0
  -1 -14 -25 0.86286  1.2622   0
   1 -14 -25 2.75971 1.45473   0
   1 -14 -25  0.7345 1.14097   0
  -1  14 -25-2.71693 1.86833   0
  -1 -15 -25 1.97031 1.41947   0
  -1 -15 -25 3.29797 1.35591   0
   1  15 -25 2.40815 1.81494   0
  -1  15 -25 0.19068 1.98443   0
   1 -15 -25 4.30784  1.5819   0
   1 -15 -25 3.17085 1.37004   0
   1  16 -25-0.75492 1.70555   0
  -1 -16 -25 1.42595 1.38401   0
  -1 -16 -25  0.6291 1.25819   0
  -1  16 -25 0.97859 1.90826   0
   1 -16 -25 0.85277 1.14635   0
   1 -16 -25 1.92923 1.46789   0
  -1 -17 -25 0.64311 1.24472   0
  -1 -17 -25 0.78832 1.49366   0
   1  17 -25 0.65694 1.74261   0
   1 -17 -25 0.42874 1.45217   0
   1 -17 -25-1.39685 1.10642   0
  -1  17 -25-0.47023 1.88091   0
  -1 -18 -25 1.51115 1.55218   0
  -1  18  25-0.79318 1.36072   0
   1  18 -25 0.14359 1.79834   0
  -1 -18 -25 2.57101 1.29918   0
   1 -18 -25-1.49748 1.11456   0
   1 -18 -25 0.11624  1.4838   0
   1  18  25 0.69746 1.76415   0
  -1  18 -25-2.74195 1.72996   0
  -1  19  25 5.09575 1.73012   0
   1  19 -25 1.32462  1.9599   0
  -1 -19 -25 2.38568 1.41248   0
  -1 -19 -25 4.05497 1.65578   0
   1  19  25 6.74477 2.18293   0
  -1  19 -25 1.29759 2.00045   0
   1 -19 -25 3.47376 1.64902   0
   1 -19 -25 5.61614 1.43276   0
  -1 -20 -25 0.01335  1.2419   0
  -1 -20 -25-2.37698 1.46892   0
   1  20 -25 0.14022 1.72932   0
  -1  20  25 1.95633 1.66255   0
   1 -20 -25-1.46892 1.48895   0
   1  20  25 1.03492 1.49563   0
  -1  20 -25-0.39394 1.86953   0
   1 -20 -25 0.30046  1.1284   0
  -1 -21 -25 0.52092 1.28581   0
  -1 -21 -25 1.04184 1.65507   0
  -1  21  25  0.3297 1.76717   0
   1 -21 -25  1.4045 1.60892   0
   1  21  25 0.40882  1.5166   0
  -1  21 -25-1.75398 1.92542   0
   1 -21 -25 1.72101 1.37813   0
  -1   0 -26 3.10566 1.33528   0
  -1   0 -26 1.92791 1.36529   0
   1   0 -26  0.0225 1.30528   0
  -1   0 -26  2.3555 1.20025   0
   1   0 -26 2.61806 1.38779   0
   1   0 -26 0.60763 1.34279   0
   1   1 -26 10.2361 1.73976   0
  -1  -1 -26  7.9264 1.63477   0
  -1  -1 -26 7.40897 1.68727   0
  -1  -1 -26 6.30662 1.63477   0
   1   1 -26 5.15928 1.55228   0
   1   1 -26 9.00625 1.76975   0
  -1   1 -26 9.98861 1.70976   0
   1  -1 -26 7.07901 1.64977   0
   1  -1 -26 8.00889 1.67227   0
  -1   1 -26 4.37189 1.64977   0
   1  -1 -26 4.98681 1.49979   0
  -1   1 -26 9.51618 1.68727   0
   1   2 -26 0.71914 1.31094   0
  -1  -2 -26-0.26219 1.22104   0
  -1  -2 -26  -0.839 1.14613   0
  -1  -2 -26 2.03008 1.24352   0
   1   2 -26 0.11986 1.33341   0
   1  -2 -26  2.2623 1.29595   0
   1  -2 -26-0.78656 1.19108   0
  -1   2 -26 0.44946 1.28097   0
  -1   2 -26 0.82402 1.24352   0
   1  -2 -26 0.35957  1.1761   0
  -1   2 -26-1.43079 1.10868   0
   1   3 -26-1.12917 1.29368   0
   1   3 -26  0.9497 1.42081   0
  -1  -3 -26 0.08974 1.21891   0
  -1  -3 -26-0.71788 1.11421   0
  -1  -3 -26 1.09926 1.27125   0
   1  -3 -26 0.47111  1.1516   0
  -1   3 -26 1.71993 1.36099   0
  -1   3 -26 1.09178 1.30116   0
  -1   3 -26-0.80014 1.33855   0
   1  -3 -26 0.68797 1.27873   0
   1  -3 -26-0.58328 1.24134   0
  -1  -4 -26-1.55161 1.09657   0
  -1  -4 -26-1.09657 1.23085   0
   1   4 -26-1.17117  1.3875   0
   1   4 -26 -0.8877 1.40242   0
  -1  -4 -26 0.74597 1.29798   0
  -1   4 -26-1.45464 1.25323   0
   1  -4 -26-0.80564 1.11149   0
   1  -4 -26 1.33528 1.06673   0
  -1   4 -26-0.88024  1.3502   0
   1  -4 -26 0.64899  1.3502   0
  -1  -5 -26 8.81951  1.7996   0
   1   5 -26 9.03516 2.05243   0
  -1  -5 -26 8.61873 1.66574   0
  -1  -5 -26 11.8312 1.79216   0
   1  -5 -26 11.9725 1.77729   0
  -1   5 -26  10.344 1.94089   0
   1  -5 -26 11.2512 1.65831   0
   1  -5 -26 7.43635  1.7996   0
  -1  -6 -26 0.45929 1.29639   0
  -1  -6 -26-0.14816 1.20749   0
   1   6 -26-1.22231 1.47418   0
  -1  -6 -26 0.40003 1.13341   0
  -1   6 -26 0.85932 1.37046   0
   1  -6 -26-0.54078 1.06674   0
   1  -6 -26-1.42973 1.17786   0
   1  -6 -26-2.13348 1.26675   0
   1   7 -26-2.97173 1.34945   0
  -1  -7 -26-1.18722 1.23884   0
  -1  -7 -26 0.33183 1.11348   0
  -1  -7 -26-2.78738 1.11348   0
   1  -7 -26-1.07661 1.01024   0
   1  -7 -26-1.29783 1.00287   0
  -1   7 -26-0.55305 1.37894   0
   1  -7 -26-2.49242 1.24621   0
  -1  -8 -26 1.15165 1.13698   0
   1   8 -26 1.19566 1.48174   0
  -1  -8 -26 1.38638 1.32036   0
  -1  -8 -26-1.69446 1.04895   0
   1  -8 -26  0.6015 1.31302   0
   1  -8 -26 1.51108 1.01227   0
  -1   8 -26 0.44745 1.49641   0
   1  -8 -26 -1.1223  0.9976   0
  -1  -9 -26 0.86046 1.30527   0
  -1  -9 -26 1.50945 1.07922   0
   1   9 -26-0.08021 1.50945   0
  -1  -9 -26 0.78754 1.15214   0
   1  -9 -26 1.80113 1.01359   0
   1  -9 -26 2.76367 1.44382   0
  -1   9 -26-0.64899 1.58966   0
   1  -9 -26 1.52403 1.26152   0
  -1 -10 -26 0.15937 1.15184   0
   1  10 -26 0.57954 1.65894   0
  -1 -10 -26 1.06491 1.08664   0
  -1 -10 -26 2.06462 1.34019   0
  -1  10 -26-2.33265 1.57201   0
   1 -10 -26 0.34048 1.23153   0
   1 -10 -26 2.13706  1.3257   0
  -1 -11 -26 12.8886 1.84843   0
   1  11 -26 8.49413 2.26558   0
  -1 -11 -26 7.41528  1.7765   0
  -1  11 -26 7.78928 2.09296   0
   1 -11 -26 8.70989 1.85562   0
   1 -11 -26 11.0906 1.75493   0
  -1 -12 -26 1.18464 1.27741   0
   1  12 -26-0.74218 1.79123   0
  -1 -12 -26 0.84923 1.38446   0
   1 -12 -26 0.12132 1.31309   0
  -1  12 -26 0.11418 1.66278   0
   1 -12 -26 1.99818   1.256   0
  -1 -13 -26 0.70767 1.26673   0
  -1 -13 -26 0.58737 1.39411   0
   1  13 -26 -2.9439 1.71256   0
   1 -13 -26 0.24768 1.41534   0
  -1  13 -26-2.80945 1.61348   0
   1 -13 -26-0.87043 1.20304   0
  -1 -14 -26-0.70135 1.31153   0
  -1 -14 -26-0.05611 1.23438   0
   1  14 -26-2.01288 1.73935   0
   1 -14 -26 0.92578 1.41673   0
   1 -14 -26-0.42081 1.20632   0
  -1  14 -26-0.21041 1.71831   0
  -1 -15 -26 1.51447 1.48668   0
   1  15 -26-0.93091 1.88962   0
  -1 -15 -26-1.27132 1.21575   0
   1 -15 -26-1.11154 1.36163   0
  -1  15 -26 0.46546 1.70899   0
   1 -15 -26 0.33346 1.22269   0
   1  16 -26-0.57086 1.64379   0
  -1 -16 -26 0.70153 1.49935   0
  -1 -16 -26-1.07293 1.22424   0
   1 -16 -26-0.68778 1.10732   0
   1 -16 -26 -0.4333 1.38931   0
  -1  16 -26-0.15131 1.63691   0
  -1 -17 -26-1.33393 1.20462   0
  -1 -17 -26-0.12931  1.5381   0
   1  17 -26-1.17059 1.68102   0
   1 -17 -26 2.17103 1.23865   0
  -1  17 -26-0.27904 1.74908   0
   1 -17 -26 0.57168 1.44282   0
   1  18 -26-3.42625 1.60879   0
  -1 -18 -26-0.89527 1.21164   0
  -1 -18 -26-0.72698 1.51455   0
  -1  18 -26-0.60582 1.81073   0
   1 -18 -26-1.19818  1.1174   0
   1 -18 -26    0.00  1.4607   0
   1  18  26 1.05682 1.58859   0
   1  19 -26-3.48712 1.65705   0
  -1  19  26 1.83673 2.06299   0
  -1 -19 -26 1.55723 1.37755   0
  -1 -19 -26-1.64374 1.48402   0
  -1  19 -26-1.77684 1.77684   0
   1 -19 -26-0.77196 1.12466   0
   1  19  26-1.82342 1.55723   0
   1 -19 -26 0.00665 1.36424   0
   1  20 -26 2.76212 1.80195   0
  -1 -20 -26-0.59846  1.2298   0
  -1  20  26 1.69015  1.3679   0
  -1 -20 -26-1.60466  1.5915   0
   1  20  26 2.72266 1.93348   0
   1 -20 -26 0.72999  1.5652   0
   1 -20 -26 1.01935  1.2561   0
  -1  20 -26-2.43987 1.86114   0
   1   0 -27 1.61335 1.36288   0
  -1   0 -27 1.96697 1.26711   0
   1   0 -27 0.15471 1.14924   0
  -1   0 -27 0.16207 1.35551   0
   1   0 -27 5.43678 1.45865   0
  -1   0 -27 4.95793 1.44392   0
  -1  -1 -27  12.674 1.94418   0
   1   1 -27   9.662 1.86318   0
  -1  -1 -27 13.3736 2.01783   0
   1   1 -27 10.8992 1.98837   0
  -1  -1 -27 13.3957 1.95155   0
  -1   1 -27 9.52944 1.85581   0
  -1   1 -27 13.4841 1.95891   0
   1  -1 -27 9.71355 1.88527   0
  -1   1 -27 12.0996  2.0031   0
   1  -1 -27 12.2101 1.95891   0
   1  -1 -27 7.93138 1.78217   0
  -1  -2 -27 3.53851 1.32418   0
   1   2 -27 1.02992 1.37568   0
  -1  -2 -27  0.0515 1.14027   0
   1   2 -27-0.78715 1.29476   0
  -1  -2 -27 0.85336 1.29476   0
  -1   2 -27 1.94949 1.38304   0
   1  -2 -27-0.55174 1.12556   0
   1  -2 -27 0.47082 1.25797   0
  -1   2 -27-0.36783 1.18441   0
  -1   2 -27-0.36783 1.22855   0
   1  -2 -27-0.12506  1.2359   0
  -1  -3 -27-0.27172 1.17499   0
  -1  -3 -27 3.17982  1.3953   0
  -1  -3 -27 3.01092 1.35858   0
   1   3 -27 2.87139 1.57155   0
   1   3 -27 1.24108 1.38796   0
  -1   3 -27  0.8739 1.48343   0
   1  -3 -27 2.45279 1.33655   0
   1  -3 -27 1.53483 1.26312   0
  -1   3 -27-1.36593 1.18234   0
   1  -3 -27 0.12484 1.16765   0
  -1   3 -27 1.49077  1.3953   0
  -1  -4 -27-0.43222  1.2234   0
  -1  -4 -27 0.31501 1.23073   0
   1   4 -27-1.80213  1.4505   0
  -1  -4 -27 0.07326 1.24538   0
   1   4 -27 0.68862 1.32596   0
  -1   4 -27-0.21977  1.4798   0
  -1   4 -27 0.47617 1.40654   0
   1  -4 -27 0.14652 1.23073   0
   1  -4 -27 0.17582 1.07688   0
   1  -4 -27-1.50178 1.11351   0
   1   5 -27 1.33641 1.58471   0
  -1  -5 -27 2.05939 1.26339   0
  -1  -5 -27 1.50438 1.35832   0
  -1  -5 -27 5.59395 1.40944   0
   1  -5 -27 0.62804 1.32181   0
   1  -5 -27 4.70301 1.49708   0
   1  -5 -27  3.6368 1.27069   0
  -1   5 -27  3.8997 1.70886   0
  -1  -6 -27 0.21825 1.12035   0
  -1  -6 -27 1.55685 1.33132   0
  -1  -6 -27-1.88422 1.06942   0
   1   6 -27-1.90605 1.31677   0
   1  -6 -27 1.84785  1.1349   0
   1  -6 -27-0.90937 1.20037   0
   1  -6 -27 1.12762 1.38952   0
  -1   6 -27-2.04427 1.52775   0
  -1  -7 -27  0.7677 1.28915   0
  -1  -7 -27 2.14376 1.33985   0
   1   7 -27  0.4273 1.42676   0
  -1  -7 -27-0.06518 1.11533   0
   1  -7 -27-0.67355 1.33261   0
  -1   7 -27-1.07912  1.6223   0
   1  -7 -27-1.50642   1.195   0
   1  -7 -27 0.86909 1.07188   0
  -1  -8 -27 0.28101 1.30415   0
   1   8 -27-0.87184 1.59957   0
  -1  -8 -27-0.93668 1.31856   0
  -1  -8 -27 1.49869 1.12402   0
   1  -8 -27-1.76529 0.99432   0
  -1   8 -27-2.37773 1.67162   0
   1  -8 -27 0.85742 1.01594   0
   1  -8 -27-0.05044 1.31856   0
  -1  -9 -27 9.98611  1.8912   0
  -1  -9 -27 10.9747 1.93418   0
  -1  -9 -27 13.8616 1.76942   0
   1   9 -27 11.2541 2.35684   0
  -1   9 -27 6.74815 2.37833   0
   1  -9 -27 9.08349  1.8912   0
   1  -9 -27 13.4247 1.76942   0
  -1 -10 -27-1.76521 1.29543   0
  -1 -10 -27-0.22065 1.27408   0
   1  10 -27-2.34175 1.70115   0
   1 -10 -27 3.09623 1.14596   0
  -1  10 -27 1.06055 1.80791   0
   1 -10 -27   0.121 1.38085   0
   1  11 -27 1.66095 1.64681   0
  -1 -11 -27 4.65065 1.45598   0
  -1 -11 -27 2.33239 1.44184   0
   1 -11 -27 4.60118 1.23688   0
   1 -11 -27 4.65772  1.4065   0
  -1  11 -27 1.01777 1.89419   0
  -1 -12 -27 3.21948 1.50102   0
   1  12 -27  1.0451 1.60623   0
  -1 -12 -27 0.38578 1.29761   0
   1 -12 -27 0.96093 1.41685   0
  -1  12 -27-2.09021 1.76756   0
   1 -12 -27 2.08319 1.10823   0
  -1 -13 -27-0.17392 1.27309   0
  -1 -13 -27 0.25044 1.67658   0
   1  13 -27 1.25918 1.66267   0
   1 -13 -27-1.62789 1.28005   0
  -1  13 -27-2.58792 1.77398   0
   1 -13 -27 0.21566 1.20352   0
  -1 -14 -27-3.02048 1.35853   0
  -1 -14 -27-0.33791 1.30336   0
   1  14 -27-0.99993  1.5861   0
   1 -14 -27-0.53789 1.13785   0
   1 -14 -27-2.57913 1.31026   0
  -1  14 -27-0.64134 1.88263   0
  -1 -15 -27-0.08882 1.27081   0
   1  15 -27 0.28696  1.7354   0
  -1 -15 -27 0.57391 1.50994   0
   1 -15 -27 0.12981 1.23664   0
   1 -15 -27-2.90372 1.38695   0
  -1  15 -27 2.97888 1.95403   0
  -1 -16 -27 0.56155 1.25841   0
   1  16 -27-0.15561 1.88085   0
  -1 -16 -27-1.08927 1.51551   0
   1 -16 -27 0.37211 1.50198   0
  -1  16 -27 0.54802 1.87409   0
   1 -16 -27  2.2259 1.25841   0
  -1 -17 -27-2.21652 1.47322   0
  -1 -17 -27 1.35938 1.28572   0
   1  17 -27 -1.3192 1.92188   0
   1 -17 -27-2.04242 1.08482   0
   1 -17 -27-1.44643    1.50   0
  -1  17 -27-0.72322 1.86161   0
   1  18 -27-0.82149 1.93448   0
  -1 -18 -27 0.84799 1.31836   0
  -1 -18 -27  -0.053 1.55023   0
  -1  18 -27 1.40448  2.1001   0
   1 -18 -27 0.84137 1.17261   0
   1 -18 -27-1.15274 1.52373   0
  -1   0 -28   0.094 1.14969   0
   1   0 -28 1.24369 1.13523   0
  -1   0 -28  4.2806 1.46061   0
  -1   0 -28 2.66092 1.44615   0
   1   0 -28 2.10415 1.36661   0
   1   0 -28  2.5163 1.35215   0
  -1  -1 -28 5.08147 1.56131   0
   1   1 -28 7.19212 1.69864   0
   1   1 -28 4.98027 1.55408   0
  -1  -1 -28 3.52739 1.48179   0
  -1  -1 -28 7.07647 1.64804   0
   1  -1 -28 6.28859 1.51071   0
   1  -1 -28 5.60913 1.41674   0
  -1   1 -28 4.14902 1.45288   0
  -1   1 -28  7.0331 1.67696   0
  -1   1 -28 5.51517 1.49625   0
   1  -1 -28 4.86462 1.56853   0
  -1  -2 -28-0.24551 1.25642   0
  -1  -2 -28 1.60302 1.37918   0
   1   2 -28 3.53099 1.48027   0
   1   2 -28 -0.2094 1.32141   0
  -1  -2 -28 1.49471 1.13367   0
  -1   2 -28-0.24551 1.30697   0
   1  -2 -28 1.87742 1.19866   0
   1  -2 -28 0.39715  1.2492   0
  -1   2 -28 0.06499 1.26365   0
  -1   2 -28 -0.9026 1.18422   0
   1  -2 -28-1.02536 1.23476   0
   1   3 -28-0.60551  1.2759   0
  -1  -3 -28   0.173 1.12452   0
  -1  -3 -28 0.80735 1.19661   0
  -1  -3 -28 0.92989 1.26148   0
   1   3 -28 1.65074 1.44169   0
  -1   3 -28-2.76084 1.39844   0
  -1   3 -28-2.69597 1.30473   0
   1  -3 -28-1.98954 1.05965   0
   1  -3 -28-0.92989 1.23265   0
   1  -3 -28-1.38403 1.13894   0
  -1  -4 -28 1.56769 1.29443   0
   1   4 -28-0.39552 1.33038   0
  -1  -4 -28 1.34476 1.34476   0
  -1  -4 -28 2.44503 1.21532   0
   1   4 -28-0.44586 1.50297   0
  -1   4 -28-0.80542 1.29443   0
   1  -4 -28-1.08588 1.15779   0
   1  -4 -28 0.14383 1.11464   0
  -1   4 -28 1.11464 1.47421   0
   1  -4 -28-0.87014  1.2369   0
  -1  -5 -28 2.16511 1.34782   0
  -1  -5 -28 2.11493 1.24745   0
  -1  -5 -28 0.40865 1.26896   0
   1   5 -28 0.07886 1.34065   0
   1  -5 -28 1.38367 1.16142   0
   1  -5 -28  4.2442 1.26179   0
  -1   5 -28  4.8034 1.67044   0
   1  -5 -28 3.64198 1.42668   0
  -1  -6 -28  0.3857 1.12853   0
   1   6 -28-0.14999 1.52137   0
  -1  -6 -28-1.27138  1.1071   0
  -1  -6 -28-0.15714  1.3428   0
   1  -6 -28-0.03571 1.08567   0
   1  -6 -28-0.03571 1.30709   0
   1  -6 -28 0.99282 1.24995   0
  -1   6 -28-0.00714 1.53565   0
   1   7 -28-0.96003 1.58583   0
  -1  -7 -28 -0.2489 1.09514   0
  -1  -7 -28-1.81339 1.20181   0
  -1  -7 -28-0.34134 1.10226   0
  -1   7 -28-2.90142 1.62849   0
   1  -7 -28 0.42668 1.03825   0
   1  -7 -28 1.05248 1.39382   0
   1  -7 -28-0.96714 1.23026   0
  -1  -8 -28 0.99059   1.309   0
  -1  -8 -28-0.34671 1.11088   0
   1   8 -28-1.76892 1.63448   0
  -1  -8 -28  0.2335 1.09673   0
   1  -8 -28-0.70757 1.21701   0
   1  -8 -28 0.25472 1.37975   0
  -1   8 -28-2.11562  1.6274   0
  -1  -9 -28 3.56712 1.30865   0
   1   9 -28 4.80542 1.73783   0
  -1  -9 -28 3.47566 1.49861   0
  -1   9 -28 1.89262 1.68154   0
   1  -9 -28 4.33402 1.37901   0
   1  -9 -28 4.20738 1.54083   0
  -1 -10 -28 1.07673 1.31445   0
  -1 -10 -28 3.23019 1.44729   0
   1  10 -28 0.63625 1.51022   0
   1 -10 -28 1.45428  1.4403   0
   1 -10 -28  2.3772 1.28648   0
  -1  10 -28 0.90893 1.67802   0
   1  11 -28  4.8746 1.77069   0
  -1 -11 -28 7.17997 1.54154   0
  -1 -11 -28 3.54832 1.54154   0
   1 -11 -28 4.53435 1.63181   0
  -1  11 -28 2.70811 1.77069   0
   1 -11 -28 6.10366 1.50682   0
   1  12 -28 0.88911 1.77133   0
  -1 -12 -28 0.44111 1.28886   0
  -1 -12 -28 0.93736 1.39914   0
  -1  12 -28 1.00628 1.68862   0
   1 -12 -28-1.84714 1.29576   0
   1 -12 -28 2.04702 1.29576   0
   1  13 -28 0.37605 1.80505   0
  -1 -13 -28 0.92304 1.16918   0
  -1 -13 -28 0.63587 1.42216   0
   1 -13 -28 0.82048 1.25807   0
   1 -13 -28 0.35554 1.43584   0
  -1  13 -28-1.38114 1.57258   0
  -1 -14 -28 0.94229 1.47106   0
  -1 -14 -28 1.83035 1.33548   0
   1  14 -28 2.60995 1.95238   0
  -1  14 -28 0.84061 1.70155   0
   1 -14 -28 -0.3254 1.47784   0
   1 -14 -28 2.95568 1.30836   0
   1  15 -28-1.78024 1.62573   0
  -1 -15 -28 0.86661 1.37045   0
  -1 -15 -28 -3.2313 1.35701   0
   1 -15 -28-0.08061 1.51824   0
  -1  15 -28-0.75912  1.6526   0
   1 -15 -28 0.47697 1.16891   0
  -1 -16 -28 0.37927 1.29752   0
  -1 -16 -28-2.74142  1.4439   0
   1  16 -28-1.80322 1.68344   0
   1 -16 -28 0.61216 1.19105   0
  -1  16 -28 0.87832 1.67679   0
   1 -16 -28-0.31939 1.53706   0
  -1 -17 -28-0.22398 1.54806   0
  -1 -17 -28-0.66534 1.25163   0
   1  17 -28-2.13435 1.71275   0
   1 -17 -28 1.16599 1.20551   0
   1 -17 -28-0.07246 1.64029   0
  -1  17 -28-1.86426 1.69958   0
   1   0 -29 1.07851 1.29138   0
  -1   0 -29 0.77341 1.34105   0
  -1   0 -29 1.85901 1.49715   0
  -1   0 -29 0.64569 1.21333   0
   1   0 -29 1.51843 1.35524   0
   1   1 -29 1.91514 1.36188   0
  -1  -1 -29 1.12071 1.37606   0
  -1  -1 -29 2.12793 1.30513   0
  -1  -1 -29 1.56048 1.30513   0
   1   1 -29-0.49652  1.3406   0
  -1   1 -29 1.77327 1.40443   0
   1  -1 -29 0.24116 1.28385   0
   1  -1 -29 2.07828  1.3406   0
  -1   1 -29-0.23407 1.25548   0
  -1   1 -29-0.29791 1.42571   0
   1  -1 -29 3.28411 1.39734   0
   1   2 -29 2.28168 1.47388   0
  -1  -2 -29 2.67141 1.35342   0
   1   2 -29 1.79275  1.4172   0
  -1  -2 -29-0.60939 1.13376   0
  -1  -2 -29  2.3242 1.31091   0
   1  -2 -29-0.51019 1.22587   0
  -1   2 -29-0.77237 1.38177   0
  -1   2 -29-1.28965 1.13376   0
   1  -2 -29 1.50931 1.34634   0
  -1   2 -29 0.24092 1.30382   0
   1  -2 -29-0.59522  1.2613   0
  -1  -3 -29 0.61545 1.26627   0
   1   3 -29 0.50226 1.49264   0
   1   3 -29 0.26882  1.4219   0
  -1  -3 -29 0.92671 1.18846   0
  -1  -3 -29 2.70232 1.30164   0
  -1   3 -29 1.40068 1.37238   0
  -1   3 -29 0.70741  1.4502   0
   1  -3 -29-0.04952 1.13186   0
   1  -3 -29  0.2193 1.18138   0
   1  -3 -29  0.6013 1.30872   0
  -1  -4 -29-0.19056 1.27038   0
   1   4 -29-1.63737 1.42565   0
  -1  -4 -29-0.99513 1.19274   0
  -1  -4 -29 2.26551 1.28449   0
  -1   4 -29 0.69165 1.51034   0
   1  -4 -29-0.98807 1.19274   0
   1  -4 -29-1.36918 1.10099   0
   1  -4 -29 0.91749 1.27743   0
   1   5 -29 0.96401 1.58323   0
  -1  -5 -29-0.62626 1.29473   0
  -1  -5 -29 3.11017 1.20325   0
  -1  -5 -29 2.53317  1.3088   0
   1  -5 -29 1.75211 1.32288   0
   1  -5 -29-0.63329 1.14696   0
  -1   5 -29 2.93425 1.64656   0
   1  -5 -29 2.32911 1.18214   0
  -1  -6 -29 0.72915 1.29003   0
   1   6 -29-0.42066 1.57748   0
  -1  -6 -29-2.17342 1.21992   0
  -1  -6 -29 0.05609  1.2059   0
   1  -6 -29 1.85792  1.2059   0
  -1   6 -29 1.68966 1.69667   0
   1  -6 -29-0.48376 1.25497   0
   1  -6 -29 1.10073 1.28302   0
  -1  -7 -29-1.89188 1.28452   0
  -1  -7 -29 0.07679 1.31943   0
  -1  -7 -29 0.71905 1.20773   0
   1   7 -29-0.84471 1.59169   0
  -1   7 -29-3.01583 1.31943   0
   1  -7 -29 0.91452 1.34735   0
   1  -7 -29-0.32113 1.23565   0
  -1  -8 -29-2.22997 1.25045   0
  -1  -8 -29 1.00731  1.3616   0
   1   8 -29 0.06947 1.51443   0
   1  -8 -29  0.9031 1.38939   0
   1  -8 -29-4.39047 1.09762   0
  -1   8 -29 1.67421 1.53527   0
   1   9 -29 7.11597 1.93444   0
  -1  -9 -29 4.17286 1.70645   0
  -1  -9 -29 6.94325 1.59591   0
  -1   9 -29 3.26091 1.81699   0
   1  -9 -29 3.86888 1.62355   0
   1  -9 -29 4.99499 1.47155   0
   1  10 -29-1.62051 1.70291   0
  -1 -10 -29 1.53811 1.36645   0
  -1 -10 -29 -0.3296 1.38018   0
   1 -10 -29 0.21973 1.43511   0
   1 -10 -29 2.34837 1.29091   0
  -1  10 -29 0.96132 1.61364   0
  -1 -11 -29 0.17052 1.40506   0
  -1 -11 -29 3.15116 1.34368   0
   1  11 -29 3.18527 1.83477   0
   1 -11 -29 2.16898 1.29593   0
  -1  11 -29 4.25612 1.96436   0
   1 -11 -29 0.56612 1.46645   0
   1  12 -29 1.90274 1.63866   0
  -1 -12 -29 0.62296 1.42198   0
  -1 -12 -29 0.85319 1.34072   0
   1 -12 -29 0.50108 1.24592   0
  -1  12 -29 0.75162 1.90274   0
   1 -12 -29-1.32041 1.45583   0
  -1 -13 -29 1.69309   1.337   0
   1  13 -29-1.14216 1.61919   0
  -1 -13 -29-0.90701 1.39075   0
   1 -13 -29 0.40312 1.21607   0
  -1  13 -29-1.91481 1.82074   0
   1 -13 -29-1.14888  1.4781   0
   1  14 -29-2.39195  1.6124   0
  -1 -14 -29-3.04491 1.34589   0
  -1 -14 -29 1.44583 1.35255   0
  -1  14 -29 0.78621 1.91889   0
   1 -14 -29 2.83836 1.29925   0
   1 -14 -29-0.24652 1.51246   0
  -1 -15 -29-2.39731 1.12271   0
  -1 -15 -29-0.85854 1.48594   0
   1  15 -29  1.1029 2.02088   0
   1 -15 -29-1.16233 1.47933   0
  -1  15 -29 2.34448 1.96804   0
   1 -15 -29 0.38965 1.20196   0
   1   0 -30-1.14168 1.42014   0
  -1   0 -30 1.23914 1.35749   0
  -1   0 -30 0.00696 1.26699   0
   1   0 -30 1.78214 1.39229   0
  -1   0 -30 1.03726 1.46191   0
  -1  -1 -30   0.341 1.35704   0
   1   1 -30-0.36884 1.28049   0
   1   1 -30-0.42451 1.37096   0
  -1  -1 -30 1.74676 1.26657   0
  -1  -1 -30-0.62633 1.31529   0
  -1   1 -30 -0.1531  1.3988   0
  -1   1 -30 0.67504 1.48231   0
   1  -1 -30-1.14827 1.32921   0
   1  -1 -30 2.05992  1.3988   0
  -1   1 -30 1.11347 1.25961   0
  -1  -2 -30 3.87248 1.49476   0
  -1  -2 -30 3.95591 1.35571   0
   1   2 -30    2.92 1.53648   0
  -1  -2 -30 2.88524 1.39048   0
   1   2 -30 1.54343 1.41829   0
   1  -2 -30 5.24905 1.48086   0
  -1   2 -30   3.066 1.53648   0
   1  -2 -30 0.43105 1.40438   0
  -1   2 -30 6.37534 1.54343   0
   1  -2 -30 2.30819 1.29314   0
   1   3 -30 0.13882 1.48539   0
   1   3 -30 0.18741 1.41598   0
  -1  -3 -30 0.06941 1.37433   0
  -1  -3 -30 0.40952 1.29798   0
  -1  -3 -30 1.08975 1.23551   0
   1  -3 -30-0.98563 1.29104   0
  -1   3 -30-0.11106 1.36045   0
   1  -3 -30-0.22211 1.11751   0
   1  -3 -30 1.68668 1.35351   0
  -1   3 -30 0.36788 1.46456   0
  -1  -4 -30 1.87675  1.2881   0
   1   4 -30 3.60115 1.53049   0
  -1  -4 -30 3.73273 1.40583   0
  -1  -4 -30 2.42385 1.33658   0
   1  -4 -30 3.75351 1.58589   0
  -1   4 -30  4.0513 1.73825   0
   1  -4 -30 3.71196 1.39198   0
   1  -4 -30 3.04713 1.26733   0
   1   5 -30-1.40865 1.57437   0
  -1  -5 -30-0.31764 1.22911   0
  -1  -5 -30 0.86314 1.29817   0
  -1  -5 -30-0.43502 1.25674   0
  -1   5 -30-0.95981 1.56747   0
   1  -5 -30 1.05649 1.14625   0
   1  -5 -30 0.85624  1.3396   0
   1  -5 -30 2.47894 1.37412   0
  -1  -6 -30 -0.1445 1.27293   0
  -1  -6 -30 -0.6055 1.22476   0
   1   6 -30-0.46101 1.59632   0
  -1  -6 -30 0.44037 1.36238   0
   1  -6 -30  1.1422 1.34174   0
   1  -6 -30-1.15596 1.05275   0
  -1   6 -30-2.52522 1.57568   0
   1   7 -30-0.80854 1.44579   0
  -1  -7 -30 0.13704 1.33615   0
  -1  -7 -30 1.11689 1.33615   0
   1  -7 -30-1.67876 1.23337   0
   1  -7 -30 0.87707 1.39782   0
  -1   7 -30 0.55502 1.45949   0
  -1  -8 -30-1.32296 1.28205   0
  -1  -8 -30 0.39553 1.41162   0
   1   8 -30 0.64102 1.69121   0
   1  -8 -30 0.34779 1.21385   0
  -1   8 -30 0.08183 1.69121   0
   1  -8 -30-2.16175 1.32296   0
  -1  -9 -30-0.06105 1.32265   0
   1   9 -30-0.53584 1.72284   0
  -1  -9 -30 0.31879 1.40405   0
   1  -9 -30 0.63759 1.45831   0
   1  -9 -30 0.08818 1.20734   0
  -1   9 -30 2.66565 1.82458   0
   1  10 -30 3.21618 1.57101   0
  -1 -10 -30-2.67004 1.24737   0
  -1 -10 -30  0.0944  1.4429   0
   1 -10 -30 1.15971 1.10577   0
   1 -10 -30 0.04046 1.41593   0
  -1  10 -30 0.01349 1.81374   0
   1  11 -30 1.93591 1.61437   0
  -1 -11 -30 1.33973  1.5139   0
  -1 -11 -30 0.38852 1.29954   0
   1 -11 -30-0.62967  1.5005   0
  -1  11 -30-1.80194 1.76175   0
   1 -11 -30 1.25265 1.23925   0
  -1 -12 -30-0.89794 1.54313   0
  -1 -12 -30 2.99313 1.41675   0
   1  12 -30 2.24817 1.94221   0
  -1  12 -30 1.69611 1.69611   0
   1 -12 -30 0.48555 1.26377   0
   1 -12 -30 0.52546 1.52317   0
  -1 -13 -30-0.31685 1.13537   0
   1  13 -30-2.29054 1.84167   0
  -1 -13 -30 0.13862 1.45882   0
  -1  13 -30-2.34335 1.63044   0
   1 -13 -30-0.40266 1.51162   0
   1 -13 -30-2.25093 1.24098   0
  -1   0 -31 -0.5395 1.34532   0
   1   0 -31 -1.1746 1.42044   0
  -1   0 -31 2.96381 1.39313   0
   1   0 -31-0.89461 1.44093   0
  -1   0 -31 0.40974 1.48873   0
  -1  -1 -31-1.57701 1.31759   0
  -1  -1 -31-0.77144 1.19471   0
  -1  -1 -31 2.19826 1.31759   0
   1   1 -31-0.61442  1.4473   0
   1   1 -31    0.00 1.47461   0
   1  -1 -31-1.06499 1.28345   0
  -1   1 -31 3.43392 1.53605   0
  -1   1 -31 1.37903 1.31759   0
   1  -1 -31-1.80913 1.30394   0
   1   2 -31 0.66158 1.38454   0
   1   2 -31-0.12959 1.43228   0
  -1  -2 -31 2.49626 1.51412   0
  -1  -2 -31-0.51153 1.28223   0
  -1  -2 -31 2.65995 1.30269   0
  -1   2 -31  1.1049 1.54823   0
   1  -2 -31 1.06398 1.22767   0
   1  -2 -31-0.17733 1.45956   0
  -1   2 -31 1.63689 1.60961   0
   1  -2 -31 0.64794 1.28223   0
  -1  -3 -31 0.81715  1.3551   0
   1   3 -31 1.00782 1.40958   0
  -1  -3 -31-0.29281 1.34149   0
   1   3 -31  -0.286 1.54577   0
  -1  -3 -31 0.40176 1.19848   0
   1  -3 -31-1.32106 1.13039   0
  -1   3 -31 0.27919 1.54577   0
   1  -3 -31 0.22472 1.32787   0
   1  -3 -31 1.72282 1.55939   0
  -1   3 -31-1.24615 1.28701   0
  -1  -4 -31 0.52318 1.39967   0
  -1  -4 -31 1.12109 1.18904   0
   1   4 -31 0.47562 1.58312   0
  -1  -4 -31 1.94323  1.3589   0
   1  -4 -31 0.57753 1.31134   0
   1  -4 -31 0.72022 1.20942   0
  -1   4 -31 0.09512 1.64427   0
  -1  -5 -31-1.00951 1.17212   0
  -1  -5 -31 3.10307 1.72092   0
  -1  -5 -31 0.35909 1.32118   0
   1   5 -31 0.48104 1.68704   0
   1  -5 -31 0.14906 1.13824   0
  -1   5 -31 -0.5759 1.65994   0
   1  -5 -31 1.09082 1.34828   0
  -1  -6 -31-1.68123  1.2491   0
   1   6 -31-0.55366 1.57995   0
  -1  -6 -31 0.08102 1.30987   0
   1  -6 -31 1.12757 1.37739   0
   1  -6 -31-1.08031 1.08706   0
  -1   6 -31-1.62721 1.45166   0
   1   7 -31 6.11264 1.87616   0
  -1  -7 -31 4.83497 1.42561   0
  -1  -7 -31 3.03278 1.68114   0
  -1   7 -31 2.26618 1.64752   0
   1  -7 -31 3.69852 1.54665   0
   1  -7 -31 4.01457 1.32474   0
   1   8 -31 0.89022 1.69342   0
  -1  -8 -31-0.04016 1.29851   0
  -1  -8 -31 0.32798 1.37214   0
   1  -8 -31 0.56894 1.13787   0
  -1   8 -31 0.18072 1.76036   0
   1  -8 -31 0.17403 1.40561   0
  -1  -9 -31-0.08656 1.42491   0
  -1  -9 -31 0.88557 1.17854   0
   1   9 -31 0.44611 1.53144   0
  -1   9 -31-1.89765 1.73119   0
   1  -9 -31 0.19309 1.44488   0
   1  -9 -31 1.59802 1.17188   0
  -1 -10 -31 1.86682 1.23131   0
  -1 -10 -31-0.29128 1.43652   0
   1  10 -31-0.72157 1.50934   0
   1 -10 -31-0.76129 1.26441   0
  -1  10 -31-2.38317 1.68146   0
   1 -10 -31-0.35086 1.44314   0
  -1 -11 -31 2.14441 1.23008   0
   1  11 -31 0.27627 1.82867   0
  -1 -11 -31 -0.9538 1.44057   0
   1 -11 -31-0.48019 1.50635   0
  -1  11 -31  0.6578 1.67738   0
   1 -11 -31 2.21019  1.3419   0
  -1   0 -32-0.20096 1.31291   0
   1   0 -32-1.17225 1.47368   0
  -1   0 -32-0.36172  1.3665   0
   1   0 -32-0.06029  1.3732   0
   1   1 -32-0.34822 1.33929   0
   1   1 -32  -2.096 1.40626   0
  -1  -1 -32 0.15402  1.3259   0
  -1  -1 -32-0.40179 1.21206   0
  -1  -1 -32-0.33482  1.3326   0
   1  -1 -32-2.51118 1.28572   0
  -1   1 -32-0.14732  1.3192   0
   1  -1 -32 0.11384 1.35269   0
  -1   1 -32-1.01117 1.41296   0
   1   2 -32 0.74931 1.53207   0
  -1  -2 -32-1.47855 1.29791   0
  -1  -2 -32-1.07044  1.2377   0
  -1  -2 -32 0.03345 1.22432   0
   1   2 -32  0.6155 1.74616   0
  -1   2 -32-0.67572 1.33805   0
   1  -2 -32-1.59228 1.27784   0
  -1   2 -32-1.33805 1.56552   0
   1  -2 -32 0.54191 1.49862   0
  -1  -3 -32-0.18036 1.27587   0
  -1  -3 -32 0.01336 1.44955   0
   1   3 -32 1.08215 1.59651   0
  -1  -3 -32 0.66132 1.22243   0
  -1   3 -32 0.40748 1.60319   0
   1  -3 -32-1.87707 1.14227   0
   1  -3 -32 0.19372 1.51635   0
  -1  -4 -32 1.71306 1.31312   0
  -1  -4 -32 5.11917 1.46643   0
   1   4 -32 0.39993 1.65307   0
   1  -4 -32 3.78605 1.48643   0
  -1   4 -32 2.93952 1.85303   0
   1  -4 -32 2.70623 1.30646   0
  -1  -5 -32 1.90111 1.36268   0
   1   5 -32-1.05691 1.65516   0
  -1  -5 -32 1.16326 1.24303   0
  -1   5 -32 1.49563  1.7881   0
   1  -5 -32-2.01411 1.09014   0
   1  -5 -32-0.75778 1.36933   0
  -1  -6 -32 2.21273 1.27862   0
  -1  -6 -32 5.02834 1.76886   0
   1   6 -32 2.69636 1.66286   0
   1  -6 -32 2.23261 1.25874   0
   1  -6 -32 5.47221 1.53699   0
  -1   6 -32 1.48399 1.58999   0
  -1  -7 -32 2.14463 1.43855   0
  -1  -7 -32 0.25736  1.1944   0
   1   7 -32 0.44212  1.7289   0
  -1   7 -32 0.93044 1.79489   0
   1  -7 -32-0.28375 1.12841   0
   1  -7 -32 2.13144 1.66292   0
  -2   1   0 0.07914 0.10882   0
  -2  -1   0-0.11871 0.07914   0
  -2   1   0-0.05935 0.05935   0
   2   2   0 0.02964 0.11858   0
  -2   2   0-0.02964 0.07905   0
   2  -2   0 0.19763  0.1087   0
  -2  -2   0 0.09881 0.13834   0
   2  -2   0 0.14822 0.13834   0
  -2   2   0-0.03953 0.16798   0
   2  -3   0-0.05918 0.23671   0
  -2   3   0 0.15781 0.24657   0
  -2  -3   0 0.08877 0.18739   0
   2  -3   0 0.04931 0.12822   0
   2   3   0 0.22684 0.17753   0
  -2   4   0 0.05902 0.17705   0
   2   4   0-0.16722 0.23607   0
  -2  -4   0 0.05902 0.30493   0
   2  -4   0 0.92461  0.3246   0
   2  -4   0 0.24591 0.20656   0
  -2   4   0 0.40329 0.33443   0
  -2   5   0 16.2015 1.56821   0
  -2  -5   0 14.7215  1.5486   0
   2  -6   0 73.4035 7.31791   0
  -2   6   0 85.5903  7.2984   0
   2   6   0 66.5345 7.32767   0
   2  -6   0 81.3069  7.2984   0
  -2   6   0 88.8102 7.34718   0
  -2  -6   0  89.903 7.34718   0
  -2   7   0 5.96467 0.85348   0
  -2  -7   0 4.83963 0.79529   0
   2  -7   0 5.19848  0.7274   0
   2   7   0  4.3353 0.80499   0
   2  -7   0 5.79009 0.86318   0
  -2   7   0 4.74264   0.708   0
   2  -8   0 4.87128 0.77016   0
  -2   8   0 6.18056 0.91457   0
   2  -8   0 6.18056 0.91457   0
  -2   8   0 4.39956 0.75091   0
   2   8   0 5.53555 0.87606   0
  -2  -8   0 4.97718 0.85681   0
   2   9   0 2.46315 0.70649   0
  -2   9   0 0.86879 0.63966   0
   2  -9   0 1.43207 0.59192   0
   2  -9   0 0.75422  0.6492   0
  -2  -9   0 1.24112 0.63966   0
  -2   9   0 1.73757 0.60147   0
   2  10   0 374.058 37.5534   0
  -2  10   0 394.415  37.525   0
  -2  10   0 421.932 37.5628   0
  -2 -10   0 444.851 37.5912   0
   2 -10   0 417.013 37.5534   0
  -2 -10   0 435.203 37.5628   0
   2 -10   0 446.072 37.5345   0
  -2 -11   0 1.64808  0.7304   0
  -2  11   0 1.76981 0.81467   0
  -2  11   0 0.70231 0.66485   0
   2 -11   0 1.78854 0.63676   0
   2 -11   0 2.33165 0.80531   0
   2  11   0 1.12369 0.70231   0
   2 -12   0 15.1989  1.7042   0
  -2  12   0 15.3749 1.76904   0
  -2 -12   0 18.3943 2.02837   0
   2  12   0 16.0232 1.81535   0
   2 -12   0 14.9211 1.79682   0
  -2  13   0 2.36162 0.75059   0
   2  13   0  2.9566 0.85128   0
   2 -13   0 2.19685 0.75975   0
  -2  14   0 42.7383  3.8779   0
   2  14   0 36.5282 3.88694   0
   2 -14   0 41.4457 3.85982   0
   2  15   0 4.84362 0.99013   0
   2  16   0 5.34817 1.09954   0
   2  17   0 9.65691 1.43033   0
   2  18   0 9.14402 1.43436   0
   2  19   0 9.01797 1.45397   0
  -2  19   0 8.35402 1.35312   0
   2  19   0  8.8751 1.43716   0
  -2  20   0 21.8971 2.51386   0
   2  20   0 22.5503 2.58829   0
   2  20   0 24.2125 2.62136   0
  -2  21   0  3.5381 1.10617   0
   2  21   0 3.18836  1.1387   0
  -2  22   0 50.3184 4.79032   0
   2  22   0 47.7273 4.83031   0
   2  23   0 0.33801 1.05332   0
  -2  23   0 0.40875 0.99044   0
   2  24   0  89.825 8.85196   0
  -2  24   0 99.8896  8.8674   0
   2  25   0-0.87265 1.06994   0
  -2  25   0 0.22006 1.06994   0
   2  26   0 0.40246 1.19247   0
  -2  26   0 -0.2534 1.07322   0
   2  27   0 0.75353  1.1998   0
  -2  27   0-0.16826 1.13396   0
  -2  28   0 -2.3474 1.07679   0
   2  28   0-1.45008 1.26343   0
   2  29   0 0.86621 1.26762   0
  -2  29   0 1.81693  1.2465   0
   2  30   0 10.6307 1.84431   0
  -2  30   0 8.55843 1.73379   0
   2  31   0-0.06097 1.30747   0
  -2  31   0 0.99584 1.46328   0
   2  32   0 15.4725 2.25212   0
  -2  32   0 13.1938 2.43149   0
  -2   0  -1  0.1385 0.07914   0
  -2   0   1 0.04946 0.06925   0
   2   0  -1    0.00 0.08903   0
  -2  -1  -1-0.04944 0.09889   0
   2  -1   1-0.02967 0.09889   0
   2  -1  -1 0.11867 0.12856   0
  -2  -1   1-0.00989 0.09889   0
  -2  -1   1-0.04944 0.10878   0
  -2   1  -1-0.10878   0.089   0
  -2   1  -1-0.02967 0.15822   0
   2   2  -1 0.16792 0.11853   0
   2  -2   1 0.00988 0.18768   0
   2  -2   1-0.06914 0.12841   0
  -2   2   1 0.24694 0.11853   0
  -2  -2  -1 0.10866 0.14817   0
   2  -2   1 0.04939 0.09878   0
   2   2  -1-0.06914 0.10866   0
  -2   2  -1-0.07902  0.0889   0
  -2  -2   1 0.05927 0.14817   0
  -2  -2   1 0.03951 0.16792   0
  -2   2  -1    0.00 0.22719   0
   2  -2  -1-0.16792 0.09878   0
   2   2   1 0.07902 0.13829   0
  -2   2  -1 0.21731 0.14817   0
  -2   3   1-0.00986 0.10845   0
   2   3  -1 0.06901 0.18732   0
  -2   3   1-0.09859 0.18732   0
   2  -3   1-0.20704 0.28592   0
   2   3  -1-0.33521 0.16761   0
   2  -3   1 0.11831 0.15775   0
   2  -3   1 0.01972 0.14789   0
  -2  -3  -1-0.05916  0.2169   0
  -2   3  -1-0.17747 0.13803   0
  -2  -3   1 0.14789 0.19718   0
  -2   3  -1 0.06901 0.30563   0
   2  -3  -1 0.00986 0.19718   0
   2   3   1 0.03944 0.16761   0
   2  -3  -1 0.10845 0.12817   0
  -2  -3   1-0.19718  0.2169   0
   2   4  -1 0.24581 0.24581   0
   2  -4   1 0.40314 0.37364   0
   2   4  -1 0.12782 0.25565   0
  -2   4   1 0.04916 0.16715   0
  -2  -4  -1 0.92426 0.32447   0
  -2   4   1 0.43263 0.28514   0
[truncated: 5,054,472 more chars]
