# Supplementary material for: Lanthanide and Actinide‐Centered Polyoxo‐Noble‐Metalate‐Based Metal−Organic Frameworks
Source: Chem Asian J. 2025 Jul 8;20(18):e00737. doi: 10.1002/asia.202500737 (PMC12450036; doi:10.1002/asia.202500737)
Supplement: Supplementary file 2 — Supporting Information [file ASIA-20-e00737-s001.zip › Gd.cif]

 
data_Gd
 
_audit_creation_method            'SHELXL-2019/3'
_shelx_SHELXL_version_number      '2019/3'
_chemical_name_systematic         ?
_chemical_name_common             ?
_chemical_melting_point           ?
_chemical_formula_moiety          ?
_chemical_formula_sum
 'C56 H32 As8 Ba6 Gd N2 O68 Pd12' 
_chemical_formula_weight          4678.28

loop_
 _atom_type_symbol
 _atom_type_description
 _atom_type_scat_dispersion_real
 _atom_type_scat_dispersion_imag
 _atom_type_scat_source
 'Gd'  'Gd'  -0.1653   3.9035
 'International Tables Vol C Tables 4.2.6.8 and 6.1.1.4'
 'Pd'  'Pd'  -0.9988   1.0072
 'International Tables Vol C Tables 4.2.6.8 and 6.1.1.4'
 'As'  'As'   0.0499   2.0058
 'International Tables Vol C Tables 4.2.6.8 and 6.1.1.4'
 'Ba'  'Ba'  -0.3244   2.2819
 'International Tables Vol C Tables 4.2.6.8 and 6.1.1.4'
 'O'  'O'   0.0106   0.0060
 'International Tables Vol C Tables 4.2.6.8 and 6.1.1.4'
 'C'  'C'   0.0033   0.0016
 'International Tables Vol C Tables 4.2.6.8 and 6.1.1.4'
 'H'  'H'   0.0000   0.0000
 'International Tables Vol C Tables 4.2.6.8 and 6.1.1.4'
 'N'  'N'   0.0061   0.0033
 'International Tables Vol C Tables 4.2.6.8 and 6.1.1.4'
 
_space_group_crystal_system       orthorhombic
_space_group_IT_number            62
_space_group_name_H-M_alt         'P n m a'
_space_group_name_Hall            '-P 2ac 2n'
 
_shelx_space_group_comment
;
The symmetry employed for this shelxl refinement is uniquely defined
by the following loop, which should always be used as a source of
symmetry information in preference to the above space-group names.
They are only intended as comments.
;
 
loop_
 _space_group_symop_operation_xyz
 'x, y, z'
 '-x+1/2, -y, z+1/2'
 '-x, y+1/2, -z'
 'x+1/2, -y+1/2, -z+1/2'
 '-x, -y, -z'
 'x-1/2, y, -z-1/2'
 'x, -y-1/2, z'
 '-x-1/2, y-1/2, z-1/2'
 
_cell_length_a                    29.8428(6)
_cell_length_b                    27.2647(6)
_cell_length_c                    27.8408(7)
_cell_angle_alpha                 90
_cell_angle_beta                  90
_cell_angle_gamma                 90
_cell_volume                      22652.8(9)
_cell_formula_units_Z             4
_cell_measurement_temperature     100(2)
_cell_measurement_reflns_used     20465
_cell_measurement_theta_min       1.548
_cell_measurement_theta_max       25.027
 
_exptl_crystal_description        Rods
_exptl_crystal_colour             Red
_exptl_crystal_density_meas       ?
_exptl_crystal_density_method     ?
_exptl_crystal_density_diffrn     1.372          
_exptl_crystal_F_000              8568
_exptl_transmission_factor_min    ?
_exptl_transmission_factor_max    ?
_exptl_crystal_size_max           0.36
_exptl_crystal_size_mid           0.12
_exptl_crystal_size_min           0.09
_exptl_absorpt_coefficient_mu     3.447
_shelx_estimated_absorpt_T_min    ?
_shelx_estimated_absorpt_T_max    ?
_exptl_absorpt_correction_type    'Multi-Scan'
_exptl_absorpt_correction_T_min   0.285
_exptl_absorpt_correction_T_max   0.663
_exptl_absorpt_process_details    SADABS
_exptl_absorpt_special_details    ?
_diffrn_ambient_temperature       100(2)
_diffrn_radiation_wavelength      0.71073
_diffrn_radiation_type            MoK\a
_diffrn_source                    ?
_diffrn_measurement_device_type   'Bruker APEX-II CCD'
_diffrn_measurement_method        '\f and \w scans'
_diffrn_detector_area_resol_mean  ?
_diffrn_reflns_number             144753
_diffrn_reflns_av_unetI/netI      0.0899
_diffrn_reflns_av_R_equivalents   0.1321
_diffrn_reflns_limit_h_min        -35
_diffrn_reflns_limit_h_max        35
_diffrn_reflns_limit_k_min        -30
_diffrn_reflns_limit_k_max        32
_diffrn_reflns_limit_l_min        -33
_diffrn_reflns_limit_l_max        23
_diffrn_reflns_theta_min          1.548
_diffrn_reflns_theta_max          25.027
_diffrn_reflns_theta_full         25.027
_diffrn_measured_fraction_theta_max   0.999
_diffrn_measured_fraction_theta_full  0.999
_diffrn_reflns_Laue_measured_fraction_max    0.999
_diffrn_reflns_Laue_measured_fraction_full   0.999
_diffrn_reflns_point_group_measured_fraction_max   0.999
_diffrn_reflns_point_group_measured_fraction_full  0.999
_reflns_number_total              20465
_reflns_number_gt                 12156
_reflns_threshold_expression      'I > 2\s(I)'
_reflns_Friedel_coverage          0.000
_reflns_Friedel_fraction_max      .
_reflns_Friedel_fraction_full     .
 
_reflns_special_details
;
 Reflections were merged by SHELXL according to the crystal
 class for the calculation of statistics and refinement.
 
 Structure factors included contributions from the .fab file.
 
 _reflns_Friedel_fraction is defined as the number of unique
 Friedel pairs measured divided by the number that would be
 possible theoretically, ignoring centric projections and
 systematic absences.
;
 
_computing_data_collection        'Bruker APEX2'
_computing_cell_refinement        'Bruker SAINT'
_computing_data_reduction         'Bruker SAINT'
_computing_structure_solution     'SHELXS-97 (Sheldrick 2008)'
_computing_structure_refinement   'SHELXL-2019/2 (Sheldrick, 2019)'
_computing_molecular_graphics     'SHELXS-97 (Sheldrick 2008)'
_computing_publication_material   'Bruker SHELXTL'
_refine_special_details           ?
_refine_ls_structure_factor_coef  Fsqd
_refine_ls_matrix_type            full
_refine_ls_weighting_scheme       calc
_refine_ls_weighting_details
'w=1/[\s^2^(Fo^2^)+(0.0990P)^2^+259.8472P] where P=(Fo^2^+2Fc^2^)/3'
_atom_sites_solution_primary      ?
_atom_sites_solution_secondary    ?
_atom_sites_solution_hydrogens    geom
_refine_ls_hydrogen_treatment     constr
_refine_ls_extinction_method      none
_refine_ls_extinction_coef        .
_refine_ls_number_reflns          20465
_refine_ls_number_parameters      649
_refine_ls_number_restraints      378
_refine_ls_R_factor_all           0.1119
_refine_ls_R_factor_gt            0.0645
_refine_ls_wR_factor_ref          0.2004
_refine_ls_wR_factor_gt           0.1701
_refine_ls_goodness_of_fit_ref    1.019
_refine_ls_restrained_S_all       1.018
_refine_ls_shift/su_max           0.001
_refine_ls_shift/su_mean          0.000
 
loop_
 _atom_site_label
 _atom_site_type_symbol
 _atom_site_fract_x
 _atom_site_fract_y
 _atom_site_fract_z
 _atom_site_U_iso_or_equiv
 _atom_site_adp_type
 _atom_site_occupancy
 _atom_site_site_symmetry_order  
 _atom_site_calc_flag
 _atom_site_refinement_flags_posn
 _atom_site_refinement_flags_adp
 _atom_site_refinement_flags_occupancy
 _atom_site_disorder_assembly
 _atom_site_disorder_group
Gd1 Gd 0.25292(3) 0.250000 0.51760(3) 0.0177(2) Uani 1 2 d S T P . .
Pd1 Pd 0.23240(4) 0.250000 0.63648(5) 0.0165(3) Uani 1 2 d S T P . .
Pd2 Pd 0.18780(3) 0.33830(3) 0.56575(3) 0.0157(2) Uani 1 1 d . . . . .
Pd3 Pd 0.29931(3) 0.16205(3) 0.58835(3) 0.0162(2) Uani 1 1 d . . . . .
Pd4 Pd 0.14327(4) 0.250000 0.49451(5) 0.0160(3) Uani 1 2 d S T P . .
Pd5 Pd 0.20797(3) 0.33763(3) 0.44546(3) 0.0159(2) Uani 1 1 d . . . . .
Pd6 Pd 0.27458(4) 0.250000 0.39799(5) 0.0169(3) Uani 1 2 d S T P . .
Pd7 Pd 0.31810(3) 0.16207(3) 0.46859(4) 0.0174(2) Uani 1 1 d . . . . .
Pd8 Pd 0.36397(4) 0.250000 0.53755(5) 0.0176(3) Uani 1 2 d S T P . .
As1 As 0.22777(4) 0.36184(5) 0.66860(5) 0.0217(3) Uani 1 1 d . . . . .
As2 As 0.11292(4) 0.13872(5) 0.48761(5) 0.0199(3) Uani 1 1 d . . . . .
As3 As 0.39485(4) 0.36105(5) 0.54360(5) 0.0239(3) Uani 1 1 d . . . . .
As4 As 0.27949(4) 0.13861(5) 0.36526(5) 0.0225(3) Uani 1 1 d . . . . .
Ba1 Ba 0.16364(3) 0.53418(3) 0.95310(3) 0.0317(2) Uani 1 1 d . . . . .
Ba2 Ba 0.31507(3) 0.53458(3) 0.89726(4) 0.0413(3) Uani 1 1 d . . . . .
Ba3 Ba 0.35666(3) -0.03891(3) 0.09387(3) 0.0348(2) Uani 1 1 d . . . . .
O1 O 0.2424(2) 0.1998(3) 0.5854(3) 0.0173(18) Uani 1 1 d . U . . .
O2 O 0.1899(2) 0.3004(3) 0.5038(3) 0.0170(18) Uani 1 1 d . U . . .
O3 O 0.2643(2) 0.2003(3) 0.4485(3) 0.0163(18) Uani 1 1 d . U . . .
O4 O 0.3159(2) 0.1994(3) 0.5295(3) 0.0188(18) Uani 1 1 d . U . . .
O5 O 0.2230(3) 0.3025(3) 0.6867(3) 0.027(2) Uani 1 1 d . U . . .
O6 O 0.1317(3) 0.1247(3) 0.5435(3) 0.0223(19) Uani 1 1 d . U . . .
O7 O 0.1858(3) 0.3761(3) 0.6287(3) 0.027(2) Uani 1 1 d . U . . .
O8 O 0.3582(3) 0.3756(3) 0.5889(3) 0.024(2) Uani 1 1 d . U . . .
O9 O 0.2807(3) 0.3752(3) 0.6484(3) 0.025(2) Uani 1 1 d . U . . .
O10 O 0.0960(3) 0.1987(3) 0.4837(3) 0.027(2) Uani 1 1 d . U . . .
O11 O 0.2267(3) 0.1263(3) 0.3844(3) 0.023(2) Uani 1 1 d . U . . .
O12 O 0.1500(3) 0.1241(3) 0.4434(3) 0.023(2) Uani 1 1 d . U . . .
O13 O 0.2847(3) 0.1985(3) 0.3478(3) 0.024(2) Uani 1 1 d . U . . .
O14 O 0.3195(3) 0.1230(3) 0.4065(3) 0.024(2) Uani 1 1 d . U . . .
O15 O 0.3723(3) 0.3773(3) 0.4898(3) 0.027(2) Uani 1 1 d . U . . .
O16 O 0.4118(3) 0.3022(3) 0.5443(3) 0.025(2) Uani 1 1 d . U . . .
O17 O 0.1556(4) 0.4852(5) 0.8680(5) 0.065(3) Uani 1 1 d . U . . .
O18 O 0.2272(3) 0.5053(4) 0.8737(4) 0.044(3) Uani 1 1 d . U . . .
O19 O -0.0880(3) 0.0149(4) 0.4733(4) 0.055(3) Uani 1 1 d . U . . .
O20 O -0.0572(4) -0.0001(5) 0.4013(5) 0.074(4) Uani 1 1 d . U . . .
O21 O 0.5708(3) 0.5239(4) 0.5686(4) 0.053(3) Uani 1 1 d . U . . .
O22 O 0.5980(4) 0.4696(4) 0.5189(5) 0.061(3) Uani 1 1 d . U . . .
O23 O 0.2935(3) 0.0019(4) 0.1585(4) 0.052(3) Uani 1 1 d . U . . .
O24 O 0.3668(5) 0.0121(5) 0.1765(6) 0.091(4) Uani 1 1 d . U . . .
O25 O 0.1721(4) 0.5329(4) 1.0521(4) 0.060(3) Uani 1 1 d . U . . .
O26 O 0.2102(4) 0.4489(4) 0.9782(5) 0.076(4) Uani 1 1 d . U . . .
O27 O 0.2533(3) 0.5530(4) 0.9752(4) 0.036(2) Uani 1 1 d . U . . .
O28 O 0.2932(4) 0.4378(5) 0.9303(5) 0.068(4) Uani 1 1 d . U . . .
O29 O 0.3184(3) 0.5296(4) 0.9989(4) 0.040(2) Uani 1 1 d . U . . .
O30 O 0.3602(5) 0.5876(6) 0.8267(6) 0.100(5) Uani 1 1 d . U . . .
O31 O 0.3526(4) 0.4737(5) 0.8260(5) 0.086(4) Uani 1 1 d . U . . .
O32 O 0.4183(5) -0.0983(6) 0.1467(6) 0.094(5) Uani 1 1 d . U . . .
O33 O 0.3256(6) 0.0603(6) 0.0730(7) 0.116(6) Uani 1 1 d . U . . .
O34 O 0.2677(3) -0.0481(4) 0.0527(4) 0.045(3) Uani 1 1 d . U . . .
C1 C 0.2186(3) 0.3988(3) 0.7254(3) 0.030(3) Uani 1 1 d G U . . .
C2 C 0.2550(2) 0.4154(3) 0.7521(3) 0.039(4) Uani 1 1 d G U . . .
H2 H 0.284002 0.408163 0.742302 0.047 Uiso 1 1 calc R U . . .
C3 C 0.2479(3) 0.4428(4) 0.7935(3) 0.039(4) Uani 1 1 d G U . . .
H3 H 0.272169 0.453915 0.811408 0.047 Uiso 1 1 calc R U . . .
C4 C 0.2045(3) 0.4537(3) 0.8082(3) 0.043(4) Uani 1 1 d G U . . .
C5 C 0.1682(2) 0.4371(4) 0.7815(4) 0.050(4) Uani 1 1 d G U . . .
H5 H 0.139117 0.444317 0.791327 0.061 Uiso 1 1 calc R U . . .
C6 C 0.1752(2) 0.4097(4) 0.7401(3) 0.051(4) Uani 1 1 d G U . . .
H6 H 0.150948 0.398565 0.722221 0.061 Uiso 1 1 calc R U . . .
C7 C 0.1956(5) 0.4837(6) 0.8534(6) 0.043(4) Uani 1 1 d . U . . .
C8 C 0.0601(2) 0.1034(3) 0.4760(3) 0.028(3) Uani 1 1 d G U . . .
C9 C 0.0311(3) 0.0899(3) 0.5128(2) 0.032(3) Uani 1 1 d G U . . .
H9 H 0.037730 0.098064 0.544401 0.038 Uiso 1 1 calc R U . . .
C10 C -0.0079(2) 0.0642(3) 0.5022(3) 0.036(3) Uani 1 1 d G U . . .
H10 H -0.027350 0.055125 0.526808 0.043 Uiso 1 1 calc R U . . .
C11 C -0.0179(2) 0.0520(3) 0.4549(3) 0.038(4) Uani 1 1 d G U . . .
C12 C 0.0111(3) 0.0655(4) 0.4182(3) 0.057(5) Uani 1 1 d G U . . .
H12 H 0.004439 0.057314 0.386571 0.068 Uiso 1 1 calc R U . . .
C13 C 0.0501(3) 0.0912(4) 0.4287(3) 0.047(4) Uani 1 1 d G U . . .
H13 H 0.069518 0.100252 0.404163 0.057 Uiso 1 1 calc R U . . .
C14 C -0.0568(5) 0.0219(6) 0.4423(6) 0.045(4) Uani 1 1 d . U . . .
C15 C 0.4473(3) 0.3995(3) 0.5490(4) 0.033(3) Uani 1 1 d G U . . .
C16 C 0.4863(3) 0.3807(3) 0.5286(4) 0.070(6) Uani 1 1 d G U . . .
H16 H 0.486253 0.349304 0.515459 0.084 Uiso 1 1 calc R U . . .
C17 C 0.5252(3) 0.4087(4) 0.5279(4) 0.088(7) Uani 1 1 d G U . . .
H17 H 0.551181 0.396087 0.514337 0.106 Uiso 1 1 calc R U . . .
C18 C 0.5252(3) 0.4555(4) 0.5476(4) 0.036(3) Uani 1 1 d G U . . .
C19 C 0.4862(3) 0.4744(3) 0.5679(4) 0.055(5) Uani 1 1 d G U . . .
H19 H 0.486246 0.505731 0.581103 0.065 Uiso 1 1 calc R U . . .
C20 C 0.4473(3) 0.4463(4) 0.5686(4) 0.067(5) Uani 1 1 d G U . . .
H20 H 0.421317 0.458949 0.582226 0.081 Uiso 1 1 calc R U . . .
C21 C 0.5676(5) 0.4854(6) 0.5452(6) 0.046(4) Uani 1 1 d . U . . .
C22 C 0.2916(3) 0.1024(3) 0.3101(3) 0.027(3) Uani 1 1 d G U . . .
C23 C 0.2578(2) 0.0877(4) 0.2788(3) 0.043(4) Uani 1 1 d G U . . .
H23 H 0.228110 0.095407 0.285618 0.052 Uiso 1 1 calc R U . . .
C24 C 0.2684(3) 0.0616(4) 0.2375(3) 0.041(4) Uani 1 1 d G U . . .
H24 H 0.245805 0.051795 0.216624 0.049 Uiso 1 1 calc R U . . .
C25 C 0.3128(3) 0.0501(4) 0.2274(3) 0.051(4) Uani 1 1 d G U . . .
C26 C 0.3466(2) 0.0648(4) 0.2586(4) 0.063(5) Uani 1 1 d G U . . .
H26 H 0.376294 0.057126 0.251845 0.076 Uiso 1 1 calc R U . . .
C27 C 0.3360(2) 0.0909(4) 0.3000(3) 0.053(4) Uani 1 1 d G U . . .
H27 H 0.358600 0.100738 0.320839 0.064 Uiso 1 1 calc R U . . .
C28 C 0.3235(7) 0.0185(7) 0.1827(7) 0.066(5) Uani 1 1 d . U . . .
N1 N 0.2797(4) -0.0432(4) 0.0088(5) 0.036(3) Uani 1 1 d . U . . .
 
loop_
 _atom_site_aniso_label
 _atom_site_aniso_U_11
 _atom_site_aniso_U_22
 _atom_site_aniso_U_33
 _atom_site_aniso_U_23
 _atom_site_aniso_U_13
 _atom_site_aniso_U_12
Gd1 0.0163(4) 0.0177(4) 0.0191(5) 0.000 0.0000(4) 0.000
Pd1 0.0163(6) 0.0182(7) 0.0148(8) 0.000 -0.0022(5) 0.000
Pd2 0.0149(4) 0.0175(5) 0.0147(5) -0.0015(4) -0.0025(4) 0.0030(4)
Pd3 0.0149(4) 0.0157(5) 0.0182(6) 0.0003(4) -0.0034(4) 0.0005(4)
Pd4 0.0143(6) 0.0195(7) 0.0141(7) 0.000 -0.0026(5) 0.000
Pd5 0.0157(4) 0.0169(5) 0.0152(5) 0.0017(4) -0.0006(4) 0.0013(4)
Pd6 0.0168(6) 0.0187(7) 0.0152(8) 0.000 0.0019(5) 0.000
Pd7 0.0147(4) 0.0172(5) 0.0203(6) -0.0028(4) 0.0001(4) 0.0028(4)
Pd8 0.0122(6) 0.0171(7) 0.0233(8) 0.000 -0.0004(5) 0.000
As1 0.0238(6) 0.0229(7) 0.0183(7) -0.0061(6) -0.0039(5) 0.0042(6)
As2 0.0172(6) 0.0228(7) 0.0197(7) 0.0015(6) -0.0038(5) -0.0057(5)
As3 0.0160(6) 0.0208(7) 0.0350(9) 0.0029(6) -0.0050(6) -0.0052(5)
As4 0.0244(6) 0.0232(7) 0.0199(8) -0.0063(6) 0.0023(6) 0.0017(6)
Ba1 0.0264(4) 0.0287(5) 0.0400(6) -0.0103(4) 0.0096(4) -0.0086(4)
Ba2 0.0360(5) 0.0407(5) 0.0472(6) -0.0075(5) 0.0012(4) 0.0038(4)
Ba3 0.0350(5) 0.0364(5) 0.0331(5) -0.0117(4) 0.0139(4) -0.0142(4)
O1 0.016(3) 0.018(3) 0.018(4) 0.000(3) -0.003(3) -0.003(3)
O2 0.018(3) 0.014(3) 0.019(4) 0.001(3) 0.004(3) 0.000(3)
O3 0.010(3) 0.017(3) 0.021(4) 0.000(3) 0.004(3) 0.000(3)
O4 0.014(3) 0.021(3) 0.021(4) 0.001(3) 0.003(3) 0.002(3)
O5 0.032(4) 0.024(4) 0.025(4) -0.001(3) 0.000(3) 0.001(3)
O6 0.022(3) 0.022(4) 0.023(4) 0.007(3) -0.012(3) -0.010(3)
O7 0.025(3) 0.029(4) 0.027(4) -0.007(3) -0.001(3) 0.008(3)
O8 0.025(3) 0.023(4) 0.025(4) -0.007(3) -0.004(3) -0.005(3)
O9 0.024(3) 0.026(4) 0.025(4) -0.007(3) -0.002(3) 0.002(3)
O10 0.022(3) 0.029(4) 0.028(4) 0.001(3) -0.003(3) -0.001(3)
O11 0.022(3) 0.025(4) 0.022(4) -0.003(3) -0.001(3) 0.004(3)
O12 0.021(3) 0.024(4) 0.025(4) -0.002(3) -0.004(3) -0.003(3)
O13 0.026(3) 0.022(4) 0.023(4) -0.002(3) 0.004(3) 0.003(3)
O14 0.025(3) 0.027(4) 0.022(4) -0.009(3) -0.004(3) 0.009(3)
O15 0.022(3) 0.029(4) 0.030(4) 0.002(3) -0.002(3) -0.006(3)
O16 0.023(3) 0.023(4) 0.028(4) 0.000(3) -0.001(3) -0.002(3)
O17 0.060(5) 0.073(5) 0.063(5) -0.017(4) 0.008(4) -0.009(4)
O18 0.046(4) 0.045(4) 0.041(5) -0.009(4) -0.001(4) -0.002(4)
O19 0.047(4) 0.063(5) 0.057(5) -0.009(4) -0.001(4) -0.011(4)
O20 0.065(5) 0.082(5) 0.075(6) -0.009(4) 0.000(4) -0.021(4)
O21 0.043(4) 0.055(5) 0.063(5) -0.004(4) -0.005(4) -0.007(4)
O22 0.052(4) 0.064(5) 0.066(5) -0.008(4) 0.006(4) -0.017(4)
O23 0.050(4) 0.056(5) 0.050(5) -0.017(4) 0.002(4) -0.001(4)
O24 0.090(6) 0.093(6) 0.088(6) -0.019(5) 0.005(4) 0.001(4)
O25 0.065(6) 0.064(6) 0.052(7) -0.003(5) 0.000(5) 0.017(5)
O26 0.087(7) 0.049(6) 0.090(8) 0.020(6) 0.006(6) 0.008(6)
O27 0.033(4) 0.037(4) 0.038(4) 0.001(4) -0.001(4) -0.001(3)
O28 0.063(6) 0.064(7) 0.077(8) 0.009(6) -0.001(6) 0.002(6)
O29 0.038(4) 0.042(4) 0.040(4) 0.000(4) 0.000(3) 0.002(4)
O30 0.097(8) 0.111(9) 0.091(9) 0.013(7) 0.004(7) -0.007(7)
O31 0.073(7) 0.107(8) 0.079(8) -0.030(7) 0.004(6) 0.009(6)
O32 0.081(7) 0.112(9) 0.090(8) 0.012(7) -0.011(7) 0.013(7)
O33 0.127(9) 0.097(9) 0.123(10) 0.011(8) 0.010(8) 0.004(7)
O34 0.041(4) 0.050(4) 0.043(5) 0.000(4) 0.002(4) -0.002(4)
C1 0.031(5) 0.030(5) 0.030(5) -0.005(4) -0.001(4) 0.002(4)
C2 0.036(5) 0.043(5) 0.039(5) -0.003(4) 0.002(4) 0.002(4)
C3 0.036(5) 0.040(5) 0.042(5) -0.005(4) -0.007(4) -0.005(4)
C4 0.045(5) 0.041(5) 0.042(6) -0.003(4) -0.004(4) -0.003(4)
C5 0.049(6) 0.056(6) 0.046(6) -0.005(4) 0.003(4) 0.003(4)
C6 0.048(6) 0.055(6) 0.050(6) -0.008(4) -0.001(4) 0.003(4)
C7 0.043(5) 0.042(5) 0.042(6) -0.001(4) 0.002(4) 0.001(4)
C8 0.024(4) 0.032(5) 0.027(5) 0.001(4) -0.002(4) 0.000(4)
C9 0.031(5) 0.034(5) 0.031(5) 0.003(4) -0.001(4) -0.007(4)
C10 0.033(5) 0.040(5) 0.034(5) -0.001(4) 0.005(4) -0.009(4)
C11 0.034(5) 0.038(5) 0.041(5) 0.001(4) 0.002(4) -0.007(4)
C12 0.053(6) 0.060(6) 0.057(6) 0.000(5) 0.001(5) -0.007(4)
C13 0.043(5) 0.052(6) 0.046(6) -0.001(4) -0.003(4) -0.006(4)
C14 0.042(5) 0.045(6) 0.047(6) 0.002(4) 0.002(4) -0.004(4)
C15 0.028(5) 0.034(5) 0.036(5) 0.001(4) -0.002(4) 0.002(4)
C16 0.065(7) 0.069(7) 0.078(7) -0.012(5) 0.004(5) -0.009(5)
C17 0.084(8) 0.090(8) 0.091(8) -0.003(5) 0.006(5) -0.008(5)
C18 0.036(5) 0.033(5) 0.038(5) 0.001(4) -0.004(4) -0.002(4)
C19 0.052(6) 0.051(6) 0.061(6) -0.005(5) 0.002(4) -0.008(4)
C20 0.063(6) 0.067(7) 0.072(7) -0.004(5) 0.004(5) -0.002(5)
C21 0.045(5) 0.044(6) 0.050(6) -0.001(4) -0.002(4) -0.004(4)
C22 0.027(4) 0.029(5) 0.026(5) 0.001(4) 0.004(4) 0.003(4)
C23 0.044(5) 0.044(5) 0.042(6) -0.005(4) -0.001(4) 0.002(4)
C24 0.044(5) 0.045(5) 0.033(5) -0.006(4) 0.002(4) 0.001(4)
C25 0.055(6) 0.050(6) 0.049(6) -0.005(4) 0.002(4) 0.003(4)
C26 0.058(6) 0.067(6) 0.065(7) -0.008(5) 0.005(5) -0.002(5)
C27 0.053(6) 0.054(6) 0.053(6) -0.008(5) 0.003(4) -0.001(4)
C28 0.067(6) 0.067(7) 0.063(7) -0.007(5) 0.005(5) 0.001(5)
N1 0.030(4) 0.039(5) 0.039(5) -0.001(4) 0.003(4) 0.005(4)
 
_geom_special_details
;
 All esds (except the esd in the dihedral angle between two l.s. planes)
 are estimated using the full covariance matrix.  The cell esds are taken
 into account individually in the estimation of esds in distances, angles
 and torsion angles; correlations between esds in cell parameters are only
 used when they are defined by crystal symmetry.  An approximate (isotropic)
 treatment of cell esds is used for estimating esds involving l.s. planes.
;
 
loop_
 _geom_bond_atom_site_label_1
 _geom_bond_atom_site_label_2
 _geom_bond_distance
 _geom_bond_site_symmetry_2
 _geom_bond_publ_flag
Gd1 O1 2.352(8) 7_565 ?
Gd1 O1 2.352(8) . ?
Gd1 O4 2.354(7) . ?
Gd1 O4 2.354(7) 7_565 ?
Gd1 O2 2.360(7) . ?
Gd1 O2 2.360(7) 7_565 ?
Gd1 O3 2.378(8) . ?
Gd1 O3 2.378(8) 7_565 ?
Gd1 Pd4 3.3348(14) . ?
Gd1 Pd8 3.3601(14) . ?
Gd1 Pd1 3.3660(16) . ?
Gd1 Pd2 3.3719(10) 7_565 ?
Pd1 O1 1.996(8) . ?
Pd1 O1 1.996(8) 7_565 ?
Pd1 O5 2.020(9) . ?
Pd1 O5 2.020(9) 7_565 ?
Pd2 O1 2.008(7) 7_565 ?
Pd2 O2 2.011(8) . ?
Pd2 O7 2.033(9) . ?
Pd2 O6 2.049(7) 7_565 ?
Pd2 Ba3 3.6853(12) 8_666 ?
Pd3 O1 1.989(7) . ?
Pd3 O4 1.991(8) . ?
Pd3 O9 2.033(8) 7_565 ?
Pd3 O8 2.037(8) 7_565 ?
Pd4 O2 1.972(7) . ?
Pd4 O2 1.972(7) 7_565 ?
Pd4 O10 2.008(8) . ?
Pd4 O10 2.008(8) 7_565 ?
Pd5 O3 1.976(7) 7_565 ?
Pd5 O2 1.991(8) . ?
Pd5 O12 2.020(8) 7_565 ?
Pd5 O11 2.042(8) 7_565 ?
Pd5 Ba2 3.7964(13) 2_564 ?
Pd6 O3 1.977(8) 7_565 ?
Pd6 O3 1.977(8) . ?
Pd6 O13 2.003(8) 7_565 ?
Pd6 O13 2.003(8) . ?
Pd7 O4 1.979(8) . ?
Pd7 O3 1.993(7) . ?
Pd7 O15 2.030(8) 7_565 ?
Pd7 O14 2.031(8) . ?
Pd7 Ba1 3.5554(12) 8_655 ?
Pd8 O4 2.003(8) . ?
Pd8 O4 2.004(8) 7_565 ?
Pd8 O16 2.025(8) 7_565 ?
Pd8 O16 2.025(8) . ?
As1 O5 1.701(8) . ?
As1 O9 1.715(8) . ?
As1 O7 1.718(8) . ?
As1 C1 1.895(7) . ?
As2 O6 1.698(8) . ?
As2 O12 1.703(8) . ?
As2 O10 1.716(9) . ?
As2 C8 1.876(6) . ?
As3 O16 1.681(8) . ?
As3 O15 1.700(9) . ?
As3 O8 1.715(8) . ?
As3 C15 1.891(7) . ?
As4 O11 1.696(8) . ?
As4 O14 1.710(8) . ?
As4 O13 1.712(8) . ?
As4 C22 1.862(7) . ?
Ba1 O17 2.731(12) . ?
Ba1 O22 2.747(11) 6_557 ?
Ba1 O25 2.767(12) . ?
Ba1 O27 2.792(9) . ?
Ba1 O14 2.792(9) 8_666 ?
Ba1 O26 2.797(12) . ?
Ba1 O15 2.832(9) 2_565 ?
Ba1 O21 2.849(10) 6_557 ?
Ba1 O18 3.017(10) . ?
Ba1 C21 3.161(15) 6_557 ?
Ba1 C7 3.242(16) . ?
Ba2 O30 2.787(15) . ?
Ba2 O11 2.817(8) 8_666 ?
Ba2 O31 2.818(13) . ?
Ba2 O18 2.819(10) . ?
Ba2 O29 2.834(10) . ?
Ba2 O28 2.871(12) . ?
Ba2 O27 2.892(9) . ?
Ba2 O12 2.947(8) 8_666 ?
Ba2 N1 3.288(13) 7_566 ?
Ba3 O24 2.705(15) . ?
Ba3 O6 2.750(8) 2_554 ?
Ba3 O20 2.783(12) 6_656 ?
Ba3 O7 2.813(8) 8_655 ?
Ba3 O23 2.834(10) . ?
Ba3 O32 2.858(14) . ?
Ba3 O29 2.892(10) 7_564 ?
Ba3 O19 2.895(11) 6_656 ?
Ba3 O34 2.903(10) . ?
Ba3 O33 2.917(17) . ?
Ba3 C28 3.09(2) . ?
Ba3 C14 3.230(16) 6_656 ?
O17 C7 1.262(17) . ?
O18 C7 1.247(17) . ?
O19 C14 1.282(18) . ?
O20 C14 1.29(2) . ?
O21 C21 1.240(18) . ?
O22 C21 1.243(18) . ?
O23 C28 1.21(2) . ?
O24 C28 1.32(2) . ?
O27 N1 1.252(14) 7_566 ?
O29 N1 1.244(14) 7_566 ?
O34 N1 1.280(15) . ?
C1 C2 1.3900 . ?
C1 C6 1.3900 . ?
C2 C3 1.3900 . ?
C3 C4 1.3900 . ?
C4 C5 1.3900 . ?
C4 C7 1.524(17) . ?
C5 C6 1.3900 . ?
C8 C9 1.3900 . ?
C8 C13 1.3900 . ?
C9 C10 1.3900 . ?
C10 C11 1.3900 . ?
C11 C12 1.3900 . ?
C11 C14 1.464(16) . ?
C12 C13 1.3900 . ?
C15 C16 1.3900 . ?
C15 C20 1.3900 . ?
C16 C17 1.3900 . ?
C17 C18 1.3900 . ?
C18 C19 1.3900 . ?
C18 C21 1.506(17) . ?
C19 C20 1.3900 . ?
C22 C23 1.3900 . ?
C22 C27 1.3900 . ?
C23 C24 1.3900 . ?
C24 C25 1.3900 . ?
C25 C26 1.3900 . ?
C25 C28 1.55(2) . ?
C26 C27 1.3900 . ?
 
loop_
 _geom_angle_atom_site_label_1
 _geom_angle_atom_site_label_2
 _geom_angle_atom_site_label_3
 _geom_angle
 _geom_angle_site_symmetry_1
 _geom_angle_site_symmetry_3
 _geom_angle_publ_flag
O1 Gd1 O1 71.1(4) 7_565 . ?
O1 Gd1 O4 109.5(3) 7_565 . ?
O1 Gd1 O4 69.7(3) . . ?
O1 Gd1 O4 69.7(3) 7_565 7_565 ?
O1 Gd1 O4 109.5(3) . 7_565 ?
O4 Gd1 O4 71.7(4) . 7_565 ?
O1 Gd1 O2 71.7(3) 7_565 . ?
O1 Gd1 O2 111.2(3) . . ?
O4 Gd1 O2 178.8(3) . . ?
O4 Gd1 O2 108.5(3) 7_565 . ?
O1 Gd1 O2 111.2(3) 7_565 7_565 ?
O1 Gd1 O2 71.7(3) . 7_565 ?
O4 Gd1 O2 108.5(3) . 7_565 ?
O4 Gd1 O2 178.8(3) 7_565 7_565 ?
O2 Gd1 O2 71.2(4) . 7_565 ?
O1 Gd1 O3 179.1(3) 7_565 . ?
O1 Gd1 O3 109.7(3) . . ?
O4 Gd1 O3 70.5(3) . . ?
O4 Gd1 O3 109.5(3) 7_565 . ?
O2 Gd1 O3 108.3(3) . . ?
O2 Gd1 O3 69.6(2) 7_565 . ?
O1 Gd1 O3 109.7(3) 7_565 7_565 ?
O1 Gd1 O3 179.1(3) . 7_565 ?
O4 Gd1 O3 109.5(3) . 7_565 ?
O4 Gd1 O3 70.5(3) 7_565 7_565 ?
O2 Gd1 O3 69.6(2) . 7_565 ?
O2 Gd1 O3 108.3(3) 7_565 7_565 ?
O3 Gd1 O3 69.5(4) . 7_565 ?
O1 Gd1 Pd4 91.34(17) 7_565 . ?
O1 Gd1 Pd4 91.34(17) . . ?
O4 Gd1 Pd4 144.11(19) . . ?
O4 Gd1 Pd4 144.11(19) 7_565 . ?
O2 Gd1 Pd4 35.58(18) . . ?
O2 Gd1 Pd4 35.58(18) 7_565 . ?
O3 Gd1 Pd4 89.12(17) . . ?
O3 Gd1 Pd4 89.12(17) 7_565 . ?
O1 Gd1 Pd8 89.96(17) 7_565 . ?
O1 Gd1 Pd8 89.96(17) . . ?
O4 Gd1 Pd8 35.88(19) . . ?
O4 Gd1 Pd8 35.88(19) 7_565 . ?
O2 Gd1 Pd8 144.38(18) . . ?
O2 Gd1 Pd8 144.37(18) 7_565 . ?
O3 Gd1 Pd8 89.57(16) . . ?
O3 Gd1 Pd8 89.57(16) 7_565 . ?
Pd4 Gd1 Pd8 178.41(5) . . ?
O1 Gd1 Pd1 35.57(19) 7_565 . ?
O1 Gd1 Pd1 35.57(19) . . ?
O4 Gd1 Pd1 90.4(2) . . ?
O4 Gd1 Pd1 90.4(2) 7_565 . ?
O2 Gd1 Pd1 90.83(19) . . ?
O2 Gd1 Pd1 90.83(19) 7_565 . ?
O3 Gd1 Pd1 145.24(18) . . ?
O3 Gd1 Pd1 145.24(18) 7_565 . ?
Pd4 Gd1 Pd1 90.63(4) . . ?
Pd8 Gd1 Pd1 90.97(4) . . ?
O1 Gd1 Pd2 91.09(19) 7_565 7_565 ?
O1 Gd1 Pd2 35.78(18) . 7_565 ?
O4 Gd1 Pd2 89.17(19) . 7_565 ?
O4 Gd1 Pd2 145.3(2) 7_565 7_565 ?
O2 Gd1 Pd2 91.17(18) . 7_565 ?
O2 Gd1 Pd2 35.88(19) 7_565 7_565 ?
O3 Gd1 Pd2 89.84(18) . 7_565 ?
O3 Gd1 Pd2 144.21(18) 7_565 7_565 ?
Pd4 Gd1 Pd2 60.73(2) . 7_565 ?
Pd8 Gd1 Pd2 120.18(3) . 7_565 ?
Pd1 Gd1 Pd2 60.28(2) . 7_565 ?
O1 Pd1 O1 86.5(5) . 7_565 ?
O1 Pd1 O5 178.1(3) . . ?
O1 Pd1 O5 91.7(3) 7_565 . ?
O1 Pd1 O5 91.7(3) . 7_565 ?
O1 Pd1 O5 178.1(3) 7_565 7_565 ?
O5 Pd1 O5 90.2(5) . 7_565 ?
O1 Pd1 Gd1 43.3(2) . . ?
O1 Pd1 Gd1 43.3(2) 7_565 . ?
O5 Pd1 Gd1 134.9(2) . . ?
O5 Pd1 Gd1 134.9(2) 7_565 . ?
O1 Pd2 O2 86.7(3) 7_565 . ?
O1 Pd2 O7 92.9(3) 7_565 . ?
O2 Pd2 O7 179.5(3) . . ?
O1 Pd2 O6 177.7(3) 7_565 7_565 ?
O2 Pd2 O6 91.1(3) . 7_565 ?
O7 Pd2 O6 89.3(3) . 7_565 ?
O1 Pd2 Gd1 43.2(2) 7_565 . ?
O2 Pd2 Gd1 43.5(2) . . ?
O7 Pd2 Gd1 136.1(2) . . ?
O6 Pd2 Gd1 134.6(2) 7_565 . ?
O1 Pd2 Ba3 134.8(2) 7_565 8_666 ?
O2 Pd2 Ba3 131.3(2) . 8_666 ?
O7 Pd2 Ba3 49.2(2) . 8_666 ?
O6 Pd2 Ba3 47.4(2) 7_565 8_666 ?
Gd1 Pd2 Ba3 160.14(3) . 8_666 ?
O1 Pd3 O4 85.0(3) . . ?
O1 Pd3 O9 93.4(3) . 7_565 ?
O4 Pd3 O9 178.4(3) . 7_565 ?
O1 Pd3 O8 177.8(3) . 7_565 ?
O4 Pd3 O8 92.9(3) . 7_565 ?
O9 Pd3 O8 88.8(3) 7_565 7_565 ?
O1 Pd3 Gd1 42.5(2) . . ?
O4 Pd3 Gd1 42.5(2) . . ?
O9 Pd3 Gd1 135.8(2) 7_565 . ?
O8 Pd3 Gd1 135.4(2) 7_565 . ?
O2 Pd4 O2 88.3(4) . 7_565 ?
O2 Pd4 O10 179.0(4) . . ?
O2 Pd4 O10 91.7(3) 7_565 . ?
O2 Pd4 O10 91.7(3) . 7_565 ?
O2 Pd4 O10 179.0(4) 7_565 7_565 ?
O10 Pd4 O10 88.2(5) . 7_565 ?
O2 Pd4 Gd1 44.1(2) . . ?
O2 Pd4 Gd1 44.1(2) 7_565 . ?
O10 Pd4 Gd1 135.9(2) . . ?
O10 Pd4 Gd1 135.9(2) 7_565 . ?
O3 Pd5 O2 85.9(3) 7_565 . ?
O3 Pd5 O12 179.1(3) 7_565 7_565 ?
O2 Pd5 O12 93.1(3) . 7_565 ?
O3 Pd5 O11 93.1(3) 7_565 7_565 ?
O2 Pd5 O11 178.1(3) . 7_565 ?
O12 Pd5 O11 87.8(3) 7_565 7_565 ?
O3 Pd5 Gd1 43.2(2) 7_565 . ?
O2 Pd5 Gd1 42.7(2) . . ?
O12 Pd5 Gd1 135.9(2) 7_565 . ?
O11 Pd5 Gd1 136.3(2) 7_565 . ?
O3 Pd5 Ba2 130.5(2) 7_565 2_564 ?
O2 Pd5 Ba2 135.0(2) . 2_564 ?
O12 Pd5 Ba2 50.3(2) 7_565 2_564 ?
O11 Pd5 Ba2 46.6(2) 7_565 2_564 ?
Gd1 Pd5 Ba2 157.81(3) . 2_564 ?
O3 Pd6 O3 86.6(5) 7_565 . ?
O3 Pd6 O13 92.2(3) 7_565 7_565 ?
O3 Pd6 O13 178.8(3) . 7_565 ?
O3 Pd6 O13 178.8(3) 7_565 . ?
O3 Pd6 O13 92.2(3) . . ?
O13 Pd6 O13 88.9(5) 7_565 . ?
O3 Pd6 Gd1 43.3(2) 7_565 . ?
O3 Pd6 Gd1 43.3(2) . . ?
O13 Pd6 Gd1 135.5(2) 7_565 . ?
O13 Pd6 Gd1 135.5(2) . . ?
O4 Pd7 O3 86.8(3) . . ?
O4 Pd7 O15 92.8(3) . 7_565 ?
O3 Pd7 O15 179.2(3) . 7_565 ?
O4 Pd7 O14 179.0(3) . . ?
O3 Pd7 O14 93.0(3) . . ?
O15 Pd7 O14 87.4(3) 7_565 . ?
O4 Pd7 Gd1 43.0(2) . . ?
O3 Pd7 Gd1 43.8(2) . . ?
O15 Pd7 Gd1 135.8(3) 7_565 . ?
O14 Pd7 Gd1 136.7(2) . . ?
O4 Pd7 Ba1 127.9(2) . 8_655 ?
O3 Pd7 Ba1 127.0(2) . 8_655 ?
O15 Pd7 Ba1 52.7(2) 7_565 8_655 ?
O14 Pd7 Ba1 51.6(2) . 8_655 ?
Gd1 Pd7 Ba1 146.51(3) . 8_655 ?
O4 Pd8 O4 87.0(4) . 7_565 ?
O4 Pd8 O16 91.8(3) . 7_565 ?
O4 Pd8 O16 178.5(3) 7_565 7_565 ?
O4 Pd8 O16 178.5(3) . . ?
O4 Pd8 O16 91.8(3) 7_565 . ?
O16 Pd8 O16 89.4(5) 7_565 . ?
O4 Pd8 Gd1 43.5(2) . . ?
O4 Pd8 Gd1 43.5(2) 7_565 . ?
O16 Pd8 Gd1 135.3(2) 7_565 . ?
O16 Pd8 Gd1 135.3(2) . . ?
O5 As1 O9 112.1(4) . . ?
O5 As1 O7 110.2(4) . . ?
O9 As1 O7 114.2(4) . . ?
O5 As1 C1 104.3(4) . . ?
O9 As1 C1 107.1(4) . . ?
O7 As1 C1 108.4(4) . . ?
O6 As2 O12 113.3(4) . . ?
O6 As2 O10 111.7(4) . . ?
O12 As2 O10 111.7(4) . . ?
O6 As2 C8 108.7(4) . . ?
O12 As2 C8 107.6(4) . . ?
O10 As2 C8 103.4(4) . . ?
O16 As3 O15 112.2(4) . . ?
O16 As3 O8 113.8(4) . . ?
O15 As3 O8 109.6(4) . . ?
O16 As3 C15 106.2(4) . . ?
O15 As3 C15 104.6(4) . . ?
O8 As3 C15 110.0(4) . . ?
O11 As4 O14 112.8(4) . . ?
O11 As4 O13 111.3(4) . . ?
O14 As4 O13 111.4(4) . . ?
O11 As4 C22 109.5(4) . . ?
O14 As4 C22 106.6(4) . . ?
O13 As4 C22 104.7(4) . . ?
O17 Ba1 O22 82.5(4) . 6_557 ?
O17 Ba1 O25 150.0(4) . . ?
O22 Ba1 O25 77.0(4) 6_557 . ?
O17 Ba1 O27 111.5(3) . . ?
O22 Ba1 O27 137.6(3) 6_557 . ?
O25 Ba1 O27 72.3(3) . . ?
O17 Ba1 O14 92.1(3) . 8_666 ?
O22 Ba1 O14 144.7(3) 6_557 8_666 ?
O25 Ba1 O14 117.2(3) . 8_666 ?
O27 Ba1 O14 76.7(3) . 8_666 ?
O17 Ba1 O26 81.6(4) . . ?
O22 Ba1 O26 75.6(4) 6_557 . ?
O25 Ba1 O26 72.2(4) . . ?
O27 Ba1 O26 67.8(3) . . ?
O14 Ba1 O26 138.3(3) 8_666 . ?
O17 Ba1 O15 134.1(3) . 2_565 ?
O22 Ba1 O15 100.0(3) 6_557 2_565 ?
O25 Ba1 O15 71.7(3) . 2_565 ?
O27 Ba1 O15 97.3(3) . 2_565 ?
O14 Ba1 O15 59.8(2) 8_666 2_565 ?
O26 Ba1 O15 143.7(4) . 2_565 ?
O17 Ba1 O21 71.4(3) . 6_557 ?
O22 Ba1 O21 45.9(3) 6_557 6_557 ?
O25 Ba1 O21 107.4(3) . 6_557 ?
O27 Ba1 O21 175.0(3) . 6_557 ?
O14 Ba1 O21 99.3(3) 8_666 6_557 ?
O26 Ba1 O21 117.0(4) . 6_557 ?
O15 Ba1 O21 78.0(3) 2_565 6_557 ?
O17 Ba1 O18 44.9(3) . . ?
O22 Ba1 O18 119.2(3) 6_557 . ?
O25 Ba1 O18 132.0(3) . . ?
O27 Ba1 O18 66.9(3) . . ?
O14 Ba1 O18 76.8(3) 8_666 . ?
O26 Ba1 O18 69.8(4) . . ?
O15 Ba1 O18 136.5(3) 2_565 . ?
O21 Ba1 O18 115.5(3) 6_557 . ?
O17 Ba1 C21 74.2(4) . 6_557 ?
O22 Ba1 C21 22.9(4) 6_557 6_557 ?
O25 Ba1 C21 93.6(4) . 6_557 ?
O27 Ba1 C21 160.5(4) . 6_557 ?
O14 Ba1 C21 122.4(4) 8_666 6_557 ?
O26 Ba1 C21 95.6(4) . 6_557 ?
O15 Ba1 C21 90.5(3) 2_565 6_557 ?
O21 Ba1 C21 23.1(4) 6_557 6_557 ?
O18 Ba1 C21 118.1(4) . 6_557 ?
O17 Ba1 C7 22.4(3) . . ?
O22 Ba1 C7 100.4(4) 6_557 . ?
O25 Ba1 C7 145.1(4) . . ?
O27 Ba1 C7 89.2(3) . . ?
O14 Ba1 C7 85.2(3) 8_666 . ?
O26 Ba1 C7 73.5(4) . . ?
O15 Ba1 C7 141.5(3) 2_565 . ?
O21 Ba1 C7 93.6(4) 6_557 . ?
O18 Ba1 C7 22.6(3) . . ?
C21 Ba1 C7 95.8(4) 6_557 . ?
O17 Ba1 Pd7 126.7(3) . 8_666 ?
O22 Ba1 Pd7 134.7(3) 6_557 8_666 ?
O25 Ba1 Pd7 83.0(3) . 8_666 ?
O27 Ba1 Pd7 69.3(2) . 8_666 ?
O14 Ba1 Pd7 34.77(17) 8_666 8_666 ?
O26 Ba1 Pd7 135.1(3) . 8_666 ?
O15 Ba1 Pd7 34.77(16) 2_565 8_666 ?
O21 Ba1 Pd7 105.7(2) 6_557 8_666 ?
O18 Ba1 Pd7 104.4(2) . 8_666 ?
C21 Ba1 Pd7 123.3(3) 6_557 8_666 ?
C7 Ba1 Pd7 118.4(3) . 8_666 ?
O30 Ba2 O11 70.4(4) . 8_666 ?
O30 Ba2 O31 67.5(5) . . ?
O11 Ba2 O31 127.5(4) 8_666 . ?
O30 Ba2 O18 115.6(4) . . ?
O11 Ba2 O18 79.1(3) 8_666 . ?
O31 Ba2 O18 92.2(3) . . ?
O30 Ba2 O29 135.4(4) . . ?
O11 Ba2 O29 100.6(3) 8_666 . ?
O31 Ba2 O29 131.4(4) . . ?
O18 Ba2 O29 104.6(3) . . ?
O30 Ba2 O28 144.3(4) . . ?
O11 Ba2 O28 139.2(3) 8_666 . ?
O31 Ba2 O28 76.9(4) . . ?
O18 Ba2 O28 66.6(3) . . ?
O29 Ba2 O28 69.2(3) . . ?
O30 Ba2 O27 138.4(4) . . ?
O11 Ba2 O27 70.1(3) 8_666 . ?
O31 Ba2 O27 152.1(4) . . ?
O18 Ba2 O27 68.3(3) . . ?
O29 Ba2 O27 44.1(3) . . ?
O28 Ba2 O27 77.0(3) . . ?
O30 Ba2 O12 73.0(4) . 8_666 ?
O11 Ba2 O12 58.5(2) 8_666 8_666 ?
O31 Ba2 O12 130.8(3) . 8_666 ?
O18 Ba2 O12 131.7(3) . 8_666 ?
O29 Ba2 O12 65.9(3) . 8_666 ?
O28 Ba2 O12 134.6(3) . 8_666 ?
O27 Ba2 O12 75.8(2) . 8_666 ?
O30 Ba2 N1 141.7(4) . 7_566 ?
O11 Ba2 N1 85.1(3) 8_666 7_566 ?
O31 Ba2 N1 146.5(4) . 7_566 ?
O18 Ba2 N1 86.6(3) . 7_566 ?
O29 Ba2 N1 21.9(3) . 7_566 ?
O28 Ba2 N1 71.9(3) . 7_566 ?
O27 Ba2 N1 22.2(2) . 7_566 ?
O12 Ba2 N1 69.1(3) 8_666 7_566 ?
O30 Ba2 Pd5 82.0(3) . 2_565 ?
O11 Ba2 Pd5 31.80(17) 8_666 2_565 ?
O31 Ba2 Pd5 149.4(3) . 2_565 ?
O18 Ba2 Pd5 100.0(2) . 2_565 ?
O29 Ba2 Pd5 72.4(2) . 2_565 ?
O28 Ba2 Pd5 133.6(3) . 2_565 ?
O27 Ba2 Pd5 57.31(19) . 2_565 ?
O12 Ba2 Pd5 31.81(15) 8_666 2_565 ?
N1 Ba2 Pd5 62.8(2) 7_566 2_565 ?
O30 Ba2 Ba1 133.5(3) . . ?
O11 Ba2 Ba1 67.95(16) 8_666 . ?
O31 Ba2 Ba1 127.1(3) . . ?
O18 Ba2 Ba1 36.4(2) . . ?
O29 Ba2 Ba1 73.05(19) . . ?
O28 Ba2 Ba1 71.3(2) . . ?
O27 Ba2 Ba1 32.14(18) . . ?
O12 Ba2 Ba1 101.19(15) 8_666 . ?
N1 Ba2 Ba1 52.4(2) 7_566 . ?
Pd5 Ba2 Ba1 73.49(2) 2_565 . ?
O24 Ba3 O6 149.0(4) . 2_554 ?
O24 Ba3 O20 70.1(4) . 6_656 ?
O6 Ba3 O20 103.4(3) 2_554 6_656 ?
O24 Ba3 O7 100.4(4) . 8_655 ?
O6 Ba3 O7 62.1(2) 2_554 8_655 ?
O20 Ba3 O7 135.5(3) 6_656 8_655 ?
O24 Ba3 O23 48.1(4) . . ?
O6 Ba3 O23 137.9(3) 2_554 . ?
O20 Ba3 O23 115.8(4) 6_656 . ?
O7 Ba3 O23 78.7(3) 8_655 . ?
O24 Ba3 O32 77.4(5) . . ?
O6 Ba3 O32 72.5(4) 2_554 . ?
O20 Ba3 O32 66.2(4) 6_656 . ?
O7 Ba3 O32 69.3(3) 8_655 . ?
O23 Ba3 O32 108.9(4) . . ?
O24 Ba3 O29 141.0(4) . 7_564 ?
O6 Ba3 O29 70.0(3) 2_554 7_564 ?
O20 Ba3 O29 112.0(3) 6_656 7_564 ?
O7 Ba3 O29 102.1(3) 8_655 7_564 ?
O23 Ba3 O29 106.5(3) . 7_564 ?
O32 Ba3 O29 140.7(4) . 7_564 ?
O24 Ba3 O19 103.0(4) . 6_656 ?
O6 Ba3 O19 91.7(3) 2_554 6_656 ?
O20 Ba3 O19 46.4(4) 6_656 6_656 ?
O7 Ba3 O19 153.8(3) 8_655 6_656 ?
O23 Ba3 O19 126.2(3) . 6_656 ?
O32 Ba3 O19 104.6(4) . 6_656 ?
O29 Ba3 O19 65.8(3) 7_564 6_656 ?
O24 Ba3 O34 118.8(4) . . ?
O6 Ba3 O34 80.9(3) 2_554 . ?
O20 Ba3 O34 153.7(4) 6_656 . ?
O7 Ba3 O34 69.7(3) 8_655 . ?
O23 Ba3 O34 71.1(3) . . ?
O32 Ba3 O34 138.0(4) . . ?
O29 Ba3 O34 44.4(3) 7_564 . ?
O19 Ba3 O34 108.1(3) 6_656 . ?
O24 Ba3 O33 74.2(5) . . ?
O6 Ba3 O33 136.7(4) 2_554 . ?
O20 Ba3 O33 87.1(4) 6_656 . ?
O7 Ba3 O33 133.5(4) 8_655 . ?
O23 Ba3 O33 63.3(4) . . ?
O32 Ba3 O33 146.3(5) . . ?
O29 Ba3 O33 67.1(4) 7_564 . ?
O19 Ba3 O33 65.3(4) 6_656 . ?
O34 Ba3 O33 73.2(4) . . ?
O24 Ba3 C28 25.1(4) . . ?
O6 Ba3 C28 151.6(4) 2_554 . ?
O20 Ba3 C28 93.7(5) 6_656 . ?
O7 Ba3 C28 89.8(4) 8_655 . ?
O23 Ba3 C28 23.0(4) . . ?
O32 Ba3 C28 94.7(5) . . ?
O29 Ba3 C28 124.2(4) 7_564 . ?
O19 Ba3 C28 116.3(4) 6_656 . ?
O34 Ba3 C28 93.8(4) . . ?
O33 Ba3 C28 65.7(5) . . ?
O24 Ba3 C14 84.9(4) . 6_656 ?
O6 Ba3 C14 100.2(3) 2_554 6_656 ?
O20 Ba3 C14 23.3(4) 6_656 6_656 ?
O7 Ba3 C14 152.9(3) 8_655 6_656 ?
O23 Ba3 C14 121.9(4) . 6_656 ?
O32 Ba3 C14 86.4(4) . 6_656 ?
O29 Ba3 C14 89.2(4) 7_564 6_656 ?
O19 Ba3 C14 23.4(4) 6_656 6_656 ?
O34 Ba3 C14 130.7(4) . 6_656 ?
O33 Ba3 C14 73.5(4) . 6_656 ?
C28 Ba3 C14 104.2(5) . 6_656 ?
Pd3 O1 Pd1 116.9(4) . . ?
Pd3 O1 Pd2 115.8(4) . 7_565 ?
Pd1 O1 Pd2 115.3(4) . 7_565 ?
Pd3 O1 Gd1 102.7(3) . . ?
Pd1 O1 Gd1 101.2(3) . . ?
Pd2 O1 Gd1 101.0(3) 7_565 . ?
Pd4 O2 Pd5 116.0(4) . . ?
Pd4 O2 Pd2 116.7(4) . . ?
Pd5 O2 Pd2 116.5(4) . . ?
Pd4 O2 Gd1 100.3(3) . . ?
Pd5 O2 Gd1 102.3(3) . . ?
Pd2 O2 Gd1 100.7(3) . . ?
Pd5 O3 Pd6 117.4(4) 7_565 . ?
Pd5 O3 Pd7 115.1(4) 7_565 . ?
Pd6 O3 Pd7 115.7(3) . . ?
Pd5 O3 Gd1 102.2(3) 7_565 . ?
Pd6 O3 Gd1 101.9(3) . . ?
Pd7 O3 Gd1 100.7(3) . . ?
Pd7 O4 Pd3 116.7(4) . . ?
Pd7 O4 Pd8 115.2(4) . . ?
Pd3 O4 Pd8 116.0(4) . . ?
Pd7 O4 Gd1 102.0(3) . . ?
Pd3 O4 Gd1 102.6(3) . . ?
Pd8 O4 Gd1 100.6(3) . . ?
As1 O5 Pd1 117.2(5) . . ?
As2 O6 Pd2 115.9(4) . 7_565 ?
As2 O6 Ba3 134.4(4) . 2 ?
Pd2 O6 Ba3 99.3(3) 7_565 2 ?
As1 O7 Pd2 114.9(4) . . ?
As1 O7 Ba3 137.5(4) . 8_666 ?
Pd2 O7 Ba3 97.7(3) . 8_666 ?
As3 O8 Pd3 115.3(4) . 7_565 ?
As1 O9 Pd3 114.6(4) . 7_565 ?
As2 O10 Pd4 116.6(4) . . ?
As4 O11 Pd5 114.9(4) . 7_565 ?
As4 O11 Ba2 128.8(4) . 8_655 ?
Pd5 O11 Ba2 101.6(3) 7_565 8_655 ?
As2 O12 Pd5 114.5(4) . 7_565 ?
As2 O12 Ba2 137.6(4) . 8_655 ?
Pd5 O12 Ba2 97.9(3) 7_565 8_655 ?
As4 O13 Pd6 117.2(5) . . ?
As4 O14 Pd7 115.3(4) . . ?
As4 O14 Ba1 130.9(4) . 8_655 ?
Pd7 O14 Ba1 93.6(3) . 8_655 ?
As3 O15 Pd7 115.7(4) . 7_565 ?
As3 O15 Ba1 133.6(4) . 2_564 ?
Pd7 O15 Ba1 92.5(3) 7_565 2_564 ?
As3 O16 Pd8 117.2(4) . . ?
C7 O17 Ba1 102.2(10) . . ?
C7 O18 Ba2 160.5(10) . . ?
C7 O18 Ba1 88.9(9) . . ?
Ba2 O18 Ba1 109.9(3) . . ?
C14 O19 Ba3 93.1(10) . 6_556 ?
C14 O20 Ba3 98.2(10) . 6_556 ?
C21 O21 Ba1 92.7(10) . 6_657 ?
C21 O22 Ba1 97.6(10) . 6_657 ?
C28 O23 Ba3 90.5(11) . . ?
C28 O24 Ba3 94.0(12) . . ?
N1 O27 Ba1 136.8(8) 7_566 . ?
N1 O27 Ba2 97.0(7) 7_566 . ?
Ba1 O27 Ba2 114.4(3) . . ?
N1 O29 Ba2 100.1(8) 7_566 . ?
N1 O29 Ba3 97.9(8) 7_566 7_566 ?
Ba2 O29 Ba3 157.3(4) . 7_566 ?
N1 O34 Ba3 96.4(7) . . ?
C2 C1 C6 120.0 . . ?
C2 C1 As1 120.5(5) . . ?
C6 C1 As1 119.5(5) . . ?
C1 C2 C3 120.0 . . ?
C4 C3 C2 120.0 . . ?
C3 C4 C5 120.0 . . ?
C3 C4 C7 121.3(8) . . ?
C5 C4 C7 118.7(8) . . ?
C6 C5 C4 120.0 . . ?
C5 C6 C1 120.0 . . ?
O18 C7 O17 123.6(15) . . ?
O18 C7 C4 119.7(13) . . ?
O17 C7 C4 116.6(13) . . ?
O18 C7 Ba1 68.5(8) . . ?
O17 C7 Ba1 55.4(9) . . ?
C4 C7 Ba1 170.4(9) . . ?
C9 C8 C13 120.0 . . ?
C9 C8 As2 122.2(5) . . ?
C13 C8 As2 117.8(5) . . ?
C8 C9 C10 120.0 . . ?
C9 C10 C11 120.0 . . ?
C12 C11 C10 120.0 . . ?
C12 C11 C14 117.7(9) . . ?
C10 C11 C14 122.1(9) . . ?
C11 C12 C13 120.0 . . ?
C12 C13 C8 120.0 . . ?
O19 C14 O20 121.3(15) . . ?
O19 C14 C11 119.8(14) . . ?
O20 C14 C11 118.7(14) . . ?
O19 C14 Ba3 63.5(8) . 6_556 ?
O20 C14 Ba3 58.5(8) . 6_556 ?
C11 C14 Ba3 175.1(11) . 6_556 ?
C16 C15 C20 120.0 . . ?
C16 C15 As3 117.1(6) . . ?
C20 C15 As3 122.7(6) . . ?
C15 C16 C17 120.0 . . ?
C18 C17 C16 120.0 . . ?
C17 C18 C19 120.0 . . ?
C17 C18 C21 118.6(9) . . ?
C19 C18 C21 121.3(9) . . ?
C20 C19 C18 120.0 . . ?
C19 C20 C15 120.0 . . ?
O21 C21 O22 123.1(15) . . ?
O21 C21 C18 120.0(14) . . ?
O22 C21 C18 116.9(14) . . ?
O21 C21 Ba1 64.2(8) . 6_657 ?
O22 C21 Ba1 59.5(8) . 6_657 ?
C18 C21 Ba1 171.4(10) . 6_657 ?
C23 C22 C27 120.0 . . ?
C23 C22 As4 121.9(5) . . ?
C27 C22 As4 118.1(5) . . ?
C22 C23 C24 120.0 . . ?
C25 C24 C23 120.0 . . ?
C24 C25 C26 120.0 . . ?
C24 C25 C28 119.0(10) . . ?
C26 C25 C28 120.9(10) . . ?
C27 C26 C25 120.0 . . ?
C26 C27 C22 120.0 . . ?
O23 C28 O24 127.2(18) . . ?
O23 C28 C25 120.4(16) . . ?
O24 C28 C25 112.5(16) . . ?
O23 C28 Ba3 66.5(10) . . ?
O24 C28 Ba3 60.8(10) . . ?
C25 C28 Ba3 172.8(12) . . ?
O29 N1 O27 118.8(12) 7_564 7_564 ?
O29 N1 O34 120.2(12) 7_564 . ?
O27 N1 O34 120.9(11) 7_564 . ?
O29 N1 Ba2 58.1(7) 7_564 7_564 ?
O27 N1 Ba2 60.8(7) 7_564 7_564 ?
O34 N1 Ba2 176.9(9) . 7_564 ?
O29 N1 Ba3 60.2(7) 7_564 . ?
O27 N1 Ba3 168.9(9) 7_564 . ?
O34 N1 Ba3 60.9(7) . . ?
Ba2 N1 Ba3 116.8(3) 7_564 . ?
 
_refine_diff_density_max    5.085
_refine_diff_density_min   -2.754
_refine_diff_density_rms    0.232

_shelx_res_file
;
TITL shelxt_a.res in Pnma
    shelx.res
    created by SHELXL-2019/3 at 23:45:45 on 18-Jun-2024
CELL  0.71073  29.8428  27.2647  27.8408   90.000   90.000   90.000
ZERR    4.00   0.0006   0.0006   0.0007    0.000    0.000    0.000
LATT   1
SYMM  1/2 - X, - Y, 1/2 + Z
SYMM  - X, 1/2 + Y, - Z
SYMM  1/2 + X, 1/2 - Y, 1/2 - Z
SFAC  GD   PD   AS   BA   O    C    H    N
UNIT  4   48    32   24  272   224  128  8
MERG   2
OMIT     0   2   0
OMIT     2   2   0
OMIT     3   1   1
OMIT     0   0   2
OMIT     2   0   2
OMIT     2   2   2
OMIT     1   1   3
OMIT     2   0   3
OMIT     3   1   3
ABIN
ISOR 0.005 0.01 $C $O $N
SHEL 999 0.84
FMAP   2
PLAN   50
ACTA
BOND
L.S.  15    0  829
TEMP     0.00
WGHT    0.099000  259.847168
FVAR       0.01310
GD1   1    0.252923    0.250000    0.517596    10.50000    0.01632    0.01773 =
         0.01911    0.00000   -0.00005    0.00000
PD1   2    0.232402    0.250000    0.636479    10.50000    0.01633    0.01824 =
         0.01483    0.00000   -0.00225    0.00000
PD2   2    0.187796    0.338297    0.565748    11.00000    0.01487    0.01746 =
         0.01473   -0.00147   -0.00251    0.00297
PD3   2    0.299307    0.162051    0.588345    11.00000    0.01485    0.01569 =
         0.01818    0.00034   -0.00344    0.00052
PD4   2    0.143271    0.250000    0.494513    10.50000    0.01435    0.01947 =
         0.01406    0.00000   -0.00260    0.00000
PD5   2    0.207967    0.337630    0.445459    11.00000    0.01566    0.01690 =
         0.01525    0.00167   -0.00062    0.00130
PD6   2    0.274583    0.250000    0.397991    10.50000    0.01681    0.01871 =
         0.01519    0.00000    0.00186    0.00000
PD7   2    0.318098    0.162067    0.468594    11.00000    0.01470    0.01718 =
         0.02030   -0.00277    0.00010    0.00281
PD8   2    0.363968    0.250000    0.537550    10.50000    0.01223    0.01713 =
         0.02330    0.00000   -0.00037    0.00000
AS1   3    0.227767    0.361843    0.668601    11.00000    0.02381    0.02293 =
         0.01829   -0.00611   -0.00390    0.00415
AS2   3    0.112917    0.138724    0.487613    11.00000    0.01723    0.02279 =
         0.01972    0.00146   -0.00376   -0.00570
AS3   3    0.394854    0.361050    0.543599    11.00000    0.01601    0.02084 =
         0.03500    0.00286   -0.00503   -0.00523
AS4   3    0.279490    0.138610    0.365258    11.00000    0.02437    0.02315 =
         0.01987   -0.00632    0.00226    0.00169
BA1   4    0.163641    0.534180    0.953096    11.00000    0.02642    0.02875 =
         0.03996   -0.01035    0.00956   -0.00856
BA2   4    0.315068    0.534583    0.897258    11.00000    0.03598    0.04073 =
         0.04717   -0.00747    0.00124    0.00375
BA3   4    0.356659   -0.038908    0.093871    11.00000    0.03502    0.03639 =
         0.03307   -0.01174    0.01388   -0.01422
O1    5    0.242381    0.199847    0.585376    11.00000    0.01598    0.01770 =
         0.01821   -0.00003   -0.00336   -0.00350
O2    5    0.189886    0.300366    0.503840    11.00000    0.01785    0.01429 =
         0.01891    0.00082    0.00431    0.00016
O3    5    0.264334    0.200279    0.448494    11.00000    0.01026    0.01740 =
         0.02133    0.00037    0.00389   -0.00050
O4    5    0.315858    0.199412    0.529514    11.00000    0.01407    0.02079 =
         0.02148    0.00087    0.00307    0.00246
O5    5    0.222980    0.302465    0.686682    11.00000    0.03178    0.02438 =
         0.02466   -0.00095    0.00041    0.00149
O6    5    0.131705    0.124744    0.543527    11.00000    0.02200    0.02151 =
         0.02334    0.00688   -0.01236   -0.01009
O7    5    0.185843    0.376110    0.628668    11.00000    0.02506    0.02913 =
         0.02745   -0.00703   -0.00076    0.00787
O8    5    0.358246    0.375635    0.588875    11.00000    0.02470    0.02338 =
         0.02462   -0.00708   -0.00378   -0.00471
O9    5    0.280654    0.375207    0.648365    11.00000    0.02423    0.02620 =
         0.02504   -0.00703   -0.00219    0.00224
O10   5    0.096014    0.198733    0.483722    11.00000    0.02240    0.02923 =
         0.02795    0.00057   -0.00346   -0.00114
O11   5    0.226723    0.126273    0.384417    11.00000    0.02191    0.02462 =
         0.02206   -0.00327   -0.00094    0.00367
O12   5    0.150048    0.124072    0.443410    11.00000    0.02067    0.02431 =
         0.02455   -0.00225   -0.00385   -0.00317
O13   5    0.284686    0.198542    0.347813    11.00000    0.02602    0.02194 =
         0.02289   -0.00223    0.00437    0.00279
O14   5    0.319459    0.122965    0.406498    11.00000    0.02474    0.02671 =
         0.02164   -0.00862   -0.00412    0.00873
O15   5    0.372306    0.377321    0.489818    11.00000    0.02243    0.02878 =
         0.02951    0.00181   -0.00159   -0.00602
O16   5    0.411806    0.302239    0.544299    11.00000    0.02257    0.02301 =
         0.02833    0.00048   -0.00110   -0.00155
O17   5    0.155560    0.485226    0.867957    11.00000    0.06021    0.07261 =
         0.06323   -0.01734    0.00807   -0.00871
O18   5    0.227184    0.505275    0.873689    11.00000    0.04611    0.04465 =
         0.04141   -0.00918   -0.00100   -0.00167
O19   5   -0.087957    0.014927    0.473271    11.00000    0.04650    0.06300 =
         0.05677   -0.00863   -0.00062   -0.01100
O20   5   -0.057230   -0.000064    0.401316    11.00000    0.06518    0.08175 =
         0.07473   -0.00863    0.00010   -0.02141
O21   5    0.570816    0.523899    0.568626    11.00000    0.04275    0.05452 =
         0.06314   -0.00420   -0.00468   -0.00727
O22   5    0.597974    0.469589    0.518929    11.00000    0.05201    0.06428 =
         0.06600   -0.00770    0.00586   -0.01718
O23   5    0.293463    0.001889    0.158502    11.00000    0.05019    0.05590 =
         0.04955   -0.01687    0.00216   -0.00052
O24   5    0.366796    0.012097    0.176503    11.00000    0.08999    0.09347 =
         0.08845   -0.01936    0.00545    0.00115
O25   5    0.172111    0.532890    1.052058    11.00000    0.06504    0.06389 =
         0.05216   -0.00315   -0.00049    0.01658
O26   5    0.210195    0.448911    0.978215    11.00000    0.08734    0.04873 =
         0.09044    0.02015    0.00624    0.00848
O27   5    0.253272    0.552993    0.975207    11.00000    0.03253    0.03676 =
         0.03838    0.00125   -0.00076   -0.00099
O28   5    0.293227    0.437751    0.930275    11.00000    0.06268    0.06430 =
         0.07712    0.00915   -0.00148    0.00243
O29   5    0.318410    0.529637    0.998881    11.00000    0.03812    0.04155 =
         0.03965    0.00040   -0.00024    0.00160
O30   5    0.360229    0.587602    0.826659    11.00000    0.09727    0.11138 =
         0.09078    0.01299    0.00444   -0.00739
O31   5    0.352567    0.473737    0.825994    11.00000    0.07282    0.10671 =
         0.07913   -0.02958    0.00424    0.00938
O32   5    0.418265   -0.098320    0.146709    11.00000    0.08062    0.11162 =
         0.09024    0.01183   -0.01082    0.01329
O33   5    0.325634    0.060284    0.073018    11.00000    0.12655    0.09709 =
         0.12336    0.01073    0.01010    0.00404
O34   5    0.267676   -0.048058    0.052675    11.00000    0.04089    0.05014 =
         0.04297    0.00029    0.00171   -0.00199
AFIX  66
C1    6    0.218649    0.398828    0.725410    11.00000    0.03118    0.03040 =
         0.02960   -0.00456   -0.00132    0.00213
C2    6    0.254962    0.415409    0.752128    11.00000    0.03553    0.04285 =
         0.03903   -0.00261    0.00184    0.00216
AFIX  43
H2    7    0.284002    0.408163    0.742302    11.00000   -1.20000
AFIX  65
C3    6    0.247873    0.442821    0.793532    11.00000    0.03642    0.04032 =
         0.04167   -0.00476   -0.00688   -0.00545
AFIX  43
H3    7    0.272169    0.453915    0.811408    11.00000   -1.20000
AFIX  65
C4    6    0.204470    0.453652    0.808218    11.00000    0.04527    0.04070 =
         0.04172   -0.00311   -0.00413   -0.00305
C5    6    0.168156    0.437071    0.781501    11.00000    0.04877    0.05618 =
         0.04632   -0.00492    0.00292    0.00311
AFIX  43
H5    7    0.139117    0.444317    0.791327    11.00000   -1.20000
AFIX  65
C6    6    0.175245    0.409659    0.740097    11.00000    0.04828    0.05505 =
         0.04953   -0.00775   -0.00107    0.00293
AFIX  43
H6    7    0.150948    0.398565    0.722221    11.00000   -1.20000
AFIX   0
C7    6    0.195578    0.483719    0.853356    11.00000    0.04318    0.04217 =
         0.04232   -0.00136    0.00213    0.00121
AFIX  66
C8    6    0.060076    0.103415    0.476027    11.00000    0.02355    0.03242 =
         0.02677    0.00091   -0.00214    0.00043
C9    6    0.031057    0.089896    0.512767    11.00000    0.03067    0.03357 =
         0.03080    0.00319   -0.00117   -0.00719
AFIX  43
H9    7    0.037730    0.098064    0.544401    11.00000   -1.20000
AFIX  65
C10   6   -0.007934    0.064170    0.502226    11.00000    0.03328    0.03998 =
         0.03421   -0.00051    0.00546   -0.00917
AFIX  43
H10   7   -0.027350    0.055125    0.526808    11.00000   -1.20000
AFIX  65
C11   6   -0.017907    0.051963    0.454946    11.00000    0.03384    0.03782 =
         0.04084    0.00137    0.00172   -0.00703
C12   6    0.011111    0.065481    0.418205    11.00000    0.05332    0.05972 =
         0.05739   -0.00031    0.00119   -0.00693
AFIX  43
H12   7    0.004439    0.057314    0.386571    11.00000   -1.20000
AFIX  65
C13   6    0.050103    0.091207    0.428745    11.00000    0.04339    0.05224 =
         0.04626   -0.00105   -0.00305   -0.00641
AFIX  43
H13   7    0.069518    0.100252    0.404163    11.00000   -1.20000
AFIX   0
C14   6   -0.056813    0.021904    0.442300    11.00000    0.04244    0.04544 =
         0.04730    0.00217    0.00205   -0.00373
AFIX  66
C15   6    0.447348    0.399488    0.548954    11.00000    0.02773    0.03422 =
         0.03625    0.00128   -0.00223    0.00166
C16   6    0.486251    0.380657    0.528616    11.00000    0.06451    0.06883 =
         0.07767   -0.01163    0.00445   -0.00923
AFIX  43
H16   7    0.486253    0.349304    0.515459    11.00000   -1.20000
AFIX  65
C17   6    0.525152    0.408686    0.527944    11.00000    0.08367    0.09041 =
         0.09121   -0.00258    0.00557   -0.00754
AFIX  43
H17   7    0.551181    0.396087    0.514337    11.00000   -1.20000
AFIX  65
C18   6    0.525150    0.455546    0.547608    11.00000    0.03588    0.03305 =
         0.03814    0.00083   -0.00390   -0.00235
C19   6    0.486247    0.474378    0.567946    11.00000    0.05163    0.05130 =
         0.06074   -0.00531    0.00222   -0.00820
AFIX  43
H19   7    0.486246    0.505731    0.581103    11.00000   -1.20000
AFIX  65
C20   6    0.447346    0.446349    0.568619    11.00000    0.06292    0.06664 =
         0.07229   -0.00355    0.00385   -0.00244
AFIX  43
H20   7    0.421317    0.458949    0.582226    11.00000   -1.20000
AFIX   0
C21   6    0.567552    0.485421    0.545172    11.00000    0.04516    0.04355 =
         0.04952   -0.00136   -0.00183   -0.00383
AFIX  66
C22   6    0.291600    0.102396    0.310069    11.00000    0.02657    0.02861 =
         0.02644    0.00108    0.00378    0.00271
C23   6    0.257811    0.087734    0.278849    11.00000    0.04446    0.04369 =
         0.04213   -0.00464   -0.00093    0.00183
AFIX  43
H23   7    0.228110    0.095407    0.285618    11.00000   -1.20000
AFIX  65
C24   6    0.268412    0.061605    0.237512    11.00000    0.04422    0.04473 =
         0.03297   -0.00606    0.00156    0.00098
AFIX  43
H24   7    0.245805    0.051795    0.216624    11.00000   -1.20000
AFIX  65
C25   6    0.312804    0.050137    0.227395    11.00000    0.05532    0.04994 =
         0.04907   -0.00541    0.00215    0.00294
C26   6    0.346593    0.064799    0.258614    11.00000    0.05794    0.06664 =
         0.06506   -0.00804    0.00544   -0.00174
AFIX  43
H26   7    0.376294    0.057126    0.251845    11.00000   -1.20000
AFIX  65
C27   6    0.335992    0.090928    0.299951    11.00000    0.05315    0.05397 =
         0.05251   -0.00762    0.00304   -0.00142
AFIX  43
H27   7    0.358600    0.100738    0.320839    11.00000   -1.20000
AFIX   0
C28   6    0.323464    0.018497    0.182745    11.00000    0.06706    0.06718 =
         0.06313   -0.00714    0.00502    0.00110
N1    8    0.279691   -0.043165    0.008807    11.00000    0.03038    0.03937 =
         0.03870   -0.00109    0.00256    0.00501
HKLF    4


REM  shelxt_a.res in Pnma
REM wR2 = 0.2004, GooF = S = 1.019, Restrained GooF = 1.018 for all data
REM R1 = 0.0645 for 12156 Fo > 4sig(Fo) and 0.1119 for all 20465 data
REM 649 parameters refined using 378 restraints

END

WGHT      0.0989    260.9358

REM Highest difference peak  5.085,  deepest hole -2.754,  1-sigma level  0.232
Q1    1   0.3961  0.0472  0.2271  11.00000  0.05    5.08
Q2    1   0.1170  0.4632  0.8085  11.00000  0.05    3.78
Q3    1  -0.0156  0.0426  0.3626  11.00000  0.05    3.57
Q4    1   0.3338 -0.0306  0.0719  11.00000  0.05    3.52
Q5    1   0.1417  0.5439  0.9343  11.00000  0.05    1.72
Q6    1   0.2418  0.2500  0.6142  10.50000  0.05    1.66
Q7    1   0.2608  0.2500  0.4189  10.50000  0.05    1.61
Q8    1   0.1445  0.2500  0.4650  10.50000  0.05    1.57
Q9    1   0.3176  0.1629  0.4470  11.00000  0.05    1.55
Q10   1   0.1263  0.2500  0.5126  10.50000  0.05    1.48
Q11   1   0.3643  0.2500  0.5032  10.50000  0.05    1.48
Q12   1   0.1426  0.2500  0.5153  10.50000  0.05    1.45
Q13   1   0.2707  0.2500  0.3731  10.50000  0.05    1.44
Q14   1   0.2581  0.2500  0.3872  10.50000  0.05    1.41
Q15   1   0.2667  0.2500  0.4884  10.50000  0.05    1.36
Q16   1   0.2253  0.2500  0.6670  10.50000  0.05    1.33
Q17   1   0.3491  0.2500  0.5292  10.50000  0.05    1.31
Q18   1   0.2536  0.2500  0.4808  10.50000  0.05    1.31
Q19   1   0.5816  0.3954  0.4953  11.00000  0.05    1.29
Q20   1   0.2421  0.0202  0.1933  11.00000  0.05    1.21
Q21   1   0.1947  0.3390  0.5438  11.00000  0.05    1.18
Q22   1   0.2181  0.2500  0.7099  10.50000  0.05    1.17
Q23   1   0.1564  0.5021  1.0510  11.00000  0.05    1.15
Q24   1   0.3985  0.3478  0.5209  11.00000  0.05    1.14
Q25   1   0.1759  0.5442  1.0938  11.00000  0.05    1.12
Q26   1   0.1094  0.1408  0.5097  11.00000  0.05    1.07
Q27   1   0.3408  0.4402  0.8460  11.00000  0.05    1.02
Q28   1   0.2926  0.1666  0.3563  11.00000  0.05    1.01
Q29   1   0.2758  0.1397  0.3356  11.00000  0.05    1.01
Q30   1   0.2147  0.3302  0.4180  11.00000  0.05    1.00
Q31   1   0.2325  0.4227  0.6363  11.00000  0.05    1.00
Q32   1   0.3368  0.5339  0.9682  11.00000  0.05    0.98
Q33   1   0.1115  0.1491  0.4567  11.00000  0.05    0.98
Q34   1   0.2631  0.1395  0.3709  11.00000  0.05    0.97
Q35   1   0.2042  0.4523  1.0056  11.00000  0.05    0.95
Q36   1   0.2426 -0.0407  0.0684  11.00000  0.05    0.95
Q37   1   0.2814  0.2500  0.3250  10.50000  0.05    0.95
Q38   1   0.3863  0.3776  0.5266  11.00000  0.05    0.94
Q39   1   0.2130  0.3772  0.6438  11.00000  0.05    0.93
Q40   1   0.3615  0.0381  0.1571  11.00000  0.05    0.93
Q41   1   0.3363  0.0898  0.2381  11.00000  0.05    0.91
Q42   1   0.4787  0.4014  0.5094  11.00000  0.05    0.91
Q43   1   0.2430  0.2500  0.3509  10.50000  0.05    0.90
Q44   1  -0.0749  0.0320  0.4056  11.00000  0.05    0.89
Q45   1   0.2856  0.1330  0.3768  11.00000  0.05    0.89
Q46   1   0.2216  0.1574  0.3480  11.00000  0.05    0.89
Q47   1   0.2788  0.0208  0.1404  11.00000  0.05    0.87
Q48   1   0.3113  0.2090  0.3502  11.00000  0.05    0.87
Q49   1   0.2460 -0.0725  0.0219  11.00000  0.05    0.87
Q50   1   0.3010  0.5323  0.8585  11.00000  0.05    0.86
;
_shelx_res_checksum   16138

_shelx_hkl_file
;
   0   2   0   -0.04    0.08
   0   3   0    0.05    0.09
   0  -3   0    0.06    0.13
   0   3   0    0.10    0.16
   0  -3   0    0.10    0.12
   0   4   0   11.71    0.76
   0  -4   0    8.59    0.67
   0   5   0    0.43    0.25
   0   5   0    0.01    0.35
   0  -5   0    0.55    0.27
   0  -5   0    0.15    0.26
   0   6   0  233.91   13.77
   0   6   0  221.12   13.84
   0   6   0  237.13   13.82
   0  -6   0  232.07   13.78
   0  -6   0  232.45   13.84
   0   7   0    0.10    0.34
   0  -7   0   -0.58    0.36
   0   7   0   -0.08    0.46
   0  -7   0   -0.38    0.46
   0   7   0    0.39    0.49
   0  -8   0   92.59    6.50
   0   8   0  120.38    6.59
   0  -8   0  113.49    6.61
   0   8   0  104.45    6.60
   0   8   0  110.44    6.50
   0   9   0   -0.12    0.57
   0  -9   0    0.82    0.45
   0  -9   0   -0.02    0.55
   0   9   0    0.55    0.51
   0   9   0    0.44    0.40
   0  10   0  974.70   58.09
   0 -10   0  978.59   58.11
   0  10   0  971.41   58.13
   0 -10   0  967.64   58.01
   0  10   0 1000.00   58.00
   0 -11   0    1.36    0.52
   0  11   0    2.05    0.47
   0  11   0    1.28    0.64
   0  11   0    2.21    0.68
   0 -11   0    0.64    0.61
   0  12   0   -0.59    0.62
   0  12   0    0.46    0.67
   0 -12   0    0.23    0.50
   0  12   0    0.54    0.45
   0  13   0   -0.18    0.45
   0  13   0    0.60    0.71
   0 -13   0   -0.44    0.49
   0  13   0   -0.68    0.65
   0  14   0  211.67   13.38
   0  14   0  228.99   13.20
   0 -14   0  217.61   13.22
   0  15   0   -0.44    0.72
   0  15   0    0.33    0.47
   0 -15   0    0.01    0.53
   0  16   0   14.97    1.59
   0  16   0   16.34    1.25
   0 -16   0   13.90    1.27
   0  17   0   -1.33    0.75
   0  17   0    0.55    0.55
   0 -17   0    0.44    0.57
   0 -18   0  159.56    9.84
   0  18   0  151.80   10.06
   0  18   0  170.48    9.81
   0 -19   0   -0.95    0.62
   0  19   0    0.02    0.94
   0  19   0   -0.77    0.62
   0 -20   0   62.92    4.17
   0  20   0   67.29    4.53
   0  21   0    0.42    1.08
   0 -21   0    0.91    0.65
   0  22   0   60.18    4.22
   0 -22   0   55.88    3.83
   0  23   0    1.47    1.12
   0 -23   0   -1.49    0.80
   0 -24   0  179.89   11.47
   0  24   0  198.21   11.91
   0 -25   0    0.46    0.82
   0  25   0    0.41    1.17
   0  26   0    9.41    1.73
   0  27   0   -1.43    1.32
   0  28   0   11.26    2.03
   0  29   0   -1.48    1.41
   0  30   0   40.61    3.77
   0  31   0    1.42    1.65
   0  32   0   36.20    3.65
   0  33   0    3.69    2.02
   0  34   0   76.05    6.11
   0  -2  -1    0.03    0.10
   0  -2  -1   -0.04    0.09
   0   2   1   -0.06    0.10
   0   2   1   -0.08    0.09
   0  -3  -1    0.00    0.13
   0   3   1    0.18    0.18
   0  -3  -1    0.20    0.16
   0  -3  -1   -0.03    0.14
   0   3   1    0.42    0.18
   0   3   1    0.07    0.14
   0  -4  -1   -0.04    0.25
   0  -4  -1   -0.06    0.22
   0  -4   1   -0.11    0.15
   0   4   1   -0.21    0.20
   0   4   1   -0.56    0.27
   0   4  -1   -0.12    0.29
   0   4   1   -0.65    0.25
   0  -4  -1    0.20    0.23
   0   5   1    4.51    0.58
   0  -5  -1    5.38    0.58
   0   5   1    6.49    0.61
   0  -5  -1    5.48    0.58
   0  -5   1    5.52    0.48
   0  -5  -1    6.34    0.60
   0   5  -1    4.88    0.60
   0   5   1    5.63    0.56
   0   6  -1   -0.31    0.44
   0   6  -1   -0.19    0.27
   0  -6  -1    0.04    0.43
   0  -6  -1    0.03    0.40
   0  -6   1    0.29    0.28
   0   6   1    0.65    0.44
   0   6   1   -0.06    0.35
   0   6   1   -0.30    0.38
   0  -6  -1   -0.16    0.39
   0   7  -1    4.63    0.66
   0   7   1    2.99    0.61
   0   7   1    4.19    0.50
   0  -7  -1    3.31    0.60
   0   7   1    3.98    0.62
   0   7  -1    3.34    0.42
   0  -7  -1    3.88    0.55
   0  -7   1    3.90    0.46
   0   8   1   -0.15    0.38
   0   8   1   -0.21    0.45
   0  -8  -1   -0.57    0.48
   0   8   1   -0.50    0.50
   0   8  -1   -0.38    0.52
   0   8  -1   -0.21    0.32
   0  -8   1    0.54    0.36
   0  -8  -1    0.01    0.46
   0   9  -1   24.58    1.98
   0   9   1   27.30    1.90
   0   9  -1   28.44    1.79
   0  -9  -1   29.42    1.97
   0  -9  -1   25.56    1.89
   0  -9   1   28.69    1.79
   0   9   1   26.57    1.83
   0   9   1   28.80    1.98
   0  10   1   -0.33    0.42
   0  10   1   -0.76    0.62
   0  10  -1   -1.42    0.62
   0 -10  -1   -0.34    0.59
   0 -10  -1   -0.18    0.52
   0  10  -1   -0.33    0.37
   0  10   1   -0.64    0.55
   0 -10   1   -0.22    0.41
   0 -11  -1    5.21    0.84
   0  11  -1    5.82    0.61
   0  11   1    5.32    0.85
   0  11  -1    3.87    0.82
   0 -11   1    4.92    0.61
   0  11   1    6.05    0.87
   0  11   1    4.19    0.64
   0 -11  -1    4.74    0.73
   0  12   1   -0.60    0.44
   0  12  -1    0.24    0.42
   0  12   1   -0.14    0.62
   0 -12  -1   -0.15    0.51
   0  12  -1   -0.84    0.63
   0 -12   1    0.13    0.45
   0  12   1    0.57    0.62
   0  12  -1    0.03    0.64
   0  13   1    0.60    0.69
   0  13   1   -0.01    0.68
   0 -13  -1   -0.25    0.51
   0  13  -1    0.57    0.45
   0 -13   1    0.26    0.47
   0  13  -1   -0.02    0.69
   0  13  -1    0.20    0.68
   0  13   1   -0.70    0.45
   0 -14  -1    0.86    0.61
   0  14   1    0.20    0.70
   0  14  -1   -0.46    0.45
   0  14  -1   -0.96    0.71
   0 -14   1    0.56    0.49
   0  14   1   -0.17    0.52
   0 -15   1    1.03    0.50
   0  15   1   -0.55    0.71
   0  15   1    0.21    0.53
   0 -15  -1    0.94    0.59
   0  15  -1   -0.11    0.74
   0 -16  -1   -0.42    0.59
   0  16  -1   -0.35    0.76
   0 -16   1    0.17    0.49
   0  16   1   -0.07    0.54
   0  16   1   -0.11    0.73
   0  17   1   -0.29    0.79
   0  17  -1   -0.25    0.83
   0 -17  -1    0.63    0.59
   0 -17   1    0.29    0.50
   0  17   1   -0.37    0.56
   0  18  -1   -0.07    0.90
   0 -18   1    0.19    0.54
   0  18   1   -0.29    0.59
   0  18   1    0.97    0.92
   0 -18  -1    0.44    0.65
   0  19  -1   -0.11    0.94
   0  19   1   -0.02    0.88
   0 -19  -1    0.18    0.71
   0 -19   1    1.26    0.64
   0  19   1    1.16    0.71
   0  20   1   -1.28    0.88
   0  20   1   -0.31    0.64
   0  20  -1   -0.81    0.96
   0 -20   1   -0.40    0.58
   0 -20  -1   -0.35    0.67
   0  21   1    3.18    0.77
   0  21  -1    2.51    1.18
   0  21   1    1.61    1.11
   0 -21  -1    2.83    0.88
   0 -21   1    2.49    0.72
   0 -22  -1    0.18    0.74
   0 -22   1   -1.29    0.66
   0  22   1   -0.16    0.72
   0  22  -1    0.01    1.10
   0  22   1   -0.89    0.98
   0  23   1    1.14    1.13
   0  23  -1    2.60    1.25
   0 -23  -1   -0.90    0.89
   0 -23   1    1.36    0.77
   0  24   1    0.08    1.14
   0  24  -1    1.49    1.27
   0 -24   1   -1.04    0.72
   0 -24  -1    0.61    0.91
   0 -25  -1    3.77    0.98
   0  25   1    3.51    1.36
   0 -25   1    3.46    0.84
   0  25  -1    5.00    1.46
   0  26   1   -1.12    1.18
   0  26  -1    0.48    1.30
   0  27   1    0.75    1.60
   0  27  -1   -1.74    1.32
   0  28   1   -1.75    1.32
   0  28  -1   -0.73    1.34
   0  29   1   -2.45    1.38
   0  29  -1   -0.43    1.43
   0  30   1   -1.94    1.44
   0  30  -1    2.39    1.61
   0  31  -1   -1.41    1.52
   0  31   1   -1.21    1.48
   0  32   1    4.07    1.74
   0  32  -1   -0.87    1.61
   0  33  -1    1.30    1.77
   0  33   1    6.25    2.08
   0  34  -1    0.64    1.77
   0   0   2    0.10    0.14
   0   0   2    0.06    0.12
   0   1  -2   -0.08    0.10
   0  -1  -2    0.02    0.15
   0  -1   2   -0.06    0.09
   0   1   2    0.16    0.12
   0   1   2   -0.02    0.10
   0   2   2    0.14    0.15
   0   2  -2    0.08    0.09
   0  -2  -2   -0.06    0.11
   0  -2  -2    0.25    0.20
   0   2   2    0.01    0.14
   0  -2  -2   -0.13    0.11
   0   2   2    0.04    0.16
   0  -3  -2   -0.10    0.17
   0   3   2    0.33    0.23
   0  -3  -2    0.01    0.18
   0   3   2    0.02    0.19
   0  -3  -2    0.11    0.26
   0   3   2    0.06    0.22
   0   4   2    0.09    0.30
   0  -4  -2    0.47    0.35
   0   4   2    0.37    0.28
   0  -4  -2    0.29    0.28
   0   4   2    0.86    0.35
   0  -4  -2    0.28    0.23
   0   5   2   -0.04    0.34
   0  -5  -2   -0.35    0.38
   0  -5  -2    0.73    0.47
   0   5   2    0.00    0.40
   0  -5  -2    0.17    0.38
   0   5   2    0.27    0.39
   0  -6  -2   91.45    5.70
   0  -6  -2   94.49    5.73
   0   6   2   90.68    5.72
   0   6   2   95.85    5.71
   0   6   2   93.19    5.69
   0  -6  -2   95.93    5.74
   0  -6   2   94.91    5.62
   0  -7  -2   -0.28    0.43
   0   7  -2   -0.59    0.51
   0   7   2   -0.97    0.49
   0   7   2    0.71    0.46
   0  -7  -2   -0.12    0.49
   0  -7   2    0.27    0.30
   0  -7  -2    0.34    0.48
   0   7   2   -0.47    0.48
   0  -8  -2   11.51    1.10
   0  -8   2   10.43    0.83
   0   8   2   12.09    0.99
   0   8   2   10.78    1.04
   0   8   2   11.18    0.98
   0  -8  -2   11.18    0.99
   0  -8  -2    9.53    0.98
   0   8  -2   11.89    1.04
   0   9   2   -0.51    0.56
   0  -9  -2   -0.05    0.51
   0  -9   2   -0.53    0.32
   0   9   2   -0.16    0.53
   0  -9  -2   -0.81    0.52
   0  -9  -2    0.70    0.55
   0   9   2    0.38    0.46
   0   9  -2   -0.36    0.61
   0  10   2  444.15   26.88
   0  10   2  461.17   26.86
   0  10  -2  455.52   26.92
   0 -10  -2  442.07   26.84
   0 -10  -2  464.44   26.89
   0  10   2  448.56   26.80
   0 -10   2  437.33   26.73
   0  11  -2    0.14    0.64
   0  11   2    0.47    0.58
   0  11   2    0.41    0.50
   0 -11   2    0.27    0.39
   0 -11  -2    0.07    0.56
   0  11   2    0.24    0.62
   0 -11  -2   -0.02    0.61
   0  12  -2    7.19    1.04
   0  12   2    7.30    0.99
   0 -12   2    7.55    0.78
   0 -12  -2    8.41    0.95
   0  12   2    9.65    1.11
   0  12   2    8.61    0.88
   0  13   2   -0.16    0.70
   0  13   2    0.64    0.67
   0  13   2   -0.08    0.50
   0  13  -2   -0.25    0.70
   0 -13  -2   -0.94    0.61
   0 -13   2    0.01    0.42
   0  14   2  103.26    6.26
   0  14  -2  101.01    6.44
   0 -14  -2  104.96    6.34
   0 -14   2   98.02    6.18
   0  14   2  101.32    6.41
   0 -15  -2   -0.21    0.67
   0  15  -2   -1.13    0.72
   0  15   2   -0.53    0.71
   0 -15   2    0.11    0.42
   0  15   2    0.09    0.52
   0 -16  -2   16.43    1.44
   0  16   2   14.58    1.57
   0  16  -2   17.63    1.71
   0  16   2   16.91    1.35
   0 -16   2   15.02    1.24
   0  17   2   -0.77    0.78
   0 -17   2    0.21    0.45
   0 -17  -2    1.69    0.71
   0  17  -2   -1.45    0.75
   0  17   2    0.10    0.62
   0 -18   2   18.13    1.37
   0  18   2   14.76    1.71
   0  18  -2   17.78    1.84
   0  18   2   16.62    1.48
   0 -18  -2   16.62    1.58
   0  19   2   -0.53    0.60
   0  19  -2    0.45    0.98
   0 -19  -2   -0.41    0.64
   0  19   2   -1.38    0.84
   0 -19   2    0.08    0.54
   0 -20   2   20.31    1.66
   0  20   2   26.42    1.85
   0 -20  -2   20.86    1.91
   0  20   2   21.80    2.13
   0  20  -2   22.59    2.22
   0 -21  -2    1.48    0.82
   0  21   2    0.97    0.75
   0  21  -2    0.55    1.08
   0  21   2   -0.65    0.96
   0 -21   2   -0.09    0.54
   0  22  -2   82.14    5.43
   0 -22  -2   74.03    5.11
   0 -22   2   77.44    4.95
   0  22   2   82.34    5.45
   0  23  -2    0.86    1.19
   0  23   2    0.18    1.11
   0 -23  -2   -0.43    0.89
   0 -23   2   -1.55    0.62
   0  24  -2   95.99    6.26
   0 -24   2   83.70    5.58
   0  24   2   95.36    6.12
   0 -24  -2   86.82    5.80
   0  25   2    0.76    1.18
   0 -25  -2    1.64    0.91
   0  25  -2   -0.68    1.36
   0 -25   2   -0.04    0.95
   0  26   2    1.17    1.31
   0  26  -2    0.91    1.25
   0  27   2   -1.90    1.25
   0  27  -2    0.13    1.35
   0  28  -2    2.31    1.47
   0  28   2    0.23    1.62
   0  29  -2   -1.70    1.32
   0  29   2   -1.93    1.36
   0  30   2    9.69    2.00
   0  30  -2    8.10    1.98
   0  31   2   -1.92    1.43
   0  31  -2    0.73    1.61
   0  32   2   24.33    2.82
   0  32  -2   17.69    2.71
   0  33   2    2.01    1.96
   0  33  -2   -0.48    1.75
   0  34   2   34.91    3.57
   0  34  -2   27.54    3.41
   0   0   3    0.09    0.20
   0   0  -3    0.26    0.19
   0   0   3   -0.10    0.25
   0   0   3    0.31    0.21
   0   0  -3   -0.07    0.20
   0   1  -3    0.11    0.17
   0  -1  -3    0.21    0.19
   0   1   3   -0.21    0.22
   0  -1   3   -0.06    0.20
   0  -1   3    0.13    0.18
   0  -1  -3    0.54    0.29
   0   1   3    0.06    0.16
   0   1  -3    0.00    0.16
   0  -2   3    0.23    0.18
   0   2   3    0.13    0.22
   0   2   3   -0.06    0.24
   0  -2  -3   -0.12    0.21
   0  -2  -3   -0.02    0.18
   0   2  -3    0.18    0.13
   0   2   3   -0.24    0.25
   0  -2  -3   -0.21    0.32
   0   3   3    2.98    0.38
   0   3   3    0.52    0.35
   0  -3  -3    1.09    0.29
   0  -3  -3    3.72    0.51
   0   3   3    3.45    0.43
   0  -3  -3    1.20    0.32
   0   3  -3    2.07    0.28
   0  -4  -3    0.29    0.35
   0  -4  -3   -0.28    0.44
   0   4   3    0.26    0.37
   0  -4  -3   -0.02    0.38
   0   4   3    0.53    0.40
   0   4   3   -0.32    0.34
   0  -5  -3    6.48    0.77
   0  -5  -3    6.49    0.71
   0   5   3    7.22    0.74
   0  -5  -3    6.32    0.70
   0   5   3    5.51    0.69
   0   5   3    8.17    0.79
   0  -6  -3    0.03    0.46
   0  -6  -3    0.59    0.54
   0   6   3   -0.95    0.44
   0   6   3   -0.49    0.46
   0  -6  -3   -0.37    0.60
   0   6   3    0.00    0.45
   0   7   3    3.63    0.69
   0  -7  -3    3.36    0.63
   0  -7  -3    3.53    0.63
   0   7   3    4.25    0.69
   0   7   3    2.97    0.64
   0  -7  -3    4.13    0.75
   0  -8  -3    0.53    0.63
   0   8   3   -0.45    0.53
   0  -8  -3   -0.12    0.50
   0   8   3   -0.32    0.50
   0  -8   3    0.25    0.32
   0   8   3    0.29    0.54
   0  -8  -3    0.72    0.55
   0   9   3    0.47    0.54
   0  -9  -3   -0.19    0.55
   0  -9  -3    0.38    0.56
   0  -9  -3    0.54    0.54
   0  -9   3    0.24    0.33
   0   9   3   -0.07    0.56
   0   9  -3   -1.37    0.60
   0   9   3   -0.80    0.51
   0  10   3    0.34    0.60
   0  10   3   -0.15    0.61
   0 -10  -3   -0.10    0.59
   0  10  -3   -0.35    0.51
   0 -10  -3   -0.12    0.55
   0 -10   3   -0.75    0.34
   0  10   3   -0.11    0.54
   0 -10  -3   -0.63    0.65
   0 -11  -3   21.06    1.68
   0 -11   3   18.47    1.39
   0  11   3   22.36    1.65
   0  11   3   18.55    1.51
   0 -11  -3   20.17    1.57
   0  11  -3   22.53    1.75
   0  11   3   21.91    1.69
   0 -11  -3   25.78    1.94
   0 -12  -3    0.00    0.68
   0  12   3   -0.29    0.59
   0  12   3    0.98    0.66
   0  12  -3    1.05    0.72
   0 -12   3    0.36    0.37
   0  12   3    0.55    0.54
   0 -13   3    0.18    0.38
   0  13   3   -0.09    0.63
   0  13  -3   -0.62    0.69
   0 -13  -3   -0.54    0.66
   0  13   3   -0.03    0.54
   0 -14  -3   -1.32    0.65
   0  14  -3   -1.11    0.69
   0  14   3    0.19    0.57
   0 -14   3    0.29    0.40
   0  14   3   -0.91    0.64
   0  15   3    4.00    0.92
   0  15  -3    3.52    0.96
   0  15   3    3.74    0.74
   0 -15   3    4.27    0.57
   0 -15  -3    4.02    0.90
   0  16   3   -0.89    0.69
   0 -16   3    0.06    0.42
   0  16   3   -0.63    0.58
   0  16  -3   -1.41    0.73
   0 -16  -3   -0.82    0.66
   0  17   3    0.24    0.64
   0  17   3    0.20    0.80
   0  17  -3    0.15    0.88
   0 -17   3    0.52    0.43
   0 -17  -3    0.04    0.71
   0  18   3   -1.66    0.80
   0 -18   3    0.12    0.45
   0 -18  -3    0.44    0.78
   0  18   3   -0.52    0.65
   0  18  -3   -1.82    1.02
   0  19   3   -1.55    0.84
   0  19  -3   -0.33    0.96
   0 -19   3   -0.79    0.44
   0  19   3    1.08    0.72
   0 -19  -3    0.55    0.79
   0  20  -3    0.17    1.01
   0 -20   3    0.10    0.48
   0  20   3   -0.32    1.03
   0 -20  -3   -1.17    0.71
   0 -21   3   16.88    1.31
   0 -21  -3   12.60    1.58
   0  21   3   15.88    1.83
   0  21  -3   15.98    1.87
   0  22   3    1.65    1.04
   0 -22  -3   -0.75    0.79
   0 -22   3   -0.73    0.55
   0  22  -3   -0.96    1.05
   0  23   3    1.99    1.16
   0  23  -3   -1.08    1.17
   0 -23  -3   -0.07    0.93
   0 -23   3   -0.35    0.58
   0  24   3    1.39    1.15
   0 -24   3   -0.14    0.58
   0 -24  -3   -0.73    0.92
   0  24  -3   -0.67    1.21
   0 -25  -3    9.98    1.43
   0  25   3   13.24    1.84
   0  25  -3    7.58    1.68
   0  26   3   -1.35    1.13
   0  26  -3    0.15    1.25
   0  27  -3    4.49    1.82
   0  27   3    3.88    1.54
   0  28  -3    0.96    1.43
   0  28   3   -1.84    1.30
   0  29  -3    1.29    1.50
   0  29   3    0.87    1.67
   0  30  -3   -2.77    1.42
   0  30   3   -2.80    1.40
   0  31   3   -1.62    1.44
   0  31  -3   -1.92    1.50
   0  32  -3    2.39    1.77
   0  32   3    0.70    1.58
   0  33   3    0.29    1.86
   0  33  -3    3.41    1.93
   0   0   4    6.19    0.71
   0   0   4    5.98    0.63
   0   1  -4   -0.54    0.29
   0  -1  -4   -0.08    0.30
   0   1   4    0.39    0.36
   0  -1   4   -0.03    0.30
   0   1  -4    0.02    0.25
   0  -1   4   -0.04    0.36
   0   1   4    0.03    0.38
   0  -1  -4   -0.05    0.42
   0   2   4   48.62    2.86
   0   2  -4   44.03    2.83
   0  -2  -4   46.89    2.90
   0   2   4   49.65    2.87
   0  -2  -4   40.46    2.83
   0   2  -4   46.12    2.81
   0  -2  -4   39.83    2.84
   0  -2   4   49.49    2.82
   0   3   4   -0.51    0.39
   0   3  -4    0.19    0.27
   0  -3   4    0.34    0.28
   0  -3  -4   -0.43    0.51
   0   3   4    0.03    0.47
   0  -3  -4    0.37    0.34
   0  -3  -4    0.51    0.40
   0   3   4    0.55    0.37
   0   4   4    0.59    0.53
   0   4  -4   -0.23    0.29
   0   4   4   -0.43    0.45
   0  -4  -4   -0.12    0.39
   0  -4  -4    0.06    0.43
   0   4   4    0.50    0.42
   0  -4  -4    0.54    0.61
   0  -5  -4   -0.63    0.61
   0   5   4    0.65    0.48
   0   5   4    0.60    0.50
   0  -5  -4   -0.27    0.46
   0  -5  -4    0.04    0.53
   0   5   4    0.34    0.54
   0   6   4   58.81    3.75
   0  -6  -4   59.16    3.76
   0  -6  -4   61.23    3.77
   0   6   4   59.98    3.77
   0   6   4   59.92    3.78
   0  -6  -4   59.27    3.83
   0  -7  -4   -0.43    0.53
   0  -7  -4    0.99    0.65
   0   7   4    0.40    0.56
   0   7   4    0.22    0.53
   0   7   4    0.17    0.54
   0  -7  -4    0.75    0.60
   0  -8  -4   23.41    1.69
   0  -8  -4   22.07    1.62
   0   8   4   23.43    1.66
   0   8   4   22.83    1.66
   0  -8  -4   21.22    1.73
   0   8   4   20.86    1.68
   0  -9  -4   -0.73    0.55
   0   9   4    0.40    0.53
   0   9   4   -0.89    0.62
   0  -9  -4   -0.06    0.72
   0  -9  -4   -0.18    0.62
   0   9   4   -0.78    0.54
   0  10   4    0.97    0.56
   0 -10   4    1.45    0.40
   0 -10  -4    1.95    0.81
   0  10   4    2.61    0.69
   0  10   4    1.71    0.66
   0 -10  -4    0.64    0.66
   0 -10  -4    2.25    0.68
   0 -11  -4    0.40    0.62
   0 -11  -4   -0.48    0.72
   0  11   4    0.43    0.62
   0 -11   4   -0.38    0.36
   0  11   4   -0.68    0.58
   0  11  -4    0.54    0.71
   0  11   4   -0.14    0.60
   0  12  -4   23.08    1.95
   0  12   4   24.75    1.90
   0  12   4   26.55    2.00
   0 -12  -4   25.37    1.91
   0 -12  -4   27.31    2.00
   0 -12   4   25.92    1.69
   0  12   4   27.60    1.94
   0  13  -4   -0.28    0.72
   0 -13   4   -0.44    0.36
   0 -13  -4   -0.05    0.78
   0 -13  -4   -0.22    0.53
   0  13   4   -0.40    0.67
   0  13   4   -0.33    0.58
   0  14  -4    1.47    0.78
   0 -14  -4   -0.23    0.61
   0  14   4    0.70    0.64
   0  14   4    0.49    0.68
   0 -14   4    1.26    0.40
   0 -14  -4    0.39    0.70
   0  15   4    0.26    0.62
   0  15  -4   -0.11    0.75
   0 -15  -4    0.00    0.76
   0 -15   4    0.15    0.37
   0  15   4    0.55    0.72
   0  16   4    3.44    0.90
   0  16   4    2.56    0.67
   0 -16   4    1.92    0.46
   0 -16  -4    2.52    0.88
   0  16  -4    3.32    0.98
   0  17   4   -0.91    0.66
   0  17   4    0.46    0.84
   0 -17   4    0.69    0.42
   0 -17  -4   -0.83    0.78
   0  17  -4    0.29    0.89
   0 -18  -4   -1.28    0.76
   0  18  -4   -1.09    0.90
   0  18   4   -0.12    0.85
   0 -18   4    0.29    0.44
   0  19  -4   -0.82    0.95
   0 -19   4   -0.11    0.44
   0 -19  -4   -0.07    0.80
   0  19   4   -0.55    0.87
   0 -20   4   11.42    0.99
   0  20   4    8.45    1.42
   0  20  -4   11.25    1.57
   0 -20  -4    9.77    1.35
   0 -21  -4   -1.67    0.87
   0 -21   4   -0.08    0.48
   0  21  -4   -0.15    1.02
   0  21   4    0.54    0.99
   0  22   4    8.51    1.45
   0  22  -4    6.66    1.56
   0 -22  -4    6.61    1.29
   0 -22   4   10.19    0.95
   0  23  -4   -1.58    1.18
   0  23   4    0.33    1.03
   0 -23   4   -1.01    0.52
   0 -23  -4   -0.48    0.99
   0 -24   4    0.25    0.57
   0  24   4    1.57    1.16
   0  24  -4   -1.55    1.16
   0 -24  -4    1.35    0.95
   0 -25  -4    1.01    0.99
   0  25   4   -1.53    1.24
   0  25  -4    1.07    1.29
   0  26   4    9.07    1.76
   0  26  -4   10.18    1.84
   0  27  -4    1.12    1.44
   0  27   4   -3.30    1.35
   0  28  -4   -0.37    1.64
   0  28   4   -2.79    1.26
   0  29  -4   -1.61    1.40
   0  29   4    0.57    1.42
   0  30  -4    1.36    1.63
   0  30   4    2.91    1.67
   0  31   4   -2.32    1.44
   0  31  -4   -0.40    1.58
   0  32   4    0.73    1.58
   0  32  -4    1.37    1.77
   0  33   4    2.30    1.74
   0  33  -4   -2.83    1.60
   0   0   5    0.17    0.57
   0   0   5    0.30    0.49
   0   0   5    0.30    0.50
   0   0  -5    0.04    0.54
   0  -1  -5    1.63    0.57
   0   1  -5    0.18    0.51
   0  -1   5    0.43    0.48
   0  -1   5    0.53    0.45
   0  -1   5    0.82    0.52
   0   1   5    1.58    0.59
   0   1   5    0.80    0.43
   0   1  -5    0.22    0.43
   0  -1  -5    1.20    0.62
   0  -2   5   -0.32    0.45
   0  -2  -5    0.56    0.49
   0   2  -5   -0.14    0.37
   0  -2   5    0.00    0.36
   0  -2  -5   -0.59    0.47
   0   2   5   -0.92    0.46
   0   2   5    0.51    0.58
   0  -2  -5    0.27    0.44
   0   2  -5    0.75    0.45
   0  -3  -5   13.69    1.21
   0  -3  -5   17.03    1.24
   0  -3  -5   15.41    1.42
   0  -3   5   15.43    1.09
   0   3   5   15.14    1.22
   0   3   5   18.11    1.37
   0   3   5   16.94    1.23
   0   3  -5   14.61    1.18
   0   3  -5   14.94    1.13
   0   4   5    0.40    0.64
   0   4  -5    0.18    0.36
   0   4   5    0.11    0.46
   0  -4  -5   -0.35    0.70
   0  -4  -5    0.16    0.47
   0   4   5    0.29    0.51
   0  -4  -5   -0.26    0.50
   0  -5  -5   -0.42    0.46
   0  -5  -5    0.48    0.52
   0   5  -5    0.37    0.37
   0   5   5    0.29    0.62
   0   5   5    0.53    0.49
   0   5   5    0.14    0.56
   0  -5  -5    0.31    0.73
   0   6   5    0.19    0.61
   0  -6  -5    0.16    0.52
   0   6   5    0.20    0.52
   0  -6  -5   -0.37    0.53
   0   6   5   -0.15    0.55
   0  -6  -5    2.01    0.77
   0  -7  -5   43.53    2.98
   0   7   5   45.40    2.92
   0   7   5   43.25    2.88
   0  -7  -5   44.91    2.88
   0  -7  -5   39.00    2.86
   0   7   5   45.90    2.90
   0   8   5   -0.07    0.56
   0   8   5    0.26    0.61
   0  -8  -5    0.87    0.83
   0  -8  -5    1.22    0.61
   0  -8  -5    1.27    0.60
   0   8   5    0.19    0.58
   0  -9  -5    2.01    0.81
   0  -9  -5    3.01    0.71
   0   9   5    1.58    0.68
   0   9   5    3.93    0.76
   0   9   5    2.72    0.70
   0  -9  -5    2.94    0.71
   0 -10  -5    0.92    0.65
   0  10   5    0.03    0.62
   0 -10  -5   -0.01    0.70
   0  10   5    0.21    0.66
   0 -10  -5    0.27    0.65
   0  10   5   -0.14    0.58
   0 -11  -5    1.63    0.78
   0  11   5    0.09    0.70
   0 -11  -5    1.64    0.71
   0  11   5    1.17    0.61
   0  11   5    0.09    0.65
   0  12   5    0.06    0.65
   0 -12  -5   -0.09    0.58
   0  12   5   -0.07    0.64
   0 -12  -5    0.85    0.74
   0 -12   5    0.02    0.36
   0  13  -5    7.84    1.14
   0  13   5    7.24    0.95
   0 -13   5    7.30    0.71
   0 -13  -5    6.64    1.02
   0 -13  -5    7.74    1.18
   0  13   5    7.36    1.04
   0 -14   5   -0.43    0.33
   0  14   5    0.14    0.68
   0  14   5   -0.54    0.68
   0  14  -5    0.40    0.81
   0 -14  -5   -0.41    0.72
   0 -14  -5    0.10    0.67
   0  15   5    0.32    0.71
   0  15  -5   -0.24    0.80
   0 -15  -5   -0.04    0.84
   0 -15  -5   -0.22    0.66
   0 -15   5    0.22    0.36
   0  15   5   -0.25    0.57
   0 -16  -5   -0.90    0.86
   0  16   5    0.44    0.75
   0  16  -5   -0.65    0.85
   0 -16   5    0.17    0.37
   0 -17  -5    9.83    1.41
   0  17   5   11.60    1.41
   0  17  -5   10.44    1.43
   0 -17   5   11.24    0.93
   0 -18  -5    0.61    0.89
   0 -18   5    0.00    0.39
   0  18  -5   -1.11    0.90
   0  18   5   -1.21    0.83
   0  19  -5    6.18    1.29
   0 -19   5    5.59    0.65
   0  19   5    8.24    1.28
   0 -19  -5    5.91    1.17
   0  20   5   -0.29    0.91
   0  20  -5   -1.64    0.91
   0 -20   5   -0.44    0.41
   0 -20  -5   -0.77    0.85
   0 -21  -5    2.53    1.07
   0  21   5    1.65    1.07
   0  21  -5    2.10    1.17
   0 -21   5    2.36    0.50
   0 -22  -5   -1.11    0.89
   0 -22   5   -0.37    0.45
   0  22  -5   -1.80    1.07
   0  22   5   -0.45    1.00
   0 -23  -5   10.60    1.55
   0  23   5   11.41    1.65
   0 -23   5   10.48    1.02
   0  23  -5   13.59    1.88
   0 -24  -5   -0.22    1.03
   0  24  -5    0.31    1.25
   0  24   5   -0.23    1.08
   0 -25  -5    0.24    0.94
   0  25  -5    1.74    1.30
   0  25   5    4.47    1.39
   0  26  -5   -0.60    1.35
   0  26   5    1.80    1.47
   0  27  -5    0.12    1.42
   0  27   5   -0.88    1.32
   0  28   5   -0.91    1.51
   0  28  -5   -3.46    1.54
   0  29   5    3.65    1.64
   0  29  -5    3.71    1.69
   0  30  -5    0.97    1.65
   0  30   5    0.24    1.71
   0  31  -5   -0.30    1.58
   0  31   5   -1.61    1.45
   0  32   5    0.74    1.58
   0  32  -5    0.36    1.73
   0  33   5   -0.66    1.60
   0  33  -5    0.73    1.98
   0   0   6   11.97    1.10
   0   0  -6   11.12    1.24
   0   0   6   11.44    1.16
   0   0   6   12.86    1.27
   0  -1   6    0.53    0.65
   0  -1  -6   -0.29    0.67
   0  -1   6   -0.84    0.57
   0   1   6    0.22    0.66
   0   1   6    0.05    0.68
   0   1   6    0.15    0.66
   0   1  -6    0.56    0.58
   0   1  -6    0.11    0.68
   0  -1   6    0.07    0.63
   0  -2  -6   77.26    4.48
   0  -2  -6   65.70    4.46
   0   2   6   71.66    4.48
   0  -2  -6   65.34    4.48
   0  -2   6   73.38    4.44
   0   2  -6   70.22    4.45
   0   2   6   74.26    4.53
   0  -2   6   73.12    4.39
   0   2  -6   67.56    4.40
   0   3  -6    0.21    0.43
   0  -3   6    0.25    0.46
   0  -3  -6    0.40    0.40
   0  -3  -6   -1.36    0.55
   0  -3  -6    0.36    0.77
   0   3   6   -0.27    0.70
   0   3  -6   -0.19    0.53
   0   3   6   -0.28    0.56
   0  -4   6    3.70    0.55
   0   4  -6    3.77    0.57
   0  -4  -6    3.18    0.91
   0  -4  -6    4.38    0.67
   0  -4  -6    3.38    0.72
   0   4   6    3.72    0.66
   0   4   6    4.70    0.73
   0   4   6    3.16    0.83
   0  -5  -6    0.14    0.53
   0   5   6    0.77    0.58
   0  -5  -6   -0.13    0.57
   0   5   6    0.22    0.52
   0   5   6   -0.03    0.68
   0   5  -6    0.21    0.43
   0  -5  -6   -0.66    0.56
   0  -6  -6   36.07    2.21
   0   6   6   35.09    2.23
   0  -6  -6   31.69    2.34
   0   6   6   30.33    2.18
   0   6  -6   31.24    2.06
   0   6   6   30.34    2.18
   0  -6  -6   26.99    2.15
   0   7   6   -0.48    0.53
   0  -7  -6   -0.30    0.76
   0  -7  -6   -0.02    0.58
   0  -7  -6   -0.18    0.55
   0   7   6   -1.04    0.58
   0   7   6    0.45    0.68
   0   7  -6   -0.14    0.44
   0  -8  -6  186.80   10.98
   0  -8  -6  167.68   10.85
   0   8   6  168.86   10.87
   0   8   6  186.15   10.92
   0   8   6  176.72   10.88
   0  -8  -6  191.15   10.90
   0  -9  -6   -0.66    0.60
   0  -9  -6    2.07    0.82
   0   9   6   -0.64    0.69
   0   9   6    0.58    0.61
   0  -9  -6    0.71    0.63
   0   9   6    0.16    0.63
   0  10   6   28.99    2.14
   0  10   6   29.53    2.12
   0 -10  -6   28.43    2.12
   0 -10  -6   29.52    2.26
   0  10   6   27.13    2.11
   0 -11  -6    0.55    0.79
   0  11   6    0.22    0.73
   0  11   6   -0.06    1.10
   0 -11  -6   -0.05    0.62
   0  11   6    0.53    0.65
   0 -12  -6   -0.16    0.79
   0 -12  -6    0.61    0.73
   0  12   6   -0.27    0.66
   0  12   6    0.20    0.62
   0 -13  -6   -0.23    0.92
   0  13   6   -0.18    0.77
   0  13   6   -0.75    0.67
   0 -13  -6    0.37    0.72
   0 -13   6    0.46    0.38
   0 -14  -6   36.55    2.78
   0  14   6   38.14    2.73
   0 -14  -6   36.83    2.64
   0  14  -6   39.66    2.81
   0 -14   6   36.44    2.37
   0 -15   6   -0.49    0.33
   0  15   6   -1.37    0.65
   0  15  -6   -0.22    0.79
   0 -15  -6   -0.38    0.70
   0 -15  -6    1.15    0.96
   0  16   6  152.92    8.85
   0 -16  -6  133.15    8.70
   0 -16   6  146.14    8.47
   0  16  -6  139.27    8.86
   0 -16  -6  131.65    8.81
   0 -17  -6   -1.96    0.96
   0  17  -6    0.76    0.97
   0 -17  -6   -0.40    0.77
   0 -17   6    0.04    0.39
   0  17   6    0.13    0.84
   0 -18  -6   87.74    6.01
   0  18   6   93.78    6.01
   0  18  -6   91.94    6.05
   0 -18   6   92.03    5.57
   0  19   6   -1.17    0.88
   0 -19  -6    0.18    0.97
   0 -19   6    0.82    0.41
   0  19  -6   -0.15    0.96
   0  20  -6   13.57    1.75
   0 -20  -6   12.30    1.65
   0  20   6   13.36    1.66
   0 -20   6   14.15    1.07
   0  21  -6   -0.40    1.02
   0  21   6   -0.93    0.94
   0 -21  -6   -1.83    0.92
   0 -21   6   -0.19    0.39
   0 -22  -6    6.42    1.40
   0  22  -6    8.59    1.60
   0 -22   6    9.18    0.84
   0  22   6    9.70    1.52
   0  23  -6   -0.83    1.17
   0  23   6   -0.60    1.07
   0 -23   6   -0.66    0.40
   0 -23  -6    1.62    1.06
   0 -24  -6   23.11    2.38
   0  24  -6   24.72    2.57
   0  24   6   22.97    2.41
   0  25  -6   -0.67    1.37
   0  25   6    0.01    1.14
   0  26  -6   57.28    4.45
   0  26   6   55.54    4.32
   0  27  -6    0.49    1.44
   0  27   6    0.45    1.31
   0  28   6   10.96    1.94
   0  28  -6   11.98    2.16
   0  29   6   -2.25    1.31
   0  29  -6   -1.03    1.45
   0  30   6   15.91    2.30
   0  30  -6   14.40    2.38
   0  31   6    0.05    1.55
   0  31  -6   -1.14    1.57
   0  32  -6    3.75    1.90
   0  32   6    7.46    1.96
   0  33   6   -0.58    1.60
   0  33  -6   -2.17    1.68
   0   0  -7   -1.15    0.79
   0   0   7    0.41    0.74
   0   0   7    0.55    0.70
   0   0   7    0.13    0.82
   0   1  -7   -0.49    0.64
   0  -1  -7    0.40    0.75
   0   1   7   -0.62    0.75
   0  -1   7   -0.46    0.71
   0  -1   7    0.33    0.56
   0   1   7    1.09    0.69
   0  -1   7   -0.59    0.63
   0   1  -7   -0.08    0.79
   0   1   7   -0.45    0.74
   0  -2   7   -0.09    0.57
   0  -2   7   -0.22    0.64
   0   2   7    1.38    0.79
   0   2  -7   -0.50    0.64
   0   2   7   -1.04    0.67
   0  -2  -7   -0.11    0.84
   0   2  -7   -0.73    0.57
   0  -2  -7    0.26    0.71
   0  -2   7   -1.14    0.61
   0  -3  -7    8.88    1.01
   0   3  -7    8.66    1.03
   0   3  -7    9.04    0.93
   0  -3   7    9.12    0.97
   0   3   7   10.17    1.10
   0  -3  -7    8.59    1.20
   0   3   7   10.42    1.09
   0  -3  -7   10.66    1.13
   0   4   7    0.52    0.63
   0  -4   7   -0.31    0.46
   0   4  -7    1.00    0.65
   0   4   7    0.06    0.77
   0  -4  -7   -0.86    0.62
   0   4   7    0.32    0.55
   0   4  -7   -0.01    0.50
   0  -4  -7    0.13    0.56
   0  -4  -7    1.22    0.86
   0  -5  -7   29.87    2.22
   0   5  -7   30.57    2.10
   0  -5  -7   30.55    2.31
   0  -5  -7   33.22    2.24
   0  -5   7   35.36    2.11
   0   5   7   32.00    2.36
   0   5   7   28.15    2.20
   0   5   7   34.51    2.24
   0   6   7    0.21    0.55
   0   6   7   -0.27    0.60
   0   6  -7   -0.28    0.44
   0  -6  -7    0.17    0.64
   0   6   7   -0.14    0.75
   0  -6  -7   -0.51    0.55
   0  -6  -7    0.49    0.66
   0   7   7  179.89   10.35
   0  -7  -7  177.52   10.32
   0   7  -7  163.58   10.20
   0  -7  -7  160.80   10.39
   0  -7  -7  165.62   10.30
   0   7   7  175.85   10.39
   0   7   7  164.47   10.31
   0  -8  -7   -0.22    0.60
   0   8  -7   -1.02    0.47
   0   8   7   -1.12    0.68
   0   8   7    0.53    0.66
   0   8   7   -0.16    0.59
   0  -8  -7    0.42    0.63
   0  -8  -7   -1.73    0.80
   0   9   7   29.93    2.19
   0   9   7   25.61    2.09
   0  -9  -7   30.21    2.30
   0  -9  -7   26.38    2.07
   0   9   7   30.72    2.12
   0  10   7    0.41    0.66
   0  10   7   -0.55    0.70
   0 -10  -7    0.85    0.87
   0 -10  -7   -0.19    0.63
   0  10   7   -0.59    0.69
   0 -11  -7    2.24    0.97
   0  11   7    4.44    1.08
   0 -11  -7    3.04    0.82
   0  11   7    2.42    0.78
   0  12   7    0.06    0.66
   0 -12  -7   -0.17    0.68
   0 -12  -7   -0.47    0.85
   0  13   7   40.76    2.85
   0 -13  -7   38.85    2.79
   0 -13  -7   38.81    2.95
   0 -14  -7    0.55    0.98
   0  14   7   -0.23    0.71
   0 -14  -7   -0.36    0.70
   0 -14   7    1.11    0.40
   0 -15  -7   25.28    2.01
   0 -15  -7   22.61    2.17
   0 -15   7   25.31    1.67
   0  15   7   24.51    2.09
   0  16  -7   -0.69    0.89
   0  16   7    0.46    0.80
   0 -16   7   -1.05    0.39
   0 -16  -7    0.14    0.84
   0 -16  -7    0.65    1.08
   0  17   7  176.45   10.65
   0 -17  -7  171.11   10.69
   0  17  -7  178.52   10.71
   0 -17   7  168.98   10.25
   0 -17  -7  162.40   10.51
   0  18   7    0.97    0.90
   0  18  -7   -1.11    0.98
   0 -18  -7   -0.76    0.83
   0 -18  -7   -0.01    1.02
   0 -18   7   -1.28    0.39
   0 -19  -7   31.19    2.67
   0  19  -7   27.80    2.60
   0 -19   7   30.46    1.97
   0  19   7   29.88    2.53
   0 -20   7   -0.05    0.38
   0  20  -7   -1.72    0.94
   0  20   7   -0.74    0.91
   0 -20  -7    1.01    1.12
   0  21  -7   -0.31    1.09
   0 -21   7   -0.15    0.36
   0  21   7    0.37    0.97
   0 -21  -7   -0.15    1.08
   0  22   7    0.37    1.07
   0  22  -7   -1.41    1.12
   0 -22  -7    0.91    1.10
   0 -22   7   -0.40    0.35
   0  23   7   19.14    2.12
   0 -23  -7   17.42    2.12
   0  23  -7   21.12    2.28
   0 -24  -7   -0.10    1.10
   0  24  -7    0.99    1.25
   0  24   7    0.44    1.12
   0  25   7    5.98    1.45
   0  25  -7    3.63    1.46
   0  26   7   -0.46    1.34
   0  26  -7    1.38    1.47
   0  27  -7   50.67    4.19
   0  27   7   50.43    4.05
   0  28   7    0.92    1.40
   0  28  -7    1.60    1.44
   0  29  -7   20.40    2.58
   0  29   7   17.88    2.50
   0  30  -7   -0.70    1.55
   0  30   7   -1.21    1.39
   0  31  -7    2.22    1.73
   0  31   7    3.87    1.72
   0  32   7    0.04    1.57
   0  32  -7   -2.29    1.68
   0  33   7    2.00    1.69
   0  33  -7   -1.11    1.73
   0   0   8   25.49    2.10
   0   0  -8   29.45    2.27
   0   0   8   28.40    2.22
   0   0   8   31.40    2.24
   0  -1  -8    0.28    0.82
   0   1   8    0.09    0.82
   0   1  -8   -1.20    0.76
   0  -1   8    0.63    0.75
   0  -1   8   -0.06    0.75
   0   1   8   -0.16    0.73
   0   1  -8    0.62    0.88
   0  -1   8    0.97    0.69
   0   1   8    0.58    0.63
   0   2   8   45.95    3.22
   0   2  -8   41.57    3.13
   0  -2   8   51.67    3.23
   0  -2   8   51.51    3.26
   0  -2   8   49.43    3.15
   0   2   8   52.79    3.34
   0   2  -8   47.37    3.25
   0  -2  -8   45.83    3.26
   0   3  -8   -0.54    0.71
   0  -3   8    0.57    0.66
   0   3   8   -1.31    0.76
   0  -3  -8   -0.90    0.82
   0  -3  -8    0.24    0.65
   0   3  -8    0.19    0.63
   0  -3   8    0.10    0.53
   0   3   8   -0.14    0.69
   0  -3  -8   -0.05    0.72
   0   4  -8   35.64    2.45
   0  -4   8   37.33    2.37
   0  -4  -8   32.20    2.47
   0   4   8   35.26    2.47
   0  -4  -8   38.49    2.49
   0   4   8   34.21    2.51
   0  -4  -8   35.07    2.66
   0   4  -8   34.42    2.38
   0  -5   8   -0.03    0.48
   0  -5  -8   -0.60    0.86
   0   5  -8   -0.29    0.60
   0   5  -8   -0.16    0.51
   0   5   8   -0.52    0.42
   0   5   8    0.72    0.83
   0  -5  -8   -0.11    0.61
   0   5   8    0.27    0.65
   0  -5  -8   -1.12    0.64
   0  -6  -8  231.46   14.08
   0  -6  -8  232.21   14.20
   0   6   8  239.80   14.16
   0   6  -8  226.35   13.95
   0   6   8  231.70   14.07
   0  -6  -8  243.36   14.07
   0   6   8  226.14   14.06
   0  -7  -8    0.34    0.59
   0  -7  -8    0.46    0.69
   0   7  -8   -0.08    0.49
   0   7   8   -0.29    0.60
   0   7   8    0.10    0.60
   0   7   8    0.15    0.65
   0  -7  -8   -0.33    0.88
   0   8   8  111.14    6.58
   0  -8  -8  103.00    6.54
   0   8   8  111.58    6.66
   0   8   8   94.40    6.54
   0  -8  -8  105.24    6.71
   0   8  -8  105.27    6.42
   0   9  -8   -0.08    0.51
   0  -9  -8    0.32    0.91
   0   9   8   -0.21    0.63
   0  -9  -8    1.07    0.73
   0   9   8    0.45    0.79
   0  10   8    0.76    0.68
   0 -10  -8    0.46    0.80
   0 -10  -8   -0.03    0.90
   0  10  -8    0.11    0.52
   0 -11  -8   -0.09    0.90
   0 -11  -8    1.08    0.71
   0  11   8    0.40    0.68
   0  12   8    3.01    0.85
   0 -12  -8    3.87    1.10
   0 -12  -8    3.56    0.86
   0 -13  -8    0.40    0.95
   0  13   8   -0.30    0.70
   0 -13  -8    1.09    0.83
   0 -14  -8    0.97    0.76
   0  14   8    0.96    0.78
   0 -14  -8   -1.12    0.89
   0  15   8    0.67    0.78
   0 -15  -8   -0.68    0.82
   0 -15   8   -0.13    0.41
   0 -15  -8   -1.05    1.05
   0 -16  -8  107.03    6.51
   0 -16   8  101.67    6.20
   0  16   8  102.17    6.56
   0 -16  -8   95.28    6.65
   0  17   8    0.52    0.89
   0 -17  -8    0.58    0.90
   0 -17   8   -1.42    0.40
   0 -17  -8    0.59    1.20
   0  17  -8   -1.47    0.92
   0  18  -8   61.05    4.41
   0 -18  -8   63.42    4.51
   0 -18   8   64.49    3.94
   0 -18  -8   65.50    4.30
   0  18   8   62.84    4.40
   0  19   8   -1.72    0.83
   0 -19  -8    0.01    1.13
   0 -19  -8    0.44    0.88
   0 -19   8   -0.66    0.36
   0  19  -8   -0.36    0.99
   0 -20  -8    9.49    1.66
   0  20  -8    9.62    1.56
   0 -20  -8   11.96    1.46
   0  20   8    9.00    1.46
   0 -20   8    9.84    0.85
   0 -21   8    0.57    0.36
   0  21   8   -0.53    0.95
   0 -21  -8   -1.52    1.05
   0  21  -8   -0.57    1.13
   0 -22  -8    5.67    1.44
   0  22  -8    4.99    1.41
   0  22   8    7.47    1.40
   0 -22   8    5.71    0.61
   0  23  -8   -1.50    1.10
   0 -23  -8    0.68    1.17
   0  23   8   -0.90    0.99
   0  24  -8    0.65    1.30
   0  24   8    1.31    1.18
   0  25  -8   -3.15    1.13
   0  25   8   -0.75    1.13
   0  26   8   13.39    1.98
   0  26  -8   13.10    2.06
   0  27  -8   -1.63    1.33
   0  27   8    0.57    1.32
   0  28   8   30.34    3.14
   0  28  -8   35.59    3.33
   0  29   8    1.40    1.45
   0  29  -8   -0.71    1.50
   0  30   8   18.94    2.52
   0  30  -8   19.44    2.62
   0  31   8   -1.31    1.63
   0  31  -8    0.00    1.65
   0  32  -8   -3.59    1.55
   0  32   8   -1.80    1.50
   0  33   8    0.57    1.62
   0  33  -8   -0.54    1.71
   0   0   9   -0.49    0.80
   0   0   9   -0.07    0.80
   0   0  -9   -0.71    0.89
   0   0   9   -0.62    0.80
   0   1   9    7.10    1.12
   0   1  -9    5.60    1.16
   0  -1  -9    5.63    1.12
   0   1   9    6.22    1.15
   0   1   9    4.95    0.97
   0  -1   9    5.20    0.92
   0  -1   9    7.07    1.06
   0   1  -9    4.26    0.95
   0  -1   9    5.40    1.10
   0   2  -9    0.99    0.85
   0   2  -9    0.38    0.68
   0   2   9   -1.32    0.81
   0   2   9    0.38    0.76
   0  -2   9    1.11    0.76
   0  -2  -9    0.17    0.83
   0   2   9    0.72    0.85
   0  -2   9   -0.16    0.75
   0  -2   9    0.57    0.83
   0   3  -9   41.57    2.84
   0  -3   9   42.71    2.86
   0   3   9   40.39    2.94
   0   3  -9   36.98    2.73
   0  -3  -9   41.67    2.81
   0  -3  -9   42.71    2.91
   0   3   9   39.34    2.85
   0  -3   9   40.84    2.76
   0  -3   9   41.19    2.85
   0  -4   9   -0.42    0.58
   0   4   9   -0.24    0.61
   0  -4  -9    0.23    0.78
   0   4  -9   -0.87    0.61
   0   4  -9    0.04    0.69
   0  -4  -9    0.04    0.65
   0  -4  -9   -0.10    0.93
   0   4   9   -1.10    0.66
   0   5  -9  178.35   10.99
   0  -5  -9  179.70   11.24
   0   5   9  175.01   11.16
   0  -5   9  193.07   11.00
   0  -5  -9  183.67   11.11
   0   5   9  184.36   11.11
   0  -5  -9  180.92   11.13
   0   5  -9  180.64   11.08
   0  -6  -9   -0.66    0.70
   0   6   9    0.18    0.88
   0   6  -9    0.34    0.67
   0  -6  -9    0.49    0.65
   0  -6  -9    0.12    0.94
   0   6   9   -0.44    0.64
   0  -6   9    0.51    0.50
   0   6   9   -0.71    0.61
   0   6  -9    0.77    0.57
   0   7   9  384.19   21.23
   0  -7  -9  338.91   21.32
   0   7  -9  356.36   21.07
   0  -7  -9  339.58   21.18
   0   7   9  343.27   21.17
   0  -8  -9    0.79    0.76
   0   8   9   -0.70    0.64
   0  -8  -9   -0.41    0.92
   0   8  -9   -0.62    0.52
   0   9   9    2.04    0.78
   0   9  -9    3.74    0.66
   0  -9  -9    3.43    0.94
   0  -9  -9    1.14    1.00
   0 -10  -9   -1.21    0.88
   0 -10  -9   -0.17    0.73
   0  10   9    0.48    0.67
   0  10  -9    0.18    0.57
   0 -11  -9    3.02    0.87
   0  11   9    2.77    0.82
   0  11  -9    1.36    0.62
   0 -11  -9    2.97    1.09
   0 -12  -9   -0.38    0.75
   0  12   9   -0.57    0.69
   0  12  -9    0.87    0.58
   0 -12  -9   -1.14    0.93
   0 -13  -9   17.86    1.98
   0  13   9   22.12    1.84
   0 -13  -9   19.16    1.71
   0 -14  -9    1.27    0.88
   0 -14  -9   -0.32    1.14
   0  14   9   -1.04    0.71
   0 -15  -9   36.75    3.02
   0  15   9   38.26    2.84
   0 -15  -9   37.16    2.74
   0 -16  -9    0.35    0.88
   0 -16  -9    0.40    1.07
   0  16   9   -1.05    0.78
   0 -17  -9  105.62    6.56
   0 -17   9  101.15    6.22
   0  17   9  101.83    6.63
   0 -17  -9   99.90    6.75
   0 -18   9   -0.23    0.41
   0 -18  -9   -0.41    0.89
   0 -18  -9    0.49    1.08
   0  18  -9    1.26    1.04
   0  18   9   -0.58    0.86
   0  19   9    8.33    1.37
   0 -19  -9    8.51    1.37
   0 -19  -9    7.22    1.49
   0  19  -9   11.74    1.56
   0 -19   9    8.59    0.81
   0 -20  -9   -0.21    0.90
   0  20  -9    1.40    1.08
   0 -20   9   -0.15    0.37
   0 -20  -9   -1.70    1.12
   0  20   9   -0.72    0.95
   0  21  -9    3.21    1.30
   0 -21   9    3.71    0.49
   0  21   9    2.08    1.09
   0 -21  -9    3.22    1.34
   0 -21  -9    2.49    1.07
   0 -22   9   -0.16    0.32
   0  22   9    0.07    1.04
   0 -22  -9   -1.58    1.15
   0  22  -9   -0.75    1.13
   0  23   9    1.85    1.19
   0  23  -9    1.55    1.23
   0  24  -9   -2.12    1.15
   0  24   9   -1.79    1.06
   0  25   9    3.88    1.41
   0  25  -9    2.88    1.49
   0  26   9   -0.85    1.24
   0  26  -9    0.50    1.44
   0  27  -9   19.07    2.44
   0  27   9   17.54    2.28
   0  28  -9    0.22    1.50
   0  28   9    0.43    1.35
   0  29  -9   22.82    2.93
   0  29   9   22.59    2.64
   0  30  -9    2.32    1.70
   0  30   9    2.07    1.58
   0  31  -9   27.39    3.08
   0  31   9   22.21    2.91
   0  32  -9   -1.15    1.65
   0  32   9   -1.38    1.49
   0   0  10   27.56    2.20
   0   0  10   24.17    2.05
   0   0 -10   25.15    2.21
   0   0  10   28.04    2.20
   0  -1  10   -0.16    0.81
   0   1  10   -0.30    0.63
   0   1  10    0.97    0.80
   0  -1  10    0.52    0.83
   0  -1 -10    0.15    0.70
   0  -1  10    0.12    0.81
   0   1  10    0.60    0.74
   0   1 -10    0.18    0.94
   0  -2  10    8.08    1.05
   0  -2 -10    7.60    1.23
   0   2  10    6.96    1.23
   0   2  10    8.40    1.16
   0   2 -10    6.17    1.03
   0  -2  10    7.06    1.17
   0   2 -10    7.12    1.29
   0   2  10    9.11    1.15
   0  -2  10    7.10    1.15
   0   3 -10   -0.66    0.76
   0   3 -10   -0.15    0.75
   0  -3  10    0.26    0.72
   0  -3 -10   -0.23    0.59
   0   3  10   -1.09    0.60
   0   3  10   -1.41    0.70
   0  -3  10   -0.12    0.73
   0  -3  10    0.14    0.72
   0  -3 -10   -0.37    0.86
   0   4 -10   52.82    3.55
   0  -4 -10   58.86    3.68
   0  -4 -10   52.32    3.67
   0  -4  10   55.94    3.69
   0   4 -10   50.72    3.61
   0  -4  10   54.64    3.50
   0   4  10   58.61    3.67
   0  -4 -10   48.13    3.68
   0   5 -10    0.05    0.71
   0  -5  10   -0.01    0.59
   0   5 -10   -0.16    0.57
   0  -5 -10   -0.19    0.81
   0   5  10   -1.73    0.68
   0  -5 -10   -0.78    0.71
   0   6 -10   70.75    4.65
   0   6  10   77.15    4.81
   0   6 -10   75.74    4.77
   0  -6  10   79.85    4.66
   0  -6 -10   69.96    4.97
   0  -6 -10   71.42    4.81
   0   6  10   71.02    4.77
   0   7  10    0.37    0.67
   0  -7 -10   -1.06    0.72
   0  -7 -10    0.65    0.80
   0   7 -10    0.08    0.73
   0   7 -10   -0.24    0.57
   0  -8 -10   -1.45    0.95
   0   8  10   -0.32    0.49
   0   8 -10   -0.47    0.53
   0  -8 -10   -0.31    0.76
   0  -9 -10    0.35    0.84
   0   9  10    0.82    0.69
   0   9 -10    0.33    0.60
   0  -9 -10   -0.81    0.98
   0  10 -10    0.30    0.61
   0 -10 -10    0.73    0.82
   0 -10 -10    1.27    1.09
   0  10  10    0.66    0.73
   0 -11 -10   -0.03    0.78
   0  11  10    1.00    0.77
   0 -11 -10   -0.70    1.04
   0  11 -10    1.82    0.61
   0 -12 -10    6.09    1.09
   0 -12 -10    6.65    1.36
   0  12  10    7.54    1.11
   0  12 -10    7.28    0.91
   0  13 -10   -0.75    0.56
   0 -13 -10   -0.10    1.05
   0  13  10   -0.05    0.75
   0 -13 -10    0.06    0.86
   0  14  10   34.08    2.63
   0  14 -10   37.41    2.45
   0 -14 -10   29.87    2.51
   0 -14 -10   34.35    2.87
   0 -15 -10   -0.24    1.07
   0  15  10    0.92    0.85
   0 -15 -10   -1.58    0.91
   0  15 -10   -0.91    0.65
   0  16  10    5.52    1.22
   0 -16 -10    6.17    1.16
   0 -16 -10    5.53    1.55
   0 -17 -10   -1.11    1.06
   0  17  10   -0.15    0.87
   0 -17 -10   -1.32    0.80
   0  18  10    4.03    1.13
   0 -18 -10    3.10    1.11
   0 -18 -10    2.99    1.50
   0 -18  10    4.74    0.62
   0 -19 -10   -1.14    1.12
   0  19 -10   -0.98    1.03
   0 -19 -10   -1.90    0.85
   0 -19  10    0.33    0.42
   0  19  10   -1.02    0.91
   0  20  10    3.30    1.14
   0 -20 -10    4.90    1.17
   0 -20 -10    4.24    1.44
   0 -20  10    3.11    0.52
   0  20 -10    5.18    1.35
   0 -21 -10    0.22    0.96
   0  21  10   -1.14    0.95
   0 -21  10   -0.53    0.36
   0  21 -10   -1.70    1.08
   0 -21 -10   -0.10    1.28
   0  22  10   -1.20    1.01
   0 -22 -10   -0.14    0.96
   0 -22 -10   -0.66    1.09
   0 -22  10   -0.03    0.33
   0  22 -10    0.07    1.16
   0  23 -10    1.97    1.27
   0  23  10   -1.43    1.01
   0  24 -10    2.69    1.39
   0  24  10    1.56    1.20
   0  25 -10   -1.69    1.27
   0  25  10   -0.74    1.13
   0  26  10    0.43    1.28
   0  26 -10    1.72    1.45
   0  27  10   -1.31    1.28
   0  27 -10   -1.39    1.41
   0  28 -10    8.34    1.92
   0  28  10    8.29    1.80
   0  29 -10   -1.22    1.47
   0  29  10    0.17    1.50
   0  30 -10    7.71    1.97
   0  30  10    5.91    1.81
   0  31  10   -1.16    1.67
   0  31 -10   -3.71    1.53
   0  32  10   -1.82    1.50
   0  32 -10    1.52    1.76
   0   0 -11   -0.75    0.92
   0   0  11    0.07    0.70
   0   0  11   -0.14    0.77
   0   0  11    1.20    0.96
   0  -1  11   46.26    3.34
   0  -1  11   47.22    3.25
   0   1  11   47.75    3.30
   0  -1 -11   45.62    3.41
   0   1 -11   45.70    3.43
   0   1  11   51.93    3.43
   0  -1  11   46.62    3.36
   0  -2  11   -0.32    0.77
   0  -2  11   -1.10    0.69
   0  -2  11   -0.25    0.82
   0   2 -11   -0.74    0.74
   0   2 -11    0.83    0.96
   0  -2 -11   -1.10    0.89
   0   2  11   -0.61    0.85
   0   2  11    0.07    0.80
   0  -3 -11   23.80    2.00
   0   3  11   19.63    1.91
   0   3  11   21.79    1.98
   0  -3  11   22.68    1.96
   0  -3  11   22.66    1.95
   0   3 -11   23.87    1.99
   0  -3  11   22.19    1.85
   0   3 -11   20.37    1.79
   0   4  11   -0.55    0.76
   0   4 -11    0.35    0.77
   0  -4  11   -1.04    0.71
   0  -4 -11   -0.88    0.81
   0  -4  11    0.33    0.72
   0   4 -11    0.13    0.85
   0   5 -11   87.15    5.82
   0  -5 -11   92.25    5.92
   0  -5  11   96.48    5.73
   0  -5  11   92.14    5.84
   0   5 -11   88.82    5.74
   0  -6  11   -0.32    0.59
   0  -6 -11   -0.85    0.80
   0  -6 -11    0.38    1.06
   0   6 -11    0.96    0.78
   0   6 -11    0.11    0.63
   0   7 -11   10.55    1.11
   0  -7 -11    8.81    1.49
   0   7  11    7.82    1.15
   0   7 -11    9.94    1.26
   0  -7 -11   10.61    1.35
   0  -7  11   10.15    1.05
   0   8 -11    0.60    0.60
   0   8  11   -0.04    0.68
   0  -8 -11    0.15    0.79
   0  -8 -11   -0.46    1.00
   0   8 -11   -0.76    0.73
   0  -9 -11   40.42    2.75
   0  -9 -11   34.95    3.01
   0   9  11   34.93    2.71
   0   9 -11   37.05    2.56
   0 -10 -11   -0.43    0.77
   0  10  11   -0.12    0.69
   0 -10 -11   -0.12    0.79
   0  10 -11    0.15    0.58
   0 -11 -11    0.79    1.11
   0 -11 -11    3.45    0.93
   0  11 -11    2.47    0.71
   0  11  11    2.55    0.85
   0  12 -11   -1.18    0.59
   0 -12 -11   -1.57    1.02
   0 -12 -11    0.53    0.81
   0  12  11   -0.60    0.74
   0  13  11   -0.63    0.72
   0  13 -11   -0.78    0.62
   0 -13 -11    1.09    0.94
   0 -13 -11    0.12    1.12
   0  14  11    0.17    0.83
   0 -14 -11   -0.15    0.83
   0  14 -11    0.58    0.67
   0 -14 -11   -1.41    1.07
   0  15  11   25.05    2.11
   0 -15 -11   22.06    2.10
   0  15 -11   22.88    1.82
   0 -15 -11   21.38    2.35
   0  16  11   -0.36    0.82
   0  16 -11    1.09    0.68
   0 -16 -11   -1.02    1.08
   0 -16 -11    0.38    0.88
   0 -17 -11    2.57    1.30
   0  17  11    6.86    1.22
   0  17 -11    3.76    0.93
   0 -17 -11    5.53    1.15
   0  18  11   -1.68    0.89
   0 -18 -11   -1.10    1.35
   0 -18 -11   -0.32    0.96
   0  18 -11    0.80    0.76
   0 -19  11    1.38    0.49
   0 -19 -11    2.34    1.09
   0 -19 -11   -0.20    1.22
   0  19  11    0.88    1.01
   0 -20 -11    2.10    1.42
   0  20 -11   -1.43    1.05
   0 -20  11   -0.34    0.40
   0 -20 -11    0.42    0.99
   0  20  11    1.65    1.21
   0  21 -11    3.73    1.36
   0 -21 -11    1.98    1.10
   0  21  11    3.56    1.22
   0 -21  11    4.31    0.56
   0  22  11    0.74    1.08
   0 -22 -11    0.64    1.07
   0  22 -11   -0.23    1.14
   0 -23 -11    1.15    1.10
   0  23  11    0.14    1.14
   0  23 -11    1.60    1.25
   0  24 -11   -1.79    1.19
   0  24  11   -1.23    1.13
   0  25  11   -1.39    1.25
   0  25 -11   -0.83    1.24
   0  26 -11    0.46    1.40
   0  26  11   -0.47    1.31
   0  27 -11   -0.03    1.43
   0  27  11    2.36    1.46
   0  28  11   -0.03    1.45
   0  28 -11    1.80    1.59
   0  29  11    6.38    1.79
   0  29 -11    8.29    1.90
   0  30  11   -2.80    1.50
   0  30 -11    0.08    1.62
   0  31 -11   -0.71    1.66
   0  31  11    4.41    1.72
   0  32 -11   -2.56    1.57
   0  32  11    1.55    1.65
   0   0  12   -0.98    0.96
   0   0  12    1.35    0.87
   0   0 -12    1.41    1.08
   0   1  12   -0.36    0.83
   0  -1 -12   -0.02    1.03
   0   1  12   -0.54    0.96
   0   1 -12    1.25    1.07
   0  -1  12   -0.41    0.73
   0  -1  12   -0.53    0.90
   0   2 -12    0.84    1.02
   0   2  12   -0.69    0.80
   0  -2 -12    1.30    1.03
   0  -2  12    1.16    0.79
   0   2  12    0.11    0.94
   0  -2  12   -0.06    0.97
   0  -3  12   -0.56    0.70
   0  -3  12   -0.31    0.96
   0   3 -12    0.32    0.95
   0  -3 -12   -0.49    0.93
   0  -3  12   -0.23    0.80
   0   3 -12    0.55    0.77
   0   3  12   -0.85    0.75
   0  -4  12    0.20    0.85
   0   4 -12    0.74    0.91
   0   4 -12   -0.68    0.68
   0  -4 -12   -0.97    0.86
   0   4  12    0.51    0.90
   0  -4  12    0.84    0.78
   0  -5 -12   -0.60    0.82
   0   5 -12   -0.25    0.80
   0  -5  12   -0.05    0.78
   0  -5  12   -0.29    0.68
   0   5 -12    0.64    0.75
   0   6 -12    1.75    0.88
   0  -6  12    1.43    0.82
   0   6 -12    1.72    0.78
   0  -6  12    2.04    0.73
   0  -6 -12    1.08    0.94
   0   7 -12   -0.71    0.63
   0  -7  12    0.67    0.71
   0  -7 -12   -0.74    1.03
   0   7 -12    0.04    0.78
   0  -7 -12    0.73    0.88
   0  -7  12   -0.31    0.59
   0   8 -12    3.66    1.03
   0   8 -12    1.71    0.70
   0  -8 -12    1.05    1.12
   0   8  12    2.39    0.83
   0  -8 -12    2.99    1.00
   0   9 -12    0.05    0.77
   0  -9 -12   -0.08    0.86
   0   9 -12    0.04    0.61
   0   9  12   -0.17    0.69
   0  -9 -12    0.11    1.07
   0  10  12    2.00    0.83
   0 -10 -12    1.48    0.94
   0 -10 -12    1.24    1.15
   0  10 -12    3.29    0.76
   0 -11 -12   -0.26    0.83
   0  11  12   -0.98    0.71
   0 -11 -12   -0.89    0.80
   0  11 -12    0.02    0.65
   0  12 -12    0.66    0.67
   0 -12 -12   -0.48    1.09
   0  12  12    0.85    0.78
   0 -12 -12   -0.04    0.95
   0 -13 -12   -1.22    0.79
   0  13 -12   -0.06    0.67
   0  13  12   -1.22    0.72
   0 -13 -12    1.57    1.23
   0  14 -12    2.30    0.76
   0 -14 -12    0.77    1.02
   0  14  12    0.87    0.86
   0 -14 -12    2.01    1.26
   0  15 -12   -0.70    0.64
   0 -15 -12    0.54    0.94
   0  15  12   -0.87    0.82
   0 -15 -12   -0.06    1.13
   0 -16 -12   -1.17    1.12
   0 -16 -12   -0.33    0.95
   0  16 -12   -0.53    0.70
   0  16  12    0.80    0.87
   0  17  12   -0.75    1.02
   0 -17 -12   -0.93    1.01
   0 -17 -12    0.35    1.19
   0  17 -12    0.87    0.79
   0 -18 -12   -2.75    1.39
   0 -18 -12    1.79    1.16
   0  18 -12   -0.31    0.79
   0  18  12    1.33    1.03
   0  19  12   -0.38    0.99
   0 -19 -12   -0.33    1.06
   0 -19  12   -0.44    0.48
   0  19 -12    0.39    0.84
   0 -19 -12   -0.10    1.34
   0  20  12    1.80    1.12
   0  20 -12    0.99    0.87
   0 -20  12    0.84    0.48
   0 -20 -12    1.32    1.12
   0 -21 -12   -0.29    1.06
   0  21 -12   -0.31    1.15
   0  21 -12    1.74    0.92
   0 -21  12   -0.68    0.42
   0  21  12    0.23    1.06
   0 -22 -12    0.30    1.06
   0  22  12    0.80    1.14
   0  22 -12   -0.19    0.91
   0  22 -12   -0.34    1.17
   0  23 -12    0.96    1.29
   0  23 -12   -1.21    0.87
   0  23  12   -0.22    1.14
   0 -23 -12    0.54    1.07
   0  24 -12   -1.29    1.24
   0  24 -12   -1.01    0.99
   0  24  12   -0.81    1.14
   0 -24 -12   -3.31    0.97
   0  25  12   -2.47    1.35
   0  25 -12   -4.38    0.91
   0  25 -12    1.22    1.40
   0  26 -12   -0.91    1.34
   0  26  12    0.08    1.28
   0  27 -12   -1.89    1.35
   0  27  12   -1.68    1.24
   0  28 -12    0.12    1.50
   0  28  12    0.19    1.42
   0  29 -12   -0.53    1.55
   0  29  12   -0.48    1.40
   0  30  12    2.07    1.75
   0  30 -12   -1.21    1.54
   0  31 -12   -2.77    1.64
   0  31  12    0.72    1.56
   0  32 -12   -3.25    1.58
   0   0 -13   -0.97    1.01
   0   0  13    1.72    0.87
   0   1  13    9.98    1.38
   0   1 -13    6.51    1.33
   0  -1 -13   10.14    1.55
   0  -1  13   12.23    1.55
   0  -1  13   11.13    1.37
   0   2 -13    0.90    1.07
   0   2  13   -0.18    0.91
   0  -2 -13    2.12    1.09
   0  -2  13    0.90    0.78
   0  -2  13   -1.00    0.80
   0   3  13    9.44    1.60
   0  -3 -13    6.84    1.36
   0   3 -13    6.27    1.22
   0   3 -13    6.08    1.37
   0  -3  13    8.37    1.17
   0  -3  13    9.96    1.32
   0  -4 -13    0.82    1.04
   0   4 -13   -1.42    0.88
   0   4 -13   -0.29    0.83
   0  -4  13   -0.85    0.67
   0   5 -13    2.21    0.99
   0  -5  13    3.67    0.89
   0   5 -13    2.57    0.84
   0  -5 -13    2.90    1.07
   0  -6 -13   -0.76    0.91
   0   6 -13    0.19    0.76
   0   6 -13    0.14    0.84
   0  -6  13   -1.35    0.65
   0  -7 -13   22.84    2.03
   0   7 -13   19.17    1.79
   0   7 -13   21.83    1.95
   0  -7  13   23.76    1.78
   0  -8  13   -0.44    0.67
   0   8 -13    0.69    0.70
   0  -8 -13    0.48    0.94
   0   8 -13    0.91    0.87
   0   9  13    2.10    0.86
   0  -9 -13    0.14    0.87
   0  -9  13    1.88    0.87
   0   9 -13    1.60    0.74
   0   9 -13    1.09    0.88
   0  -9 -13    1.34    0.95
   0  10  13    0.93    0.79
   0 -10 -13   -0.08    0.90
   0 -10 -13   -0.11    1.14
   0  10 -13   -0.05    0.84
   0  10 -13   -1.66    0.60
   0 -11 -13    1.10    0.91
   0  11 -13    0.62    0.68
   0  11  13    0.48    0.81
   0 -11 -13    0.37    1.20
   0 -12 -13   -1.65    1.11
   0  12 -13    0.08    0.64
   0  12  13   -1.27    0.74
   0 -12 -13   -0.62    0.83
   0  13 -13    1.83    0.78
   0 -13 -13    2.62    1.02
   0 -13 -13    1.75    1.25
   0  13  13    2.12    0.93
   0  14  13   -0.42    0.85
   0  14 -13   -0.33    0.66
   0 -14 -13   -0.52    1.17
   0 -14 -13    1.18    0.95
   0  15  13    1.12    0.94
   0  15 -13    0.12    0.68
   0 -15 -13   -0.63    1.02
   0 -15 -13    1.31    1.29
   0  16 -13   -0.03    0.71
   0 -16 -13    0.05    0.97
   0 -16 -13    0.43    1.29
   0  16  13   -0.13    0.93
   0  17 -13    8.64    1.13
   0 -17 -13    5.37    1.55
   0 -17 -13    5.29    1.33
   0  17  13    6.30    1.31
   0  18 -13    0.81    0.86
   0 -18  13    0.07    0.65
   0 -18 -13    0.17    0.99
   0  18  13   -0.59    0.94
   0 -19 -13    4.88    1.30
   0 -19  13    7.74    1.03
   0  19  13    6.20    1.46
   0  19 -13    7.12    1.14
   0 -20 -13    1.32    1.05
   0  20  13   -0.62    1.04
   0  20 -13   -0.78    0.79
   0 -20  13    0.02    0.50
   0 -21  13    8.10    0.89
   0 -21 -13    8.09    1.51
   0  21  13    8.20    1.53
   0  21 -13    9.28    1.27
   0  22 -13   -0.46    1.39
   0 -22 -13    0.33    1.13
   0  22  13    1.08    1.15
   0  22 -13   -0.89    0.84
   0  23 -13    0.08    0.99
   0  23  13    1.15    1.24
   0  23 -13    1.25    1.31
   0 -23 -13    0.50    1.11
   0  24 -13   -1.96    0.95
   0  24  13    0.05    1.25
   0 -24 -13   -2.00    1.11
   0  24 -13    0.68    1.36
   0  25 -13   -0.37    1.36
   0 -25 -13   -1.36    1.02
   0  25  13   -1.18    1.23
   0  26  13    0.80    1.31
   0  26 -13   -0.57    1.34
   0  27 -13    0.49    1.51
   0  27  13    1.71    1.67
   0  28  13    0.57    1.62
   0  28 -13   -0.53    1.56
   0  29  13    0.01    1.64
   0  29 -13    1.32    1.83
   0  30 -13    0.48    1.69
   0  30  13   -1.11    1.63
   0  31  13    7.65    1.95
   0  31 -13    7.25    2.29
   0   0  14   27.08    2.23
   0   0 -14   25.79    2.42
   0  -1  14   -1.25    0.91
   0   1  14    1.30    1.06
   0  -1 -14   -0.27    1.11
   0   1 -14   -0.02    1.06
   0  -2 -14   10.95    1.66
   0  -2  14   14.34    1.57
   0   2 -14   10.35    1.68
   0  -3  14   -1.40    0.70
   0  -3 -14    0.91    1.03
   0   3 -14    1.38    1.06
   0   3 -14    1.01    0.86
   0   4 -14   12.45    1.69
   0  -4  14   15.60    1.54
   0   4 -14   10.07    1.45
   0  -4 -14   12.65    1.71
   0  -5  14   -0.18    0.81
   0   5 -14   -0.43    0.82
   0  -5 -14   -0.76    0.97
   0   5 -14   -0.83    0.91
   0  -6  14    3.24    0.89
   0   6 -14    1.17    0.83
   0   6 -14    2.69    1.02
   0  -6 -14    1.20    1.09
   0  -7  14   -0.64    0.67
   0   7 -14   -0.49    0.81
   0   7 -14    0.11    0.68
   0  -7 -14    0.63    0.99
   0   8 -14   -0.47    0.72
   0  -8  14    0.04    0.64
   0   8 -14   -0.02    0.87
   0  -8 -14    0.24    0.93
   0   9 -14   -0.55    0.86
   0  -9 -14    0.23    1.04
   0   9 -14    0.42    0.70
   0 -10 -14    8.17    1.36
   0  10  14    5.38    1.13
   0  10 -14    8.49    1.34
   0  10 -14    5.15    0.96
   0  11 -14   -0.54    0.99
   0  11 -14   -0.58    0.67
   0  11  14    0.38    0.83
   0 -11 -14   -1.05    0.92
   0  12  14   21.30    2.09
   0 -12 -14   22.34    2.16
   0  12 -14   19.16    2.06
   0 -12  14   24.87    2.18
   0  12 -14   22.65    1.82
   0 -13  14   -1.34    0.76
   0  13 -14    1.25    0.74
   0  13  14   -0.11    0.87
   0 -13 -14    0.07    0.96
   0 -14  14   23.09    1.92
   0  14  14   21.08    2.09
   0  14 -14   19.67    1.81
   0 -14 -14   19.97    2.01
   0 -15  14    1.13    0.78
   0  15 -14    1.11    0.80
   0  15  14   -0.34    0.90
   0 -15 -14   -0.48    1.08
   0  16 -14   11.87    1.38
   0  16  14   12.65    1.67
   0 -16  14   11.50    1.35
   0 -16 -14   11.43    1.72
   0 -17 -14   -0.29    1.04
   0  17  14   -0.32    1.03
   0 -17  14    1.53    0.79
   0  17 -14   -1.00    0.81
   0  18 -14    9.33    1.28
   0 -18 -14    7.86    1.51
   0  18  14    8.71    1.54
   0 -18  14   10.92    1.23
   0  19 -14    0.53    0.89
   0  19  14    0.43    1.08
   0 -19 -14   -1.26    1.02
   0  20  14   -0.77    1.07
   0  20 -14    1.30    0.95
   0 -20 -14    1.66    1.23
   0  21  14    1.38    1.08
   0  21 -14    1.04    0.97
   0 -21  14   -0.43    0.74
   0 -21 -14   -0.11    1.18
   0  22  14    2.22    1.23
   0  22 -14    1.12    1.00
   0 -22 -14    0.85    1.24
   0  23 -14   -1.07    1.03
   0  23 -14    1.40    1.40
   0  23  14    0.25    1.21
   0 -23 -14   -0.32    1.23
   0  24  14    4.08    1.49
   0 -24 -14    5.80    1.44
   0  24 -14    1.72    1.46
   0  25 -14    0.21    1.35
   0  25  14   -3.94    1.21
   0 -25 -14   -1.21    1.16
   0  26  14    2.83    1.50
   0  26 -14    2.74    1.54
   0  27 -14    0.78    1.51
   0  27  14   -3.22    1.22
   0  28 -14    7.20    2.06
   0  28  14    5.14    1.65
   0  29 -14   -0.52    1.54
   0  29  14   -1.46    1.37
   0  30 -14    3.36    1.82
   0  30  14    2.75    1.71
   0  31  14    0.32    1.60
   0  31 -14   -1.69    1.57
   0   0 -15   -0.77    1.05
   0   1 -15   13.12    1.83
   0  -1 -15   11.03    1.74
   0   2 -15    1.78    1.20
   0  -2 -15   -0.39    0.98
   0  -2  15   -0.02    0.83
   0  -3 -15    0.64    1.08
   0  -3  15    1.73    0.88
   0   3 -15   -0.28    1.11
   0   4 -15   -0.38    0.81
   0   4 -15    0.64    1.18
   0  -4  15   -1.82    0.80
   0  -4 -15    0.42    1.10
   0  -5 -15   35.18    2.77
   0  -5  15   32.31    2.44
   0   5 -15   32.18    2.71
   0   5 -15   30.31    2.55
   0   6 -15   -0.35    0.86
   0  -6  15   -0.98    0.75
   0   6 -15    0.96    0.99
   0  -6 -15   -0.88    1.05
   0   7 -15   52.27    3.69
   0   7 -15   48.46    3.45
   0  -7  15   52.37    3.42
   0  -7 -15   44.52    3.62
   0  -8  15    0.52    0.67
   0   8 -15   -1.41    0.95
   0   8 -15    0.47    0.72
   0  -8 -15   -0.63    1.01
   0   9 -15    9.48    1.31
   0  -9 -15   12.64    1.70
   0   9 -15   14.64    1.75
   0  10 -15    0.81    0.99
   0 -10 -15   -0.58    0.97
   0  10 -15    0.28    0.75
   0  11 -15    2.04    1.19
   0 -11 -15   -0.16    1.00
   0  11 -15    1.40    0.87
   0  12 -15    0.31    0.74
   0  12  15    1.32    0.92
   0  12 -15   -0.79    0.98
   0 -12 -15    0.14    0.98
   0  13 -15   69.00    4.62
   0  13 -15   76.11    4.94
   0  13  15   67.63    4.88
   0 -13 -15   71.78    4.89
   0  14  15   -0.62    0.91
   0  14 -15    0.78    0.86
   0 -14 -15    2.10    1.22
   0 -15 -15    3.47    1.38
   0  15  15    0.06    1.06
   0  15 -15    4.52    0.99
   0  16  15   -0.86    0.95
   0  16 -15    0.15    0.85
   0 -16 -15   -0.50    1.04
   0  17  15   44.04    3.44
   0 -17  15   45.85    3.02
   0  17 -15   38.94    2.93
   0 -17 -15   35.77    3.15
   0  18 -15   -0.05    0.86
   0 -18 -15   -0.63    1.01
   0  18  15   -0.86    1.00
   0 -19 -15    1.18    1.25
   0  19 -15    0.21    0.89
   0  19  15   -1.50    1.01
   0 -20 -15   -0.64    1.18
   0  20 -15    0.97    0.93
   0  20  15   -0.44    1.09
   0  21 -15    0.35    0.95
   0  21  15    0.13    1.14
   0 -21 -15    0.72    1.25
   0  22 -15    0.65    1.02
   0 -22 -15    2.77    1.35
   0  22  15   -0.45    1.32
   0  23 -15   84.42    5.44
   0  23  15   84.84    5.87
   0 -23 -15   76.66    5.61
   0 -24 -15   -1.05    1.19
   0  24 -15    0.21    1.37
   0  24  15    0.13    1.27
   0  25  15   -0.09    1.31
   0  25 -15    0.68    1.47
   0 -25 -15    0.51    1.22
   0  26 -15    1.39    1.49
   0  26  15   -0.85    1.28
   0 -26 -15    0.02    1.19
   0  27 -15    1.95    1.56
   0  27  15    1.36    1.38
   0  28  15    3.24    1.54
   0  28 -15   -2.17    1.46
   0  29 -15    2.19    1.70
   0  29  15    4.45    1.62
   0  30  15    1.45    1.44
   0  30 -15    1.92    1.97
   0   0 -16   16.92    2.11
   0   1 -16    0.65    1.19
   0  -1 -16    0.66    1.16
   0   2 -16    5.29    1.43
   0  -2 -16    6.53    1.46
   0  -3 -16    0.68    1.07
   0   3 -16    0.22    1.16
   0  -4 -16    8.38    1.58
   0   4 -16    8.95    1.61
   0   5 -16    1.07    0.97
   0   5 -16   -0.76    1.07
   0  -5  16    1.15    0.92
   0  -5 -16   -0.81    1.11
   0  -6 -16    0.21    1.07
   0   6 -16    0.14    1.07
   0   6 -16   -0.21    0.91
   0  -6  16   -1.26    0.69
   0   7 -16    0.87    0.88
   0  -7 -16   -0.51    1.06
   0  -7  16   -1.47    0.70
   0   7 -16    0.84    1.04
   0  -8 -16    0.75    1.15
   0   8 -16    0.62    0.89
   0  -8  16    3.10    0.84
   0   8 -16    1.18    1.05
   0  -9 -16    0.25    1.08
   0   9 -16    0.72    0.85
   0   9 -16   -0.92    0.95
   0  10 -16    8.84    1.23
   0  10 -16    6.93    1.40
   0 -10 -16    7.23    1.44
   0  11 -16    0.83    1.06
   0  11 -16   -0.22    0.79
   0 -11 -16   -0.10    1.08
   0  12 -16    6.37    1.44
   0  12 -16    4.87    1.09
   0 -12 -16    8.40    1.53
   0  13 -16   -0.19    0.83
   0  13  16   -0.20    0.90
   0 -13 -16    0.58    1.22
   0  13 -16   -1.08    1.04
   0  14  16   23.96    2.41
   0  14 -16   25.11    2.46
   0 -14 -16   26.52    2.40
   0  14 -16   23.37    2.11
   0 -15 -16   -0.50    1.11
   0  15  16    0.65    1.00
   0  15 -16    0.32    0.89
   0  15 -16   -0.60    1.16
   0 -16 -16    4.12    1.35
   0  16  16    2.25    1.18
   0  16 -16    3.31    1.02
   0 -17 -16   -1.37    1.10
   0  17 -16    0.59    0.83
   0  17  16   -0.29    1.06
   0  18 -16    1.13    0.97
   0 -18 -16    1.62    1.25
   0  18  16   -0.95    1.07
   0  19 -16    1.09    0.89
   0 -19 -16    0.33    1.12
   0  19  16   -1.02    1.08
   0  20  16    0.82    1.16
   0 -20 -16   -0.29    1.26
   0  20 -16    0.32    0.95
   0  21  16   -0.15    1.10
   0 -21 -16    1.60    1.34
   0  21 -16    0.32    0.98
   0  22  16    2.51    1.36
   0 -22 -16    0.51    1.39
   0  22 -16    1.14    1.08
   0  23  16    2.20    1.39
   0 -23 -16    1.91    1.42
   0 -24 -16    7.99    1.67
   0  24  16    7.30    1.77
   0  24 -16    6.82    1.83
   0  25 -16    0.49    1.48
   0  25  16    0.45    1.54
   0 -25 -16    1.00    1.32
   0 -26 -16    3.60    1.37
   0  26  16   -2.12    1.29
   0  26 -16    3.86    1.63
   0 -27 -16   -0.47    1.20
   0  27  16    1.01    1.48
   0  27 -16    1.86    1.63
   0  28 -16    0.32    1.58
   0  28  16    1.62    1.63
   0  29 -16   -0.14    1.59
   0  29  16   -1.36    1.45
   0  30  16    2.50    1.64
   0  30 -16   -0.39    1.56
   0   0 -17    0.57    1.21
   0   1 -17    2.96    1.35
   0  -1 -17    2.52    1.27
   0  -2 -17    0.96    1.19
   0   2 -17    0.35    1.16
   0   3 -17   23.44    2.36
   0  -3 -17   19.82    2.42
   0  -4 -17   -2.16    1.06
   0   4 -17   -0.07    1.24
   0   5 -17   79.80    5.63
   0  -5 -17   78.55    5.62
   0   5 -17   85.52    5.43
   0   6 -17   -1.23    1.08
   0  -6 -17   -1.57    1.02
   0   6 -17   -0.08    0.96
   0  -7 -17   25.85    2.40
   0   7 -17   20.21    2.11
   0   7 -17   26.01    2.37
   0   8 -17    0.12    0.91
   0  -8 -17    1.44    1.21
   0   8 -17   -0.97    1.06
   0   9 -17   -1.06    0.85
   0   9 -17    0.23    1.08
   0  -9 -17   -0.84    1.14
   0  10 -17   -1.57    0.85
   0  10 -17    1.48    1.09
   0 -10 -17    0.13    1.14
   0  11 -17    4.82    1.36
   0 -11 -17    2.79    1.32
   0  11 -17    3.85    1.04
   0  12 -17    0.07    0.85
   0 -12 -17    0.38    1.17
   0  12 -17    0.34    1.11
   0  13 -17  134.50    8.58
   0  13 -17  129.69    8.29
   0 -13 -17  132.85    8.57
   0  14 -17    1.57    1.24
   0  14  17   -0.55    1.02
   0 -14 -17    1.22    1.30
   0  14 -17   -0.81    0.81
   0  15  17    8.01    1.55
   0  15 -17   11.15    1.37
   0 -15 -17    9.48    1.81
   0  15 -17   10.56    1.81
   0  16 -17    0.58    0.93
   0  16 -17    0.39    1.48
   0 -16 -17   -3.33    1.19
   0  16  17    0.40    1.08
   0  17 -17   33.90    2.96
   0  17 -17   32.41    2.55
   0 -17 -17   31.56    2.91
   0  17  17   28.27    2.83
   0  18 -17    1.37    0.98
   0  18  17    1.12    1.17
   0 -18 -17   -0.36    1.32
   0  19  17    0.95    1.14
   0  19 -17    0.99    1.01
   0 -19 -17   -0.31    1.31
   0 -20 -17   -1.52    1.17
   0  20 -17   -0.24    0.95
   0  20  17   -1.31    1.08
   0  21  17    8.33    1.66
   0 -21 -17    2.83    1.46
   0  21 -17    7.45    1.33
   0  22  17    1.07    1.36
   0 -22 -17   -0.44    1.36
   0  23  17  111.73    7.77
   0 -23 -17  114.44    7.58
   0 -24 -17    1.40    1.44
   0  24  17    0.84    1.38
   0 -25 -17    1.40    1.46
   0  25  17    0.95    1.42
   0  25 -17    0.78    1.47
   0  26 -17   -1.48    1.45
   0  26  17    1.32    1.47
   0 -26 -17    0.56    1.30
   0 -27 -17    4.31    1.42
   0  27  17    2.42    1.66
   0  27 -17    4.45    1.81
   0  28  17   -1.52    1.44
   0  28 -17    1.06    1.65
   0 -28 -17   -0.99    1.24
   0  29 -17    1.53    1.94
   0  29  17   -1.48    1.49
   0   0 -18    0.37    1.23
   0   1 -18    0.48    1.22
   0  -1 -18   -0.07    1.16
   0  -2 -18   13.58    2.00
   0   2 -18   14.42    2.06
   0   3 -18   -0.88    1.38
   0  -3 -18   -0.29    1.20
   0  -4 -18   -0.98    1.15
   0   4 -18   -1.52    1.33
   0  -5 -18   -0.42    1.17
   0   5 -18   -0.78    1.19
   0   6 -18   -0.71    1.15
   0   6 -18   -0.39    1.04
   0  -6 -18   -1.19    1.11
   0   7 -18   -1.59    0.94
   0   7 -18   -1.64    1.11
   0  -7 -18    0.20    1.22
   0  -8 -18    0.17    1.24
   0   8 -18   -1.61    0.91
   0   8 -18    0.09    1.13
   0  -9 -18   -1.45    1.16
   0   9 -18    0.52    0.91
   0   9 -18   -0.99    1.11
   0  10 -18    0.72    1.31
   0 -10 -18    0.57    1.22
   0  10 -18   -0.14    0.93
   0  11 -18   -1.85    0.85
   0  11 -18    1.11    1.18
   0 -11 -18   -1.29    1.19
   0  12 -18   17.09    2.12
   0 -12 -18   14.38    2.11
   0  12 -18   15.11    1.71
   0  13 -18   -0.36    0.89
   0 -13 -18    1.53    1.27
   0  13 -18   -0.86    1.12
   0 -14 -18    0.65    1.27
   0  14 -18    1.04    1.40
   0  14 -18    0.28    0.96
   0 -15 -18   -0.11    1.21
   0  15 -18   -0.84    0.94
   0  15 -18   -0.66    1.20
   0  16  18    2.72    1.26
   0  16 -18    5.08    1.52
   0  16 -18    2.90    1.08
   0 -16 -18    1.88    1.37
   0  17 -18   -0.51    1.31
   0  17 -18    0.87    1.00
   0  17  18    0.00    1.29
   0 -17 -18   -0.12    1.22
   0  18 -18    2.75    1.10
   0  18 -18    3.42    1.71
   0  18  18    3.56    1.24
   0 -18 -18    2.22    1.40
   0  19 -18    0.04    0.99
   0  19  18   -0.37    1.37
   0 -19 -18   -1.44    1.34
   0  19 -18   -1.04    1.35
   0 -20 -18    0.22    1.51
   0  20 -18   -0.53    1.05
   0  20  18   -1.00    1.24
   0  21 -18    0.40    1.76
   0 -21 -18   -1.64    1.38
   0  21  18   -2.69    1.21
   0  22  18    6.93    1.73
   0 -22 -18    8.00    1.80
   0 -23 -18   -0.42    1.42
   0  23  18    2.30    1.38
   0 -24 -18   -0.69    1.43
   0  24  18    0.72    1.43
   0  25 -18   -1.88    1.36
   0  25  18   -2.47    1.26
   0 -25 -18   -0.93    1.42
   0  26  18    0.22    1.47
   0 -26 -18    0.00    1.31
   0  26 -18    2.74    1.72
   0 -27 -18   -0.14    1.40
   0  27  18   -0.05    1.48
   0  27 -18    1.16    1.71
   0 -28 -18    1.63    1.43
   0  28  18   -1.96    1.45
   0  28 -18    0.76    1.65
   0  29 -18    1.93    2.02
   0  29  18    0.57    1.59
   0   0 -19   -2.10    1.15
   0   1 -19    4.78    1.54
   0  -1 -19    2.98    1.46
   0  -2 -19    0.58    1.29
   0   2 -19    0.84    1.29
   0   3 -19    1.42    1.38
   0  -3 -19   -0.26    1.22
   0  -4 -19   -1.71    1.17
   0   4 -19    0.55    1.32
   0   5 -19    1.19    1.35
   0  -5 -19    1.52    1.38
   0   6 -19    0.75    1.37
   0  -6 -19   -0.10    1.19
   0   7 -19    3.00    1.19
   0   7 -19    1.95    1.40
   0  -7 -19    1.28    1.39
   0  -8 -19   -1.54    1.21
   0   8 -19    0.09    1.02
   0   8 -19   -2.10    1.13
   0  -9 -19    1.17    1.44
   0   9 -19    1.05    1.28
   0   9 -19   -0.89    1.04
   0  10 -19    2.76    1.09
   0 -10 -19    0.09    1.29
   0  10 -19    0.49    1.26
   0  11 -19    1.84    1.45
   0  11 -19    1.62    1.06
   0 -11 -19   -0.20    1.32
   0  12 -19   -0.72    1.30
   0 -12 -19    0.63    1.32
   0  12 -19   -0.42    1.03
   0 -13 -19    3.20    1.52
   0  13 -19    5.15    1.18
   0  13 -19    3.41    1.48
   0  14 -19    0.17    0.94
   0  14 -19    1.00    1.35
   0 -14 -19    0.47    1.34
   0  15 -19    3.35    1.19
   0  15 -19    3.80    1.53
   0 -15 -19    3.96    1.54
   0 -16 -19   -1.93    1.25
   0  16 -19   -1.11    0.95
   0  16 -19   -0.34    1.33
   0  17 -19    3.29    1.69
   0  17 -19    2.35    1.12
   0 -17 -19    0.64    1.30
   0  18 -19    0.09    1.04
   0  18  19   -0.68    1.18
   0 -18 -19    0.01    1.51
   0  18 -19    1.36    1.48
   0  19  19    5.18    1.49
   0  19 -19    0.18    1.09
   0  19 -19    3.87    1.69
   0 -19 -19    0.58    1.56
   0 -20 -19   -0.38    1.48
   0  20 -19    0.82    1.51
   0  20 -19   -1.00    1.24
   0  20  19    1.39    1.36
   0  21  19   -0.01    1.37
   0  21 -19    2.71    1.62
   0 -21 -19    1.13    1.45
   0  22  19   -1.35    1.31
   0 -22 -19   -0.46    1.51
   0  22 -19   -1.14    1.60
   0 -23 -19   -1.36    1.53
   0  23  19    0.23    1.40
   0  24  19   -1.04    1.37
   0 -24 -19   -0.60    1.39
   0 -25 -19    5.10    1.67
   0  25  19   -1.01    1.42
   0 -26 -19    2.62    1.60
   0  26 -19    0.35    1.62
   0  26  19    0.26    1.51
   0 -27 -19    1.47    1.51
   0  27  19    0.35    1.57
   0  27 -19    3.29    1.86
   0  28 -19   -2.94    1.58
   0  28  19   -1.68    1.47
   0 -28 -19    1.38    1.52
   0   0 -20   46.94    3.84
   0   1 -20    0.67    1.34
   0  -1 -20    3.66    1.44
   0  -2 -20   14.53    2.17
   0   2 -20   12.67    2.09
   0  -3 -20    1.33    1.40
   0   3 -20   -0.52    1.32
   0   4 -20   29.58    2.84
   0  -4 -20   25.84    2.75
   0  -5 -20   -0.92    1.25
   0   5 -20   -0.50    1.28
   0   6 -20    0.86    1.37
   0  -6 -20   -1.16    1.22
   0  -7 -20   -1.78    1.26
   0   7 -20    0.41    1.34
   0   8 -20   -0.76    1.15
   0  -8 -20    0.42    1.36
   0   8 -20   -0.62    1.26
   0   9 -20   -1.01    1.27
   0  -9 -20    0.93    1.43
   0   9 -20    0.20    1.02
   0  10 -20    6.97    1.44
   0 -10 -20   11.81    2.00
   0  10 -20   10.41    1.93
   0  11 -20    0.89    1.36
   0 -11 -20   -2.46    1.40
   0  11 -20   -0.12    1.04
   0  12 -20   24.76    2.22
   0 -12 -20   19.21    2.70
   0  12 -20   20.64    2.57
   0  13 -20    0.72    1.33
   0  13 -20   -0.73    1.06
   0 -13 -20   -1.22    1.32
   0  14 -20   35.52    2.94
   0 -14 -20   38.16    3.35
   0  14 -20   40.20    3.40
   0  15 -20    0.44    1.37
   0  15 -20    1.04    1.10
   0 -15 -20   -1.40    1.35
   0 -16 -20   10.16    1.96
   0  16 -20    6.78    1.78
   0  16 -20    8.65    1.42
   0 -17 -20   -0.48    1.51
   0  17 -20    0.03    1.07
   0  17 -20   -1.63    1.40
   0  18 -20   10.80    1.57
   0  18 -20   10.42    2.26
   0 -18 -20    9.10    2.10
   0  19 -20   -0.04    1.10
   0  19 -20   -1.91    1.62
   0 -19 -20   -2.42    1.37
   0  20  20   -0.36    1.33
   0  20 -20    0.65    1.64
   0 -20 -20   -0.56    1.45
   0  21  20   -1.18    1.30
   0 -21 -20   -2.69    1.46
   0  21 -20   -1.14    1.64
   0  22  20    0.84    1.33
   0 -22 -20   -2.33    1.54
   0  22 -20   -4.95    1.65
   0  23 -20   -0.74    1.92
   0  23  20   -1.45    1.32
   0 -23 -20    2.25    1.52
   0  24 -20   10.05    2.30
   0  24  20    9.46    1.96
   0 -24 -20    9.23    2.02
   0  25 -20   -0.66    2.02
   0 -25 -20   -2.37    1.57
   0  25  20   -1.24    1.45
   0  26 -20    7.04    2.20
   0  26  20    4.53    1.74
   0 -26 -20    6.23    1.91
   0  27  20    0.28    1.65
   0 -27 -20    0.70    1.59
   0  27 -20   -2.26    1.64
   0   0 -21   -0.35    1.26
   0   1 -21   30.89    3.05
   0  -1 -21   32.60    3.07
   0   2 -21   -0.37    1.34
   0  -2 -21   -0.42    1.38
   0   3 -21    3.60    1.56
   0  -3 -21    2.87    1.61
   0  -4 -21   -0.54    1.41
   0   4 -21    0.39    1.38
   0   5 -21    4.46    1.56
   0  -5 -21   -1.28    1.30
   0  -6 -21   -1.05    1.23
   0   6 -21    0.20    1.38
   0  -7 -21    1.15    1.64
   0   7 -21    1.89    1.45
   0  -8 -21    2.14    1.49
   0   8 -21   -0.85    1.36
   0  -9 -21   21.49    2.70
   0   9 -21   17.87    2.18
   0   9 -21   25.27    2.65
   0  10 -21    0.91    1.12
   0  10 -21   -1.66    1.27
   0 -10 -21   -0.28    1.45
   0  11 -21   -0.41    1.36
   0  11 -21   -0.42    1.08
   0 -11 -21   -0.47    1.47
   0 -12 -21   -1.39    1.41
   0  12 -21   -1.67    1.39
   0  12 -21    1.00    1.19
   0  13 -21    1.89    1.51
   0 -13 -21   -1.13    1.39
   0  13 -21   -0.58    1.05
   0 -14 -21   -0.97    1.60
   0  14 -21   -1.22    1.52
   0  14 -21   -1.69    1.07
   0  15 -21    4.01    1.28
   0 -15 -21    1.27    1.58
   0  15 -21    3.68    1.63
   0  16 -21   -0.21    1.69
   0 -16 -21   -0.18    1.48
   0  16 -21    0.61    1.08
   0  17 -21    3.59    1.70
   0  17 -21    4.80    1.35
   0 -17 -21    1.88    1.80
   0 -18 -21   -0.07    1.65
   0  18 -21   -1.70    1.11
   0  18 -21    0.37    1.56
   0 -19 -21   10.95    2.16
   0  19 -21   13.76    2.32
   0 -20 -21   -1.86    1.54
   0  20 -21   -0.25    1.81
   0  21 -21   -1.89    1.81
   0 -21 -21   -1.88    1.66
   0  22  21    2.08    1.42
   0  22 -21   -1.12    1.65
   0 -22 -21   -0.79    1.57
   0  23  21    9.03    1.90
   0 -23 -21    7.86    2.07
   0  23 -21    8.34    2.19
   0 -24 -21   -1.76    1.66
   0  24 -21    2.13    2.00
   0  24  21   -0.59    1.40
   0  25  21    1.99    1.51
   0 -25 -21    0.00    1.55
   0  25 -21   -0.52    1.97
   0  26 -21   -0.79    1.88
   0 -26 -21   -0.07    1.59
   0  26  21    0.70    1.57
   0  27  21    3.93    1.79
   0 -27 -21    4.96    1.82
   0  27 -21    4.56    1.94
   0  27 -21   -0.89    2.22
   0   0 -22   78.46    5.71
   0  -1 -22    1.44    1.44
   0   1 -22    0.50    1.41
   0   2 -22    2.37    1.58
   0  -2 -22    7.07    1.77
   0  -3 -22   -2.40    1.25
   0   3 -22   -0.78    1.30
   0   4 -22    3.12    1.62
   0  -4 -22    1.60    1.54
   0   5 -22    1.86    1.48
   0  -5 -22    0.52    1.51
   0  -6 -22   -0.34    1.40
   0   6 -22   -0.94    1.34
   0   7 -22    0.86    1.52
   0  -7 -22    1.05    1.71
   0   8 -22    2.37    1.60
   0  -8 -22    2.40    1.62
   0  -9 -22   -3.23    1.39
   0   9 -22   -2.10    1.34
   0 -10 -22   23.70    2.86
   0  10 -22   20.89    2.71
   0 -11 -22    0.46    1.70
   0  11 -22   -2.62    1.34
   0  11 -22    0.83    1.18
   0  12 -22   19.34    2.59
   0 -12 -22   13.93    2.39
   0  12 -22   15.01    1.93
   0  13 -22   -0.39    1.42
   0  13 -22    0.58    1.25
   0 -13 -22   -3.45    1.38
   0  14 -22    9.16    2.03
   0  14 -22    6.75    1.51
   0 -14 -22    8.37    1.98
   0  15 -22    0.29    1.12
   0 -15 -22   -1.83    1.69
   0  15 -22   -0.52    1.55
   0 -16 -22    0.54    1.60
   0  16 -22    0.57    1.57
   0  16 -22    0.51    1.25
   0  17 -22   -0.34    1.80
   0  17 -22   -1.55    1.14
   0 -17 -22   -1.01    1.53
   0  18 -22   18.26    2.68
   0 -18 -22   17.10    2.71
   0  19 -22   -0.76    1.64
   0 -19 -22   -3.07    1.39
   0  20 -22   -2.46    1.60
   0 -20 -22   -0.42    1.63
   0  21 -22   -1.61    1.73
   0 -21 -22   -1.73    1.69
   0  22 -22   -1.46    1.79
   0 -22 -22   -0.10    1.57
   0 -23 -22   -0.52    1.81
   0  23 -22    2.04    2.10
   0  24 -22    4.75    2.27
   0 -24 -22    2.04    1.85
   0 -25 -22   -1.63    1.61
   0  25 -22    1.99    2.01
   0  26 -22   -0.23    2.15
   0  26  22   -0.21    1.53
   0 -26 -22   -2.47    1.69
   0   0 -23   -0.57    1.36
   0   1 -23   15.38    2.33
   0  -1 -23   14.43    2.34
   0  -2 -23    0.54    1.45
   0   2 -23    2.77    1.58
   0   3 -23    3.11    1.57
   0  -3 -23    0.21    1.53
   0  -4 -23   -0.85    1.42
   0   4 -23    2.08    1.54
   0   5 -23    6.97    1.90
   0  -5 -23    4.81    1.83
   0  -6 -23    0.17    1.43
   0   6 -23    1.24    1.59
   0   7 -23    1.28    1.57
   0  -7 -23   -0.24    1.67
   0   8 -23    1.40    1.76
   0  -8 -23   -0.83    1.55
   0  -9 -23   22.33    2.87
   0   9 -23   21.00    2.92
   0 -10 -23   -1.30    1.68
   0  10 -23    1.77    1.77
   0  11 -23   -0.38    1.55
   0 -11 -23   -1.68    1.53
   0 -12 -23   -1.10    1.55
   0  12 -23   -1.45    1.58
   0  12 -23   -0.75    1.21
   0  13 -23    1.70    1.72
   0 -13 -23    0.46    1.79
   0  13 -23    1.41    1.28
   0  14 -23    1.54    1.69
   0  14 -23   -1.22    1.19
   0 -14 -23   -1.04    1.56
   0 -15 -23    0.38    1.69
   0  15 -23    2.11    1.84
   0  15 -23    0.46    1.30
   0  16 -23   -0.21    1.67
   0 -16 -23   -2.35    1.77
   0  16 -23   -1.69    1.21
   0 -17 -23    7.05    2.02
   0  17 -23    7.88    2.20
   0  17 -23    6.25    2.20
   0 -18 -23    0.24    1.82
   0  18 -23    1.29    1.69
   0  19 -23    4.24    2.08
   0 -19 -23    4.17    2.03
   0  20 -23   -3.45    1.73
   0 -20 -23    2.48    1.73
   0  21 -23    6.80    2.14
   0 -21 -23   -1.81    1.78
   0  22 -23   -3.02    1.86
   0 -22 -23   -0.26    1.62
   0 -23 -23   -1.81    1.81
   0  23 -23   -0.86    2.03
   0 -24 -23   -2.50    1.74
   0  24 -23   -1.54    1.94
   0 -25 -23   -3.29    1.71
   0  25 -23   -2.98    1.80
   0   0 -24   -1.63    1.44
   0   1 -24    0.52    1.43
   0  -1 -24   -2.03    1.32
   0  -2 -24    0.51    1.54
   0   2 -24    2.52    1.64
   0   3 -24    0.42    1.50
   0  -3 -24   -0.82    1.58
   0  -4 -24    6.52    2.00
   0   4 -24    9.60    2.07
   0   5 -24    2.02    1.64
   0  -5 -24   -1.14    1.70
   0  -6 -24    1.62    1.67
   0   6 -24    2.16    1.65
   0  -7 -24   -3.05    1.39
   0   7 -24   -0.64    1.59
   0  -8 -24    2.58    1.79
   0   8 -24    4.16    1.81
   0  -9 -24   -4.51    1.44
   0   9 -24   -0.77    1.55
   0  10 -24   -1.18    1.52
   0 -10 -24   -1.85    1.51
   0  11 -24   -1.57    1.85
   0 -11 -24   -1.16    1.71
   0 -12 -24    6.29    2.22
   0  12 -24    6.48    2.09
   0  13 -24   -0.13    1.71
   0 -13 -24   -1.84    1.64
   0  14 -24   10.49    2.35
   0  14 -24    9.39    1.77
   0 -14 -24   13.08    2.40
   0  15 -24    3.12    1.40
   0  15 -24    0.19    1.79
   0 -15 -24   -1.51    1.58
   0  16 -24   -0.11    1.33
   0  16 -24    0.61    1.84
   0 -16 -24   -0.46    1.70
   0 -17 -24   -1.98    1.75
   0  17 -24    2.42    2.06
   0 -18 -24    5.55    1.95
   0  18 -24    4.11    2.21
   0  19 -24    1.99    1.82
   0 -19 -24    3.34    2.04
   0 -20 -24    2.80    1.90
   0  20 -24    6.49    2.15
   0 -21 -24   -0.45    1.85
   0  21 -24   -3.21    1.99
   0  22 -24    6.07    2.51
   0 -22 -24    2.14    2.04
   0 -23 -24   -1.24    1.84
   0  23 -24    0.17    2.17
   0 -24 -24    6.00    2.23
   0  24 -24    4.37    2.20
   0   0 -25    1.37    1.65
   0  -1 -25    1.76    1.71
   0   1 -25    4.08    1.92
   0  -2 -25   -2.94    1.42
   0   2 -25    2.91    1.74
   0   3 -25    0.47    1.63
   0  -3 -25   -0.91    1.64
   0  -4 -25   -1.16    1.55
   0   4 -25    0.94    1.51
   0  -5 -25    1.56    1.83
   0   5 -25    5.55    1.83
   0   6 -25    0.97    1.65
   0  -6 -25   -1.98    1.44
   0   7 -25    0.17    1.70
   0  -7 -25    0.03    1.65
   0  -8 -25   -0.49    1.70
   0   8 -25    1.95    1.79
   0   9 -25    2.22    1.77
   0  -9 -25    1.37    1.84
   0  10 -25    1.55    1.75
   0 -10 -25   -1.74    1.69
   0  11 -25   -1.21    1.68
   0 -11 -25   -0.17    1.73
   0  12 -25   -2.58    1.63
   0 -12 -25   -0.82    1.74
   0  13 -25   -0.37    1.83
   0 -13 -25    1.92    1.88
   0 -14 -25   -1.32    1.65
   0  14 -25   -0.16    1.96
   0  15 -25   -1.20    1.83
   0 -15 -25    0.66    1.76
   0 -16 -25    2.40    2.04
   0  16 -25   -0.62    1.87
   0 -17 -25    0.01    1.79
   0  17 -25    0.97    2.15
   0 -18 -25    0.76    1.96
   0  18 -25   -1.46    2.10
   0  19 -25    0.20    2.09
   0 -19 -25   -2.53    1.66
   0 -20 -25   -0.17    2.04
   0  20 -25   -1.15    2.15
   0  21 -25   -1.51    2.02
   0 -21 -25    1.13    1.83
   0  22 -25    3.82    2.29
   0 -22 -25   -2.12    1.93
   0  23 -25    2.17    2.06
   0 -23 -25   -1.01    1.72
   0   0 -26   57.45    4.73
   0   1 -26    0.90    1.53
   0  -1 -26    0.37    1.73
   0  -2 -26    2.69    1.78
   0   2 -26    2.06    1.74
   0   3 -26    0.14    1.66
   0  -3 -26   -0.16    1.84
   0   4 -26    0.86    1.78
   0  -4 -26    1.66    1.75
   0   5 -26   -0.53    1.58
   0  -5 -26   -0.97    1.59
   0  -6 -26    2.41    1.88
   0   6 -26    4.38    1.98
   0   7 -26    1.11    1.85
   0  -7 -26    0.60    1.76
   0  -8 -26    1.24    1.86
   0   8 -26    5.83    2.11
   0   9 -26    2.08    1.81
   0  -9 -26   -1.91    1.73
   0  10 -26   31.33    3.44
   0 -10 -26   28.89    3.52
   0  11 -26    0.94    1.83
   0 -11 -26    2.03    1.94
   0  12 -26   -0.19    1.82
   0 -12 -26   -0.85    1.82
   0 -13 -26   -1.93    1.96
   0  13 -26    0.98    1.89
   0 -14 -26    1.06    1.96
   0  14 -26    1.06    2.14
   0  15 -26   -0.46    1.90
   0 -15 -26   -4.04    1.91
   0 -16 -26   -0.98    1.79
   0  16 -26    0.76    2.03
   0  17 -26    1.82    2.27
   0 -17 -26    0.06    2.04
   0  18 -26    4.09    2.38
   0 -18 -26    0.99    1.92
   0 -19 -26   -3.63    1.86
   0  19 -26    0.03    2.23
   0 -20 -26    2.54    2.18
   0  20 -26   -2.84    2.14
   0  21 -26    0.10    2.36
   0 -21 -26   -1.62    1.84
   0 -22 -26    0.69    2.09
   0  22 -26   -1.45    2.31
   0   0 -27    2.62    1.98
   0   1 -27   -0.04    1.58
   0  -1 -27   -0.42    1.66
   0  -2 -27   -0.13    1.72
   0   2 -27   -1.11    1.53
   0   3 -27   -0.25    1.69
   0  -3 -27    0.89    1.76
   0  -4 -27   -0.63    1.60
   0   4 -27    0.33    1.75
   0  -5 -27    0.19    1.66
   0   5 -27    1.18    1.71
   0   6 -27    0.01    1.71
   0  -6 -27   -0.84    1.72
   0   7 -27   -0.60    1.70
   0  -7 -27    0.13    1.70
   0   8 -27    0.48    1.87
   0  -8 -27   -1.77    1.59
   0   9 -27    2.00    1.90
   0  -9 -27    1.87    2.02
   0 -10 -27    0.26    1.98
   0  10 -27    1.26    1.90
   0 -11 -27    0.94    1.90
   0  11 -27    1.32    1.83
   0  12 -27    0.51    1.91
   0 -12 -27   -4.49    1.60
   0 -13 -27   -4.96    1.94
   0  13 -27   -2.25    2.06
   0  14 -27    0.70    1.98
   0 -14 -27   -2.63    1.77
   0 -15 -27    1.92    2.01
   0  15 -27   -0.73    1.98
   0 -16 -27   -4.44    1.92
   0  16 -27   -1.68    2.26
   0  17 -27   -1.17    2.22
   0 -17 -27   -0.48    1.85
   0 -18 -27   -1.50    2.04
   0  18 -27    0.12    2.08
   0  19 -27   -2.93    1.93
   0 -19 -27   -0.96    1.99
   0  20 -27   -2.83    2.03
   0 -20 -27   -3.26    1.99
   0  21 -27    2.13    2.60
   0 -21 -27   -6.48    1.89
   0   0 -28    5.29    2.03
   0   1 -28    0.60    1.74
   0  -1 -28    1.22    1.78
   0   2 -28    3.38    1.91
   0  -2 -28    0.81    1.98
   0  -3 -28    1.19    1.76
   0   3 -28    0.84    1.71
   0  -4 -28    4.70    2.03
   0   4 -28    6.32    2.10
   0   5 -28   -1.58    1.64
   0  -5 -28    1.31    1.82
   0  -6 -28    7.33    2.23
   0   6 -28    7.78    2.12
   0   7 -28    0.73    1.91
   0  -7 -28    1.25    1.88
   0   8 -28    2.57    2.10
   0  -8 -28    2.30    1.90
   0  -9 -28   -0.98    1.93
   0   9 -28    1.11    1.97
   0 -10 -28    0.59    2.14
   0  10 -28    1.06    1.89
   0 -11 -28   -2.21    1.87
   0  11 -28    0.78    1.93
   0  12 -28    4.20    2.16
   0 -12 -28   -0.93    1.93
   0  13 -28   -0.52    1.97
   0 -13 -28   -3.35    2.09
   0  14 -28    0.33    2.01
   0 -14 -28    1.51    2.05
   0 -15 -28   -1.24    2.04
   0  15 -28    3.04    2.35
   0  16 -28    0.52    2.38
   0 -16 -28   -0.04    2.27
   0  17 -28    1.11    2.23
   0 -17 -28    0.62    2.23
   0  18 -28   -2.79    2.02
   0 -18 -28   -2.90    2.00
   0 -19 -28   -2.54    2.27
   0  19 -28    1.87    2.36
   0  20 -28    1.45    2.39
   0 -20 -28   -1.15    1.96
   0   0 -29    2.49    1.84
   0   1 -29    1.52    1.84
   0  -1 -29   -1.66    1.68
   0  -2 -29    0.77    1.85
   0   2 -29   -1.82    1.62
   0   3 -29    1.05    1.73
   0  -3 -29    2.18    1.83
   0   4 -29   -0.65    1.62
   0  -4 -29    0.06    1.83
   0   5 -29    4.58    1.95
   0  -5 -29    5.41    2.08
   0   6 -29   -2.39    1.69
   0  -6 -29    0.36    1.85
   0   7 -29    5.22    2.12
   0  -7 -29    3.04    2.13
   0   8 -29    2.71    2.00
   0  -8 -29    1.07    1.85
   0   9 -29    6.79    2.37
   0  -9 -29    5.16    2.29
   0 -10 -29   -1.01    2.17
   0  10 -29    3.21    2.09
   0 -11 -29   -3.35    1.86
   0  11 -29    3.51    2.13
   0  12 -29    3.79    2.18
   0 -12 -29   -4.97    1.79
   0 -13 -29   -3.13    1.83
   0  13 -29    6.24    2.36
   0 -14 -29   -1.83    2.20
   0  14 -29    3.32    2.47
   0 -15 -29   -0.19    2.14
   0  15 -29    0.30    2.09
   0  16 -29   -2.60    2.13
   0 -16 -29    1.96    2.19
   0  17 -29    1.10    2.41
   0 -17 -29   -6.49    2.18
   0  18 -29    0.76    2.38
   0 -18 -29   -4.79    1.77
   0   0 -30    7.72    2.33
   0   1 -30    4.32    1.97
   0  -1 -30   -1.11    1.75
   0   2 -30    1.83    1.87
   0  -2 -30   -1.20    1.86
   0  -3 -30    0.98    1.92
   0   3 -30    1.88    1.85
   0   4 -30    2.15    2.09
   0  -4 -30   -1.31    1.87
   0  -5 -30   -0.43    1.80
   0   5 -30   -0.53    1.74
   0   6 -30    3.17    2.14
   0  -6 -30   -0.22    2.03
   0  -7 -30   -1.04    1.85
   0   7 -30    4.88    2.07
   0   8 -30    6.37    2.21
   0  -8 -30    0.92    2.20
   0   9 -30    2.68    2.08
   0  -9 -30    0.89    2.09
   0  10 -30    8.26    2.49
   0 -10 -30    6.50    2.48
   0 -11 -30   -2.05    2.11
   0  11 -30    2.51    2.13
   0 -12 -30   -0.44    2.12
   0  12 -30    4.50    2.36
   0  13 -30    1.62    2.43
   0 -13 -30   -3.88    2.18
   0 -14 -30   -4.42    2.26
   0  14 -30    0.70    2.12
   0  15 -30    0.91    2.26
   0 -15 -30   -4.16    1.96
   0 -16 -30   -3.61    2.05
   0  16 -30    4.57    2.39
   0 -17 -30   -3.49    2.17
   0  17 -30    1.70    2.38
   0   0 -31    1.00    1.98
   0  -1 -31    2.67    2.01
   0   1 -31    0.34    1.88
   0   2 -31    2.37    1.92
   0  -2 -31   -0.43    1.80
   0   3 -31    2.75    1.89
   0  -3 -31    0.32    1.79
   0  -4 -31   -0.82    1.75
   0   4 -31    0.91    1.75
   0   5 -31    8.69    2.42
   0  -5 -31    6.36    2.38
   0  -6 -31   -2.29    1.87
   0   6 -31    2.02    1.99
   0  -7 -31    2.90    2.20
   0   7 -31    3.48    2.08
   0  -8 -31    1.93    2.17
   0   8 -31    6.25    2.23
   0   9 -31    5.83    2.46
   0  -9 -31   -0.50    2.15
   0  10 -31    2.18    2.13
   0 -10 -31   -4.62    1.96
   0  11 -31    1.04    2.16
   0 -11 -31    1.78    2.40
   0  12 -31    4.90    2.34
   0 -12 -31   -2.10    2.04
   0 -13 -31   -0.82    2.47
   0  13 -31   -2.94    2.10
   0 -14 -31   -1.74    2.31
   0  14 -31    3.20    2.30
   0  15 -31    7.38    2.79
   0 -15 -31   -1.69    2.11
   0   0 -32    4.24    2.08
   0   1 -32    4.59    2.16
   0  -1 -32    4.03    2.20
   0  -2 -32    0.22    1.84
   0   2 -32    4.60    2.20
   0  -3 -32    0.12    1.98
   0   3 -32    0.55    1.83
   0   4 -32    1.95    1.96
   0  -4 -32    3.31    2.04
   0   5 -32    3.21    2.09
   0  -5 -32   -2.27    2.01
   0   6 -32    6.80    2.57
   0  -6 -32    7.79    2.52
   0  -7 -32    0.94    2.20
   0   7 -32    0.88    2.03
   0  -8 -32   11.11    2.85
   0   8 -32   15.47    2.90
   0   9 -32    3.73    2.19
   0  -9 -32   -3.64    1.97
   0 -10 -32    1.25    2.21
   0  10 -32    5.47    2.54
   0 -11 -32   -1.20    2.44
   0  11 -32    0.20    2.12
   0  12 -32    8.51    2.69
   0 -12 -32    6.21    3.00
   0 -13 -32   -1.15    2.48
   0  13 -32    1.16    2.58
   0   0 -33    1.31    1.86
   0   1 -33    1.47    2.07
   0  -1 -33    0.71    1.97
   0   2 -33    0.98    2.00
   0  -2 -33    0.26    2.05
   0   3 -33    1.67    2.20
   0  -3 -33    2.50    2.20
   0  -4 -33    3.35    2.22
   0   4 -33    3.01    2.05
   0   5 -33    5.46    2.15
   0  -5 -33    1.13    2.12
   0   6 -33    1.44    1.98
   0  -6 -33   -2.17    1.97
   0   7 -33   14.16    2.88
   0  -7 -33   13.02    2.88
   0  -8 -33    1.80    2.33
   0   8 -33    4.52    2.31
   0  -9 -33    6.22    2.55
   0   9 -33    8.40    2.59
   0 -10 -33   -0.21    2.22
   0  10 -33    7.36    2.29
   0   0 -34    9.18    2.81
   0   1 -34   -1.05    1.89
   0  -1 -34    1.30    2.09
   0  -2 -34    1.85    2.23
   0   2 -34    1.83    2.09
   0  -3 -34    3.44    2.18
   0   3 -34    3.47    2.39
   0   4 -34   11.66    2.69
   0  -4 -34    7.07    2.71
   0  -5 -34    0.98    2.44
   0   5 -34    3.35    2.22
   0  -6 -34   13.29    2.87
   0   6 -34   12.39    2.76
   0  -7 -34    2.18    2.17
   0   7 -34    6.03    2.42
  -1  -2   0   -0.07    0.09
   1  -2   0   -0.06    0.08
   1   2   0   -0.13    0.10
  -1   2   0   -0.06    0.07
   1   2   0    0.08    0.10
   1   3   0    0.31    0.20
  -1  -3   0   -0.25    0.13
  -1   3   0   -0.07    0.13
   1   3   0   -0.05    0.19
   1  -3   0   -0.11    0.12
   1  -3   0   -0.01    0.10
  -1   3   0   -0.11    0.09
   1   3   0    0.16    0.13
  -1  -3   0    0.04    0.15
   1   4   0    0.22    0.29
  -1   4   0    0.02    0.27
  -1  -4   0   -0.25    0.22
  -1  -4   0   -0.17    0.24
   1  -4   0   -0.13    0.18
   1   4   0   -0.20    0.19
   1  -4   0    0.12    0.20
   1   4   0    0.03    0.27
  -1   4   0    0.23    0.15
  -1   5   0   -0.01    0.32
   1   5   0    0.16    0.39
  -1  -5   0   -0.18    0.31
   1  -5   0   -0.05    0.26
   1   5   0   -0.06    0.24
  -1   5   0    0.48    0.21
  -1  -5   0   -0.24    0.35
   1   5   0   -0.35    0.33
   1  -5   0   -0.12    0.35
   1   6   0    1.60    0.50
  -1  -6   0    0.00    0.38
  -1   6   0   -0.53    0.38
   1   6   0   -0.16    0.43
  -1  -6   0    0.06    0.45
   1   6   0   -0.23    0.33
   1  -6   0   -0.21    0.32
   1  -6   0   -0.68    0.39
  -1   6   0    0.11    0.26
   1   7   0    0.22    0.51
   1   7   0    0.23    0.53
   1  -7   0    0.62    0.37
  -1  -7   0   -0.26    0.40
  -1  -7   0   -0.03    0.50
   1   7   0    0.25    0.37
  -1   7   0   -0.25    0.45
  -1   7   0   -0.03    0.30
   1  -7   0   -0.29    0.43
  -1  -8   0   -0.05    0.53
  -1   8   0   -0.35    0.31
   1   8   0    0.21    0.42
  -1   8   0   -0.77    0.46
   1  -8   0   -0.75    0.45
  -1  -8   0   -0.29    0.41
   1   8   0   -0.12    0.49
   1   8   0    0.26    0.54
   1  -8   0   -0.28    0.36
  -1   8   0   -0.01    0.43
  -1  -9   0   -0.81    0.44
   1  -9   0   -0.85    0.53
  -1   9   0   -0.59    0.54
   1   9   0   -0.78    0.60
  -1  -9   0   -1.12    0.58
   1  -9   0    0.18    0.41
   1   9   0   -1.46    0.52
   1   9   0   -0.23    0.42
  -1   9   0   -0.51    0.35
  -1   9   0   -0.54    0.47
   1 -10   0    0.18    0.43
  -1 -10   0    0.45    0.58
   1  10   0   -0.70    0.59
  -1  10   0   -0.24    0.39
  -1 -10   0    0.33    0.50
  -1  10   0    0.02    0.55
   1  10   0   -0.36    0.46
   1  10   0    0.03    0.61
  -1  10   0   -0.25    0.52
   1 -10   0    0.15    0.57
   1  11   0   -0.01    0.46
   1 -11   0    0.38    0.67
   1  11   0   -0.58    0.63
  -1  11   0   -0.15    0.58
   1 -11   0    0.45    0.46
  -1 -11   0    0.18    0.71
  -1  11   0    0.05    0.38
   1  11   0   -0.53    0.63
  -1  11   0   -0.43    0.54
  -1 -11   0   -0.97    0.45
   1  12   0    0.64    0.50
  -1  12   0    0.60    0.42
   1 -12   0   -0.62    0.47
  -1 -12   0    0.59    0.51
   1  12   0   -0.63    0.69
  -1  12   0   -0.57    0.56
  -1  12   0   -0.28    0.62
   1  12   0   -0.55    0.64
  -1  13   0    0.22    0.68
  -1  13   0   -0.36    0.64
  -1 -13   0   -0.14    0.51
   1  13   0   -0.47    0.45
   1  13   0   -0.35    0.87
  -1  13   0    0.69    0.43
   1  13   0   -0.10    0.70
   1 -13   0   -0.88    0.47
  -1  14   0   -0.64    0.43
  -1  14   0   -0.38    0.70
  -1  14   0    0.04    0.71
  -1 -14   0   -0.94    0.54
   1 -14   0    0.36    0.53
   1  14   0    0.20    0.75
   1  14   0   -0.35    0.52
  -1  15   0    0.21    0.45
   1 -15   0   -0.16    0.52
   1  15   0    0.14    0.52
  -1 -15   0    0.57    0.56
  -1  15   0   -0.06    0.73
   1  15   0   -0.62    0.73
  -1 -16   0   -0.85    0.53
  -1  16   0   -0.53    0.41
   1 -16   0   -0.12    0.51
   1  16   0   -0.45    0.78
   1  16   0   -0.11    0.53
  -1  16   0   -0.45    0.72
   1  17   0   -0.87    0.80
   1  17   0   -0.44    0.55
  -1  17   0   -0.24    0.49
   1 -17   0    0.05    0.55
  -1 -17   0   -0.33    0.57
  -1  17   0    0.00    0.78
  -1  18   0    1.14    0.86
  -1  18   0    0.02    0.54
   1  18   0   -0.50    0.85
   1 -18   0   -0.83    0.58
   1  18   0   -0.32    0.60
  -1 -18   0    0.61    0.62
  -1  19   0    0.03    0.58
   1 -19   0   -0.47    0.59
  -1  19   0    0.29    0.91
  -1 -19   0   -0.63    0.62
   1  19   0    0.16    0.95
  -1 -20   0    0.78    0.68
   1 -20   0   -0.53    0.60
   1  20   0   -0.80    0.92
  -1  20   0   -1.06    0.90
   1  21   0   -0.30    1.05
   1 -21   0   -0.23    0.64
  -1 -21   0   -0.08    0.69
  -1  21   0    0.10    1.02
  -1 -22   0    0.28    0.75
  -1  22   0   -0.20    1.01
   1  22   0    0.78    1.11
   1 -22   0   -0.72    0.66
  -1  23   0    1.43    1.14
   1  23   0    2.04    1.19
  -1 -23   0   -1.09    0.87
   1  24   0    3.01    1.49
  -1 -24   0   -0.52    0.86
  -1  24   0   -0.76    1.11
   1  25   0    0.46    1.21
  -1 -25   0    0.10    0.82
  -1  25   0    0.42    1.31
  -1  26   0   -1.31    1.18
  -1 -26   0   -0.20    0.82
   1  26   0   -1.39    1.26
   1  27   0   -0.10    1.40
  -1  27   0   -1.77    1.24
  -1  28   0   -0.52    1.35
   1  28   0    1.17    1.48
  -1  29   0   -3.74    1.25
   1  29   0   -1.19    1.46
   1  30   0    1.55    1.63
  -1  30   0    1.06    1.55
  -1  31   0   -0.45    1.54
   1  31   0   -1.09    1.43
  -1  32   0    0.15    1.65
   1  32   0    1.31    1.90
  -1  33   0    2.95    1.77
   1  34   0    1.67    1.80
  -1  34   0    1.57    1.72
  -1   2   1    0.03    0.09
  -1   2   1    0.04    0.08
  -1  -2  -1    0.06    0.09
  -1  -2  -1   -0.12    0.11
   1   2   1   -0.11    0.12
   1   2   1   -0.16    0.12
   1  -2  -1    0.01    0.08
   1   2   1    0.05    0.08
   1  -2  -1    0.14    0.08
  -1  -3  -1   -0.04    0.13
  -1   3   1   -0.02    0.16
  -1  -3  -1    0.06    0.16
  -1  -3  -1    1.57    0.24
   1  -3  -1    0.42    0.21
   1  -3  -1    0.00    0.12
   1   3   1   -0.13    0.14
   1  -3  -1    0.34    0.16
  -1  -4  -1    0.60    0.25
  -1   4   1    2.53    0.31
  -1  -4  -1    2.36    0.34
   1   4  -1    2.00    0.38
  -1   4   1    2.12    0.30
  -1  -4  -1    0.90    0.29
  -1   4   1    2.59    0.35
   1  -4  -1    1.18    0.25
  -1  -4   1    1.88    0.29
   1   4   1    2.77    0.39
   1  -4  -1    2.27    0.36
   1   4   1    2.35    0.38
   1  -4  -1    1.07    0.30
   1   4   1    1.55    0.30
   1   5  -1   25.97    1.80
  -1  -5  -1   26.92    1.79
  -1  -5  -1   24.00    1.74
  -1  -5  -1   27.85    1.76
  -1   5   1   29.52    1.72
  -1   5   1   26.77    1.71
  -1   5   1   25.58    1.74
   1   5   1   25.13    1.78
  -1   5  -1   26.71    1.63
   1  -5  -1   26.92    1.74
   1  -5  -1   26.40    1.77
  -1  -5   1   27.73    1.71
   1   5   1   27.33    1.76
  -1   5  -1   26.64    1.77
   1   5   1   28.02    1.74
   1  -6   1    0.21    0.23
  -1  -6  -1    0.14    0.45
   1   6  -1    0.19    0.50
  -1   6   1   -0.19    0.40
  -1  -6  -1    0.16    0.46
  -1   6   1    0.88    0.39
  -1  -6  -1    0.33    0.44
  -1   6   1    0.31    0.35
   1   6   1   -0.57    0.33
  -1   6  -1    0.36    0.44
   1   6   1    0.74    0.51
  -1   6  -1    0.48    0.22
   1  -6  -1   -0.17    0.42
   1   6   1   -0.09    0.47
   1  -6  -1    0.37    0.42
  -1  -6   1    0.39    0.37
  -1  -7  -1   86.74    5.62
  -1   7   1   91.22    5.63
  -1   7   1   94.97    5.60
   1   7  -1   94.76    5.56
  -1   7   1   87.05    5.56
  -1  -7  -1   92.91    5.66
   1   7  -1   87.21    5.67
  -1  -7  -1   91.34    5.61
   1  -7   1   92.99    5.51
   1  -7  -1   94.32    5.64
   1   7   1   96.09    5.65
   1   7   1   92.78    5.59
   1  -7  -1   94.91    5.60
  -1   7  -1   95.75    5.51
  -1  -7   1   91.60    5.57
  -1   7  -1   91.41    5.64
   1   7   1   86.36    5.65
  -1  -8  -1    3.49    0.66
  -1   8   1    4.16    0.64
   1   8  -1    5.41    0.57
  -1   8   1    5.70    0.59
   1  -8   1    4.73    0.49
  -1  -8  -1    4.68    0.72
   1   8  -1    4.97    0.68
  -1   8   1    4.16    0.67
  -1   8  -1    3.84    0.69
   1  -8  -1    4.80    0.68
  -1   8  -1    5.58    0.50
   1   8   1    5.21    0.62
  -1  -8   1    4.83    0.57
   1   8   1    4.28    0.73
   1  -8  -1    4.46    0.61
   1   8   1    5.33    0.72
  -1   9   1  720.06   41.00
  -1  -9  -1  719.08   41.06
  -1   9   1  654.55   41.03
  -1  -9  -1  654.41   40.98
   1   9  -1  687.50   41.07
   1  -9   1  700.24   40.91
  -1   9   1  680.82   40.94
   1   9  -1  693.49   40.95
  -1   9  -1  680.07   41.04
   1  -9  -1  702.83   41.04
   1   9   1  691.35   40.97
  -1   9  -1  690.29   40.90
   1   9   1  720.32   41.04
   1   9   1  660.51   41.05
   1  -9  -1  706.50   40.98
  -1  -9   1  681.22   40.95
  -1  10   1    0.51    0.57
  -1 -10  -1    0.25    0.54
  -1 -10  -1    0.75    0.61
   1  10  -1   -0.37    0.42
  -1  10   1    0.14    0.55
   1 -10   1    0.24    0.37
   1  10  -1    0.94    0.65
  -1  10   1    0.31    0.43
   1  10   1    1.09    0.64
   1 -10  -1   -0.52    0.62
  -1 -10   1   -0.40    0.46
   1 -10  -1    0.64    0.52
  -1  10  -1    0.83    0.35
  -1  10  -1    1.39    0.62
   1  10   1    0.83    0.59
   1  10   1    0.00    0.48
  -1  11   1   83.02    5.74
   1  11  -1   90.34    5.80
   1  11  -1  101.52    5.78
   1 -11   1   90.94    5.60
  -1  11   1   96.80    5.73
  -1  11   1   87.78    5.62
   1  11  -1   93.27    5.63
  -1 -11  -1   91.59    5.69
   1  11   1   96.80    5.78
   1  11   1   92.29    5.67
   1 -11  -1   92.85    5.69
   1 -11  -1   96.27    5.77
  -1  11  -1   94.09    5.79
  -1 -11   1   95.15    5.65
   1  11   1   86.29    5.78
  -1  11  -1   89.57    5.58
  -1  12   1   -0.23    0.61
  -1  12   1   -0.72    0.59
   1  12  -1    0.33    0.45
  -1  12   1    0.55    0.45
   1 -12   1    0.43    0.42
   1  12  -1    0.82    0.70
  -1 -12  -1   -1.50    0.50
   1  12  -1    0.35    0.69
   1  12   1   -0.39    0.52
   1  12   1   -0.13    0.60
  -1  12  -1    0.20    0.38
  -1 -12   1   -0.85    0.47
  -1  12  -1    0.42    0.68
   1  12   1    0.25    0.66
   1 -12  -1    1.03    0.58
  -1  13   1   72.44    4.56
   1 -13   1   71.83    4.54
   1  13  -1   75.26    4.81
   1  13  -1   83.20    4.97
  -1 -13  -1   69.53    4.63
  -1  13   1   74.79    4.75
  -1  13   1   76.22    4.68
   1 -13  -1   74.08    4.64
   1  13   1   74.49    4.61
  -1  13  -1   72.03    4.76
  -1  13  -1   73.59    4.52
  -1 -13   1   71.78    4.59
  -1  13  -1   78.65    4.71
   1  13   1   68.80    4.76
  -1  14   1    0.93    0.49
   1 -14   1    0.85    0.45
  -1 -14  -1    0.27    0.64
  -1  14   1    1.46    0.83
   1  14  -1    0.91    0.80
  -1 -14   1   -0.32    0.52
   1 -14  -1    0.90    0.61
  -1  14  -1   -0.20    0.81
  -1  14  -1    0.17    0.41
   1  14   1   -0.25    0.52
  -1  14  -1    1.08    0.75
   1  14   1    0.08    0.71
  -1  15   1    9.95    1.23
   1 -15   1   10.01    0.97
  -1 -15  -1    9.70    1.09
  -1  15   1    9.81    1.00
   1  15  -1   10.00    1.30
   1 -15  -1   10.12    1.11
  -1  15  -1   11.59    0.93
   1  15   1   11.75    1.11
   1  15   1   11.70    1.31
  -1  15  -1   10.24    1.25
  -1 -15   1   10.24    1.07
  -1  16   1    0.16    0.48
   1 -16   1   -0.02    0.46
   1  16  -1   -0.10    0.80
  -1 -16  -1    0.50    0.59
  -1  16   1   -1.75    0.66
   1  16   1    0.34    0.60
  -1  16  -1   -1.46    0.69
   1 -16  -1    1.10    0.60
   1  16   1   -0.33    0.73
  -1 -16   1   -0.31    0.50
   1  17  -1    4.34    1.11
  -1  17   1    6.05    1.08
  -1 -17  -1    6.46    0.91
   1 -17   1    5.34    0.74
  -1  17   1    7.56    0.81
   1 -17  -1    5.01    0.88
  -1 -17   1    5.79    0.82
   1  17   1    5.61    1.11
  -1  17  -1    4.06    1.04
   1  17   1    6.72    0.87
   1 -18   1    0.63    0.53
   1  18  -1    0.22    0.94
  -1 -18  -1    0.16    0.64
  -1  18   1   -0.41    0.54
  -1  18   1   -0.75    0.80
  -1  18  -1    0.04    0.86
   1  18   1    1.30    0.93
  -1 -18   1    0.19    0.58
   1  18   1    1.05    0.64
   1 -18  -1   -0.43    0.64
  -1  19   1  132.29    8.58
  -1  19   1  144.16    8.31
   1  19  -1  134.40    8.64
  -1 -19  -1  139.36    8.42
   1 -19   1  132.06    8.30
   1  19   1  144.28    8.36
  -1 -19   1  132.34    8.33
  -1  19  -1  136.18    8.62
   1  19   1  131.68    8.60
   1 -19  -1  129.81    8.38
  -1  20   1    0.95    0.97
   1  20  -1    0.88    1.03
  -1 -20  -1    0.35    0.73
  -1  20   1    0.78    0.64
   1 -20   1    0.94    0.59
  -1  20  -1    1.88    1.06
   1 -20  -1    1.56    0.71
  -1 -20   1    1.41    0.64
   1  20   1    0.87    0.99
   1  20   1    1.14    0.69
   1  21  -1    3.98    1.27
  -1 -21  -1    4.31    0.94
  -1  21   1    5.43    0.87
  -1  21   1    3.25    1.15
   1 -21   1    4.72    0.80
  -1 -21   1    5.18    0.86
   1 -21  -1    6.18    0.93
  -1  21  -1    2.10    1.15
   1  21   1    1.87    1.15
   1  21   1    6.55    0.95
  -1  22   1    2.70    0.79
  -1 -22  -1    2.14    0.87
   1  22  -1    2.24    1.20
  -1  22   1    1.77    1.07
   1 -22   1    1.46    0.68
   1  22   1    1.69    1.12
  -1  22  -1    4.37    1.25
  -1 -22   1    0.71    0.78
   1 -22  -1    0.56    0.82
  -1 -23  -1  217.96   13.90
  -1  23   1  232.09   14.19
   1  23  -1  239.78   14.25
  -1 -23   1  222.36   13.83
  -1  23  -1  234.42   14.20
   1  23   1  225.29   14.18
   1  24  -1    1.89    1.33
  -1  24   1    1.58    1.20
  -1 -24  -1    0.01    0.90
  -1  24  -1    0.05    1.21
  -1 -24   1   -1.09    0.79
   1  24   1    0.39    1.25
   1  25  -1   18.93    2.35
  -1  25   1   16.93    2.24
  -1 -25  -1   22.08    1.99
   1  25   1   18.45    2.31
  -1  25  -1   25.83    2.48
  -1 -25   1   25.86    1.96
   1  26  -1    1.48    1.37
  -1 -26  -1    1.22    0.87
  -1  26   1    0.71    1.27
  -1 -26   1    2.50    0.86
   1  26   1    1.36    1.28
  -1  26  -1    1.95    1.37
  -1  27   1    2.65    1.46
   1  27  -1    4.67    1.60
   1  27   1    4.39    1.60
  -1  27  -1    4.19    1.54
   1  28  -1   -2.08    1.37
  -1  28   1   -1.17    1.54
  -1  28  -1    0.37    1.39
   1  28   1   -2.77    1.30
   1  29  -1    0.07    1.50
  -1  29   1    2.41    1.56
   1  29   1    2.33    1.64
  -1  29  -1    3.78    1.66
   1  30  -1   -4.38    1.31
  -1  30   1    0.96    1.56
  -1  30  -1   -0.11    1.55
   1  30   1   -2.56    1.42
  -1  31   1    3.42    1.73
   1  31  -1    2.03    1.65
  -1  31  -1    0.12    1.54
   1  31   1    4.86    1.81
  -1  32   1    1.53    1.69
   1  32  -1   -0.55    1.55
   1  32   1    1.71    1.90
  -1  32  -1   -1.79    1.59
  -1  33   1   73.44    5.75
   1  33  -1   74.38    5.84
   1  33   1   72.41    5.79
  -1  33  -1   79.52    5.85
   1  34  -1    2.55    2.11
  -1  34   1    3.90    1.98
  -1  34  -1    3.31    1.83
   1  34   1    0.06    1.67
  -1   0   2   -0.12    0.09
  -1   0   2    0.14    0.14
  -1   0  -2   -0.10    0.11
   1   0   2   -0.04    0.12
  -1  -1  -2    0.05    0.12
  -1   1   2   -0.11    0.13
   1   1  -2   -0.01    0.09
  -1  -1  -2   -0.11    0.11
   1  -1   2    0.15    0.10
   1  -1   2    0.04    0.10
  -1  -1  -2   -0.13    0.10
  -1   1   2   -0.02    0.13
  -1  -1   2   -0.14    0.09
  -1   1  -2   -0.04    0.09
  -1   1  -2    0.02    0.11
   1  -1  -2    0.14    0.11
   1   1   2    0.11    0.12
   1   1   2    0.12    0.12
  -1   2   2    0.13    0.12
  -1  -2  -2    0.06    0.13
   1  -2   2   -0.14    0.10
  -1  -2  -2    0.48    0.21
  -1   2   2    0.08    0.14
  -1  -2  -2    0.03    0.14
   1  -2  -2    0.13    0.12
   1   2   2   -0.03    0.11
   1   2   2   -0.08    0.17
   1   2   2    0.44    0.17
   1  -2  -2   -0.05    0.11
  -1   2  -2   -0.09    0.07
  -1   2  -2    0.12    0.13
  -1  -3  -2   -0.15    0.20
  -1   3   2    0.24    0.19
  -1  -3  -2    0.22    0.27
  -1   3   2    0.43    0.23
  -1  -3  -2    0.08    0.21
  -1   3   2    0.05    0.22
   1  -3  -2   -0.11    0.18
   1   3   2    0.60    0.29
   1  -3  -2    0.22    0.29
   1  -3  -2    0.05    0.17
   1   3   2    0.01    0.24
   1   3   2    0.36    0.21
  -1   4   2    3.83    0.49
  -1   4   2    4.05    0.48
  -1   4   2    4.50    0.48
  -1  -4  -2    3.64    0.48
  -1  -4  -2    4.83    0.53
  -1  -4  -2    3.50    0.49
   1  -4  -2    4.21    0.57
   1  -4  -2    4.44    0.45
   1  -4  -2    4.24    0.45
   1   4   2    4.93    0.52
   1   4   2    4.94    0.54
   1   4   2    4.07    0.47
  -1   5   2    1.90    0.46
  -1   5   2    1.38    0.42
  -1  -5  -2    1.03    0.44
  -1  -5  -2    1.40    0.47
  -1  -5  -2    2.60    0.49
  -1   5   2    2.18    0.48
   1   5   2    1.57    0.42
   1  -5  -2    1.93    0.53
   1  -5  -2    1.48    0.39
   1  -5  -2    1.41    0.40
   1   5   2    1.93    0.49
   1   5   2    1.14    0.45
  -1   6   2    0.11    0.42
  -1  -6  -2    0.65    0.47
  -1   6   2   -0.53    0.40
  -1   6   2    0.27    0.44
  -1  -6  -2    0.09    0.50
  -1  -6  -2   -0.33    0.47
   1  -6  -2    1.06    0.45
   1  -6  -2   -0.09    0.44
   1   6   2   -0.25    0.46
   1  -6  -2    0.16    0.40
  -1  -6   2   -0.13    0.35
   1   6   2   -0.35    0.47
   1   6   2   -0.74    0.46
  -1  -7  -2    0.44    0.57
  -1   7   2    1.52    0.53
  -1  -7  -2    1.21    0.57
  -1   7   2    2.11    0.52
  -1  -7  -2    1.76    0.59
  -1   7   2    2.09    0.50
   1   7  -2    1.16    0.59
   1  -7  -2    1.71    0.48
  -1  -7   2    1.74    0.41
   1   7   2    1.19    0.55
   1  -7  -2    1.06    0.50
   1   7   2    1.74    0.53
   1   7   2    2.16    0.63
   1  -7  -2    1.89    0.57
  -1  -8  -2   -0.42    0.53
   1   8  -2   -0.41    0.56
  -1   8   2    0.30    0.50
  -1   8   2    0.12    0.43
  -1  -8  -2    0.54    0.57
  -1   8   2   -0.75    0.47
  -1  -8  -2    0.49    0.48
   1  -8   2    0.27    0.24
  -1  -8   2    0.18    0.38
   1   8   2   -0.86    0.49
   1  -8  -2    0.46    0.55
  -1   8  -2   -0.87    0.53
   1   8   2    0.53    0.55
   1  -8  -2   -0.03    0.42
   1  -8  -2    0.09    0.50
   1   8   2    0.23    0.43
  -1  -9  -2    0.55    0.58
  -1  -9  -2    1.15    0.52
  -1   9   2   -0.26    0.54
  -1   9   2   -1.02    0.52
  -1   9   2    0.55    0.45
   1  -9   2   -0.10    0.27
  -1  -9  -2    0.49    0.63
   1   9  -2   -0.11    0.63
   1  -9  -2   -0.51    0.54
   1   9   2    0.14    0.43
   1  -9  -2   -0.03    0.54
   1   9   2   -0.44    0.56
  -1   9  -2   -0.17    0.60
   1   9   2   -0.87    0.54
  -1  -9   2   -0.57    0.39
  -1  10   2    6.57    0.86
  -1 -10  -2    8.18    0.95
  -1 -10  -2    6.61    0.83
  -1 -10  -2    6.49    0.87
  -1  10   2    7.89    0.87
  -1  10   2    6.75    0.77
   1  10  -2    6.00    0.92
   1 -10   2    7.26    0.65
  -1  10  -2    5.95    0.90
   1  10   2    8.20    0.99
   1 -10  -2    7.41    0.89
   1  10   2    6.70    0.92
  -1 -10   2    7.51    0.75
   1  10   2    7.94    0.81
   1 -10  -2    8.24    0.91
  -1  11   2   -0.51    0.58
  -1  11   2   -0.32    0.45
   1 -11   2    0.11    0.33
  -1 -11  -2    0.28    0.52
   1  11  -2   -0.09    0.52
  -1  11   2   -0.79    0.55
   1  11   2   -0.37    0.61
  -1  11  -2   -0.67    0.62
   1 -11  -2    0.29    0.58
   1 -11  -2   -0.11    0.57
   1  11   2    0.05    0.50
  -1 -11   2    0.31    0.42
   1  11   2    0.62    0.64
  -1 -12  -2   11.23    1.19
   1  12  -2   11.10    1.28
  -1  12   2    9.91    1.17
  -1  12   2   11.24    1.05
   1 -12   2   12.46    0.93
  -1  12   2   11.25    1.18
   1 -12  -2   14.27    1.27
   1  12   2   11.74    1.11
   1  12   2   11.87    1.24
  -1 -12   2   12.07    1.02
  -1  12  -2   13.74    1.34
   1  12   2   13.11    1.21
  -1  13   2    0.86    0.72
   1  13  -2    0.07    0.72
  -1  13   2   -0.39    0.63
  -1 -13  -2   -1.15    0.59
   1 -13   2    0.81    0.39
  -1  13   2    0.97    0.54
   1  13   2    0.56    0.54
  -1 -13   2   -0.22    0.48
  -1  13  -2   -0.43    0.66
   1  13   2    0.44    0.69
   1 -13  -2    0.99    0.65
  -1  14   2    0.57    0.71
  -1 -14  -2    1.17    0.69
   1 -14   2    0.70    0.41
   1  14  -2    1.31    0.81
  -1  14   2   -0.97    0.47
   1 -14  -2    0.22    0.68
  -1  14  -2   -0.08    0.73
   1  14   2    0.20    0.58
   1  14   2   -0.32    0.71
  -1 -14   2    0.59    0.48
  -1 -15  -2   -0.15    0.67
   1  15  -2    1.33    0.83
  -1  15   2   -1.19    0.64
   1 -15   2   -0.01    0.39
  -1  15   2    1.38    0.53
  -1 -15   2    0.48    0.46
   1  15   2   -0.26    0.72
   1 -15  -2    0.77    0.68
   1  15   2    0.25    0.59
  -1  15  -2    0.20    0.72
   1 -16   2    3.77    0.59
   1  16  -2    4.02    1.00
  -1  16   2    3.87    0.72
  -1 -16  -2    5.01    0.86
  -1  16   2    4.27    0.94
  -1  16  -2    3.78    0.97
   1 -16  -2    5.58    0.89
   1  16   2    5.31    0.84
   1  16   2    5.22    1.00
  -1 -16   2    4.74    0.69
  -1  17   2    3.48    0.97
  -1  17   2    3.41    0.72
   1 -17   2    3.54    0.58
  -1 -17  -2    4.04    0.86
   1  17  -2    3.68    1.03
   1 -17  -2    2.96    0.82
   1  17   2    2.80    0.78
  -1 -17   2    4.19    0.68
   1  17   2    3.62    0.99
  -1  17  -2    3.83    1.01
  -1  18   2    3.60    0.77
  -1 -18  -2    5.01    0.90
  -1  18   2    1.82    1.03
   1 -18   2    3.85    0.62
   1  18  -2    3.55    1.11
   1  18   2    3.21    0.82
   1 -18  -2    4.41    0.87
   1  18   2    4.04    1.06
  -1  18  -2    3.14    1.02
  -1 -18   2    2.73    0.66
  -1  19   2   -0.21    0.92
   1  19  -2    1.11    1.03
   1 -19   2    1.50    0.53
  -1 -19  -2    1.55    0.81
  -1  19   2    1.45    0.70
   1 -19  -2    0.29    0.73
  -1  19  -2    2.51    1.02
   1  19   2    2.31    1.00
  -1 -19   2    1.66    0.64
   1  19   2    1.93    0.77
   1  20  -2    4.90    1.25
  -1  20   2    6.39    0.91
  -1 -20  -2    5.05    1.01
  -1  20   2    6.91    1.35
   1 -20   2    5.77    0.75
  -1 -20   2    5.89    0.83
   1  20   2    6.75    1.27
   1 -20  -2    4.14    0.96
  -1  20  -2    3.62    1.22
  -1  21   2    1.16    0.75
   1  21  -2    0.92    1.10
  -1 -21  -2    2.24    0.85
   1 -21   2    1.84    0.61
  -1  21   2    1.14    1.03
   1  21   2    1.89    1.11
   1 -21  -2    1.55    0.84
  -1  21  -2    1.68    1.11
  -1 -21   2    1.61    0.64
   1 -22   2    1.29    0.61
  -1  22   2    1.85    0.84
  -1  22   2    2.98    1.13
  -1 -22  -2    0.85    0.90
   1  22  -2   -0.07    1.11
   1  22   2    2.38    1.13
  -1 -22   2    2.09    0.72
   1 -22  -2    1.21    0.81
  -1  22  -2    1.42    1.14
  -1  23   2    0.00    1.03
   1  23  -2    1.35    1.26
  -1 -23  -2    0.61    0.94
   1  23   2    0.32    1.13
  -1  23  -2   -0.51    1.15
  -1 -23   2   -0.89    0.73
  -1 -24  -2    1.50    1.04
  -1  24   2    3.51    1.30
   1  24  -2    3.52    1.37
  -1 -24   2    1.56    0.80
  -1  24  -2    2.99    1.52
   1  24   2    2.84    1.28
  -1  25   2   -0.02    1.13
  -1 -25  -2   -0.82    0.85
   1  25  -2   -0.57    1.16
  -1 -25   2    0.18    0.72
   1  25   2   -0.50    1.16
  -1  25  -2    0.46    1.34
  -1  26   2    0.85    1.27
  -1 -26  -2   -0.14    0.92
   1  26  -2   -1.29    1.21
  -1  26  -2   -1.24    1.19
   1  26   2    1.90    1.35
  -1  27   2   -1.23    1.29
   1  27  -2    1.02    1.40
  -1 -27  -2    2.37    1.44
   1  27   2   -2.74    1.21
  -1  27  -2   -2.54    1.19
   1  28  -2    2.08    1.53
  -1  28   2    2.38    1.49
  -1  28  -2    1.71    1.46
   1  28   2    1.82    1.48
  -1  29   2   -2.74    1.53
   1  29  -2   -0.57    1.45
  -1  29  -2   -2.68    1.32
   1  29   2    0.78    1.51
  -1  30   2   -0.99    1.37
   1  30  -2    2.91    1.66
   1  30   2   -0.89    1.50
  -1  30  -2    2.20    1.66
   1  31  -2    1.11    1.58
  -1  31   2    0.20    1.47
   1  31   2    0.53    1.55
  -1  31  -2   -2.61    1.42
  -1  32   2    0.99    1.61
   1  32  -2    3.43    1.81
  -1  32  -2    0.22    1.67
   1  32   2   -0.58    1.77
   1  33  -2   -0.19    1.71
  -1  33   2    2.95    1.78
  -1  33  -2    0.46    1.75
   1  33   2    5.50    1.91
   1  34  -2    7.26    2.17
  -1  34   2    9.61    2.31
  -1  34  -2    3.81    1.97
   1  34   2    8.82    2.13
  -1   0   3    0.02    0.23
   1   0   3    0.19    0.25
   1   0  -3    0.27    0.19
  -1   0  -3    0.20    0.21
  -1   0   3    0.08    0.25
  -1   0  -3    0.44    0.24
   1   0   3    0.29    0.19
   1   0  -3   -0.01    0.20
  -1   1   3   -0.06    0.26
   1   1  -3    0.07    0.18
   1  -1   3    0.05    0.18
  -1   1   3    0.64    0.31
   1  -1   3   -0.08    0.18
  -1  -1  -3   -0.21    0.13
   1  -1   3    0.01    0.23
  -1  -1  -3    0.07    0.18
   1   1  -3    0.11    0.16
  -1  -1   3    0.04    0.19
  -1  -1   3    0.09    0.23
   1   1   3    0.72    0.24
   1   1   3   -0.23    0.19
   1  -1  -3    0.00    0.24
   1  -1  -3    0.23    0.21
  -1   1  -3   -0.06    0.18
  -1   2   3    5.01    0.45
  -1   2   3    5.58    0.47
   1   2   3    5.13    0.49
  -1  -2   3    2.89    0.38
  -1   3   3    9.35    0.71
  -1   3   3    9.69    0.71
  -1  -3  -3   10.62    0.82
   1   3   3    8.83    0.75
   1   3   3    8.67    0.75
  -1   3  -3    8.02    0.60
  -1  -4  -3    6.65    0.74
  -1   4   3    6.86    0.65
  -1  -4  -3    6.58    0.70
  -1  -4  -3    6.98    0.71
  -1   4   3    7.74    0.77
  -1   4   3    6.99    0.67
   1   4   3    7.67    0.78
   1   4   3    6.46    0.68
   1  -4  -3    6.79    0.66
   1  -4  -3    6.03    0.75
   1   4   3    8.62    0.74
   1  -4  -3    6.28    0.67
  -1  -5  -3    3.36    0.62
  -1  -5  -3    2.22    0.53
  -1  -5  -3    3.34    0.61
  -1   5   3    2.29    0.47
  -1   5   3    3.27    0.57
  -1   5   3    2.55    0.54
   1  -5  -3    3.11    0.64
   1  -5  -3    1.81    0.46
   1   5   3    2.44    0.54
   1   5   3    3.62    0.60
   1   5   3    2.61    0.54
   1  -5  -3    2.79    0.50
  -1   6   3   -0.07    0.45
  -1  -6  -3   -0.43    0.52
  -1   6   3    0.15    0.53
  -1   6   3    0.22    0.48
  -1  -6  -3    0.13    0.51
  -1  -6  -3    0.05    0.57
   1   6   3    0.28    0.53
   1  -6  -3    0.14    0.46
   1   6   3    0.74    0.52
   1   6   3    0.82    0.48
   1  -6  -3    0.67    0.48
   1  -6  -3    1.07    0.56
  -1   7   3   59.91    3.83
  -1   7   3   60.68    3.84
  -1   7   3   65.66    3.84
  -1  -7  -3   60.33    3.87
  -1  -7  -3   66.50    3.89
  -1  -7  -3   55.57    3.84
   1  -7  -3   60.31    3.81
   1   7   3   58.18    3.87
   1  -7  -3   63.38    3.86
   1   7   3   63.32    3.86
   1   7   3   60.89    3.84
   1  -7  -3   60.80    3.88
  -1  -8  -3    0.65    0.54
  -1  -8  -3    0.17    0.63
  -1   8   3    0.87    0.56
  -1  -8  -3    0.80    0.59
  -1   8   3    0.71    0.54
   1  -8   3    0.53    0.22
  -1   8   3   -0.68    0.49
   1   8   3    0.21    0.57
   1  -8  -3    0.64    0.62
   1   8   3    0.26    0.62
   1   8   3    0.69    0.56
   1  -8  -3    0.42    0.60
   1  -8  -3    0.54    0.50
  -1  -8   3   -0.77    0.37
  -1   9   3   41.30    2.57
  -1  -9  -3   37.87    2.58
   1  -9   3   36.99    2.35
   1   9  -3   37.71    2.67
  -1   9   3   37.96    2.58
  -1  -9  -3   40.58    2.64
  -1  -9  -3   36.99    2.55
  -1   9   3   36.48    2.53
   1  -9  -3   37.74    2.51
  -1  -9   3   36.86    2.44
   1  -9  -3   39.70    2.63
   1   9   3   42.54    2.60
   1   9   3   38.83    2.62
   1  -9  -3   39.28    2.59
   1   9   3   39.07    2.54
   1  10  -3    3.27    0.69
  -1 -10  -3    3.29    0.76
  -1 -10  -3    2.91    0.75
  -1  10   3    2.63    0.67
  -1 -10  -3    3.75    0.79
  -1  10   3    2.71    0.65
   1 -10   3    3.57    0.38
  -1  10   3    3.36    0.58
   1 -10  -3    4.85    0.80
   1  10   3    4.03    0.84
   1  10   3    2.49    0.72
  -1  10  -3    2.77    0.73
   1 -10  -3    2.74    0.76
   1 -10  -3    3.34    0.64
   1  10   3    2.57    0.60
  -1 -10   3    3.46    0.51
   1 -11   3   41.25    2.47
  -1 -11  -3   37.17    2.70
  -1  11   3   42.32    2.68
  -1 -11  -3   41.26    2.72
  -1  11   3   39.94    2.73
  -1  11   3   40.80    2.65
   1  11  -3   42.32    2.82
  -1 -11   3   40.00    2.55
   1 -11  -3   38.63    2.73
  -1  11  -3   39.94    2.78
   1  11   3   38.29    2.76
   1 -11  -3   36.45    2.62
   1  11   3   41.22    2.76
   1 -11  -3   41.81    2.75
   1  11   3   39.66    2.67
   1 -12   3    3.96    0.47
  -1  12   3    2.61    0.79
  -1 -12  -3    5.70    0.88
  -1  12   3    4.49    0.72
  -1  12   3    3.38    0.78
   1  12  -3    4.20    0.90
  -1 -12  -3    3.15    0.75
   1  12   3    3.97    0.76
  -1 -12   3    4.14    0.58
  -1  12  -3    3.09    0.83
   1  12   3    5.23    0.88
   1 -12  -3    4.00    0.83
   1  12   3    4.27    0.85
   1  13  -3   50.13    3.45
   1 -13   3   51.61    3.07
  -1  13   3   47.17    3.34
  -1  13   3   48.49    3.22
  -1 -13  -3   51.10    3.35
  -1  13   3   55.76    3.32
   1  13   3   46.60    3.37
   1 -13  -3   49.99    3.34
  -1  13  -3   45.48    3.38
  -1 -13   3   48.70    3.14
   1  13   3   50.41    3.26
  -1  14   3    7.65    1.05
  -1  14   3    8.46    0.91
  -1 -14  -3    8.46    1.07
   1 -14   3    7.00    0.70
   1  14  -3    7.12    1.12
  -1 -14   3    6.93    0.77
   1  14   3    6.96    1.07
   1 -14  -3    6.93    1.02
  -1  14  -3    7.53    1.10
   1  14   3    9.49    0.99
   1  15  -3    2.79    0.90
  -1  15   3    1.50    0.77
   1 -15   3    2.78    0.45
  -1  15   3    1.37    0.63
  -1 -15  -3    3.19    0.83
   1 -15  -3    2.27    0.76
   1  15   3    1.01    0.78
  -1 -15   3    2.51    0.54
   1  15   3    2.33    0.69
  -1  15  -3    2.42    0.88
  -1  16   3    3.13    0.89
   1 -16   3    3.82    0.52
  -1  16   3    4.09    0.72
   1  16  -3    3.71    1.01
  -1 -16  -3    2.44    0.81
   1 -16  -3    2.76    0.81
   1  16   3    4.51    0.80
  -1  16  -3    3.52    0.96
  -1 -16   3    3.08    0.57
   1  16   3    4.00    0.94
  -1  17   3   10.01    1.08
   1 -17   3    9.97    0.87
  -1  17   3    7.31    1.23
   1  17  -3    9.13    1.36
  -1 -17  -3   11.80    1.27
  -1 -17   3    9.91    0.97
   1  17   3   10.62    1.12
  -1  17  -3    9.59    1.34
   1  17   3    7.22    1.25
   1 -17  -3    9.20    1.17
  -1  18   3    0.38    0.65
  -1 -18  -3   -1.27    0.72
  -1  18   3    0.52    0.85
   1  18  -3    0.71    0.98
   1 -18   3    0.16    0.42
   1  18   3   -0.80    0.82
  -1 -18   3   -0.07    0.50
   1 -18  -3    0.43    0.72
  -1  18  -3   -0.83    0.87
  -1  19   3   -1.35    0.82
   1  19  -3    0.14    1.00
  -1 -19  -3    0.45    0.77
   1 -19   3   -0.94    0.40
  -1  19   3    0.38    0.64
   1 -19  -3   -0.44    0.70
   1  19   3   -1.27    0.83
  -1 -19   3   -0.94    0.49
  -1  19  -3   -1.19    0.89
  -1  20   3   -0.34    0.90
  -1  20   3   -0.43    0.68
   1 -20   3   -1.09    0.41
  -1 -20  -3   -0.02    0.77
   1  20  -3   -0.68    0.97
  -1 -20   3    1.18    0.58
   1 -20  -3    0.98    0.81
   1  20   3    1.08    0.98
  -1  20  -3    0.36    1.03
  -1 -21  -3   23.50    2.12
   1  21  -3   31.30    2.47
  -1  21   3   22.76    2.24
   1 -21   3   22.36    1.67
   1 -21  -3   22.44    2.04
  -1 -21   3   25.27    1.77
  -1  21  -3   18.82    2.19
   1  21   3   22.75    2.27
  -1  22   3   -0.24    0.96
  -1 -22  -3   -0.88    0.86
   1 -22   3   -0.16    0.47
   1  22  -3   -1.49    1.10
  -1 -22   3   -0.23    0.57
  -1  22  -3   -0.01    1.26
   1 -22  -3    0.49    0.86
   1  22   3    1.66    1.12
  -1 -23  -3   40.24    3.20
  -1  23   3   49.29    3.48
   1  23  -3   46.72    3.61
   1  23   3   41.47    3.46
  -1 -23   3   43.45    2.96
  -1  23  -3   41.87    3.50
  -1  24   3    2.67    1.19
  -1 -24  -3   -0.13    0.97
   1  24  -3   -0.56    1.24
   1  24   3    1.07    1.19
  -1 -24   3    1.10    0.70
  -1  24  -3    1.57    1.32
   1  25  -3    1.66    1.31
  -1 -25  -3   -0.48    0.97
  -1  25   3    2.80    1.27
  -1  25  -3    1.49    1.30
  -1 -25   3    1.83    0.75
   1  25   3    3.38    1.34
   1  26  -3    1.68    1.37
  -1  26   3    1.62    1.32
  -1 -26  -3    0.71    1.02
  -1  26  -3    3.16    1.43
   1  26   3    2.21    1.31
  -1 -27  -3    0.71    1.03
  -1  27   3   -1.80    1.40
   1  27  -3    0.29    1.59
  -1  27  -3   -1.13    1.56
   1  27   3    0.31    1.39
   1  28  -3   -2.59    1.29
  -1  28   3   -0.65    1.34
   1  28   3   -0.13    1.36
  -1  28  -3    0.41    1.38
  -1  29   3    2.06    1.50
   1  29  -3   -0.12    1.47
   1  29   3   -1.59    1.32
  -1  29  -3   -0.34    1.42
  -1  30   3   -2.22    1.53
   1  30  -3   -0.20    1.53
  -1  30  -3   -1.67    1.46
   1  30   3   -1.22    1.49
  -1  31   3    3.50    1.64
   1  31  -3    2.30    1.74
  -1  31  -3    2.67    1.74
   1  31   3    2.05    1.65
  -1  32   3    0.40    1.53
   1  32  -3   -1.72    1.61
  -1  32  -3   -0.69    1.66
   1  32   3    1.46    1.90
   1  33  -3    7.83    2.18
  -1  33   3    3.51    1.86
   1  33   3    7.62    2.06
  -1  33  -3    4.01    2.02
   1   0   4    7.41    0.80
  -1   0   4    7.00    0.76
  -1   1   4   11.71    0.76
   1   1  -4    6.61    0.61
   1  -1  -4    3.44    0.64
  -1   1  -4    7.58    0.68
   1   2  -4   13.21    1.00
  -1  -2  -4   13.71    1.02
   1  -2   4   14.39    0.97
   1   2  -4   13.41    0.96
  -1   2   4   14.43    1.05
  -1  -2  -4   14.29    0.99
  -1  -2  -4   15.29    1.12
   1  -2   4   10.56    0.98
   1  -2  -4   13.55    1.01
  -1   2  -4   13.24    0.95
   1   2   4   13.86    1.03
  -1   2  -4   13.78    0.98
   1   2   4   12.27    1.01
   1  -2  -4   14.41    1.03
  -1  -2   4   14.23    1.00
   1  -3   4    0.93    0.27
  -1   3   4    0.89    0.36
  -1   3   4    0.28    0.53
   1  -3   4    1.53    0.41
  -1   3   4    0.33    0.39
   1   3  -4    0.59    0.31
  -1  -3  -4    0.32    0.54
  -1  -3  -4    1.31    0.40
  -1  -3  -4    0.73    0.41
   1  -3  -4    1.87    0.38
   1   3   4    0.26    0.39
   1  -3  -4    0.40    0.38
  -1   3  -4    0.84    0.28
   1   3   4    0.21    0.42
   1   3   4    1.34    0.40
  -1  -3   4    0.79    0.32
   1   4  -4    0.43    0.39
  -1   4   4    0.15    0.40
  -1   4   4    1.22    0.46
  -1  -4  -4    0.96    0.44
  -1   4   4    1.73    0.62
  -1  -4  -4    1.48    0.51
  -1  -4  -4    0.73    0.60
   1   4   4    0.75    0.41
  -1   4  -4    0.95    0.29
   1   4   4    0.11    0.46
   1  -4  -4    1.17    0.64
   1  -4  -4    1.73    0.50
   1   4   4    1.66    0.53
   1  -4  -4    1.09    0.41
  -1   5   4    9.03    0.89
  -1  -5  -4    9.21    1.00
  -1  -5  -4    8.80    0.95
  -1  -5  -4    9.77    0.94
  -1   5   4   10.07    1.01
  -1   5   4    9.38    0.87
   1  -5  -4    9.45    1.03
   1   5   4    9.54    0.95
   1   5   4    9.51    0.97
   1  -5  -4    8.87    0.85
   1   5   4    9.28    0.93
   1  -5  -4    9.60    0.89
  -1  -6  -4   16.52    1.44
  -1   6   4   17.48    1.42
  -1   6   4   17.73    1.32
  -1  -6  -4   15.74    1.38
  -1  -6  -4   16.99    1.36
  -1   6   4   16.18    1.34
   1   6   4   16.76    1.39
   1  -6  -4   19.59    1.35
   1   6   4   18.43    1.43
   1   6   4   18.79    1.39
   1  -6  -4   17.37    1.33
   1  -6  -4   18.25    1.50
  -1  -7  -4   42.66    2.90
  -1  -7  -4   41.47    2.85
  -1   7   4   43.94    2.85
  -1   7   4   48.73    2.86
  -1  -7  -4   41.30    2.84
  -1   7   4   43.63    2.87
   1   7   4   47.05    2.88
   1   7   4   45.78    2.87
   1   7   4   43.02    2.88
   1  -7  -4   43.37    2.82
   1  -7  -4   38.47    2.95
   1  -7  -4   43.75    2.85
  -1  -8  -4   18.37    1.50
  -1   8   4   21.11    1.59
  -1  -8  -4   19.17    1.65
  -1  -8  -4   20.69    1.58
  -1   8   4   18.67    1.47
  -1   8   4   20.11    1.60
   1   8   4   18.89    1.51
   1  -8  -4   19.88    1.48
   1  -8  -4   19.42    1.69
   1   8   4   19.86    1.58
   1  -8  -4   18.52    1.52
   1   8   4   21.17    1.55
  -1   9   4    0.64    0.54
  -1   9   4    2.49    0.68
  -1  -9  -4    0.27    0.63
  -1  -9  -4    1.64    0.66
  -1  -9  -4    0.84    0.63
  -1   9   4    1.51    0.59
   1  -9  -4    1.78    0.62
   1  -9  -4    0.73    0.57
   1   9   4    2.08    0.67
   1   9   4    1.33    0.64
   1   9   4    1.06    0.58
   1  -9  -4    1.04    0.67
  -1  10   4   -0.16    0.62
  -1 -10  -4    0.59    0.61
  -1 -10  -4   -0.29    0.62
   1 -10   4   -0.17    0.26
  -1  10   4    0.07    0.55
  -1  10   4   -0.06    0.51
  -1 -10  -4   -0.66    0.60
   1 -10  -4    0.52    0.56
   1  10   4    0.08    0.62
   1 -10  -4   -0.05    0.72
  -1 -10   4    0.36    0.41
   1  10   4    0.26    0.63
   1  10   4    0.57    0.62
   1 -10  -4    0.91    0.62
   1 -11   4    0.44    0.29
   1  11  -4   -0.18    0.71
  -1  11   4    1.15    0.53
  -1 -11  -4    0.04    0.72
  -1 -11  -4    0.46    0.70
  -1  11   4    0.14    0.57
  -1  11   4   -0.19    0.59
   1 -11  -4    0.54    0.66
   1 -11  -4    0.21    0.57
   1  11   4   -0.10    0.64
   1  11   4   -0.02    0.65
   1 -11  -4    0.06    0.73
  -1 -11   4    0.82    0.44
   1  11   4    0.88    0.61
  -1 -12  -4   10.33    1.16
  -1  12   4   10.58    1.04
  -1 -12  -4    7.95    1.08
   1  12  -4    8.91    1.17
  -1  12   4   10.43    1.14
   1 -12   4    9.60    0.72
  -1  12   4    6.00    0.99
   1  12   4    9.40    1.13
   1 -12  -4   10.42    1.19
  -1  12  -4   10.35    1.16
   1 -12  -4    9.14    1.02
  -1 -12   4    8.13    0.88
   1  12   4   10.86    1.04
   1 -13   4    9.03    0.70
  -1 -13  -4    8.45    1.16
  -1 -13  -4    8.69    1.11
   1  13  -4    7.22    1.13
  -1  13   4    6.86    1.01
  -1  13   4    8.17    0.94
  -1  13  -4    7.19    1.12
   1 -13  -4   10.41    1.22
   1  13   4    8.91    1.00
   1  13   4    6.60    1.07
  -1 -13   4    9.07    0.85
   1 -13  -4    9.67    0.99
   1 -14   4    1.63    0.36
  -1  14   4    1.33    0.74
  -1 -14  -4    1.44    0.77
   1  14  -4    2.57    0.87
  -1  14   4    2.91    0.69
  -1 -14  -4    2.83    0.88
   1 -14  -4    0.17    0.78
  -1 -14   4    2.59    0.52
   1  14   4    0.96    0.76
  -1  14  -4    2.08    0.82
   1  14   4    2.28    0.69
  -1 -15  -4    1.47    0.86
   1  15  -4   -0.04    0.79
  -1  15   4    0.15    0.72
  -1  15   4    0.81    0.63
   1 -15   4    0.42    0.32
  -1  15  -4    0.01    0.79
   1 -15  -4    1.50    0.78
   1  15   4    0.71    0.76
   1  15   4    1.67    0.69
  -1 -15   4    0.51    0.43
  -1  16   4    0.99    0.66
  -1  16   4    0.90    0.77
  -1 -16  -4    1.06    0.85
   1  16  -4    2.40    0.94
   1 -16   4    0.95    0.36
   1  16   4    1.45    0.84
   1  16   4    2.93    0.92
  -1 -16   4    1.40    0.49
   1 -16  -4    0.56    0.75
  -1  16  -4    1.51    0.86
   1  17  -4   23.79    2.05
  -1  17   4   16.65    1.84
   1 -17   4   22.16    1.41
  -1 -17  -4   18.49    1.86
  -1  17   4   19.67    1.70
  -1  17  -4   19.35    2.01
  -1 -17   4   20.53    1.49
   1 -17  -4   20.92    1.85
   1  17   4   18.64    1.92
   1 -18   4    3.67    0.51
  -1 -18  -4    3.16    0.97
  -1  18   4    3.81    1.01
  -1  18   4    4.14    0.87
   1  18  -4    1.83    1.06
   1 -18  -4    1.70    0.89
   1  18   4    3.85    1.07
  -1 -18   4    4.22    0.63
  -1  18  -4    3.11    1.09
  -1 -19  -4    3.25    1.01
   1 -19   4    2.18    0.46
  -1  19   4   -0.01    0.92
   1  19  -4    2.25    1.11
   1 -19  -4    0.69    0.79
  -1 -19   4    1.57    0.52
  -1  19  -4    1.77    1.02
   1  19   4    1.77    1.00
  -1  20   4    6.08    1.24
   1 -20   4    6.54    0.67
   1  20  -4    4.78    1.26
  -1 -20  -4    7.89    1.22
  -1  20  -4    7.39    1.35
   1 -20  -4    6.23    1.12
   1  20   4    4.12    1.20
  -1 -20   4    5.79    0.78
  -1 -21  -4    3.00    1.05
   1 -21   4    2.95    0.51
   1  21  -4    2.42    1.24
  -1  21   4    3.13    1.12
   1 -21  -4    3.21    1.06
   1  21   4    3.10    1.13
  -1 -21   4    2.47    0.64
  -1  21  -4    2.81    1.29
   1 -22   4    0.26    0.40
   1  22  -4   -0.18    1.17
  -1 -22  -4    1.51    0.99
  -1  22   4   -0.56    0.95
   1  22   4   -0.18    1.04
  -1  22  -4   -2.27    1.05
   1 -22  -4   -1.97    0.87
  -1 -22   4   -0.78    0.54
  -1  23   4    7.45    1.39
  -1 -23  -4    5.68    1.26
   1  23  -4    7.02    1.57
  -1 -23   4    6.84    0.90
  -1  23  -4    6.29    1.54
   1  23   4    5.95    1.43
  -1 -24  -4   -0.20    1.01
   1  24  -4    0.88    1.29
  -1  24   4    1.13    1.14
   1  24   4    0.28    1.14
  -1  24  -4   -2.41    1.32
  -1 -24   4   -1.64    0.58
  -1 -25  -4    0.27    1.06
  -1  25   4    3.81    1.33
   1  25  -4    3.05    1.44
  -1  25  -4    2.64    1.38
   1  25   4    3.89    1.33
   1  26  -4    0.00    1.36
  -1  26   4   -1.54    1.16
  -1 -26  -4   -0.52    1.00
   1  26   4    0.82    1.24
  -1  26  -4    1.95    1.41
   1  27  -4    3.03    1.59
  -1  27   4    1.94    1.44
  -1 -27  -4    2.82    1.16
  -1  27  -4    0.96    1.49
   1  27   4    2.21    1.48
  -1  28   4    1.93    1.60
   1  28  -4    2.56    1.58
   1  28   4   -0.82    1.36
  -1  28  -4    2.62    1.75
   1  29  -4   -0.34    1.47
  -1  29   4   -2.27    1.35
  -1  29  -4    0.46    1.47
   1  29   4   -1.68    1.59
  -1  30   4    5.56    1.71
   1  30  -4    3.52    1.79
   1  30   4    1.66    1.62
  -1  30  -4    1.44    1.63
  -1  31   4    1.60    1.49
   1  31  -4   -2.34    1.49
   1  31   4    0.40    1.59
  -1  31  -4   -0.52    1.59
  -1  32   4   -0.05    1.53
   1  32  -4    3.69    1.92
  -1  32  -4   -5.04    1.41
   1  32   4   -2.79    1.71
   1  33  -4   -1.71    1.71
  -1  33   4   -0.68    1.78
  -1  33  -4    0.66    1.78
   1  33   4    0.30    1.72
   1   0  -5    3.36    0.69
  -1   0  -5    2.33    0.51
   1   0   5    2.69    0.49
  -1   0   5    2.86    0.67
   1   0  -5    2.67    0.59
  -1   0   5    2.52    0.61
  -1   0  -5    2.27    0.65
   1   0   5    2.04    0.65
   1   1  -5    0.61    0.54
   1   1  -5    0.53    0.45
   1  -1   5    0.01    0.45
  -1  -1  -5   -0.05    0.56
  -1  -1  -5    0.80    0.51
  -1   1   5    0.18    0.60
   1  -1   5    0.41    0.42
   1  -1   5   -0.81    0.49
  -1   1   5   -0.19    0.55
  -1  -1   5    0.89    0.47
  -1  -1   5    0.13    0.52
   1  -1  -5    0.19    0.56
   1   1   5    0.87    0.53
  -1   1  -5    0.76    0.51
  -1   1  -5    0.08    0.54
   1   1   5   -0.04    0.51
  -1   2   5   28.11    2.00
   1   2  -5   28.53    1.88
   1  -2   5   27.81    1.82
  -1   2   5   22.82    1.94
  -1  -2  -5   29.28    1.89
  -1   2   5   28.96    1.91
   1  -2   5   27.39    1.84
   1   2  -5   29.03    1.83
  -1  -2  -5   26.09    1.89
  -1  -2  -5   28.06    1.91
   1  -2   5   27.56    1.87
  -1  -2   5   28.31    1.83
   1   2   5   28.80    1.89
   1  -2  -5   25.80    1.89
  -1   2  -5   25.64    1.82
  -1   2  -5   26.05    1.86
   1   2   5   26.88    1.89
   1  -2  -5   30.94    1.90
   1  -3   5   41.63    2.68
  -1   3   5   42.06    2.83
   1  -3   5   42.28    2.61
  -1  -3  -5   45.15    2.72
  -1  -3  -5   38.70    2.71
  -1  -3  -5   41.86    2.75
  -1   3   5   41.39    2.70
  -1   3   5   46.26    2.72
   1   3  -5   43.04    2.64
   1  -3  -5   35.61    2.69
  -1   3  -5   40.21    2.66
   1   3   5   45.35    2.74
   1  -3  -5   43.40    2.70
   1   3   5   42.68    2.72
   1   3   5   40.98    2.70
  -1   3  -5   40.88    2.62
  -1  -3   5   42.29    2.64
   1   4  -5    8.96    0.84
  -1   4   5    8.48    1.05
  -1   4   5    7.13    0.81
  -1  -4  -5    8.76    0.93
   1  -4   5    8.84    0.71
  -1   4   5   11.05    0.91
  -1  -4  -5    8.85    1.04
  -1  -4  -5    9.31    0.93
   1  -4   5    9.99    0.90
   1   4   5    7.96    0.88
  -1   4  -5    8.94    0.75
   1   4   5    9.46    0.93
   1  -4  -5    6.54    1.04
   1  -4  -5    8.39    0.88
   1  -4  -5    8.77    0.88
   1   4   5   11.93    1.07
  -1   5   5    5.22    0.83
  -1  -5  -5    3.70    0.71
  -1  -5  -5    4.80    0.83
  -1  -5  -5    3.91    0.64
  -1   5   5    3.75    0.66
   1   5  -5    3.37    0.58
  -1   5   5    3.33    0.59
   1   5   5    4.00    0.72
   1  -5  -5    2.83    0.59
   1  -5  -5    3.72    0.85
  -1   5  -5    3.73    0.47
   1   5   5    4.21    0.66
   1  -5  -5    3.33    0.69
   1   5   5    3.67    0.73
  -1  -6  -5    1.86    0.76
  -1   6   5    1.61    0.54
  -1  -6  -5    2.29    0.65
  -1   6   5    1.74    0.61
  -1   6   5    3.61    0.78
  -1  -6  -5    2.02    0.61
   1   6   5    1.19    0.61
   1  -6  -5    2.31    0.57
  -1   6  -5    2.12    0.41
   1  -6  -5    1.55    0.75
   1  -6  -5    2.49    0.61
   1   6   5    2.15    0.68
   1   6   5    1.08    0.64
  -1  -7  -5  170.63   10.44
  -1   7   5  178.61   10.48
  -1   7   5  176.81   10.43
  -1  -7  -5  180.24   10.46
  -1  -7  -5  174.65   10.49
  -1   7   5  166.08   10.42
   1   7   5  177.44   10.45
   1  -7  -5  165.10   10.50
   1  -7  -5  189.07   10.45
   1  -7  -5  155.48   10.39
   1   7   5  157.81   10.43
   1   7   5  178.49   10.46
  -1   8   5    8.26    0.95
  -1  -8  -5    7.63    0.97
  -1  -8  -5    8.82    1.03
  -1   8   5   10.41    1.06
  -1   8   5   10.66    1.06
  -1  -8  -5    7.74    1.09
   1  -8  -5    9.28    0.97
   1   8   5    7.67    0.97
   1   8   5   10.00    1.05
   1   8   5   10.53    1.05
   1  -8  -5    7.05    1.07
   1  -8  -5    9.26    0.98
  -1  -9  -5   36.15    2.23
  -1   9   5   33.20    2.17
  -1  -9  -5   31.65    2.25
  -1   9   5   28.05    2.13
  -1   9   5   30.58    2.16
  -1  -9  -5   29.42    2.14
   1   9   5   25.70    2.17
   1   9   5   30.61    2.16
   1   9   5   25.83    2.15
   1  -9  -5   29.19    2.32
   1  -9  -5   29.94    2.08
   1  -9  -5   31.92    2.15
  -1 -10  -5    2.85    0.82
  -1  10   5    2.92    0.70
  -1  10   5    3.20    0.73
  -1  10   5    3.64    0.73
  -1 -10  -5    2.38    0.75
   1 -10  -5    3.48    0.73
   1  10   5    2.15    0.70
   1 -10  -5    2.75    0.83
   1  10   5    4.53    0.83
   1  10   5    2.31    0.73
   1 -10  -5    2.52    0.72
  -1  11   5    5.76    0.91
  -1 -11  -5    5.79    0.88
  -1  11   5    5.56    0.83
  -1  11   5    3.65    0.79
   1 -11   5    4.23    0.48
  -1 -11  -5    4.82    1.02
   1  11   5    4.63    0.82
   1  11   5    6.21    1.00
   1 -11  -5    4.60    0.76
   1  11   5    5.03    0.89
   1 -11  -5    4.59    0.92
  -1  12   5   14.93    1.30
  -1  12   5   11.27    1.12
   1 -12   5   10.55    0.81
  -1 -12  -5   10.09    1.25
  -1  12   5   12.23    1.26
  -1 -12  -5    9.08    1.18
   1 -12  -5   10.60    1.13
   1 -12  -5   10.07    1.26
   1  12   5   10.63    1.23
   1  12   5   11.69    1.16
  -1 -12   5   10.65    0.96
   1 -13   5    6.06    0.58
  -1 -13  -5    6.87    1.15
  -1  13   5    4.93    0.93
  -1 -13  -5    6.95    1.06
   1  13  -5    6.04    1.07
  -1  13   5    6.10    0.93
   1 -13  -5    7.34    1.08
   1  13   5    5.87    1.00
   1  13   5    6.86    0.99
  -1  13  -5    5.25    1.02
  -1 -13   5    6.83    0.71
   1 -13  -5    7.83    0.96
  -1 -14  -5    9.88    1.32
   1  14  -5   14.83    1.48
   1 -14   5   12.22    0.88
  -1  14   5   13.45    1.40
  -1  14   5   12.68    1.29
  -1 -14  -5   12.53    1.32
   1  14   5   14.16    1.40
   1 -14  -5   11.30    1.42
  -1  14  -5   11.50    1.36
   1 -14  -5   10.49    1.21
  -1 -14   5   11.83    1.01
   1  14   5   11.25    1.32
  -1 -15  -5    1.49    0.80
   1  15  -5    1.58    0.87
  -1 -15  -5    2.35    0.86
   1 -15   5    2.29    0.37
  -1  15   5    2.13    0.67
  -1  15   5    2.23    0.82
  -1  15  -5    1.39    0.83
  -1 -15   5    3.43    0.53
   1 -15  -5    2.00    0.90
   1 -15  -5    1.86    0.67
   1  15   5    2.50    0.86
   1 -16   5   13.80    1.00
   1  16  -5   14.99    1.50
  -1 -16  -5   14.03    1.46
  -1  16   5   15.82    1.63
  -1 -16  -5   13.29    1.58
  -1  16   5   15.22    1.54
   1 -16  -5   13.82    1.58
  -1 -16   5   13.43    1.14
   1  16   5   12.81    1.49
  -1  16  -5   14.73    1.59
  -1 -17  -5   56.46    4.01
   1  17  -5   58.91    4.08
   1 -17   5   58.03    3.55
  -1  17   5   55.33    3.97
   1 -17  -5   57.79    3.99
  -1  17  -5   60.75    4.07
   1  17   5   58.81    4.02
  -1 -17   5   57.76    3.65
  -1 -18  -5    2.56    1.04
   1  18  -5    0.23    1.01
   1 -18   5    2.30    0.40
  -1  18   5    0.29    0.88
  -1 -18   5    2.37    0.55
   1 -18  -5    0.84    0.95
  -1  18  -5    0.68    1.00
   1  18   5    3.23    1.01
   1  19  -5    2.80    1.09
   1 -19   5    1.88    0.39
  -1 -19  -5    1.57    0.99
  -1  19   5    0.71    0.93
  -1  19  -5    1.78    1.04
   1 -19  -5    3.21    1.01
   1  19   5   -0.64    0.91
  -1 -19   5    2.93    0.58
  -1 -20  -5    1.70    0.98
   1 -20   5    1.32    0.37
  -1  20   5    1.31    0.97
   1  20  -5   -0.20    1.04
   1 -20  -5    0.43    0.86
  -1 -20   5    1.18    0.50
   1  20   5    1.27    1.13
  -1  20  -5    1.03    1.03
   1  21  -5    9.30    1.55
   1 -21   5    9.38    0.78
  -1  21   5   12.07    1.55
  -1 -21  -5    9.35    1.41
   1 -21  -5    7.84    1.35
  -1 -21   5   10.76    0.99
   1  21   5    5.81    1.39
  -1  21  -5    9.61    1.57
  -1  22   5   -0.12    1.13
  -1 -22  -5   -2.25    0.90
   1  22  -5    0.73    1.21
  -1 -22   5   -0.84    0.52
   1  22   5    0.16    1.06
  -1  22  -5    0.55    1.13
   1  23  -5   18.86    2.33
  -1 -23  -5   23.42    2.20
  -1  23   5   24.63    2.29
   1  23   5   22.84    2.35
  -1  23  -5   20.00    2.32
  -1 -23   5   21.00    1.62
  -1 -24  -5    2.97    1.20
   1  24  -5    2.86    1.53
  -1  24   5    4.80    1.34
  -1 -24   5    3.80    0.69
   1  24   5    1.73    1.37
  -1  24  -5    1.85    1.37
  -1  25   5    1.00    1.38
  -1 -25  -5    3.37    1.16
   1  25  -5    0.35    1.35
   1  25   5    1.58    1.20
  -1  25  -5    0.16    1.22
  -1 -26  -5    9.02    1.57
  -1  26   5    6.47    1.61
   1  26  -5   10.00    1.89
  -1  26  -5    9.06    1.76
   1  26   5    8.62    1.66
  -1  27   5    7.11    1.73
   1  27  -5   10.78    1.98
  -1 -27  -5    8.33    1.55
   1  27   5   13.59    2.00
  -1  27  -5   10.21    1.92
  -1  28   5   -0.40    1.33
   1  28  -5   -1.81    1.39
  -1  28  -5   -0.66    1.64
   1  28   5   -1.90    1.31
  -1  29   5    0.86    1.44
   1  29  -5   -1.00    1.51
   1  29   5    1.78    1.52
  -1  29  -5    2.20    1.57
  -1  30   5    1.85    1.48
   1  30  -5   -2.13    1.56
   1  30   5    0.63    1.51
  -1  30  -5    0.71    1.65
  -1  31   5    2.31    1.77
   1  31  -5    2.36    1.78
   1  31   5    1.19    1.63
  -1  31  -5   -0.18    1.58
   1  32  -5    1.29    1.80
  -1  32   5    3.11    1.68
  -1  32  -5   -1.55    1.85
   1  32   5    1.07    1.83
  -1  33   5    4.96    1.88
   1  33  -5    1.56    2.11
   1  33   5    4.66    1.94
  -1  33  -5    6.34    2.24
  -1   0   6    0.68    0.67
   1   0  -6    1.59    0.68
   1   0   6    1.20    0.52
   1   0   6    0.04    0.55
  -1   0  -6    0.77    0.72
  -1   0   6    1.36    0.74
  -1   0  -6    0.31    0.72
   1   0   6    1.27    0.76
   1   0  -6    0.55    0.77
   1   1  -6   34.74    2.24
  -1   1   6   28.79    2.33
  -1   1   6   32.82    2.31
   1  -1   6   33.55    2.27
   1  -1   6   31.79    2.23
   1  -1   6   31.78    2.32
  -1  -1  -6   29.44    2.27
   1   1  -6   37.72    2.35
  -1  -1  -6   33.06    2.34
  -1   1   6   32.83    2.27
  -1   1  -6   29.93    2.27
  -1  -1   6   36.51    2.30
  -1   1  -6   32.63    2.33
   1  -1  -6   26.73    2.30
  -1  -1   6   34.45    2.24
   1   1   6   36.87    2.33
   1   1   6   33.95    2.31
   1   2  -6   12.58    1.15
  -1  -2  -6   12.43    1.18
   1  -2   6   13.03    1.19
   1   2  -6   12.74    1.16
  -1   2   6   11.38    1.21
  -1  -2  -6   13.46    1.19
   1  -2   6   10.26    1.02
   1  -2   6   13.45    1.19
  -1  -2  -6   12.08    1.16
  -1   2   6   10.96    1.23
  -1   2   6   11.14    1.27
   1  -2  -6   13.41    1.20
  -1  -2   6   12.25    1.08
  -1   2  -6   12.70    1.15
   1   2   6   14.33    1.28
   1   2   6   13.26    1.17
  -1  -2   6   15.30    1.19
  -1   2  -6   11.38    1.11
  -1   3   6    1.34    0.62
  -1  -3  -6    1.47    0.63
   1   3  -6    1.11    0.48
   1   3  -6    1.62    0.61
   1  -3   6    1.81    0.48
  -1  -3  -6   -0.22    0.56
   1  -3   6    1.31    0.57
  -1  -3  -6    1.41    0.58
  -1   3   6    1.11    0.61
  -1   3  -6    1.35    0.50
   1  -3  -6    1.61    0.56
   1   3   6    0.56    0.53
  -1   3  -6    0.78    0.54
   1  -3  -6    0.76    0.60
   1   3   6    0.88    0.49
   1   3   6    1.53    0.56
  -1  -3   6    1.07    0.54
  -1   4   6    4.19    0.89
   1  -4   6    2.48    0.58
  -1   4   6    3.21    0.68
  -1  -4  -6    2.17    0.69
  -1  -4  -6    3.12    0.87
  -1  -4  -6    2.20    0.62
  -1   4   6    2.72    0.59
   1   4  -6    2.52    0.53
   1  -4   6    3.22    0.48
  -1   4  -6    2.79    0.61
  -1   4  -6    2.69    0.49
   1   4   6    3.19    0.64
   1  -4  -6    2.61    0.68
  -1  -4   6    3.25    0.53
   1   4   6    2.65    0.78
   1   4   6    2.84    0.70
   1  -4  -6    1.50    0.57
  -1  -5  -6    3.71    0.75
  -1   5   6    2.55    0.60
  -1  -5  -6    2.99    0.87
   1   5  -6    3.19    0.55
  -1   5   6    3.31    0.88
  -1  -5  -6    3.36    0.58
  -1   5   6    3.48    0.71
   1   5   6    4.44    0.80
   1   5   6    3.48    0.74
  -1   5  -6    3.21    0.49
   1  -5  -6    1.92    0.69
   1   5   6    2.45    0.56
   1  -5  -6    2.96    0.67
   1  -5  -6    3.96    0.64
  -1   6   6    3.07    0.64
  -1  -6  -6    4.95    0.79
  -1  -6  -6    3.88    0.70
  -1   6   6    4.22    0.90
   1   6  -6    2.88    0.60
  -1   6   6    4.23    0.80
  -1  -6  -6    3.50    0.90
  -1   6  -6    4.16    0.54
   1  -6  -6    2.72    0.68
   1  -6  -6    2.91    0.90
   1   6   6    4.89    0.80
   1  -6  -6    4.26    0.67
   1   6   6    4.17    0.83
   1   6   6    4.42    0.72
  -1   7   6   16.82    1.38
  -1  -7  -6   19.50    1.45
  -1   7   6   18.15    1.40
  -1   7   6   15.48    1.52
  -1  -7  -6   17.44    1.59
  -1  -7  -6   16.36    1.39
   1   7   6   17.74    1.49
   1  -7  -6   14.62    1.59
   1  -7  -6   15.78    1.39
   1   7   6   14.48    1.42
  -1   7  -6   15.38    1.21
   1  -7  -6   18.59    1.40
   1   7   6   16.96    1.41
  -1  -8  -6   55.22    3.51
  -1  -8  -6   52.21    3.35
  -1  -8  -6   47.03    3.34
  -1   8   6   50.37    3.42
  -1   8   6   52.52    3.35
  -1   8   6   51.02    3.35
   1  -8  -6   51.96    3.35
   1   8   6   49.87    3.39
   1  -8  -6   54.07    3.36
   1  -8  -6   46.90    3.48
   1   8   6   50.54    3.39
   1   8   6   53.94    3.39
  -1  -9  -6    7.96    1.08
  -1   9   6    7.48    0.99
  -1   9   6    8.60    1.05
  -1  -9  -6    7.30    1.10
  -1  -9  -6    8.72    1.02
  -1   9   6    7.50    0.94
   1  -9  -6    7.44    0.95
   1  -9  -6    8.28    1.15
   1  -9  -6    6.89    0.93
   1   9   6   10.51    1.10
   1   9   6    7.37    1.00
   1   9   6    5.21    0.92
  -1  10   6    2.34    0.72
  -1  10   6    3.11    0.78
  -1  10   6    3.67    0.78
  -1 -10  -6    3.61    0.91
  -1 -10  -6    3.45    0.80
   1 -10  -6    2.39    0.76
   1  10   6    3.50    0.79
   1  10   6    3.04    0.83
   1  10   6    2.49    0.76
   1 -10  -6    3.17    0.79
   1 -10  -6    2.83    0.90
  -1 -11  -6    1.33    0.86
  -1  11   6    1.83    0.70
  -1  11   6    1.14    0.76
  -1 -11  -6    1.59    0.81
  -1  11   6    1.94    0.73
   1  11   6    1.85    0.71
   1 -11  -6    0.97    0.67
   1 -11  -6    0.07    0.94
   1  11   6    0.64    0.70
  -1 -12  -6    1.45    0.84
  -1  12   6    1.01    0.69
  -1 -12  -6    1.49    0.82
  -1  12   6    2.37    0.81
   1 -12  -6    1.58    0.72
   1 -12  -6   -0.80    0.91
   1  12   6    2.32    0.74
   1  12   6    0.51    0.69
  -1  13   6   13.11    1.34
   1 -13   6   12.21    0.87
  -1 -13  -6   13.04    1.42
  -1  13   6   10.92    1.23
  -1 -13  -6   12.85    1.36
  -1 -13   6   11.28    0.99
   1 -13  -6    8.94    1.39
   1 -13  -6   10.37    1.20
   1  13   6   11.64    1.31
  -1  14   6   12.03    1.32
  -1 -14  -6   14.34    1.49
   1 -14   6   11.26    0.88
   1  14  -6   10.28    1.39
  -1 -14  -6   11.80    1.26
   1  14   6   11.79    1.34
   1 -14  -6   14.38    1.28
  -1 -14   6   12.15    1.02
   1 -14  -6   11.46    1.41
  -1 -15  -6    2.00    0.80
   1  15  -6    3.58    0.84
  -1 -15  -6    2.50    0.93
   1 -15   6    2.84    0.38
  -1  15   6    3.77    0.88
   1 -15  -6    0.54    0.85
  -1 -15   6    1.87    0.50
   1  15   6    3.05    0.91
  -1  15  -6    1.99    0.90
   1 -15  -6    2.31    0.79
   1  16  -6   44.69    3.34
  -1 -16  -6   49.46    3.45
   1 -16   6   46.91    2.87
  -1 -16  -6   42.45    3.19
  -1  16   6   45.72    3.31
   1 -16  -6   40.62    3.38
  -1 -16   6   48.09    2.98
   1 -16  -6   47.11    3.18
   1  16   6   50.51    3.38
  -1  16  -6   50.98    3.41
  -1 -17  -6   19.42    2.00
  -1 -17  -6   25.29    2.26
   1  17  -6   26.60    2.23
   1 -17   6   22.53    1.53
  -1  17   6   23.77    2.09
  -1  17  -6   22.11    2.15
   1  17   6   27.47    2.19
   1 -17  -6   24.11    2.21
  -1 -17   6   23.81    1.67
  -1  18   6   45.11    3.24
   1  18  -6   47.24    3.39
   1 -18   6   44.91    2.70
  -1 -18  -6   40.20    3.29
  -1 -18   6   42.23    2.80
   1 -18  -6   39.12    3.24
  -1  18  -6   49.71    3.36
   1  18   6   41.65    3.25
   1 -19   6    9.23    0.72
  -1 -19  -6    8.06    1.40
   1  19  -6    9.66    1.48
  -1  19   6    9.98    1.37
   1  19   6   10.70    1.45
   1 -19  -6    8.19    1.37
  -1 -19   6    9.76    0.93
  -1  19  -6    7.80    1.41
  -1 -20  -6    7.05    1.33
   1  20  -6    6.31    1.35
  -1  20   6    3.97    1.14
   1  20   6    5.83    1.23
   1 -20  -6    4.78    1.19
  -1 -20   6    5.54    0.70
  -1  20  -6    3.66    1.26
   1  21  -6    0.99    1.14
  -1 -21  -6    1.74    1.14
  -1  21   6    1.43    1.04
   1 -21  -6    0.73    0.98
  -1 -21   6    2.60    0.54
   1  21   6    2.87    1.13
  -1  21  -6    0.98    1.09
  -1  22   6    6.96    1.34
   1  22  -6    7.80    1.55
  -1 -22  -6    8.75    1.47
  -1  22  -6    4.86    1.42
  -1 -22   6    6.79    0.79
   1  22   6    7.06    1.39
  -1  23   6   13.76    1.77
   1  23  -6    9.99    1.75
  -1 -23  -6   10.83    1.62
  -1 -23   6    8.94    0.97
  -1  23  -6    9.44    1.82
   1  23   6    9.39    1.62
  -1 -24  -6    4.68    1.36
   1  24  -6    8.02    1.64
  -1  24   6    4.15    1.32
  -1  24  -6    5.70    1.52
   1  24   6   10.80    1.62
  -1 -25  -6    3.97    1.34
   1  25  -6    3.49    1.45
  -1  25   6    4.09    1.36
  -1  25  -6    5.58    1.53
   1  25   6    5.15    1.45
   1  26  -6   12.40    2.05
  -1 -26  -6    6.00    1.63
  -1  26   6   13.33    1.86
   1  26   6   13.47    1.94
  -1  26  -6   13.79    1.99
   1  27  -6    6.27    1.69
  -1  27   6    3.60    1.45
  -1 -27  -6    5.08    1.40
  -1  27  -6    3.92    1.60
   1  27   6    4.44    1.60
   1  28  -6   10.93    2.08
  -1  28   6    9.00    1.82
  -1  28  -6   11.99    2.17
   1  28   6   10.75    2.03
  -1  29   6    7.08    1.87
   1  29  -6    2.84    1.74
  -1  29  -6    5.14    1.76
   1  29   6    2.73    1.58
  -1  30   6    3.66    1.66
   1  30  -6    5.55    1.89
   1  30   6    2.69    1.60
  -1  30  -6    2.77    1.71
   1  31  -6   -0.24    1.90
  -1  31   6   -0.78    1.62
  -1  31  -6   -0.20    1.57
   1  31   6   -1.30    1.56
   1  32  -6   -2.84    1.63
  -1  32   6    0.94    1.62
  -1  32  -6    1.74    1.75
   1  32   6    2.70    1.92
  -1  33   6    0.64    1.59
   1  33  -6    0.25    1.83
   1  33   6   -0.19    1.67
  -1  33  -6    0.20    1.77
  -1   0  -7   23.36    1.88
   1   0  -7   21.42    1.80
  -1   0   7   22.44    1.87
  -1   0   7   23.78    1.80
   1   0   7   20.69    1.72
   1   0   7   25.85    1.85
   1   0  -7   24.04    1.91
   1   0   7   22.23    1.87
  -1   0  -7   23.36    1.88
   1  -1   7    2.89    0.80
   1  -1   7    2.51    0.75
   1  -1   7    1.46    0.72
  -1   1   7    2.66    0.86
   1   1  -7    1.31    0.72
  -1  -1  -7    1.45    0.84
  -1   1   7    1.19    0.84
  -1  -1  -7    2.12    0.84
   1   1  -7    2.53    0.91
  -1   1   7    1.72    0.79
   1  -1  -7    2.00    0.84
   1   1   7    2.04    0.65
   1   1   7    2.45    0.83
  -1  -1   7    0.61    0.67
  -1  -1   7    3.09    0.83
  -1   1  -7    2.29    0.90
   1  -2   7    5.87    0.79
   1   2  -7    6.52    0.84
  -1  -2  -7    6.17    0.89
  -1   2   7    6.83    1.01
  -1  -2  -7    6.14    0.96
  -1  -2  -7    4.55    1.00
  -1   2   7    4.77    0.96
   1   2  -7    6.54    0.97
   1  -2   7    7.81    1.00
  -1   2   7    5.44    1.04
   1  -2   7    6.10    0.91
   1   2   7    6.10    0.98
  -1   2  -7    5.25    0.84
  -1   2  -7    6.45    0.96
  -1  -2   7    6.52    0.88
  -1  -2   7    6.13    0.96
   1   2   7    5.84    0.95
   1  -2  -7    6.67    1.01
  -1  -3  -7   40.43    2.49
  -1  -3  -7   38.37    2.49
  -1  -3  -7   34.09    2.58
   1   3  -7   35.66    2.37
  -1   3   7   35.93    2.49
   1   3  -7   32.94    2.43
   1  -3   7   33.65    2.44
   1  -3   7   37.50    2.36
  -1   3   7   31.96    2.58
   1  -3  -7   36.44    2.49
   1  -3  -7   36.18    2.42
  -1  -3   7   35.59    2.36
  -1   3  -7   34.52    2.42
   1   3   7   36.89    2.47
   1   3   7   37.93    2.56
  -1   3  -7   32.45    2.36
   1   4  -7    2.88    0.69
  -1   4   7    2.64    0.90
  -1   4   7    2.78    0.72
  -1  -4  -7    1.18    0.70
  -1  -4  -7    1.86    0.88
   1  -4   7    1.07    0.68
   1   4  -7    1.26    0.58
   1  -4   7    2.67    0.54
  -1  -4  -7    2.58    0.67
   1  -4  -7    1.88    0.71
  -1  -4   7    1.79    0.57
   1   4   7    2.91    0.73
  -1   4  -7    3.05    0.56
   1   4   7    0.85    0.75
  -1   4  -7    1.85    0.66
   1   4   7    2.36    0.55
   1  -4  -7    3.52    0.67
   1  -5   7   42.98    2.78
   1   5  -7   39.28    2.71
  -1  -5  -7   44.44    2.92
   1  -5   7   41.77    2.67
  -1   5   7   42.70    2.83
  -1  -5  -7   40.53    2.83
  -1  -5  -7   41.97    2.83
  -1   5   7   44.04    2.99
  -1   5   7   39.57    2.80
   1   5   7   47.55    2.88
   1   5   7   40.78    2.83
   1   5   7   45.31    2.88
   1  -5  -7   40.92    2.82
   1  -5  -7   42.39    2.81
  -1   5  -7   43.11    2.69
  -1  -6  -7   12.53    1.29
  -1  -6  -7   10.39    1.03
  -1   6   7    7.94    0.94
  -1  -6  -7    9.32    1.08
   1   6  -7    9.03    0.88
  -1   6   7    9.46    1.11
  -1   6   7    9.88    1.05
   1   6   7    8.08    1.00
   1  -6  -7   10.15    1.11
  -1   6  -7    7.81    0.82
   1   6   7   10.55    1.09
   1  -6  -7    9.03    0.97
   1  -6  -7    7.25    1.20
   1   6   7   10.09    1.16
  -1   7   7  205.32   12.17
  -1   7   7  209.85   12.10
  -1  -7  -7  215.19   12.10
  -1   7   7  180.23   12.05
   1   7  -7  202.24   12.00
  -1  -7  -7  203.53   12.19
  -1  -7  -7  189.81   12.07
   1   7   7  196.90   12.09
   1  -7  -7  189.92   12.05
   1   7   7  190.41   12.08
   1  -7  -7  210.68   12.08
   1  -7  -7  191.28   12.19
   1   7   7  216.51   12.15
  -1   7  -7  193.72   11.94
  -1  -8  -7    8.57    1.21
  -1  -8  -7    9.32    1.09
  -1   8   7    9.22    1.17
  -1   8   7    7.86    0.95
   1   8  -7    7.50    0.88
  -1  -8  -7    6.50    0.90
  -1   8   7   10.88    1.11
   1  -8  -7    8.34    0.98
   1  -8  -7    8.87    1.06
   1   8   7   11.03    1.15
   1   8   7    7.60    1.01
  -1   8  -7    7.85    0.83
   1   8   7    8.74    1.12
   1  -8  -7    6.86    1.17
  -1  -9  -7   10.93    1.35
  -1  -9  -7   11.02    1.17
  -1   9   7   12.23    1.27
  -1   9   7   11.73    1.30
  -1   9   7    9.62    1.12
   1  -9  -7   10.22    1.18
   1  -9  -7   11.98    1.16
  -1   9  -7    9.94    0.96
   1   9   7   11.13    1.25
   1  -9  -7    9.96    1.35
   1   9   7   11.45    1.29
   1   9   7    7.90    1.11
  -1 -10  -7    1.22    0.77
  -1  10   7    2.07    0.80
  -1 -10  -7    1.06    0.88
  -1  10   7    2.09    0.71
  -1  10   7    0.28    0.74
   1 -10  -7    1.32    0.78
   1 -10  -7    1.66    0.90
   1  10   7    2.15    0.77
   1  10   7    1.23    0.73
  -1 -11  -7    0.19    0.71
  -1 -11  -7    2.02    0.92
  -1  11   7    1.81    0.78
  -1  11   7    0.52    0.68
   1 -11  -7    1.58    0.71
   1 -11  -7   -0.79    0.83
   1  11   7   -0.19    0.67
  -1 -12  -7    1.99    1.07
  -1  12   7    1.73    0.75
  -1 -12  -7    3.43    0.87
   1  12   7    3.28    0.84
   1 -12  -7    2.05    0.79
   1 -12  -7    1.87    0.95
  -1 -13  -7   46.42    3.25
  -1 -13  -7   48.50    3.37
  -1  13   7   49.43    3.27
   1 -13  -7   44.00    3.35
   1  13   7   47.63    3.29
   1 -13  -7   46.13    3.18
  -1  14   7    0.45    0.71
   1 -14   7   -0.09    0.31
  -1 -14  -7    0.28    0.78
  -1 -14  -7    1.32    0.91
   1  14   7    0.11    0.72
   1 -14  -7    1.23    0.89
   1 -14  -7    0.52    0.72
  -1 -14   7   -0.30    0.43
   1  15  -7   27.35    2.28
  -1 -15  -7   28.40    2.30
   1 -15   7   26.30    1.71
  -1  15   7   24.83    2.14
  -1 -15  -7   26.17    2.08
   1 -15  -7   25.76    2.39
  -1 -15   7   26.41    1.83
   1 -15  -7   25.92    2.06
   1  15   7   30.43    2.23
  -1  16   7    4.48    0.99
  -1 -16  -7    4.19    1.27
  -1 -16  -7    3.10    0.94
   1  16  -7    3.21    1.05
   1 -16   7    2.85    0.43
   1 -16  -7    2.69    0.89
  -1 -16   7    2.73    0.60
  -1  16  -7    4.42    1.08
   1  16   7    3.29    1.00
   1 -16  -7    1.73    1.02
  -1 -17  -7  195.07   12.15
  -1 -17  -7  200.67   12.29
   1 -17   7  201.67   11.81
  -1  17   7  189.63   12.19
   1  17  -7  201.48   12.29
   1  17   7  200.17   12.24
  -1 -17   7  198.60   11.90
   1 -17  -7  191.93   12.28
  -1  17  -7  213.46   12.30
   1 -17  -7  188.24   12.08
   1 -18   7   17.35    1.23
  -1 -18  -7   18.82    1.97
  -1  18   7   22.32    1.97
   1  18  -7   21.23    1.89
  -1 -18  -7   17.79    1.83
   1 -18  -7   18.91    1.68
  -1  18  -7   18.67    1.96
   1  18   7   18.22    1.93
   1 -18  -7   18.73    1.91
  -1 -18   7   18.10    1.40
  -1 -19  -7   20.89    2.00
  -1 -19  -7   19.35    2.22
   1 -19   7   22.93    1.49
   1  19  -7   24.76    2.28
  -1  19   7   22.46    2.11
   1 -19  -7   21.27    2.22
   1  19   7   20.82    2.14
  -1 -19   7   24.52    1.62
  -1  19  -7   22.00    2.20
   1  20  -7    1.10    1.13
  -1  20   7   -0.37    1.06
  -1 -20  -7    1.75    1.14
   1 -20  -7    1.07    1.07
  -1  20  -7    1.95    1.09
   1  20   7    1.90    1.03
  -1 -20   7    0.81    0.49
  -1  21   7    0.71    0.99
   1  21  -7    1.91    1.16
  -1 -21  -7    0.41    1.09
  -1  21  -7   -0.10    1.04
   1  21   7    0.41    1.02
  -1 -21   7    2.10    0.52
   1  22  -7   -1.77    1.11
  -1 -22  -7    1.81    1.12
  -1  22   7    1.51    1.02
   1  22   7   -0.46    1.00
  -1 -22   7    0.39    0.47
  -1  22  -7   -0.41    1.12
  -1  23   7   32.01    2.82
   1  23  -7   30.12    2.96
  -1 -23  -7   36.77    2.95
  -1 -23   7   31.50    2.17
  -1  23  -7   32.06    2.95
   1  23   7   35.11    3.07
  -1  24   7   -0.68    1.20
   1  24  -7   -0.13    1.24
  -1 -24  -7   -0.28    1.13
  -1  24  -7    0.16    1.19
   1  24   7    0.14    1.11
  -1 -25  -7   11.24    1.68
  -1  25   7    5.24    1.44
   1  25  -7    7.28    1.68
  -1  25  -7    3.59    1.48
   1  25   7    7.59    1.54
  -1  26   7    3.92    1.40
  -1 -26  -7    3.71    1.35
   1  26  -7    4.30    1.60
   1  26   7    4.86    1.51
  -1  26  -7    1.43    1.45
  -1  27   7   40.14    3.41
   1  27  -7   36.64    3.49
  -1  27  -7   40.79    3.52
   1  27   7   34.75    3.36
   1  28  -7    2.07    1.63
  -1  28   7    4.28    1.64
  -1  28  -7    4.29    1.58
   1  28   7    2.61    1.47
  -1  29   7   18.35    2.41
   1  29  -7   25.40    2.81
   1  29   7   22.50    2.62
  -1  29  -7   18.22    2.57
  -1  30   7    1.73    1.56
   1  30  -7    0.65    1.77
  -1  30  -7    0.57    1.63
   1  30   7    1.22    1.70
   1  31  -7    3.35    1.78
  -1  31   7    2.01    1.58
   1  31   7    3.52    1.75
  -1  31  -7    2.44    1.69
  -1  32   7   -0.70    1.51
   1  32  -7   -1.09    1.71
  -1  32  -7   -1.36    1.73
   1  32   7    0.31    1.83
   1  33  -7    3.76    1.98
  -1  33   7    2.38    1.68
  -1  33  -7    4.40    1.98
   1  33   7    3.87    1.87
  -1   0   8   27.27    2.21
   1   0  -8   25.00    2.14
  -1   0  -8   28.66    2.22
   1   0   8   30.49    2.10
   1   0   8   29.97    2.19
   1   0   8   27.28    2.20
  -1   0   8   27.49    2.13
  -1   0  -8   25.59    2.22
   1   0  -8   32.42    2.31
  -1   0   8   30.96    2.14
  -1   1   8   15.04    1.44
  -1   1   8   13.49    1.54
  -1  -1  -8   14.96    1.47
  -1  -1  -8   13.01    1.47
   1   1  -8   13.69    1.53
   1  -1   8   14.13    1.40
   1  -1   8   15.16    1.44
  -1   1   8   18.10    1.59
   1  -1   8   15.80    1.45
   1   1  -8   12.08    1.35
   1  -1  -8   14.25    1.53
  -1  -1   8   12.55    1.43
  -1   1  -8   14.71    1.53
   1   1   8   13.03    1.46
  -1  -1   8   14.94    1.37
   1   1   8   15.23    1.48
  -1  -2  -8   18.98    1.75
  -1   2   8   18.10    1.64
   1   2  -8   20.05    1.53
  -1  -2  -8   18.14    1.63
  -1  -2  -8   18.23    1.51
   1  -2   8   16.17    1.51
  -1   2   8   19.05    1.76
   1  -2   8   16.14    1.57
   1   2  -8   20.29    1.63
  -1   2   8   18.38    1.67
   1  -2   8   20.51    1.65
  -1  -2   8   20.39    1.59
  -1  -2   8   18.93    1.50
   1  -2  -8   18.27    1.66
   1   2   8   17.27    1.61
   1   2   8   18.07    1.68
  -1   2  -8   16.12    1.62
  -1   2  -8   19.83    1.58
  -1  -3  -8    1.55    0.83
   1  -3   8    1.87    0.71
  -1   3   8    1.38    0.69
  -1   3   8    1.81    0.74
  -1  -3  -8    3.22    0.78
   1   3  -8    1.71    0.72
  -1   3   8    2.09    0.79
   1   3  -8    0.32    0.58
  -1  -3  -8    1.46    0.70
   1  -3   8    3.54    0.73
   1  -3   8    1.85    0.63
  -1   3  -8    2.24    0.68
   1  -3  -8    0.73    0.66
   1   3   8    2.23    0.75
  -1   3  -8    2.28    0.74
  -1  -3   8    2.05    0.63
   1   3   8    1.11    0.83
   1  -3  -8    1.76    0.80
  -1   4   8   62.58    4.17
  -1  -4  -8   64.34    4.20
   1  -4   8   64.85    4.19
   1   4  -8   63.00    4.15
   1  -4   8   66.12    4.06
   1   4  -8   65.94    4.10
  -1  -4  -8   74.74    4.23
  -1  -4  -8   64.19    4.32
  -1   4   8   66.33    4.32
   1  -4  -8   65.01    4.20
  -1  -4   8   68.02    4.10
   1   4   8   61.73    4.16
  -1   4  -8   62.99    4.14
   1   4   8   60.51    4.13
   1   4   8   63.05    4.25
   1  -4  -8   69.76    4.19
  -1   4  -8   61.68    4.07
  -1   5   8   -0.06    0.61
   1   5  -8    1.07    0.65
   1  -5   8   -0.06    0.65
  -1  -5  -8    0.32    0.89
  -1  -5  -8    0.39    0.62
  -1   5   8   -0.78    0.55
  -1   5   8    0.26    0.65
  -1  -5  -8    0.46    0.71
   1   5  -8    0.57    0.56
   1  -5   8    0.74    0.50
   1  -5  -8    0.48    0.61
   1   5   8    0.31    0.67
   1   5   8    0.24    0.59
  -1   5  -8   -0.04    0.57
   1  -5  -8    0.47    0.69
   1   5   8   -1.02    0.74
  -1  -5   8   -0.55    0.50
  -1   5  -8   -0.50    0.52
  -1   6   8  232.83   13.83
   1   6  -8  225.07   13.75
  -1  -6  -8  252.62   13.87
  -1  -6  -8  214.41   13.84
   1  -6   8  234.65   13.80
  -1  -6  -8  228.82   13.97
  -1   6   8  245.81   13.87
  -1   6   8  242.20   13.97
   1  -6  -8  204.44   13.92
   1  -6  -8  218.23   13.83
   1  -6  -8  241.56   13.85
   1   6   8  238.03   13.88
  -1   6  -8  224.53   13.71
   1   6   8  214.89   13.87
   1   6   8  218.95   13.84
  -1   7   8    5.44    1.03
  -1   7   8    4.23    0.78
  -1  -7  -8    4.09    0.88
   1   7  -8    5.21    0.74
  -1   7   8    5.63    0.91
  -1  -7  -8    4.78    0.84
  -1  -7  -8    5.84    1.13
   1  -7  -8    4.17    0.77
  -1   7  -8    4.76    0.65
   1   7   8    4.70    0.83
   1  -7  -8    2.85    0.87
   1   7   8    6.79    0.98
   1   7   8    5.56    0.88
   1  -7  -8    4.68    0.87
  -1  -8  -8  167.17   10.58
   1   8  -8  173.33   10.36
  -1  -8  -8  166.48   10.45
  -1   8   8  182.00   10.57
  -1   8   8  162.30   10.43
  -1   8   8  187.15   10.49
   1  -8  -8  164.64   10.42
   1  -8  -8  180.03   10.45
   1   8   8  165.09   10.46
   1   8   8  174.30   10.50
  -1   8  -8  167.80   10.30
   1   8   8  173.44   10.48
   1  -8  -8  162.55   10.58
  -1   9   8   10.57    1.49
  -1  -9  -8    9.88    1.33
  -1   9   8    9.77    1.15
  -1  -9  -8    8.21    1.12
  -1   9   8    6.40    1.01
   1   9  -8    8.08    0.94
   1   9   8    6.82    1.04
  -1   9  -8    8.54    0.86
   1  -9  -8    8.02    1.30
   1  -9  -8   10.24    1.17
  -1 -10  -8    2.81    0.86
  -1  10   8    3.75    0.79
   1  10  -8    2.81    0.66
  -1 -10  -8    4.77    1.07
   1 -10  -8    2.09    0.78
  -1  10  -8    2.70    0.60
   1  10   8    1.67    0.75
   1 -10  -8    2.83    1.02
  -1 -11  -8    5.26    0.95
  -1 -11  -8    3.16    1.04
  -1  11   8    1.34    0.75
   1 -11  -8    2.41    0.86
  -1  11  -8    2.48    0.63
   1 -11  -8    2.85    1.03
   1  11   8    2.78    0.80
  -1  12   8    0.29    0.77
  -1 -12  -8    0.42    0.76
  -1 -12  -8   -1.32    1.01
   1 -12  -8   -1.53    0.87
   1  12   8    0.17    0.71
   1 -12  -8    0.17    0.75
  -1 -13  -8    0.03    0.93
  -1 -13  -8   -0.39    0.83
  -1  13   8    1.00    0.75
   1 -13  -8    1.69    0.99
   1 -13  -8    2.28    0.83
   1  13   8    0.59    0.77
  -1  14   8    1.28    0.75
  -1 -14  -8    0.92    0.99
  -1 -14  -8    1.69    0.83
   1 -14  -8    1.60    0.82
   1  14   8    1.08    0.81
   1 -14  -8    0.80    0.96
  -1 -15  -8   -0.21    0.80
   1 -15   8    1.48    0.39
  -1  15   8    2.29    0.97
  -1 -15  -8    2.54    1.18
   1 -15  -8    0.73    1.12
   1  15   8    1.86    0.88
   1 -15  -8    0.77    0.77
  -1 -16  -8  119.35    7.73
  -1  16   8  128.06    7.80
  -1 -16  -8  123.75    7.90
   1 -16   8  120.35    7.39
   1  16   8  118.86    7.79
   1 -16  -8  127.69    7.70
  -1 -16   8  128.66    7.48
   1 -16  -8  113.97    7.86
   1  17  -8   10.14    1.51
  -1 -17  -8   12.75    1.47
  -1 -17  -8    8.54    1.60
  -1  17   8    8.54    1.31
   1 -17   8    8.75    0.79
   1 -17  -8   10.72    1.35
  -1 -17   8    9.63    0.99
  -1  17  -8    8.57    1.45
   1  17   8   12.46    1.45
   1 -17  -8    9.73    1.58
   1 -18   8   85.94    5.27
  -1 -18  -8   88.19    5.67
  -1  18   8   90.62    5.79
  -1 -18  -8   92.05    5.96
   1  18  -8   89.62    5.87
   1  18   8   87.19    5.80
  -1 -18   8   87.47    5.38
  -1  18  -8   87.01    5.82
   1 -18  -8   89.25    5.86
   1 -18  -8   81.20    5.61
  -1 -19  -8   10.03    1.44
  -1 -19  -8    9.51    1.58
  -1  19   8   10.96    1.50
   1 -19   8   12.04    0.84
   1  19  -8   10.54    1.60
  -1 -19   8   12.72    1.05
   1  19   8   10.91    1.55
  -1  19  -8   11.92    1.63
   1 -19  -8   11.97    1.42
   1 -19  -8   12.85    1.72
  -1 -20  -8    3.81    1.11
  -1 -20  -8    2.74    1.18
   1  20  -8    3.00    1.20
  -1  20   8    3.01    1.24
  -1  20  -8    2.89    1.17
  -1 -20   8    4.46    0.62
   1  20   8    2.82    1.26
  -1  21   8    0.06    0.99
   1  21  -8   -1.01    1.06
  -1 -21  -8   -2.45    0.92
  -1 -21   8   -0.13    0.46
  -1  21  -8   -0.41    1.08
   1  21   8   -0.03    1.00
  -1  22   8   -0.10    1.01
   1  22  -8    1.25    1.26
  -1 -22  -8    2.77    1.19
  -1  22  -8   -1.42    1.12
   1  22   8   -0.88    1.07
  -1 -22   8    1.48    0.50
  -1 -23  -8    6.92    1.40
  -1  23   8    4.17    1.32
   1  23  -8    5.41    1.49
  -1 -23   8    5.57    0.72
  -1  23  -8    6.43    1.54
   1  23   8    4.05    1.33
  -1 -24  -8    1.69    1.28
  -1  24   8    3.13    1.27
   1  24  -8    1.27    1.32
  -1  24  -8   -0.21    1.18
   1  24   8    0.98    1.17
  -1  25   8    1.68    1.29
   1  25  -8    1.52    1.40
  -1 -25  -8   -0.57    1.18
   1  25   8    2.91    1.24
  -1  25  -8    2.69    1.36
   1  26  -8   33.19    2.97
  -1  26   8   22.48    2.58
  -1 -26  -8   26.76    2.73
  -1  26  -8   23.60    2.71
   1  26   8   25.27    2.78
  -1  27   8    3.69    1.61
   1  27  -8    0.62    1.45
   1  27   8    0.06    1.26
  -1  27  -8    3.02    1.54
  -1  28   8   39.37    3.44
   1  28  -8   36.96    3.60
  -1  28  -8   40.63    3.59
   1  28   8   35.66    3.43
   1  29  -8    6.34    1.79
  -1  29   8    6.66    1.76
   1  29   8    5.64    1.77
  -1  29  -8    9.08    2.01
   1  30  -8   20.83    2.76
  -1  30   8   22.42    2.72
  -1  30  -8   25.77    2.99
   1  30   8   22.66    2.71
  -1  31   8    1.27    1.53
   1  31  -8    1.98    1.75
   1  31   8   -0.36    1.51
  -1  31  -8   -1.95    1.61
   1  32  -8   -1.32    1.64
  -1  32   8    1.28    1.58
  -1  32  -8   -0.72    1.70
   1  32   8    1.00    1.85
  -1  33   8    0.27    1.50
   1  33  -8    2.09    1.89
   1  33   8   -1.67    1.62
  -1  33  -8    0.12    1.73
   1   0  -9   76.61    5.47
   1   0   9   85.27    5.55
  -1   0  -9   86.39    5.58
  -1   0   9   95.17    5.58
   1   0   9   82.56    5.45
   1   0   9   91.11    5.53
   1   0  -9   87.47    5.58
  -1   0   9   81.65    5.46
  -1   0   9   91.99    5.57
  -1  -1  -9   13.63    1.56
   1   1  -9   14.90    1.60
  -1   1   9   13.55    1.54
  -1  -1  -9   12.73    1.48
   1  -1   9   14.99    1.58
  -1   1   9   14.99    1.58
   1   1  -9   13.97    1.41
   1  -1   9   11.57    1.31
  -1   1   9   13.64    1.46
   1  -1   9   15.50    1.50
   1  -1  -9   13.49    1.58
   1   1   9   14.34    1.39
  -1  -1   9   14.38    1.39
   1   1   9   16.85    1.55
  -1  -1   9   13.66    1.47
   1   1   9   14.06    1.51
  -1   1  -9   14.00    1.57
  -1   2   9   16.51    1.60
   1  -2   9   13.79    1.41
   1   2  -9   13.45    1.53
  -1   2   9   13.82    1.55
   1  -2   9   16.11    1.47
  -1  -2  -9   15.87    1.66
  -1   2   9   15.70    1.48
  -1  -2  -9   14.97    1.53
   1  -2   9   14.90    1.50
  -1  -2  -9   14.33    1.53
   1   2  -9   14.71    1.42
   1   2   9   16.01    1.55
   1   2   9   16.79    1.44
  -1   2  -9   16.52    1.59
  -1  -2   9   17.90    1.53
   1  -2  -9   14.47    1.62
  -1  -2   9   16.52    1.39
  -1  -3  -9   16.65    1.55
  -1   3   9   15.47    1.54
   1   3  -9   16.12    1.40
   1  -3   9   16.72    1.36
   1  -3   9   17.02    1.46
   1   3  -9   14.90    1.49
   1  -3   9   16.29    1.61
  -1   3   9   16.86    1.71
  -1  -3  -9   13.45    1.49
  -1  -3  -9   20.46    1.58
  -1   3   9   16.62    1.60
  -1   3  -9   15.23    1.44
   1  -3  -9   17.28    1.57
   1  -3  -9   16.01    1.57
   1   3   9   15.57    1.45
   1   3   9   14.61    1.51
  -1  -3   9   18.59    1.52
  -1   3  -9   15.38    1.51
  -1  -3   9   17.14    1.39
  -1  -4  -9   32.40    2.10
   1   4  -9   26.65    1.95
  -1   4   9   26.90    2.04
   1  -4   9   24.95    1.99
  -1   4   9   28.41    2.23
   1   4  -9   25.36    2.00
   1  -4   9   27.54    1.88
  -1  -4  -9   27.51    2.23
  -1  -4  -9   27.39    2.07
   1  -4  -9   24.32    2.04
   1   4   9   24.29    1.99
   1   4   9   25.80    2.02
  -1  -4   9   28.60    1.89
  -1   4  -9   22.73    1.95
  -1   4  -9   22.16    1.89
   1  -4  -9   25.31    2.02
   1  -5   9  168.50   10.13
  -1   5   9  163.76   10.24
  -1  -5  -9  185.36   10.19
   1   5  -9  159.76   10.14
  -1  -5  -9  161.51   10.28
   1  -5   9  172.78   10.03
  -1   5   9  169.77   10.17
   1   5  -9  161.73   10.07
  -1  -5  -9  149.51   10.15
   1   5   9  151.10   10.13
  -1   5  -9  165.15   10.05
   1  -5  -9  159.22   10.17
   1   5   9  159.76   10.19
   1   5   9  177.76   10.18
  -1  -5   9  166.43   10.05
  -1   5  -9  169.77   10.13
   1  -5  -9  181.46   10.18
  -1  -6  -9   -0.04    0.94
  -1   6   9    1.43    0.73
   1   6  -9    1.24    0.62
  -1  -6  -9    1.28    0.78
   1  -6   9    2.37    0.75
  -1   6   9    0.68    0.93
  -1  -6  -9   -0.53    0.83
  -1   6   9    0.31    0.63
   1   6  -9    0.77    0.72
   1  -6   9    1.15    0.52
   1   6   9    1.26    1.04
   1  -6  -9    0.23    0.74
  -1   6  -9    0.26    0.65
   1   6   9    0.96    0.71
   1   6   9    0.63    0.64
  -1   6  -9    0.31    0.53
  -1  -6   9    1.05    0.51
   1  -6  -9    0.42    0.65
  -1  -7  -9   64.25    4.49
  -1   7   9   63.77    4.37
  -1  -7  -9   69.78    4.41
  -1   7   9   68.13    4.38
   1  -7   9   68.66    4.34
   1   7  -9   64.42    4.25
   1   7   9   67.78    4.40
   1  -7  -9   73.68    4.43
   1  -7  -9   65.52    4.40
   1   7   9   74.92    4.43
  -1   7  -9   64.92    4.23
  -1  -8  -9    1.43    1.02
  -1  -8  -9    0.65    0.81
   1   8  -9    0.51    0.59
  -1   8   9   -0.09    0.62
  -1   8   9    1.46    0.90
  -1   8  -9    0.73    0.50
   1  -8  -9   -0.21    0.70
   1  -8  -9    1.40    1.01
   1   8   9    0.70    0.66
  -1  -9  -9    4.55    0.93
  -1   9   9    2.17    0.78
   1   9  -9    4.66    0.77
  -1  -9  -9    4.23    0.99
   1   9   9    5.23    0.90
   1  -9  -9    4.70    0.93
  -1   9  -9    4.08    0.65
   1  -9  -9    8.54    1.28
   1  10  -9   22.08    1.61
  -1 -10  -9   17.99    1.73
  -1 -10  -9   18.45    1.93
  -1  10   9   17.05    1.67
   1 -10  -9   18.45    1.96
   1  10   9   20.01    1.72
  -1  10  -9   19.06    1.47
   1 -10  -9   19.10    1.70
   1  11  -9    5.36    0.82
  -1  11   9    6.00    0.94
  -1 -11  -9    6.03    1.11
  -1 -11  -9    4.61    1.19
   1  11   9    5.14    0.97
  -1  11  -9    3.52    0.71
   1 -11  -9    3.34    1.12
   1 -11  -9    5.39    1.00
  -1 -12  -9   24.97    2.34
  -1  12   9   24.96    2.09
   1  12  -9   28.41    2.02
  -1 -12  -9   24.16    2.13
  -1  12  -9   27.71    1.91
   1 -12  -9   23.59    2.30
   1 -12  -9   28.02    2.06
   1  12   9   27.20    2.10
  -1 -13  -9    3.42    1.30
  -1  13   9    3.68    0.93
  -1 -13  -9    6.28    1.06
  -1  13  -9    5.47    0.81
   1 -13  -9    6.08    0.99
   1  13   9    5.15    1.02
   1 -13  -9    3.87    1.18
  -1  14   9    6.44    1.09
  -1 -14  -9    7.92    1.41
  -1 -14  -9    8.99    1.29
   1  14   9    8.09    1.19
   1 -14  -9    6.94    1.17
   1 -14  -9    7.23    1.48
  -1 -15  -9   32.52    2.54
  -1 -15  -9   32.16    2.73
  -1  15   9   34.40    2.54
   1 -15  -9   29.75    2.44
   1  15   9   33.05    2.54
   1 -15  -9   29.71    2.68
  -1  16   9    0.62    0.87
  -1 -16  -9   -0.34    0.94
  -1 -16  -9   -0.92    1.19
   1 -16   9   -0.21    0.39
   1  16   9    0.96    0.88
   1 -16  -9    0.44    1.07
   1 -16  -9   -0.48    0.86
  -1  17   9   24.53    2.25
  -1 -17  -9   27.26    2.48
   1 -17   9   25.79    1.70
  -1 -17  -9   26.34    2.22
   1  17   9   28.48    2.33
   1 -17  -9   25.20    2.13
   1 -17  -9   19.13    2.41
  -1 -17   9   25.84    1.83
  -1  18   9   36.98    2.89
  -1 -18  -9   32.02    2.69
  -1 -18  -9   34.63    2.94
   1 -18   9   34.07    2.19
   1  18  -9   34.13    2.87
   1  18   9   36.43    2.83
  -1 -18   9   35.13    2.33
  -1  18  -9   34.46    2.85
   1 -18  -9   35.78    2.64
   1 -18  -9   33.64    2.89
  -1 -19  -9   13.31    1.94
   1  19  -9   13.84    1.74
  -1  19   9   13.55    1.62
  -1 -19  -9   12.91    1.64
   1 -19   9   12.45    0.93
  -1  19  -9   13.67    1.72
   1 -19  -9   14.02    1.56
   1  19   9   13.19    1.68
  -1 -19   9   13.41    1.12
  -1 -20  -9    1.75    1.34
  -1  20   9    2.21    1.18
   1  20  -9    3.05    1.19
   1 -20   9    2.20    0.35
  -1 -20  -9    1.98    1.08
  -1 -20   9    3.03    0.55
  -1  20  -9    1.79    1.14
   1 -20  -9    1.21    0.94
   1  20   9    3.19    1.15
  -1  21   9    0.18    0.98
  -1 -21  -9   -1.56    1.02
  -1 -21  -9   -0.09    0.93
   1  21  -9   -0.54    1.09
  -1 -21   9   -0.14    0.44
  -1  21  -9   -2.29    1.18
   1  21   9   -0.60    1.00
  -1  22   9    3.87    1.24
  -1 -22  -9    3.56    1.32
   1  22  -9    3.52    1.38
  -1 -22   9    5.86    0.68
  -1  22  -9    4.26    1.39
   1  22   9    4.03    1.32
   1  23  -9   -1.64    1.06
  -1  23   9    0.10    1.05
  -1 -23  -9   -0.14    1.12
  -1  23  -9   -2.03    1.11
   1  23   9    0.30    1.13
  -1  24   9   -0.18    1.08
   1  24  -9   -0.30    1.24
  -1 -24  -9   -0.13    1.08
  -1  24  -9    0.16    1.20
   1  24   9   -0.55    1.08
   1  25  -9    0.39    1.36
  -1 -25  -9   -0.24    1.24
  -1  25   9   -0.41    1.18
  -1  25  -9   -1.57    1.26
   1  25   9    0.85    1.26
   1  26  -9   -1.70    1.32
  -1  26   9   -1.73    1.18
   1  26   9   -1.89    1.25
  -1  26  -9    1.48    1.47
   1  27  -9    3.33    1.64
  -1  27   9    4.06    1.56
   1  27   9    6.97    1.69
  -1  27  -9    6.34    1.87
   1  28  -9   16.23    2.39
  -1  28   9   15.80    2.23
   1  28   9   18.69    2.37
  -1  28  -9   18.11    2.38
   1  29  -9   21.45    2.73
  -1  29   9   19.02    2.50
  -1  29  -9   23.98    2.85
   1  29   9   21.76    2.73
   1  30  -9    3.08    1.82
  -1  30   9    4.52    1.78
  -1  30  -9    2.11    1.67
   1  30   9    1.77    1.53
   1  31  -9    4.18    2.09
  -1  31   9    2.80    1.63
   1  31   9    5.03    1.77
  -1  31  -9    4.75    1.85
  -1  32   9   -1.77    1.44
   1  32  -9   -2.65    1.61
  -1  32  -9   -0.01    1.71
   1  32   9    0.49    1.89
   1   0 -10  170.73   11.09
   1   0  10  192.31   11.05
   1   0  10  178.57   10.96
  -1   0  10  178.99   11.07
  -1   0  10  180.84   11.03
   1   0  10  184.59   11.08
  -1   0 -10  173.04   11.08
  -1   0  10  176.74   10.98
  -1  -1 -10    3.45    0.89
   1  -1  10    3.81    0.87
   1   1 -10    3.81    0.94
   1   1 -10    4.50    1.14
  -1   1  10    4.88    0.99
  -1  -1 -10    3.04    1.05
  -1   1  10    5.77    0.97
   1  -1  10    3.20    1.00
  -1   1  10    6.01    1.16
   1  -1  10    5.44    1.02
   1   1  10    2.35    0.98
   1  -1 -10    4.00    1.09
  -1  -1  10    4.24    0.92
  -1  -1  10    3.91    1.01
   1   1  10    4.64    1.05
  -1   1 -10    2.42    1.09
   1   1  10    4.63    0.93
  -1  -1  10    4.13    1.01
  -1  -2 -10    6.82    1.28
  -1   2  10   11.11    1.30
   1  -2  10   10.87    1.27
   1   2 -10    8.64    1.33
  -1  -2 -10    8.80    1.33
   1   2 -10    8.34    1.14
   1  -2  10   10.95    1.30
   1  -2  10    8.32    1.08
  -1   2  10   11.47    1.33
  -1   2  10    9.38    1.37
  -1   2 -10    8.91    1.36
  -1  -2  10   12.11    1.35
   1   2  10    9.13    1.17
   1  -2 -10    7.72    1.29
  -1  -2  10    9.05    1.14
   1   2  10   11.49    1.40
  -1   3  10    3.67    0.88
   1  -3  10    2.29    0.87
   1   3 -10    3.48    0.81
   1  -3  10    4.17    0.91
  -1   3  10    5.02    0.88
  -1  -3 -10    3.62    0.89
  -1  -3 -10    1.83    1.04
  -1  -3 -10    3.98    1.05
   1   3 -10    3.58    0.96
  -1   3  10    3.22    0.98
   1  -3  10    3.21    0.82
   1   3  10    2.74    0.99
   1  -3 -10    2.45    0.87
  -1  -3  10    5.14    0.85
   1  -3 -10    1.01    0.91
  -1   3 -10    2.11    0.76
  -1  -3  10    3.86    0.92
  -1   3 -10    3.59    0.95
   1   3  10    3.42    0.92
  -1   4  10  108.73    6.96
  -1   4  10  108.97    6.94
  -1  -4 -10  105.77    6.96
   1  -4  10  115.43    6.91
   1   4 -10  104.64    6.82
   1  -4  10  118.05    6.82
   1   4 -10  101.22    6.89
  -1  -4 -10  109.34    7.06
  -1   4 -10   96.45    6.80
  -1   4 -10  115.68    6.93
   1   4  10  113.94    6.94
   1  -4 -10  124.40    6.97
   1  -4 -10  113.93    6.98
  -1  -4  10  110.76    6.82
   1   5 -10    5.04    0.89
   1  -5  10    7.37    1.06
  -1   5  10    6.39    1.07
   1  -5  10    6.31    0.83
  -1  -5 -10    4.92    1.24
   1   5 -10    6.80    1.07
  -1  -5 -10    6.57    1.10
  -1   5 -10    2.98    0.82
   1  -5 -10    6.55    1.11
  -1  -5  10    7.45    0.92
  -1   5 -10    6.07    0.98
   1   5  10    5.51    1.02
   1  -5 -10    6.22    1.02
   1   6 -10  219.95   13.16
   1  -6  10  232.34   13.24
  -1  -6 -10  207.80   13.27
  -1   6  10  238.26   13.30
   1   6 -10  218.30   13.25
   1  -6  10  231.91   13.12
  -1  -6 -10  207.19   13.39
  -1   6 -10  210.44   13.12
  -1  -6  10  214.85   13.13
   1  -6 -10  205.84   13.26
   1   6  10  217.84   13.27
  -1   6 -10  207.66   13.21
   1   6  10  219.85   13.26
  -1  -7 -10    0.37    0.76
  -1  -7 -10    0.32    1.01
   1   7 -10    0.07    0.55
   1  -7  10   -0.45    0.68
   1   7 -10    0.77    0.80
  -1   7  10    0.55    0.65
  -1   7 -10    0.47    0.58
  -1   7 -10    0.95    0.70
   1   7  10    0.56    0.70
   1  -7 -10    0.13    0.80
   1  -8  10    4.30    0.86
  -1   8  10    3.64    0.85
  -1  -8 -10    5.29    1.01
  -1  -8 -10    3.94    1.21
   1   8 -10    4.77    0.78
   1   8  10    3.44    0.88
  -1   8 -10    5.19    0.73
   1  -8 -10    5.51    0.97
  -1   9  10   13.38    1.34
  -1  -9 -10   11.86    1.59
   1   9 -10   10.66    1.14
   1  -9  10   10.64    1.17
  -1  -9 -10   11.35    1.42
  -1   9 -10   11.93    1.06
   1   9  10   10.31    1.26
   1  -9 -10   13.47    1.42
   1  -9 -10    9.19    1.38
   1  10 -10   37.11    2.49
  -1  10  10   36.80    2.63
  -1 -10 -10   32.68    2.66
  -1 -10 -10   36.31    2.91
  -1  10 -10   35.89    2.42
   1 -10 -10   37.47    2.61
   1  10  10   34.58    2.65
   1 -10 -10   34.58    2.88
   1  11 -10    3.31    0.76
  -1 -11 -10    5.17    1.24
  -1 -11 -10    4.21    1.07
  -1  11  10    3.09    0.86
   1  11  10    2.08    0.86
   1 -11 -10    1.21    1.08
  -1  11 -10    3.87    0.70
   1 -11 -10    1.78    0.91
  -1 -12 -10    1.87    1.13
  -1 -12 -10    1.91    0.83
  -1  12  10    1.82    0.81
   1  12 -10    2.01    0.72
   1  12  10    1.34    0.83
   1 -12 -10    3.83    1.00
   1 -12 -10    0.63    1.02
  -1  12 -10    1.45    0.62
   1  13 -10    2.34    0.76
  -1  13  10    2.78    0.86
  -1 -13 -10    2.28    1.15
  -1 -13 -10    2.07    0.89
   1 -13 -10    1.63    0.92
   1  13  10    1.12    0.82
  -1  13 -10    1.98    0.67
   1 -13 -10    0.80    1.23
   1  14 -10   25.62    2.01
  -1  14  10   28.74    2.21
  -1 -14 -10   26.23    2.14
  -1 -14 -10   22.03    2.39
  -1  14 -10   25.68    1.94
   1  14  10   27.59    2.26
   1 -14 -10   25.39    2.42
   1 -14 -10   26.17    2.09
  -1 -15 -10    0.01    1.06
  -1  15  10    0.54    0.81
  -1 -15 -10   -0.53    0.94
   1 -15 -10   -0.48    1.06
   1  15  10    0.20    0.83
   1 -15 -10   -0.41    0.86
  -1  15 -10   -0.61    0.54
  -1 -16 -10   51.65    3.72
  -1 -16 -10   56.25    3.97
  -1  16  10   48.74    3.71
   1 -16 -10   47.51    3.64
  -1  16 -10   56.41    3.49
   1 -16 -10   56.26    3.97
   1  16  10   52.44    3.77
  -1 -17 -10    5.10    1.19
   1 -17  10    3.96    0.56
  -1 -17 -10    4.23    1.51
  -1  17  10    5.07    1.13
   1  17  10    4.75    1.16
   1 -17 -10    2.36    1.24
   1 -17 -10    2.72    1.07
  -1 -18 -10    3.16    1.33
   1 -18  10    4.95    0.58
  -1  18  10    5.56    1.27
   1 -18  10    6.39    0.70
  -1 -18 -10    4.97    1.25
   1 -18 -10    5.29    1.15
   1  18  10    3.34    1.15
  -1 -18  10    5.31    0.75
  -1  19  10    7.24    1.36
   1 -19  10    7.56    0.78
   1  19 -10    8.50    1.48
   1 -19  10    7.82    0.71
  -1 -19 -10    7.50    1.59
  -1 -19 -10    8.56    1.44
   1  19  10    9.60    1.45
  -1 -19  10    7.83    0.86
   1 -19 -10    6.45    1.23
  -1  19 -10    9.07    1.45
  -1 -20 -10    4.98    1.59
  -1 -20 -10    3.46    1.19
   1 -20  10    3.35    0.47
   1 -20  10    3.18    0.41
   1  20 -10    3.73    1.11
  -1  20  10    2.60    1.09
   1 -20 -10    4.72    1.15
   1  20  10    3.46    1.19
  -1 -20  10    4.07    0.62
  -1  20 -10    3.25    1.23
  -1 -21 -10    0.03    1.21
   1  21 -10   -0.33    1.10
  -1  21  10   -0.29    0.96
  -1 -21 -10    0.67    1.03
  -1  21 -10    0.23    1.10
   1  21  10   -0.71    1.03
   1 -21 -10   -0.21    0.93
  -1 -21  10   -0.37    0.45
  -1 -22 -10    3.73    1.30
  -1  22  10    2.03    1.12
   1  22 -10    2.35    1.31
  -1 -22 -10    0.11    1.02
  -1  22 -10    0.84    1.18
  -1 -22  10    1.42    0.50
   1  22  10    3.23    1.24
   1  23 -10    0.71    1.24
  -1 -23 -10    1.92    1.26
  -1  23  10    1.62    1.15
   1  23  10   -0.35    1.07
  -1  23 -10    1.41    1.25
   1  24 -10    0.67    1.26
  -1 -24 -10    1.52    1.20
  -1  24  10   -0.49    1.09
  -1  24 -10   -0.32    1.21
   1  24  10   -1.66    1.07
  -1 -25 -10    0.63    1.17
   1  25 -10    1.23    1.45
  -1  25  10   -1.75    1.11
   1  25  10   -0.78    1.22
  -1  25 -10   -0.94    1.46
  -1  26  10    2.83    1.40
   1  26 -10    1.45    1.40
  -1  26 -10   -0.23    1.42
   1  26  10    0.96    1.37
  -1  27  10    2.23    1.38
   1  27 -10    1.18    1.51
  -1  27 -10    2.41    1.50
   1  27  10    3.98    1.50
  -1  28  10    5.33    1.63
   1  28 -10    8.23    1.92
  -1  28 -10    5.16    1.75
   1  28  10    7.94    1.95
  -1  29  10    5.10    1.78
   1  29 -10    2.45    1.71
  -1  29 -10    1.50    1.65
   1  29  10    2.68    1.51
  -1  30  10   32.56    3.08
   1  30 -10   24.94    3.12
  -1  30 -10   24.28    2.97
   1  30  10   24.79    2.94
   1  31 -10    0.28    1.74
  -1  31  10    0.85    1.59
   1  31  10    0.81    1.52
  -1  31 -10   -0.71    1.62
  -1  32  10    1.18    1.62
   1  32 -10   -0.87    1.66
   1  32  10    0.30    1.84
  -1  32 -10   -1.59    1.70
  -1   0  11  117.22    6.95
   1   0  11  101.16    6.78
  -1   0 -11   99.83    6.92
   1   0  11  116.05    6.96
   1   0  11  117.62    6.92
  -1   0  11  104.38    6.82
   1   0 -11  101.03    6.93
  -1   0  11  111.80    7.12
  -1   1  11    2.86    0.95
  -1  -1 -11    1.39    1.02
   1  -1  11    2.64    0.86
   1   1 -11    1.27    1.03
   1  -1  11    3.32    0.97
  -1   1  11    1.08    1.00
   1  -1  11    1.97    0.99
   1   1 -11    0.93    0.87
  -1  -1  11    2.65    0.95
  -1  -1  11    2.68    0.86
   1  -1 -11    1.64    1.07
  -1  -1  11    3.62    1.04
  -1   1 -11    2.52    1.10
   1   1  11    1.56    0.86
   1   1  11    3.14    1.07
   1  -2  11   12.51    1.47
  -1  -2 -11   10.10    1.49
  -1   2  11   14.59    1.56
   1   2 -11   12.12    1.61
   1  -2  11   11.00    1.30
   1  -2  11   14.42    1.53
   1   2 -11   12.79    1.41
  -1   2  11   13.66    1.63
  -1  -2 -11   12.06    1.57
   1   2  11   14.75    1.56
  -1  -2  11   15.72    1.49
  -1   2 -11   11.66    1.59
  -1  -2  11   13.22    1.49
  -1  -2  11   13.35    1.53
   1  -2 -11   11.15    1.56
   1   2  11   13.21    1.44
   1   3 -11    0.49    0.84
  -1   3  11    1.04    0.91
   1  -3  11    1.91    0.85
  -1  -3 -11    0.70    0.94
  -1  -3 -11    2.65    1.08
  -1   3  11    1.26    0.93
   1   3 -11    1.25    0.97
   1  -3  11    1.55    0.87
   1  -3  11    0.73    0.69
  -1  -3  11    0.47    0.73
   1   3  11    1.51    0.94
  -1  -3  11    0.75    0.83
  -1   3 -11   -0.12    0.79
   1  -3 -11    0.61    0.94
  -1   3 -11    0.58    0.92
  -1  -4 -11   22.17    1.97
   1   4 -11   22.02    1.87
  -1   4  11   22.92    1.97
   1   4 -11   25.26    1.96
   1  -4  11   22.53    1.79
  -1   4  11   20.03    1.97
   1  -4  11   22.98    1.92
  -1  -4 -11   21.15    1.97
  -1   4 -11   22.91    1.93
  -1  -4  11   23.65    1.86
  -1   4 -11   22.39    1.85
   1  -4 -11   21.39    1.99
   1   4  11   21.34    1.91
   1   5 -11   26.85    1.93
   1  -5  11   25.64    2.15
   1  -5  11   24.29    1.84
   1   5 -11   25.82    2.06
  -1  -5 -11   25.66    2.13
  -1  -5 -11   23.57    2.13
  -1   5 -11   21.95    1.92
  -1  -5  11   29.04    1.99
   1  -5 -11   23.99    2.10
  -1   5 -11   26.31    2.05
  -1  -6 -11    0.02    1.05
   1   6 -11    2.79    0.87
   1  -6  11    2.57    0.89
  -1  -6 -11    0.64    0.89
   1   6 -11    1.45    0.72
   1  -6  11    1.67    0.61
  -1   6 -11    0.23    0.76
  -1  -6  11    1.95    0.71
   1  -6 -11    1.62    0.90
  -1   6 -11    1.23    0.69
   1  -7  11    3.00    0.87
  -1  -7 -11    3.00    1.17
   1   7 -11    1.84    0.85
   1  -7  11    2.65    0.60
   1   7 -11    0.57    0.68
  -1  -7 -11    1.28    0.87
   1  -7 -11    3.30    0.96
  -1   7 -11    0.84    0.64
   1   7  11    1.24    0.62
  -1   7 -11    1.26    0.78
   1   8 -11    2.10    0.88
   1   8 -11    1.42    0.70
  -1  -8 -11   -1.19    0.76
   1  -8  11    1.67    0.79
  -1  -8 -11    1.08    0.89
  -1   8  11    0.72    0.69
   1  -8 -11    3.01    0.98
  -1   8 -11    1.01    0.64
  -1   8 -11    1.02    0.77
   1   8  11    1.72    0.64
  -1   9  11    0.19    0.69
  -1  -9 -11    0.95    1.13
  -1  -9 -11    0.63    0.86
   1  -9  11    0.93    0.70
   1   9 -11   -0.23    0.61
   1  -9 -11    1.91    0.86
  -1   9 -11    0.45    0.59
   1   9  11    1.19    0.75
  -1 -10 -11   12.72    1.77
   1  10 -11   13.55    1.33
   1 -10  11   17.39    1.46
  -1  10  11   15.92    1.52
  -1 -10 -11   14.15    1.60
   1 -10 -11   15.11    1.64
   1  10  11   12.90    1.46
  -1  10 -11   12.56    1.26
   1  11 -11    2.94    0.75
  -1 -11 -11    1.65    0.88
   1 -11  11    3.19    0.72
  -1 -11 -11    0.70    1.12
  -1  11  11    1.51    0.78
   1  11  11    1.66    0.84
  -1  11 -11    2.43    0.66
   1 -11 -11    3.23    0.99
  -1  12  11   15.62    1.60
  -1 -12 -11   15.70    1.75
   1  12 -11   16.20    1.43
   1 -12  11   15.43    1.40
  -1 -12 -11   13.10    1.84
  -1  12 -11   16.27    1.36
   1  12  11   15.34    1.63
   1 -12 -11   15.13    1.63
   1 -13  11    0.62    0.57
  -1 -13 -11   -1.01    0.82
  -1 -13 -11   -3.09    0.95
  -1  13  11    0.10    0.74
   1  13 -11   -0.62    0.66
   1  13  11    0.44    0.82
  -1  13 -11   -0.36    0.57
   1 -13 -11   -0.55    0.86
  -1 -14 -11   -0.03    0.94
   1 -14  11    0.97    0.56
   1  14 -11    0.37    0.73
  -1  14  11    1.16    0.83
  -1 -14 -11    1.12    1.20
  -1  14 -11    0.74    0.66
   1  14  11    0.60    0.84
   1 -14 -11    0.74    0.87
  -1  15  11    4.74    1.05
  -1 -15 -11    3.60    1.16
   1 -15  11    5.64    0.78
   1  15 -11    3.16    0.91
  -1 -15 -11    4.80    1.39
   1 -15 -11    4.16    1.13
   1  15  11    4.66    1.10
  -1  15 -11    4.40    0.86
   1  16 -11    1.77    0.80
   1 -16  11    1.43    0.58
  -1  16  11    1.81    0.93
  -1 -16 -11    0.32    0.94
  -1 -16 -11    2.95    1.42
   1  16  11    1.58    0.99
   1 -16 -11    1.57    0.94
  -1  16 -11    1.44    0.73
   1 -17  11    0.01    0.49
  -1 -17 -11    0.02    1.20
  -1 -17 -11   -0.77    0.89
   1  17 -11    0.64    0.77
  -1  17  11    0.18    0.87
   1 -17 -11   -3.24    0.86
   1  17  11    0.00    0.93
  -1  17 -11    1.09    0.69
  -1  18  11   42.15    3.38
   1 -18  11   41.97    2.75
   1  18 -11   46.26    3.10
  -1 -18 -11   40.84    3.67
   1 -18  11   46.76    2.85
  -1 -18 -11   44.06    3.22
  -1  18 -11   45.62    3.03
   1  18  11   36.55    3.30
   1 -18 -11   41.22    3.18
   1 -19  11    3.05    0.59
   1 -19  11    2.51    0.47
  -1 -19 -11    2.80    1.17
  -1 -19 -11    1.32    1.33
  -1  19  11    1.49    1.06
  -1  19 -11    3.73    0.91
   1 -19 -11    2.40    1.04
   1  19  11    3.09    1.16
  -1 -19  11    2.22    0.62
  -1  20  11    1.53    1.06
   1  20 -11    2.03    1.22
  -1 -20 -11    0.94    1.47
  -1 -20 -11    2.41    1.19
   1 -20  11    2.21    0.41
   1 -20  11    1.54    0.47
   1  20  11    3.38    1.19
  -1  20 -11    0.77    1.14
  -1 -20  11    2.50    0.59
   1 -20 -11    3.11    1.07
  -1 -21 -11   -0.30    1.09
  -1  21  11   -0.08    0.97
  -1 -21 -11   -2.52    1.36
   1  21 -11   -1.08    1.07
  -1  21 -11    0.21    1.13
   1  21  11   -0.98    1.19
   1 -21 -11    0.06    1.00
  -1 -21  11   -0.79    0.48
   1  22 -11    4.65    1.41
  -1  22  11    1.71    1.20
  -1 -22 -11    2.40    1.37
  -1 -22 -11    4.32    1.25
   1  22  11    3.85    1.34
  -1  22 -11    3.55    1.31
   1 -22 -11    6.25    1.27
  -1 -22  11    5.13    0.65
   1  23 -11   -1.20    1.22
  -1  23  11   -0.09    1.17
  -1 -23 -11   -0.36    1.02
  -1 -23 -11   -0.12    1.22
  -1  23 -11    0.55    1.22
   1  23  11    0.25    1.14
   1  24 -11   -0.09    1.25
  -1 -24 -11   -1.06    1.18
  -1  24  11   -3.39    1.02
   1  24  11   -1.16    1.08
  -1  24 -11    0.65    1.35
  -1  25  11   -1.77    1.13
   1  25 -11    0.07    1.29
  -1  25 -11   -0.10    1.30
   1  25  11   -1.18    1.23
   1  26 -11    1.13    1.46
  -1  26  11   -3.03    1.32
  -1  26 -11    0.51    1.40
   1  26  11   -1.73    1.43
   1  27 -11   -1.52    1.34
  -1  27  11   -1.54    1.40
   1  27  11   -0.17    1.31
  -1  27 -11    0.96    1.45
  -1  28  11   17.27    2.43
   1  28 -11   17.07    2.46
   1  28  11   16.79    2.33
  -1  28 -11   15.89    2.31
  -1  29  11    2.39    1.52
   1  29 -11    1.72    1.67
  -1  29 -11    2.36    1.65
   1  29  11    2.23    1.62
   1  30 -11    2.47    1.72
  -1  30  11    2.78    1.58
   1  30  11    2.03    1.62
  -1  30 -11    1.45    1.64
  -1  31  11   -0.52    1.42
   1  31 -11   -0.58    1.93
   1  31  11   -2.37    1.45
  -1  31 -11   -1.02    1.65
  -1  32  11    0.35    1.75
   1  32 -11    0.02    1.69
  -1  32 -11   -3.35    1.56
   1  32  11   -1.52    1.72
  -1   0 -12   18.22    1.94
  -1   0  12   20.50    1.88
   1   0  12   17.72    1.97
   1   0  12   19.64    1.82
   1   0 -12   17.57    1.96
  -1   0  12   17.52    1.73
   1  -1  12   10.05    1.40
  -1  -1 -12    8.65    1.44
   1   1 -12    7.80    1.25
   1   1 -12    7.56    1.42
   1  -1  12    7.19    1.13
  -1   1  12    8.31    1.26
  -1   1  12   10.57    1.48
  -1  -1  12    6.79    1.30
   1  -1 -12    8.99    1.42
  -1  -1  12    6.67    1.16
  -1   1 -12    6.89    1.41
   1   1  12    8.85    1.22
   1   1  12    7.40    1.37
   1  -2  12    3.57    0.99
   1  -2  12    5.61    1.10
  -1  -2 -12    3.23    1.15
   1   2 -12    3.65    1.16
   1   2 -12    2.92    0.96
  -1   2  12    6.90    1.15
   1   2  12    3.12    0.96
   1  -2 -12    3.51    1.15
  -1  -2  12    3.56    1.08
  -1   2 -12    3.49    1.18
  -1  -2  12    4.78    0.98
   1   2  12    4.92    1.18
   1   3 -12    0.29    0.94
   1  -3  12   -0.39    0.81
  -1   3  12    0.01    0.93
   1  -3  12    0.26    0.72
  -1  -3 -12    0.54    1.03
  -1  -3 -12    0.47    0.93
   1   3 -12   -0.66    0.73
   1  -3  12    0.28    0.82
  -1  -3  12   -0.24    0.82
   1  -3 -12    0.49    0.97
  -1  -3  12    0.06    0.72
  -1   3 -12    0.88    0.97
   1   4 -12    2.70    0.85
   1   4 -12    2.73    1.01
   1  -4  12    5.11    1.01
  -1  -4 -12    3.22    1.18
  -1   4  12    1.69    0.97
  -1  -4 -12    4.12    1.10
   1  -4  12    3.35    0.87
  -1   4 -12    3.10    0.90
  -1   4 -12    3.26    1.04
  -1  -4  12    4.51    0.97
   1  -4 -12    4.59    1.12
  -1  -5 -12   -0.28    0.92
   1   5 -12   -1.15    0.72
   1  -5  12    0.19    0.88
   1   5 -12   -0.06    0.84
   1  -5  12    0.16    0.66
  -1  -5 -12    0.55    1.06
  -1   5 -12    1.06    0.76
   1  -5 -12   -0.37    0.89
  -1   5 -12   -0.31    0.83
  -1  -5  12    1.30    0.68
   1   6 -12    2.83    0.87
   1   6 -12    5.60    1.09
  -1  -6 -12    2.97    1.04
   1  -6  12    4.51    0.81
  -1  -6 -12    4.08    1.23
   1  -6  12    2.92    1.00
   1  -6 -12    3.70    1.06
  -1   6 -12    5.24    1.09
  -1   6 -12    3.12    0.81
  -1  -6  12    5.47    0.89
   1  -7  12    0.90    0.84
   1   7 -12    1.45    0.87
  -1  -7 -12    1.36    0.91
   1   7 -12    0.85    0.65
   1  -7  12    1.58    0.61
  -1  -7 -12   -0.16    0.81
  -1   7 -12    1.05    0.88
  -1   7 -12    1.30    0.70
   1  -7 -12    0.71    0.87
  -1  -7  12    1.36    0.62
   1  -8  12    5.17    0.91
   1   8 -12    3.14    1.06
  -1  -8 -12    1.71    1.16
   1   8 -12    2.63    0.80
  -1  -8 -12    2.46    1.01
  -1   8 -12    3.12    0.95
   1   8  12    3.78    0.81
  -1   8 -12    4.13    0.76
   1  -8 -12    3.41    1.00
  -1  -9 -12    5.42    1.37
  -1  -9 -12    4.63    1.12
   1  -9  12    6.24    1.03
  -1   9  12    5.32    0.98
   1   9 -12    6.33    1.21
   1   9 -12    5.75    0.94
   1   9  12    4.29    0.99
  -1   9 -12    6.01    0.86
  -1   9 -12    7.27    1.17
   1  -9 -12    5.83    1.11
  -1 -10 -12    9.10    1.34
   1  10 -12    9.23    1.10
  -1  10  12    8.45    1.19
  -1 -10 -12    6.42    1.49
   1 -10  12    9.62    1.16
  -1  10 -12    9.02    1.01
   1 -10 -12    9.90    1.32
   1  10  12    9.81    1.18
  -1  11  12    0.55    0.74
  -1 -11 -12    1.79    1.03
  -1 -11 -12   -0.51    1.13
   1 -11  12    0.69    0.66
   1  11 -12   -0.54    0.63
  -1  11 -12    0.04    0.60
   1 -11 -12    0.11    0.82
   1  11  12    0.70    0.77
   1  12 -12    1.70    0.73
  -1 -12 -12    0.25    0.90
  -1  12  12    0.32    0.86
  -1 -12 -12    1.07    1.23
   1 -12  12    2.08    0.71
  -1  12 -12    0.55    0.63
   1 -12 -12    0.71    0.86
   1  12  12    0.18    0.80
   1 -13  12    0.93    0.64
  -1 -13 -12   -0.02    0.97
  -1  13  12    0.83    0.79
   1  13 -12    0.48    0.74
  -1 -13 -12    1.79    1.26
  -1  13 -12    0.52    0.65
   1 -13 -12    0.48    0.85
   1  13  12   -0.94    0.78
  -1 -14 -12    2.86    1.31
   1  14 -12    3.60    0.89
   1 -14  12    5.59    0.87
  -1 -14 -12    3.14    1.07
  -1  14  12    3.53    1.03
  -1  14 -12    4.52    0.82
   1  14  12    3.20    1.04
   1 -14 -12    4.91    1.19
  -1  15  12    1.27    0.92
  -1 -15 -12    1.03    1.19
  -1 -15 -12    1.54    0.97
   1  15 -12    0.32    0.74
   1 -15  12    0.94    0.62
   1 -15 -12   -0.52    0.83
  -1  15 -12    0.56    0.70
   1  15  12    0.22    0.91
   1  16 -12    1.83    0.85
   1 -16  12    1.21    0.65
  -1 -16 -12   -0.50    1.18
  -1  16  12    1.01    0.90
  -1 -16 -12   -0.23    1.03
  -1  16 -12    0.49    0.70
   1  16  12    0.75    0.95
   1 -16 -12    1.11    1.00
   1  17 -12    4.96    1.00
  -1 -17 -12    3.52    1.25
   1 -17  12    4.71    0.75
  -1  17  12    4.23    1.12
  -1 -17 -12    2.70    1.41
   1  17  12    2.85    1.12
   1 -17 -12    1.98    1.13
  -1  17 -12    3.02    0.86
  -1 -18 -12   -0.39    1.14
   1  18 -12    0.06    0.87
  -1  18  12    1.28    0.98
   1 -18  12    0.83    0.63
  -1 -18 -12   -0.06    1.27
   1  18  12   -1.11    0.95
  -1  18 -12    1.08    0.80
   1 -18 -12    1.45    1.05
  -1 -19 -12    0.51    1.39
   1 -19  12    3.59    0.66
   1  19 -12    2.63    0.92
   1 -19  12    1.96    0.51
  -1  19  12    1.68    1.19
  -1 -19 -12    0.99    1.19
   1  19  12    2.81    1.16
  -1  19 -12    3.84    0.92
   1 -19 -12    2.83    1.06
   1  20 -12    2.82    0.92
  -1 -20 -12   -2.46    1.21
   1 -20  12    1.46    0.43
  -1 -20 -12    0.57    1.01
  -1  20  12    0.38    1.02
  -1 -20  12    1.44    0.60
   1 -20 -12    1.32    1.03
   1  20  12    1.10    1.07
  -1  20 -12    1.18    0.86
  -1 -21 -12   -0.71    1.08
  -1 -21 -12    0.66    1.51
   1 -21  12   -0.03    0.32
   1  21 -12   -0.75    0.91
   1  21 -12   -1.75    1.12
  -1  21  12   -0.85    1.02
   1  21  12    0.58    1.12
   1 -21 -12   -0.90    0.93
  -1  21 -12   -1.12    1.11
  -1 -21  12   -1.30    0.48
  -1  21 -12    0.86    0.82
  -1  22  12    0.94    1.12
   1  22 -12    1.02    1.04
   1  22 -12    3.11    1.27
  -1 -22 -12    0.64    1.36
  -1 -22 -12    1.12    1.21
  -1  22 -12    2.25    1.26
   1  22  12    1.70    1.21
  -1  22 -12    0.52    0.89
   1 -22 -12    1.67    1.12
  -1 -22  12    1.54    0.58
   1  23 -12   -0.71    1.17
   1  23 -12   -0.61    0.93
  -1 -23 -12    0.33    1.32
  -1  23  12    1.53    1.34
  -1 -23 -12    1.37    1.17
   1 -23 -12   -0.43    1.02
   1  23  12   -2.07    1.07
  -1  23 -12    0.02    0.84
  -1  23 -12   -0.15    1.14
  -1 -24 -12   -2.23    1.03
   1  24 -12   -2.45    1.19
  -1  24  12   -1.34    1.09
  -1  24 -12   -1.68    1.19
   1  24  12   -1.90    1.16
  -1  24 -12   -1.81    0.90
  -1  25  12   -0.36    1.28
   1  25 -12   -1.22    1.32
   1  25  12   -0.26    1.28
  -1  25 -12   -0.59    1.33
  -1  26  12   -3.80    1.15
   1  26 -12    0.57    1.42
  -1  26 -12   -1.79    1.32
   1  26  12   -2.63    1.22
  -1  27  12    2.19    1.49
   1  27 -12    1.71    1.58
  -1  27 -12    2.47    1.72
   1  27  12    2.88    1.50
  -1  28  12    1.61    1.45
   1  28 -12   -0.41    1.43
  -1  28 -12    0.98    1.59
   1  28  12    1.41    1.48
  -1  29  12    0.20    1.40
   1  29 -12   -2.36    1.52
   1  29  12    0.23    1.47
  -1  29 -12    3.74    1.63
   1  30 -12   -1.49    1.52
  -1  30  12   -0.39    1.52
  -1  30 -12    0.07    1.60
   1  30  12   -0.64    1.45
   1  31 -12    1.30    1.76
  -1  31  12    0.52    1.61
  -1  31 -12    0.03    1.70
   1  31  12   -2.13    1.47
   1  32 -12   -2.14    1.92
  -1  32 -12    0.62    1.75
  -1   0  13   80.14    5.15
   1   0  13   80.61    5.11
   1   0 -13   82.83    5.34
  -1   0 -13   71.18    5.24
   1   0  13   76.17    5.27
  -1   1  13   -0.62    0.82
   1  -1  13    2.59    0.96
   1  -1  13    0.35    0.93
  -1  -1 -13    0.50    1.02
   1   1 -13   -1.16    0.99
  -1  -1  13    1.96    0.91
   1  -1 -13    0.88    1.08
  -1   1 -13    0.52    1.08
   1   1  13    1.72    0.91
   1   2 -13    1.24    1.07
  -1  -2 -13    0.44    1.04
  -1   2  13    1.39    0.98
   1   2 -13    1.78    0.92
   1  -2  13    1.25    0.82
   1  -2  13    1.44    1.00
   1  -2 -13    2.04    1.06
   1   2  13    2.36    0.94
  -1  -2  13    2.21    1.22
  -1   2 -13    2.63    1.16
  -1  -2  13    0.99    0.88
   1   3 -13    1.52    0.88
   1   3 -13    1.77    1.08
   1  -3  13    1.02    1.05
   1  -3  13    2.19    0.80
  -1  -3 -13    2.08    1.10
  -1  -3  13    1.12    0.82
  -1   3 -13    3.68    1.16
   1   3  13    3.17    1.03
   1  -3 -13    2.60    1.11
  -1  -3  13    2.37    1.03
   1  -4  13   -1.01    0.80
   1   4 -13   -1.18    0.91
   1  -4  13    0.19    0.68
   1   4 -13    0.07    0.87
  -1  -4 -13   -0.78    0.92
  -1  -4 -13    1.39    0.86
  -1  -4  13    0.02    0.80
  -1   4 -13    0.08    0.96
  -1   4 -13   -0.41    0.84
   1  -4 -13    0.99    1.00
  -1  -5 -13   11.84    1.68
   1   5 -13   17.19    1.72
   1  -5  13   15.19    1.51
   1   5 -13   15.72    1.52
  -1  -5 -13   17.15    1.78
  -1  -5  13   18.34    1.62
  -1   5 -13   17.05    1.72
  -1   5 -13   16.47    1.58
   1  -5 -13   17.38    1.79
   1   6 -13    0.06    0.92
   1  -6  13    0.77    0.72
  -1  -6 -13    0.06    1.07
   1  -6  13    0.32    0.94
  -1  -6 -13    0.33    0.93
   1   6 -13    0.52    0.69
  -1   6 -13    0.26    0.75
  -1  -6  13    0.74    0.77
  -1   6 -13    0.46    0.86
   1  -6 -13    0.44    1.05
   1   7 -13    4.56    0.93
   1  -7  13    3.87    0.93
  -1  -7 -13    1.62    1.17
   1  -7  13    4.62    0.81
  -1  -7 -13    2.49    1.07
   1   7 -13    5.17    1.10
  -1   7 -13    3.31    0.85
  -1   7 -13    3.64    1.09
  -1  -7  13    4.46    0.80
   1  -7 -13    4.04    1.11
   1   8 -13    4.43    1.08
  -1  -8 -13    2.93    1.04
   1   8 -13    5.06    0.94
  -1  -8 -13    3.31    1.10
   1  -8  13    6.37    0.85
   1  -8  13    5.03    1.05
  -1   8 -13    5.43    1.07
   1  -8 -13    5.96    1.20
  -1   8 -13    3.52    0.84
   1   9 -13    1.74    0.93
  -1  -9 -13    2.94    1.09
   1   9 -13    2.05    0.80
  -1  -9 -13    2.55    1.26
   1  -9  13    5.31    0.98
  -1   9 -13    3.97    1.00
  -1   9 -13    3.77    0.77
   1   9  13    2.10    0.86
   1  -9 -13    2.74    1.00
  -1 -10 -13   15.39    1.73
   1  10 -13   17.23    1.59
  -1  10  13   18.09    1.77
   1  10 -13   17.76    1.78
   1 -10  13   20.80    1.73
  -1 -10 -13   16.77    2.09
  -1  10 -13   20.16    1.77
  -1  10 -13   17.00    1.55
   1 -10 -13   18.53    1.79
   1  10  13   17.69    1.80
  -1 -11 -13    0.88    1.19
   1 -11  13    1.10    0.73
  -1  11  13    0.85    0.78
  -1 -11 -13    0.60    0.99
   1  11 -13    1.82    0.77
  -1  11 -13    0.62    0.67
   1  11  13    1.17    0.84
   1 -11 -13    1.59    0.96
  -1  11 -13    2.06    0.94
   1 -12  13    3.18    0.81
  -1  12  13    1.92    0.86
   1  12 -13    1.47    0.74
  -1 -12 -13    1.05    0.98
  -1 -12 -13    1.13    0.97
   1  12  13    1.02    0.88
  -1  12 -13    1.84    0.72
   1 -12 -13    1.81    0.95
   1  13 -13    0.56    0.73
  -1 -13 -13   -0.72    1.10
   1 -13  13   -0.61    0.64
  -1 -13 -13   -0.91    0.86
  -1  13  13   -1.43    0.74
  -1  13 -13    0.22    0.64
   1 -13 -13   -1.45    0.95
   1  13  13   -1.52    0.78
   1  14 -13    2.23    0.82
   1 -14  13    1.00    0.75
  -1  14  13    0.70    0.88
  -1 -14 -13    2.05    1.36
  -1 -14 -13    1.52    1.09
  -1  14 -13    1.23    0.74
   1 -14 -13   -0.30    0.90
   1  14  13    0.52    0.90
  -1  15  13    1.98    1.07
   1  15 -13    3.27    0.86
  -1 -15 -13   -0.35    1.24
   1 -15  13    3.03    0.78
  -1 -15 -13    1.43    1.04
   1  15  13    1.55    1.03
  -1  15 -13    1.90    0.75
   1 -15 -13    3.01    1.12
  -1  16  13    1.98    0.98
   1  16 -13    0.22    0.81
   1 -16  13    0.27    0.64
  -1 -16 -13   -1.11    0.94
  -1 -16 -13   -0.94    1.26
   1  16  13   -0.64    0.87
   1 -16 -13   -0.26    0.96
  -1  16 -13   -0.78    0.69
  -1  17  13    1.46    1.04
  -1 -17 -13   -0.37    1.28
   1 -17  13    0.79    0.68
  -1 -17 -13    0.00    1.05
   1  17 -13    1.03    0.90
   1  17  13   -0.38    0.95
   1 -17 -13   -0.84    0.90
  -1  17 -13   -0.80    0.73
  -1  18  13   14.74    1.79
  -1 -18 -13    9.32    1.96
  -1 -18 -13   15.26    1.86
   1  18 -13   13.05    1.53
   1 -18  13   18.02    1.43
   1  18  13   12.19    1.74
  -1  18 -13   14.75    1.52
   1 -18 -13   15.33    1.84
  -1  19  13    2.53    1.06
   1  19 -13    2.31    1.03
  -1 -19 -13    1.48    1.12
   1 -19  13    2.03    0.81
  -1 -19 -13    3.49    1.48
  -1  19 -13    1.58    0.88
   1  19  13    2.04    1.12
   1 -19 -13    3.18    1.24
   1  20 -13    4.75    1.12
   1 -20  13    4.14    0.61
  -1 -20 -13    4.00    1.35
  -1  20  13    3.99    1.36
  -1 -20 -13    2.05    1.48
  -1 -20  13    4.77    0.77
  -1  20 -13    5.40    1.02
   1  20  13    3.91    1.28
   1 -20 -13    5.73    1.33
  -1 -21 -13    0.47    1.22
  -1  21  13    2.21    1.22
   1  21 -13    1.15    1.00
  -1 -21 -13    3.76    1.71
   1 -21 -13    2.84    1.19
   1  21  13    1.25    1.20
  -1 -21  13    3.00    0.63
  -1  21 -13    1.35    0.90
  -1 -22 -13    0.38    1.47
   1  22 -13   -0.42    1.21
  -1  22  13   -1.55    1.05
  -1 -22 -13   -0.56    1.16
   1  22 -13   -1.33    0.86
  -1  22 -13   -1.81    1.14
   1 -22 -13   -0.11    1.11
  -1  22 -13    0.82    0.92
   1  22  13    0.73    1.15
   1  23 -13    1.91    1.05
   1  23 -13    0.15    1.31
  -1 -23 -13    1.73    1.19
  -1  23  13    0.16    1.20
  -1  23 -13   -0.41    1.31
   1  23  13    3.02    1.33
  -1  23 -13    3.19    1.05
   1 -23 -13    0.86    1.14
   1  24 -13    1.90    1.39
  -1  24  13   -0.81    1.17
  -1 -24 -13    3.30    1.28
   1  24 -13    0.44    1.09
  -1  24 -13    0.77    1.37
  -1  24 -13    1.11    1.27
   1  24  13   -0.93    1.44
   1 -24 -13   -0.91    1.06
   1  25 -13   -1.35    1.05
  -1  25  13   -0.02    1.24
   1  25 -13    0.39    1.43
  -1 -25 -13    0.72    1.27
   1  25  13   -0.08    1.30
  -1  25 -13    0.51    1.34
   1  26 -13   -0.07    1.44
  -1  26  13    1.82    1.41
   1  26  13   -0.23    1.34
  -1  26 -13    1.05    1.44
   1  27 -13    0.29    1.38
  -1  27  13   -2.28    1.23
  -1  27 -13   -0.53    1.46
   1  27  13   -0.04    1.44
   1  28 -13    1.52    1.66
  -1  28  13    1.67    1.46
  -1  28 -13    3.54    1.65
   1  28  13    4.88    1.64
  -1  29  13   -0.33    1.42
   1  29 -13    0.23    1.55
   1  29  13   -2.30    1.38
  -1  29 -13   -0.94    1.50
   1  30 -13    0.23    1.63
  -1  30  13   -1.38    1.46
   1  30  13   -0.23    1.57
  -1  30 -13    1.49    1.75
   1  31 -13   -0.64    1.66
  -1  31  13   -1.39    1.44
   1  31  13    0.15    1.61
  -1  31 -13    0.01    1.87
   1   0 -14  104.22    7.08
  -1   0  14  118.90    7.03
  -1   0 -14  103.79    7.06
   1   0  14  106.41    6.88
   1   1 -14    1.53    1.20
  -1  -1 -14    1.17    1.10
   1  -1  14    2.67    1.04
   1   1  14    1.01    0.92
  -1   1 -14    0.61    1.15
   1  -1 -14   -0.23    1.03
  -1  -1  14    1.55    0.91
  -1  -2 -14    7.68    1.49
   1   2 -14    8.63    1.55
   1  -2  14    8.31    1.28
   1   2 -14    7.57    1.28
  -1  -2  14    7.03    1.21
  -1   2 -14    7.81    1.53
   1  -2 -14    8.53    1.50
  -1  -3 -14    0.43    1.11
   1   3 -14    3.07    1.18
   1  -3  14    0.73    0.78
   1   3 -14   -0.01    0.83
   1  -3  14    1.15    1.09
   1  -3 -14   -0.59    1.02
  -1   3 -14    0.25    1.09
  -1  -3  14    0.58    0.91
   1   4 -14   -1.28    0.93
   1  -4  14    1.17    0.77
   1  -4  14   -1.00    0.84
  -1  -4 -14   -0.31    1.02
   1   4 -14    0.89    0.95
   1  -4 -14   -0.42    0.96
  -1  -4  14    1.58    0.81
  -1   4 -14    0.59    1.01
   1   5 -14    0.98    0.99
  -1  -5 -14   -0.29    1.00
   1   5 -14    1.67    0.92
   1  -5  14    2.54    0.79
  -1  -5  14    1.17    0.86
  -1   5 -14    0.13    0.97
   1  -5 -14    1.82    1.21
  -1   5 -14    0.47    0.85
  -1  -6 -14   22.67    2.24
  -1  -6 -14   23.14    2.45
   1   6 -14   26.78    2.11
   1  -6  14   28.78    2.03
   1   6 -14   24.87    2.20
  -1   6 -14   23.44    2.03
  -1   6 -14   24.62    2.18
   1  -6 -14   23.05    2.22
  -1  -6  14   24.87    2.04
  -1  -7 -14   -0.75    0.95
  -1  -7 -14   -0.05    0.85
   1   7 -14    0.86    0.93
   1  -7  14    0.71    0.68
   1   7 -14    1.90    0.85
  -1   7 -14    0.26    0.91
   1  -7 -14   -0.36    0.93
  -1   7 -14    0.57    0.78
  -1  -7  14    2.12    0.81
  -1  -8 -14    0.09    0.95
   1  -8  14    1.75    0.69
   1   8 -14    0.53    0.77
  -1  -8 -14    2.67    1.25
   1   8 -14    0.12    0.88
  -1  -8  14    1.30    0.74
   1  -8 -14    1.08    0.97
  -1   8 -14    1.09    0.91
  -1   8 -14    1.30    0.74
   1   9 -14   -0.83    0.86
  -1  -9 -14   -0.44    1.02
  -1  -9 -14   -0.89    0.85
   1   9 -14   -0.14    0.73
  -1   9 -14    0.05    0.69
  -1   9 -14    0.56    0.88
   1  -9 -14    0.00    0.93
  -1 -10 -14   18.30    2.19
   1  10 -14   17.24    1.63
  -1 -10 -14   18.90    1.86
   1  10 -14   17.73    1.84
   1 -10 -14   17.27    1.93
  -1  10 -14   17.18    1.78
  -1  10 -14   18.20    1.56
   1  10  14   17.84    1.85
  -1 -11 -14    1.01    1.31
   1  11 -14    1.08    1.09
   1  11 -14    0.76    0.79
   1 -11  14   -0.36    0.75
  -1 -11 -14    0.75    0.95
  -1  11  14    0.57    0.85
  -1  11 -14    1.13    1.01
   1  11  14    0.89    0.90
  -1  11 -14    1.48    0.75
   1 -11 -14    0.08    0.98
  -1  12  14    1.34    0.87
   1 -12  14    0.22    0.76
   1  12 -14    0.83    0.78
  -1 -12 -14   -1.52    1.21
  -1 -12 -14    0.71    1.02
  -1  12 -14    0.40    0.94
   1  12  14   -0.52    0.85
  -1  12 -14    0.24    0.70
   1 -12 -14    1.91    0.98
  -1 -13 -14   -0.85    1.28
  -1 -13 -14   -0.01    1.07
   1 -13  14    0.32    0.75
  -1  13  14    0.44    0.87
   1  13 -14    0.21    0.73
   1 -13 -14    0.84    1.08
   1  13  14    1.15    0.93
  -1  13 -14    0.14    0.70
  -1 -14 -14    3.59    1.29
  -1  14  14    2.89    1.05
   1 -14  14    3.74    0.91
   1  14 -14    4.70    0.96
  -1 -14 -14    2.97    1.46
   1 -14 -14    2.21    1.10
   1  14  14    2.49    1.07
  -1  14 -14    4.00    0.87
   1  15 -14   -0.64    0.76
  -1  15  14   -0.52    0.87
  -1 -15 -14   -0.21    0.98
  -1 -15 -14   -0.49    1.27
   1 -15  14    0.47    0.72
  -1  15 -14   -0.09    0.66
   1  15  14   -0.24    0.89
   1 -15 -14    1.52    1.08
  -1 -16 -14   11.56    2.01
   1  16 -14   16.71    1.54
   1 -16  14   15.16    1.49
  -1  16  14   13.43    1.71
  -1 -16 -14   12.59    1.75
   1  16  14   12.38    1.73
   1 -16 -14   12.66    1.82
  -1  16 -14   14.53    1.45
  -1 -17 -14    2.11    1.15
  -1  17  14    1.10    1.03
   1  17 -14    0.50    0.91
   1 -17  14    1.20    0.74
  -1 -17 -14    0.23    1.29
   1  17  14   -1.14    0.98
  -1  17 -14    0.76    0.81
   1 -17 -14   -0.35    1.09
   1 -18  14    0.51    0.69
  -1 -18 -14    1.45    1.42
   1  18 -14    0.24    0.85
  -1 -18 -14    0.10    1.10
  -1  18  14   -0.94    0.98
  -1  18 -14    0.61    0.83
   1  18  14    0.65    1.09
   1 -18 -14    0.34    1.03
   1  19 -14    0.31    0.91
  -1  19  14   -1.25    1.00
  -1 -19 -14    2.06    1.24
  -1 -19 -14   -0.73    1.56
   1  19  14    1.68    1.10
  -1  19 -14    0.46    0.82
   1 -19 -14   -0.99    0.96
  -1  20  14    1.22    1.16
  -1 -20 -14   -1.12    1.42
  -1 -20 -14   -0.51    1.23
   1  20 -14   -0.07    0.98
  -1  20 -14   -0.71    0.79
   1  20  14    1.60    1.13
   1 -20 -14   -0.61    1.09
  -1  21  14   -0.07    1.07
  -1 -21 -14    2.27    1.31
   1  21 -14    1.28    1.03
   1  21  14    2.10    1.18
  -1 -21  14    0.34    0.57
   1 -21 -14    0.96    1.12
  -1  21 -14   -0.25    0.88
   1  22 -14   -0.61    0.92
  -1 -22 -14    0.02    1.17
  -1  22  14   -0.06    1.12
  -1  22 -14   -0.05    0.89
   1  22  14   -1.23    1.11
   1 -22 -14   -0.85    1.07
   1  23 -14   -0.18    1.28
  -1 -23 -14   -1.28    1.16
  -1  23  14    1.35    1.18
   1  23 -14   -0.83    1.04
   1 -23 -14    0.48    1.17
  -1  23 -14   -0.05    0.97
  -1  23 -14   -0.05    1.28
   1  23  14   -0.25    1.31
   1  24 -14   11.42    1.60
  -1 -24 -14    7.69    1.70
  -1  24  14   12.09    1.88
   1  24 -14    8.48    1.87
  -1  24 -14    9.79    1.86
   1 -24 -14    9.19    1.62
   1  24  14    8.92    1.80
   1  25 -14   -2.09    1.32
  -1 -25 -14   -2.56    1.15
  -1  25  14   -3.04    1.13
   1 -25 -14   -0.87    1.10
   1  25  14   -4.26    1.42
  -1  25 -14    0.41    1.38
   1  26 -14    1.75    1.49
  -1  26  14    0.91    1.58
  -1 -26 -14    0.45    1.28
   1  26  14    0.28    1.37
  -1  26 -14    1.54    1.52
   1  27 -14    0.42    1.49
  -1  27  14    1.59    1.43
   1  27  14    0.14    1.40
  -1  27 -14   -1.29    1.37
  -1  28  14   -0.51    1.28
   1  28 -14    0.13    1.50
  -1  28 -14   -0.03    1.45
   1  28  14   -0.81    1.44
   1  29 -14   -1.06    1.48
  -1  29  14   -2.10    1.32
  -1  29 -14    0.71    1.62
   1  29  14   -1.41    1.43
  -1  30  14    5.32    1.84
   1  30 -14    3.56    1.88
  -1  30 -14    0.81    1.98
   1  30  14   10.84    2.10
   1  31 -14   -1.20    1.90
  -1  31  14   -0.38    1.52
  -1  31 -14   -0.27    1.67
   1  31  14    0.89    1.62
  -1   0 -15   23.17    2.22
   1   0 -15   18.58    2.25
   1   1 -15    2.18    1.24
   1  -1  15    4.30    1.15
  -1  -1 -15    2.67    1.25
   1  -1 -15    3.69    1.31
  -1   1 -15    4.33    1.36
   1   2 -15   43.76    3.67
   1  -2  15   51.40    3.45
  -1  -2 -15   49.27    3.69
   1  -2 -15   49.46    3.69
  -1   2 -15   49.46    3.71
  -1  -3 -15   11.11    1.73
   1  -3  15   14.73    1.59
   1   3 -15   14.34    1.70
   1   3 -15   11.03    1.74
  -1  -3  15   14.01    1.68
  -1   3 -15   11.38    1.77
   1  -3 -15   11.95    1.80
  -1  -4 -15    4.25    1.30
   1   4 -15    4.40    1.29
   1   4 -15    5.33    1.09
   1  -4  15    5.47    1.01
   1  -4 -15    3.62    1.24
  -1   4 -15    2.23    1.19
  -1  -4  15    5.45    1.13
  -1  -5 -15   20.22    2.11
   1   5 -15   19.43    1.85
   1  -5  15   22.63    1.88
   1   5 -15   20.48    2.04
  -1   5 -15   18.31    1.81
  -1   5 -15   20.22    2.06
  -1  -5  15   23.65    1.85
   1  -5 -15   18.22    2.07
   1   6 -15    1.11    0.84
   1  -6  15   -0.99    0.71
  -1  -6 -15   -1.07    0.99
   1   6 -15   -0.25    1.07
  -1   6 -15    1.92    0.90
   1  -6 -15   -0.90    0.97
  -1  -6  15   -1.35    0.81
  -1   6 -15    2.23    1.07
  -1  -7 -15   17.23    1.95
   1   7 -15   18.29    1.89
   1   7 -15   16.15    1.76
   1  -7  15   19.84    1.65
   1  -7 -15   19.23    1.99
  -1   7 -15   19.14    1.90
  -1   7 -15   16.40    1.73
  -1  -7  15   20.74    1.75
   1   8 -15    5.33    1.09
  -1  -8 -15    6.56    1.39
   1   8 -15    5.10    1.23
  -1  -8 -15    6.45    1.51
   1  -8  15    8.63    1.03
   1  -8 -15    6.88    1.35
  -1  -8  15    6.38    1.00
  -1   8 -15    5.28    1.03
  -1   8 -15    5.54    1.29
   1   9 -15   14.30    1.51
   1   9 -15   13.51    1.73
  -1  -9 -15   15.15    1.86
  -1  -9 -15   13.04    1.94
   1  -9 -15   16.24    1.93
  -1   9 -15   13.98    1.70
  -1   9 -15   14.42    1.54
  -1 -10 -15    9.64    1.51
   1  10 -15   10.81    1.29
  -1 -10 -15    6.58    1.38
   1  10 -15    8.54    1.46
   1 -10 -15    6.86    1.40
  -1  10 -15    6.84    1.34
  -1  10 -15    7.29    1.14
   1  11 -15    5.23    0.99
  -1 -11 -15    3.63    1.39
   1  11 -15    4.04    1.29
  -1 -11 -15    4.29    1.25
  -1  11 -15    2.82    0.86
   1 -11 -15    4.11    1.19
   1  11  15    3.04    0.89
  -1  11 -15    3.97    1.26
   1  12 -15   30.52    2.49
  -1  12  15   30.61    2.47
   1  12 -15   28.30    2.22
  -1 -12 -15   22.08    2.76
  -1 -12 -15   27.18    2.54
   1  12  15   29.25    2.46
  -1  12 -15   25.27    2.16
  -1  12 -15   31.02    2.47
   1 -12 -15   26.06    2.39
   1  13 -15    1.13    1.10
  -1 -13 -15   -0.08    1.36
  -1 -13 -15    1.51    1.09
  -1  13  15    3.15    1.05
   1  13 -15    0.66    0.84
   1 -13 -15    1.02    1.14
  -1  13 -15    0.96    0.74
  -1  13 -15    1.82    1.06
   1  13  15    0.23    0.95
  -1 -14 -15    2.24    1.14
   1  14 -15   -0.19    0.77
   1 -14  15   -0.35    0.91
  -1 -14 -15   -1.39    1.29
  -1  14  15    0.64    0.95
  -1  14 -15    0.21    1.10
   1 -14 -15    0.12    1.03
   1  14  15    0.40    0.93
  -1  14 -15    2.98    0.84
  -1 -15 -15   -0.16    1.08
   1  15 -15    0.51    0.86
  -1 -15 -15    0.65    1.38
   1 -15  15    1.36    0.83
  -1  15  15    0.48    1.04
   1  15  15   -0.46    1.01
   1 -15 -15    0.69    1.20
  -1  15 -15   -1.23    0.76
   1  16 -15    2.09    0.98
  -1 -16 -15    2.20    1.51
  -1 -16 -15    1.68    1.18
   1 -16  15    3.45    0.88
  -1  16  15    2.93    1.25
  -1  16 -15    1.28    0.85
   1 -16 -15    2.62    1.32
   1  16  15    1.59    1.09
  -1  17  15    3.95    1.21
   1  17 -15    4.16    1.09
   1 -17  15    4.70    0.91
  -1 -17 -15    2.42    1.27
  -1 -17 -15    2.12    1.59
   1  17  15    2.43    1.21
   1 -17 -15    4.84    1.40
  -1  17 -15    2.85    0.93
   1  18 -15    0.13    0.93
  -1  18  15   -0.85    0.99
  -1 -18 -15   -4.08    1.23
  -1 -18 -15   -1.10    1.08
   1 -18 -15    0.13    1.07
  -1  18 -15    0.47    0.83
   1  18  15   -1.48    1.02
  -1  19  15    6.82    1.48
  -1 -19 -15    9.61    1.73
   1  19 -15    9.55    1.35
   1  19  15    7.64    1.60
  -1  19 -15    9.95    1.25
   1 -19 -15   10.03    1.57
  -1  20  15    1.39    1.31
   1  20 -15    3.72    1.08
  -1 -20 -15    2.89    1.42
   1  20  15    2.19    1.25
  -1  20 -15    0.89    0.93
   1 -20 -15    2.68    1.20
  -1  21  15    6.74    1.50
   1  21 -15    6.17    1.31
  -1 -21 -15    7.68    1.68
  -1  21 -15    8.10    1.26
   1 -21 -15    8.83    1.63
   1  21  15    6.13    1.52
  -1  22  15   12.65    1.92
   1  22 -15   13.20    1.64
  -1 -22 -15   11.92    1.90
  -1  22 -15   10.59    1.45
   1 -22 -15   14.46    1.89
   1  22  15   14.44    2.02
   1  23 -15    7.59    1.72
   1  23 -15    5.93    1.37
  -1 -23 -15    5.82    1.54
  -1  23  15    4.96    1.54
   1 -23 -15    5.92    1.49
   1  23  15    6.09    1.55
  -1  24  15    1.79    1.35
   1  24 -15    4.07    1.58
   1  24 -15    0.15    1.95
  -1 -24 -15    2.59    1.52
   1 -24 -15    1.56    1.26
  -1  24 -15   -0.31    1.38
   1  24  15    0.69    1.39
  -1 -25 -15    1.16    1.32
  -1  25  15    0.95    1.43
   1  25 -15    0.07    1.63
  -1  25 -15    1.61    1.49
   1  25  15    4.10    1.53
   1 -25 -15    2.88    1.24
  -1  26  15    3.42    1.56
   1  26 -15    2.06    1.54
  -1 -26 -15    6.60    1.61
   1  26  15    6.17    1.82
   1 -26 -15    1.37    1.24
  -1  26 -15    2.86    1.79
  -1 -27 -15    0.75    1.27
  -1  27  15    2.07    1.57
   1  27 -15   -1.28    1.49
   1  27  15   -0.42    1.27
  -1  27 -15   -1.62    1.42
  -1  28  15   -0.17    1.33
   1  28 -15   -0.19    1.79
   1  28  15    1.19    1.47
  -1  28 -15    0.22    1.62
   1  29 -15   -3.27    1.51
  -1  29  15    1.01    1.55
  -1  29 -15   -0.95    1.50
   1  29  15    1.88    1.47
  -1  30  15   -0.86    1.39
   1  30 -15   -0.30    1.65
   1  30  15    0.92    1.54
  -1  30 -15    0.14    1.69
   1   0 -16   20.65    2.25
  -1   0 -16   23.93    2.33
  -1  -1 -16    0.15    1.10
   1   1 -16    0.62    1.17
  -1   1 -16    1.67    1.21
   1  -1 -16    1.29    1.16
  -1  -2 -16    6.10    1.43
   1   2 -16    3.12    1.37
  -1   2 -16    3.66    1.36
   1  -2 -16    5.09    1.39
   1   3 -16   -0.08    0.94
  -1  -3 -16    1.56    1.19
   1   3 -16   -0.56    1.05
   1  -3  16   -0.67    0.93
   1  -3 -16    1.59    1.19
  -1   3 -16   -0.57    1.11
   1  -4  16   65.58    4.11
  -1  -4 -16   59.10    4.39
   1   4 -16   59.40    4.21
   1   4 -16   56.98    4.35
   1  -4 -16   60.46    4.37
  -1   4 -16   58.55    4.35
   1  -5  16    2.08    0.91
   1   5 -16    1.08    1.13
  -1  -5 -16    0.67    1.16
   1   5 -16    0.97    0.92
  -1   5 -16    0.23    1.08
   1  -5 -16    0.75    1.12
   1  -6  16    0.78    0.81
   1   6 -16   -0.60    0.92
  -1  -6 -16    0.17    1.07
   1   6 -16    0.02    1.04
   1  -6 -16   -1.11    1.11
  -1   6 -16    0.61    1.08
  -1   6 -16    0.38    0.91
   1  -7  16    2.02    0.81
   1   7 -16    1.31    1.10
  -1  -7 -16    0.65    1.17
   1   7 -16    1.05    0.84
  -1   7 -16    1.20    1.08
   1  -7 -16    1.30    1.15
  -1   7 -16   -0.32    0.83
   1  -8  16    8.66    1.09
   1   8 -16    6.26    1.36
  -1  -8 -16    5.92    1.45
   1   8 -16    6.82    1.20
  -1   8 -16    5.78    1.12
  -1   8 -16    5.65    1.36
   1  -8 -16    6.99    1.44
  -1  -9 -16    0.40    1.14
   1  -9  16    0.66    0.69
   1   9 -16    0.22    0.75
   1   9 -16   -1.18    0.97
  -1   9 -16   -0.75    0.92
  -1   9 -16    1.46    0.85
   1  -9 -16   -0.75    1.01
   1  10 -16   12.11    1.67
  -1 -10 -16   10.81    1.78
   1  10 -16    9.99    1.36
   1 -10 -16   12.69    1.75
  -1  10 -16   11.44    1.34
  -1  10 -16   10.41    1.58
  -1 -11 -16   -1.45    1.02
   1  11 -16    1.64    1.10
   1  11 -16   -0.68    0.83
   1 -11 -16    1.97    1.27
  -1  11 -16    1.06    1.02
  -1  11 -16    1.42    0.81
  -1 -12 -16   16.32    2.33
   1  12 -16   22.84    2.02
   1  12 -16   22.06    2.27
  -1 -12 -16   23.78    2.31
   1  12  16   27.03    2.34
   1 -12 -16   24.90    2.28
  -1  12 -16   24.15    1.97
  -1  12 -16   26.53    2.30
  -1 -13 -16    1.58    1.44
   1  13 -16   -1.55    1.03
  -1  13  16    0.59    0.97
  -1 -13 -16    1.08    1.14
   1  13 -16    0.98    0.87
  -1  13 -16   -1.09    1.00
  -1  13 -16    1.38    0.86
   1  13  16   -1.69    0.84
   1 -13 -16    0.69    1.11
   1  14 -16  121.50    7.48
  -1 -14 -16  116.81    7.71
   1  14 -16  125.80    7.79
  -1 -14 -16  111.03    7.97
  -1  14  16  114.38    7.69
  -1  14 -16  111.83    7.68
   1  14  16  121.03    7.75
   1 -14 -16  118.38    7.72
  -1  14 -16  121.65    7.43
  -1  15  16   -0.57    0.96
   1  15 -16   -0.59    0.85
  -1 -15 -16    0.51    1.11
  -1 -15 -16   -0.27    1.09
  -1  15 -16    0.17    0.81
   1 -15 -16    0.80    1.25
  -1  15 -16   -0.01    1.17
   1  15  16    0.81    1.05
  -1  16  16   15.88    1.95
  -1 -16 -16   17.35    2.15
   1  16 -16   18.27    1.71
   1  16  16   10.93    1.80
   1 -16 -16   17.78    2.08
  -1  16 -16   16.16    1.65
  -1 -17 -16   -0.91    1.12
   1  17 -16   -1.02    0.91
  -1  17  16   -0.56    1.02
   1 -17 -16    1.93    1.16
   1  17  16   -1.32    1.02
  -1  17 -16   -0.11    0.84
   1  18 -16    1.42    0.93
  -1  18  16    2.61    1.22
  -1 -18 -16    4.02    1.36
   1 -18 -16    2.28    1.24
   1  18  16    2.07    1.24
  -1  18 -16    2.05    0.94
   1  19 -16    0.53    0.90
  -1 -19 -16    0.19    1.21
  -1  19  16   -0.13    1.09
   1 -19 -16   -0.38    1.09
  -1  19 -16    0.79    0.88
   1  19  16   -0.87    1.06
   1  20 -16   -0.03    1.00
  -1  20  16   -0.60    1.13
  -1 -20 -16    0.00    1.31
  -1  20 -16    0.09    0.89
   1  20  16   -0.57    1.10
   1 -20 -16   -1.40    1.04
  -1  21  16    0.90    1.21
  -1 -21 -16    0.98    1.41
   1  21 -16    0.76    1.07
  -1  21 -16    1.55    1.01
   1 -21 -16    2.67    1.23
   1  21  16    1.19    1.28
   1  22 -16   76.34    4.81
  -1 -22 -16   65.91    5.02
  -1  22  16   69.33    5.21
   1  22  16   70.49    5.17
   1 -22 -16   66.71    4.94
   1  23 -16   -0.24    1.13
  -1 -23 -16   -2.30    1.15
  -1  23  16    1.97    1.38
   1 -23 -16    0.49    1.35
   1  23  16   -0.08    1.27
   1  24 -16   43.78    3.89
  -1 -24 -16   48.02    3.75
  -1  24  16   50.84    4.07
   1  24  16   38.94    3.82
   1 -24 -16   47.39    3.62
  -1  24 -16   43.61    3.88
  -1  25  16   -0.11    1.33
  -1 -25 -16    1.77    1.45
   1  25 -16   -0.82    1.46
   1  25  16    1.16    1.42
  -1  25 -16    1.09    1.69
   1 -25 -16    0.76    1.21
  -1  26  16    5.13    1.70
  -1 -26 -16    7.32    1.74
   1  26 -16    4.60    1.81
   1 -26 -16    7.57    1.61
  -1  26 -16    9.74    1.92
   1  26  16    5.26    1.66
   1  27 -16    0.92    1.59
  -1 -27 -16    1.64    1.36
  -1  27  16   -1.50    1.53
   1  27  16   -2.61    1.56
   1 -27 -16   -0.02    1.12
  -1  27 -16    1.05    1.60
  -1  28  16   -0.31    1.67
   1  28 -16   -2.71    1.45
  -1  28 -16    1.14    1.56
   1  28  16    0.01    1.48
   1  29 -16   -0.44    1.68
  -1  29  16   -0.90    1.48
  -1  29 -16   -2.10    1.76
   1  29  16   -1.80    1.43
   1  30 -16    2.35    2.00
  -1  30  16   -1.11    1.50
  -1  30 -16    1.17    1.72
   1  30  16    2.07    1.68
   1   0 -17   19.32    2.35
  -1   0 -17   20.84    2.29
   1   1 -17    2.67    1.34
  -1  -1 -17    0.21    1.24
  -1   1 -17    3.57    1.31
   1  -1 -17    2.20    1.27
   1   2 -17   24.57    2.42
  -1  -2 -17   21.71    2.48
   1  -2 -17   22.80    2.40
  -1   2 -17   22.16    2.37
  -1  -3 -17    2.72    1.32
   1   3 -17    2.08    1.27
  -1   3 -17    0.37    1.22
   1  -3 -17    0.94    1.16
   1   4 -17    7.95    1.49
   1   4 -17   10.81    1.78
  -1  -4 -17    9.36    1.72
   1  -4 -17   10.00    1.75
  -1   4 -17   10.46    1.76
   1   5 -17    5.41    1.45
  -1  -5 -17    1.81    1.32
   1   5 -17    5.41    1.14
  -1   5 -17    4.43    1.42
   1  -5 -17    5.70    1.44
  -1  -6 -17    7.20    1.54
   1   6 -17    6.14    1.31
   1   6 -17    4.38    1.38
   1  -6 -17    3.66    1.37
  -1   6 -17    5.39    1.43
   1   7 -17    1.75    1.02
   1  -7  17   -0.72    0.83
   1   7 -17    0.56    1.17
  -1  -7 -17   -0.86    1.10
   1  -7 -17   -1.12    1.08
  -1   7 -17   -1.23    1.04
  -1   7 -17    0.91    0.92
   1   8 -17    1.50    0.89
   1  -8  17    1.91    0.83
   1   8 -17    2.60    1.24
  -1  -8 -17    1.69    1.27
   1  -8 -17    0.37    1.20
  -1   8 -17   -0.12    1.12
  -1   8 -17    2.73    1.00
  -1  -9 -17    0.60    1.17
   1   9 -17    0.31    1.05
   1  -9  17   -0.19    0.70
   1   9 -17   -0.71    0.90
   1  -9 -17   -1.88    1.23
  -1   9 -17    0.70    1.07
  -1   9 -17   -0.55    0.84
   1  10 -17    7.34    1.27
  -1 -10 -17    8.65    1.72
   1  10 -17    8.07    1.56
   1 -10 -17   10.77    1.68
  -1  10 -17    6.24    1.43
  -1  10 -17    5.99    1.20
   1  11 -17    0.16    1.14
   1  11 -17   -0.08    0.94
  -1 -11 -17   -1.41    1.05
  -1  11 -17    1.97    0.87
   1 -11 -17    0.23    1.13
  -1  11 -17    0.93    1.14
   1  12 -17   21.61    2.19
  -1 -12 -17   20.04    2.15
   1  12 -17   17.80    1.85
  -1  12 -17   17.27    1.77
  -1  12 -17   17.31    2.20
   1 -12 -17   20.91    2.29
   1  13 -17    4.53    1.44
  -1 -13 -17    8.45    1.61
   1  13 -17    5.13    1.20
  -1  13 -17    5.21    1.62
   1 -13 -17    6.27    1.50
  -1  13 -17    3.31    1.02
  -1 -14 -17    2.61    1.30
   1  14 -17    1.02    0.95
   1  14 -17    3.01    1.35
   1 -14 -17    1.52    1.21
  -1  14 -17    0.36    1.31
  -1  14 -17    2.14    0.90
   1  14  17    0.16    1.05
  -1 -15 -17   -0.85    1.15
   1  15 -17    0.80    0.98
   1  15 -17    0.99    1.39
  -1  15  17    1.70    1.09
  -1  15 -17   -1.05    1.13
   1 -15 -17    1.73    1.24
   1  15  17    2.25    1.20
  -1  15 -17    0.59    0.83
  -1  16  17    0.23    1.03
   1  16 -17   -1.81    1.19
   1  16 -17    1.27    0.98
  -1 -16 -17   -0.05    1.18
   1 -16 -17    0.51    1.18
  -1  16 -17    0.46    0.87
  -1  16 -17    1.32    1.30
   1  16  17    0.14    1.07
   1  17 -17    2.99    1.07
  -1 -17 -17    1.87    1.40
  -1  17  17    1.02    1.13
  -1  17 -17   -1.19    1.33
  -1  17 -17    0.83    0.90
   1 -17 -17    0.10    1.27
   1  17  17    0.15    1.09
   1  18 -17    1.76    0.99
  -1  18  17    1.86    1.20
  -1 -18 -17    1.01    1.40
   1 -18 -17    1.01    1.32
   1  18  17    1.20    1.16
  -1  18 -17    1.71    0.99
   1  19 -17    1.41    1.03
  -1  19  17    0.92    1.19
  -1 -19 -17    2.63    1.49
   1  19  17   -2.03    1.07
  -1  19 -17   -0.78    0.89
   1 -19 -17    1.21    1.34
  -1  20  17    0.47    1.19
   1  20 -17    1.03    1.08
  -1 -20 -17    2.41    1.40
   1  20  17    1.63    1.27
  -1  20 -17    0.92    0.95
   1 -20 -17    0.25    1.29
   1  21 -17    0.10    1.11
  -1 -21 -17    1.77    1.40
  -1  21  17    2.68    1.49
   1 -21 -17    0.71    1.37
   1  21  17    0.86    1.36
  -1 -22 -17   10.26    1.98
  -1  22  17    7.89    1.70
   1  22 -17    8.61    1.50
   1 -22 -17    7.83    1.73
   1  22  17   10.69    1.84
  -1  23  17    3.99    1.49
  -1 -23 -17    7.73    1.81
   1 -23 -17    5.89    1.58
   1  23  17    7.08    1.73
  -1  24  17    1.68    1.38
  -1 -24 -17    3.20    1.52
   1  24  17    0.80    1.33
   1 -24 -17    1.76    1.40
  -1 -25 -17    0.74    1.44
  -1  25  17   -0.38    1.33
   1  25 -17   -2.12    1.45
  -1  25 -17   -2.25    1.39
   1 -25 -17   -0.76    1.26
   1  25  17    0.65    1.44
  -1 -26 -17    2.91    1.53
   1  26 -17    4.93    1.70
  -1  26  17    2.12    1.50
  -1  26 -17    2.32    1.65
   1 -26 -17    1.41    1.33
   1  26  17    3.61    1.61
  -1  27  17   -0.91    1.34
   1  27 -17    1.79    1.84
  -1 -27 -17    1.60    1.40
  -1  27 -17   -0.35    1.53
   1 -27 -17   -0.17    1.19
   1  27  17    1.23    1.74
   1  28 -17    2.66    1.80
  -1 -28 -17    4.11    1.55
  -1  28  17    5.50    1.93
   1  28  17    1.55    1.62
  -1  28 -17    1.69    1.66
  -1  29  17   -0.77    1.43
   1  29 -17   -0.57    1.70
   1  29  17    0.65    1.57
  -1  29 -17    1.17    1.69
   1   0 -18    6.46    1.60
  -1   0 -18    5.37    1.55
  -1  -1 -18    2.29    1.29
   1   1 -18    0.66    1.20
  -1   1 -18    1.24    1.26
   1  -1 -18    1.07    1.33
  -1  -2 -18    5.65    1.50
   1   2 -18    3.02    1.37
   1  -2 -18    2.60    1.32
  -1   2 -18    3.29    1.52
   1   3 -18    0.29    1.23
  -1  -3 -18   -0.27    1.27
   1  -3 -18   -0.69    1.18
  -1   3 -18    0.30    1.29
  -1  -4 -18   19.92    2.40
   1   4 -18   19.82    2.43
  -1   4 -18   21.64    2.50
   1  -4 -18   21.75    2.33
  -1  -5 -18    6.43    1.61
   1   5 -18    7.18    1.60
   1   5 -18    5.69    1.28
  -1   5 -18    7.79    1.63
   1  -5 -18    5.52    1.50
   1   6 -18   -0.85    1.02
  -1  -6 -18    0.02    1.27
   1   6 -18    2.40    1.33
  -1   6 -18    0.50    1.24
   1  -6 -18   -0.15    1.16
   1   7 -18    0.40    1.21
  -1  -7 -18    1.19    1.26
   1   7 -18   -0.39    1.04
  -1   7 -18    0.57    1.22
   1  -7 -18   -1.87    1.13
   1   8 -18    3.46    1.21
   1   8 -18    3.12    1.30
  -1  -8 -18    2.10    1.37
   1  -8 -18    3.23    1.51
  -1   8 -18    2.71    1.08
  -1   8 -18    4.56    1.49
   1   9 -18   -0.58    1.12
   1   9 -18    0.00    0.99
  -1  -9 -18    1.21    1.41
  -1   9 -18    0.35    0.95
  -1   9 -18    1.52    1.25
   1  -9 -18   -0.69    1.19
  -1 -10 -18    4.04    1.46
   1  10 -18    4.64    1.41
   1  10 -18    3.44    1.14
  -1  10 -18    2.90    1.07
   1 -10 -18    3.22    1.38
  -1  10 -18    1.88    1.35
  -1 -11 -18    2.32    1.35
   1  11 -18    0.94    1.04
   1  11 -18    3.26    1.45
  -1  11 -18    2.82    1.06
   1 -11 -18    4.36    1.43
  -1  11 -18    2.72    1.27
   1  12 -18   13.11    1.71
  -1 -12 -18   11.69    1.95
   1  12 -18   16.36    2.15
  -1  12 -18   14.85    1.66
  -1  12 -18   14.73    2.01
   1 -12 -18   18.20    2.26
   1  13 -18    0.54    1.37
  -1 -13 -18   -0.63    1.16
   1  13 -18    1.46    1.01
  -1  13 -18   -1.39    1.11
  -1  13 -18   -0.52    0.87
   1 -13 -18    0.76    1.33
   1  14 -18   28.53    2.67
   1  14 -18   28.05    2.34
  -1 -14 -18   26.89    2.63
  -1  14 -18   22.75    2.57
   1 -14 -18   26.68    2.59
  -1  14 -18   29.97    2.33
   1  15 -18    0.85    1.37
  -1 -15 -18   -0.81    1.38
   1  15 -18    0.68    0.97
  -1  15 -18   -0.39    0.92
   1 -15 -18   -0.10    1.25
   1  15  18    1.03    1.17
  -1  15 -18    0.53    1.46
  -1 -16 -18    6.70    1.79
   1  16 -18    7.71    1.89
   1  16 -18    7.93    1.32
   1  16  18    9.30    1.62
   1 -16 -18    7.71    1.64
  -1  16 -18    8.61    1.72
  -1  16 -18    5.03    1.19
   1  17 -18   -0.71    1.33
  -1  17  18   -0.19    1.07
  -1 -17 -18    1.09    1.45
   1  17 -18   -0.24    0.95
   1 -17 -18   -1.57    1.14
   1  17  18    1.59    1.20
  -1  17 -18   -0.09    1.43
  -1  17 -18    0.77    0.93
   1  18 -18    0.12    1.42
  -1 -18 -18    0.49    1.31
   1  18 -18    0.93    1.08
  -1  18  18    1.76    1.14
  -1  18 -18    0.81    1.41
   1  18  18    0.88    1.19
  -1  18 -18    0.09    0.94
   1 -18 -18   -0.15    1.16
   1  19 -18    1.97    1.12
  -1  19  18    0.97    1.21
   1  19 -18    4.47    1.71
  -1 -19 -18    0.79    1.40
   1 -19 -18    0.78    1.45
  -1  19 -18    2.41    1.52
   1  19  18    0.28    1.22
  -1  19 -18    0.85    0.99
  -1  20  18   -1.09    1.14
   1  20 -18   -0.58    1.09
  -1 -20 -18   -1.86    1.45
   1  20  18    0.08    1.31
   1 -20 -18   -0.74    1.40
  -1  20 -18   -1.00    1.42
  -1  20 -18    0.48    1.06
  -1  21  18    1.44    1.37
   1  21 -18    3.92    1.28
  -1 -21 -18    1.29    1.57
   1  21  18    2.20    1.44
   1 -21 -18    1.93    1.53
  -1  22  18   31.95    3.03
  -1 -22 -18   26.62    2.75
   1 -22 -18   25.83    2.85
   1  22  18   30.12    3.01
  -1 -23 -18   -1.99    1.43
  -1  23  18    1.17    1.32
   1  23  18    1.77    1.43
   1 -23 -18   -1.75    1.25
  -1  24  18    3.52    1.55
  -1 -24 -18    1.31    1.56
   1 -24 -18    1.52    1.46
   1  24  18    1.84    1.64
  -1  25  18   -1.44    1.54
   1  25 -18    0.94    1.64
  -1 -25 -18   -0.61    1.39
   1 -25 -18    0.81    1.43
   1  25  18   -0.90    1.43
  -1  26  18    0.68    1.48
  -1 -26 -18    2.20    1.62
   1  26 -18    3.35    1.69
   1 -26 -18    0.60    1.35
  -1  26 -18   -0.11    1.55
   1  26  18    0.61    1.46
  -1 -27 -18   -0.31    1.38
   1  27 -18   -1.60    1.53
  -1  27  18   -1.99    1.43
   1  27  18   -1.49    1.66
  -1  27 -18    0.77    1.57
   1 -27 -18    0.19    1.25
  -1  28  18    2.72    1.83
  -1 -28 -18   -0.97    1.48
   1  28 -18    1.07    1.67
   1 -28 -18    0.30    1.30
  -1  28 -18    2.53    1.89
   1  28  18   -1.06    1.44
  -1 -29 -18    2.29    1.48
   1  29 -18    2.01    1.80
  -1  29  18   -0.25    1.55
   1  29  18    1.35    1.55
  -1  29 -18   -0.82    1.60
  -1   0 -19    4.13    1.53
   1   0 -19    5.59    1.59
   1   1 -19    0.09    1.24
  -1  -1 -19    0.74    1.29
  -1   1 -19   -0.68    1.22
   1  -1 -19    0.26    1.22
   1   2 -19    1.39    1.34
  -1  -2 -19    1.95    1.42
   1  -2 -19    1.84    1.34
  -1   2 -19    3.97    1.51
   1   3 -19   11.19    1.91
  -1  -3 -19    9.22    1.82
   1  -3 -19    8.26    1.80
  -1   3 -19    9.94    1.87
  -1  -4 -19    0.15    1.23
   1   4 -19    0.79    1.29
   1  -4 -19   -0.15    1.21
  -1   4 -19    0.97    1.40
  -1  -5 -19   21.71    2.61
   1   5 -19   21.89    2.49
   1  -5 -19   24.70    2.51
  -1   5 -19   23.51    2.50
   1   6 -19    2.54    1.35
   1   6 -19    2.23    1.17
  -1  -6 -19   -1.69    1.21
  -1   6 -19    1.31    1.30
   1  -6 -19   -1.39    1.19
  -1  -7 -19   21.81    2.63
   1   7 -19   20.81    2.28
   1   7 -19   25.34    2.55
  -1   7 -19   29.12    2.62
   1  -7 -19   23.05    2.52
   1   8 -19    1.03    1.15
   1   8 -19   -0.39    1.12
  -1  -8 -19   -0.40    1.28
  -1   8 -19    0.72    1.41
   1  -8 -19   -1.09    1.30
  -1  -9 -19   10.45    1.94
   1   9 -19   11.22    1.61
   1   9 -19    8.60    1.76
   1  -9 -19    6.46    1.72
  -1   9 -19   11.15    1.85
  -1   9 -19    9.52    1.45
   1  10 -19    4.64    1.50
  -1 -10 -19    3.34    1.58
   1  10 -19    3.48    1.21
  -1  10 -19    6.73    1.60
   1 -10 -19    5.18    1.67
  -1  10 -19    2.98    1.15
  -1 -11 -19   11.06    1.92
   1  11 -19   13.61    1.93
   1  11 -19    9.21    1.44
   1 -11 -19   10.60    1.98
  -1  11 -19   12.19    1.95
  -1  11 -19    9.75    1.51
   1  12 -19    0.14    1.29
   1  12 -19    1.38    1.08
  -1 -12 -19    3.78    1.49
   1 -12 -19    2.86    1.44
  -1  12 -19    2.04    1.47
  -1  12 -19    3.71    1.15
   1  13 -19   -0.76    1.03
   1  13 -19    1.06    1.34
  -1 -13 -19    1.34    1.39
   1 -13 -19   -1.04    1.26
  -1  13 -19   -0.58    1.35
  -1  13 -19    1.29    0.98
   1  14 -19    0.56    1.30
  -1 -14 -19    0.34    1.30
   1  14 -19   -0.83    1.05
  -1  14 -19   -0.52    1.29
   1 -14 -19    0.86    1.29
  -1  14 -19    0.81    1.03
   1  15 -19    1.34    1.05
  -1 -15 -19    0.10    1.54
   1  15 -19    1.37    1.59
   1 -15 -19   -0.30    1.44
  -1  15 -19    2.01    1.37
  -1  15 -19    0.69    1.02
  -1 -16 -19    0.33    1.36
   1  16 -19   -0.94    1.30
   1  16 -19    0.81    1.11
  -1  16 -19    1.03    1.55
   1 -16 -19    1.10    1.46
  -1  16 -19    0.05    0.96
   1  17 -19    3.45    1.56
  -1 -17 -19    3.71    1.55
   1  17 -19    1.38    1.14
  -1  17 -19    2.32    1.51
   1  17  19    4.48    1.41
   1 -17 -19    3.48    1.64
  -1  17 -19    3.38    1.11
  -1  18  19    3.47    1.30
   1  18 -19    1.53    1.07
   1  18 -19   -0.55    1.59
  -1 -18 -19    2.09    1.46
  -1  18 -19    1.03    1.04
   1  18  19    0.05    1.23
   1 -18 -19    0.73    1.56
  -1  18 -19    2.16    1.62
   1  19 -19    4.85    1.72
   1  19 -19    3.37    1.27
  -1  19  19    3.30    1.60
  -1 -19 -19    6.76    1.91
   1  19  19    2.96    1.45
  -1  19 -19    5.30    1.26
   1 -19 -19    3.25    1.68
  -1  19 -19    3.56    1.77
   1  20 -19   -0.04    1.55
  -1  20  19    1.34    1.32
  -1 -20 -19   -2.53    1.50
   1  20 -19   -1.10    1.14
  -1  20 -19   -1.18    1.63
   1 -20 -19   -0.27    1.45
   1  20  19   -1.17    1.26
  -1 -21 -19    9.37    1.92
   1  21 -19    9.67    2.29
  -1  21  19    8.28    1.80
   1  21 -19    5.96    2.42
   1  21  19    6.27    1.71
   1 -21 -19   11.55    1.90
  -1  21 -19    8.43    2.22
  -1  22  19    0.20    1.37
  -1 -22 -19    1.14    1.56
  -1  22 -19   -0.97    1.79
   1  22  19    0.78    1.41
   1 -22 -19   -0.04    1.53
  -1 -23 -19    2.32    1.71
  -1  23  19    4.51    1.77
   1  23  19    4.77    1.67
   1 -23 -19    2.59    1.66
  -1  24  19    0.32    1.49
  -1 -24 -19    2.60    1.64
   1  24  19    2.82    1.57
   1 -24 -19   -0.16    1.52
  -1 -25 -19    1.46    1.65
  -1  25  19    0.08    1.64
   1 -25 -19    2.49    1.49
   1  25  19    0.58    1.48
   1  26 -19   -1.00    1.60
  -1 -26 -19    0.01    1.54
  -1  26  19   -2.72    1.38
  -1  26 -19   -1.21    1.57
   1 -26 -19   -1.19    1.36
   1  26  19   -1.09    1.45
   1  27 -19    0.15    1.67
  -1 -27 -19   -1.36    1.56
  -1  27  19   -1.00    1.52
   1 -27 -19    0.55    1.47
  -1  27 -19    1.58    1.73
   1  27  19   -1.96    1.67
  -1 -28 -19    4.82    1.73
  -1  28  19    0.07    1.82
   1  28 -19    2.26    1.77
   1 -28 -19    2.34    1.49
  -1  28 -19    1.92    1.98
   1  28  19    1.13    1.63
  -1   0 -20   10.29    1.90
   1   0 -20   10.61    1.92
  -1  -1 -20    0.73    1.34
   1   1 -20    1.98    1.40
   1  -1 -20    2.05    1.40
  -1   1 -20    0.57    1.38
   1   2 -20    1.11    1.42
  -1  -2 -20    0.98    1.34
  -1   2 -20    1.91    1.37
   1  -2 -20    1.92    1.38
   1   3 -20   -0.67    1.34
  -1  -3 -20    0.77    1.31
  -1   3 -20    1.16    1.42
   1  -3 -20    2.92    1.44
  -1  -4 -20    1.69    1.42
   1   4 -20    6.41    1.68
  -1   4 -20    5.34    1.75
   1  -4 -20    5.28    1.60
  -1  -5 -20    4.21    1.51
   1   5 -20    1.13    1.36
   1  -5 -20    0.64    1.34
  -1   5 -20    1.17    1.38
  -1  -6 -20    5.36    1.71
   1   6 -20    3.56    1.56
  -1   6 -20    4.21    1.54
   1  -6 -20    7.55    1.75
  -1  -7 -20   -3.51    1.13
   1   7 -20   -1.48    1.29
   1   7 -20    0.97    1.20
  -1   7 -20    2.06    1.41
   1  -7 -20    1.54    1.46
   1   8 -20    1.37    1.40
   1   8 -20    0.64    1.18
  -1  -8 -20   -0.78    1.46
  -1   8 -20    0.86    1.34
   1  -8 -20    1.21    1.49
   1   9 -20    3.29    1.53
  -1  -9 -20    4.62    1.61
   1   9 -20    2.82    1.13
  -1   9 -20    3.19    1.47
   1  -9 -20    0.02    1.38
  -1 -10 -20    0.07    1.41
   1  10 -20    1.62    1.43
   1  10 -20    0.60    1.10
   1 -10 -20    1.75    1.47
  -1  10 -20    3.15    1.46
  -1  10 -20    1.35    1.13
  -1 -11 -20    0.99    1.47
   1  11 -20    3.87    1.51
   1  11 -20    1.00    1.16
  -1  11 -20    2.25    1.41
   1 -11 -20    0.97    1.42
  -1  11 -20    0.05    1.01
   1  12 -20    1.35    1.13
  -1 -12 -20    1.33    1.43
   1  12 -20    0.57    1.37
   1 -12 -20   -0.78    1.38
  -1  12 -20    0.15    1.05
  -1  12 -20    0.27    1.31
  -1 -13 -20    1.17    1.48
   1  13 -20    0.70    1.33
   1  13 -20   -1.02    1.01
   1 -13 -20    0.65    1.36
  -1  13 -20    0.96    1.38
  -1  13 -20   -1.03    1.06
  -1 -14 -20    7.52    1.82
   1  14 -20   11.21    2.09
   1  14 -20    7.82    1.43
  -1  14 -20    6.90    1.70
  -1  14 -20    6.09    1.32
   1 -14 -20    6.26    1.74
  -1 -15 -20   -0.47    1.54
   1  15 -20    0.85    1.11
   1  15 -20    0.54    1.46
   1 -15 -20   -2.06    1.43
  -1  15 -20    0.43    1.04
  -1  15 -20   -0.29    1.50
   1  16 -20    2.58    1.23
  -1 -16 -20    2.15    1.59
   1  16 -20    3.47    1.78
  -1  16 -20    1.26    1.44
  -1  16 -20    3.85    1.17
   1 -16 -20   -0.46    1.52
  -1 -17 -20   -2.19    1.38
   1  17 -20   -3.48    1.36
   1  17 -20    0.18    1.07
   1 -17 -20    1.13    1.63
  -1  17 -20   -1.36    1.56
  -1  17 -20    0.45    1.06
  -1 -18 -20    0.06    1.65
   1  18 -20    0.08    1.06
   1  18 -20    0.03    1.54
  -1  18 -20   -0.96    1.44
  -1  18 -20    1.00    1.07
   1 -18 -20    1.00    1.57
   1  19 -20    2.24    1.20
  -1 -19 -20    2.07    1.70
   1  19 -20    0.29    1.59
  -1  19 -20    2.17    1.65
   1 -19 -20    0.47    1.43
   1  19  20    2.44    1.49
   1  20 -20   -0.89    1.16
  -1 -20 -20    0.12    1.54
   1  20 -20   -1.90    1.68
  -1  20 -20    1.95    1.68
   1 -20 -20    0.19    1.36
   1  20  20    1.43    1.45
   1  21 -20    5.56    1.85
  -1 -21 -20   -0.83    1.65
  -1  21  20    2.69    1.51
   1 -21 -20    2.11    1.69
   1  21  20    2.01    1.44
  -1  21 -20    0.52    1.64
   1  22 -20   -1.58    1.66
  -1 -22 -20   -3.85    1.51
  -1  22  20    1.70    1.43
   1  22  20   -2.02    1.32
  -1  22 -20   -0.19    1.66
   1 -22 -20    2.37    1.68
  -1  23  20   -0.44    1.52
   1  23 -20   -2.62    1.64
  -1 -23 -20   -1.25    1.39
  -1  23 -20   -0.85    1.64
   1  23  20    0.17    1.48
   1 -23 -20   -0.96    1.47
   1  24 -20    5.94    2.36
  -1  24  20    4.62    1.71
  -1 -24 -20    4.61    1.95
   1 -24 -20    5.49    1.85
  -1  24 -20    7.15    2.28
   1  24  20    4.33    1.64
   1  25 -20   -0.55    1.85
  -1 -25 -20    0.95    1.61
  -1  25  20   -1.21    1.62
   1 -25 -20   -0.16    1.48
  -1  25 -20   -0.47    1.80
   1  25  20    2.47    1.54
   1  26 -20   -0.30    1.62
  -1  26  20   -0.62    1.42
  -1 -26 -20   -0.91    1.59
  -1  26 -20   -0.81    2.03
   1  26  20   -0.68    1.52
   1 -26 -20    0.53    1.52
  -1  27  20    0.86    1.51
  -1 -27 -20    0.55    1.64
   1  27 -20    0.47    1.65
   1  27  20    0.74    1.91
  -1  27 -20   -0.45    1.91
  -1  27 -20   -0.35    1.69
   1 -27 -20   -0.86    1.45
  -1   0 -21    2.45    1.47
   1   0 -21    1.49    1.41
   1   1 -21   12.84    2.14
  -1  -1 -21   17.46    2.33
  -1   1 -21   10.79    2.09
   1  -1 -21   15.70    2.24
   1   2 -21    1.88    1.48
  -1  -2 -21    0.58    1.44
   1  -2 -21    0.13    1.39
  -1   2 -21    0.54    1.39
  -1  -3 -21    3.60    1.64
   1   3 -21    3.45    1.60
   1  -3 -21    3.96    1.60
  -1   3 -21    4.00    1.61
  -1  -4 -21    5.45    1.75
   1   4 -21    4.11    1.63
   1  -4 -21    6.44    1.80
  -1   4 -21    7.01    1.73
   1   5 -21   32.93    3.10
  -1  -5 -21   30.63    3.08
  -1   5 -21   31.47    3.07
   1  -5 -21   31.62    3.09
  -1  -6 -21   -1.03    1.30
   1   6 -21    5.69    1.67
  -1   6 -21    3.01    1.48
   1  -6 -21    2.07    1.46
   1   7 -21   14.70    2.23
  -1  -7 -21   10.24    2.06
  -1   7 -21   15.51    2.37
   1  -7 -21   12.00    2.13
   1   8 -21    2.66    1.52
   1   8 -21    0.45    1.27
  -1  -8 -21    0.46    1.43
   1  -8 -21    1.76    1.53
  -1   8 -21    4.20    1.64
  -1  -9 -21   22.62    2.73
   1   9 -21   18.56    2.11
   1   9 -21   17.27    2.52
  -1   9 -21   19.98    2.59
   1  -9 -21   21.64    2.75
  -1 -10 -21   -1.56    1.35
   1  10 -21   -1.81    1.35
   1  10 -21    0.31    1.23
  -1  10 -21    2.65    1.50
   1 -10 -21   -0.02    1.56
  -1 -11 -21    4.13    1.71
   1  11 -21    5.21    1.70
   1  11 -21    1.84    1.22
  -1  11 -21    0.82    1.53
   1 -11 -21    6.89    1.79
  -1  11 -21    4.71    1.31
   1  12 -21    0.85    1.15
   1  12 -21    0.06    1.43
  -1 -12 -21   -1.41    1.60
  -1  12 -21   -0.16    1.12
   1 -12 -21   -1.12    1.36
  -1  12 -21    0.51    1.44
   1  13 -21    0.00    1.12
  -1 -13 -21    1.45    1.56
   1  13 -21    4.09    1.78
  -1  13 -21    1.45    1.51
   1 -13 -21    4.47    1.68
  -1  13 -21    1.15    1.13
   1  14 -21    3.58    1.57
   1  14 -21    1.38    1.21
  -1 -14 -21    5.35    1.75
  -1  14 -21    3.41    1.27
  -1  14 -21    5.79    1.89
   1 -14 -21    0.91    1.55
   1  15 -21    5.70    1.79
   1  15 -21    5.54    1.41
  -1 -15 -21    2.25    1.76
   1 -15 -21    5.09    1.74
  -1  15 -21    4.12    1.26
  -1  15 -21    5.97    1.69
   1  16 -21   -0.79    1.55
  -1 -16 -21   -0.92    1.43
   1  16 -21    0.30    1.19
  -1  16 -21    0.84    1.03
   1 -16 -21    1.15    1.65
  -1  16 -21    0.19    1.45
  -1 -17 -21   -1.51    1.50
   1  17 -21    2.03    1.20
   1  17 -21    1.95    1.81
   1 -17 -21   -1.06    1.63
  -1  17 -21    0.96    1.61
  -1  17 -21    0.37    1.10
   1  18 -21    0.55    1.19
  -1 -18 -21   -0.08    1.66
   1  18 -21   -0.31    1.62
  -1  18 -21    0.30    1.76
   1 -18 -21   -0.35    1.45
   1  19 -21   12.52    1.80
  -1 -19 -21   13.60    2.42
   1  19 -21   12.38    2.38
  -1  19 -21   15.73    2.57
   1 -19 -21   14.17    2.27
   1  20 -21   -1.36    1.64
  -1 -20 -21    1.40    1.56
  -1  20 -21   -2.48    1.66
   1 -20 -21   -1.19    1.58
  -1 -21 -21    2.97    1.80
   1  21 -21    4.55    1.97
   1  21  21    4.35    1.60
   1 -21 -21   -0.47    1.67
  -1  21 -21    0.74    1.91
   1  22 -21   -0.45    1.71
  -1 -22 -21   -1.20    1.48
   1  22  21    2.36    1.50
   1 -22 -21    0.63    1.62
  -1  22 -21    1.45    2.00
  -1 -23 -21   15.66    2.50
   1  23 -21   12.69    2.71
   1  23  21   15.34    2.34
  -1  23 -21   12.99    2.65
   1 -23 -21   19.28    2.45
  -1 -24 -21   -2.50    1.66
  -1  24  21    0.52    1.54
   1  24 -21   -2.13    1.71
   1  24  21   -1.86    1.58
   1 -24 -21   -0.99    1.65
  -1  24 -21   -0.10    1.75
  -1 -25 -21    0.59    1.71
  -1  25  21    4.97    1.92
   1  25 -21    0.49    1.95
   1 -25 -21   -0.59    1.69
   1  25  21   -0.64    1.53
  -1  25 -21    3.45    2.09
  -1  26  21   -0.04    1.56
  -1 -26 -21   -1.33    1.74
   1  26 -21   -3.55    2.01
  -1  26 -21   -1.29    2.01
   1  26  21   -0.16    1.59
   1 -26 -21    0.71    1.61
   1  27 -21   -0.73    2.04
  -1  27  21    2.61    1.84
  -1 -27 -21   -0.41    1.67
   1  27 -21    1.36    1.78
  -1  27 -21   -3.28    1.62
   1 -27 -21    1.04    1.62
  -1  27 -21    3.12    2.40
   1  27  21    0.72    1.57
  -1   0 -22   37.72    3.43
   1   0 -22   37.33    3.40
  -1  -1 -22    1.16    1.54
   1   1 -22    1.17    1.44
   1  -1 -22    0.44    1.45
  -1   1 -22    3.94    1.62
  -1  -2 -22    1.00    1.49
   1   2 -22    5.04    1.67
  -1   2 -22    3.96    1.66
   1  -2 -22    3.66    1.64
   1   3 -22    1.87    1.48
  -1  -3 -22    0.46    1.41
   1  -3 -22   -1.16    1.49
  -1   3 -22    1.36    1.41
  -1  -4 -22   -0.14    1.43
   1   4 -22   -0.87    1.42
   1  -4 -22    0.38    1.42
  -1   4 -22    0.84    1.45
   1   5 -22    5.39    1.75
  -1  -5 -22    3.30    1.75
   1  -5 -22    5.78    1.75
  -1   5 -22    3.98    1.67
  -1  -6 -22   -0.98    1.40
   1   6 -22    1.64    1.49
  -1   6 -22   -0.08    1.44
   1  -6 -22   -0.52    1.38
  -1  -7 -22    2.72    1.63
   1   7 -22    2.36    1.60
   1  -7 -22    1.11    1.59
  -1   7 -22    0.62    1.53
  -1  -8 -22    4.95    1.80
   1   8 -22    5.85    1.82
   1  -8 -22    6.18    2.01
  -1   8 -22    6.32    1.85
  -1  -9 -22    3.10    1.71
   1   9 -22    4.35    1.73
   1   9 -22    5.99    1.39
  -1   9 -22    4.57    1.72
   1  -9 -22    2.10    1.60
   1  10 -22    9.95    1.72
  -1 -10 -22    8.51    2.17
   1  10 -22    8.27    2.01
  -1  10 -22    7.22    1.93
   1 -10 -22    8.30    2.02
   1  11 -22   -1.06    1.43
   1  11 -22   -0.86    1.10
  -1 -11 -22    0.85    1.59
   1 -11 -22   -0.88    1.48
  -1  11 -22   -0.19    1.45
   1  12 -22    1.43    1.27
  -1 -12 -22    0.64    1.66
   1  12 -22    1.49    1.59
   1 -12 -22    1.13    1.54
  -1  12 -22   -1.78    1.50
   1  13 -22    0.75    1.20
  -1 -13 -22   -1.80    1.58
   1  13 -22   -0.25    1.75
  -1  13 -22    1.05    1.52
   1 -13 -22   -3.07    1.54
  -1  13 -22   -1.46    1.10
   1  14 -22   -0.03    1.29
   1  14 -22    1.36    1.69
  -1 -14 -22   -0.38    1.55
   1 -14 -22    1.47    1.59
  -1  14 -22    3.95    1.88
  -1  14 -22   -0.20    1.06
   1  15 -22    1.42    1.73
  -1 -15 -22    0.45    1.66
   1  15 -22    1.31    1.23
  -1  15 -22    1.04    1.16
   1 -15 -22   -0.04    1.65
  -1  15 -22    1.40    1.63
   1  16 -22    1.16    1.61
   1  16 -22   -0.46    1.18
  -1 -16 -22   -1.25    1.79
   1 -16 -22   -3.41    1.36
  -1  16 -22   -1.61    1.65
  -1  16 -22    0.00    1.18
   1  17 -22    0.31    1.18
  -1 -17 -22   -0.13    1.64
   1  17 -22   -0.16    1.58
   1 -17 -22   -2.08    1.66
  -1  17 -22   -0.26    1.51
  -1  17 -22    0.67    1.45
  -1 -18 -22   14.68    2.39
   1  18 -22   15.66    2.76
   1  18 -22   15.53    1.95
   1 -18 -22   13.92    2.41
  -1  18 -22   12.57    2.40
   1  19 -22    1.08    1.90
  -1 -19 -22    1.68    1.81
   1 -19 -22    0.57    1.52
  -1  19 -22   -0.23    1.76
   1  20 -22   -2.11    1.82
  -1 -20 -22   -2.59    1.43
  -1  20 -22   -1.91    1.82
   1 -20 -22   -0.39    1.69
  -1 -21 -22    2.17    1.87
   1  21 -22   -1.96    2.00
   1 -21 -22    1.97    1.78
  -1  21 -22   -2.80    1.79
   1  22 -22   -0.53    2.02
  -1 -22 -22   -1.83    1.53
  -1  22 -22   -0.74    1.98
   1 -22 -22    0.66    1.61
   1  23 -22    4.03    2.04
  -1 -23 -22   -0.82    1.78
  -1  23 -22   -0.80    1.81
   1 -23 -22   -3.03    1.60
  -1 -24 -22    0.16    1.79
   1  24 -22   -0.93    1.90
   1 -24 -22   -2.20    1.65
  -1  24 -22   -0.71    1.78
   1  25 -22   -2.16    2.08
  -1 -25 -22   -1.37    1.80
  -1  25 -22   -5.07    1.89
   1 -25 -22    0.37    1.65
   1  25  22   -0.63    1.62
   1  26 -22   -0.34    1.87
  -1 -26 -22   -3.70    1.69
  -1  26 -22   -0.41    1.99
   1 -26 -22   -2.07    1.60
   1  26  22    3.58    1.95
  -1   0 -23    9.05    1.98
   1   0 -23    9.31    2.00
   1   1 -23    8.15    1.92
  -1  -1 -23    4.25    1.71
  -1   1 -23    5.78    1.73
   1  -1 -23    2.58    1.58
   1   2 -23    0.61    1.44
  -1  -2 -23    2.49    1.61
   1  -2 -23    0.58    1.48
  -1   2 -23    3.54    1.63
  -1  -3 -23    6.95    1.90
   1   3 -23    7.90    1.92
  -1   3 -23    7.15    1.83
   1  -3 -23    6.45    1.91
  -1  -4 -23    4.64    1.81
   1   4 -23    4.59    1.71
  -1   4 -23    2.83    1.63
   1  -4 -23    3.13    1.63
  -1  -5 -23    2.96    1.74
   1   5 -23    4.73    1.74
   1  -5 -23    1.50    1.61
  -1   5 -23    1.00    1.58
  -1  -6 -23    4.02    1.82
   1   6 -23    5.08    1.84
  -1   6 -23    6.04    1.84
   1  -6 -23    8.47    1.96
   1   7 -23   -0.19    1.52
  -1  -7 -23    1.47    1.51
  -1   7 -23    0.10    1.47
   1  -7 -23    0.29    1.56
  -1  -8 -23   -0.83    1.50
   1   8 -23    2.69    1.63
  -1   8 -23    0.48    1.74
   1  -8 -23   -2.22    1.57
   1   9 -23   13.31    2.35
  -1  -9 -23   12.89    2.36
  -1   9 -23   16.34    2.56
   1  -9 -23   12.47    2.34
   1  10 -23   -0.89    1.55
  -1 -10 -23   -0.68    1.57
   1  10 -23    1.32    1.29
   1 -10 -23   -3.00    1.49
  -1  10 -23    0.77    1.79
   1  11 -23    3.81    1.38
  -1 -11 -23   -1.88    1.61
   1  11 -23    2.52    1.75
  -1  11 -23    2.42    1.71
   1 -11 -23   -0.59    1.55
   1  12 -23   -0.07    1.21
  -1 -12 -23   -1.51    1.72
   1  12 -23    1.18    1.74
   1 -12 -23   -1.00    1.53
  -1  12 -23    1.16    1.69
  -1 -13 -23    1.54    1.77
   1  13 -23    3.82    1.42
   1  13 -23    5.91    2.05
  -1  13 -23    4.40    1.87
   1 -13 -23    1.27    1.73
  -1 -14 -23   -1.45    1.56
   1  14 -23    0.07    1.68
   1  14 -23    1.38    1.33
  -1  14 -23    2.28    1.88
   1 -14 -23   -0.43    1.57
   1  15 -23   -0.30    1.88
  -1 -15 -23   -0.42    1.67
   1  15 -23    1.09    1.31
  -1  15 -23    1.17    1.22
  -1  15 -23    0.07    1.69
   1 -15 -23    0.79    1.87
   1  16 -23    2.69    1.41
   1  16 -23   -0.97    1.66
  -1 -16 -23   -1.18    1.61
  -1  16 -23   -1.52    1.81
   1 -16 -23   -0.24    1.59
  -1  16 -23   -1.09    1.14
   1  17 -23    1.57    1.75
  -1 -17 -23   -1.56    1.77
   1  17 -23    2.58    1.42
  -1  17 -23    4.74    2.00
   1 -17 -23    3.08    1.81
   1  18 -23    0.72    1.75
  -1 -18 -23    1.91    1.75
   1 -18 -23   -0.90    1.81
  -1  18 -23    2.48    1.78
  -1 -19 -23    2.90    1.94
   1  19 -23    2.36    2.14
  -1  19 -23    5.03    1.99
   1 -19 -23    5.77    1.89
  -1 -20 -23   -2.75    1.53
   1  20 -23    0.59    2.04
  -1  20 -23    0.89    1.86
   1 -20 -23   -1.85    1.64
   1  21 -23    2.35    2.13
  -1 -21 -23    4.06    2.10
   1 -21 -23    6.04    2.04
  -1  21 -23    4.11    2.10
   1  22 -23   -2.29    1.71
  -1 -22 -23   -1.21    1.62
  -1  22 -23   -1.07    1.78
   1 -22 -23   -0.10    1.66
   1  23 -23   -0.34    1.91
  -1 -23 -23   -2.04    1.85
  -1  23 -23   -2.64    1.61
   1 -23 -23   -0.79    1.86
   1  24 -23   -1.53    1.85
  -1 -24 -23   -0.33    1.75
  -1  24 -23    4.52    2.33
   1 -24 -23   -1.17    1.75
   1  25 -23   -0.37    2.19
  -1 -25 -23   -0.28    1.91
  -1  25 -23   -0.78    2.15
   1 -25 -23   -0.85    1.72
  -1   0 -24    0.51    1.47
   1   0 -24    0.15    1.48
   1   1 -24    2.89    1.67
  -1  -1 -24    4.73    1.81
  -1   1 -24    3.22    1.79
   1  -1 -24    5.31    1.75
   1   2 -24    2.51    1.58
  -1  -2 -24   -0.16    1.52
  -1   2 -24    0.22    1.51
   1  -2 -24    0.34    1.61
  -1  -3 -24    0.04    1.53
   1   3 -24    0.32    1.53
   1  -3 -24   -0.36    1.49
  -1   3 -24    0.02    1.52
   1   4 -24    4.57    1.81
  -1  -4 -24    1.11    1.70
   1  -4 -24    4.44    1.82
  -1   4 -24    4.48    1.66
  -1  -5 -24   18.21    2.70
   1   5 -24   18.07    2.73
   1  -5 -24   18.01    2.67
  -1   5 -24   18.69    2.65
   1   6 -24    2.30    1.71
  -1  -6 -24   -0.24    1.59
   1  -6 -24    1.53    1.61
  -1   6 -24   -0.03    1.63
   1   7 -24    1.36    1.69
  -1  -7 -24   -3.19    1.42
  -1   7 -24    2.36    1.75
   1  -7 -24   -2.36    1.50
  -1  -8 -24    0.75    1.68
   1   8 -24    1.64    1.66
   1  -8 -24    2.23    1.90
  -1   8 -24    3.24    1.78
   1   9 -24   -0.29    1.57
  -1  -9 -24    0.47    1.85
   1  -9 -24   -0.16    1.62
  -1   9 -24    1.06    1.66
  -1 -10 -24   -3.11    1.61
   1  10 -24    1.23    1.84
  -1  10 -24   -1.07    1.56
   1 -10 -24   -1.28    1.58
  -1 -11 -24    3.04    1.88
   1  11 -24    4.69    2.00
   1 -11 -24    4.48    2.07
  -1  11 -24    4.35    2.07
   1  12 -24    2.85    1.88
  -1 -12 -24   -0.92    1.75
   1  12 -24    1.14    1.33
  -1  12 -24   -0.58    1.67
   1 -12 -24   -2.57    1.51
   1  13 -24    2.74    2.03
  -1 -13 -24   -2.31    1.53
   1  13 -24    0.27    1.30
  -1  13 -24   -1.41    1.68
   1 -13 -24   -0.48    1.67
  -1 -14 -24    1.68    1.89
   1  14 -24    2.05    1.40
   1  14 -24    6.13    2.08
  -1  14 -24    3.49    2.14
   1 -14 -24    1.95    1.89
  -1 -15 -24    1.68    1.85
   1  15 -24    0.91    2.04
   1  15 -24    0.07    1.33
  -1  15 -24    3.51    1.95
   1 -15 -24    0.64    1.74
   1  16 -24    0.35    1.32
  -1 -16 -24    1.92    1.80
   1  16 -24   -1.60    1.77
  -1  16 -24   -0.80    1.65
   1 -16 -24   -0.12    1.99
   1  17 -24   -0.04    2.03
  -1 -17 -24   -0.02    1.72
   1  17 -24   -3.10    1.66
   1 -17 -24    0.38    1.68
  -1  17 -24   -0.75    1.92
   1  18 -24    2.79    1.97
  -1 -18 -24    0.69    1.77
   1 -18 -24    1.46    1.90
  -1  18 -24    3.62    2.00
   1  19 -24    4.52    2.18
  -1 -19 -24    1.22    1.75
   1 -19 -24    0.11    1.81
  -1  19 -24    1.62    1.98
   1  20 -24    1.30    2.00
  -1 -20 -24    2.99    1.84
   1 -20 -24    1.66    1.79
  -1  20 -24    5.41    2.04
   1  21 -24    1.92    2.11
  -1 -21 -24    2.85    2.06
  -1  21 -24    1.99    1.99
   1 -21 -24    3.67    1.99
   1  22 -24   -2.66    1.88
  -1 -22 -24   -0.29    1.93
   1 -22 -24   -0.57    1.82
  -1  22 -24   -0.72    1.95
   1  23 -24    0.95    1.98
  -1 -23 -24   -1.40    1.85
   1 -23 -24    1.76    1.90
  -1  23 -24   -1.83    2.17
  -1 -24 -24    2.24    2.05
   1  24 -24    3.23    2.35
  -1  24 -24    3.23    2.31
   1 -24 -24    2.76    2.01
   1   0 -25   17.57    2.62
  -1   0 -25   18.75    2.69
   1   1 -25   16.48    2.54
  -1  -1 -25   18.32    2.68
   1  -1 -25   15.37    2.53
  -1   1 -25   15.86    2.49
  -1  -2 -25    5.04    1.89
   1   2 -25   -1.40    1.51
   1  -2 -25    0.28    1.62
  -1   2 -25    0.46    1.60
   1   3 -25   -0.30    1.62
  -1  -3 -25    1.62    1.75
   1  -3 -25    2.69    1.77
  -1   3 -25   -0.53    1.47
   1   4 -25    0.73    1.58
  -1  -4 -25   -0.76    1.66
  -1   4 -25    2.22    1.65
   1  -4 -25   -1.25    1.60
  -1  -5 -25    0.18    1.61
   1   5 -25    2.48    1.77
  -1   5 -25    3.90    1.77
   1  -5 -25    2.91    1.84
  -1  -6 -25    4.38    1.99
   1   6 -25    6.19    1.96
  -1   6 -25    4.93    2.05
   1  -6 -25    3.43    1.76
   1   7 -25    1.19    1.73
  -1  -7 -25   -2.87    1.70
   1  -7 -25   -1.30    1.64
  -1   7 -25    0.88    1.87
   1   8 -25    0.86    1.73
  -1  -8 -25    0.74    1.76
  -1   8 -25   -0.64    1.80
   1  -8 -25   -2.44    1.56
   1   9 -25    8.48    2.28
  -1  -9 -25   10.38    2.58
   1  -9 -25   10.48    2.35
  -1   9 -25   10.30    2.24
   1  10 -25    4.69    1.93
  -1 -10 -25    2.25    1.89
   1 -10 -25    0.45    1.80
  -1  10 -25    6.37    2.09
  -1 -11 -25   11.25    2.54
   1  11 -25   12.87    2.61
   1 -11 -25    5.13    2.11
  -1  11 -25   13.70    2.46
   1  12 -25    2.02    1.89
  -1 -12 -25    1.92    1.87
   1 -12 -25   -2.33    1.67
  -1  12 -25    0.62    1.99
  -1 -13 -25    2.64    2.08
   1  13 -25    1.94    1.49
   1  13 -25    4.66    2.04
   1 -13 -25    1.57    2.07
  -1  13 -25    6.02    2.12
   1  14 -25    2.91    1.97
  -1 -14 -25   -0.19    1.78
   1  14 -25    3.34    1.50
   1 -14 -25    1.71    1.81
  -1  14 -25    0.76    2.12
   1  15 -25    2.75    1.51
  -1 -15 -25    2.22    1.89
   1  15 -25    0.62    2.18
  -1  15 -25    3.52    2.07
   1 -15 -25    2.09    2.06
   1  16 -25    4.95    1.82
   1  16 -25    2.67    2.08
  -1 -16 -25    2.34    1.91
  -1  16 -25   -0.37    2.05
   1 -16 -25    2.00    1.93
  -1 -17 -25    1.71    1.83
   1  17 -25    0.73    1.97
  -1  17 -25    2.03    2.13
   1 -17 -25    0.18    1.95
   1  18 -25    0.29    1.92
  -1 -18 -25   -1.34    1.97
  -1  18 -25   -0.24    1.85
   1 -18 -25    2.44    1.86
   1  19 -25   10.97    2.52
  -1 -19 -25    5.64    2.19
   1 -19 -25    5.50    2.24
  -1  19 -25    5.51    2.30
   1  20 -25    1.49    1.98
  -1 -20 -25   -0.46    1.93
  -1  20 -25   -2.60    1.81
   1 -20 -25   -2.38    1.75
   1  21 -25   -2.06    1.77
  -1 -21 -25    2.93    1.98
  -1  21 -25    0.85    2.00
   1 -21 -25   -0.04    1.95
  -1 -22 -25   -0.62    2.01
   1  22 -25    0.97    2.02
  -1  22 -25    2.27    2.00
   1 -22 -25   -0.40    1.98
   1  23 -25    5.74    2.41
  -1 -23 -25    5.34    2.08
  -1  23 -25    2.41    2.32
   1 -23 -25    8.92    2.22
  -1   0 -26    6.29    2.08
   1   0 -26    4.80    1.92
   1   1 -26    4.21    1.84
  -1  -1 -26    9.46    2.19
  -1   1 -26    6.64    1.99
   1  -1 -26   12.61    2.31
   1   2 -26    1.00    1.59
  -1  -2 -26    0.54    1.75
   1  -2 -26    0.31    1.62
  -1   2 -26    1.26    1.63
  -1  -3 -26   -1.49    1.56
   1   3 -26    1.67    1.69
  -1   3 -26    2.72    1.81
   1  -3 -26    3.30    1.76
  -1  -4 -26   -1.23    1.63
   1   4 -26    2.70    1.75
   1  -4 -26    0.94    1.70
  -1   4 -26    2.03    1.71
   1   5 -26   13.53    2.54
  -1  -5 -26   12.70    2.49
   1  -5 -26   17.13    2.82
  -1   5 -26   18.53    2.61
  -1  -6 -26    0.49    1.71
   1   6 -26    1.00    1.75
   1  -6 -26   -1.30    1.52
  -1   6 -26    0.23    1.73
   1   7 -26    2.03    1.84
  -1  -7 -26   -0.70    1.68
   1  -7 -26   -4.14    1.56
  -1   7 -26   -0.31    1.77
   1   8 -26    1.60    1.84
  -1  -8 -26   -0.42    1.74
   1  -8 -26    0.08    1.74
  -1   8 -26    0.22    1.74
  -1  -9 -26   -2.61    1.96
   1   9 -26    0.21    1.72
  -1   9 -26    1.97    1.88
   1  -9 -26    2.05    1.83
   1  10 -26    4.20    2.06
  -1 -10 -26    1.66    1.89
   1 -10 -26    1.28    1.79
  -1  10 -26    6.33    2.25
   1  11 -26   11.23    2.53
  -1 -11 -26   12.18    2.58
   1 -11 -26   14.25    2.62
  -1  11 -26   14.63    2.65
   1  12 -26   -0.54    1.80
  -1 -12 -26   -1.42    1.73
   1 -12 -26   -1.09    1.72
  -1  12 -26   -2.28    1.69
  -1 -13 -26   -3.64    1.66
   1  13 -26   -0.58    1.86
   1 -13 -26    1.07    1.87
  -1  13 -26   -1.50    1.75
   1  14 -26   -0.75    1.88
  -1 -14 -26   -1.81    2.03
  -1  14 -26   -0.14    1.92
   1 -14 -26   -2.44    1.92
  -1 -15 -26    1.39    1.93
   1  15 -26    2.47    2.08
  -1  15 -26    1.50    2.06
   1 -15 -26   -0.62    1.75
  -1 -16 -26   -1.18    1.75
   1  16 -26    0.98    1.99
  -1  16 -26   -0.11    2.19
   1 -16 -26   -4.30    1.87
   1  17 -26   -0.10    2.05
  -1 -17 -26   -1.54    1.80
   1 -17 -26   -0.25    1.79
  -1  17 -26   -1.11    1.88
   1  18 -26    1.31    2.07
  -1 -18 -26   -2.73    1.86
   1 -18 -26   -0.25    2.06
  -1  18 -26   -0.93    1.97
   1  19 -26   -2.18    1.94
  -1 -19 -26    2.28    2.17
  -1  19 -26    1.88    2.17
   1 -19 -26   -0.78    1.83
   1  20 -26   -2.05    1.90
  -1 -20 -26    1.48    2.01
  -1  20 -26   -2.34    1.93
   1 -20 -26   -1.27    1.91
  -1 -21 -26    2.02    2.19
   1  21 -26    1.39    2.17
   1 -21 -26    1.19    1.93
  -1  21 -26    7.41    2.46
   1  22 -26    1.10    2.19
  -1 -22 -26   -3.53    1.97
   1 -22 -26   -2.53    1.99
  -1  22 -26    1.34    2.15
   1   0 -27    4.79    1.95
  -1   0 -27    5.43    1.95
  -1  -1 -27   19.26    2.93
   1   1 -27   17.91    2.77
  -1   1 -27   15.98    2.65
   1  -1 -27   14.85    2.64
  -1  -2 -27    0.72    1.76
   1   2 -27    2.79    1.75
  -1   2 -27    2.41    1.76
   1  -2 -27    0.69    1.70
  -1  -3 -27    0.27    1.84
   1   3 -27    5.60    1.96
   1  -3 -27    6.98    2.05
  -1   3 -27    3.65    1.93
   1   4 -27    0.99    1.72
  -1  -4 -27   -1.74    1.63
  -1   4 -27    0.46    1.74
   1  -4 -27    0.81    1.70
  -1  -5 -27    3.12    1.76
   1   5 -27    0.42    1.71
  -1   5 -27    1.51    1.78
   1  -5 -27    3.58    2.00
  -1  -6 -27    0.79    1.86
   1   6 -27   -1.46    1.89
  -1   6 -27    2.95    1.84
   1  -6 -27    2.18    1.79
  -1  -7 -27    3.07    1.89
   1   7 -27    1.35    1.82
   1  -7 -27   -0.95    1.71
  -1   7 -27    1.50    1.77
  -1  -8 -27   -1.91    1.60
   1   8 -27    1.59    1.93
   1  -8 -27    0.08    1.91
  -1   8 -27    0.74    2.00
  -1  -9 -27   19.73    3.11
   1   9 -27   16.77    2.97
   1  -9 -27   20.11    2.98
  -1   9 -27   17.89    2.91
   1  10 -27    4.50    2.18
  -1 -10 -27    3.39    2.04
   1 -10 -27   -1.44    1.76
  -1  10 -27    0.93    1.86
   1  11 -27    4.42    2.14
  -1 -11 -27    3.85    2.07
   1 -11 -27    2.40    2.00
  -1  11 -27    8.52    2.38
  -1 -12 -27    0.81    1.95
   1  12 -27    0.12    1.91
  -1  12 -27   -1.13    1.86
   1 -12 -27   -2.97    1.91
   1  13 -27    1.68    2.09
  -1 -13 -27   -2.36    1.83
  -1  13 -27    3.96    2.28
   1 -13 -27   -0.41    1.91
   1  14 -27    2.92    2.42
  -1 -14 -27   -3.28    1.86
  -1  14 -27   -1.44    1.90
   1 -14 -27   -1.87    1.98
   1  15 -27    2.85    2.12
  -1 -15 -27   -1.60    2.07
  -1  15 -27    1.25    2.26
   1 -15 -27   -1.00    1.86
  -1 -16 -27   -5.50    1.67
   1  16 -27    3.21    2.28
  -1  16 -27   -0.56    2.20
   1 -16 -27   -0.70    1.89
  -1 -17 -27   -4.31    1.98
   1  17 -27   -1.13    2.01
  -1  17 -27    0.29    1.99
   1 -17 -27   -2.02    1.87
   1  18 -27   -1.92    2.38
  -1 -18 -27   -0.47    2.11
   1 -18 -27   -1.43    1.85
  -1  18 -27    2.92    2.32
   1  19 -27    4.40    2.62
  -1 -19 -27    1.95    2.04
   1 -19 -27   -0.99    2.04
  -1  19 -27    1.99    2.27
  -1 -20 -27   -2.27    2.21
   1  20 -27   -0.53    2.44
   1 -20 -27   -1.87    1.84
  -1  20 -27    0.47    2.30
  -1 -21 -27   -2.44    1.86
   1  21 -27   -5.86    1.94
  -1  21 -27   -2.88    2.05
   1 -21 -27    0.40    2.17
  -1   0 -28    0.08    1.78
   1   0 -28    2.05    1.76
  -1  -1 -28    7.42    2.15
   1   1 -28   11.32    2.47
   1  -1 -28    6.32    2.17
  -1   1 -28    9.73    2.34
   1   2 -28    3.17    1.83
  -1  -2 -28    2.22    1.86
  -1   2 -28    3.80    1.95
   1  -2 -28    4.66    1.98
  -1  -3 -28    0.61    1.99
   1   3 -28   -1.03    1.66
  -1   3 -28   -0.19    1.65
   1  -3 -28    0.85    1.81
  -1  -4 -28    1.26    1.81
   1   4 -28    3.07    2.00
   1  -4 -28    1.76    1.88
  -1   4 -28    0.19    1.80
   1   5 -28    6.66    2.10
  -1  -5 -28    4.82    2.07
   1  -5 -28    2.90    1.90
  -1   5 -28    3.98    1.96
   1   6 -28    2.32    1.85
  -1  -6 -28    1.01    1.95
  -1   6 -28    0.54    1.68
   1  -6 -28    0.47    1.84
  -1  -7 -28    0.81    1.86
   1   7 -28   -0.67    1.90
  -1   7 -28   -0.94    1.66
   1  -7 -28   -1.20    1.75
   1   8 -28    2.22    2.01
  -1  -8 -28    0.17    2.05
  -1   8 -28   -1.76    1.78
   1  -8 -28    1.74    1.91
   1   9 -28    5.14    2.15
  -1  -9 -28    8.14    2.38
  -1   9 -28    7.96    2.25
   1  -9 -28    5.88    2.36
  -1 -10 -28    1.79    2.00
   1  10 -28    1.74    2.00
  -1  10 -28    2.81    2.26
   1 -10 -28   -0.19    1.96
   1  11 -28   11.25    2.67
  -1 -11 -28    4.15    2.26
  -1  11 -28   11.44    2.56
   1 -11 -28    5.82    2.30
   1  12 -28   -0.41    1.93
  -1 -12 -28   -0.91    2.13
   1 -12 -28   -4.87    1.96
  -1  12 -28    3.25    2.27
  -1 -13 -28   -2.95    1.92
   1  13 -28    3.25    2.42
   1 -13 -28   -0.28    2.00
  -1  13 -28    1.20    2.07
   1  14 -28    2.46    2.16
  -1 -14 -28    0.17    2.05
  -1  14 -28    2.38    2.23
   1 -14 -28   -1.93    1.89
   1  15 -28   -4.02    1.95
  -1 -15 -28   -5.48    2.02
  -1  15 -28   -0.25    2.21
   1 -15 -28   -1.55    2.13
   1  16 -28    2.34    2.25
  -1 -16 -28   -1.48    1.96
  -1  16 -28    2.14    2.26
   1 -16 -28    0.29    1.99
  -1 -17 -28   -0.67    2.07
   1  17 -28    0.73    2.48
   1 -17 -28   -0.73    2.09
  -1  17 -28    1.12    2.25
   1  18 -28    5.09    2.75
  -1 -18 -28   -4.05    2.20
  -1  18 -28    0.29    2.24
   1 -18 -28    0.09    2.07
  -1 -19 -28    2.84    2.53
   1  19 -28    0.51    2.63
  -1  19 -28    1.56    2.27
   1 -19 -28   -1.61    1.93
   1  20 -28   -1.00    2.52
  -1 -20 -28   -0.64    2.09
  -1  20 -28   -0.79    2.24
   1 -20 -28   -1.74    2.10
  -1   0 -29    1.29    1.92
   1   0 -29    4.00    1.94
   1   1 -29    3.87    1.89
  -1  -1 -29    3.65    1.97
   1  -1 -29    4.27    2.20
  -1   1 -29    3.04    1.98
   1   2 -29    3.19    2.04
  -1  -2 -29    1.35    1.95
  -1   2 -29    4.28    2.00
   1  -2 -29    3.30    2.03
  -1  -3 -29    1.27    1.93
   1   3 -29    2.49    2.06
  -1   3 -29    3.74    1.93
   1  -3 -29    0.33    1.83
  -1  -4 -29    0.73    1.89
   1   4 -29    3.04    1.89
  -1   4 -29    5.21    2.01
   1  -4 -29    2.52    1.96
  -1  -5 -29    0.50    1.85
   1   5 -29    2.81    1.84
  -1   5 -29    2.07    1.91
   1  -5 -29    1.69    1.85
   1   6 -29    1.75    1.87
  -1  -6 -29   -0.98    1.87
  -1   6 -29    1.39    1.85
   1  -6 -29    3.55    2.02
   1   7 -29    2.03    1.98
  -1  -7 -29    0.31    1.83
   1  -7 -29   -0.55    1.77
  -1   7 -29    3.37    1.86
   1   8 -29   -0.77    1.79
  -1  -8 -29   -2.15    1.71
   1  -8 -29    1.36    2.11
  -1   8 -29    2.43    2.01
   1   9 -29    6.90    2.39
  -1  -9 -29    7.34    2.39
  -1   9 -29   10.71    2.53
   1  -9 -29    7.74    2.49
  -1 -10 -29    0.21    2.05
   1  10 -29   -1.31    2.08
   1 -10 -29    1.51    2.08
  -1  10 -29    4.24    2.17
  -1 -11 -29    0.70    2.10
   1  11 -29    2.48    2.10
   1 -11 -29    2.06    2.11
  -1  11 -29    4.55    2.41
  -1 -12 -29   -2.95    2.06
   1  12 -29    0.68    2.24
   1 -12 -29   -4.71    1.97
  -1  12 -29    4.52    2.24
   1  13 -29   -0.08    2.01
  -1 -13 -29   -1.21    2.07
   1 -13 -29   -2.76    1.92
  -1  13 -29    0.95    2.08
  -1 -14 -29   -1.39    2.10
   1  14 -29    5.49    2.39
   1 -14 -29   -0.18    2.05
  -1  14 -29    3.20    2.25
  -1 -15 -29   -0.26    2.14
   1  15 -29    2.50    2.52
  -1  15 -29    1.66    2.17
   1 -15 -29   -2.58    2.32
  -1 -16 -29    0.09    2.49
   1  16 -29    1.34    2.50
   1 -16 -29   -1.38    2.00
  -1  16 -29    5.22    2.53
   1  17 -29    4.54    2.53
  -1 -17 -29    3.72    2.26
  -1  17 -29    0.07    2.21
   1 -17 -29    0.63    2.10
   1  18 -29    0.81    2.25
  -1 -18 -29   -2.34    2.03
  -1  18 -29    2.32    2.65
   1 -18 -29   -2.59    2.28
  -1   0 -30    4.70    1.98
   1   0 -30    3.61    2.01
  -1  -1 -30    2.61    1.98
   1   1 -30    4.47    2.04
   1  -1 -30    0.68    1.87
  -1   1 -30    2.84    1.98
  -1  -2 -30    6.55    2.22
   1   2 -30    8.47    2.31
   1  -2 -30    3.64    2.04
  -1   2 -30    3.31    2.04
   1   3 -30    4.48    1.96
  -1  -3 -30    0.07    1.91
  -1   3 -30    0.52    1.84
   1  -3 -30   -0.58    1.82
   1   4 -30    2.71    2.01
  -1  -4 -30    4.47    2.05
   1  -4 -30    8.29    2.29
  -1   4 -30    6.77    2.10
   1   5 -30    2.45    1.98
  -1  -5 -30    1.89    2.04
  -1   5 -30    3.98    2.22
   1  -5 -30    1.90    2.04
   1   6 -30   -0.04    1.84
  -1  -6 -30    2.31    1.98
   1  -6 -30    2.78    2.27
  -1   6 -30    1.93    1.91
   1   7 -30    0.28    1.74
  -1  -7 -30   -2.22    1.85
  -1   7 -30    5.99    2.12
   1  -7 -30   -3.21    1.63
   1   8 -30    0.66    2.01
  -1  -8 -30   -1.40    1.83
  -1   8 -30    5.23    2.25
   1  -8 -30    0.54    1.95
  -1  -9 -30    2.51    2.19
   1   9 -30    3.89    2.49
  -1   9 -30    5.89    2.26
   1  -9 -30    0.62    2.05
   1  10 -30    5.37    2.29
  -1 -10 -30    3.83    2.23
   1 -10 -30   -0.70    2.02
  -1  10 -30    4.56    2.44
  -1 -11 -30   -2.65    2.29
   1  11 -30    0.49    2.33
  -1  11 -30    2.20    2.20
   1 -11 -30   -3.21    2.22
   1  12 -30    3.73    2.42
  -1 -12 -30   -1.52    2.08
  -1  12 -30    4.68    2.47
   1 -12 -30    2.68    2.28
  -1 -13 -30   -1.36    2.09
   1  13 -30    4.16    2.24
  -1  13 -30    0.18    2.07
   1 -13 -30   -2.14    2.08
   1  14 -30    6.58    2.72
  -1 -14 -30    0.43    2.28
  -1  14 -30    7.02    2.55
   1 -14 -30    1.48    2.19
  -1 -15 -30   -2.89    2.06
   1  15 -30    4.14    2.26
  -1  15 -30    2.21    2.27
   1 -15 -30   -0.37    2.34
  -1 -16 -30   -2.73    2.25
   1  16 -30    4.66    2.63
  -1  16 -30    8.04    2.87
   1 -16 -30   -2.36    2.23
   1  17 -30    1.26    2.37
  -1 -17 -30    1.48    2.54
   1 -17 -30    0.79    2.32
  -1  17 -30    2.55    2.60
   1   0 -31    3.62    2.13
  -1   0 -31    4.51    2.13
   1   1 -31    2.52    1.98
  -1  -1 -31    5.64    2.42
   1  -1 -31    1.58    1.93
  -1   1 -31    7.17    2.23
   1   2 -31    3.62    2.29
  -1  -2 -31    5.28    2.17
   1  -2 -31    4.80    2.18
  -1   2 -31    4.50    2.17
  -1  -3 -31    2.80    2.00
   1   3 -31    5.19    2.03
   1  -3 -31   -1.33    1.85
  -1   3 -31    1.19    1.92
  -1  -4 -31    5.10    2.06
   1   4 -31    1.56    1.86
   1  -4 -31    3.10    2.18
  -1   4 -31    5.76    2.17
  -1  -5 -31    0.67    1.91
   1   5 -31    6.03    2.16
  -1   5 -31    5.02    2.07
   1  -5 -31    0.06    1.99
  -1  -6 -31    2.54    2.05
   1   6 -31    2.02    2.12
  -1   6 -31    3.65    2.13
   1  -6 -31    1.58    2.14
  -1  -7 -31   -1.55    2.04
   1   7 -31    3.93    2.13
   1  -7 -31    1.80    2.11
  -1   7 -31    4.48    2.10
  -1  -8 -31   -2.27    1.89
   1   8 -31    6.19    2.20
  -1   8 -31    1.10    1.98
   1  -8 -31   -1.11    1.81
  -1  -9 -31   -2.36    2.28
   1   9 -31    0.61    2.07
   1  -9 -31   -2.10    1.99
  -1   9 -31    3.80    2.08
   1  10 -31    4.42    2.33
  -1 -10 -31    1.58    2.53
  -1  10 -31    2.82    2.28
   1 -10 -31   -1.57    2.33
   1  11 -31    4.11    2.27
  -1 -11 -31   -3.46    2.07
  -1  11 -31    8.30    2.64
   1 -11 -31    3.51    2.29
  -1 -12 -31    0.56    2.33
   1  12 -31   -1.12    2.09
   1 -12 -31    0.97    2.26
  -1  12 -31    6.23    2.40
  -1 -13 -31   -0.44    2.20
   1  13 -31    1.63    2.32
   1 -13 -31    0.80    2.24
  -1  13 -31    6.11    2.39
   1  14 -31    2.18    2.25
  -1 -14 -31    0.08    2.36
   1 -14 -31    4.08    2.38
  -1  14 -31    3.64    2.62
   1  15 -31    6.15    2.63
  -1 -15 -31   -3.34    1.99
   1 -15 -31   -3.20    2.27
  -1  15 -31    0.83    2.20
  -1   0 -32    2.09    1.97
   1   0 -32    5.07    2.12
   1   1 -32   -1.18    1.78
  -1  -1 -32    3.99    2.16
  -1   1 -32    0.30    1.90
   1  -1 -32    2.99    2.07
  -1  -2 -32    5.17    2.15
   1   2 -32    4.45    2.30
   1  -2 -32    1.09    2.04
  -1   2 -32    0.47    1.96
   1   3 -32    0.89    1.89
  -1  -3 -32   -0.38    1.99
   1  -3 -32    1.90    1.98
  -1   3 -32    1.59    1.95
   1   4 -32    5.24    2.19
  -1  -4 -32    3.24    2.10
  -1   4 -32    4.77    2.32
   1  -4 -32    2.19    2.17
  -1  -5 -32    1.45    2.14
   1   5 -32    2.14    2.01
  -1   5 -32    3.21    2.09
   1  -5 -32    5.29    2.39
  -1  -6 -32    3.50    2.16
   1   6 -32    3.55    2.14
  -1   6 -32    2.67    2.09
   1  -6 -32    4.52    2.35
  -1  -7 -32    3.67    2.22
   1   7 -32   -0.08    2.04
   1  -7 -32   -1.52    2.02
  -1   7 -32    1.54    1.98
   1   8 -32    5.98    2.35
  -1  -8 -32   -3.09    2.17
   1  -8 -32    5.17    2.17
  -1   8 -32    3.05    2.18
  -1  -9 -32   -2.06    2.06
   1   9 -32    3.42    2.17
  -1   9 -32   -0.74    1.94
   1  -9 -32    3.18    2.34
  -1 -10 -32   -0.91    2.10
   1  10 -32    1.29    2.23
  -1  10 -32    5.40    2.25
   1 -10 -32    0.39    2.22
   1  11 -32    1.71    2.38
  -1 -11 -32    0.40    2.32
  -1  11 -32    0.40    2.10
   1 -11 -32   -0.94    2.19
  -1 -12 -32   -1.26    2.20
   1  12 -32    6.32    2.59
  -1  12 -32    2.94    2.55
   1 -12 -32    0.21    2.34
  -1 -13 -32    2.93    2.51
   1  13 -32   -0.40    2.33
  -1  13 -32   -0.15    2.15
   1 -13 -32   -0.93    2.15
  -1   0 -33    0.21    2.02
   1   0 -33    2.09    2.16
  -1  -1 -33    2.90    2.10
   1   1 -33    7.50    2.32
   1  -1 -33    1.13    2.03
  -1   1 -33    2.96    2.30
   1   2 -33    0.91    2.17
  -1  -2 -33   -0.68    2.00
   1  -2 -33    4.91    2.40
  -1   2 -33    4.21    2.14
  -1  -3 -33    2.91    2.14
   1   3 -33    1.08    1.89
  -1   3 -33    5.05    2.23
   1  -3 -33    1.55    2.15
   1   4 -33    2.34    2.09
  -1  -4 -33    4.65    2.49
   1  -4 -33    4.96    2.03
  -1   4 -33    3.92    2.29
   1   5 -33   12.10    2.73
  -1  -5 -33   10.69    2.98
   1  -5 -33    3.83    2.46
  -1   5 -33    9.67    2.55
   1   6 -33    3.80    2.15
  -1  -6 -33   -2.12    1.94
   1  -6 -33    0.31    2.07
  -1   6 -33    1.16    1.96
   1   7 -33   15.89    3.12
  -1  -7 -33   15.31    3.04
  -1   7 -33   16.26    2.96
   1  -7 -33   19.03    3.27
  -1  -8 -33   -1.91    2.20
   1   8 -33    5.33    2.34
  -1   8 -33    4.90    2.30
   1  -8 -33    1.15    2.10
   1   9 -33   17.20    3.33
  -1  -9 -33   12.08    3.13
   1  -9 -33   21.22    3.37
  -1   9 -33   19.18    3.17
   1  10 -33    1.90    2.03
  -1 -10 -33    0.48    2.18
   1 -10 -33   -0.42    2.22
  -1  10 -33    4.38    2.44
   1   0 -34    1.01    2.08
  -1   0 -34    3.60    2.28
  -1  -1 -34    0.38    2.04
   1   1 -34    3.30    2.27
  -1   1 -34    0.77    2.20
   1  -1 -34    1.00    2.06
  -1  -2 -34    3.72    2.24
   1   2 -34    1.63    2.30
   1  -2 -34    3.19    2.18
  -1   2 -34    3.28    2.18
  -1  -3 -34    5.62    2.20
   1   3 -34    6.26    2.39
  -1   3 -34    2.38    2.19
   1  -3 -34    2.38    2.30
   1   4 -34    3.42    2.20
  -1  -4 -34    0.68    2.28
   1  -4 -34    4.73    2.30
  -1   4 -34    3.77    2.33
  -1  -5 -34    3.75    2.37
   1   5 -34    1.53    2.10
   1  -5 -34   -1.52    1.99
  -1   5 -34    4.07    2.23
  -1  -6 -34    5.52    2.61
   1   6 -34    9.59    2.68
   1  -6 -34   13.56    2.78
  -1   6 -34   14.28    2.93
  -1  -7 -34    6.16    2.48
   1   7 -34    3.99    2.39
   1  -7 -34   11.65    2.64
  -1   7 -34    9.32    2.59
   2   1   0    0.07    0.10
  -2   1   0    0.08    0.07
   2   1   0   -0.08    0.07
   2   2   0   -0.10    0.10
   2   2   0    0.05    0.16
   2  -2   0    0.11    0.12
  -2  -2   0    0.01    0.15
  -2   2   0    0.05    0.12
  -2  -2   0   -0.03    0.12
  -2  -2   0   -0.08    0.10
  -2   2   0   -0.02    0.07
   2   2   0    0.23    0.13
  -2  -3   0   -0.15    0.18
   2  -3   0    0.04    0.13
  -2  -3   0    0.08    0.14
   2   3   0    0.20    0.17
   2   4   0    0.53    0.26
   2  -4   0    0.99    0.26
  -2  -4   0    0.53    0.30
  -2  -4   0    0.70    0.30
   2   4   0    0.98    0.35
  -2   4   0    0.76    0.26
   2   4   0    1.21    0.37
   2   5   0   13.38    1.07
   2   5   0   13.49    1.03
   2  -5   0   13.09    0.97
  -2  -5   0   13.34    1.05
   2   5   0   11.90    0.96
  -2   5   0   13.00    0.96
  -2  -5   0   14.12    0.99
  -2   5   0   14.22    0.91
   2   6   0  112.95    6.81
   2  -6   0  116.23    6.82
  -2  -6   0  111.64    6.82
   2   6   0  116.78    6.86
  -2   6   0  112.62    6.74
  -2  -6   0  114.88    6.87
  -2   6   0  110.02    6.81
   2   6   0  107.42    6.86
   2   7   0    4.36    0.70
   2   7   0    4.14    0.58
   2   7   0    5.61    0.70
   2  -7   0    4.31    0.64
  -2   7   0    4.08    0.44
  -2   7   0    3.34    0.57
  -2  -7   0    3.70    0.61
  -2  -7   0    3.65    0.66
  -2  -8   0   11.51    0.99
   2   8   0    9.13    1.03
   2  -8   0   10.05    0.90
  -2   8   0   11.49    0.80
   2  -8   0   10.97    0.98
   2   8   0   10.70    0.95
  -2  -8   0    9.36    1.02
   2   8   0   10.93    1.03
  -2   8   0   10.84    0.99
  -2  -9   0    0.99    0.56
  -2   9   0    1.91    0.56
   2  -9   0    2.08    0.62
   2  -9   0    0.88    0.46
   2   9   0    1.38    0.70
  -2   9   0    2.16    0.37
  -2  -9   0    0.15    0.59
   2   9   0    1.20    0.52
   2   9   0    1.64    0.67
  -2  10   0  459.79   27.52
   2  10   0  464.53   27.71
  -2  10   0  440.83   27.65
   2  10   0  443.48   27.59
   2 -10   0  434.52   27.55
  -2 -10   0  450.19   27.60
  -2  10   0  482.91   27.61
   2 -10   0  495.62   27.67
  -2 -10   0  479.07   27.70
   2  10   0  489.11   27.69
  -2  11   0    3.04    0.46
   2  11   0    2.70    0.75
   2  11   0    1.83    0.58
   2  11   0    4.05    0.80
   2 -11   0    1.92    0.65
  -2 -11   0    3.19    0.65
   2 -11   0    1.80    0.53
  -2  11   0    3.17    0.67
  -2  11   0    3.15    0.63
  -2  12   0   21.80    1.80
  -2  12   0   24.69    1.72
  -2  12   0   24.36    1.57
   2  12   0   22.82    1.68
   2  12   0   21.78    1.90
   2 -12   0   20.89    1.66
  -2 -12   0   22.67    1.74
   2  12   0   26.60    1.84
   2  13   0    1.05    0.76
   2 -13   0    1.29    0.52
  -2  13   0    1.35    0.64
  -2 -13   0    1.78    0.62
  -2  13   0    0.66    0.42
   2  13   0    0.37    0.54
  -2  13   0   -0.35    0.65
  -2  14   0   51.70    3.29
  -2  14   0   52.42    3.12
   2 -14   0   43.35    3.16
   2  14   0   47.42    3.37
  -2 -14   0   48.78    3.24
  -2  14   0   50.85    3.37
   2  14   0   52.38    3.22
   2  15   0    3.78    0.93
  -2  15   0    2.83    0.83
   2 -15   0    3.58    0.64
   2  15   0    4.14    0.70
  -2  15   0    4.00    0.57
  -2 -15   0    3.67    0.74
  -2 -16   0    7.38    0.93
  -2  16   0    5.92    1.03
   2  16   0    6.08    1.12
   2  16   0    7.04    0.89
  -2  16   0    7.29    0.74
   2 -16   0    6.07    0.80
   2  17   0    5.74    1.20
  -2  17   0    7.59    0.77
   2 -17   0    6.35    0.83
  -2  17   0    5.57    1.09
   2  17   0    8.89    0.95
  -2 -17   0    6.07    0.89
   2 -18   0   12.97    1.26
  -2  18   0   16.50    1.69
   2  18   0    9.17    1.51
  -2 -18   0   13.97    1.36
  -2  18   0   15.60    1.17
  -2  19   0    9.00    0.97
  -2 -19   0    8.68    1.09
  -2  19   0    9.76    1.35
   2  19   0    7.15    1.36
   2  20   0   25.11    2.39
  -2  20   0   25.18    1.83
  -2 -20   0   25.90    2.02
  -2  20   0   26.03    2.29
   2  21   0    4.18    1.31
  -2  21   0    5.69    1.26
  -2 -21   0    7.00    1.01
   2  22   0   66.76    4.81
  -2  22   0   70.61    4.74
  -2 -22   0   65.84    4.43
   2  23   0    1.54    1.19
  -2  23   0    1.98    1.14
  -2 -23   0    0.32    0.88
  -2 -24   0  100.16    6.70
  -2  24   0  107.31    7.02
   2  24   0  112.61    7.14
  -2  25   0    1.50    1.21
  -2 -25   0    0.79    0.88
   2  25   0    0.63    1.22
  -2  26   0    3.52    1.36
  -2 -26   0    2.44    0.91
   2  26   0    1.54    1.39
   2  27   0    0.07    1.39
  -2  27   0   -0.21    1.49
   2  28   0   -0.92    1.41
  -2  28   0   -1.10    1.49
  -2  29   0    0.78    1.42
   2  29   0   -3.44    1.36
   2  30   0   10.66    2.08
  -2  30   0    8.58    1.94
  -2  31   0    0.36    1.57
   2  31   0   -0.36    1.59
   2  32   0   17.10    2.69
  -2  32   0   16.79    2.48
  -2  33   0    1.03    1.70
   2  33   0   -2.43    1.62
   2  34   0   42.76    4.06
  -2  34   0   35.56    3.77
  -2   0   1    0.01    0.08
  -2   0   1   -0.07    0.09
   2   0   1   -0.01    0.07
  -2   0  -1    0.14    0.10
  -2  -1  -1   -0.16    0.12
  -2  -1  -1    0.00    0.12
  -2  -1  -1   -0.04    0.09
  -2   1   1    0.02    0.09
   2  -1   1   -0.04    0.09
  -2   1   1    0.20    0.12
   2   1   1    0.08    0.10
   2  -1  -1    0.03    0.09
   2  -1  -1    0.10    0.12
  -2   1  -1    0.07    0.08
   2   1   1   -0.01    0.11
  -2  -2  -1   -0.08    0.17
  -2  -2  -1    0.02    0.11
  -2   2   1    0.10    0.08
  -2   2   1   -0.04    0.08
  -2  -2  -1   -0.03    0.12
  -2   2   1    0.01    0.18
   2  -2  -1    0.02    0.08
  -2   2  -1   -0.13    0.07
   2   2   1    0.00    0.15
   2  -2  -1   -0.04    0.16
   2   2   1    0.03    0.11
   2   2   1    0.20    0.18
  -2   3   1    0.37    0.13
  -2   3   1    0.09    0.15
   2   3  -1    0.52    0.27
  -2  -3  -1    0.12    0.21
  -2  -3  -1    0.17    0.20
  -2  -3  -1    0.64    0.21
   2   3   1    0.30    0.27
   2  -3  -1   -0.12    0.08
   2  -3  -1   -0.01    0.14
   2   3   1    0.19    0.20
   2   3   1   -0.07    0.18
  -2  -4  -1    5.50    0.55
  -2  -4  -1    3.58    0.45
  -2  -4  -1    3.22    0.50
   2   4  -1    4.59    0.53
  -2   4   1    5.43    0.40
  -2   4   1    4.46    0.48
   2   4   1    3.87    0.47
   2  -4  -1    5.34    0.48
   2   4   1    3.67    0.51
   2   4   1    5.72    0.57
  -2  -4   1    5.33    0.55
  -2   5   1    3.57    0.42
  -2  -5  -1    3.31    0.55
  -2  -5  -1    3.64    0.56
  -2   5   1    4.28    0.49
   2   5  -1    4.13    0.58
  -2  -5  -1    3.62    0.53
  -2   5   1    4.14    0.49
   2   5   1    3.50    0.56
   2  -5  -1    3.57    0.45
  -2   5  -1    4.18    0.50
  -2  -5   1    3.48    0.51
  -2  -5   1    3.20    0.49
   2   5   1    4.02    0.51
   2   5   1    4.02    0.58
  -2  -6  -1    0.12    0.44
  -2   6   1    0.28    0.39
  -2   6   1    0.51    0.39
  -2  -6  -1    1.31    0.51
  -2  -6  -1   -0.11    0.52
  -2   6   1    0.66    0.35
   2   6  -1    0.24    0.42
   2   6   1    0.21    0.47
  -2  -6   1    0.48    0.38
   2   6   1    0.09    0.51
  -2   6  -1    0.23    0.41
   2   6   1    0.63    0.51
  -2   6  -1    0.69    0.17
  -2  -6   1   -0.59    0.49
   2  -6  -1    0.37    0.44
  -2   7   1    1.70    0.41
  -2   7   1    0.37    0.42
  -2  -7  -1    0.46    0.56
  -2  -7  -1    0.60    0.43
  -2  -7  -1    0.16    0.46
   2   7  -1    0.66    0.58
  -2   7   1    0.00    0.37
   2   7   1    0.79    0.55
   2   7   1    0.52    0.54
  -2   7  -1    0.57    0.21
  -2  -7   1    0.40    0.53
  -2   7  -1    0.76    0.46
  -2  -7   1    1.19    0.45
   2  -7  -1    0.98    0.45
   2   7   1    0.54    0.42
  -2  -8  -1    4.18    0.66
  -2  -8  -1    3.97    0.61
   2  -8   1    3.71    0.41
  -2  -8  -1    4.29    0.71
  -2   8   1    3.74    0.61
   2   8  -1    3.21    0.61
  -2   8   1    4.45    0.57
  -2   8   1    4.03    0.51
  -2  -8   1    3.78    0.71
  -2  -8   1    3.57    0.59
   2  -8  -1    2.40    0.57
   2   8   1    3.81    0.57
  -2   8  -1    4.35    0.40
   2   8   1    3.40    0.69
  -2   8  -1    2.81    0.61
   2  -8  -1    3.30    0.63
   2   8   1    3.93    0.70
  -2   9   1    0.08    0.48
   2   9  -1   -0.13    0.61
  -2  -9  -1    0.39    0.62
   2  -9   1    0.28    0.34
  -2   9   1    1.10    0.53
   2   9  -1    1.23    0.62
  -2   9   1    0.25    0.38
  -2  -9  -1    0.60    0.55
   2   9   1   -0.36    0.43
   2   9   1   -0.56    0.59
  -2   9  -1    0.04    0.26
  -2  -9   1   -0.12    0.58
  -2   9  -1    0.43    0.54
   2   9   1    0.86    0.61
  -2  -9   1    0.67    0.47
   2  -9  -1   -0.17    0.48
   2  -9  -1    1.21    0.52
   2  10  -1   -0.29    0.69
  -2  10   1   -1.06    0.48
  -2 -10  -1    0.40    0.58
  -2 -10  -1   -0.25    0.61
   2  10  -1   -0.88    0.63
  -2  10   1   -0.82    0.51
   2 -10   1   -0.05    0.34
  -2  10   1    0.10    0.39
  -2  10  -1   -0.12    0.28
   2  10   1    0.05    0.62
   2 -10  -1   -0.66    0.60
  -2 -10   1    0.63    0.49
   2 -10  -1   -0.67    0.50
   2  10   1   -0.02    0.50
  -2  10  -1   -0.65    0.55
   2  10   1   -0.84    0.60
   2  11  -1    8.39    0.99
   2  11  -1    7.18    0.99
  -2  11   1    7.17    0.72
  -2 -11  -1    7.11    0.89
  -2  11   1    8.17    0.88
  -2  11   1    7.38    0.88
   2 -11   1    7.21    0.71
  -2  11  -1    5.73    0.63
   2 -11  -1    7.51    0.89
   2  11   1    6.44    0.82
   2 -11  -1    6.67    0.80
  -2 -11   1    6.73    0.78
   2  11   1    8.20    0.99
   2  11   1    6.33    0.94
  -2  11  -1    5.98    0.88
  -2 -12  -1    2.89    0.72
  -2  12   1    2.90    0.72
  -2  12   1    3.27    0.57
   2 -12   1    3.40    0.52
   2  12  -1    3.32    0.86
  -2  12   1    2.47    0.69
   2  12  -1    5.06    0.88
  -2  12  -1    3.73    0.78
   2  12   1    2.37    0.80
  -2  12  -1    3.47    0.45
  -2 -12   1    4.13    0.68
   2 -12  -1    3.65    0.75
   2  12   1    3.58    0.67
   2  12   1    4.96    0.92
   2 -12  -1    2.86    0.67
   2 -13   1    0.16    0.42
  -2 -13  -1   -0.68    0.58
   2  13  -1   -0.53    0.70
  -2  13   1    0.51    0.44
  -2  13   1    0.76    0.63
  -2  13   1   -0.28    0.63
   2 -13  -1    0.32    0.56
   2  13   1    0.27    0.70
  -2 -13   1    0.04    0.55
   2  13   1   -0.33    0.53
  -2  13  -1   -0.13    0.67
  -2  13  -1    0.48    0.35
  -2 -14  -1    2.04    0.69
  -2  14   1    0.70    0.69
  -2  14   1    1.16    0.49
   2 -14   1    1.31    0.48
  -2  14   1    2.19    0.74
   2  14  -1    1.31    0.84
  -2  14  -1    2.31    0.78
   2 -14  -1    1.49    0.61
  -2  14  -1    1.77    0.42
   2  14   1    1.08    0.79
  -2  14  -1    0.72    0.65
   2  14   1    0.89    0.60
  -2 -14   1    0.82    0.59
  -2  15   1   -0.94    0.64
   2 -15   1    0.14    0.46
   2  15  -1    0.18    0.75
  -2  15   1   -0.49    0.43
  -2 -15  -1   -0.57    0.64
   2  15   1    0.28    0.75
   2  15   1    0.19    0.60
   2 -15  -1    0.72    0.59
  -2  15  -1   -0.01    0.79
  -2 -15   1   -0.17    0.51
  -2  15  -1    0.09    0.37
  -2  16   1   -0.44    0.68
   2 -16   1   -0.12    0.43
   2  16  -1    0.11    0.79
  -2  16   1   -0.29    0.47
  -2 -16  -1    0.15    0.63
   2 -16  -1   -0.74    0.54
   2  16   1    0.82    0.81
  -2  16  -1    0.45    0.40
  -2  16  -1   -0.94    0.68
  -2 -16   1    0.63    0.57
   2  16   1   -0.23    0.58
   2 -17   1    0.22    0.45
   2  17  -1    0.45    0.88
  -2  17   1   -0.12    0.49
  -2  17   1   -0.46    0.85
  -2 -17  -1   -0.55    0.66
  -2 -17   1    0.10    0.56
   2 -17  -1    0.10    0.58
   2  17   1    0.51    0.65
  -2  17  -1   -0.62    0.77
   2  17   1   -0.58    0.84
  -2 -18  -1   -0.30    0.63
   2 -18   1    0.60    0.49
  -2  18   1   -0.52    0.54
  -2  18   1    0.65    0.85
   2  18  -1   -0.57    0.91
  -2  18  -1    1.77    0.91
   2  18   1    0.39    0.92
  -2 -18   1    0.46    0.61
   2  18   1    0.84    0.65
   2 -18  -1   -0.93    0.59
   2  19  -1   -0.75    0.94
  -2  19   1   -0.42    0.83
  -2 -19  -1    0.26    0.68
  -2  19   1   -0.49    0.58
  -2  19  -1    0.31    0.92
   2  19   1    0.03    0.92
   2  19   1   -0.39    0.64
  -2 -19   1   -0.92    0.59
  -2  20   1    0.09    1.05
   2  20  -1    0.97    1.09
  -2  20   1    2.94    0.66
  -2 -20  -1    2.41    0.78
  -2 -20   1    1.15    0.69
  -2  20  -1    1.83    1.02
   2  20   1    1.48    1.05
  -2 -21  -1    3.03    0.83
  -2  21   1    1.58    1.04
  -2  21   1    2.20    0.70
   2  21  -1    0.81    1.12
   2  21   1    2.05    1.17
  -2 -21   1    2.04    0.77
  -2  21  -1    2.30    1.09
  -2  22   1    0.29    0.72
  -2 -22  -1   -0.08    0.82
   2  22  -1    0.06    1.14
  -2  22   1   -0.42    1.03
  -2  22  -1    1.77    1.12
  -2 -22   1    0.75    0.75
   2  22   1   -0.14    1.06
  -2 -23  -1   -1.03    0.86
  -2  23   1    1.49    1.07
   2  23  -1    1.78    1.28
  -2  23  -1    1.93    1.16
  -2 -23   1   -0.71    0.73
   2  23   1    2.34    1.23
   2  24  -1    2.15    1.34
  -2 -24  -1    1.13    0.98
  -2  24   1    3.16    1.34
  -2 -24   1    0.57    0.86
   2  24   1    0.62    1.25
  -2  24  -1    1.28    1.22
  -2 -25  -1    2.38    0.97
  -2  25   1    1.45    1.19
   2  25  -1    1.46    1.35
  -2 -25   1    2.09    0.88
   2  25   1    3.20    1.37
  -2  25  -1    1.50    1.25
  -2  26   1   -0.09    1.22
  -2 -26  -1   -0.91    0.87
   2  26  -1   -1.89    1.26
  -2  26  -1    0.75    1.27
   2  26   1    0.30    1.25
  -2 -26   1    0.99    0.85
   2  27  -1   -0.08    1.40
  -2 -27  -1    2.08    1.30
  -2  27   1    1.67    1.36
   2  27   1   -1.85    1.30
  -2  27  -1   -1.53    1.26
   2  28  -1    0.23    1.44
  -2  28   1   -1.01    1.29
  -2  28  -1   -2.10    1.30
   2  28   1   -0.10    1.45
  -2  29   1   -2.19    1.53
   2  29  -1   -1.53    1.41
  -2  29  -1   -0.95    1.36
   2  29   1   -2.42    1.37
   2  30  -1   -0.08    1.58
  -2  30   1   -1.96    1.57
   2  30   1   -1.63    1.47
  -2  30  -1   -0.59    1.45
  -2  31   1   -3.06    1.42
   2  31  -1   -2.76    1.46
  -2  31  -1   -2.27    1.52
   2  31   1    0.95    1.83
   2  32  -1    1.77    1.69
  -2  32   1    0.99    1.54
  -2  32  -1    2.67    1.68
   2  32   1    2.36    1.72
  -2  33   1    1.49    1.68
   2  33  -1   -0.85    2.02
  -2  33  -1    3.42    1.80
   2  33   1    0.51    1.75
   2  34  -1    7.21    2.29
  -2  34   1    1.63    1.75
  -2  34  -1    4.08    1.88
   2  34   1    4.57    1.95
   2   0  -2   -0.12    0.12
  -2   0  -2    0.05    0.15
  -2   0  -2   -0.02    0.12
  -2   0   2    0.18    0.16
   2   0   2    0.00    0.12
   2   0  -2   -0.06    0.14
   2   0   2   -0.21    0.12
  -2   0   2    0.02    0.17
  -2   0  -2    0.09    0.11
  -2   1   2   -0.05    0.21
   2  -1   2    0.09    0.11
  -2  -1  -2   -0.07    0.13
   2  -1   2    0.00    0.10
  -2  -1  -2    0.06    0.12
  -2  -1  -2    0.26    0.19
  -2   1   2    0.11    0.21
   2   1  -2    0.05    0.13
   2   1   2   -0.15    0.10
   2   1   2   -0.09    0.15
  -2   1  -2   -0.29    0.12
   2  -1  -2    0.22    0.18
  -2   1  -2   -0.24    0.13
  -2  -1   2    0.08    0.16
   2  -1  -2   -0.22    0.15
   2   1   2   -0.04    0.14
  -2  -2  -2    0.01    0.19
   2  -2   2   -0.04    0.12
  -2  -2  -2   -0.08    0.16
   2  -2  -2   -0.17    0.13
   2   2   2   -0.09    0.18
   2  -2  -2   -0.24    0.22
   2  -2  -2   -0.18    0.12
  -2  -3  -2    0.02    0.34
   2  -3   2    0.13    0.12
  -2   3   2   -0.08    0.20
  -2  -3  -2    0.32    0.27
  -2   3   2   -0.09    0.21
  -2  -3  -2    0.26    0.24
   2  -3  -2    0.04    0.18
   2  -3  -2   -0.01    0.18
   2   3   2   -0.14    0.23
   2   3   2   -0.24    0.29
   2   3   2    0.37    0.30
  -2   3  -2   -0.02    0.13
  -2  -4  -2   13.46    1.06
  -2   4   2   14.28    0.99
  -2  -4  -2   14.01    1.08
  -2  -4  -2   14.06    1.06
  -2   4   2   14.54    0.98
   2  -4  -2   13.67    1.01
   2   4   2   14.48    1.05
   2  -4  -2   14.62    0.96
   2   4   2   14.64    1.07
   2   4   2   14.03    1.08
  -2  -5  -2   -0.34    0.42
  -2  -5  -2   -0.07    0.46
  -2   5   2    0.02    0.33
  -2   5   2   -0.04    0.45
  -2  -5  -2    0.14    0.53
  -2   5   2   -0.48    0.33
   2   5   2    0.33    0.42
   2  -5  -2   -0.44    0.37
   2   5   2    0.07    0.47
   2   5   2    0.26    0.45
   2  -5  -2   -0.05    0.30
  -2  -6  -2   52.11    3.36
  -2   6   2   54.59    3.35
  -2   6   2   53.04    3.33
  -2  -6  -2   54.19    3.38
   2   6  -2   52.74    3.41
  -2   6   2   54.01    3.29
  -2  -6  -2   53.91    3.38
   2   6   2   53.38    3.34
   2   6   2   51.48    3.38
   2   6   2   54.98    3.37
   2  -6  -2   54.14    3.33
   2  -6  -2   50.46    3.26
  -2  -7  -2    2.92    0.66
  -2   7   2    2.51    0.51
  -2  -7  -2    1.84    0.60
  -2   7   2    3.01    0.50
   2   7  -2    1.72    0.64
  -2   7   2    2.18    0.54
  -2  -7  -2    2.83    0.63
   2  -7  -2    1.91    0.42
  -2  -7   2    2.36    0.50
   2   7   2    1.69    0.60
   2  -7  -2    1.80    0.56
   2   7   2    2.12    0.54
   2   7   2    2.74    0.65
   2   8  -2    1.91    0.68
  -2  -8  -2    2.16    0.59
  -2   8   2    2.61    0.54
  -2  -8  -2    1.49    0.62
  -2  -8  -2    2.14    0.63
  -2   8   2    2.43    0.52
  -2   8   2    2.28    0.58
   2  -8  -2    2.01    0.60
   2   8   2    1.68    0.62
  -2  -8   2    2.12    0.50
   2   8   2    3.17    0.74
  -2   8  -2    1.69    0.57
   2  -8  -2    1.96    0.60
   2   8   2    2.02    0.54
  -2   9   2   -0.67    0.47
   2   9  -2   -0.16    0.64
  -2   9   2    0.45    0.46
  -2  -9  -2   -0.84    0.54
  -2  -9  -2   -0.27    0.52
  -2   9   2    0.99    0.57
  -2  -9  -2   -0.47    0.60
  -2   9  -2   -0.40    0.54
   2   9   2    0.36    0.47
  -2  -9   2    0.24    0.48
   2   9   2   -0.35    0.65
   2  -9  -2    0.43    0.52
   2   9   2   -0.90    0.53
   2  -9  -2   -0.21    0.54
  -2 -10  -2  131.13    9.39
   2 -10   2  146.23    9.26
  -2  10   2  152.63    9.41
  -2 -10  -2  145.79    9.42
   2  10  -2  152.15    9.49
  -2  10   2  157.28    9.34
  -2  10   2  167.36    9.39
  -2 -10  -2  165.92    9.49
   2  10   2  159.16    9.38
   2 -10  -2  145.12    9.39
   2  10   2  157.16    9.47
  -2 -10   2  152.04    9.34
   2  10   2  169.31    9.47
   2 -10  -2  163.75    9.43
  -2  10  -2  164.81    9.47
   2 -11   2    0.45    0.29
  -2 -11  -2    0.14    0.63
   2  11  -2    0.76    0.70
  -2  11   2    1.16    0.59
  -2  11   2   -0.28    0.44
  -2  11   2    0.28    0.55
   2 -11  -2    0.27    0.60
   2  11   2   -0.24    0.54
  -2  11  -2   -0.18    0.59
   2 -11  -2    0.63    0.61
   2  11   2    0.53    0.73
  -2 -11   2    0.49    0.50
   2  11   2    0.82    0.67
   2 -12   2   42.19    2.72
   2  12  -2   44.14    3.08
  -2 -12  -2   44.59    2.96
  -2  12   2   39.29    2.94
  -2  12   2   44.05    2.82
  -2  12   2   45.22    2.91
  -2 -12   2   45.21    2.85
   2  12   2   46.35    2.92
   2 -12  -2   49.35    3.15
   2  12   2   39.90    3.00
  -2  12  -2   43.34    3.04
   2 -12  -2   42.44    2.94
   2  12   2   47.63    3.09
   2  13  -2    3.44    0.91
  -2 -13  -2    4.09    0.83
  -2  13   2    2.35    0.73
   2 -13   2    3.53    0.47
  -2  13   2    4.12    0.79
  -2  13   2    4.15    0.64
   2 -13  -2    3.05    0.76
  -2 -13   2    2.44    0.60
   2  13   2    3.98    0.86
   2  13   2    4.09    0.73
  -2  13  -2    3.38    0.83
  -2 -14  -2   66.67    4.43
  -2  14   2   65.77    4.46
   2 -14   2   63.87    4.21
   2  14  -2   67.85    4.57
  -2  14   2   75.75    4.49
  -2  14   2   72.80    4.32
   2 -14  -2   65.88    4.40
  -2  14  -2   72.79    4.53
   2  14   2   71.27    4.39
  -2 -14   2   69.28    4.33
   2  14   2   68.46    4.54
  -2 -15  -2   -0.76    0.65
  -2  15   2   -0.12    0.67
   2 -15   2    0.69    0.39
  -2  15   2    0.19    0.49
   2  15  -2    0.83    0.82
   2  15   2    0.16    0.77
  -2  15  -2    0.54    0.71
   2  15   2    0.82    0.61
   2 -15  -2    0.45    0.64
  -2 -15   2    0.42    0.52
   2  16  -2   14.13    1.57
  -2 -16  -2   15.97    1.42
  -2  16   2   15.86    1.23
   2 -16   2   13.07    1.07
  -2  16   2   12.72    1.42
  -2 -16   2   14.28    1.23
  -2  16  -2   13.50    1.48
   2  16   2   12.67    1.49
   2  16   2   17.56    1.36
   2 -16  -2   10.93    1.29
  -2  17   2    0.06    0.56
   2  17  -2    0.97    0.93
   2 -17   2   -0.04    0.39
  -2 -17  -2   -0.04    0.66
  -2  17   2   -1.41    0.70
   2 -17  -2    0.16    0.64
  -2 -17   2   -0.10    0.52
   2  17   2   -1.00    0.83
   2  17   2    0.21    0.65
  -2  17  -2   -0.14    0.79
   2 -18   2    6.68    0.72
   2  18  -2    7.87    1.32
  -2 -18  -2    6.80    1.07
  -2  18   2    7.10    0.88
  -2  18   2    6.72    1.15
  -2 -18   2    8.07    0.90
   2  18   2    6.03    1.21
   2 -18  -2    4.85    0.94
   2  18   2    8.37    1.27
  -2  18  -2    6.82    1.28
  -2  19   2   -1.20    0.59
   2  19  -2   -0.48    0.98
  -2  19   2   -0.20    0.83
  -2 -19  -2   -0.08    0.72
  -2 -19   2   -0.42    0.60
  -2  19  -2    0.49    0.90
   2  19   2    1.29    0.98
  -2 -20  -2    3.66    0.92
   2  20  -2    2.47    1.15
  -2  20   2    3.08    0.72
  -2  20   2    0.49    0.94
  -2 -20   2    2.47    0.69
   2  20   2    2.04    1.08
  -2  20  -2    2.97    1.09
   2  21  -2   -2.42    0.92
  -2 -21  -2   -1.17    0.73
  -2  21   2   -0.54    0.64
  -2  21   2   -2.48    0.88
  -2  21  -2    0.08    1.01
  -2 -21   2    0.41    0.63
   2  21   2   -4.13    0.85
  -2  22   2   79.15    4.64
   2  22  -2   77.39    5.05
  -2 -22  -2   63.37    4.67
  -2  22   2   69.53    4.89
   2  22   2   66.37    4.94
  -2  22  -2   73.74    4.95
  -2 -22   2   66.93    4.53
  -2  23   2    4.05    1.30
  -2 -23  -2    0.53    0.94
   2  23  -2    1.09    1.23
   2  23   2    2.86    1.29
  -2 -23   2   -0.23    0.78
  -2  23  -2    0.78    1.34
  -2  24   2   53.91    4.11
   2  24  -2   60.41    4.33
  -2 -24  -2   52.15    3.90
  -2  24  -2   60.41    4.33
  -2 -24   2   54.49    3.74
   2  24   2   56.77    4.23
  -2  25   2    0.31    1.16
   2  25  -2    0.44    1.29
  -2 -25  -2   -0.85    0.94
   2  25   2   -1.40    1.15
  -2 -25   2    0.45    0.73
  -2  25  -2    1.46    1.24
  -2 -26  -2    3.21    1.12
  -2  26   2    2.56    1.47
   2  26  -2    2.55    1.45
  -2 -26   2    1.42    0.86
  -2  26  -2    1.71    1.33
   2  26   2    1.40    1.36
   2  27  -2    0.69    1.39
  -2 -27  -2    0.19    1.03
  -2  27   2    0.88    1.31
   2  27   2   -1.08    1.29
  -2  27  -2   -0.12    1.33
   2  28  -2    2.23    1.54
  -2  28   2    1.95    1.47
  -2  28  -2    0.38    1.39
   2  28   2   -1.65    1.34
   2  29  -2   -0.28    1.49
  -2  29   2   -1.68    1.29
   2  29   2   -3.38    1.36
  -2  29  -2    0.43    1.45
  -2  30   2    0.58    1.67
   2  30  -2    0.04    1.63
  -2  30  -2    0.55    1.59
   2  30   2    2.78    1.67
   2  31  -2    0.61    1.65
  -2  31   2   -2.34    1.60
   2  31   2   -0.64    1.73
  -2  31  -2   -1.48    1.49
  -2  32   2   17.66    2.37
   2  32  -2   11.04    2.30
  -2  32  -2   13.43    2.33
   2  32   2   14.15    2.32
  -2  33   2   -2.41    1.48
   2  33  -2   -0.68    1.82
   2  33   2   -0.02    1.75
  -2  33  -2    0.95    1.71
   2   0  -3   -0.18    0.20
  -2   0  -3    3.51    0.36
   2   0  -3    0.30    0.25
  -2   0   3    1.10    0.30
   2   0   3    0.07    0.27
   2   0   3   -0.19    0.19
  -2   0   3    1.30    0.34
  -2  -1  -3    0.01    0.20
   2  -1   3    0.01    0.26
  -2  -1  -3    1.32    0.28
  -2   1   3    1.37    0.37
   2  -1   3    0.18    0.19
  -2  -1  -3   -0.14    0.19
  -2   1   3    0.94    0.36
   2   1  -3    0.10    0.21
   2   1  -3    0.31    0.20
   2   1   3   -0.21    0.22
   2   1   3    0.71    0.28
   2  -1  -3   -0.16    0.27
  -2  -1   3    0.89    0.27
  -2   1  -3   -0.11    0.23
   2  -1  -3    0.28    0.30
  -2   1  -3    1.32    0.27
   2   1   3    0.47    0.25
  -2   2  -3   10.29    0.72
  -2  -3  -3    8.91    0.81
  -2   3   3    8.93    0.70
  -2   3   3    7.37    0.69
  -2  -3  -3    8.05    0.73
   2  -3   3   10.02    0.64
  -2  -3  -3    6.51    0.71
   2   3   3    7.93    0.76
  -2   3  -3    8.60    0.56
   2  -3  -3    8.71    0.66
   2   3   3    8.75    0.72
   2   3   3    6.50    0.74
  -2   3  -3    8.84    0.66
   2  -3  -3    9.16    0.69
  -2   4   3   38.03    2.46
  -2  -4  -3   41.37    2.56
  -2   4   3   38.77    2.47
  -2  -4  -3   38.41    2.52
  -2   4   3   33.98    2.55
   2  -4   3   40.89    2.39
  -2  -4  -3   41.36    2.53
   2   4   3   39.82    2.52
   2   4   3   42.28    2.54
   2  -4  -3   39.30    2.46
   2   4   3   39.87    2.53
   2  -4  -3   37.67    2.45
  -2   5   3    2.93    0.60
   2  -5   3    2.63    0.28
  -2   5   3    2.83    0.50
  -2   5   3    2.46    0.49
  -2  -5  -3    2.55    0.60
  -2  -5  -3    2.94    0.64
  -2  -5  -3    2.03    0.55
   2  -5  -3    2.52    0.51
   2   5   3    2.52    0.57
   2   5   3    2.93    0.63
   2   5   3    1.59    0.54
   2  -5  -3    2.09    0.47
  -2  -6  -3    9.18    0.95
  -2   6   3    9.41    0.90
  -2  -6  -3    8.75    0.93
  -2  -6  -3    7.24    0.91
  -2   6   3   10.79    1.00
  -2   6   3    9.52    0.84
   2   6   3    7.06    0.88
   2  -6  -3    9.11    0.84
   2  -6  -3    8.33    0.78
   2   6   3    8.65    0.94
   2   6   3    8.72    0.90
  -2  -7  -3    2.15    0.60
  -2  -7  -3    1.31    0.62
  -2   7   3    2.55    0.53
  -2   7   3    0.83    0.48
  -2  -7  -3    1.69    0.68
  -2   7   3    0.59    0.56
   2   7   3    2.27    0.56
   2  -7  -3    1.00    0.44
   2   7   3    0.27    0.55
   2  -7  -3    0.93    0.48
   2   7   3    0.63    0.57
   2   8  -3    0.11    0.65
  -2   8   3    1.19    0.54
  -2  -8  -3   -0.54    0.64
  -2  -8  -3    0.94    0.49
  -2   8   3    0.13    0.54
  -2  -8  -3    0.84    0.68
  -2   8   3    0.22    0.55
   2  -8  -3    0.84    0.64
   2   8   3    1.53    0.63
   2  -8  -3    1.21    0.52
   2   8   3    0.13    0.59
   2   8   3    1.10    0.53
   2  -8  -3    0.62    0.45
  -2  -9  -3   18.19    1.44
   2   9  -3   14.83    1.41
  -2  -9  -3   14.49    1.34
  -2   9   3   14.95    1.37
  -2  -9  -3   13.88    1.30
  -2   9   3   16.60    1.30
  -2   9   3   15.82    1.26
   2  -9  -3   18.15    1.34
   2   9   3   16.59    1.35
   2   9   3   15.80    1.31
   2  -9  -3   14.17    1.39
   2   9   3   15.56    1.34
   2  -9  -3   15.44    1.20
  -2  -9   3   15.17    1.22
  -2 -10  -3    1.31    0.72
  -2 -10  -3    3.19    0.70
   2  10  -3    1.80    0.72
  -2  10   3    2.41    0.60
  -2  10   3    1.89    0.62
  -2  10   3    1.23    0.59
  -2 -10  -3    1.09    0.72
   2 -10  -3    1.94    0.64
   2  10   3    2.03    0.59
   2  10   3    2.75    0.79
   2 -10  -3    2.41    0.54
   2  10   3    2.57    0.71
  -2  10  -3    1.92    0.67
  -2 -10   3    1.49    0.50
   2 -10  -3    1.51    0.71
  -2  11   3   12.67    1.13
  -2  11   3   12.43    1.08
  -2  11   3   11.03    1.15
  -2 -11  -3   11.74    1.23
  -2 -11  -3   12.27    1.18
   2  11  -3   11.74    1.17
   2 -11  -3    7.97    1.12
   2  11   3   13.06    1.20
   2  11   3   11.29    1.08
  -2  11  -3   11.94    1.24
  -2 -11   3   11.11    1.02
   2  11   3    9.53    1.17
   2 -11  -3   12.22    1.28
  -2  12   3    4.94    0.83
  -2 -12  -3    6.38    0.98
  -2  12   3    7.38    0.80
  -2 -12  -3    5.07    0.87
  -2  12   3    6.76    0.90
   2  12  -3    6.01    1.00
   2  12   3    6.05    0.87
   2 -12  -3    4.78    0.92
  -2  12  -3    6.03    0.91
  -2 -12   3    5.26    0.73
   2  12   3    4.82    0.79
  -2  13   3    3.38    0.75
  -2 -13  -3    2.77    0.74
  -2  13   3    1.54    0.63
   2 -13   3    2.12    0.34
   2  13  -3    0.04    0.80
  -2 -13  -3    0.88    0.77
  -2  13   3    2.04    0.73
   2  13   3    1.17    0.66
  -2 -13   3    3.24    0.59
   2  13   3    2.19    0.79
   2 -13  -3    2.19    0.78
  -2  13  -3    2.20    0.78
  -2 -14  -3   25.23    2.05
   2 -14   3   25.75    1.66
  -2  14   3   27.48    1.87
  -2  14   3   25.34    2.02
   2  14  -3   25.69    2.16
  -2  14  -3   28.35    2.11
   2 -14  -3   22.33    2.02
   2  14   3   25.46    2.10
  -2 -14   3   23.10    1.82
   2  14   3   33.05    2.00
  -2 -15  -3    0.74    0.74
   2 -15   3    0.26    0.29
  -2  15   3    0.42    0.50
   2  15  -3    0.92    0.86
  -2  15   3   -0.54    0.66
   2  15   3    0.09    0.77
  -2 -15   3    0.35    0.49
   2 -15  -3    0.52    0.65
   2  15   3   -0.57    0.58
  -2  15  -3   -0.72    0.70
  -2  16   3   12.43    1.14
   2  16  -3   11.59    1.37
  -2  16   3   12.22    1.34
  -2 -16  -3   11.06    1.30
   2 -16   3   11.09    0.88
  -2  16  -3   13.75    1.44
  -2 -16   3   13.17    1.11
   2  16   3   11.42    1.38
   2 -16  -3   10.25    1.22
   2  16   3   11.79    1.24
   2  17  -3    0.80    0.93
   2 -17   3    0.77    0.36
  -2 -17  -3    1.60    0.82
  -2  17   3   -0.26    0.77
  -2  17   3    0.81    0.60
  -2  17  -3    2.39    0.89
  -2 -17   3    1.02    0.57
   2 -17  -3    1.40    0.73
   2  17   3    0.48    0.87
  -2  18   3    1.11    0.98
   2  18  -3    0.67    0.99
  -2 -18  -3    1.22    0.80
  -2  18   3    1.80    0.66
   2  18   3    0.23    0.88
  -2 -18   3    0.89    0.58
  -2  18  -3   -0.51    0.90
   2 -18  -3    0.10    0.67
   2  19  -3    9.78    1.49
  -2  19   3    8.93    1.30
  -2 -19  -3    9.31    1.25
  -2  19   3   10.10    1.06
  -2  19  -3    8.06    1.44
  -2 -19   3    7.91    0.97
   2  19   3    7.20    1.35
  -2 -20  -3    0.91    0.90
  -2  20   3    3.38    0.76
  -2  20   3    0.83    0.96
   2  20  -3    2.08    1.12
  -2 -20   3    1.64    0.66
  -2  20  -3    1.46    1.04
   2  20   3    1.25    1.03
   2  21  -3   12.97    1.75
  -2 -21  -3   10.85    1.40
  -2  21   3   12.35    1.70
  -2 -21   3    9.94    1.11
  -2  21  -3   11.37    1.59
   2  21   3    9.88    1.56
  -2  22   3   -0.62    1.01
  -2  22   3    0.02    0.89
  -2 -22  -3   -0.39    0.85
   2  22  -3    0.66    1.21
  -2 -22   3   -0.80    0.62
  -2  22  -3   -0.86    1.18
   2  22   3   -0.31    1.06
  -2 -23  -3   -1.11    0.98
   2  23  -3   -0.60    1.18
  -2  23   3    0.73    1.17
   2  23   3    0.61    1.15
  -2  23  -3   -0.57    1.13
  -2 -23   3   -2.42    0.65
  -2 -24  -3    3.27    1.12
   2  24  -3    4.60    1.47
  -2  24   3    3.10    1.24
  -2  24  -3    1.04    1.27
   2  24   3    2.39    1.31
  -2 -24   3    2.63    0.79
   2  25  -3   -0.53    1.26
  -2  25   3    0.13    1.29
  -2 -25  -3    2.80    1.05
  -2  25  -3    1.25    1.28
   2  25   3    1.43    1.28
  -2 -25   3    1.72    0.77
  -2 -26  -3    9.15    1.45
   2  26  -3    8.50    1.96
  -2  26   3    7.08    1.60
  -2  26  -3    9.78    1.73
   2  26   3    9.30    1.75
  -2 -27  -3    3.38    1.22
   2  27  -3    4.46    1.59
  -2  27   3    4.10    1.45
   2  27   3    2.68    1.50
  -2  27  -3    5.24    1.78
   2  28  -3   -0.12    1.41
  -2  28   3   -0.63    1.47
  -2  28  -3   -0.88    1.33
   2  28   3    1.19    1.62
   2  29  -3   -1.08    1.43
  -2  29   3   -0.87    1.33
   2  29   3   -0.31    1.49
  -2  29  -3   -0.84    1.40
  -2  30   3   -2.55    1.34
   2  30  -3    1.35    1.61
   2  30   3   -0.64    1.54
  -2  30  -3    0.95    1.55
  -2  31   3   -2.75    1.65
   2  31  -3    1.90    1.74
  -2  31  -3   -0.57    1.50
   2  31   3   -2.06    1.59
   2  32  -3   -0.97    1.66
  -2  32   3    1.33    1.59
  -2  32  -3    1.16    1.68
   2  32   3    0.73    1.59
  -2  33   3   -2.78    1.53
   2  33  -3    2.08    1.94
  -2  33  -3   -1.09    1.65
   2  33   3   -0.42    1.72
  -2   0  -4   61.26    3.66
  -2   0  -4   55.99    3.66
  -2   0   4   62.72    3.68
   2   0   4   57.32    3.68
   2   0  -4   51.87    3.65
  -2   0   4   66.40    3.72
  -2  -1  -4   -0.27    0.29
  -2  -1  -4   -0.08    0.34
  -2   1   4   -0.03    0.48
   2   1  -4    0.03    0.29
  -2   1   4    0.07    0.37
  -2  -1  -4    0.11    0.41
   2  -1   4    0.12    0.30
   2   1  -4   -0.10    0.31
   2  -1   4    0.03    0.38
  -2   1  -4    0.49    0.36
   2   1   4    0.39    0.39
   2   1   4    0.38    0.27
  -2  -1   4   -0.12    0.38
  -2   1  -4   -0.23    0.38
   2  -1  -4    0.29    0.44
   2  -1  -4    0.16    0.43
  -2  -1   4    0.25    0.36
   2  -2   4    4.25    0.46
  -2  -2  -4    2.75    0.50
  -2  -2  -4    3.28    0.50
   2  -2   4    2.78    0.46
  -2   2   4    4.00    0.57
   2  -2   4    2.95    0.42
  -2   2   4    2.62    0.63
   2   2  -4    2.61    0.43
  -2  -2  -4    2.28    0.46
  -2   2  -4    3.45    0.45
   2   2   4    3.42    0.53
  -2  -2   4    3.83    0.48
   2   2   4    2.23    0.46
   2  -2  -4    3.08    0.64
  -2   2  -4    2.81    0.48
   2  -2  -4    3.26    0.52
   2  -2  -4    3.04    0.44
   2   2   4    3.13    0.53
  -2   3   4    9.47    0.80
  -2   3   4    9.75    1.02
   2  -3   4    9.74    0.68
   2  -3   4    9.52    0.77
   2   3  -4   10.65    0.81
  -2   3   4    9.51    0.82
  -2  -3  -4   11.05    0.99
  -2  -3  -4    9.05    0.86
  -2  -3  -4    9.34    0.86
   2  -3  -4   12.12    0.83
   2  -3  -4    9.92    0.82
  -2   3  -4    7.58    0.71
  -2   3  -4    9.68    0.82
   2   3   4    9.29    0.92
   2   3   4    9.48    0.89
   2   3   4    7.81    0.86
  -2  -4  -4   26.55    1.80
  -2   4   4   23.97    1.65
  -2   4   4   24.58    1.67
  -2  -4  -4   26.49    1.69
  -2   4   4   23.81    1.82
   2  -4   4   24.75    1.60
  -2  -4  -4   23.32    1.70
   2   4   4   24.55    1.72
  -2   4  -4   22.98    1.53
   2  -4  -4   23.27    1.63
   2   4   4   25.30    1.75
   2  -4  -4   24.59    1.64
   2   4   4   27.38    1.74
  -2   5   4   66.82    4.22
  -2   5   4   65.08    4.33
  -2  -5  -4   69.22    4.28
   2  -5   4   69.19    4.15
  -2   5   4   69.41    4.23
  -2  -5  -4   68.45    4.32
  -2  -5  -4   64.92    4.28
   2   5   4   75.18    4.31
   2   5   4   70.59    4.29
   2  -5  -4   64.95    4.21
  -2   5  -4   67.49    4.12
   2   5   4   67.97    4.29
   2  -5  -4   71.98    4.24
  -2   6   4   38.23    2.38
  -2  -6  -4   37.05    2.49
  -2  -6  -4   33.66    2.43
   2  -6   4   36.03    2.25
  -2  -6  -4   39.40    2.47
  -2   6   4   35.21    2.37
  -2   6   4   34.70    2.52
   2   6   4   37.92    2.45
   2   6   4   38.92    2.44
   2  -6  -4   34.12    2.35
   2  -6  -4   38.45    2.38
   2   6   4   32.65    2.43
  -2   7   4   60.04    3.75
  -2   7   4   57.25    3.68
  -2   7   4   58.34    3.67
  -2  -7  -4   56.85    3.76
  -2  -7  -4   64.51    3.76
   2  -7   4   54.04    3.52
  -2  -7  -4   61.20    3.74
   2  -7  -4   58.63    3.65
   2   7   4   55.30    3.74
   2  -7  -4   60.52    3.69
   2   7   4   57.92    3.73
   2   7   4   58.82    3.72
  -2   8   4   96.51    5.54
  -2  -8  -4   80.26    5.56
  -2   8   4   86.88    5.54
  -2  -8  -4   91.73    5.61
  -2  -8  -4   94.48    5.61
  -2   8   4   92.79    5.58
   2   8   4   90.73    5.60
   2  -8  -4   89.65    5.54
   2  -8  -4   86.28    5.50
   2   8   4   88.99    5.56
   2   8   4   89.50    5.58
  -2  -9  -4    5.67    0.88
  -2  -9  -4    4.36    0.87
  -2  -9  -4    5.46    0.87
  -2   9   4    5.76    0.80
  -2   9   4    5.90    0.80
  -2   9   4    5.85    0.78
   2  -9  -4    5.19    0.73
   2   9   4    7.12    0.94
   2   9   4    5.80    0.87
   2  -9  -4    4.78    0.92
   2   9   4    7.51    0.90
   2  -9  -4    5.52    0.78
  -2  10   4    9.45    1.00
   2  10  -4    9.30    1.10
  -2  10   4    7.45    0.97
  -2  10   4    9.62    1.00
  -2 -10  -4    5.99    0.97
  -2 -10  -4    8.28    1.06
   2  10   4   10.51    1.11
   2  10   4    7.67    0.98
   2  10   4    7.70    1.00
  -2 -10   4    8.46    0.87
   2 -10  -4    5.77    1.00
   2 -10  -4    7.56    0.92
   2 -10  -4    7.33    0.85
  -2  11   4    4.45    0.82
  -2  11   4    5.38    0.85
  -2 -11  -4    6.82    0.95
   2  11  -4    5.78    0.98
  -2 -11  -4    5.19    0.92
  -2  11   4    8.32    0.95
   2 -11  -4    9.03    0.95
  -2 -11   4    4.92    0.70
   2  11   4    7.62    0.94
   2 -11  -4    5.85    0.98
   2  11   4    9.02    1.10
   2  11   4    6.55    0.94
   2 -11  -4    5.94    0.79
   2  12  -4   15.06    1.59
  -2  12   4   14.12    1.40
  -2  12   4   16.86    1.39
  -2  12   4   16.59    1.42
  -2 -12  -4   14.67    1.40
  -2 -12  -4   18.15    1.51
   2  12   4   14.61    1.50
   2 -12  -4   15.27    1.27
   2 -12  -4   16.09    1.46
  -2 -12   4   16.70    1.28
  -2  12  -4   16.78    1.52
   2  12   4   15.76    1.37
   2  13  -4    8.24    1.19
  -2  13   4    9.89    1.03
  -2  13   4    8.57    1.08
  -2 -13  -4    8.94    1.18
  -2  13   4   11.63    1.19
  -2 -13  -4    9.35    1.21
   2  13   4    9.09    1.18
   2  13   4   10.14    1.08
  -2  13  -4    9.89    1.18
  -2 -13   4   10.55    0.96
   2 -13  -4    7.48    1.13
  -2 -14  -4    5.53    1.05
   2  14  -4    4.72    1.04
  -2  14   4    4.36    0.89
  -2  14   4    6.19    0.85
  -2 -14  -4    5.33    0.99
   2  14   4    5.40    0.99
  -2  14  -4    7.05    1.00
   2  14   4    5.81    0.87
   2 -14  -4    3.76    0.91
  -2 -14   4    5.97    0.74
  -2 -15  -4    1.83    0.87
  -2  15   4    3.00    0.70
  -2 -15  -4    3.01    0.81
  -2  15   4    2.28    0.78
   2  15  -4    2.49    0.93
   2 -15  -4    2.70    0.85
  -2 -15   4    2.30    0.58
   2  15   4    4.58    0.96
   2  15   4    1.93    1.17
  -2  15  -4    3.67    0.88
  -2 -16  -4    0.43    0.70
   2  16  -4    0.41    0.87
  -2  16   4    0.63    0.61
  -2  16   4    0.11    0.73
   2 -16  -4    1.71    0.76
  -2 -16   4    1.77    0.53
  -2  16  -4    2.26    0.87
   2  16   4   -0.09    0.81
  -2 -17  -4   27.23    2.19
  -2  17   4   28.09    2.25
   2  17  -4   30.69    2.42
  -2  17   4   27.30    2.02
  -2  17  -4   31.35    2.35
   2  17   4   26.31    2.29
   2 -17  -4   23.37    2.14
  -2 -17   4   26.60    1.93
  -2  18   4   17.11    1.84
  -2  18   4   21.80    1.66
  -2 -18  -4   18.45    1.84
   2  18  -4   19.65    2.02
  -2  18  -4   17.93    1.92
   2  18   4   16.51    1.88
  -2 -18   4   20.06    1.51
   2  19  -4    0.67    1.01
  -2  19   4    1.79    0.94
  -2  19   4    3.31    0.82
  -2 -19  -4    1.31    0.92
   2  19   4    2.34    1.06
  -2  19  -4    2.41    1.02
  -2 -19   4    1.29    0.57
  -2  20   4    0.74    0.91
   2  20  -4    0.21    1.07
  -2 -20  -4    0.96    0.88
  -2  20  -4   -0.48    0.96
  -2 -20   4    1.82    0.61
   2  20   4    0.92    1.04
  -2  21   4    8.41    1.45
  -2 -21  -4   10.63    1.45
   2  21  -4   10.11    1.64
  -2  21  -4   10.61    1.56
   2  21   4    9.89    1.54
  -2 -21   4   10.34    1.10
   2  22  -4    4.37    1.35
  -2  22   4    2.23    1.14
  -2 -22  -4    5.77    1.24
   2  22   4    3.55    1.30
  -2  22  -4    4.15    1.31
  -2 -22   4    4.80    0.80
  -2  23   4   10.61    1.57
   2  23  -4   12.03    1.83
  -2 -23  -4   12.69    1.59
  -2  23  -4    9.37    1.69
  -2 -23   4    9.80    1.14
   2  23   4   10.01    1.68
  -2  24   4   -1.17    0.99
  -2 -24  -4   -1.65    0.95
   2  24  -4    0.59    1.32
   2  24   4   -0.40    1.10
  -2 -24   4   -0.92    0.64
  -2  24  -4    0.65    1.38
   2  25  -4    0.95    1.37
  -2 -25  -4    4.65    1.20
  -2  25   4    3.68    1.31
  -2  25  -4    4.53    1.41
  -2 -25   4    3.37    0.94
   2  25   4    2.33    1.36
   2  26  -4   -0.94    1.34
  -2  26   4    0.41    1.15
  -2 -26  -4   -0.10    1.04
   2  26   4    0.67    1.30
  -2  26  -4    0.70    1.32
  -2 -27  -4    1.49    1.17
   2  27  -4    2.77    1.70
  -2  27   4   -0.86    1.20
   2  27   4   -0.87    1.36
  -2  27  -4   -0.67    1.34
   2  28  -4    2.64    1.64
  -2 -28  -4    3.71    1.33
  -2  28   4    3.28    1.49
   2  28   4    3.11    1.54
  -2  28  -4    4.79    1.81
  -2  29   4   -0.57    1.51
   2  29  -4   -0.17    1.48
   2  29   4   -0.34    1.46
  -2  29  -4   -0.61    1.42
   2  30  -4    1.53    1.69
  -2  30   4   -1.22    1.38
  -2  30  -4    5.20    1.77
   2  30   4    1.01    1.58
   2  31  -4    0.72    1.77
  -2  31   4   -1.68    1.70
   2  31   4   -0.06    1.48
  -2  31  -4   -0.63    1.55
   2  32  -4    1.33    1.80
  -2  32   4   -0.08    1.50
  -2  32  -4   -0.23    1.55
   2  32   4    3.62    1.74
  -2  33   4    2.56    1.77
   2  33  -4    0.89    1.84
  -2  33  -4    1.13    1.99
   2  33   4    2.85    1.91
  -2   0  -5    8.94    0.93
  -2   0  -5    9.25    0.94
  -2   0   5    9.50    0.95
  -2   0   5   10.03    1.01
   2   0  -5    8.31    1.00
   2   0   5    9.07    1.01
   2   0  -5    8.22    0.91
   2   0   5    8.46    0.89
  -2  -1  -5    3.84    0.67
   2   1  -5    3.09    0.66
   2  -1   5    4.18    0.74
  -2  -1  -5    3.36    0.60
  -2  -1  -5    3.73    0.70
  -2   1   5    3.20    0.75
   2  -1   5    3.93    0.60
  -2   1   5    4.64    0.76
   2   1  -5    3.31    0.61
   2   1   5    4.17    0.68
  -2  -1   5    4.31    0.63
  -2  -1   5    5.41    0.73
   2   1   5    5.43    0.62
   2  -1  -5    4.15    0.78
   2  -1  -5    4.96    0.77
  -2   1  -5    3.27    0.62
  -2   1  -5    3.81    0.72
   2  -2   5   85.25    6.03
  -2  -2  -5   97.96    6.14
   2   2  -5   92.46    6.06
   2   2  -5   98.95    6.10
  -2  -2  -5  113.89    6.12
  -2   2   5   86.20    6.14
  -2   2   5  105.12    6.15
   2  -2   5  106.38    6.08
   2  -2   5  102.19    6.08
  -2  -2   5  103.45    6.07
   2  -2  -5   97.79    6.13
  -2   2  -5  102.72    6.09
  -2   2  -5  103.20    6.11
   2   2   5  105.02    6.11
   2   2   5   97.03    6.10
   2   2   5  100.91    6.10
   2   3  -5    7.57    0.80
  -2  -3  -5    6.73    0.82
   2  -3   5    7.49    0.81
   2  -3   5    7.19    0.68
  -2   3   5    8.84    0.86
  -2  -3  -5    8.53    0.88
  -2  -3  -5    7.80    0.77
  -2   3   5    6.95    0.98
   2  -3  -5    7.92    0.83
  -2  -3   5    8.42    0.80
  -2   3  -5    6.37    0.69
  -2   3  -5    6.65    0.77
   2   3   5    6.69    0.84
   2  -3  -5    6.58    0.74
  -2   3  -5    7.22    0.80
   2   3   5    8.61    0.90
   2   3   5    7.66    0.78
   2  -4   5   15.87    1.02
  -2   4   5   15.50    1.43
  -2  -4  -5   13.35    1.22
   2   4  -5   14.68    1.15
  -2   4   5   15.98    1.22
  -2  -4  -5   14.31    1.23
  -2  -4  -5   14.78    1.22
  -2   4   5   14.43    1.17
   2  -4   5   15.42    1.13
   2  -4  -5   12.06    1.20
   2   4   5   15.57    1.31
   2   4   5   13.90    1.23
   2  -4  -5   15.59    1.22
   2   4   5   14.70    1.25
  -2   4  -5   15.65    1.05
  -2  -5  -5    3.96    0.75
  -2   5   5    3.95    0.66
   2  -5   5    4.55    0.56
   2   5  -5    4.55    0.66
  -2   5   5    4.11    0.60
  -2  -5  -5    5.16    0.71
  -2  -5  -5    3.25    0.81
  -2   5   5    2.28    0.80
   2   5   5    5.08    0.78
   2  -5  -5    3.57    0.59
   2   5   5    2.22    0.67
   2   5   5    3.54    0.75
   2  -5  -5    3.89    0.68
  -2   5  -5    4.23    0.44
  -2   6   5    7.25    0.78
   2  -6   5    6.84    0.73
  -2  -6  -5    6.93    0.93
  -2   6   5    7.92    0.83
  -2  -6  -5    7.62    0.88
  -2  -6  -5    6.64    0.96
  -2   6   5    7.04    1.01
   2   6   5    7.98    0.95
  -2   6  -5    7.43    0.64
   2   6   5    8.53    0.97
   2  -6  -5    8.35    0.85
   2  -6  -5    6.81    0.80
   2   6   5    6.84    0.87
  -2  -7  -5   18.91    1.43
  -2   7   5   15.89    1.34
  -2  -7  -5   16.62    1.43
   2  -7   5   15.50    1.18
  -2   7   5   17.86    1.37
  -2  -7  -5   17.41    1.51
  -2   7   5   14.86    1.47
   2   7   5   17.06    1.43
   2  -7  -5   16.08    1.32
   2   7   5   17.21    1.36
   2   7   5   18.51    1.43
   2  -7  -5   17.22    1.35
  -2   8   5   81.51    5.28
  -2  -8  -5   77.11    5.28
  -2  -8  -5   83.40    5.35
  -2  -8  -5   91.36    5.34
  -2   8   5   80.35    5.34
  -2   8   5   90.08    5.28
   2  -8   5   80.22    5.11
   2   8   5   85.73    5.33
   2   8   5   81.29    5.29
   2  -8  -5   91.75    5.28
   2  -8  -5   83.81    5.23
   2   8   5   91.50    5.33
  -2  -9  -5   12.70    1.20
  -2   9   5   11.78    1.22
  -2  -9  -5    9.40    1.15
  -2   9   5   10.87    1.19
  -2   9   5   13.82    1.16
  -2  -9  -5   11.06    1.23
   2   9   5   13.25    1.30
   2   9   5   11.04    1.17
   2   9   5   10.48    1.18
   2  -9  -5   11.87    1.15
   2  -9  -5   11.83    1.09
  -2  10   5    1.33    0.61
  -2 -10  -5    1.54    0.77
  -2  10   5    1.79    0.69
  -2  10   5    2.08    0.75
  -2 -10  -5    1.68    0.76
   2  10   5    1.80    0.77
   2  10   5    2.30    0.75
   2 -10  -5    1.53    0.63
   2 -10  -5    1.43    0.74
   2  10   5    2.82    0.75
   2 -10  -5    1.56    0.65
  -2 -11  -5    0.11    0.76
  -2  11   5   -0.39    0.67
  -2 -11  -5    0.57    0.74
  -2  11   5   -0.65    0.65
  -2  11   5    0.01    0.64
   2  11   5    0.34    0.67
   2  11   5   -0.66    0.69
   2 -11  -5   -0.37    0.60
   2 -11  -5    0.94    0.80
   2 -11  -5    0.01    0.58
  -2 -12  -5   10.00    1.30
  -2  12   5   13.80    1.27
  -2  12   5   12.15    1.19
  -2  12   5   13.03    1.28
  -2 -12  -5   10.92    1.23
   2  12  -5   13.19    1.38
   2  12   5   11.23    1.28
   2 -12  -5    9.12    1.26
   2  12   5   13.88    1.34
  -2 -12   5   12.26    1.08
   2 -12  -5   13.10    1.14
  -2 -13  -5   -0.23    0.85
  -2  13   5    0.32    0.59
  -2 -13  -5    0.68    0.71
  -2  13   5    0.42    0.67
   2  13  -5    0.39    0.62
   2  13   5    1.63    0.71
  -2 -13   5    1.36    0.53
   2  13   5    0.54    0.73
   2 -13  -5    0.23    0.72
   2 -13  -5    0.64    0.60
  -2 -14  -5   37.45    2.71
  -2  14   5   34.21    2.57
   2  14  -5   34.86    2.64
  -2  14   5   36.41    2.48
  -2 -14  -5   36.02    2.60
  -2  14  -5   38.15    2.66
   2 -14  -5   34.38    2.42
   2 -14  -5   29.75    2.57
   2  14   5   36.92    2.66
  -2 -14   5   37.21    2.37
   2  15  -5   -1.43    0.74
  -2 -15  -5    0.84    0.87
  -2  15   5   -1.10    0.72
  -2  15   5    0.49    0.56
  -2 -15  -5    0.26    0.79
   2  15   5    0.43    0.75
  -2  15  -5   -0.35    0.74
   2 -15  -5    1.50    0.81
  -2 -15   5    0.44    0.48
  -2 -16  -5   62.27    4.06
  -2  16   5   58.53    3.84
   2  16  -5   64.15    4.12
  -2  16   5   57.46    3.96
  -2 -16  -5   56.58    3.91
  -2 -16   5   58.60    3.71
   2 -16  -5   50.58    3.95
  -2  16  -5   64.40    4.07
   2  16   5   57.57    4.02
  -2 -17  -5   -0.01    0.97
   2  17  -5    2.51    1.04
  -2  17   5    1.39    0.86
  -2  17  -5   -0.06    0.88
  -2 -17   5    0.39    0.54
   2  17   5    1.23    0.91
  -2 -18  -5   12.54    1.65
  -2  18   5   14.68    1.58
   2  18  -5   13.32    1.72
  -2  18  -5   12.44    1.60
   2  18   5   12.98    1.61
  -2 -18   5   14.87    1.23
  -2  19   5   -0.56    0.79
   2  19  -5   -0.54    1.01
  -2 -19  -5    0.44    0.97
  -2 -19   5    0.04    0.50
   2  19   5    0.65    0.98
  -2  19  -5    0.95    1.07
   2  20  -5   14.78    1.83
  -2 -20  -5   14.12    1.67
  -2  20   5   11.24    1.56
  -2  20  -5   13.34    1.69
  -2 -20   5   15.45    1.24
   2  20   5   11.81    1.66
  -2 -21  -5    0.69    1.00
  -2  21   5   -1.14    0.91
   2  21  -5    0.51    1.12
   2  21   5   -0.52    1.01
  -2 -21   5    1.60    0.59
  -2  21  -5    2.19    1.14
  -2 -22  -5    5.01    1.27
   2  22  -5    3.17    1.35
  -2  22   5    3.90    1.22
  -2  22  -5    4.34    1.33
   2  22   5    4.92    1.31
  -2 -22   5    3.48    0.74
  -2  23   5    3.04    1.16
   2  23  -5    3.76    1.40
  -2 -23  -5    4.76    1.22
   2  23   5    4.43    1.31
  -2  23  -5    1.41    1.27
  -2 -23   5    3.11    0.73
   2  24  -5    5.78    1.53
  -2  24   5    6.55    1.48
  -2 -24  -5    0.27    1.16
   2  24   5    3.34    1.31
  -2 -24   5    4.59    0.80
  -2  24  -5    4.11    1.38
  -2 -25  -5   -0.77    1.17
   2  25  -5    1.46    1.37
  -2  25   5   -1.45    1.04
  -2  25  -5   -0.72    1.33
   2  25   5   -0.46    1.12
  -2  26   5   24.23    2.49
   2  26  -5   22.48    2.61
  -2 -26  -5   23.01    2.38
   2  26   5   18.93    2.45
  -2  26  -5   22.73    2.51
  -2  27   5   -1.35    1.16
  -2 -27  -5    0.11    1.17
   2  27  -5    1.50    1.72
   2  27   5    0.40    1.57
  -2  27  -5   -0.65    1.34
   2  28  -5    2.42    1.62
  -2 -28  -5    3.42    1.28
  -2  28   5    3.16    1.47
   2  28   5   -0.47    1.47
  -2  28  -5    3.14    1.71
   2  29  -5   -0.67    1.56
  -2  29   5   -0.96    1.31
   2  29   5   -0.94    1.66
  -2  29  -5    4.01    1.62
  -2  30   5    0.89    1.44
   2  30  -5    1.19    1.68
   2  30   5   -0.98    1.54
  -2  30  -5   -0.99    1.58
  -2  31   5   -3.71    1.37
   2  31  -5   -0.60    1.63
   2  31   5   -2.16    1.44
  -2  31  -5   -1.97    1.53
  -2  32   5    5.34    2.00
   2  32  -5    3.53    1.93
   2  32   5    5.92    1.91
  -2  32  -5    5.32    2.11
  -2  33   5   -2.58    1.47
   2  33  -5   -1.35    1.65
   2  33   5    2.16    1.83
  -2  33  -5   -0.28    1.65
  -2   0   6   11.42    1.24
  -2   0  -6   11.69    1.06
   2   0  -6   11.83    1.17
   2   0  -6   11.61    1.28
   2   0   6   11.15    1.01
   2   0   6   11.71    1.21
  -2   0  -6   10.85    1.21
  -2   0   6   11.82    1.16
  -2  -1  -6   18.55    1.44
   2  -1   6   16.07    1.48
   2  -1   6   15.35    1.28
  -2   1   6   15.11    1.49
  -2  -1  -6   17.11    1.47
   2   1  -6   16.84    1.44
   2   1  -6   15.98    1.35
   2  -1   6   17.44    1.36
  -2   1   6   16.94    1.47
  -2   1  -6   16.19    1.47
  -2  -1   6   17.65    1.38
   2   1   6   15.96    1.40
  -2  -1   6   16.05    1.42
   2  -1  -6   16.58    1.50
   2  -1  -6   16.01    1.50
  -2   1  -6   18.66    1.42
   2   1   6   18.46    1.33
   2   2  -6    5.24    0.74
  -2   2   6    4.30    0.92
   2  -2   6    6.17    0.75
  -2  -2  -6    5.98    0.83
   2   2  -6    5.41    0.83
  -2  -2  -6    5.34    0.75
   2  -2   6    4.88    0.70
  -2  -2  -6    4.19    0.86
   2  -2   6    4.18    0.73
  -2   2   6    4.83    0.89
   2  -2  -6    4.38    0.84
  -2   2  -6    4.83    0.82
  -2  -2   6    5.51    0.75
  -2  -2   6    6.35    0.86
   2   2   6    6.94    0.85
  -2   2  -6    5.16    0.77
   2   2   6    5.19    0.73
   2  -3   6   26.20    1.71
  -2   3   6   25.11    1.84
   2   3  -6   25.00    1.76
   2   3  -6   25.61    1.83
  -2   3   6   22.52    1.95
  -2  -3  -6   26.75    1.85
  -2  -3  -6   26.99    1.86
   2  -3   6   25.16    1.77
  -2  -3  -6   26.01    1.83
   2  -3  -6   25.19    1.86
  -2  -3   6   27.83    1.80
  -2   3  -6   25.85    1.81
   2   3   6   27.34    1.84
   2   3   6   25.97    1.89
   2   3   6   23.22    1.82
  -2   3  -6   23.59    1.76
   2  -3  -6   26.59    1.85
  -2   3  -6   21.67    1.70
   2   4  -6   13.93    1.12
  -2   4   6   13.14    1.45
  -2  -4  -6   14.42    1.24
   2  -4   6   11.97    1.15
  -2  -4  -6   13.44    1.23
  -2  -4  -6   13.12    1.21
  -2   4   6   15.63    1.20
   2  -4   6   13.41    1.02
  -2   4   6   13.71    1.18
   2   4   6   11.57    1.21
   2   4   6   13.65    1.23
   2   4   6   15.96    1.33
  -2  -4   6   12.85    1.10
  -2   4  -6   14.24    1.06
   2  -4  -6   12.72    1.17
  -2   4  -6   13.84    1.15
   2  -4  -6   16.33    1.20
   2   5  -6    2.93    0.58
  -2   5   6    3.11    0.67
  -2   5   6    3.92    0.89
  -2   5   6    2.74    0.57
  -2  -5  -6    2.10    0.64
   2  -5   6    2.94    0.59
  -2  -5  -6    3.96    0.75
  -2  -5  -6    4.54    0.87
   2  -5  -6    3.21    0.67
   2  -5  -6    2.81    0.59
   2   5   6    3.12    0.76
  -2   5  -6    3.15    0.47
   2   5   6    2.51    0.72
   2   5   6    2.00    0.65
  -2   6   6    2.26    0.87
  -2   6   6    2.70    0.60
   2   6  -6    3.60    0.67
  -2  -6  -6    2.73    0.75
  -2   6   6    4.03    0.71
   2  -6   6    3.98    0.60
  -2  -6  -6    4.35    0.64
  -2  -6  -6    2.55    0.86
   2   6   6    4.29    0.79
   2  -6  -6    3.87    0.64
   2   6   6    3.45    0.71
  -2   6  -6    3.51    0.47
   2  -6  -6    4.21    0.69
   2   6   6    2.88    0.78
  -2  -7  -6   50.67    2.89
  -2  -7  -6   38.89    2.82
  -2   7   6   42.42    2.78
  -2  -7  -6   40.58    2.92
  -2   7   6   41.15    2.93
  -2   7   6   41.12    2.78
   2  -7   6   38.42    2.68
  -2   7  -6   42.63    2.63
   2  -7  -6   42.05    2.78
   2   7   6   42.38    2.86
   2   7   6   48.56    2.88
   2   7   6   39.62    2.85
   2  -7  -6   42.25    2.78
  -2  -8  -6   57.75    3.64
  -2   8   6   58.98    3.73
  -2   8   6   60.13    3.58
  -2  -8  -6   51.62    3.67
  -2   8   6   50.44    3.55
   2  -8   6   52.96    3.43
  -2  -8  -6   52.98    3.60
   2   8   6   47.90    3.54
   2   8   6   55.86    3.63
   2  -8  -6   55.90    3.53
   2   8   6   64.27    3.66
   2  -8  -6   56.39    3.56
  -2   9   6   -0.03    0.55
  -2  -9  -6   -0.11    0.75
  -2   9   6   -0.32    0.63
  -2   9   6   -0.25    0.66
  -2  -9  -6    0.16    0.68
   2  -9   6    0.02    0.37
   2   9   6   -0.15    0.64
   2   9   6   -0.16    0.64
   2  -9  -6    0.21    0.59
   2  -9  -6   -1.18    0.52
   2   9   6    0.10    0.66
  -2  10   6    6.46    0.89
   2 -10   6    5.00    0.56
  -2 -10  -6    4.56    0.99
  -2  10   6    4.86    0.80
  -2 -10  -6    5.47    0.95
  -2  10   6    7.37    0.99
   2  10   6    7.67    1.04
   2 -10  -6    4.72    0.84
   2  10   6    5.29    0.90
   2  10   6    5.34    0.91
   2 -10  -6    4.74    0.81
  -2  11   6   13.52    1.38
  -2  11   6   12.60    1.33
  -2  11   6   14.79    1.33
  -2 -11  -6   13.53    1.46
  -2 -11  -6   11.41    1.29
   2 -11  -6   10.84    1.38
   2  11   6   13.06    1.31
   2  11   6   13.72    1.40
   2 -11  -6   12.63    1.23
   2 -12   6    7.45    0.57
  -2  12   6    6.76    0.97
  -2 -12  -6    7.42    1.08
  -2  12   6    9.28    1.06
  -2 -12  -6    7.25    1.14
   2 -12  -6    5.11    1.05
   2 -12  -6    7.53    0.95
   2  12   6    5.57    1.03
  -2 -13  -6    6.87    1.14
  -2 -13  -6    7.34    1.14
  -2  13   6    6.29    1.04
  -2  13   6    7.20    1.06
   2 -13   6    8.61    0.70
   2  13   6    7.21    1.09
   2 -13  -6    6.85    0.94
  -2 -13   6    7.21    0.82
   2 -13  -6    4.30    1.07
   2  14  -6   10.14    1.31
  -2  14   6   10.87    1.25
  -2 -14  -6    9.97    1.30
  -2  14   6   11.94    1.31
  -2 -14  -6    8.73    1.28
   2 -14  -6   10.08    1.12
  -2 -14   6   10.28    0.97
   2 -14  -6    7.46    1.22
   2  14   6    7.70    1.20
  -2 -15  -6    1.29    0.83
  -2 -15  -6    1.15    0.95
   2  15  -6   -0.38    0.80
  -2  15   6   -0.11    0.69
   2 -15  -6   -0.01    0.64
   2 -15  -6    0.37    0.79
  -2 -15   6   -0.01    0.46
   2  15   6    1.49    0.68
  -2  15  -6   -0.71    0.72
  -2  16   6   55.84    3.85
  -2 -16  -6   55.75    3.82
  -2 -16  -6   57.07    3.99
   2  16  -6   55.41    3.97
  -2  16  -6   57.08    3.92
  -2 -16   6   58.58    3.60
   2  16   6   54.56    3.92
   2 -16  -6   56.03    3.72
  -2  17   6   44.72    3.30
  -2 -17  -6   43.58    3.22
   2  17  -6   43.48    3.38
  -2 -17  -6   39.62    3.36
  -2 -17   6   45.81    2.94
   2  17   6   46.25    3.32
  -2  17  -6   50.59    3.36
   2  18  -6   35.20    2.95
  -2 -18  -6   33.86    2.77
  -2  18   6   33.95    2.79
  -2 -18  -6   40.40    2.99
   2  18   6   37.84    2.91
  -2 -18   6   37.92    2.48
  -2  18  -6   39.34    2.94
  -2  19   6   -0.13    0.88
   2  19  -6   -1.39    0.96
  -2 -19  -6    1.16    1.08
  -2  19  -6    0.16    0.96
   2  19   6   -0.05    0.92
  -2 -19   6    0.88    0.54
  -2 -20  -6    4.12    1.22
  -2  20   6    4.60    1.16
   2  20  -6    4.51    1.29
  -2  20  -6    6.23    1.41
   2  20   6    3.04    1.16
  -2 -20   6    4.03    0.70
  -2 -21  -6    4.01    1.26
   2  21  -6    3.14    1.27
  -2  21   6    4.48    1.17
  -2 -21   6    3.64    0.69
   2  21   6    4.48    1.26
  -2  21  -6    3.78    1.24
  -2  22   6   10.01    1.52
   2  22  -6    9.67    1.68
  -2 -22  -6    9.33    1.44
  -2  22  -6   10.46    1.63
  -2 -22   6    8.91    1.01
   2  22   6   10.70    1.61
  -2 -23  -6   10.36    1.68
  -2  23   6   10.57    1.61
   2  23  -6   13.45    1.88
  -2 -23   6   11.14    1.16
  -2  23  -6   12.76    1.81
   2  23   6   11.82    1.71
  -2  24   6    8.96    1.49
   2  24  -6    4.80    1.50
  -2 -24  -6    7.87    1.52
  -2 -24   6    7.76    0.94
  -2  24  -6   10.40    1.67
   2  24   6    8.48    1.56
   2  25  -6    4.14    1.54
  -2 -25  -6    1.76    1.34
  -2  25   6    3.84    1.42
  -2  25  -6    2.70    1.40
   2  25   6    3.49    1.37
  -2 -26  -6   12.58    1.91
  -2  26   6   15.74    2.00
   2  26  -6   15.29    2.19
   2  26   6   15.93    2.11
  -2  26  -6   12.81    2.03
   2  27  -6    7.73    1.78
  -2 -27  -6    3.96    1.49
  -2  27   6    6.10    1.59
  -2  27  -6    4.97    1.66
   2  27   6   11.37    1.84
  -2 -28  -6    9.56    1.67
   2  28  -6    9.15    2.00
  -2  28   6    7.76    1.90
  -2  28  -6    8.52    2.01
   2  28   6   13.66    2.10
   2  29  -6   -0.64    1.57
  -2  29   6   -0.18    1.38
   2  29   6    1.62    1.52
  -2  29  -6   -0.13    1.54
   2  30  -6    8.49    2.05
  -2  30   6    7.47    1.89
  -2  30  -6    5.77    1.87
   2  30   6    3.82    1.78
  -2  31   6   -1.45    1.45
   2  31  -6    6.17    2.15
  -2  31  -6   -0.65    1.82
   2  31   6    0.31    1.53
   2  32  -6    3.47    1.93
  -2  32   6    5.33    1.98
   2  32   6    5.38    1.88
  -2  32  -6    2.04    1.75
  -2  33   6    0.30    1.62
   2  33  -6    0.58    1.81
  -2  33  -6    3.16    1.94
   2  33   6    1.04    1.76
   2   0  -7    6.48    1.09
   2   0   7    6.56    1.09
  -2   0  -7    5.38    0.95
   2   0   7    6.62    0.93
  -2   0  -7    4.62    1.01
  -2   0   7    6.28    0.96
   2   0  -7    6.01    0.96
  -2   0   7    6.61    1.04
   2   1  -7    0.75    0.68
  -2   1   7   -0.72    0.77
   2  -1   7   -0.66    0.68
  -2  -1  -7    0.75    0.75
  -2  -1  -7   -0.26    0.73
   2  -1   7   -0.11    0.61
   2  -1   7    0.25    0.63
  -2   1   7    0.09    0.72
   2   1  -7    0.58    0.79
  -2  -1   7   -0.05    0.67
   2  -1  -7   -0.49    0.83
   2   1   7    1.19    0.78
  -2   1  -7    0.77    0.81
  -2   1  -7    0.12    0.52
   2  -1  -7    0.88    0.77
   2   1   7   -0.31    0.67
  -2  -1   7   -1.00    0.72
   2  -2   7   43.32    2.80
  -2  -2  -7   38.90    2.79
   2   2  -7   36.65    2.79
   2  -2   7   41.54    2.76
   2   2  -7   41.01    2.74
  -2  -2  -7   40.91    2.79
  -2   2   7   42.00    2.87
   2  -2   7   38.17    2.67
  -2   2   7   40.64    2.86
  -2  -2  -7   45.38    2.78
   2   2   7   41.04    2.76
  -2   2  -7   41.63    2.80
  -2  -2   7   44.41    2.82
   2  -2  -7   40.93    2.84
   2   2   7   42.76    2.79
  -2  -2   7   42.89    2.75
  -2   2  -7   39.72    2.81
   2   3  -7    7.37    0.85
  -2  -3  -7    6.16    1.05
  -2   3   7    7.11    0.98
  -2   3   7    7.92    1.10
  -2  -3  -7    6.80    0.99
   2   3  -7    6.50    0.95
  -2   3   7    7.29    0.99
   2  -3   7    6.63    0.79
  -2  -3  -7    8.09    0.92
   2  -3   7    8.43    0.93
   2  -3   7    7.81    0.90
   2   3   7    7.97    0.97
  -2   3  -7    6.77    0.82
   2   3   7    6.48    0.86
  -2   3  -7    7.58    0.91
   2   3   7    6.72    0.89
  -2  -3   7    5.75    0.82
   2  -3  -7    7.02    0.97
   2  -3  -7    5.98    0.87
   2   4  -7    9.46    0.96
  -2  -4  -7   10.94    1.25
  -2   4   7    9.48    1.08
   2   4  -7   11.43    1.11
  -2   4   7   12.38    1.34
  -2  -4  -7    9.72    1.11
   2  -4   7   11.18    1.10
   2  -4   7   12.97    0.90
  -2   4   7    9.61    1.25
  -2  -4  -7   11.63    1.13
   2   4   7    9.41    1.05
  -2  -4   7    9.13    0.95
   2  -4  -7   11.10    1.19
   2  -4  -7   10.97    1.08
   2   4   7   10.77    1.09
   2   4   7    8.94    1.02
  -2   4  -7   10.49    1.00
  -2   4  -7    8.27    0.92
  -2  -5  -7   71.46    4.79
  -2  -5  -7   82.97    4.72
  -2  -5  -7   70.96    4.69
   2  -5   7   74.89    4.53
  -2   5   7   76.74    4.84
   2  -5   7   74.29    4.63
  -2   5   7   75.23    4.68
  -2   5   7   74.65    4.66
   2   5  -7   75.27    4.63
  -2   5  -7   72.09    4.56
   2  -5  -7   84.47    4.69
   2   5   7   59.70    4.64
  -2   5  -7   73.72    4.64
   2   5   7   79.54    4.76
   2   5   7   77.32    4.71
   2  -5  -7   69.21    4.67
  -2  -6  -7   60.14    3.68
  -2   6   7   57.17    3.53
  -2  -6  -7   51.28    3.52
   2   6  -7   55.30    3.46
   2  -6   7   50.66    3.43
  -2  -6  -7   55.24    3.51
  -2   6   7   57.75    3.69
  -2   6   7   53.84    3.48
   2  -6  -7   51.59    3.48
   2  -6  -7   57.76    3.52
   2   6   7   57.33    3.55
  -2   6  -7   51.50    3.34
   2   6   7   46.00    3.50
   2   6   7   54.29    3.58
  -2   7   7   34.26    2.38
  -2  -7  -7   36.98    2.46
  -2  -7  -7   36.02    2.59
   2   7  -7   33.56    2.35
  -2   7   7   35.04    2.39
   2  -7   7   31.27    2.29
  -2   7   7   34.01    2.58
  -2  -7  -7   34.00    2.43
  -2   7  -7   33.89    2.21
   2  -7  -7   33.81    2.40
   2   7   7   35.89    2.51
   2  -7  -7   38.15    2.39
   2   7   7   35.42    2.46
   2   7   7   34.01    2.44
   2  -8   7   14.55    1.23
  -2  -8  -7   14.00    1.56
  -2  -8  -7   14.51    1.41
  -2   8   7   13.98    1.33
  -2   8   7   14.80    1.54
   2   8  -7   15.33    1.32
  -2   8   7   14.85    1.43
   2  -8  -7   18.40    1.37
   2   8   7   17.15    1.44
   2   8   7   15.84    1.48
  -2   8  -7   15.24    1.13
   2   8   7   14.57    1.45
   2  -8  -7   15.66    1.37
  -2   9   7   41.56    2.89
  -2  -9  -7   43.84    3.06
  -2  -9  -7   44.37    2.99
   2  -9   7   40.70    2.74
  -2   9   7   42.69    2.89
  -2   9   7   45.48    3.04
   2  -9  -7   45.72    2.91
   2  -9  -7   43.88    2.89
   2   9   7   42.32    2.95
   2   9   7   45.00    2.96
   2   9   7   43.17    2.97
  -2   9  -7   39.73    2.72
  -2 -10  -7    0.50    0.81
  -2  10   7    0.75    0.65
   2 -10   7    0.81    0.44
  -2  10   7    0.41    0.76
  -2  10   7    0.34    0.69
  -2 -10  -7   -0.20    0.84
   2  10   7    0.39    0.68
   2 -10  -7    0.06    0.66
  -2 -11  -7    3.27    0.95
  -2  11   7    4.34    1.01
  -2  11   7    4.18    0.80
  -2 -11  -7    3.08    0.99
   2 -11   7    3.23    0.52
   2 -11  -7    3.67    0.82
   2  11   7    1.19    0.78
   2 -12   7    0.16    0.36
  -2  12   7   -0.15    0.72
  -2 -12  -7    1.01    0.78
  -2 -12  -7    1.06    0.88
   2 -12  -7    0.89    0.70
   2  12   7   -1.12    0.68
  -2 -13  -7   20.32    1.80
  -2  13   7   21.19    1.82
  -2 -13  -7   23.12    2.00
   2 -13   7   22.26    1.45
   2  13   7   22.53    1.92
   2 -13  -7   20.45    1.72
  -2  14   7    4.55    0.92
   2 -14   7    5.12    0.54
  -2 -14  -7    5.49    1.15
   2 -14   7    5.21    0.48
  -2 -14  -7    5.71    1.12
   2 -14  -7    6.39    0.95
   2  14   7    5.51    1.03
  -2 -15  -7   20.84    1.84
  -2 -15  -7   21.50    1.95
   2  15  -7   20.33    1.94
  -2  15   7   19.33    1.77
   2 -15   7   19.29    1.27
  -2 -15   7   18.84    1.50
   2  15   7   18.91    1.87
   2 -15  -7   19.86    1.65
   2  16  -7   58.44    4.10
   2 -16   7   57.33    3.51
  -2 -16  -7   59.37    4.17
  -2 -16  -7   60.52    4.02
  -2  16   7   60.18    4.00
   2  16   7   56.31    4.01
  -2 -16   7   59.40    3.72
  -2  16  -7   58.86    4.06
   2 -16  -7   56.99    3.86
  -2 -17  -7   72.52    4.91
  -2 -17  -7   79.34    5.15
  -2  17   7   74.19    4.96
   2  17  -7   72.74    5.08
  -2 -17   7   71.43    4.66
  -2  17  -7   74.59    5.03
   2 -17  -7   74.96    4.82
   2  17   7   80.86    5.07
   2  18  -7   19.71    2.07
  -2 -18  -7   16.32    1.94
  -2  18   7   18.70    1.86
  -2 -18  -7   19.31    1.84
  -2  18  -7   19.82    1.99
   2  18   7   18.49    1.93
  -2 -18   7   18.18    1.46
  -2 -19  -7   21.05    2.08
   2  19  -7   21.82    2.31
  -2  19   7   25.63    2.17
  -2 -19  -7   22.20    2.19
   2  19   7   27.53    2.28
  -2 -19   7   23.01    1.69
  -2  19  -7   20.47    2.20
  -2  20   7   19.91    2.10
   2  20  -7   21.13    2.25
  -2 -20  -7   23.29    2.14
   2  20   7   22.13    2.22
  -2  20  -7   22.56    2.21
  -2 -20   7   20.69    1.60
  -2  21   7    1.26    1.04
  -2 -21  -7    0.98    1.11
   2  21  -7    2.13    1.26
   2  21   7    0.73    1.09
  -2 -21   7    0.79    0.53
  -2  21  -7   -0.94    0.99
   2  22  -7    6.44    1.45
  -2 -22  -7    6.14    1.41
  -2  22   7    6.41    1.31
   2  22   7    5.42    1.36
  -2  22  -7    3.43    1.35
  -2 -22   7    5.95    0.81
  -2 -23  -7    6.41    1.50
   2  23  -7    7.77    1.59
  -2  23   7    8.86    1.46
   2  23   7    7.09    1.50
  -2 -23   7    6.62    0.84
  -2  23  -7    4.26    1.46
   2  24  -7   -0.67    1.18
  -2 -24  -7    0.10    1.14
  -2  24   7   -1.10    1.03
  -2 -24   7    0.68    0.71
  -2  24  -7   -0.97    1.13
   2  24   7    2.87    1.25
  -2 -25  -7   -1.04    1.12
  -2  25   7    0.12    1.15
   2  25  -7    2.63    1.43
  -2  25  -7    1.40    1.35
   2  25   7    1.65    1.25
  -2 -26  -7   11.69    1.94
   2  26  -7   11.11    2.01
  -2  26   7   12.85    1.87
   2  26   7   10.48    1.87
  -2  26  -7   15.20    2.05
   2  27  -7   19.61    2.48
  -2 -27  -7   19.21    2.32
  -2  27   7   19.86    2.46
   2  27   7   19.08    2.38
  -2  27  -7   21.21    2.48
  -2  28   7    7.12    1.66
  -2 -28  -7    6.75    1.58
   2  28  -7    9.13    1.96
  -2  28  -7    6.15    1.90
   2  28   7    6.19    1.88
  -2  29   7   13.25    2.08
   2  29  -7   12.51    2.23
   2  29   7   11.31    2.07
  -2  29  -7   12.24    2.15
   2  30  -7    5.94    1.89
  -2  30   7    9.41    1.85
   2  30   7    2.40    1.70
  -2  30  -7    8.60    1.96
   2  31  -7   -1.79    1.57
  -2  31   7   -0.71    1.47
  -2  31  -7   -2.78    1.48
   2  31   7   -0.13    1.51
   2  32  -7    5.51    2.05
  -2  32   7    4.90    1.94
   2  32   7    5.86    1.94
  -2  32  -7    2.72    1.90
  -2  33   7    0.23    1.61
   2  33  -7    0.32    1.74
  -2  33  -7   -2.20    1.69
   2  33   7    0.43    1.67
  -2   0  -8   -0.01    0.78
  -2   0   8    0.78    0.77
  -2   0  -8    0.97    0.84
   2   0  -8    1.17    0.80
  -2   0   8    0.29    0.82
   2   0  -8    0.96    0.90
   2   0   8    0.54    0.83
   2   0   8    0.26    0.69
   2  -1   8    6.12    0.95
  -2   1   8    4.26    0.85
   2  -1   8    6.63    0.92
   2   1  -8    5.84    1.10
  -2   1   8    4.49    1.08
  -2  -1  -8    6.20    1.06
   2  -1   8    5.43    1.00
   2   1  -8    7.06    0.96
  -2  -1  -8    4.68    1.00
   2   1   8    5.83    0.86
  -2  -1   8    7.10    0.96
  -2  -1   8    7.12    1.08
  -2   1  -8    4.86    1.09
   2   1   8    6.58    1.02
   2  -1  -8    4.77    1.03
   2  -1  -8    6.25    1.09
  -2   1  -8    4.55    0.95
  -2  -2  -8    0.25    0.74
   2  -2   8   -0.02    0.63
  -2   2   8    0.99    0.82
  -2   2   8   -0.01    0.81
  -2  -2  -8    0.76    0.83
   2   2  -8    0.95    0.75
   2   2  -8    0.46    0.64
  -2  -2  -8    0.18    0.67
   2  -2   8    0.23    0.75
   2  -2   8    0.54    0.64
   2  -2  -8   -0.37    0.79
   2   2   8   -0.18    0.72
  -2  -2   8    0.05    0.72
  -2   2  -8    0.57    0.72
   2   2   8    1.11    0.74
  -2  -2   8   -0.15    0.64
  -2   2  -8   -0.04    0.77
   2   3  -8    2.29    0.79
   2  -3   8    2.80    0.73
  -2  -3  -8    3.98    0.86
  -2   3   8    2.37    0.83
  -2  -3  -8    3.96    0.80
  -2  -3  -8    3.61    0.97
   2   3  -8    2.48    0.69
   2  -3   8    3.38    0.75
  -2   3   8    3.17    1.01
   2  -3   8    3.84    0.71
  -2   3   8    3.09    0.92
   2  -3  -8    2.44    0.75
  -2  -3   8    3.28    0.71
   2   3   8    3.47    0.81
   2   3   8    3.71    0.90
  -2   3  -8    4.86    0.92
   2  -3  -8    3.61    0.90
  -2  -4  -8   75.91    4.51
  -2   4   8   65.08    4.47
  -2   4   8   66.85    4.55
  -2  -4  -8   67.96    4.59
   2   4  -8   69.97    4.42
   2  -4   8   66.87    4.42
  -2   4   8   68.57    4.57
   2   4  -8   70.27    4.48
   2  -4   8   71.37    4.35
  -2   4  -8   60.97    4.36
   2   4   8   73.02    4.55
  -2   4  -8   69.17    4.46
   2   4   8   71.51    4.49
   2   4   8   72.04    4.49
   2  -4  -8   76.31    4.49
   2  -4  -8   71.80    4.51
  -2  -4   8   75.49    4.41
  -2  -5  -8   94.89    5.96
  -2  -5  -8   93.70    5.86
   2   5  -8   92.93    5.75
  -2  -5  -8  103.25    5.87
  -2   5   8   95.84    5.99
   2   5  -8   91.27    5.84
   2  -5   8   93.26    5.79
  -2   5   8   98.76    5.85
   2  -5   8   92.97    5.68
  -2   5  -8   86.63    5.70
   2   5   8   94.68    5.86
  -2   5  -8   88.15    5.77
   2   5   8   98.73    5.86
   2  -5  -8   87.37    5.82
   2  -5  -8   86.82    5.80
  -2  -5   8   95.05    5.76
   2   5   8   93.87    5.84
  -2   6   8   82.88    5.56
   2   6  -8   88.82    5.52
  -2   6   8   95.48    5.62
   2  -6   8   88.17    5.54
  -2   6   8   88.81    5.76
  -2  -6  -8   96.50    5.64
  -2  -6  -8   85.47    5.61
   2  -6   8   89.46    5.43
  -2  -6  -8   92.70    5.76
   2   6   8   89.80    5.64
  -2   6  -8   90.21    5.46
   2  -6  -8   89.00    5.61
   2   6   8   79.27    5.59
   2   6   8   84.11    5.61
   2  -6  -8   99.34    5.61
  -2   7   8   -0.83    0.80
  -2  -7  -8   -0.39    0.70
  -2   7   8   -0.19    0.55
   2   7  -8    0.61    0.61
  -2   7   8   -0.03    0.70
   2  -7   8    0.16    0.59
  -2  -7  -8    1.28    0.73
   2   7   8    0.60    0.77
   2  -7  -8   -0.95    0.53
   2   7   8    1.20    0.58
   2   7   8    0.84    0.74
   2  -7  -8    0.26    0.72
  -2   7  -8    0.18    0.43
  -2  -8  -8   97.83    6.15
  -2   8   8   94.42    5.98
   2   8  -8   97.41    5.94
  -2   8   8   87.34    5.98
  -2   8   8   97.23    6.13
  -2  -8  -8   94.60    6.02
   2  -8   8   91.77    5.88
  -2   8  -8   96.88    5.82
   2   8   8  101.02    6.05
   2   8   8   91.26    6.00
   2  -8  -8  100.85    5.99
   2  -8  -8   97.10    5.98
  -2  -9  -8   54.64    3.66
  -2   9   8   56.07    3.68
  -2  -9  -8   49.74    3.49
   2  -9   8   51.53    3.33
   2   9  -8   53.26    3.39
  -2   9   8   54.66    3.48
  -2   9   8   51.23    3.46
  -2   9  -8   49.83    3.27
   2  -9  -8   50.49    3.45
   2   9   8   52.36    3.53
  -2 -10  -8   -0.07    0.75
   2 -10   8    0.50    0.49
  -2 -10  -8    0.27    0.92
  -2  10   8   -0.01    0.61
   2  10   8   -0.44    0.66
  -2  10  -8    0.59    0.45
   2 -10  -8    0.52    0.70
  -2 -11  -8   31.59    2.41
   2 -11   8   30.95    2.10
  -2  11   8   31.70    2.33
  -2 -11  -8   34.19    2.56
[truncated: 5,301,159 more chars]
