# Supplementary material for: Lanthanide and Actinide‐Centered Polyoxo‐Noble‐Metalate‐Based Metal−Organic Frameworks
Source: Chem Asian J. 2025 Jul 8;20(18):e00737. doi: 10.1002/asia.202500737 (PMC12450036; doi:10.1002/asia.202500737)
Supplement: Supplementary file 2 — Supporting Information [file ASIA-20-e00737-s001.zip › Ho.cif]

 
data_Ho
 
_audit_creation_method            'SHELXL-2019/3'
_shelx_SHELXL_version_number      '2019/3'
_chemical_name_systematic         ?
_chemical_name_common             ?
_chemical_melting_point           ?
_chemical_formula_moiety          ?
_chemical_formula_sum
 'C56 H32 As8 Ba6 Ho N2 O68 Pd12' 
_chemical_formula_weight          4685.96

loop_
 _atom_type_symbol
 _atom_type_description
 _atom_type_scat_dispersion_real
 _atom_type_scat_dispersion_imag
 _atom_type_scat_source
 'Ho'  'Ho'  -0.2175   4.6783
 'International Tables Vol C Tables 4.2.6.8 and 6.1.1.4'
 'Pd'  'Pd'  -0.9988   1.0072
 'International Tables Vol C Tables 4.2.6.8 and 6.1.1.4'
 'As'  'As'   0.0499   2.0058
 'International Tables Vol C Tables 4.2.6.8 and 6.1.1.4'
 'Ba'  'Ba'  -0.3244   2.2819
 'International Tables Vol C Tables 4.2.6.8 and 6.1.1.4'
 'O'  'O'   0.0106   0.0060
 'International Tables Vol C Tables 4.2.6.8 and 6.1.1.4'
 'C'  'C'   0.0033   0.0016
 'International Tables Vol C Tables 4.2.6.8 and 6.1.1.4'
 'H'  'H'   0.0000   0.0000
 'International Tables Vol C Tables 4.2.6.8 and 6.1.1.4'
 'N'  'N'   0.0061   0.0033
 'International Tables Vol C Tables 4.2.6.8 and 6.1.1.4'
 
_space_group_crystal_system       orthorhombic
_space_group_IT_number            62
_space_group_name_H-M_alt         'P n m a'
_space_group_name_Hall            '-P 2ac 2n'
 
_shelx_space_group_comment
;
The symmetry employed for this shelxl refinement is uniquely defined
by the following loop, which should always be used as a source of
symmetry information in preference to the above space-group names.
They are only intended as comments.
;
 
loop_
 _space_group_symop_operation_xyz
 'x, y, z'
 '-x+1/2, -y, z+1/2'
 '-x, y+1/2, -z'
 'x+1/2, -y+1/2, -z+1/2'
 '-x, -y, -z'
 'x-1/2, y, -z-1/2'
 'x, -y-1/2, z'
 '-x-1/2, y-1/2, z-1/2'
 
_cell_length_a                    29.7663(18)
_cell_length_b                    27.3489(17)
_cell_length_c                    27.6431(16)
_cell_angle_alpha                 90
_cell_angle_beta                  90
_cell_angle_gamma                 90
_cell_volume                      22504(2)
_cell_formula_units_Z             4
_cell_measurement_temperature     100(2)
_cell_measurement_reflns_used     20311
_cell_measurement_theta_min       1.554
_cell_measurement_theta_max       25.027
 
_exptl_crystal_description        Rods
_exptl_crystal_colour             Red
_exptl_crystal_density_meas       ?
_exptl_crystal_density_method     ?
_exptl_crystal_density_diffrn     1.383          
_exptl_crystal_F_000              8580
_exptl_transmission_factor_min    ?
_exptl_transmission_factor_max    ?
_exptl_crystal_size_max           0.25
_exptl_crystal_size_mid           0.08
_exptl_crystal_size_min           0.07
_exptl_absorpt_coefficient_mu     3.526
_shelx_estimated_absorpt_T_min    ?
_shelx_estimated_absorpt_T_max    ?
_exptl_absorpt_correction_type    'Multi-Scan'
_exptl_absorpt_correction_T_min   0.197
_exptl_absorpt_correction_T_max   0.554
_exptl_absorpt_process_details    SADABS
_exptl_absorpt_special_details    ?
_diffrn_ambient_temperature       100(2)
_diffrn_radiation_wavelength      0.71073
_diffrn_radiation_type            MoK\a
_diffrn_source                    ?
_diffrn_measurement_device_type   'Bruker APEX-II CCD'
_diffrn_measurement_method        '\f and \w scans'
_diffrn_detector_area_resol_mean  ?
_diffrn_reflns_number             351430
_diffrn_reflns_av_unetI/netI      0.0553
_diffrn_reflns_av_R_equivalents   0.1412
_diffrn_reflns_limit_h_min        -35
_diffrn_reflns_limit_h_max        35
_diffrn_reflns_limit_k_min        -32
_diffrn_reflns_limit_k_max        32
_diffrn_reflns_limit_l_min        -32
_diffrn_reflns_limit_l_max        32
_diffrn_reflns_theta_min          1.554
_diffrn_reflns_theta_max          25.027
_diffrn_reflns_theta_full         25.027
_diffrn_measured_fraction_theta_max   0.999
_diffrn_measured_fraction_theta_full  0.999
_diffrn_reflns_Laue_measured_fraction_max    0.999
_diffrn_reflns_Laue_measured_fraction_full   0.999
_diffrn_reflns_point_group_measured_fraction_max   0.999
_diffrn_reflns_point_group_measured_fraction_full  0.999
_reflns_number_total              20311
_reflns_number_gt                 13243
_reflns_threshold_expression      'I > 2\s(I)'
_reflns_Friedel_coverage          0.000
_reflns_Friedel_fraction_max      .
_reflns_Friedel_fraction_full     .
 
_reflns_special_details
;
 Reflections were merged by SHELXL according to the crystal
 class for the calculation of statistics and refinement.
 
 Structure factors included contributions from the .fab file.
 
 _reflns_Friedel_fraction is defined as the number of unique
 Friedel pairs measured divided by the number that would be
 possible theoretically, ignoring centric projections and
 systematic absences.
;
 
_computing_data_collection        'Bruker APEX2'
_computing_cell_refinement        'Bruker SAINT'
_computing_data_reduction         'Bruker SAINT'
_computing_structure_solution     'SHELXS-97 (Sheldrick 2008)'
_computing_structure_refinement   'SHELXL-2019/2 (Sheldrick, 2019)'
_computing_molecular_graphics     'SHELXS-97 (Sheldrick 2008)'
_computing_publication_material   'Bruker SHELXTL'
_refine_special_details           ?
_refine_ls_structure_factor_coef  Fsqd
_refine_ls_matrix_type            full
_refine_ls_weighting_scheme       calc
_refine_ls_weighting_details
'w=1/[\s^2^(Fo^2^)+(0.0705P)^2^+255.9988P] where P=(Fo^2^+2Fc^2^)/3'
_atom_sites_solution_primary      ?
_atom_sites_solution_secondary    ?
_atom_sites_solution_hydrogens    geom
_refine_ls_hydrogen_treatment     constr
_refine_ls_extinction_method      none
_refine_ls_extinction_coef        .
_refine_ls_number_reflns          20311
_refine_ls_number_parameters      649
_refine_ls_number_restraints      378
_refine_ls_R_factor_all           0.0852
_refine_ls_R_factor_gt            0.0484
_refine_ls_wR_factor_ref          0.1517
_refine_ls_wR_factor_gt           0.1288
_refine_ls_goodness_of_fit_ref    1.017
_refine_ls_restrained_S_all       1.020
_refine_ls_shift/su_max           0.002
_refine_ls_shift/su_mean          0.000
 
loop_
 _atom_site_label
 _atom_site_type_symbol
 _atom_site_fract_x
 _atom_site_fract_y
 _atom_site_fract_z
 _atom_site_U_iso_or_equiv
 _atom_site_adp_type
 _atom_site_occupancy
 _atom_site_site_symmetry_order  
 _atom_site_calc_flag
 _atom_site_refinement_flags_posn
 _atom_site_refinement_flags_adp
 _atom_site_refinement_flags_occupancy
 _atom_site_disorder_assembly
 _atom_site_disorder_group
Ho1 Ho 0.25306(2) 0.250000 0.98173(2) 0.01463(13) Uani 1 2 d S T P . .
Pd1 Pd 0.14303(3) 0.250000 1.00573(3) 0.0166(2) Uani 1 2 d S T P . .
Pd2 Pd 0.18742(2) 0.33763(2) 0.93373(2) 0.01630(16) Uani 1 1 d . . . . .
Pd3 Pd 0.20827(2) 0.33725(2) 1.05423(2) 0.01652(16) Uani 1 1 d . . . . .
Pd4 Pd 0.23214(3) 0.250000 0.86245(3) 0.0173(2) Uani 1 2 d S T P . .
Pd5 Pd 0.29920(2) 0.16261(2) 0.91052(2) 0.01690(16) Uani 1 1 d . . . . .
Pd6 Pd 0.36437(3) 0.250000 0.96116(4) 0.0179(2) Uani 1 2 d S T P . .
Pd7 Pd 0.31846(2) 0.16249(2) 1.03039(3) 0.01769(16) Uani 1 1 d . . . . .
Pd8 Pd 0.27529(3) 0.250000 1.10146(3) 0.0173(2) Uani 1 2 d S T P . .
As1 As 0.11268(3) 0.36081(4) 1.01266(3) 0.0206(2) Uani 1 1 d . . . . .
As2 As 0.22729(3) 0.13859(4) 0.83006(3) 0.0224(2) Uani 1 1 d . . . . .
As3 As 0.39536(3) 0.13935(4) 0.95473(4) 0.0237(2) Uani 1 1 d . . . . .
As4 As 0.28029(3) 0.13884(4) 1.13461(3) 0.0233(2) Uani 1 1 d . . . . .
Ba1 Ba 0.35812(2) -0.04091(2) 1.40485(2) 0.03560(17) Uani 1 1 d . . . . .
Ba2 Ba 0.16378(2) -0.03490(2) 0.54513(2) 0.03163(16) Uani 1 1 d . . . . .
Ba3 Ba 0.31507(2) -0.03528(3) 0.60238(3) 0.03918(18) Uani 1 1 d . . . . .
O1 O 0.19074(19) 0.2997(2) 0.9953(2) 0.0161(13) Uani 1 1 d . U . . .
O2 O 0.24161(19) 0.2003(2) 0.9140(2) 0.0163(13) Uani 1 1 d . U . . .
O3 O 0.31596(19) 0.2005(2) 0.9693(2) 0.0161(13) Uani 1 1 d . U . . .
O4 O 0.26503(18) 0.2007(2) 1.0503(2) 0.0156(13) Uani 1 1 d . U . . .
O5 O 0.0958(2) 0.3016(2) 1.0170(2) 0.0292(16) Uani 1 1 d . U . . .
O6 O 0.1315(2) 0.3742(2) 0.9561(2) 0.0240(15) Uani 1 1 d . U . . .
O7 O 0.1860(2) 0.1244(2) 0.8708(2) 0.0244(15) Uani 1 1 d . U . . .
O8 O 0.1500(2) 0.3756(2) 1.0565(2) 0.0243(15) Uani 1 1 d . U . . .
O9 O 0.2277(2) 0.1266(2) 1.1149(2) 0.0246(15) Uani 1 1 d . U . . .
O10 O 0.2232(2) 0.1977(2) 0.8116(2) 0.0282(16) Uani 1 1 d . U . . .
O11 O 0.2803(2) 0.1252(2) 0.8507(2) 0.0274(16) Uani 1 1 d . U . . .
O12 O 0.3587(2) 0.1255(2) 0.9092(2) 0.0260(15) Uani 1 1 d . U . . .
O13 O 0.4122(2) 0.1982(2) 0.9540(2) 0.0272(15) Uani 1 1 d . U . . .
O14 O 0.3724(2) 0.1235(2) 1.0088(2) 0.0277(16) Uani 1 1 d . U . . .
O15 O 0.3198(2) 0.1234(2) 1.0933(2) 0.0281(16) Uani 1 1 d . U . . .
O16 O 0.2857(2) 0.1987(2) 1.1518(2) 0.0266(15) Uani 1 1 d . U . . .
O17 O -0.0558(3) 0.5033(4) 1.0984(4) 0.071(3) Uani 1 1 d . U . . .
O18 O -0.0882(3) 0.4849(3) 1.0284(3) 0.056(2) Uani 1 1 d . U . . .
O19 O 0.1556(3) 0.0138(4) 0.6307(3) 0.069(3) Uani 1 1 d . U . . .
O20 O 0.2276(3) -0.0071(3) 0.6253(3) 0.044(2) Uani 1 1 d . U . . .
O21 O 0.5706(3) -0.0247(3) 0.9334(3) 0.053(2) Uani 1 1 d . U . . .
O22 O 0.5991(3) 0.0315(4) 0.9805(4) 0.068(3) Uani 1 1 d . U . . .
O23 O 0.2945(3) 0.0027(3) 1.3426(3) 0.059(2) Uani 1 1 d . U . . .
O24 O 0.3683(4) 0.0138(5) 1.3242(4) 0.095(4) Uani 1 1 d . U . . .
O25 O 0.2681(3) -0.0503(3) 1.4466(3) 0.048(2) Uani 1 1 d . U . . .
O26 O 0.4192(4) -0.0983(4) 1.3500(4) 0.093(4) Uani 1 1 d . U . . .
O27 O 0.1708(3) -0.0323(4) 0.4451(3) 0.064(3) Uani 1 1 d . U . . .
O28 O 0.2113(4) 0.0505(3) 0.5201(4) 0.077(3) Uani 1 1 d . U . . .
O29 O 0.2538(2) -0.0543(3) 0.5237(3) 0.0359(18) Uani 1 1 d . U . . .
O30 O 0.3190(3) -0.0303(3) 0.4989(3) 0.0430(19) Uani 1 1 d . U . . .
O31 O 0.2936(3) 0.0602(4) 0.5686(4) 0.070(3) Uani 1 1 d . U . . .
O32 O 0.3926(3) 0.0065(3) 0.5700(3) 0.055(2) Uani 1 1 d . U . . .
O33 O 0.3522(4) 0.0236(4) 0.6750(4) 0.089(3) Uani 1 1 d . U . . .
O34 O 0.3592(4) -0.0885(5) 0.6742(4) 0.098(4) Uani 1 1 d . U . . .
C1 C 0.05973(18) 0.3960(2) 1.0249(2) 0.030(2) Uani 1 1 d G U . . .
C2 C 0.0501(2) 0.4085(3) 1.0725(2) 0.043(3) Uani 1 1 d G U . . .
H2 H 0.069601 0.399385 1.097218 0.051 Uiso 1 1 calc R U . . .
C3 C 0.0114(2) 0.4348(3) 1.08324(18) 0.050(3) Uani 1 1 d G U . . .
H3 H 0.004960 0.443203 1.115092 0.060 Uiso 1 1 calc R U . . .
C4 C -0.01772(19) 0.4485(3) 1.0463(2) 0.035(3) Uani 1 1 d G U . . .
C5 C -0.0081(2) 0.4359(3) 0.9987(2) 0.040(3) Uani 1 1 d G U . . .
H5 H -0.027592 0.445105 0.974029 0.048 Uiso 1 1 calc R U . . .
C6 C 0.0306(2) 0.4097(3) 0.98801(17) 0.032(2) Uani 1 1 d G U . . .
H6 H 0.037048 0.401288 0.956154 0.038 Uiso 1 1 calc R U . . .
C7 C -0.0568(4) 0.4792(5) 1.0580(5) 0.046(3) Uani 1 1 d . U . . .
C8 C 0.2178(2) 0.1005(2) 0.7739(2) 0.026(2) Uani 1 1 d G U . . .
C9 C 0.25421(17) 0.0845(3) 0.7467(2) 0.042(3) Uani 1 1 d G U . . .
H9 H 0.283304 0.092204 0.756286 0.050 Uiso 1 1 calc R U . . .
C10 C 0.2471(2) 0.0570(3) 0.7051(2) 0.041(3) Uani 1 1 d G U . . .
H10 H 0.271491 0.046278 0.686878 0.049 Uiso 1 1 calc R U . . .
C11 C 0.2036(2) 0.0455(3) 0.6907(2) 0.039(3) Uani 1 1 d G U . . .
C12 C 0.16724(18) 0.0615(3) 0.7179(3) 0.053(3) Uani 1 1 d G U . . .
H12 H 0.138150 0.053804 0.708318 0.064 Uiso 1 1 calc R U . . .
C13 C 0.17432(19) 0.0890(3) 0.7595(2) 0.049(3) Uani 1 1 d G U . . .
H13 H 0.149962 0.099729 0.777726 0.059 Uiso 1 1 calc R U . . .
C14 C 0.1961(4) 0.0159(5) 0.6448(4) 0.045(3) Uani 1 1 d . U . . .
C15 C 0.4481(2) 0.1012(2) 0.9496(3) 0.030(2) Uani 1 1 d G U . . .
C16 C 0.4476(2) 0.0537(3) 0.9317(3) 0.058(4) Uani 1 1 d G U . . .
H16 H 0.421297 0.040792 0.918894 0.070 Uiso 1 1 calc R U . . .
C17 C 0.4865(3) 0.0256(2) 0.9330(3) 0.056(3) Uani 1 1 d G U . . .
H17 H 0.486146 -0.006214 0.921065 0.067 Uiso 1 1 calc R U . . .
C18 C 0.5258(2) 0.0449(3) 0.9522(3) 0.037(3) Uani 1 1 d G U . . .
C19 C 0.5263(2) 0.0924(3) 0.9702(3) 0.086(5) Uani 1 1 d G U . . .
H19 H 0.552601 0.105310 0.983002 0.103 Uiso 1 1 calc R U . . .
C20 C 0.4874(3) 0.1205(2) 0.9689(3) 0.066(4) Uani 1 1 d G U . . .
H20 H 0.487752 0.152317 0.980832 0.080 Uiso 1 1 calc R U . . .
C21 C 0.5676(4) 0.0151(4) 0.9549(4) 0.043(3) Uani 1 1 d . U . . .
C22 C 0.2923(2) 0.1025(3) 1.1902(2) 0.029(2) Uani 1 1 d G U . . .
C23 C 0.3369(2) 0.0912(3) 1.2000(3) 0.054(3) Uani 1 1 d G U . . .
H23 H 0.359424 0.101052 1.178818 0.065 Uiso 1 1 calc R U . . .
C24 C 0.34790(19) 0.0650(3) 1.2415(3) 0.057(3) Uani 1 1 d G U . . .
H24 H 0.377740 0.057353 1.247996 0.068 Uiso 1 1 calc R U . . .
C25 C 0.3143(3) 0.0502(3) 1.2731(2) 0.055(3) Uani 1 1 d G U . . .
C26 C 0.2697(2) 0.0616(3) 1.2634(2) 0.045(3) Uani 1 1 d G U . . .
H26 H 0.247188 0.051654 1.284554 0.054 Uiso 1 1 calc R U . . .
C27 C 0.25871(18) 0.0877(3) 1.2219(3) 0.044(3) Uani 1 1 d G U . . .
H27 H 0.228870 0.095353 1.215377 0.053 Uiso 1 1 calc R U . . .
C28 C 0.3249(5) 0.0205(6) 1.3181(6) 0.069(4) Uani 1 1 d . U . . .
N1 N 0.2804(3) -0.0445(3) 0.4893(3) 0.035(2) Uani 1 1 d . U . . .
 
loop_
 _atom_site_aniso_label
 _atom_site_aniso_U_11
 _atom_site_aniso_U_22
 _atom_site_aniso_U_33
 _atom_site_aniso_U_23
 _atom_site_aniso_U_13
 _atom_site_aniso_U_12
Ho1 0.0118(3) 0.0141(3) 0.0180(3) 0.000 0.0004(2) 0.000
Pd1 0.0124(5) 0.0177(5) 0.0198(5) 0.000 0.0025(4) 0.000
Pd2 0.0143(3) 0.0171(4) 0.0175(4) 0.0025(3) 0.0022(3) 0.0036(3)
Pd3 0.0148(3) 0.0158(4) 0.0190(4) -0.0020(3) 0.0009(3) 0.0018(3)
Pd4 0.0166(5) 0.0180(5) 0.0173(5) 0.000 0.0014(4) 0.000
Pd5 0.0144(3) 0.0148(3) 0.0214(4) -0.0019(3) 0.0033(3) 0.0003(3)
Pd6 0.0112(5) 0.0162(5) 0.0263(5) 0.000 0.0014(4) 0.000
Pd7 0.0141(3) 0.0161(4) 0.0229(4) 0.0036(3) 0.0005(3) 0.0023(3)
Pd8 0.0173(5) 0.0182(5) 0.0165(5) 0.000 -0.0026(4) 0.000
As1 0.0162(5) 0.0225(5) 0.0231(5) 0.0013(4) 0.0033(4) 0.0061(4)
As2 0.0245(5) 0.0227(5) 0.0199(5) -0.0051(4) 0.0040(4) -0.0044(4)
As3 0.0153(5) 0.0201(5) 0.0358(6) 0.0029(4) 0.0050(4) 0.0048(4)
As4 0.0240(5) 0.0226(5) 0.0233(5) 0.0062(4) -0.0013(4) 0.0021(4)
Ba1 0.0325(4) 0.0379(4) 0.0364(4) 0.0126(3) -0.0121(3) -0.0156(3)
Ba2 0.0256(3) 0.0264(3) 0.0429(4) -0.0106(3) -0.0090(3) 0.0071(3)
Ba3 0.0325(4) 0.0366(4) 0.0485(4) -0.0087(3) -0.0011(3) -0.0030(3)
O1 0.015(3) 0.013(3) 0.020(3) 0.002(2) -0.002(2) 0.000(2)
O2 0.014(3) 0.018(3) 0.017(3) -0.001(2) 0.009(2) 0.000(2)
O3 0.013(3) 0.017(3) 0.018(3) -0.002(2) 0.002(2) -0.002(2)
O4 0.013(3) 0.016(3) 0.018(3) -0.004(2) -0.001(2) 0.000(2)
O5 0.026(3) 0.029(3) 0.033(3) 0.005(3) 0.007(3) 0.001(3)
O6 0.017(3) 0.025(3) 0.031(3) 0.001(3) 0.008(3) 0.008(2)
O7 0.025(3) 0.024(3) 0.024(3) -0.008(2) 0.003(3) -0.003(3)
O8 0.026(3) 0.023(3) 0.024(3) -0.005(2) 0.001(3) 0.006(3)
O9 0.025(3) 0.026(3) 0.023(3) 0.005(3) -0.001(3) -0.001(3)
O10 0.034(3) 0.026(3) 0.025(3) 0.000(3) -0.001(3) -0.003(3)
O11 0.026(3) 0.029(3) 0.027(3) -0.010(3) 0.004(3) 0.002(3)
O12 0.026(3) 0.021(3) 0.031(3) -0.005(3) 0.004(3) 0.003(3)
O13 0.022(3) 0.024(3) 0.036(3) 0.002(3) 0.005(3) 0.001(3)
O14 0.023(3) 0.028(3) 0.032(3) 0.006(3) 0.004(3) 0.006(3)
O15 0.024(3) 0.026(3) 0.035(3) 0.010(3) 0.003(3) 0.009(3)
O16 0.032(3) 0.023(3) 0.024(3) 0.002(3) -0.005(3) 0.000(3)
O17 0.063(4) 0.084(5) 0.067(4) -0.007(4) 0.001(4) 0.022(4)
O18 0.044(4) 0.062(4) 0.061(4) -0.010(3) -0.005(3) 0.015(3)
O19 0.061(4) 0.079(5) 0.068(4) -0.023(4) -0.011(4) 0.008(4)
O20 0.045(4) 0.043(4) 0.044(4) -0.011(3) 0.003(3) 0.001(3)
O21 0.043(4) 0.048(4) 0.069(4) -0.005(3) 0.003(3) 0.007(3)
O22 0.056(4) 0.071(4) 0.076(4) -0.010(4) -0.004(4) 0.024(4)
O23 0.058(4) 0.064(4) 0.055(4) 0.024(4) -0.003(3) -0.005(4)
O24 0.089(5) 0.102(5) 0.094(5) 0.028(4) -0.005(4) 0.002(4)
O25 0.043(4) 0.054(4) 0.046(4) 0.002(3) 0.001(3) -0.005(3)
O26 0.070(6) 0.109(7) 0.100(7) -0.018(6) 0.007(6) 0.011(6)
O27 0.064(5) 0.072(6) 0.055(5) -0.005(4) -0.003(4) -0.022(5)
O28 0.086(6) 0.048(5) 0.096(6) 0.011(5) -0.009(5) -0.011(5)
O29 0.033(3) 0.037(3) 0.038(3) -0.002(3) 0.000(3) 0.004(3)
O30 0.038(4) 0.043(4) 0.048(4) 0.000(3) -0.002(3) -0.006(3)
O31 0.058(5) 0.068(6) 0.083(6) 0.007(5) 0.000(5) 0.000(5)
O32 0.044(5) 0.059(5) 0.063(5) -0.007(4) -0.001(4) -0.012(4)
O33 0.071(6) 0.105(7) 0.092(7) -0.035(6) -0.007(5) -0.007(6)
O34 0.096(7) 0.113(7) 0.085(7) 0.008(6) -0.010(6) 0.011(6)
C1 0.029(4) 0.032(4) 0.030(4) 0.000(3) 0.002(3) 0.001(3)
C2 0.038(4) 0.047(5) 0.043(5) -0.002(4) 0.003(4) 0.011(4)
C3 0.048(5) 0.055(5) 0.048(5) -0.006(4) 0.003(4) 0.008(4)
C4 0.029(4) 0.036(4) 0.039(4) 0.000(4) 0.003(4) 0.003(4)
C5 0.037(4) 0.042(5) 0.040(4) 0.000(4) -0.005(4) 0.008(4)
C6 0.027(4) 0.037(4) 0.032(4) -0.001(4) 0.003(4) 0.010(4)
C7 0.039(5) 0.049(5) 0.049(5) 0.003(4) 0.000(4) 0.005(4)
C8 0.028(4) 0.026(4) 0.024(4) -0.001(3) 0.002(3) -0.001(3)
C9 0.036(4) 0.049(5) 0.040(4) -0.007(4) 0.000(4) -0.001(4)
C10 0.038(4) 0.043(5) 0.043(4) -0.014(4) 0.004(4) -0.004(4)
C11 0.043(4) 0.038(4) 0.035(4) -0.008(4) 0.001(4) 0.003(4)
C12 0.050(5) 0.057(5) 0.054(5) -0.010(4) -0.006(4) -0.003(4)
C13 0.049(5) 0.054(5) 0.046(5) -0.012(4) 0.002(4) 0.000(4)
C14 0.044(5) 0.048(5) 0.044(5) -0.004(4) -0.005(4) -0.002(4)
C15 0.025(4) 0.028(4) 0.037(4) 0.002(3) 0.001(3) 0.003(3)
C16 0.053(5) 0.055(5) 0.066(5) -0.009(4) -0.006(4) 0.004(4)
C17 0.053(5) 0.051(5) 0.064(5) -0.006(4) -0.003(4) 0.009(4)
C18 0.034(4) 0.036(4) 0.041(4) 0.002(4) 0.005(4) 0.004(4)
C19 0.079(6) 0.086(6) 0.094(7) -0.005(5) -0.005(5) 0.008(5)
C20 0.057(5) 0.064(5) 0.078(6) -0.012(4) -0.007(4) 0.009(4)
C21 0.040(5) 0.043(5) 0.047(5) 0.001(4) -0.001(4) 0.009(4)
C22 0.032(4) 0.031(4) 0.024(4) 0.003(3) -0.003(3) 0.002(3)
C23 0.051(5) 0.059(5) 0.052(5) 0.010(4) -0.002(4) -0.002(4)
C24 0.054(5) 0.059(5) 0.058(5) 0.019(4) -0.006(4) -0.003(4)
C25 0.059(5) 0.051(5) 0.054(5) 0.011(4) -0.002(4) 0.000(4)
C26 0.047(5) 0.047(5) 0.040(5) 0.011(4) -0.001(4) 0.002(4)
C27 0.047(5) 0.045(5) 0.041(5) 0.003(4) 0.003(4) 0.002(4)
C28 0.068(6) 0.072(6) 0.069(6) 0.014(4) -0.006(4) 0.003(4)
N1 0.031(4) 0.034(4) 0.038(4) -0.002(3) -0.007(3) 0.002(3)
 
_geom_special_details
;
 All esds (except the esd in the dihedral angle between two l.s. planes)
 are estimated using the full covariance matrix.  The cell esds are taken
 into account individually in the estimation of esds in distances, angles
 and torsion angles; correlations between esds in cell parameters are only
 used when they are defined by crystal symmetry.  An approximate (isotropic)
 treatment of cell esds is used for estimating esds involving l.s. planes.
;
 
loop_
 _geom_bond_atom_site_label_1
 _geom_bond_atom_site_label_2
 _geom_bond_distance
 _geom_bond_site_symmetry_2
 _geom_bond_publ_flag
Ho1 O1 2.330(6) 7_565 ?
Ho1 O1 2.330(6) . ?
Ho1 O3 2.336(6) . ?
Ho1 O3 2.336(6) 7_565 ?
Ho1 O2 2.339(6) . ?
Ho1 O2 2.339(6) 7_565 ?
Ho1 O4 2.354(6) 7_565 ?
Ho1 O4 2.354(6) . ?
Ho1 Pd1 3.3418(11) . ?
Ho1 Pd4 3.3556(11) . ?
Ho1 Pd6 3.3618(11) . ?
Ho1 Pd2 3.3649(8) . ?
Pd1 O1 1.987(6) . ?
Pd1 O1 1.987(6) 7_565 ?
Pd1 O5 2.017(7) 7_565 ?
Pd1 O5 2.017(7) . ?
Pd2 O2 1.993(6) 7_565 ?
Pd2 O1 1.996(6) . ?
Pd2 O7 2.025(6) 7_565 ?
Pd2 O6 2.037(6) . ?
Pd2 Ba1 3.6756(9) 8_665 ?
Pd3 O4 1.986(6) 7_565 ?
Pd3 O1 1.996(6) . ?
Pd3 O8 2.027(6) . ?
Pd3 O9 2.032(6) 7_565 ?
Pd3 Ba3 3.7956(10) 8_666 ?
Pd4 O2 1.990(6) 7_565 ?
Pd4 O2 1.991(6) . ?
Pd4 O10 2.024(6) 7_565 ?
Pd4 O10 2.024(6) . ?
Pd5 O3 1.991(6) . ?
Pd5 O2 2.002(6) . ?
Pd5 O11 2.024(6) . ?
Pd5 O12 2.041(6) . ?
Pd6 O3 1.990(6) . ?
Pd6 O3 1.990(6) 7_565 ?
Pd6 O13 2.017(6) . ?
Pd6 O13 2.017(6) 7_565 ?
Pd7 O4 1.981(6) . ?
Pd7 O3 1.984(6) . ?
Pd7 O14 2.017(6) . ?
Pd7 O15 2.043(6) . ?
Pd7 Ba2 3.5527(9) 2 ?
Pd8 O4 1.977(6) 7_565 ?
Pd8 O4 1.977(6) . ?
Pd8 O16 2.000(6) . ?
Pd8 O16 2.001(6) 7_565 ?
As1 O8 1.695(6) . ?
As1 O5 1.700(7) . ?
As1 O6 1.701(6) . ?
As1 C1 1.877(5) . ?
As2 O10 1.701(7) . ?
As2 O7 1.712(6) . ?
As2 O11 1.719(7) . ?
As2 C8 1.891(5) . ?
As3 O13 1.687(6) . ?
As3 O14 1.699(7) . ?
As3 O12 1.708(7) . ?
As3 C15 1.890(5) . ?
As4 O9 1.692(6) . ?
As4 O15 1.692(7) . ?
As4 O16 1.713(6) . ?
As4 C22 1.865(5) . ?
Ba1 O24 2.702(11) . ?
Ba1 O6 2.738(6) 8_656 ?
Ba1 O17 2.763(9) 4_557 ?
Ba1 O7 2.798(6) 2 ?
Ba1 O23 2.823(9) . ?
Ba1 O26 2.840(11) . ?
Ba1 O30 2.863(8) 1_556 ?
Ba1 O18 2.881(8) 4_557 ?
Ba1 O25 2.928(8) . ?
Ba1 C28 3.090(15) . ?
Ba1 C7 3.212(12) 4_557 ?
Ba1 N1 3.289(9) 1_556 ?
Ba2 O19 2.726(9) . ?
Ba2 O22 2.741(9) 6_557 ?
Ba2 O27 2.775(9) . ?
Ba2 O29 2.797(7) . ?
Ba2 O15 2.806(7) 2_554 ?
Ba2 O28 2.816(10) . ?
Ba2 O14 2.836(7) 2_554 ?
Ba2 O21 2.849(8) 6_557 ?
Ba2 O20 3.016(8) . ?
Ba2 C21 3.172(12) 6_557 ?
Ba2 C14 3.233(12) . ?
Ba3 O32 2.727(8) . ?
Ba3 O34 2.789(11) . ?
Ba3 O20 2.789(8) . ?
Ba3 O33 2.800(10) . ?
Ba3 O9 2.823(6) 2_554 ?
Ba3 O31 2.846(10) . ?
Ba3 O30 2.867(8) . ?
Ba3 O29 2.886(7) . ?
Ba3 O8 2.937(6) 8_655 ?
Ba3 N1 3.302(9) . ?
O17 C7 1.298(15) . ?
O18 C7 1.251(14) . ?
O19 C14 1.268(14) . ?
O20 C14 1.250(14) . ?
O21 C21 1.244(14) . ?
O22 C21 1.256(14) . ?
O23 C28 1.232(17) . ?
O24 C28 1.317(18) . ?
O25 N1 1.245(11) 1_556 ?
O29 N1 1.265(11) . ?
O30 N1 1.241(11) . ?
C1 C2 1.3900 . ?
C1 C6 1.3900 . ?
C2 C3 1.3900 . ?
C3 C4 1.3900 . ?
C4 C5 1.3900 . ?
C4 C7 1.471(13) . ?
C5 C6 1.3900 . ?
C8 C9 1.3900 . ?
C8 C13 1.3900 . ?
C9 C10 1.3900 . ?
C10 C11 1.3900 . ?
C11 C12 1.3900 . ?
C11 C14 1.522(13) . ?
C12 C13 1.3900 . ?
C15 C16 1.3900 . ?
C15 C20 1.3900 . ?
C16 C17 1.3900 . ?
C17 C18 1.3900 . ?
C18 C19 1.3900 . ?
C18 C21 1.489(13) . ?
C19 C20 1.3900 . ?
C22 C23 1.3900 . ?
C22 C27 1.3900 . ?
C23 C24 1.3900 . ?
C24 C25 1.3900 . ?
C25 C26 1.3900 . ?
C25 C28 1.517(15) . ?
C26 C27 1.3900 . ?
 
loop_
 _geom_angle_atom_site_label_1
 _geom_angle_atom_site_label_2
 _geom_angle_atom_site_label_3
 _geom_angle
 _geom_angle_site_symmetry_1
 _geom_angle_site_symmetry_3
 _geom_angle_publ_flag
O1 Ho1 O1 71.4(3) 7_565 . ?
O1 Ho1 O3 108.9(2) 7_565 . ?
O1 Ho1 O3 179.1(2) . . ?
O1 Ho1 O3 179.1(2) 7_565 7_565 ?
O1 Ho1 O3 108.9(2) . 7_565 ?
O3 Ho1 O3 70.8(3) . 7_565 ?
O1 Ho1 O2 70.95(19) 7_565 . ?
O1 Ho1 O2 110.6(2) . . ?
O3 Ho1 O2 70.25(19) . . ?
O3 Ho1 O2 109.65(19) 7_565 . ?
O1 Ho1 O2 110.6(2) 7_565 7_565 ?
O1 Ho1 O2 70.94(19) . 7_565 ?
O3 Ho1 O2 109.65(19) . 7_565 ?
O3 Ho1 O2 70.25(19) 7_565 7_565 ?
O2 Ho1 O2 71.1(3) . 7_565 ?
O1 Ho1 O4 108.96(19) 7_565 7_565 ?
O1 Ho1 O4 69.93(19) . 7_565 ?
O3 Ho1 O4 109.22(19) . 7_565 ?
O3 Ho1 O4 70.44(19) 7_565 7_565 ?
O2 Ho1 O4 179.3(2) . 7_565 ?
O2 Ho1 O4 109.5(2) 7_565 7_565 ?
O1 Ho1 O4 69.92(19) 7_565 . ?
O1 Ho1 O4 108.96(19) . . ?
O3 Ho1 O4 70.44(19) . . ?
O3 Ho1 O4 109.22(19) 7_565 . ?
O2 Ho1 O4 109.5(2) . . ?
O2 Ho1 O4 179.3(2) 7_565 . ?
O4 Ho1 O4 69.9(3) 7_565 . ?
O1 Ho1 Pd1 35.68(14) 7_565 . ?
O1 Ho1 Pd1 35.68(14) . . ?
O3 Ho1 Pd1 144.57(14) . . ?
O3 Ho1 Pd1 144.56(14) 7_565 . ?
O2 Ho1 Pd1 90.92(14) . . ?
O2 Ho1 Pd1 90.92(14) 7_565 . ?
O4 Ho1 Pd1 89.34(14) 7_565 . ?
O4 Ho1 Pd1 89.33(14) . . ?
O1 Ho1 Pd4 90.60(14) 7_565 . ?
O1 Ho1 Pd4 90.59(14) . . ?
O3 Ho1 Pd4 90.24(14) . . ?
O3 Ho1 Pd4 90.24(14) 7_565 . ?
O2 Ho1 Pd4 35.57(14) . . ?
O2 Ho1 Pd4 35.57(14) 7_565 . ?
O4 Ho1 Pd4 145.05(13) 7_565 . ?
O4 Ho1 Pd4 145.05(14) . . ?
Pd1 Ho1 Pd4 90.76(3) . . ?
O1 Ho1 Pd6 144.29(14) 7_565 . ?
O1 Ho1 Pd6 144.29(14) . . ?
O3 Ho1 Pd6 35.43(14) . . ?
O3 Ho1 Pd6 35.43(14) 7_565 . ?
O2 Ho1 Pd6 90.47(14) . . ?
O2 Ho1 Pd6 90.47(14) 7_565 . ?
O4 Ho1 Pd6 89.26(14) 7_565 . ?
O4 Ho1 Pd6 89.27(14) . . ?
Pd1 Ho1 Pd6 178.29(3) . . ?
Pd4 Ho1 Pd6 90.95(3) . . ?
O1 Ho1 Pd2 90.94(14) 7_565 . ?
O1 Ho1 Pd2 35.48(14) . . ?
O3 Ho1 Pd2 145.11(14) . . ?
O3 Ho1 Pd2 89.69(14) 7_565 . ?
O2 Ho1 Pd2 90.80(14) . . ?
O2 Ho1 Pd2 35.46(13) 7_565 . ?
O4 Ho1 Pd2 89.86(13) 7_565 . ?
O4 Ho1 Pd2 144.44(14) . . ?
Pd1 Ho1 Pd2 60.602(17) . . ?
Pd4 Ho1 Pd2 60.312(17) . . ?
Pd6 Ho1 Pd2 120.372(19) . . ?
O1 Pd1 O1 86.3(3) . 7_565 ?
O1 Pd1 O5 178.5(3) . 7_565 ?
O1 Pd1 O5 92.4(2) 7_565 7_565 ?
O1 Pd1 O5 92.4(2) . . ?
O1 Pd1 O5 178.5(3) 7_565 . ?
O5 Pd1 O5 88.8(4) 7_565 . ?
O1 Pd1 Ho1 43.16(16) . . ?
O1 Pd1 Ho1 43.16(17) 7_565 . ?
O5 Pd1 Ho1 135.58(19) 7_565 . ?
O5 Pd1 Ho1 135.58(19) . . ?
O2 Pd2 O1 85.6(2) 7_565 . ?
O2 Pd2 O7 92.8(2) 7_565 7_565 ?
O1 Pd2 O7 178.3(2) . 7_565 ?
O2 Pd2 O6 177.6(2) 7_565 . ?
O1 Pd2 O6 92.1(2) . . ?
O7 Pd2 O6 89.5(3) 7_565 . ?
O2 Pd2 Ho1 42.91(16) 7_565 . ?
O1 Pd2 Ho1 42.66(16) . . ?
O7 Pd2 Ho1 135.69(18) 7_565 . ?
O6 Pd2 Ho1 134.75(18) . . ?
O2 Pd2 Ba1 135.15(16) 7_565 8_665 ?
O1 Pd2 Ba1 132.34(17) . 8_665 ?
O7 Pd2 Ba1 48.92(18) 7_565 8_665 ?
O6 Pd2 Ba1 47.25(18) . 8_665 ?
Ho1 Pd2 Ba1 160.65(3) . 8_665 ?
O4 Pd3 O1 84.8(2) 7_565 . ?
O4 Pd3 O8 178.6(2) 7_565 . ?
O1 Pd3 O8 93.9(2) . . ?
O4 Pd3 O9 93.3(2) 7_565 7_565 ?
O1 Pd3 O9 177.9(2) . 7_565 ?
O8 Pd3 O9 88.0(3) . 7_565 ?
O4 Pd3 Ho1 42.71(17) 7_565 . ?
O1 Pd3 Ho1 42.07(16) . . ?
O8 Pd3 Ho1 135.99(18) . . ?
O9 Pd3 Ho1 136.01(18) 7_565 . ?
O4 Pd3 Ba3 130.90(17) 7_565 8_666 ?
O1 Pd3 Ba3 135.34(16) . 8_666 ?
O8 Pd3 Ba3 50.01(18) . 8_666 ?
O9 Pd3 Ba3 46.77(18) 7_565 8_666 ?
Ho1 Pd3 Ba3 157.81(3) . 8_666 ?
O2 Pd4 O2 86.2(3) 7_565 . ?
O2 Pd4 O10 91.9(2) 7_565 7_565 ?
O2 Pd4 O10 178.1(3) . 7_565 ?
O2 Pd4 O10 178.1(3) 7_565 . ?
O2 Pd4 O10 91.9(2) . . ?
O10 Pd4 O10 89.9(4) 7_565 . ?
O2 Pd4 Ho1 43.12(17) 7_565 . ?
O2 Pd4 Ho1 43.12(17) . . ?
O10 Pd4 Ho1 135.05(18) 7_565 . ?
O10 Pd4 Ho1 135.05(18) . . ?
O3 Pd5 O2 84.7(2) . . ?
O3 Pd5 O11 178.2(3) . . ?
O2 Pd5 O11 93.5(2) . . ?
O3 Pd5 O12 93.2(2) . . ?
O2 Pd5 O12 177.9(3) . . ?
O11 Pd5 O12 88.6(3) . . ?
O3 Pd5 Ho1 42.26(16) . . ?
O2 Pd5 Ho1 42.43(17) . . ?
O11 Pd5 Ho1 135.97(18) . . ?
O12 Pd5 Ho1 135.44(18) . . ?
O3 Pd6 O3 85.7(3) . 7_565 ?
O3 Pd6 O13 92.6(2) . . ?
O3 Pd6 O13 178.2(3) 7_565 . ?
O3 Pd6 O13 178.2(3) . 7_565 ?
O3 Pd6 O13 92.6(2) 7_565 7_565 ?
O13 Pd6 O13 89.1(4) . 7_565 ?
O3 Pd6 Ho1 42.87(17) . . ?
O3 Pd6 Ho1 42.87(17) 7_565 . ?
O13 Pd6 Ho1 135.42(18) . . ?
O13 Pd6 Ho1 135.42(18) 7_565 . ?
O4 Pd7 O3 86.0(2) . . ?
O4 Pd7 O14 178.9(3) . . ?
O3 Pd7 O14 93.1(2) . . ?
O4 Pd7 O15 93.1(2) . . ?
O3 Pd7 O15 179.0(2) . . ?
O14 Pd7 O15 87.7(3) . . ?
O4 Pd7 Ho1 43.26(17) . . ?
O3 Pd7 Ho1 42.74(16) . . ?
O14 Pd7 Ho1 135.85(19) . . ?
O15 Pd7 Ho1 136.38(18) . . ?
O4 Pd7 Ba2 127.27(17) . 2 ?
O3 Pd7 Ba2 128.16(17) . 2 ?
O14 Pd7 Ba2 52.88(19) . 2 ?
O15 Pd7 Ba2 52.07(19) . 2 ?
Ho1 Pd7 Ba2 146.14(3) . 2 ?
O4 Pd8 O4 86.0(3) 7_565 . ?
O4 Pd8 O16 178.5(3) 7_565 . ?
O4 Pd8 O16 92.5(2) . . ?
O4 Pd8 O16 92.5(2) 7_565 7_565 ?
O4 Pd8 O16 178.5(3) . 7_565 ?
O16 Pd8 O16 89.0(4) . 7_565 ?
O4 Pd8 Ho1 43.00(17) 7_565 . ?
O4 Pd8 Ho1 43.00(17) . . ?
O16 Pd8 Ho1 135.47(18) . . ?
O16 Pd8 Ho1 135.47(18) 7_565 . ?
O8 As1 O5 111.7(3) . . ?
O8 As1 O6 113.0(3) . . ?
O5 As1 O6 111.6(3) . . ?
O8 As1 C1 107.4(3) . . ?
O5 As1 C1 103.1(3) . . ?
O6 As1 C1 109.4(3) . . ?
O10 As2 O7 111.2(3) . . ?
O10 As2 O11 111.7(3) . . ?
O7 As2 O11 113.1(3) . . ?
O10 As2 C8 105.4(3) . . ?
O7 As2 C8 108.0(3) . . ?
O11 As2 C8 107.0(3) . . ?
O13 As3 O14 112.0(3) . . ?
O13 As3 O12 113.1(3) . . ?
O14 As3 O12 109.5(3) . . ?
O13 As3 C15 106.2(3) . . ?
O14 As3 C15 105.0(3) . . ?
O12 As3 C15 110.7(3) . . ?
O9 As4 O15 112.2(3) . . ?
O9 As4 O16 111.5(3) . . ?
O15 As4 O16 111.2(3) . . ?
O9 As4 C22 109.7(3) . . ?
O15 As4 C22 106.8(3) . . ?
O16 As4 C22 105.2(3) . . ?
O24 Ba1 O6 152.2(3) . 8_656 ?
O24 Ba1 O17 70.3(3) . 4_557 ?
O6 Ba1 O17 103.2(3) 8_656 4_557 ?
O24 Ba1 O7 103.2(3) . 2 ?
O6 Ba1 O7 62.22(18) 8_656 2 ?
O17 Ba1 O7 136.7(3) 4_557 2 ?
O24 Ba1 O23 48.6(3) . . ?
O6 Ba1 O23 138.5(2) 8_656 . ?
O17 Ba1 O23 116.5(3) 4_557 . ?
O7 Ba1 O23 79.9(2) 2 . ?
O24 Ba1 O26 78.1(4) . . ?
O6 Ba1 O26 74.7(3) 8_656 . ?
O17 Ba1 O26 66.1(3) 4_557 . ?
O7 Ba1 O26 70.7(3) 2 . ?
O23 Ba1 O26 109.7(3) . . ?
O24 Ba1 O30 137.6(3) . 1_556 ?
O6 Ba1 O30 70.3(2) 8_656 1_556 ?
O17 Ba1 O30 111.7(3) 4_557 1_556 ?
O7 Ba1 O30 101.4(2) 2 1_556 ?
O23 Ba1 O30 103.7(2) . 1_556 ?
O26 Ba1 O30 143.3(3) . 1_556 ?
O24 Ba1 O18 99.8(3) . 4_557 ?
O6 Ba1 O18 93.3(2) 8_656 4_557 ?
O17 Ba1 O18 46.3(3) 4_557 4_557 ?
O7 Ba1 O18 155.4(2) 2 4_557 ?
O23 Ba1 O18 122.5(3) . 4_557 ?
O26 Ba1 O18 106.3(3) . 4_557 ?
O30 Ba1 O18 65.8(2) 1_556 4_557 ?
O24 Ba1 O25 118.5(3) . . ?
O6 Ba1 O25 79.9(2) 8_656 . ?
O17 Ba1 O25 153.4(3) 4_557 . ?
O7 Ba1 O25 68.4(2) 2 . ?
O23 Ba1 O25 70.3(2) . . ?
O26 Ba1 O25 138.4(3) . . ?
O30 Ba1 O25 43.8(2) 1_556 . ?
O18 Ba1 O25 107.5(2) 4_557 . ?
O24 Ba1 C28 25.2(4) . . ?
O6 Ba1 C28 154.0(3) 8_656 . ?
O17 Ba1 C28 94.0(4) 4_557 . ?
O7 Ba1 C28 91.9(3) 2 . ?
O23 Ba1 C28 23.5(3) . . ?
O26 Ba1 C28 95.2(4) . . ?
O30 Ba1 C28 121.3(3) 1_556 . ?
O18 Ba1 C28 112.7(4) 4_557 . ?
O25 Ba1 C28 93.5(3) . . ?
O24 Ba1 C7 83.3(3) . 4_557 ?
O6 Ba1 C7 101.0(3) 8_656 4_557 ?
O17 Ba1 C7 23.6(3) 4_557 4_557 ?
O7 Ba1 C7 155.0(3) 2 4_557 ?
O23 Ba1 C7 120.2(3) . 4_557 ?
O26 Ba1 C7 87.5(3) . 4_557 ?
O30 Ba1 C7 88.7(3) 1_556 4_557 ?
O18 Ba1 C7 22.9(3) 4_557 4_557 ?
O25 Ba1 C7 129.9(3) . 4_557 ?
C28 Ba1 C7 102.4(4) . 4_557 ?
O24 Ba1 N1 132.9(3) . 1_556 ?
O6 Ba1 N1 71.7(2) 8_656 1_556 ?
O17 Ba1 N1 133.4(3) 4_557 1_556 ?
O7 Ba1 N1 83.3(2) 2 1_556 ?
O23 Ba1 N1 88.4(2) . 1_556 ?
O26 Ba1 N1 144.4(3) . 1_556 ?
O30 Ba1 N1 21.9(2) 1_556 1_556 ?
O18 Ba1 N1 87.2(2) 4_557 1_556 ?
O25 Ba1 N1 22.1(2) . 1_556 ?
C28 Ba1 N1 110.0(3) . 1_556 ?
C7 Ba1 N1 110.1(3) 4_557 1_556 ?
O19 Ba2 O22 80.7(3) . 6_557 ?
O19 Ba2 O27 149.2(3) . . ?
O22 Ba2 O27 77.2(3) 6_557 . ?
O19 Ba2 O29 111.3(2) . . ?
O22 Ba2 O29 138.1(3) 6_557 . ?
O27 Ba2 O29 73.8(2) . . ?
O19 Ba2 O15 91.4(3) . 2_554 ?
O22 Ba2 O15 144.8(3) 6_557 2_554 ?
O27 Ba2 O15 118.9(2) . 2_554 ?
O29 Ba2 O15 76.7(2) . 2_554 ?
O19 Ba2 O28 81.5(3) . . ?
O22 Ba2 O28 74.9(3) 6_557 . ?
O27 Ba2 O28 72.3(3) . . ?
O29 Ba2 O28 67.9(3) . . ?
O15 Ba2 O28 138.1(3) 2_554 . ?
O19 Ba2 O14 133.7(3) . 2_554 ?
O22 Ba2 O14 102.0(3) 6_557 2_554 ?
O27 Ba2 O14 72.4(2) . 2_554 ?
O29 Ba2 O14 97.2(2) . 2_554 ?
O15 Ba2 O14 59.82(19) 2_554 2_554 ?
O28 Ba2 O14 144.3(3) . 2_554 ?
O19 Ba2 O21 71.6(3) . 6_557 ?
O22 Ba2 O21 46.0(3) 6_557 6_557 ?
O27 Ba2 O21 106.1(3) . 6_557 ?
O29 Ba2 O21 174.6(2) . 6_557 ?
O15 Ba2 O21 98.9(2) 2_554 6_557 ?
O28 Ba2 O21 117.3(3) . 6_557 ?
O14 Ba2 O21 77.7(2) 2_554 6_557 ?
O19 Ba2 O20 45.2(2) . . ?
O22 Ba2 O20 117.7(3) 6_557 . ?
O27 Ba2 O20 132.8(2) . . ?
O29 Ba2 O20 66.5(2) . . ?
O15 Ba2 O20 76.0(2) 2_554 . ?
O28 Ba2 O20 69.8(3) . . ?
O14 Ba2 O20 135.6(2) 2_554 . ?
O21 Ba2 O20 115.8(2) 6_557 . ?
O19 Ba2 C21 73.1(3) . 6_557 ?
O22 Ba2 C21 23.1(3) 6_557 6_557 ?
O27 Ba2 C21 93.3(3) . 6_557 ?
O29 Ba2 C21 161.2(3) . 6_557 ?
O15 Ba2 C21 121.9(3) 2_554 6_557 ?
O28 Ba2 C21 95.5(3) . 6_557 ?
O14 Ba2 C21 91.5(3) 2_554 6_557 ?
O21 Ba2 C21 23.1(3) 6_557 6_557 ?
O20 Ba2 C21 117.3(3) . 6_557 ?
O19 Ba2 C14 22.6(3) . . ?
O22 Ba2 C14 98.3(3) 6_557 . ?
O27 Ba2 C14 144.7(3) . . ?
O29 Ba2 C14 88.7(3) . . ?
O15 Ba2 C14 85.1(3) 2_554 . ?
O28 Ba2 C14 72.7(3) . . ?
O14 Ba2 C14 141.5(3) 2_554 . ?
O21 Ba2 C14 94.1(3) 6_557 . ?
O20 Ba2 C14 22.7(2) . . ?
C21 Ba2 C14 94.8(3) 6_557 . ?
O19 Ba2 Pd7 126.3(2) . 2_554 ?
O22 Ba2 Pd7 136.5(2) 6_557 2_554 ?
O27 Ba2 Pd7 84.2(2) . 2_554 ?
O29 Ba2 Pd7 69.29(15) . 2_554 ?
O15 Ba2 Pd7 35.05(13) 2_554 2_554 ?
O28 Ba2 Pd7 135.4(2) . 2_554 ?
O14 Ba2 Pd7 34.56(13) 2_554 2_554 ?
O21 Ba2 Pd7 105.33(17) 6_557 2_554 ?
O20 Ba2 Pd7 103.79(15) . 2_554 ?
C21 Ba2 Pd7 123.9(2) 6_557 2_554 ?
C14 Ba2 Pd7 118.4(2) . 2_554 ?
O32 Ba3 O34 93.1(3) . . ?
O32 Ba3 O20 138.5(3) . . ?
O34 Ba3 O20 114.9(3) . . ?
O32 Ba3 O33 70.1(3) . . ?
O34 Ba3 O33 66.7(4) . . ?
O20 Ba3 O33 92.7(3) . . ?
O32 Ba3 O9 142.4(2) . 2_554 ?
O34 Ba3 O9 70.3(3) . 2_554 ?
O20 Ba3 O9 78.2(2) . 2_554 ?
O33 Ba3 O9 126.7(3) . 2_554 ?
O32 Ba3 O31 72.4(3) . . ?
O34 Ba3 O31 144.9(3) . . ?
O20 Ba3 O31 67.1(3) . . ?
O33 Ba3 O31 78.3(3) . . ?
O9 Ba3 O31 138.6(2) 2_554 . ?
O32 Ba3 O30 67.5(2) . . ?
O34 Ba3 O30 135.7(3) . . ?
O20 Ba3 O30 104.6(2) . . ?
O33 Ba3 O30 132.2(3) . . ?
O9 Ba3 O30 100.6(2) 2_554 . ?
O31 Ba3 O30 68.8(3) . . ?
O32 Ba3 O29 111.3(2) . . ?
O34 Ba3 O29 137.7(3) . . ?
O20 Ba3 O29 68.4(2) . . ?
O33 Ba3 O29 153.3(3) . . ?
O9 Ba3 O29 69.4(2) 2_554 . ?
O31 Ba3 O29 77.1(2) . . ?
O30 Ba3 O29 44.1(2) . . ?
O32 Ba3 O8 84.6(2) . 8_655 ?
O34 Ba3 O8 73.0(3) . 8_655 ?
O20 Ba3 O8 131.1(2) . 8_655 ?
O33 Ba3 O8 130.3(3) . 8_655 ?
O9 Ba3 O8 58.57(17) 2_554 8_655 ?
O31 Ba3 O8 134.4(2) . 8_655 ?
O30 Ba3 O8 66.1(2) . 8_655 ?
O29 Ba3 O8 75.42(19) . 8_655 ?
O32 Ba3 N1 89.2(2) . . ?
O34 Ba3 N1 141.3(3) . . ?
O20 Ba3 N1 86.8(2) . . ?
O33 Ba3 N1 147.8(3) . . ?
O9 Ba3 N1 84.7(2) 2_554 . ?
O31 Ba3 N1 71.9(3) . . ?
O30 Ba3 N1 21.8(2) . . ?
O29 Ba3 N1 22.3(2) . . ?
O8 Ba3 N1 68.83(19) 8_655 . ?
O32 Ba3 Pd3 115.10(19) . 8_655 ?
O34 Ba3 Pd3 81.7(3) . 8_655 ?
O20 Ba3 Pd3 99.37(16) . 8_655 ?
O33 Ba3 Pd3 148.4(3) . 8_655 ?
O9 Ba3 Pd3 31.63(12) 2_554 8_655 ?
O31 Ba3 Pd3 133.4(2) . 8_655 ?
O30 Ba3 Pd3 72.62(16) . 8_655 ?
O29 Ba3 Pd3 56.92(15) . 8_655 ?
O8 Ba3 Pd3 31.92(12) 8_655 8_655 ?
N1 Ba3 Pd3 62.66(16) . 8_655 ?
O32 Ba3 Ba2 133.54(19) . . ?
O34 Ba3 Ba2 132.9(3) . . ?
O20 Ba3 Ba2 36.28(15) . . ?
O33 Ba3 Ba2 127.5(2) . . ?
O9 Ba3 Ba2 67.52(13) 2_554 . ?
O31 Ba3 Ba2 71.16(19) . . ?
O30 Ba3 Ba2 72.97(16) . . ?
O29 Ba3 Ba2 32.29(14) . . ?
O8 Ba3 Ba2 101.10(12) 8_655 . ?
N1 Ba3 Ba2 52.50(16) . . ?
Pd3 Ba3 Ba2 73.327(17) 8_655 . ?
Pd1 O1 Pd3 114.9(3) . . ?
Pd1 O1 Pd2 116.4(3) . . ?
Pd3 O1 Pd2 116.2(3) . . ?
Pd1 O1 Ho1 101.2(2) . . ?
Pd3 O1 Ho1 102.9(2) . . ?
Pd2 O1 Ho1 101.9(2) . . ?
Pd4 O2 Pd2 115.9(3) . 7_565 ?
Pd4 O2 Pd5 116.0(3) . . ?
Pd2 O2 Pd5 116.0(3) 7_565 . ?
Pd4 O2 Ho1 101.3(2) . . ?
Pd2 O2 Ho1 101.6(2) 7_565 . ?
Pd5 O2 Ho1 102.3(2) . . ?
Pd7 O3 Pd6 115.2(3) . . ?
Pd7 O3 Pd5 115.5(3) . . ?
Pd6 O3 Pd5 116.3(3) . . ?
Pd7 O3 Ho1 102.0(2) . . ?
Pd6 O3 Ho1 101.7(2) . . ?
Pd5 O3 Ho1 102.8(2) . . ?
Pd8 O4 Pd7 115.8(3) . . ?
Pd8 O4 Pd3 116.7(3) . 7_565 ?
Pd7 O4 Pd3 115.0(3) . 7_565 ?
Pd8 O4 Ho1 102.0(2) . . ?
Pd7 O4 Ho1 101.5(2) . . ?
Pd3 O4 Ho1 102.4(2) 7_565 . ?
As1 O5 Pd1 116.7(3) . . ?
As1 O6 Pd2 116.3(3) . . ?
As1 O6 Ba1 134.0(3) . 8_665 ?
Pd2 O6 Ba1 99.6(2) . 8_665 ?
As2 O7 Pd2 115.7(3) . 7_565 ?
As2 O7 Ba1 138.0(3) . 2_554 ?
Pd2 O7 Ba1 98.0(2) 7_565 2_554 ?
As1 O8 Pd3 114.5(3) . . ?
As1 O8 Ba3 137.6(3) . 8_666 ?
Pd3 O8 Ba3 98.1(2) . 8_666 ?
As4 O9 Pd3 115.6(3) . 7_565 ?
As4 O9 Ba3 129.2(3) . 2 ?
Pd3 O9 Ba3 101.6(2) 7_565 2 ?
As2 O10 Pd4 116.9(3) . . ?
As2 O11 Pd5 114.7(3) . . ?
As3 O12 Pd5 115.6(3) . . ?
As3 O13 Pd6 117.3(3) . . ?
As3 O14 Pd7 116.5(3) . . ?
As3 O14 Ba2 133.1(3) . 2 ?
Pd7 O14 Ba2 92.6(2) . 2 ?
As4 O15 Pd7 115.5(3) . . ?
As4 O15 Ba2 131.0(3) . 2 ?
Pd7 O15 Ba2 92.9(2) . 2 ?
As4 O16 Pd8 117.5(3) . . ?
C7 O17 Ba1 98.0(7) . 4_457 ?
C7 O18 Ba1 93.6(7) . 4_457 ?
C14 O19 Ba2 101.8(8) . . ?
C14 O20 Ba3 159.5(8) . . ?
C14 O20 Ba2 88.4(7) . . ?
Ba3 O20 Ba2 110.5(2) . . ?
C21 O21 Ba2 93.2(7) . 6_657 ?
C21 O22 Ba2 98.1(7) . 6_657 ?
C28 O23 Ba1 90.5(9) . . ?
C28 O24 Ba1 94.2(9) . . ?
N1 O25 Ba1 95.5(6) 1_556 . ?
N1 O29 Ba2 135.8(6) . . ?
N1 O29 Ba3 97.7(5) . . ?
Ba2 O29 Ba3 114.3(2) . . ?
N1 O30 Ba1 98.7(6) . 1_554 ?
N1 O30 Ba3 99.2(6) . . ?
Ba1 O30 Ba3 156.6(3) 1_554 . ?
C2 C1 C6 120.0 . . ?
C2 C1 As1 118.1(4) . . ?
C6 C1 As1 121.9(4) . . ?
C1 C2 C3 120.0 . . ?
C4 C3 C2 120.0 . . ?
C5 C4 C3 120.0 . . ?
C5 C4 C7 120.7(7) . . ?
C3 C4 C7 119.1(7) . . ?
C4 C5 C6 120.0 . . ?
C5 C6 C1 120.0 . . ?
O18 C7 O17 121.1(11) . . ?
O18 C7 C4 121.3(11) . . ?
O17 C7 C4 117.4(10) . . ?
O18 C7 Ba1 63.6(6) . 4_457 ?
O17 C7 Ba1 58.4(6) . 4_457 ?
C4 C7 Ba1 173.6(8) . 4_457 ?
C9 C8 C13 120.0 . . ?
C9 C8 As2 120.1(4) . . ?
C13 C8 As2 119.9(4) . . ?
C10 C9 C8 120.0 . . ?
C9 C10 C11 120.0 . . ?
C12 C11 C10 120.0 . . ?
C12 C11 C14 120.3(6) . . ?
C10 C11 C14 119.7(6) . . ?
C11 C12 C13 120.0 . . ?
C12 C13 C8 120.0 . . ?
O20 C14 O19 123.9(11) . . ?
O20 C14 C11 121.1(10) . . ?
O19 C14 C11 114.9(10) . . ?
O20 C14 Ba2 68.9(6) . . ?
O19 C14 Ba2 55.7(6) . . ?
C11 C14 Ba2 169.6(8) . . ?
C16 C15 C20 120.0 . . ?
C16 C15 As3 122.3(4) . . ?
C20 C15 As3 117.5(4) . . ?
C15 C16 C17 120.0 . . ?
C18 C17 C16 120.0 . . ?
C17 C18 C19 120.0 . . ?
C17 C18 C21 121.0(7) . . ?
C19 C18 C21 119.0(7) . . ?
C20 C19 C18 120.0 . . ?
C19 C20 C15 120.0 . . ?
O21 C21 O22 121.8(11) . . ?
O21 C21 C18 121.1(11) . . ?
O22 C21 C18 117.1(10) . . ?
O21 C21 Ba2 63.7(6) . 6_657 ?
O22 C21 Ba2 58.8(6) . 6_657 ?
C18 C21 Ba2 171.9(8) . 6_657 ?
C23 C22 C27 120.0 . . ?
C23 C22 As4 117.6(4) . . ?
C27 C22 As4 122.4(4) . . ?
C24 C23 C22 120.0 . . ?
C23 C24 C25 120.0 . . ?
C24 C25 C26 120.0 . . ?
C24 C25 C28 121.4(8) . . ?
C26 C25 C28 118.5(8) . . ?
C27 C26 C25 120.0 . . ?
C26 C27 C22 120.0 . . ?
O23 C28 O24 126.6(14) . . ?
O23 C28 C25 120.6(13) . . ?
O24 C28 C25 112.6(13) . . ?
O23 C28 Ba1 66.0(8) . . ?
O24 C28 Ba1 60.7(8) . . ?
C25 C28 Ba1 173.1(10) . . ?
O30 N1 O25 120.8(9) . 1_554 ?
O30 N1 O29 119.0(9) . . ?
O25 N1 O29 120.2(9) 1_554 . ?
O30 N1 Ba1 59.4(5) . 1_554 ?
O25 N1 Ba1 62.4(5) 1_554 1_554 ?
O29 N1 Ba1 168.3(6) . 1_554 ?
O30 N1 Ba3 59.0(5) . . ?
O25 N1 Ba3 176.8(7) 1_554 . ?
O29 N1 Ba3 60.0(5) . . ?
Ba1 N1 Ba3 116.7(3) 1_554 . ?
 
_refine_diff_density_max    3.012
_refine_diff_density_min   -2.443
_refine_diff_density_rms    0.188

_shelx_res_file
;
TITL shelxt_a.res in Pnma
    shelx.res
    created by SHELXL-2019/3 at 01:22:02 on 19-Jun-2024
CELL  0.71073  29.7663  27.3489  27.6431   90.000   90.000   90.000
ZERR    4.00   0.0018   0.0017   0.0016    0.000    0.000    0.000
LATT   1
SYMM  1/2 - X, - Y, 1/2 + Z
SYMM  - X, 1/2 + Y, - Z
SYMM  1/2 + X, 1/2 - Y, 1/2 - Z
SFAC  HO   PD   AS   BA   O    C    H    N
UNIT  4    48   32   24  272   224  128  8
MERG   2
OMIT     0   2   0
OMIT     2   2   0
OMIT     3   1   1
OMIT     0   0   2
OMIT     2   0   2
OMIT     2   2   2
OMIT     1   1   3
OMIT     3   0   3
OMIT     4   0   2
OMIT     2   0   3
OMIT     3   1   3
OMIT     2   2   4
ABIN
ISOR 0.005 0.01 $C $O $N
SHEL 999 0.84
FMAP   2
PLAN   50
ACTA
BOND
L.S.  15    0  765
TEMP     0.00
WGHT    0.070500  255.998779
FVAR       0.01267
HO1   1    0.253063    0.250000    0.981735    10.50000    0.01180    0.01409 =
         0.01799    0.00000    0.00036    0.00000
PD1   2    0.143031    0.250000    1.005732    10.50000    0.01239    0.01771 =
         0.01978    0.00000    0.00250    0.00000
PD2   2    0.187416    0.337629    0.933731    11.00000    0.01434    0.01706 =
         0.01750    0.00254    0.00219    0.00362
PD3   2    0.208269    0.337254    1.054232    11.00000    0.01478    0.01577 =
         0.01901   -0.00201    0.00090    0.00183
PD4   2    0.232143    0.250000    0.862453    10.50000    0.01658    0.01798 =
         0.01733    0.00000    0.00140    0.00000
PD5   2    0.299203    0.162609    0.910522    11.00000    0.01442    0.01483 =
         0.02144   -0.00192    0.00328    0.00026
PD6   2    0.364374    0.250000    0.961157    10.50000    0.01118    0.01619 =
         0.02634    0.00000    0.00138    0.00000
PD7   2    0.318464    0.162488    1.030389    11.00000    0.01407    0.01609 =
         0.02290    0.00361    0.00046    0.00229
PD8   2    0.275295    0.250000    1.101463    10.50000    0.01725    0.01818 =
         0.01652    0.00000   -0.00259    0.00000
AS1   3    0.112678    0.360810    1.012658    11.00000    0.01616    0.02255 =
         0.02311    0.00127    0.00333    0.00607
AS2   3    0.227289    0.138594    0.830055    11.00000    0.02447    0.02267 =
         0.01992   -0.00510    0.00397   -0.00440
AS3   3    0.395361    0.139352    0.954730    11.00000    0.01530    0.02012 =
         0.03580    0.00294    0.00497    0.00481
AS4   3    0.280292    0.138842    1.134606    11.00000    0.02398    0.02262 =
         0.02326    0.00619   -0.00128    0.00213
BA1   4    0.358123   -0.040910    1.404848    11.00000    0.03253    0.03789 =
         0.03636    0.01264   -0.01207   -0.01556
BA2   4    0.163779   -0.034898    0.545132    11.00000    0.02560    0.02637 =
         0.04291   -0.01061   -0.00901    0.00708
BA3   4    0.315066   -0.035277    0.602382    11.00000    0.03245    0.03659 =
         0.04849   -0.00869   -0.00113   -0.00304
O1    5    0.190741    0.299683    0.995298    11.00000    0.01496    0.01348 =
         0.01983    0.00247   -0.00158    0.00029
O2    5    0.241610    0.200253    0.914020    11.00000    0.01408    0.01791 =
         0.01691   -0.00060    0.00872    0.00013
O3    5    0.315957    0.200504    0.969310    11.00000    0.01324    0.01709 =
         0.01797   -0.00168    0.00173   -0.00159
O4    5    0.265029    0.200698    1.050331    11.00000    0.01278    0.01604 =
         0.01796   -0.00388   -0.00126   -0.00030
O5    5    0.095777    0.301607    1.017037    11.00000    0.02599    0.02913 =
         0.03259    0.00452    0.00656    0.00055
O6    5    0.131531    0.374172    0.956098    11.00000    0.01679    0.02455 =
         0.03070    0.00128    0.00800    0.00791
O7    5    0.185983    0.124448    0.870834    11.00000    0.02519    0.02399 =
         0.02409   -0.00751    0.00339   -0.00320
O8    5    0.150031    0.375589    1.056547    11.00000    0.02579    0.02277 =
         0.02443   -0.00495    0.00123    0.00584
O9    5    0.227660    0.126558    1.114945    11.00000    0.02514    0.02611 =
         0.02260    0.00501   -0.00121   -0.00116
O10   5    0.223154    0.197725    0.811551    11.00000    0.03414    0.02572 =
         0.02476    0.00046   -0.00065   -0.00263
O11   5    0.280332    0.125182    0.850729    11.00000    0.02628    0.02908 =
         0.02698   -0.01006    0.00421    0.00171
O12   5    0.358703    0.125547    0.909218    11.00000    0.02613    0.02092 =
         0.03081   -0.00521    0.00351    0.00269
O13   5    0.412206    0.198247    0.953959    11.00000    0.02153    0.02428 =
         0.03571    0.00240    0.00491    0.00095
O14   5    0.372372    0.123496    1.008757    11.00000    0.02286    0.02800 =
         0.03230    0.00554    0.00377    0.00564
O15   5    0.319809    0.123394    1.093336    11.00000    0.02362    0.02576 =
         0.03491    0.01034    0.00283    0.00860
O16   5    0.285672    0.198716    1.151840    11.00000    0.03245    0.02298 =
         0.02433    0.00217   -0.00483    0.00021
O17   5   -0.055790    0.503313    1.098400    11.00000    0.06270    0.08364 =
         0.06658   -0.00677    0.00088    0.02186
O18   5   -0.088201    0.484913    1.028415    11.00000    0.04425    0.06155 =
         0.06088   -0.00959   -0.00498    0.01459
O19   5    0.155614    0.013803    0.630742    11.00000    0.06077    0.07871 =
         0.06817   -0.02331   -0.01053    0.00819
O20   5    0.227566   -0.007090    0.625335    11.00000    0.04536    0.04306 =
         0.04354   -0.01144    0.00309    0.00079
O21   5    0.570616   -0.024741    0.933442    11.00000    0.04311    0.04768 =
         0.06883   -0.00457    0.00301    0.00739
O22   5    0.599051    0.031504    0.980515    11.00000    0.05593    0.07104 =
         0.07572   -0.00978   -0.00413    0.02353
O23   5    0.294487    0.002654    1.342616    11.00000    0.05809    0.06354 =
         0.05549    0.02429   -0.00279   -0.00509
O24   5    0.368350    0.013839    1.324242    11.00000    0.08914    0.10238 =
         0.09364    0.02849   -0.00452    0.00230
O25   5    0.268139   -0.050292    1.446613    11.00000    0.04305    0.05352 =
         0.04641    0.00231    0.00053   -0.00544
O26   5    0.419153   -0.098314    1.349993    11.00000    0.06994    0.10856 =
         0.10028   -0.01798    0.00674    0.01055
O27   5    0.170776   -0.032283    0.445069    11.00000    0.06381    0.07202 =
         0.05471   -0.00544   -0.00258   -0.02162
O28   5    0.211269    0.050481    0.520113    11.00000    0.08560    0.04808 =
         0.09605    0.01111   -0.00946   -0.01122
O29   5    0.253843   -0.054335    0.523664    11.00000    0.03314    0.03683 =
         0.03769   -0.00166   -0.00046    0.00412
O30   5    0.318956   -0.030271    0.498859    11.00000    0.03805    0.04282 =
         0.04814   -0.00021   -0.00212   -0.00623
O31   5    0.293568    0.060211    0.568608    11.00000    0.05832    0.06771 =
         0.08320    0.00721    0.00037   -0.00022
O32   5    0.392609    0.006469    0.569969    11.00000    0.04389    0.05885 =
         0.06328   -0.00732   -0.00092   -0.01243
O33   5    0.352239    0.023557    0.674987    11.00000    0.07070    0.10467 =
         0.09194   -0.03522   -0.00661   -0.00677
O34   5    0.359160   -0.088495    0.674162    11.00000    0.09642    0.11342 =
         0.08486    0.00755   -0.01047    0.01100
AFIX  66
C1    6    0.059733    0.395992    1.024915    11.00000    0.02877    0.03171 =
         0.02975    0.00044    0.00217    0.00125
C2    6    0.050120    0.408549    1.072527    11.00000    0.03804    0.04714 =
         0.04337   -0.00211    0.00297    0.01122
AFIX  43
H2    7    0.069601    0.399385    1.097218    11.00000   -1.20000
AFIX  65
C3    6    0.011392    0.434801    1.083236    11.00000    0.04815    0.05485 =
         0.04822   -0.00584    0.00344    0.00847
AFIX  43
H3    7    0.004960    0.443203    1.115092    11.00000   -1.20000
AFIX  65
C4    6   -0.017724    0.448498    1.046332    11.00000    0.02884    0.03624 =
         0.03863   -0.00023    0.00277    0.00332
C5    6   -0.008111    0.435941    0.998720    11.00000    0.03704    0.04235 =
         0.04039    0.00003   -0.00451    0.00835
AFIX  43
H5    7   -0.027592    0.445105    0.974029    11.00000   -1.20000
AFIX  65
C6    6    0.030617    0.409689    0.988010    11.00000    0.02716    0.03664 =
         0.03235   -0.00084    0.00310    0.00982
AFIX  43
H6    7    0.037048    0.401288    0.956154    11.00000   -1.20000
AFIX   0
C7    6   -0.056811    0.479223    1.057954    11.00000    0.03865    0.04939 =
         0.04876    0.00253   -0.00031    0.00530
AFIX  66
C8    6    0.217805    0.100519    0.773887    11.00000    0.02834    0.02632 =
         0.02425   -0.00077    0.00222   -0.00135
C9    6    0.254210    0.084507    0.746672    11.00000    0.03592    0.04916 =
         0.03955   -0.00677   -0.00031   -0.00130
AFIX  43
H9    7    0.283304    0.092204    0.756286    11.00000   -1.20000
AFIX  65
C10   6    0.247133    0.056992    0.705087    11.00000    0.03791    0.04274 =
         0.04254   -0.01379    0.00378   -0.00353
AFIX  43
H10   7    0.271491    0.046278    0.686878    11.00000   -1.20000
AFIX  65
C11   6    0.203649    0.045488    0.690717    11.00000    0.04293    0.03833 =
         0.03535   -0.00825    0.00053    0.00293
C12   6    0.167243    0.061500    0.717932    11.00000    0.04963    0.05657 =
         0.05363   -0.00973   -0.00582   -0.00304
AFIX  43
H12   7    0.138150    0.053804    0.708318    11.00000   -1.20000
AFIX  65
C13   6    0.174320    0.089016    0.759517    11.00000    0.04868    0.05389 =
         0.04591   -0.01215    0.00154   -0.00021
AFIX  43
H13   7    0.149962    0.099729    0.777726    11.00000   -1.20000
AFIX   0
C14   6    0.196111    0.015934    0.644796    11.00000    0.04402    0.04809 =
         0.04436   -0.00418   -0.00509   -0.00189
AFIX  66
C15   6    0.448095    0.101214    0.949648    11.00000    0.02489    0.02782 =
         0.03700    0.00194    0.00085    0.00302
C16   6    0.447615    0.053724    0.931743    11.00000    0.05339    0.05469 =
         0.06613   -0.00877   -0.00648    0.00443
AFIX  43
H16   7    0.421297    0.040792    0.918894    11.00000   -1.20000
AFIX  65
C17   6    0.486468    0.025561    0.933044    11.00000    0.05294    0.05110 =
         0.06437   -0.00575   -0.00279    0.00949
AFIX  43
H17   7    0.486146   -0.006214    0.921065    11.00000   -1.20000
AFIX  65
C18   6    0.525802    0.044888    0.952249    11.00000    0.03396    0.03564 =
         0.04052    0.00231    0.00483    0.00358
C19   6    0.526284    0.092379    0.970153    11.00000    0.07924    0.08573 =
         0.09377   -0.00472   -0.00454    0.00758
AFIX  43
H19   7    0.552601    0.105310    0.983002    11.00000   -1.20000
AFIX  65
C20   6    0.487430    0.120542    0.968853    11.00000    0.05730    0.06388 =
         0.07794   -0.01193   -0.00743    0.00895
AFIX  43
H20   7    0.487752    0.152317    0.980832    11.00000   -1.20000
AFIX   0
C21   6    0.567625    0.015144    0.954855    11.00000    0.04024    0.04305 =
         0.04673    0.00071   -0.00131    0.00897
AFIX  66
C22   6    0.292332    0.102535    1.190239    11.00000    0.03240    0.03082 =
         0.02446    0.00312   -0.00294    0.00231
C23   6    0.336928    0.091151    1.200011    11.00000    0.05077    0.05942 =
         0.05222    0.01022   -0.00169   -0.00229
AFIX  43
H23   7    0.359424    0.101052    1.178818    11.00000   -1.20000
AFIX  65
C24   6    0.347902    0.064970    1.241458    11.00000    0.05389    0.05902 =
         0.05766    0.01936   -0.00561   -0.00323
AFIX  43
H24   7    0.377740    0.057353    1.247996    11.00000   -1.20000
AFIX  65
C25   6    0.314280    0.050172    1.273133    11.00000    0.05898    0.05107 =
         0.05438    0.01131   -0.00223    0.00031
C26   6    0.269683    0.061555    1.263361    11.00000    0.04691    0.04727 =
         0.03999    0.01089   -0.00131    0.00239
AFIX  43
H26   7    0.247188    0.051654    1.284554    11.00000   -1.20000
AFIX  65
C27   6    0.258709    0.087737    1.221915    11.00000    0.04720    0.04504 =
         0.04092    0.00286    0.00316    0.00239
AFIX  43
H27   7    0.228870    0.095353    1.215377    11.00000   -1.20000
AFIX   0
C28   6    0.324903    0.020511    1.318091    11.00000    0.06810    0.07171 =
         0.06858    0.01428   -0.00569    0.00274
N1    8    0.280368   -0.044487    0.489285    11.00000    0.03138    0.03387 =
         0.03831   -0.00243   -0.00697    0.00174
HKLF    4


REM  shelxt_a.res in Pnma
REM wR2 = 0.1517, GooF = S = 1.017, Restrained GooF = 1.020 for all data
REM R1 = 0.0484 for 13243 Fo > 4sig(Fo) and 0.0852 for all 20311 data
REM 649 parameters refined using 378 restraints

END

WGHT      0.0704    256.5561

REM Highest difference peak  3.012,  deepest hole -2.443,  1-sigma level  0.188
Q1    1  -0.0152  0.4583  1.1388  11.00000  0.05    3.01
Q2    1   0.3980  0.0468  1.2746  11.00000  0.05    3.01
Q3    1   0.3300 -0.0302  1.4237  11.00000  0.05    2.93
Q4    1   0.1148  0.0368  0.6919  11.00000  0.05    2.29
Q5    1   0.1358 -0.0413  0.5594  11.00000  0.05    1.49
Q6    1   0.5795  0.1034  1.0032  11.00000  0.05    1.46
Q7    1   0.2544  0.2500  1.0901  10.50000  0.05    1.32
Q8    1   0.1177  0.2500  0.9685  10.50000  0.05    1.29
Q9    1   0.2434 -0.0722  0.4805  11.00000  0.05    1.28
Q10   1   0.1578 -0.0014  0.4463  11.00000  0.05    1.20
Q11   1   0.1624 -0.0016  0.4334  11.00000  0.05    1.18
Q12   1   0.3630  0.0383  1.3469  11.00000  0.05    1.09
Q13   1   0.2343  0.0752  0.8626  11.00000  0.05    1.07
Q14   1   0.2489  0.2500  0.8745  10.50000  0.05    1.06
Q15   1   0.2395  0.0187  1.3083  11.00000  0.05    1.04
Q16   1   0.2662  0.2500  1.1186  10.50000  0.05    1.01
Q17   1   0.2885  0.1628  0.9092  11.00000  0.05    0.95
Q18   1   0.2587  0.2500  1.1684  10.50000  0.05    0.90
Q19   1   0.2485 -0.0152  1.3490  11.00000  0.05    0.89
Q20   1   0.3037  0.2500  1.1379  10.50000  0.05    0.88
Q21   1   0.2970  0.2500  1.1827  10.50000  0.05    0.86
Q22   1   0.2282  0.1230  0.8501  11.00000  0.05    0.86
Q23   1   0.3952  0.0271  0.9121  11.00000  0.05    0.86
Q24   1   0.2402 -0.0460  1.4292  11.00000  0.05    0.85
Q25   1   0.2033  0.3647  0.9497  11.00000  0.05    0.84
Q26   1   0.3876 -0.0576  0.6743  11.00000  0.05    0.82
Q27   1   0.3555  0.0139  0.7168  11.00000  0.05    0.82
Q28   1   0.2660  0.1395  1.1318  11.00000  0.05    0.82
Q29   1  -0.0683  0.4773  1.1034  11.00000  0.05    0.82
Q30   1   0.2086  0.3192  1.0775  11.00000  0.05    0.81
Q31   1   0.4231 -0.1313  1.3589  11.00000  0.05    0.81
Q32   1   0.3031  0.1472  0.9288  11.00000  0.05    0.80
Q33   1   0.2213  0.3602  0.9894  11.00000  0.05    0.80
Q34   1   0.1752 -0.0438  0.4047  11.00000  0.05    0.80
Q35   1   0.3683  0.1083  1.2503  11.00000  0.05    0.78
Q36   1   0.3555  0.2500  0.9758  10.50000  0.05    0.78
Q37   1   0.1941 -0.0372  0.4006  11.00000  0.05    0.76
Q38   1  -0.1056  0.4672  0.9804  11.00000  0.05    0.75
Q39   1   0.1916  0.1608  1.1118  11.00000  0.05    0.75
Q40   1   0.3573 -0.0791  0.7207  11.00000  0.05    0.75
Q41   1   0.4724  0.0999  0.9923  11.00000  0.05    0.75
Q42   1   0.5704 -0.0227  0.9514  11.00000  0.05    0.75
Q43   1   0.3530 -0.0740  0.5053  11.00000  0.05    0.75
Q44   1   0.2432  0.2081  1.0684  11.00000  0.05    0.75
Q45   1   0.2900  0.1641  1.1479  11.00000  0.05    0.74
Q46   1   0.4866  0.1262  0.9426  11.00000  0.05    0.74
Q47   1   0.0853  0.2500  1.0379  10.50000  0.05    0.74
Q48   1   0.5669 -0.0196  0.9042  11.00000  0.05    0.73
Q49   1   0.1902 -0.0723  0.4267  11.00000  0.05    0.73
Q50   1   0.3608  0.1297  0.9309  11.00000  0.05    0.73
;
_shelx_res_checksum   74169

_shelx_hkl_file
;
   0  -2   0    0.02    0.09
   0  -2   0   -0.04    0.10
   0  -2   0   -0.04    0.07
   0   2   0    0.00    0.08
   0   2   0   -0.08    0.09
   0  -3   0    0.09    0.13
   0  -3   0    0.06    0.12
   0  -3   0   -0.15    0.20
   0  -3   0    0.03    0.16
   0  -3   0    0.06    0.17
   0   3   0    0.11    0.11
   0   3   0    0.06    0.12
   0   3   0   -0.07    0.14
   0   3   0   -0.09    0.19
   0   3   0    0.08    0.13
   0  -5   0    0.29    0.30
   0  -5   0    0.58    0.44
   0  -5   0    0.45    0.35
   0  -5   0   -0.01    0.37
   0  -5   0    0.75    0.37
   0   5   0    0.67    0.44
   0   5   0    0.18    0.33
   0   5   0   -0.08    0.37
   0   5   0    0.81    0.38
   0   5   0    0.29    0.34
   0  -6   0  172.31   10.48
   0  -6   0  167.68   10.52
   0  -6   0  183.12   10.52
   0  -6   0  181.13   10.48
   0  -6   0  179.50   10.54
   0   6   0  175.78   10.54
   0   6   0  177.61   10.53
   0   6   0  171.15   10.47
   0   6   0  179.96   10.49
   0   6   0  170.55   10.51
   0  -7   0    0.45    0.51
   0  -7   0   -0.29    0.50
   0  -7   0    0.17    0.27
   0  -7   0   -0.06    0.45
   0  -7   0    0.46    0.47
   0  -7   0    0.82    0.66
   0   7   0   -0.40    0.44
   0   7   0   -0.05    0.44
   0   7   0   -0.32    0.46
   0   7   0    0.56    0.60
   0   7   0   -0.10    0.52
   0  -8   0  108.56    6.45
   0  -8   0  108.56    6.35
   0  -8   0  101.34    6.21
   0  -8   0   98.50    6.38
   0  -8   0  102.76    6.35
   0  -8   0  108.69    6.40
   0   8   0  107.37    6.46
   0   8   0   97.98    6.38
   0   8   0  104.58    6.35
   0   8   0  102.03    6.33
   0   8   0  109.38    6.40
   0  -9   0    0.49    0.32
   0  -9   0   -0.03    0.51
   0  -9   0   -0.99    0.68
   0  -9   0   -0.53    0.57
   0  -9   0    0.88    0.62
   0  -9   0    0.41    0.58
   0   9   0   -0.42    0.70
   0   9   0    0.56    0.54
   0   9   0   -0.15    0.62
   0   9   0   -0.79    0.54
   0   9   0    0.78    0.53
   0 -10   0  974.40   55.07
   0 -10   0  891.36   54.97
   0 -10   0  996.96   55.03
   0 -10   0  903.06   55.03
   0 -10   0  964.74   54.97
   0 -10   0  921.67   54.81
   0  10   0  981.43   55.05
   0  10   0  926.37   54.95
   0  10   0  818.79   54.98
   0  10   0 1000.00   54.98
   0  10   0  877.83   55.06
   0 -11   0    1.16    0.62
   0 -11   0    1.53    0.66
   0 -11   0    0.15    0.59
   0 -11   0    1.00    0.37
   0 -11   0    0.89    0.83
   0 -11   0   -0.22    0.64
   0  11   0    1.14    0.64
   0  11   0    1.03    0.62
   0  11   0    0.84    0.67
   0  11   0    1.20    0.75
   0  11   0    0.95    0.57
   0 -12   0    0.43    0.63
   0 -12   0    0.14    0.70
   0 -12   0    0.61    0.47
   0 -12   0    0.02    0.64
   0 -12   0    0.80    0.36
   0  12   0    1.95    0.70
   0  12   0   -0.26    0.68
   0  12   0    0.54    0.83
   0  12   0    0.54    0.60
   0 -13   0    0.80    0.74
   0 -13   0    0.24    0.85
   0 -13   0   -0.22    0.35
   0 -13   0    0.00    0.65
   0  13   0    1.07    0.63
   0  13   0    0.33    0.85
   0  13   0   -0.80    0.69
   0  13   0    0.83    0.69
   0 -14   0  212.97   12.79
   0 -14   0  230.50   13.04
   0 -14   0  200.77   13.02
   0  14   0  231.66   13.05
   0  14   0  214.07   13.10
   0  14   0  210.52   12.99
   0  14   0  208.78   13.16
   0 -15   0   -1.08    0.71
   0 -15   0    1.17    0.38
   0 -15   0    0.32    0.74
   0  15   0   -0.46    0.63
   0  15   0   -0.31    0.61
   0  15   0    0.06    0.76
   0 -16   0   10.98    1.47
   0 -16   0    7.99    1.22
   0 -16   0    8.40    0.78
   0  16   0    9.68    1.21
   0  16   0    7.51    1.22
   0  16   0    9.18    1.44
   0 -17   0   -1.21    0.79
   0 -17   0    0.03    0.36
   0  17   0    0.42    0.83
   0  17   0    0.89    0.79
   0  17   0    0.23    1.00
   0 -18   0  127.62    7.71
   0 -18   0  117.72    7.29
   0  18   0  118.47    7.62
   0  18   0  133.54    7.96
   0  18   0  115.78    7.73
   0 -19   0    0.62    0.39
   0 -19   0    0.21    0.92
   0  19   0    0.26    0.79
   0  19   0    0.67    0.85
   0  19   0    0.57    0.74
   0 -20   0   77.78    5.13
   0 -20   0   73.48    4.62
   0  20   0   77.48    5.03
   0  20   0   78.13    5.38
   0  20   0   76.32    5.19
   0 -21   0    0.14    0.38
   0 -21   0    0.18    1.01
   0  21   0   -0.59    0.94
   0  21   0   -0.01    1.14
   0 -22   0   43.52    2.70
   0 -22   0   44.00    3.34
   0  22   0   37.52    3.54
   0  22   0   44.00    3.45
   0 -23   0    0.85    1.21
   0 -23   0    0.34    0.36
   0  23   0    1.55    1.23
   0  23   0    0.36    0.97
   0 -24   0  213.41   12.86
   0  24   0  203.11   13.05
   0  24   0  201.17   12.94
   0 -25   0    1.05    1.24
   0  25   0   -0.09    1.26
   0  25   0   -1.06    1.34
   0 -26   0   15.09    2.11
   0  26   0   17.97    2.54
   0  26   0   17.90    2.29
   0 -27   0    0.90    1.29
   0  27   0   -2.30    1.39
   0  27   0   -2.65    1.22
   0 -28   0   10.02    1.88
   0  28   0   10.86    2.04
   0  28   0   12.03    2.06
   0 -29   0   -2.51    1.20
   0  29   0    0.95    1.30
   0  29   0    2.23    1.49
   0 -30   0   31.41    3.09
   0  30   0   35.59    3.35
   0  30   0   28.66    3.51
   0 -31   0    1.48    1.71
   0  31   0    1.50    1.83
   0  31   0    0.89    1.63
   0 -32   0   18.22    2.60
   0  32   0   17.47    2.62
   0  32   0   13.53    2.79
   0 -33   0   -1.75    1.64
   0  33   0    0.56    1.71
   0  33   0    0.79    1.57
   0 -34   0   80.45    6.29
   0 -34   0   75.64    5.60
   0  34   0   66.30    5.78
   0  34   0   74.14    5.89
   0  34  -1    1.01    1.96
   0  34  -1    0.74    1.93
   0 -34   1   -2.44    2.01
   0 -34   1   -0.28    1.79
   0  33  -1    0.04    1.71
   0  33  -1    1.93    1.60
   0 -33   1    4.82    1.99
   0 -33   1    0.98    2.15
   0  32  -1   -2.42    1.58
   0  32  -1    0.49    1.89
   0 -32   1    3.44    1.65
   0  31  -1   -2.17    1.75
   0  31  -1    0.47    1.62
   0 -31   1    0.48    1.52
   0  30  -1    1.55    1.77
   0  30  -1   -1.55    1.49
   0 -30   1    0.64    1.43
   0  29  -1   -2.34    1.27
   0  29  -1   -1.53    1.12
   0 -29   1   -0.30    1.35
   0  28  -1    1.55    1.42
   0  28  -1    0.63    1.23
   0 -28   1    0.09    1.36
   0  27  -1   -0.47    0.95
   0  27  -1   -1.42    1.43
   0 -27   1   -1.19    1.27
   0  26  -1   -2.65    1.36
   0  26  -1    0.19    1.29
   0 -26   1   -2.41    1.15
   0  25  -1    5.32    1.55
   0  25  -1    6.56    1.76
   0 -25   1    5.33    1.52
   0  24  -1    1.45    1.30
   0  24  -1   -0.38    0.96
   0 -24   1    0.07    1.25
   0 -24   1   -2.39    0.54
   0  23  -1    0.17    1.38
   0  23  -1   -0.15    1.18
   0 -23   1    0.01    0.37
   0 -23   1   -0.56    1.11
   0  22  -1   -0.72    1.02
   0  22  -1    2.57    1.41
   0 -22   1   -0.05    1.09
   0 -22   1   -0.92    0.38
   0  21  -1    3.95    1.04
   0  21  -1    1.52    1.04
   0 -21   1    3.45    0.54
   0 -21   1    4.47    1.36
   0  20  -1    1.17    1.03
   0  20  -1   -1.75    0.98
   0 -20   1   -0.02    1.15
   0 -20   1   -0.60    0.40
   0  19  -1    0.36    1.13
   0  19  -1    1.06    1.02
   0 -19   1   -0.11    0.40
   0 -19   1    0.11    0.95
   0  18  -1    0.13    0.80
   0  18  -1    1.32    0.96
   0 -18   1    0.44    0.90
   0 -18   1   -0.36    0.40
   0  17  -1    1.17    0.70
   0  17  -1   -0.51    0.63
   0  17  -1    0.26    0.71
   0 -17   1   -0.15    0.39
   0 -17   1   -0.98    0.79
   0  16  -1   -0.28    0.61
   0  16  -1   -1.08    0.87
   0  16  -1    0.48    0.83
   0 -16   1   -0.57    0.77
   0 -16   1    0.51    0.69
   0 -16   1    0.02    0.37
   0  15  -1    1.47    0.65
   0  15  -1    2.25    0.84
   0  15  -1    2.01    0.87
   0 -15   1    1.22    0.42
   0 -15   1    0.34    0.81
   0 -15   1    0.99    0.69
   0  14  -1    1.06    0.77
   0  14  -1   -0.31    0.56
   0  14  -1    1.62    0.94
   0  14  -1   -0.92    0.54
   0 -14   1    0.88    0.77
   0 -14   1   -0.18    0.75
   0 -14   1   -0.57    0.37
   0  13  -1    0.99    0.78
   0  13  -1    0.02    0.85
   0  13  -1    0.04    0.56
   0  13  -1   -1.25    0.66
   0 -13   1    0.13    0.76
   0 -13   1   -0.18    0.85
   0 -13   1    0.48    0.61
   0 -13   1    0.18    0.37
   0  12  -1    0.10    0.62
   0  12  -1    0.18    0.60
   0  12  -1    0.69    0.71
   0  12  -1    0.12    0.65
   0 -12   1    0.00    0.38
   0 -12   1   -0.36    0.71
   0 -12   1    0.46    0.56
   0 -12   1    0.96    0.72
   0  11  -1    7.90    0.92
   0  11  -1    8.73    1.02
   0  11  -1    6.38    1.02
   0  11  -1    8.66    1.13
   0  11  -1    8.31    1.17
   0 -11   1    6.85    1.01
   0 -11   1    8.16    1.02
   0 -11   1    6.51    0.70
   0 -11   1    7.51    0.96
   0 -11   1    6.90    1.00
   0  10  -1   -0.34    0.70
   0  10  -1    1.04    0.65
   0  10  -1    0.16    0.57
   0  10  -1   -0.01    0.49
   0  10  -1    0.00    0.48
   0 -10   1    0.58    0.60
   0 -10   1   -1.37    0.35
   0 -10   1    0.52    0.53
   0 -10   1   -0.43    0.64
   0 -10   1   -0.24    0.48
   0   9  -1   25.89    2.06
   0   9  -1   29.31    1.95
   0   9  -1   27.96    2.16
   0   9  -1   28.05    2.09
   0   9  -1   29.45    2.02
   0  -9   1   26.53    2.05
   0  -9   1   27.30    1.97
   0  -9   1   30.79    2.06
   0  -9   1   28.34    2.03
   0  -9   1   27.33    1.80
   0   8  -1    0.19    0.60
   0   8  -1    0.57    0.56
   0   8  -1   -0.67    0.44
   0   8  -1   -0.07    0.66
   0   8  -1   -0.31    0.41
   0  -8   1   -0.37    0.47
   0  -8   1    0.23    0.58
   0  -8   1   -0.45    0.32
   0  -8   1   -0.32    0.45
   0  -8   1    0.06    0.43
   0   7  -1    5.64    0.78
   0   7  -1    4.90    0.70
   0   7  -1    4.91    0.61
   0   7  -1    3.58    0.66
   0   7  -1    3.45    0.69
   0  -7   1    3.58    0.56
   0  -7   1    3.54    0.44
   0  -7   1    4.09    0.78
   0  -7   1    3.38    0.70
   0  -7   1    3.18    0.69
   0   6  -1   -0.04    0.49
   0   6  -1   -0.18    0.42
   0   6  -1   -0.57    0.38
   0   6  -1    1.08    0.51
   0   6  -1   -0.29    0.39
   0  -6   1   -0.17    0.28
   0  -6   1   -0.63    0.51
   0  -6   1   -0.43    0.37
   0  -6   1   -0.33    0.56
   0  -6   1    1.02    0.52
   0   5  -1    5.27    0.52
   0   5  -1    4.66    0.61
   0   5  -1    4.85    0.59
   0   5  -1    4.92    0.57
   0   5  -1    5.38    0.62
   0   5  -1    4.93    0.44
   0  -5   1    4.35    0.45
   0  -5   1    4.27    0.61
   0  -5   1    4.38    0.62
   0  -5   1    4.55    0.53
   0  -5   1    5.73    0.69
   0   4  -1    0.14    0.32
   0   4  -1   -0.31    0.24
   0   4  -1   -0.33    0.20
   0   4  -1   -0.15    0.16
   0   4  -1    0.30    0.34
   0   4  -1    0.28    0.17
   0  -4   1    0.22    0.28
   0  -4   1   -0.38    0.20
   0  -4   1    0.20    0.35
   0  -4   1   -0.20    0.31
   0  -4   1    0.09    0.18
   0   3  -1   -0.16    0.11
   0   3  -1    0.07    0.17
   0   3  -1   -0.13    0.10
   0   3  -1   -0.15    0.14
   0   3  -1    0.26    0.18
   0  -3   1   -0.01    0.11
   0  -3   1    0.20    0.13
   0  -3   1   -0.01    0.12
   0  -3   1    0.63    0.24
   0   2  -1   -0.08    0.06
   0   2  -1    0.19    0.12
   0  -2   1   -0.18    0.11
   0  -2   1   -0.05    0.12
   0  -2  -1    0.06    0.13
   0  -2  -1    0.00    0.12
   0   2   1    0.14    0.09
   0   2   1    0.03    0.07
   0  -3  -1    0.01    0.11
   0  -3  -1    0.01    0.21
   0  -3  -1    0.03    0.17
   0  -3  -1    1.04    0.25
   0   3   1    0.01    0.16
   0   3   1    0.13    0.15
   0   3   1    0.14    0.20
   0   3   1   -0.06    0.12
   0  -4  -1   -0.12    0.20
   0  -4  -1   -0.38    0.25
   0  -4  -1   -0.62    0.31
   0  -4  -1    0.23    0.21
   0   4   1   -0.25    0.23
   0   4   1   -0.40    0.22
   0   4   1    0.04    0.21
   0   4   1    0.13    0.21
   0  -5  -1    4.80    0.66
   0  -5  -1    4.03    0.60
   0  -5  -1    3.81    0.59
   0  -5  -1    4.82    0.51
   0   5   1    4.63    0.57
   0   5   1    4.36    0.57
   0   5   1    4.63    0.56
   0   5   1    4.34    0.50
   0   5   1    3.85    0.53
   0  -6  -1   -0.07    0.46
   0  -6  -1   -0.60    0.49
   0  -6  -1   -0.34    0.58
   0  -6  -1    0.06    0.54
   0   6   1    0.75    0.47
   0   6   1   -0.58    0.46
   0   6   1    0.37    0.56
   0   6   1    0.02    0.55
   0   6   1   -0.26    0.38
   0  -7  -1    3.20    0.76
   0  -7  -1    3.78    0.69
   0  -7  -1    2.90    0.72
   0  -7  -1    3.54    0.59
   0   7   1    3.51    0.62
   0   7   1    3.32    0.66
   0   7   1    4.16    0.66
   0   7   1    4.93    0.61
   0   7   1    4.35    0.69
   0  -8  -1    1.04    0.51
   0  -8  -1   -0.39    0.55
   0  -8  -1   -0.29    0.63
   0  -8  -1    0.08    0.47
   0   8   1   -0.35    0.53
   0   8   1    0.20    0.55
   0   8   1    0.33    0.66
   0   8   1    0.12    0.46
   0   8   1   -0.16    0.46
   0  -9  -1   28.98    2.01
   0  -9  -1   29.73    2.06
   0  -9  -1   27.34    2.02
   0  -9  -1   25.07    1.99
   0   9   1   28.32    2.15
   0   9   1   26.83    2.02
   0   9   1   29.42    1.96
   0   9   1   28.45    2.09
   0   9   1   29.26    2.01
   0 -10  -1    0.98    0.78
   0 -10  -1    1.86    0.79
   0 -10  -1    0.15    0.57
   0 -10  -1    1.00    0.67
   0  10   1    1.17    0.78
   0  10   1    0.45    0.61
   0  10   1    0.51    0.72
   0  10   1   -0.20    0.59
   0  10   1   -1.28    0.57
   0 -11  -1    7.40    0.96
   0 -11  -1    8.83    1.05
   0 -11  -1    7.76    1.03
   0 -11  -1    7.79    1.13
   0  11   1    9.16    1.04
   0  11   1    8.81    1.07
   0  11   1    8.46    1.17
   0  11   1    8.35    0.96
   0  11   1    7.08    1.01
   0 -12  -1   -0.51    0.79
   0 -12  -1   -0.27    0.62
   0 -12  -1   -0.53    0.66
   0  12   1    0.85    0.69
   0  12   1   -1.33    0.55
   0  12   1   -0.61    0.65
   0  12   1   -0.38    0.81
   0 -13  -1    0.03    0.70
   0 -13  -1   -0.41    0.66
   0 -13  -1   -0.75    0.81
   0 -13  -1   -0.06    0.35
   0  13   1    0.51    0.63
   0  13   1    0.40    0.86
   0  13   1    0.40    0.71
   0  13   1    0.93    0.68
   0 -14  -1   -0.60    0.35
   0 -14  -1   -0.28    0.86
   0 -14  -1    0.88    0.73
   0 -14  -1   -0.18    0.70
   0  14   1   -2.12    0.75
   0  14   1    0.90    0.60
   0  14   1    0.94    0.71
   0  14   1   -0.35    0.64
   0 -15  -1    1.34    0.89
   0 -15  -1    2.55    0.44
   0 -15  -1    1.55    0.91
   0 -15  -1    1.20    0.97
   0  15   1    1.88    0.80
   0  15   1    2.45    0.86
   0  15   1    0.86    0.72
   0  15   1    2.29    0.81
   0 -16  -1    0.15    0.93
   0 -16  -1   -0.14    0.73
   0 -16  -1   -0.03    0.34
   0  16   1    0.02    0.70
   0  16   1    0.71    0.79
   0  16   1   -0.39    0.76
   0 -17  -1   -0.21    0.36
   0 -17  -1    0.96    0.82
   0  17   1    0.88    0.79
   0  17   1    0.44    0.87
   0  17   1   -0.20    0.71
   0 -18  -1    0.24    0.84
   0 -18  -1   -0.32    0.37
   0  18   1    0.53    0.77
   0  18   1    0.16    0.87
   0  18   1    0.58    1.06
   0 -19  -1    0.59    0.91
   0 -19  -1    0.62    0.40
   0  19   1    1.07    1.20
   0  19   1    0.56    0.92
   0  19   1   -0.09    0.84
   0 -20  -1   -0.67    0.36
   0 -20  -1    0.77    0.92
   0  20   1   -0.73    0.90
   0  20   1   -0.42    0.77
   0  20   1   -0.10    1.12
   0 -21  -1    2.97    0.48
   0 -21  -1    3.12    1.07
   0  21   1    1.86    1.10
   0  21   1    0.72    1.22
   0  21   1    1.93    1.11
   0 -22  -1   -0.86    0.36
   0 -22  -1   -0.63    1.13
   0  22   1    0.26    0.92
   0  22   1    0.33    1.08
   0  22   1   -0.87    0.90
   0 -23  -1    1.24    0.39
   0 -23  -1    0.61    0.36
   0 -23  -1   -0.19    1.27
   0  23   1    0.90    1.16
   0  23   1    1.02    1.03
   0 -24  -1   -0.78    1.11
   0  24   1    2.90    1.47
   0  24   1   -0.94    1.13
   0 -25  -1    2.69    1.26
   0  25   1    5.66    1.71
   0  25   1    4.21    1.45
   0 -26  -1   -0.02    1.14
   0  26   1   -3.04    1.41
   0  26   1   -0.44    1.20
   0 -27  -1    1.00    1.25
   0  27   1   -0.81    1.33
   0  27   1    1.38    1.59
   0 -28  -1   -1.72    1.16
   0  28   1   -0.71    1.26
   0  28   1    0.99    1.23
   0 -29  -1    0.52    1.43
   0  29   1   -0.67    1.18
   0  29   1    1.36    1.48
   0 -30  -1    0.31    1.53
   0  30   1   -1.21    1.64
   0  30   1    3.09    1.66
   0 -31  -1    1.29    1.64
   0  31   1    0.18    1.49
   0  31   1    1.43    1.87
   0 -32  -1   -0.66    1.34
   0  32   1   -1.83    1.72
   0  32   1   -0.67    1.52
   0 -33  -1    2.42    1.55
   0  33   1   -0.17    1.90
   0  33   1   -0.34    1.68
   0 -34  -1    2.00    1.60
   0  34   1    0.46    1.52
   0  34   1    1.72    2.12
   0  34  -2   28.19    3.66
   0  34  -2   26.98    3.42
   0 -34   2   27.36    3.22
   0  33  -2    1.21    1.43
   0  33  -2    2.96    1.95
   0 -33   2    1.44    1.69
   0 -33   2   -0.63    2.01
   0  32  -2   10.05    2.50
   0  32  -2   14.06    2.51
   0 -32   2   13.77    2.30
   0 -32   2   12.48    2.73
   0  31  -2   -1.33    1.70
   0  31  -2    1.53    1.61
   0 -31   2   -0.26    1.46
   0  30  -2    8.54    2.08
   0  30  -2    9.92    2.33
   0 -30   2    9.57    1.97
   0  29  -2   -0.21    1.46
   0  29  -2    0.36    1.21
   0 -29   2   -0.10    1.37
   0  28  -2    0.89    1.55
   0  28  -2    1.56    1.63
   0 -28   2    2.39    1.52
   0  27  -2    1.28    1.38
   0  27  -2   -3.47    1.37
   0 -27   2   -0.96    1.29
   0  26  -2    2.28    1.40
   0  26  -2   -0.51    1.44
   0 -26   2    3.43    1.53
   0  25  -2    0.92    1.26
   0  25  -2    0.73    1.12
   0 -25   2   -1.89    1.16
   0  24  -2   98.83    6.66
   0  24  -2   96.77    6.75
   0 -24   2   96.45    5.84
   0 -24   2   95.05    6.60
   0  23  -2    1.14    1.30
   0  23  -2    2.43    1.45
   0 -23   2   -1.14    0.40
   0 -23   2   -1.09    1.16
   0  22  -2   56.54    4.47
   0  22  -2   58.19    4.48
   0 -22   2   66.02    4.49
   0 -22   2   63.33    3.82
   0  21  -2   -0.30    1.18
   0  21  -2    0.99    1.10
   0 -21   2    0.65    0.45
   0 -21   2    0.65    1.12
   0  20  -2   26.93    2.43
   0  20  -2   26.55    2.56
   0 -20   2   25.42    2.33
   0 -20   2   24.66    1.74
   0  19  -2   -0.46    0.69
   0  19  -2    0.03    0.84
   0 -19   2   -0.75    0.95
   0 -19   2   -0.57    0.43
   0  18  -2   10.97    1.60
   0  18  -2   11.89    1.73
   0 -18   2   11.62    1.55
   0 -18   2   12.98    1.05
   0  17  -2   -0.26    0.67
   0  17  -2   -0.61    0.84
   0 -17   2   -1.51    0.59
   0 -17   2   -1.44    0.82
   0 -17   2    0.16    0.40
   0  16  -2   13.42    1.67
   0  16  -2   12.21    1.53
   0 -16   2   11.59    1.00
   0 -16   2    9.60    1.42
   0 -16   2   14.53    1.38
   0  15  -2   -0.02    0.69
   0  15  -2   -0.42    0.77
   0 -15   2   -0.64    0.68
   0 -15   2    0.85    0.43
   0 -15   2    0.61    0.84
   0  14  -2   94.82    5.99
   0  14  -2   89.23    6.05
   0 -14   2   86.69    5.78
   0 -14   2   95.34    5.96
   0 -14   2   97.67    5.65
   0  13  -2    0.10    0.71
   0  13  -2   -0.18    0.61
   0  13  -2    0.08    0.56
   0 -13   2    0.40    0.42
   0 -13   2   -0.45    0.62
   0 -13   2   -0.13    0.60
   0  12  -2    6.28    1.17
   0  12  -2    9.66    1.17
   0  12  -2    7.27    1.13
   0 -12   2    7.37    1.11
   0 -12   2    8.48    1.15
   0 -12   2    8.39    0.98
   0 -12   2    8.78    0.80
   0  11  -2    0.15    0.71
   0  11  -2    0.16    0.74
   0  11  -2    0.40    0.47
   0  11  -2    0.03    0.65
   0  11  -2    1.11    0.79
   0 -11   2   -0.49    0.46
   0 -11   2    0.70    0.72
   0 -11   2    0.65    0.41
   0 -11   2    1.22    0.60
   0 -11   2    0.72    0.75
   0  10  -2  414.76   24.81
   0  10  -2  399.73   24.78
   0  10  -2  370.29   24.63
   0  10  -2  436.44   24.76
   0  10  -2  448.08   24.80
   0 -10   2  424.09   24.76
   0 -10   2  425.41   24.66
   0 -10   2  443.13   24.82
   0 -10   2  404.64   24.77
   0 -10   2  404.47   24.57
   0   9  -2   -0.33    0.52
   0   9  -2   -0.45    0.47
   0   9  -2   -0.60    0.60
   0   9  -2   -0.08    0.32
   0   9  -2   -0.01    0.67
   0  -9   2    0.68    0.45
   0  -9   2    0.19    0.37
   0  -9   2   -0.52    0.64
   0  -9   2   -0.32    0.68
   0  -9   2   -0.34    0.64
   0   8  -2    7.94    0.90
   0   8  -2    9.15    0.97
   0   8  -2    7.90    0.98
   0   8  -2    7.71    0.70
   0   8  -2    9.26    0.91
   0  -8   2    9.32    0.94
   0  -8   2    8.03    1.01
   0  -8   2    6.64    0.79
   0  -8   2    7.51    0.73
   0  -8   2    7.96    0.99
   0   7  -2    0.14    0.59
   0   7  -2   -0.47    0.42
   0   7  -2   -0.21    0.32
   0   7  -2    1.02    0.61
   0   7  -2    1.18    0.67
   0  -7   2    0.07    0.47
   0  -7   2    0.07    0.42
   0  -7   2   -0.18    0.45
   0  -7   2    0.53    0.61
   0  -7   2   -0.10    0.36
   0   6  -2   69.42    4.68
   0   6  -2   63.45    4.67
   0   6  -2   86.22    4.72
   0   6  -2   77.80    4.71
   0   6  -2   80.93    4.58
   0  -6   2   73.53    4.59
   0  -6   2   76.19    4.58
   0  -6   2   81.57    4.71
   0  -6   2   80.97    4.72
   0  -6   2   71.78    4.68
   0   5  -2    0.02    0.36
   0   5  -2    0.20    0.32
   0   5  -2   -0.09    0.46
   0   5  -2    0.24    0.50
   0  -5   2    0.57    0.52
   0  -5   2    0.33    0.52
   0  -5   2   -0.09    0.31
   0  -5   2    0.61    0.50
   0  -5   2    0.28    0.29
   0   4  -2    0.90    0.27
   0   4  -2    0.15    0.34
   0   4  -2    0.85    0.42
   0   4  -2    0.59    0.34
   0  -4   2    0.85    0.40
   0  -4   2    0.51    0.40
   0  -4   2    0.83    0.29
   0  -4   2    0.82    0.42
   0  -4   2    0.93    0.24
   0   3  -2   -0.26    0.21
   0   3  -2    0.06    0.17
   0   3  -2    0.06    0.20
   0   3  -2    0.04    0.18
   0  -3   2   -0.49    0.24
   0  -3   2    0.14    0.16
   0  -3   2    0.40    0.29
   0  -3   2    0.46    0.23
   0   2  -2    0.12    0.12
   0   2  -2   -0.22    0.13
   0   2  -2    0.42    0.20
   0   2  -2    0.09    0.11
   0   2  -2   -0.16    0.14
   0  -2   2    0.04    0.14
   0  -2   2   -0.09    0.13
   0  -2   2   -0.02    0.14
   0  -2   2    0.04    0.12
   0  -2   2    0.03    0.11
   0  -2   2   -0.02    0.14
   0   1  -2    0.00    0.09
   0   1  -2   -0.09    0.10
   0   1  -2   -0.02    0.09
   0   1  -2   -0.13    0.06
   0  -1   2    0.15    0.14
   0  -1   2   -0.01    0.11
   0  -1   2   -0.08    0.07
   0   0  -2    0.07    0.12
   0   0  -2    0.00    0.09
   0   0   2    0.00    0.11
   0   0   2    0.00    0.10
   0  -1  -2   -0.16    0.12
   0  -1  -2   -0.03    0.08
   0  -1  -2   -0.18    0.11
   0   1   2    0.05    0.09
   0   1   2   -0.01    0.10
   0   1   2    0.06    0.10
   0  -2  -2   -0.07    0.09
   0  -2  -2    0.03    0.15
   0  -2  -2    0.02    0.10
   0  -2  -2    0.10    0.15
   0  -2  -2   -0.29    0.13
   0  -2  -2   -0.04    0.10
   0  -2  -2   -0.01    0.09
   0   2   2   -0.01    0.11
   0   2   2    0.09    0.12
   0   2   2    0.14    0.13
   0   2   2    0.11    0.12
   0   2   2   -0.11    0.15
   0   2   2    0.05    0.18
   0  -3  -2    0.20    0.15
   0  -3  -2    0.29    0.21
   0  -3  -2    0.10    0.15
   0  -3  -2    0.11    0.26
   0  -3  -2    0.15    0.23
   0  -3  -2    0.44    0.22
   0   3   2   -0.10    0.15
   0   3   2   -0.02    0.25
   0   3   2   -0.22    0.21
   0   3   2    0.34    0.21
   0   3   2    0.12    0.21
   0  -4  -2    0.44    0.25
   0  -4  -2    0.65    0.31
   0  -4  -2    0.37    0.43
   0  -4  -2    0.35    0.34
   0   4   2    0.20    0.25
   0   4   2    0.78    0.36
   0   4   2    1.23    0.39
   0   4   2    0.71    0.39
   0   4   2    1.07    0.26
   0  -5  -2    0.54    0.52
   0  -5  -2    0.00    0.46
   0  -5  -2    0.09    0.34
   0  -5  -2   -0.73    0.34
   0   5   2    0.32    0.32
   0   5   2    0.58    0.47
   0   5   2   -0.05    0.46
   0   5   2   -0.59    0.33
   0  -6  -2   73.30    4.78
   0  -6  -2   77.78    4.79
   0  -6  -2   76.40    4.70
   0  -6  -2   79.79    4.79
   0   6   2   80.23    4.70
   0   6   2   77.73    4.78
   0   6   2   77.31    4.76
   0   6   2   77.40    4.81
   0  -7  -2   -1.48    0.59
   0  -7  -2    0.24    0.45
   0  -7  -2    0.27    0.47
   0  -7  -2    0.25    0.45
   0   7   2   -0.19    0.44
   0   7   2   -0.03    0.57
   0   7   2    0.36    0.40
   0   7   2    0.56    0.64
   0   7   2   -0.35    0.46
   0  -8  -2    6.84    0.87
   0  -8  -2    7.31    1.01
   0  -8  -2    8.97    0.98
   0  -8  -2    7.04    0.84
   0   8   2    8.34    0.96
   0   8   2    8.76    0.94
   0   8   2    7.82    0.80
   0   8   2    8.15    0.99
   0   8   2    7.22    0.86
   0  -9  -2    0.29    0.71
   0  -9  -2    0.40    0.50
   0  -9  -2   -0.76    0.47
   0  -9  -2   -0.06    0.65
   0   9   2   -0.89    0.59
   0   9   2   -0.45    0.43
   0   9   2   -0.78    0.69
   0   9   2   -0.01    0.49
   0   9   2   -0.87    0.53
   0 -10  -2  413.75   24.98
   0 -10  -2  429.49   25.05
   0 -10  -2  445.42   25.13
   0 -10  -2  393.89   25.07
   0  10   2  444.00   25.10
   0  10   2  442.80   24.99
   0  10   2  409.29   25.10
   0  10   2  415.28   25.05
   0  10   2  402.39   25.03
   0 -11  -2    0.69    0.65
   0 -11  -2    0.65    0.61
   0 -11  -2    0.16    0.69
   0 -11  -2    1.15    0.82
   0  11   2    0.80    0.75
   0  11   2    0.45    0.59
   0  11   2   -0.19    0.60
   0  11   2    0.44    0.65
   0  11   2   -0.44    0.59
   0 -12  -2    8.57    1.22
   0 -12  -2    9.31    1.04
   0 -12  -2   11.40    1.22
   0  12   2    9.34    1.06
   0  12   2    8.97    1.12
   0  12   2    6.37    1.04
   0  12   2    8.25    1.24
   0 -13  -2    1.13    0.67
   0 -13  -2   -0.77    0.80
   0 -13  -2   -0.30    0.69
   0  13   2    1.05    0.71
   0  13   2   -0.07    0.83
   0  13   2    0.02    0.69
   0  13   2   -0.99    0.55
   0 -14  -2   99.25    6.20
   0 -14  -2  101.70    6.26
   0 -14  -2   97.21    6.33
   0  14   2   97.13    6.39
   0  14   2   99.27    6.23
   0  14   2  105.09    6.17
   0  14   2   91.09    6.22
   0 -15  -2   -0.59    0.62
   0 -15  -2   -0.73    0.67
   0  15   2   -0.31    0.67
   0  15   2   -1.05    0.66
   0  15   2    0.68    0.64
   0  15   2    0.52    0.90
   0 -16  -2   11.65    1.32
   0 -16  -2   12.82    1.47
   0 -16  -2   10.56    0.92
   0  16   2    8.52    1.47
   0  16   2   13.78    1.43
   0  16   2   12.31    1.42
   0 -17  -2   -0.63    0.84
   0 -17  -2    0.32    0.35
   0 -17  -2   -0.59    0.68
   0  17   2   -0.16    0.74
   0  17   2   -1.06    0.77
   0  17   2   -0.50    0.94
   0 -18  -2   13.48    1.01
   0 -18  -2   12.64    1.59
   0 -18  -2   10.87    1.43
   0  18   2   10.78    1.52
   0  18   2   11.49    1.74
   0  18   2   12.46    1.57
   0 -19  -2   -1.65    0.76
   0 -19  -2   -0.44    0.76
   0 -19  -2   -0.24    0.37
   0  19   2   -1.17    0.72
   0  19   2   -1.08    0.83
   0  19   2    0.20    0.84
   0 -20  -2   24.09    1.63
   0 -20  -2   26.15    2.26
   0  20   2   23.17    2.23
   0  20   2   25.09    2.16
   0  20   2   18.88    2.31
   0 -21  -2   -1.82    0.88
   0 -21  -2    0.14    0.38
   0 -21  -2    0.17    0.40
   0  21   2    0.54    0.91
   0  21   2   -0.87    0.90
   0  21   2    0.23    0.90
   0 -22  -2   61.74    3.89
   0 -22  -2   68.80    3.92
   0 -22  -2   65.10    4.45
   0  22   2   57.32    4.59
   0  22   2   62.30    4.55
   0  22   2   60.49    4.48
   0 -23  -2    0.07    0.41
   0 -23  -2    0.53    0.38
   0 -23  -2    0.83    1.07
   0  23   2   -0.32    1.42
   0  23   2    0.43    1.05
   0  23   2    0.31    1.12
   0 -24  -2   97.14    6.39
   0 -24  -2   94.79    5.84
   0  24   2   77.52    6.57
   0  24   2  101.47    6.38
   0  24   2  103.27    6.52
   0 -25  -2    0.75    1.26
   0  25   2    3.76    1.56
   0  25   2    1.02    1.23
   0 -26  -2    3.69    1.31
   0  26   2   -0.10    1.53
   0  26   2    0.88    1.28
   0 -27  -2    0.53    1.15
   0  27   2   -0.51    1.52
   0  27   2    0.23    1.29
   0 -28  -2    2.49    1.29
   0  28   2    1.01    1.24
   0  28   2    1.17    1.42
   0 -29  -2    0.38    1.48
   0  29   2    0.14    1.40
   0  29   2   -0.87    1.13
   0 -30  -2    9.26    1.91
   0  30   2    6.03    2.16
   0  30   2   10.50    2.06
   0 -31  -2   -0.31    1.26
   0  31   2    0.90    1.69
   0  31   2   -1.12    1.69
   0 -32  -2   16.19    2.30
   0  32   2   14.57    2.77
   0  32   2   12.91    2.36
   0 -33  -2    1.28    1.70
   0  33   2   -2.31    1.86
   0  33   2    1.27    1.63
   0 -34  -2   35.73    3.38
   0  34   2   28.18    3.39
   0  34   2   20.61    3.46
   0  34  -3   -2.54    1.76
   0  34  -3   -3.90    1.85
   0 -34   3   -0.23    1.69
   0 -34   3    4.54    1.95
   0  33  -3   -0.59    1.40
   0  33  -3   -3.36    1.57
   0 -33   3    0.78    2.06
   0 -33   3    0.80    1.73
   0  32  -3   -0.31    1.73
   0  32  -3    2.12    1.92
   0 -32   3   -1.11    1.96
   0 -32   3   -0.73    1.60
   0  31  -3   -1.90    1.52
   0  31  -3    0.77    1.71
   0 -31   3    0.67    1.62
   0 -31   3    3.44    2.01
   0  30  -3    0.80    1.67
   0  30  -3   -2.77    1.65
   0 -30   3    0.12    1.34
   0 -30   3    1.71    1.56
   0  29  -3    1.55    1.58
   0  29  -3   -2.23    1.11
   0 -29   3    2.27    1.54
   0  28  -3   -1.01    1.33
   0  28  -3   -2.47    1.45
   0 -28   3   -1.26    1.38
   0  27  -3    4.75    1.86
   0  27  -3    6.65    1.80
   0 -27   3    6.17    1.71
   0  26  -3   -1.62    1.36
   0  26  -3    0.66    1.13
   0 -26   3   -1.18    1.26
   0  25  -3   12.21    2.14
   0  25  -3   13.25    2.04
   0 -25   3   14.05    2.15
   0  24  -3    0.15    1.36
   0  24  -3    0.12    1.26
   0 -24   3   -1.96    1.23
   0 -24   3   -0.11    0.44
   0  23  -3   -0.32    1.20
   0  23  -3   -0.11    1.02
   0 -23   3    0.26    0.50
   0 -23   3   -0.38    1.22
   0  22  -3    1.04    0.94
   0  22  -3   -0.75    1.23
   0 -22   3    0.03    1.15
   0 -22   3   -0.76    0.46
   0  21  -3   21.62    2.13
   0  21  -3   19.90    2.27
   0 -21   3   19.42    1.47
   0 -21   3   19.73    2.18
   0  20  -3    1.19    1.18
   0  20  -3    0.48    1.07
   0 -20   3   -0.52    0.45
   0 -20   3    1.89    1.10
   0  19  -3    1.70    1.08
   0  19  -3   -0.15    1.05
   0 -19   3   -0.78    0.45
   0 -19   3    2.24    1.08
   0  18  -3    0.02    1.06
   0  18  -3    2.37    1.03
   0 -18   3   -0.13    0.47
   0 -18   3    0.41    0.93
   0 -18   3   -0.12    0.77
   0  17  -3    0.23    0.94
   0  17  -3   -2.13    0.90
   0 -17   3    0.24    0.61
   0 -17   3   -0.80    0.90
   0 -17   3    0.79    0.47
   0  16  -3    0.02    0.93
   0  16  -3    0.36    0.63
   0 -16   3   -0.03    0.44
   0 -16   3    0.81    0.88
   0 -16   3   -0.09    0.66
   0  15  -3    6.64    1.17
   0  15  -3    4.79    1.02
   0 -15   3    5.12    0.86
   0 -15   3    4.96    0.68
   0 -15   3    5.73    1.11
   0  14  -3   -2.05    0.73
   0  14  -3    0.14    0.86
   0 -14   3   -0.07    0.55
   0 -14   3    0.08    0.83
   0 -14   3    0.42    0.47
   0  13  -3   -0.95    0.82
   0  13  -3   -0.54    0.77
   0 -13   3    0.06    0.58
   0 -13   3    1.72    0.87
   0 -13   3    0.27    0.48
   0  12  -3   -1.27    0.70
   0  12  -3   -0.48    0.79
   0  12  -3    0.71    0.77
   0 -12   3    0.49    0.82
   0 -12   3    0.80    0.55
   0 -12   3    1.04    0.81
   0 -12   3   -0.77    0.43
   0  11  -3   23.77    1.62
   0  11  -3   18.00    1.80
   0  11  -3   24.13    1.96
   0  11  -3   25.44    1.84
   0  11  -3   27.38    1.93
   0 -11   3   25.50    2.01
   0 -11   3   23.07    1.70
   0 -11   3   23.93    1.63
   0 -11   3   22.24    1.82
   0 -11   3   24.65    1.96
   0  10  -3    0.66    0.54
   0  10  -3    0.24    0.39
   0  10  -3   -0.13    0.50
   0  10  -3   -0.96    0.47
   0  10  -3   -0.37    0.50
   0 -10   3    0.27    0.54
   0 -10   3   -0.19    0.47
   0 -10   3   -0.01    0.55
   0 -10   3    0.27    0.70
   0 -10   3   -0.18    0.43
   0   9  -3    0.74    0.71
   0   9  -3    0.02    0.69
   0   9  -3    0.20    0.40
   0   9  -3    0.29    0.66
   0   9  -3   -0.64    0.46
   0  -9   3   -1.16    0.64
   0  -9   3    0.07    0.44
   0  -9   3    0.53    0.45
   0  -9   3    0.13    0.70
   0  -9   3   -0.01    0.70
   0   8  -3   -0.98    0.63
   0   8  -3    0.67    0.51
   0   8  -3    0.92    0.53
   0   8  -3    0.19    0.65
   0   8  -3   -0.16    0.36
   0  -8   3   -0.08    0.65
   0  -8   3    0.09    0.43
   0  -8   3    0.88    0.70
   0  -8   3   -0.53    0.46
   0  -8   3    0.13    0.44
   0   7  -3    5.34    0.81
   0   7  -3    4.13    0.82
   0   7  -3    5.28    0.84
   0   7  -3    5.37    0.58
   0  -7   3    4.45    0.54
   0  -7   3    4.68    0.82
   0  -7   3    5.09    0.83
   0  -7   3    3.58    0.60
   0  -7   3    5.56    0.84
   0   6  -3   -0.52    0.39
   0   6  -3   -0.06    0.38
   0   6  -3   -1.35    0.55
   0   6  -3    0.26    0.62
   0  -6   3   -0.21    0.43
   0  -6   3    0.70    0.46
   0  -6   3   -0.14    0.32
   0  -6   3   -0.22    0.43
   0  -6   3    0.70    0.64
   0   5  -3    5.28    0.69
   0   5  -3    6.09    0.61
   0   5  -3    5.68    0.69
   0   5  -3    4.93    0.75
   0  -5   3    6.64    0.75
   0  -5   3    6.07    0.79
   0  -5   3    4.28    0.61
   0  -5   3    4.14    0.65
   0   4  -3    0.75    0.46
   0   4  -3    0.25    0.38
   0   4  -3    0.47    0.38
   0   4  -3   -0.59    0.48
   0  -4   3    0.62    0.36
   0  -4   3   -0.16    0.35
   0  -4   3   -0.22    0.40
   0  -4   3    0.48    0.38
   0   3  -3    3.64    0.49
   0   3  -3    0.11    0.32
   0   3  -3    0.37    0.26
   0   3  -3    0.55    0.26
   0   3  -3    3.22    0.41
   0  -3   3    1.00    0.28
   0  -3   3    1.12    0.37
   0  -3   3    1.93    0.35
   0  -3   3    2.96    0.41
   0  -3   3    3.80    0.41
   0   2  -3    0.39    0.30
   0   2  -3   -0.04    0.19
   0   2  -3   -0.33    0.25
   0   2  -3    0.11    0.17
   0   2  -3    0.10    0.20
   0   2  -3    0.13    0.15
   0  -2   3   -0.20    0.29
   0  -2   3    0.19    0.25
   0  -2   3   -0.12    0.14
   0  -2   3   -0.16    0.21
   0  -2   3   -0.13    0.21
   0  -2   3    0.05    0.19
   0  -2   3   -0.03    0.12
   0   1  -3    0.19    0.23
   0   1  -3    0.00    0.18
   0   1  -3   -0.10    0.14
   0   1  -3    0.03    0.18
   0   1  -3    0.26    0.22
   0   1  -3   -0.07    0.13
   0  -1   3    0.32    0.18
   0  -1   3   -0.06    0.14
   0  -1   3   -0.11    0.18
   0  -1   3    0.15    0.22
   0  -1   3    0.00    0.13
   0   0  -3   -0.15    0.14
   0   0  -3    0.07    0.18
   0   0  -3    0.10    0.22
   0   0  -3   -0.10    0.12
   0   0  -3   -0.07    0.14
   0   0  -3    0.16    0.14
   0   0  -3   -0.15    0.10
   0   0   3   -0.12    0.11
   0   0   3   -0.18    0.18
   0   0   3   -0.23    0.21
   0   0   3    0.07    0.14
   0   0   3    0.06    0.14
   0  -1  -3    0.07    0.14
   0  -1  -3   -0.01    0.21
   0  -1  -3    0.03    0.18
   0  -1  -3   -0.08    0.13
   0  -1  -3    0.02    0.15
   0  -1  -3    0.24    0.24
   0   1   3   -0.01    0.18
   0   1   3    0.01    0.14
   0   1   3    0.21    0.17
   0   1   3    0.09    0.18
   0   1   3   -0.10    0.16
   0   1   3   -0.09    0.17
   0  -2  -3   -0.15    0.19
   0  -2  -3   -0.03    0.18
   0  -2  -3    0.19    0.23
   0  -2  -3    0.17    0.23
   0  -2  -3   -0.11    0.16
   0  -2  -3   -0.34    0.29
   0   2   3   -0.13    0.17
   0   2   3    0.33    0.23
   0   2   3   -0.08    0.19
   0   2   3    0.10    0.20
   0   2   3    0.24    0.18
   0   2   3    0.09    0.23
   0  -3  -3    3.41    0.44
   0  -3  -3    3.25    0.44
   0  -3  -3    3.86    0.47
   0  -3  -3    3.47    0.35
   0   3   3    1.93    0.48
   0   3   3    3.14    0.41
   0   3   3    3.43    0.41
   0  -4  -3    0.02    0.40
   0  -4  -3    0.16    0.26
   0  -4  -3   -0.31    0.38
   0  -4  -3    0.16    0.31
   0  -4  -3   -0.11    0.33
   0  -4  -3    0.36    0.38
   0   4   3   -0.10    0.41
   0   4   3    0.10    0.33
   0   4   3   -0.05    0.26
   0   4   3    0.00    0.40
   0   4   3    0.22    0.46
   0  -5  -3    4.81    0.58
   0  -5  -3    4.06    0.51
   0  -5  -3    4.67    0.61
   0  -5  -3    5.45    0.71
   0  -5  -3    5.70    0.68
   0   5   3    4.10    0.62
   0   5   3    6.04    0.71
   0   5   3    5.09    0.68
   0   5   3    4.84    0.68
   0   5   3    3.75    0.49
   0  -6  -3   -0.35    0.43
   0  -6  -3   -0.05    0.42
   0  -6  -3    0.21    0.61
   0  -6  -3    0.02    0.37
   0   6   3   -0.29    0.40
   0   6   3    0.51    0.59
   0   6   3   -0.14    0.55
   0   6   3    0.41    0.56
   0   6   3    0.07    0.36
   0  -7  -3    5.79    0.64
   0  -7  -3    4.88    0.70
   0  -7  -3    3.59    0.80
   0  -7  -3    4.07    0.81
   0   7   3    4.46    0.60
   0   7   3    4.35    0.70
   0   7   3    4.12    0.79
   0   7   3    4.38    0.79
   0   7   3    4.61    0.78
   0  -8  -3    0.49    0.43
   0  -8  -3    0.01    0.65
   0  -8  -3   -0.14    0.48
   0  -8  -3   -0.38    0.65
   0   8   3    0.45    0.65
   0   8   3    0.88    0.68
   0   8   3    0.21    0.40
   0   8   3   -1.37    0.59
   0  -9  -3    0.16    0.69
   0  -9  -3    0.46    0.73
   0  -9  -3    0.12    0.52
   0  -9  -3    0.07    0.50
   0   9   3    0.00    0.52
   0   9   3   -0.01    0.42
   0   9   3    0.04    0.68
   0   9   3   -1.19    0.49
   0   9   3   -0.67    0.46
   0 -10  -3   -1.15    0.70
   0 -10  -3   -0.27    0.49
   0 -10  -3    0.28    0.56
   0 -10  -3    0.52    0.56
   0  10   3   -0.25    0.72
   0  10   3   -0.49    0.52
   0  10   3    0.50    0.52
   0  10   3   -0.20    0.67
   0  10   3   -0.17    0.66
   0 -11  -3   22.10    1.93
   0 -11  -3   24.07    1.99
   0 -11  -3   23.72    1.91
   0 -11  -3   23.06    1.73
   0  11   3   22.36    1.85
   0  11   3   22.38    1.82
   0  11   3   23.73    1.93
   0  11   3   24.02    1.90
   0  11   3   25.62    1.72
   0 -12  -3    0.08    0.83
   0 -12  -3    0.10    0.73
   0 -12  -3    0.66    0.67
   0  12   3    0.50    0.63
   0  12   3   -2.18    0.71
   0  12   3   -0.71    0.67
   0  12   3   -0.51    0.59
   0 -13  -3   -0.69    0.75
   0 -13  -3   -1.07    0.66
   0 -13  -3    0.14    0.83
   0  13   3    0.52    0.75
   0  13   3   -0.44    0.82
   0  13   3   -0.26    0.61
   0  13   3   -0.08    0.65
   0 -14  -3   -0.22    0.64
   0 -14  -3    0.45    0.74
   0  14   3   -0.95    0.87
   0  14   3   -0.21    0.73
   0  14   3   -0.14    0.56
   0  14   3    0.38    0.69
   0 -15  -3    6.35    1.23
   0 -15  -3    3.99    0.88
   0  15   3    5.76    1.01
   0  15   3    4.63    1.18
   0  15   3    5.07    0.90
   0  15   3    6.25    0.97
   0 -16  -3   -0.96    0.90
   0 -16  -3   -1.66    0.60
   0  16   3   -1.16    0.66
   0  16   3   -0.95    0.63
   0  16   3   -0.30    0.73
   0  16   3    1.34    0.77
   0 -17  -3    0.07    0.74
   0 -17  -3    0.47    0.83
   0  17   3   -0.05    0.70
   0  17   3    1.16    0.82
   0  17   3    0.01    0.80
   0 -18  -3   -0.66    0.42
   0 -18  -3    0.03    0.80
   0 -18  -3   -0.79    0.72
   0  18   3   -0.13    0.79
   0  18   3   -0.47    0.69
   0  18   3   -0.95    0.76
   0 -19  -3   -0.08    0.42
   0 -19  -3    0.13    0.40
   0 -19  -3   -0.77    0.90
   0 -19  -3    1.37    0.90
   0  19   3    0.44    0.86
   0  19   3    0.87    0.91
   0  19   3    0.20    0.85
   0 -20  -3    0.00    0.39
   0 -20  -3   -0.63    0.83
   0 -20  -3    0.73    0.46
   0 -20  -3    0.33    0.82
   0  20   3   -0.93    0.84
   0  20   3    0.21    0.89
   0  20   3    0.02    0.85
   0 -21  -3   20.77    1.46
   0 -21  -3   19.10    1.90
   0 -21  -3   19.58    1.42
   0  21   3   19.24    2.00
   0  21   3   22.12    2.48
   0  21   3   18.19    2.09
   0 -22  -3    0.01    0.39
   0 -22  -3    0.16    1.09
   0 -22  -3    0.29    0.46
   0  22   3    1.32    1.09
   0  22   3    0.77    1.00
   0  22   3   -0.95    1.21
   0 -23  -3    0.09    0.41
   0 -23  -3    3.16    1.12
   0  23   3    1.75    1.12
   0  23   3    0.26    1.34
   0  23   3    0.05    1.11
   0 -24  -3   -0.92    0.38
   0 -24  -3    0.25    0.98
   0  24   3   -0.73    1.09
   0  24   3   -0.19    1.08
   0  24   3    0.25    1.42
   0 -25  -3   13.75    1.95
   0  25   3   11.67    2.20
   0  25   3   14.60    1.93
   0  25   3   14.88    2.10
   0 -26  -3    0.64    1.29
   0  26   3    1.73    1.56
   0  26   3   -1.47    1.16
   0 -27  -3    4.57    1.39
   0  27   3    4.89    1.57
   0  27   3    1.34    1.71
   0 -28  -3    1.00    1.37
   0  28   3   -0.28    1.31
   0  28   3   -2.06    1.51
   0 -29  -3    1.72    1.48
   0  29   3    0.32    1.28
   0  29   3    0.54    1.38
   0 -30  -3   -1.51    1.15
   0  30   3    1.05    1.50
   0  30   3    1.68    1.45
   0 -31  -3    0.47    1.37
   0  31   3   -0.43    1.34
   0  31   3   -3.22    1.60
   0 -32  -3   -0.48    1.52
   0  32   3    0.63    1.68
   0  32   3   -2.16    1.72
   0 -33  -3    0.49    1.62
   0  33   3   -0.66    1.48
   0  33   3   -0.32    1.93
   0  34   3   -1.66    1.88
   0  34   3   -0.19    1.67
   0  34  -4    2.07    2.16
   0 -34   4   -0.01    2.04
   0 -34   4    1.81    1.79
   0  33  -4   -3.43    1.66
   0  33  -4    1.62    1.58
   0 -33   4    1.26    2.00
   0 -33   4    2.41    2.16
   0  32  -4   -0.77    1.90
   0  32  -4    0.40    1.80
   0 -32   4    1.53    2.08
   0 -32   4   -0.74    1.64
   0  31  -4    2.10    1.77
   0  31  -4    0.51    1.80
   0 -31   4   -1.17    1.38
   0 -31   4    0.11    1.66
   0  30  -4    2.06    1.38
   0  30  -4    0.48    1.74
   0 -30   4   -0.35    1.57
   0 -30   4    2.01    1.96
   0  29  -4   -1.12    1.54
   0  29  -4   -3.14    1.50
   0 -29   4   -0.83    1.73
   0 -29   4   -2.78    1.37
   0  28  -4   -1.85    1.37
   0  28  -4    1.30    1.69
   0 -28   4   -0.57    1.41
   0 -28   4   -0.31    1.29
   0  27  -4    0.36    1.17
   0  27  -4   -1.80    1.32
   0 -27   4   -1.49    1.37
   0  26  -4    5.95    1.86
   0  26  -4   10.62    1.97
   0 -26   4    6.31    1.92
   0  25  -4   -0.90    1.35
   0  25  -4   -2.16    1.32
   0 -25   4   -0.17    1.30
   0  24  -4   -0.15    1.01
   0  24  -4    1.70    1.08
   0 -24   4    1.33    0.50
   0 -24   4    1.04    1.32
   0  23  -4    1.43    1.28
   0  23  -4   -0.30    1.30
   0 -23   4   -0.93    1.18
   0 -23   4   -0.31    0.53
   0  22  -4    9.93    1.58
   0  22  -4   10.07    1.60
   0 -22   4    9.33    1.70
   0 -22   4    9.74    1.02
   0  21  -4   -1.86    1.08
   0  21  -4   -0.31    1.11
   0 -21   4   -0.37    1.15
   0 -21   4    0.46    0.52
   0  20  -4    7.65    1.36
   0  20  -4    7.32    1.32
   0 -20   4    8.21    0.87
   0 -20   4    4.39    1.36
   0  19  -4   -0.25    1.05
   0  19  -4   -0.45    0.97
   0 -19   4   -0.04    1.06
   0 -19   4   -0.20    0.70
   0 -19   4    0.01    0.50
   0  18  -4   -1.03    0.66
   0  18  -4    0.59    0.99
   0 -18   4   -0.97    0.97
   0 -18   4    0.08    0.50
   0 -18   4    0.92    0.73
   0  17  -4   -1.30    0.90
   0  17  -4    0.57    0.73
   0 -17   4    0.47    0.67
   0 -17   4   -1.00    0.91
   0 -17   4    1.13    0.52
   0  16  -4    2.35    1.04
   0  16  -4    0.36    0.91
   0 -16   4    1.71    0.63
   0 -16   4    0.75    0.53
   0 -16   4    1.46    0.97
   0  15  -4   -0.31    0.82
   0  15  -4    0.32    0.88
   0 -15   4   -0.58    0.86
   0 -15   4   -1.45    0.48
   0 -15   4   -0.34    0.47
   0  14  -4    0.89    0.70
   0  14  -4    1.08    0.92
   0 -14   4    1.22    0.54
   0 -14   4    0.66    0.87
   0 -14   4    0.40    0.55
   0  13  -4   -0.32    0.79
   0  13  -4   -0.76    0.40
   0  13  -4   -0.23    0.61
   0 -13   4    1.91    0.88
   0 -13   4   -0.93    0.50
   0 -13   4    0.25    0.57
   0  12  -4   27.15    2.20
   0  12  -4   32.21    1.97
   0  12  -4   31.89    2.24
   0  12  -4   30.65    2.48
   0 -12   4   27.81    1.99
   0 -12   4   27.62    2.00
   0 -12   4   25.51    2.25
   0  11  -4    0.52    0.77
   0  11  -4    0.61    0.44
   0  11  -4    1.71    0.79
   0  11  -4   -0.97    0.50
   0  11  -4    2.11    0.67
   0 -11   4    0.00    0.78
   0 -11   4   -0.19    0.47
   0 -11   4    0.11    0.78
   0 -11   4   -0.04    0.56
   0 -11   4    0.64    0.52
   0  10  -4    2.48    0.81
   0  10  -4    3.17    0.72
   0  10  -4    2.73    0.84
   0  10  -4    1.36    0.76
   0  10  -4    2.30    0.53
   0 -10   4    2.59    0.69
   0 -10   4    2.04    0.52
   0 -10   4    2.07    0.58
   0 -10   4    4.21    0.91
   0 -10   4    3.15    0.72
   0   9  -4    0.47    0.53
   0   9  -4   -0.51    0.68
   0   9  -4    0.00    0.42
   0   9  -4   -0.28    0.49
   0   9  -4    0.25    0.68
   0  -9   4   -0.02    0.39
   0  -9   4   -0.61    0.70
   0  -9   4    0.51    0.50
   0  -9   4    0.84    0.74
   0  -9   4    0.54    0.53
   0   8  -4   15.36    1.31
   0   8  -4   14.85    1.34
   0   8  -4   15.31    1.21
   0   8  -4   16.03    1.33
   0  -8   4   16.17    1.47
   0  -8   4   16.32    1.25
   0  -8   4   16.19    1.33
   0  -8   4   16.01    1.12
   0  -8   4   15.88    1.34
   0   7  -4    0.08    0.65
   0   7  -4    0.58    0.60
   0   7  -4   -0.35    0.68
   0   7  -4    0.17    0.46
   0  -7   4   -0.33    0.34
   0  -7   4    1.19    0.70
   0  -7   4    1.03    0.56
   0  -7   4   -0.56    0.59
   0  -7   4    0.40    0.49
   0   6  -4   49.81    3.23
   0   6  -4   49.48    3.29
   0   6  -4   49.80    3.35
   0   6  -4   52.75    3.35
   0  -6   4   49.21    3.35
   0  -6   4   55.19    3.33
   0  -6   4   52.90    3.25
   0  -6   4   53.37    3.33
   0   5  -4    0.23    0.66
   0   5  -4    1.42    0.54
   0   5  -4   -0.50    0.45
   0   5  -4   -0.46    0.59
   0   5  -4   -0.28    0.48
   0  -5   4   -0.77    0.51
   0  -5   4    0.20    0.54
   0  -5   4    0.05    0.48
   0  -5   4    0.36    0.48
   0  -5   4    1.64    0.65
   0   4  -4   -0.23    0.46
   0   4  -4   -0.40    0.42
   0   4  -4   -0.02    0.58
   0   4  -4    0.31    0.47
   0   4  -4    0.25    0.56
   0  -4   4    0.19    0.53
   0  -4   4    0.52    0.43
   0  -4   4    0.15    0.46
   0  -4   4    0.36    0.42
   0  -4   4    0.35    0.57
   0   3  -4    0.08    0.49
   0   3  -4    0.88    0.48
   0   3  -4   -0.19    0.38
   0   3  -4   -0.22    0.30
   0   3  -4    0.22    0.43
   0   3  -4    0.53    0.48
   0  -3   4    0.47    0.35
   0  -3   4   -0.15    0.23
   0  -3   4   -0.43    0.42
   0  -3   4   -0.59    0.48
   0  -3   4    0.11    0.37
   0  -3   4    0.15    0.44
   0  -3   4   -0.15    0.29
   0   2  -4   49.57    2.90
   0   2  -4   45.36    2.87
   0   2  -4   46.65    2.79
   0   2  -4   49.32    2.88
   0  -2   4   47.43    2.83
   0  -2   4   46.77    2.89
   0  -2   4   46.33    2.88
   0  -2   4   45.78    2.87
   0  -2   4   38.29    2.87
   0  -2   4   46.49    2.79
   0   1  -4   -0.43    0.27
   0   1  -4    0.27    0.31
   0   1  -4    0.24    0.30
   0   1  -4   -0.35    0.27
   0   1  -4   -0.44    0.25
   0  -1   4   -0.16    0.27
   0  -1   4   -0.17    0.29
   0  -1   4    0.07    0.24
   0  -1   4    0.52    0.30
   0  -1   4    0.00    0.23
   0   0  -4    4.70    0.47
   0   0  -4    4.83    0.54
   0   0   4    5.47    0.60
   0   0   4    4.80    0.51
   0  -1  -4   -0.11    0.24
   0  -1  -4    0.52    0.28
   0  -1  -4    0.30    0.25
   0  -1  -4   -0.11    0.23
   0  -1  -4    0.45    0.40
   0  -1  -4   -0.14    0.29
   0  -1  -4   -0.01    0.24
   0   1   4    0.28    0.28
   0   1   4   -0.16    0.32
   0   1   4    0.25    0.28
   0   1   4    0.20    0.30
   0   1   4    0.15    0.27
   0   1   4    0.08    0.39
   0   1   4    0.24    0.24
   0  -2  -4   47.40    2.81
   0  -2  -4   47.11    2.88
   0  -2  -4   47.36    2.88
   0  -2  -4   46.79    2.80
   0  -2  -4   37.30    2.83
   0  -2  -4   44.81    2.83
   0   2   4   46.61    2.80
   0   2   4   44.01    2.80
   0   2   4   48.38    2.84
   0   2   4   48.73    2.89
   0  -3  -4   -0.33    0.33
   0  -3  -4   -0.19    0.36
   0  -3  -4   -0.02    0.32
   0  -3  -4   -0.42    0.39
   0  -3  -4    0.20    0.35
   0  -3  -4   -0.62    0.46
   0   3   4    0.10    0.35
   0   3   4   -0.50    0.38
   0   3   4    0.19    0.40
   0   3   4   -0.37    0.45
   0   3   4    0.14    0.30
   0   3   4    0.21    0.36
   0  -4  -4    0.75    0.54
   0  -4  -4    0.49    0.49
   0  -4  -4   -0.17    0.44
   0  -4  -4   -0.12    0.44
   0  -4  -4    0.29    0.30
   0  -4  -4    0.11    0.45
   0   4   4   -0.24    0.35
   0   4   4    0.60    0.55
   0   4   4   -0.11    0.41
   0   4   4   -0.51    0.42
   0   4   4    0.57    0.48
   0   4   4    0.19    0.42
   0  -5  -4    0.53    0.55
   0  -5  -4   -0.50    0.62
   0  -5  -4   -0.40    0.55
   0  -5  -4    0.57    0.34
   0  -5  -4   -0.58    0.48
   0  -5  -4    0.17    0.52
   0   5   4   -0.28    0.41
   0   5   4    0.43    0.42
   0   5   4   -0.30    0.44
   0   5   4    0.02    0.55
   0   5   4   -0.08    0.50
   0  -6  -4   51.86    3.24
   0  -6  -4   48.63    3.19
   0  -6  -4   47.91    3.21
   0  -6  -4   44.41    3.14
   0  -6  -4   51.89    3.10
   0   6   4   52.75    3.24
   0   6   4   52.81    3.23
   0   6   4   50.20    3.09
   0   6   4   52.03    3.24
   0   6   4   50.04    3.22
   0  -7  -4   -0.19    0.44
   0  -7  -4   -0.15    0.48
   0  -7  -4   -0.41    0.66
   0  -7  -4   -0.28    0.60
   0  -7  -4   -0.35    0.60
   0   7   4   -0.39    0.44
   0   7   4   -0.61    0.58
   0   7   4   -0.29    0.38
   0   7   4    0.27    0.66
   0   7   4    0.37    0.46
   0  -8  -4   15.16    1.23
   0  -8  -4   14.05    1.17
   0  -8  -4   18.38    1.45
   0  -8  -4   16.93    1.32
   0  -8  -4   13.14    1.37
   0   8   4   16.00    1.42
   0   8   4   16.54    1.44
   0   8   4   14.95    1.17
   0   8   4   16.03    1.28
   0   8   4   12.26    1.31
   0  -9  -4   -0.13    0.52
   0  -9  -4   -0.24    0.48
   0  -9  -4   -0.86    0.65
   0  -9  -4    0.20    0.53
   0  -9  -4    0.79    0.52
   0   9   4    0.22    0.70
   0   9   4   -0.58    0.49
   0   9   4   -0.96    0.64
   0   9   4    0.03    0.44
   0   9   4   -0.29    0.61
   0 -10  -4    2.90    0.56
   0 -10  -4    3.22    0.86
   0 -10  -4    2.05    0.86
   0 -10  -4    2.70    0.63
   0 -10  -4    2.63    0.69
   0  10   4    3.29    0.63
   0  10   4    3.08    0.79
   0  10   4    2.75    0.85
   0  10   4    3.06    0.69
   0  10   4    3.63    0.87
   0 -11  -4   -0.17    0.74
   0 -11  -4    0.10    0.61
   0 -11  -4    0.52    0.77
   0 -11  -4    0.44    0.57
   0 -11  -4   -0.60    0.47
   0  11   4    0.34    0.58
   0  11   4    1.33    0.78
   0  11   4   -0.58    0.43
   0  11   4   -0.30    0.54
   0  11   4    0.41    0.75
   0  11   4    0.80    0.55
   0 -12  -4   27.57    1.90
   0 -12  -4   26.78    2.00
   0 -12  -4   25.58    2.22
   0 -12  -4   28.15    2.22
   0  12   4   28.98    2.00
   0  12   4   25.60    2.24
   0  12   4   35.32    2.21
   0  12   4   27.41    2.18
   0  12   4   24.04    2.05
   0 -13  -4    0.22    0.56
   0 -13  -4   -0.17    0.63
   0 -13  -4    0.46    0.47
   0  13   4   -0.34    0.50
   0  13   4   -0.88    0.61
   0  13   4   -0.60    0.75
   0  13   4   -0.39    0.83
   0 -14  -4    0.62    0.47
   0 -14  -4    1.86    0.93
   0 -14  -4    1.13    0.67
   0  14   4    0.49    0.66
   0  14   4    0.24    0.67
   0  14   4    0.26    0.67
   0  14   4    1.80    0.86
   0 -15  -4    0.47    0.47
   0 -15  -4   -0.68    0.62
   0 -15  -4    0.21    0.71
   0  15   4    0.32    0.65
   0  15   4    0.25    0.88
   0  15   4   -0.15    0.67
   0  15   4   -0.57    0.76
   0 -16  -4    1.96    1.05
   0 -16  -4    1.67    0.82
   0 -16  -4    1.27    0.51
   0  16   4    0.83    0.98
   0  16   4    2.41    0.78
   0  16   4   -0.22    0.72
   0  16   4    1.98    0.92
   0 -17  -4    0.10    1.03
   0 -17  -4    0.11    0.49
   0 -17  -4   -0.65    0.69
   0  17   4   -0.44    0.80
   0  17   4    1.76    1.12
   0  17   4    0.56    0.89
   0 -18  -4   -0.71    0.78
   0 -18  -4    0.70    0.86
   0 -18  -4    0.04    0.47
   0  18   4   -0.38    1.04
   0  18   4    1.12    0.89
   0  18   4    1.04    0.88
   0 -19  -4    0.98    0.47
   0 -19  -4    0.50    1.10
   0 -19  -4    1.43    0.95
   0  19   4   -0.04    0.90
   0  19   4    0.10    0.86
   0  19   4   -0.34    1.02
   0 -20  -4    7.00    1.21
   0 -20  -4    4.35    1.45
   0 -20  -4    8.67    0.88
   0  20   4    8.95    1.71
   0  20   4    7.43    1.33
   0  20   4    7.76    1.36
   0 -21  -4    0.70    0.50
   0 -21  -4    0.64    0.96
   0 -21  -4    0.09    0.41
   0 -21  -4   -1.52    1.14
   0  21   4   -0.03    0.90
   0  21   4    0.22    0.99
   0  21   4    1.15    1.28
   0 -22  -4   11.32    0.96
   0 -22  -4   11.09    1.86
   0 -22  -4    7.61    1.38
   0 -22  -4   11.49    1.03
   0  22   4   10.28    1.90
   0  22   4   10.62    1.64
   0  22   4    9.93    1.60
   0 -23  -4    0.74    1.13
   0 -23  -4   -0.37    0.42
   0  23   4   -0.95    1.07
   0  23   4   -0.08    1.09
   0  23   4   -0.35    1.39
   0 -24  -4   -0.06    0.97
   0 -24  -4    1.17    0.45
   0  24   4    2.17    1.55
   0  24   4    1.24    1.12
   0  24   4    2.01    1.19
   0 -25  -4   -1.13    1.01
   0  25   4   -0.67    1.05
   0  25   4   -0.01    1.12
   0  25   4   -0.27    1.44
   0 -26  -4    6.88    1.57
   0  26   4    6.81    1.61
   0  26   4    4.36    1.86
   0  26   4   10.55    1.73
   0 -27  -4   -0.09    1.11
   0  27   4    2.58    1.35
   0  27   4    0.01    1.28
   0  27   4   -0.38    1.50
   0 -28  -4   -0.67    1.30
   0  28   4    1.64    1.64
   0  28   4   -1.22    1.64
   0 -29  -4   -0.39    1.32
   0  29   4   -4.77    1.48
   0  29   4    0.40    1.34
   0 -30  -4   -0.18    1.24
   0  30   4    1.91    1.82
   0  30   4    3.58    1.65
   0 -31  -4   -0.80    1.41
   0  31   4    0.24    1.37
   0  31   4   -0.55    1.45
   0 -32  -4    1.30    1.57
   0  32   4    0.21    1.81
   0  32   4   -1.05    1.35
   0 -33  -4    1.10    2.14
   0  33   4   -3.25    1.51
   0  33   4   -0.92    1.30
   0  34   4   -1.65    1.38
   0  33  -5    0.10    1.43
   0  33  -5    2.24    2.01
   0 -33   5    0.24    1.77
   0 -33   5    1.99    2.22
   0  32  -5    0.90    1.92
   0  32  -5   -1.02    1.64
   0 -32   5    0.54    1.93
   0 -32   5   -1.68    1.94
   0  31  -5    1.25    1.85
   0  31  -5   -1.26    1.73
   0 -31   5   -0.81    1.33
   0 -31   5    2.10    1.72
   0  30  -5   -1.62    1.59
   0  30  -5    1.53    1.51
   0 -30   5   -2.94    1.71
   0 -30   5   -1.68    1.49
   0  29  -5    3.25    1.78
   0  29  -5    1.50    1.74
   0 -29   5    0.56    1.87
   0 -29   5   -0.22    1.57
   0  28  -5   -0.73    1.51
   0  28  -5    0.34    1.62
   0 -28   5   -2.15    1.09
   0 -28   5   -1.70    1.44
   0  27  -5   -0.44    1.51
   0  27  -5    0.25    1.55
   0 -27   5    1.44    1.55
   0 -27   5   -1.87    1.70
   0  26  -5    0.16    1.09
   0  26  -5   -1.38    1.44
   0 -26   5    0.53    1.44
   0 -26   5   -1.22    1.07
   0  25  -5    1.78    1.47
   0  25  -5    1.20    1.20
   0 -25   5    5.83    1.59
   0  24  -5   -0.55    1.23
   0  24  -5   -0.99    1.32
   0 -24   5    0.03    0.54
   0 -24   5   -0.66    1.32
   0  23  -5   13.69    1.88
   0  23  -5    9.45    1.87
   0 -23   5   11.32    1.18
   0 -23   5   12.37    1.93
   0  22  -5   -0.91    1.20
   0  22  -5    1.23    0.95
   0 -22   5   -0.52    0.56
   0 -22   5    0.52    1.24
   0  21  -5    2.30    1.33
   0  21  -5    2.95    1.04
   0 -21   5    3.43    0.67
   0 -21   5    2.72    1.30
   0  20  -5   -0.28    1.02
   0  20  -5    0.02    1.12
   0 -20   5   -1.42    1.03
   0 -20   5    0.30    0.71
   0 -20   5    0.28    0.54
   0  19  -5    6.00    1.43
   0  19  -5    6.69    1.24
   0 -19   5    5.86    1.37
   0 -19   5    5.26    0.82
   0 -19   5    6.90    1.04
   0  18  -5    0.06    0.79
   0  18  -5   -1.05    0.94
   0 -18   5    0.15    0.66
   0 -18   5    0.82    1.10
   0 -18   5   -0.43    0.52
   0  17  -5   12.11    1.73
   0  17  -5   12.52    1.72
   0 -17   5   17.11    1.36
   0 -17   5   11.12    1.53
   0 -17   5   13.45    1.25
   0  16  -5    0.71    0.97
   0  16  -5    0.82    0.96
   0 -16   5    0.06    0.54
   0 -16   5   -0.11    0.94
   0 -16   5    0.11    0.55
   0  15  -5   -0.19    0.87
   0  15  -5    0.68    0.91
   0  15  -5    0.45    0.48
   0 -15   5    0.01    0.52
   0 -15   5   -1.59    0.84
   0 -15   5   -0.52    0.49
   0  14  -5    0.84    0.50
   0  14  -5    0.30    0.88
   0  14  -5   -0.15    0.84
   0 -14   5    0.25    0.52
   0 -14   5    0.13    0.89
   0 -14   5    0.49    0.55
   0  13  -5    7.76    0.82
   0  13  -5    7.55    1.18
   0  13  -5    6.43    1.05
   0 -13   5    7.84    0.83
   0 -13   5    5.78    1.16
   0 -13   5    4.98    0.81
   0  12  -5   -0.14    0.77
   0  12  -5    0.05    0.50
   0  12  -5    0.75    0.85
   0 -12   5   -0.15    0.82
   0 -12   5   -0.06    0.53
   0 -12   5   -0.35    0.45
   0  11  -5   -0.24    0.73
   0  11  -5    1.09    0.53
   0  11  -5    1.69    0.81
   0  11  -5    0.30    0.60
   0  11  -5    0.01    0.80
   0 -11   5    1.59    0.59
   0 -11   5    1.84    0.83
   0 -11   5    0.63    0.48
   0 -11   5    1.58    0.91
   0  10  -5   -0.12    0.75
   0  10  -5    1.09    0.72
   0  10  -5    0.51    0.51
   0  10  -5   -0.06    0.73
   0 -10   5   -0.88    0.68
   0 -10   5   -1.29    0.72
   0 -10   5    0.26    0.54
   0 -10   5   -0.07    0.42
   0 -10   5    0.28    0.76
   0   9  -5    3.21    0.80
   0   9  -5    3.47    0.87
   0   9  -5    3.40    0.87
   0   9  -5    3.80    0.59
   0  -9   5    1.76    0.77
   0  -9   5    2.38    0.88
   0  -9   5    3.21    0.67
   0  -9   5    3.26    0.51
   0  -9   5    2.59    0.70
   0   8  -5    0.28    0.52
   0   8  -5   -0.81    0.44
   0   8  -5   -0.32    0.69
   0   8  -5    0.53    0.56
   0  -8   5    1.01    0.58
   0  -8   5   -0.29    0.62
   0  -8   5   -0.25    0.47
   0  -8   5   -0.43    0.35
   0  -8   5    0.04    0.56
   0   7  -5   34.29    2.44
   0   7  -5   37.92    2.54
   0   7  -5   37.21    2.48
   0   7  -5   33.26    2.38
   0  -7   5   36.55    2.54
   0  -7   5   36.88    2.42
   0  -7   5   38.61    2.49
   0  -7   5   35.83    2.48
   0  -7   5   34.04    2.45
   0   6  -5   -0.45    0.51
   0   6  -5    0.44    0.54
   0   6  -5   -0.05    0.51
   0   6  -5    1.05    0.52
   0   6  -5    0.84    0.70
   0  -6   5   -0.63    0.54
   0  -6   5    0.16    0.68
   0  -6   5    0.43    0.52
   0  -6   5    0.94    0.53
   0  -6   5   -0.53    0.67
   0   5  -5    1.06    0.69
   0   5  -5    0.10    0.51
   0   5  -5   -0.04    0.51
   0   5  -5   -0.17    0.53
   0   5  -5    0.48    0.50
   0  -5   5    0.60    0.67
   0  -5   5    1.14    0.53
   0  -5   5    0.42    0.51
   0  -5   5    0.64    0.65
   0  -5   5    1.07    0.56
   0   4  -5    0.12    0.65
   0   4  -5   -0.15    0.49
   0   4  -5   -0.12    0.49
   0   4  -5    0.62    0.57
   0   4  -5    0.18    0.65
   0   4  -5   -0.51    0.41
   0  -4   5    0.25    0.60
   0  -4   5    0.47    0.65
   0  -4   5    0.07    0.57
   0  -4   5   -0.27    0.28
   0  -4   5   -0.38    0.45
   0  -4   5    0.19    0.48
   0  -4   5    0.05    0.44
   0   3  -5   16.85    1.26
   0   3  -5   17.00    1.27
   0   3  -5   15.86    1.30
   0   3  -5   15.39    1.19
   0   3  -5   18.03    1.41
   0   3  -5   18.16    1.33
   0  -3   5   16.37    1.23
   0  -3   5   15.81    1.29
   0  -3   5   17.43    1.36
   0  -3   5   17.43    1.36
   0  -3   5   18.00    1.31
   0  -3   5   16.36    1.24
   0  -3   5   16.72    1.13
   0   2  -5   -0.16    0.33
   0   2  -5   -0.14    0.39
   0   2  -5    0.25    0.51
   0   2  -5    0.23    0.44
   0   2  -5    0.48    0.55
   0   2  -5   -0.29    0.49
   0  -2   5    0.48    0.49
   0  -2   5   -0.35    0.52
   0  -2   5    0.89    0.45
   0  -2   5    0.41    0.34
   0  -2   5    0.00    0.42
   0  -2   5   -0.80    0.34
   0   1  -5    0.43    0.54
   0   1  -5    0.52    0.40
   0   1  -5    0.58    0.34
   0   1  -5    1.12    0.51
   0   1  -5    0.42    0.50
   0  -1   5    1.17    0.37
   0  -1   5    1.79    0.56
   0  -1   5    1.67    0.44
   0  -1   5    1.14    0.43
   0  -1   5    0.27    0.39
   0   0  -5    0.22    0.33
   0   0  -5    0.31    0.49
   0   0  -5    0.92    0.47
   0   0  -5   -0.44    0.35
   0   0  -5    0.52    0.36
   0   0  -5   -0.38    0.51
   0   0  -5    0.04    0.35
   0   0   5    0.08    0.50
   0   0   5    0.44    0.38
   0   0   5    0.48    0.41
   0   0   5    0.39    0.33
   0   0   5   -0.20    0.46
   0  -1  -5    0.59    0.36
   0  -1  -5    1.08    0.41
   0  -1  -5    1.11    0.56
   0  -1  -5    0.75    0.36
   0  -1  -5    0.43    0.44
   0  -1  -5    1.16    0.38
   0  -1  -5    0.69    0.40
   0   1   5    0.61    0.55
   0   1   5    1.27    0.48
   0   1   5    0.83    0.37
   0   1   5    1.01    0.47
   0   1   5    0.31    0.35
   0   1   5    1.58    0.42
   0   1   5    0.87    0.54
   0  -2  -5   -0.13    0.33
   0  -2  -5   -0.59    0.38
   0  -2  -5   -0.70    0.40
   0  -2  -5    0.41    0.40
   0  -2  -5   -0.19    0.40
   0  -2  -5    0.29    0.35
   0   2   5    0.37    0.41
   0   2   5   -0.90    0.48
   0   2   5   -0.28    0.36
   0   2   5    0.15    0.41
   0   2   5    0.64    0.52
   0   2   5   -0.46    0.36
   0  -3  -5   16.93    1.19
   0  -3  -5   15.58    1.22
   0  -3  -5   15.42    1.25
   0  -3  -5   16.28    1.18
   0  -3  -5   16.87    1.25
   0  -3  -5   14.98    1.33
   0   3   5   17.06    1.20
   0   3   5   17.58    1.26
   0   3   5   15.56    1.24
   0   3   5   16.76    1.20
   0   3   5   16.59    1.25
   0   3   5   15.47    1.30
   0  -4  -5   -0.56    0.49
   0  -4  -5   -0.48    0.61
   0  -4  -5   -0.20    0.59
   0  -4  -5    0.69    0.55
   0  -4  -5   -0.19    0.37
   0  -4  -5   -0.33    0.45
   0   4   5    0.02    0.38
   0   4   5    0.13    0.52
   0   4   5   -0.11    0.43
   0   4   5   -0.68    0.47
   0   4   5    0.35    0.46
   0   4   5    0.07    0.61
   0  -5  -5    0.73    0.52
   0  -5  -5    0.34    0.35
   0  -5  -5    0.66    0.69
   0  -5  -5    0.17    0.52
   0  -5  -5   -0.50    0.59
   0  -5  -5   -0.17    0.57
   0   5   5    0.03    0.65
   0   5   5   -0.25    0.49
   0   5   5    0.62    0.57
   0   5   5   -0.24    0.52
   0   5   5   -0.41    0.62
   0  -6  -5    0.19    0.50
   0  -6  -5   -0.31    0.59
   0  -6  -5    0.20    0.62
   0  -6  -5    0.08    0.56
   0  -6  -5    0.19    0.52
   0  -6  -5    0.36    0.37
   0   6   5   -0.17    0.52
   0   6   5   -0.87    0.53
   0   6   5    0.44    0.63
   0   6   5    0.36    0.59
   0   6   5   -0.30    0.67
   0  -7  -5   33.59    2.28
   0  -7  -5   34.90    2.51
   0  -7  -5   36.60    2.41
   0  -7  -5   35.85    2.46
   0  -7  -5   34.93    2.35
   0   7   5   32.10    2.44
   0   7   5   36.40    2.37
   0   7   5   38.92    2.29
   0   7   5   34.08    2.50
   0   7   5   34.70    2.46
   0   7   5   38.09    2.47
   0  -8  -5    0.10    0.51
   0  -8  -5    0.30    0.44
   0  -8  -5    0.39    0.57
   0  -8  -5    0.55    0.67
   0  -8  -5   -0.42    0.48
   0   8   5    0.08    0.41
   0   8   5    0.62    0.51
   0   8   5   -0.45    0.47
   0   8   5    0.18    0.50
   0   8   5    0.54    0.75
   0  -9  -5    2.48    0.82
   0  -9  -5    0.98    0.60
   0  -9  -5    3.39    0.91
   0  -9  -5    3.44    0.63
   0  -9  -5    2.94    0.57
   0   9   5    3.30    0.58
   0   9   5    3.87    0.83
   0   9   5    2.58    0.82
   0   9   5    2.55    0.79
   0   9   5    2.00    0.82
   0 -10  -5   -0.34    0.73
   0 -10  -5    0.27    0.73
   0 -10  -5   -0.16    0.49
   0 -10  -5    0.66    0.78
   0 -10  -5   -0.04    0.48
   0  10   5    0.47    0.54
   0  10   5   -1.58    0.64
   0  10   5   -0.48    0.46
   0  10   5   -0.05    0.55
   0  10   5    0.24    0.71
   0 -11  -5    1.41    0.83
   0 -11  -5    0.24    0.82
   0 -11  -5    0.84    0.67
   0 -11  -5    0.18    0.56
   0 -11  -5    1.35    0.56
   0  11   5    1.87    0.58
   0  11   5    1.04    0.73
   0  11   5    1.72    0.77
   0  11   5    0.36    0.81
   0  11   5    0.45    0.59
   0 -12  -5   -1.80    0.70
   0 -12  -5    0.54    0.56
   0 -12  -5    0.27    0.57
   0  12   5   -0.12    0.52
   0  12   5    0.59    0.83
   0  12   5    0.47    0.62
   0 -13  -5    7.84    1.22
   0 -13  -5    7.05    0.86
   0 -13  -5    4.81    0.87
   0  13   5    6.16    0.98
   0  13   5    7.56    0.91
   0  13   5    6.21    1.17
   0  13   5    8.58    1.14
   0 -14  -5   -0.79    0.83
   0 -14  -5    1.21    0.53
   0 -14  -5    0.08    0.56
   0  14   5    0.14    0.89
   0  14   5   -0.29    0.62
   0  14   5   -0.40    0.60
   0  14   5   -1.03    0.62
   0 -15  -5    0.03    0.68
   0 -15  -5    1.25    0.73
   0 -15  -5    0.51    0.50
   0  15   5   -0.20    0.65
   0  15   5    0.01    0.83
   0  15   5    0.63    0.72
   0  15   5   -0.11    0.63
   0 -16  -5    0.76    0.51
   0 -16  -5    0.86    0.76
   0 -16  -5   -0.25    0.95
   0  16   5   -0.89    0.64
   0  16   5    0.03    0.86
   0  16   5    0.07    0.74
   0  16   5    0.63    0.77
   0 -17  -5   13.95    1.18
   0 -17  -5   11.14    1.42
   0 -17  -5   12.53    1.74
   0  17   5   13.02    1.35
   0  17   5   13.67    1.83
   0  17   5   11.53    1.63
   0  17   5   13.73    1.58
   0 -18  -5   -0.83    0.53
   0 -18  -5    1.67    0.90
   0 -18  -5   -0.47    0.83
   0  18   5    0.01    0.94
   0  18   5   -0.72    1.05
   0  18   5   -1.46    0.78
   0 -19  -5    4.53    1.36
   0 -19  -5    5.84    1.14
   0 -19  -5    6.39    0.83
   0  19   5    6.09    1.26
   0  19   5    4.56    1.39
   0  19   5    4.63    1.16
   0 -20  -5   -0.48    0.52
   0 -20  -5   -0.12    0.85
   0 -20  -5   -1.08    1.12
   0  20   5   -0.74    1.05
   0  20   5   -0.13    0.93
   0  20   5   -0.73    0.86
   0 -21  -5    1.98    1.09
   0 -21  -5    3.08    0.67
   0 -21  -5    2.24    0.94
   0  21   5    2.98    1.14
   0  21   5    1.95    1.17
   0  21   5    4.81    1.47
   0 -22  -5    0.71    0.54
   0 -22  -5   -1.30    0.96
   0 -22  -5   -0.62    0.90
   0 -22  -5   -0.53    0.45
   0  22   5   -1.16    1.23
   0  22   5    0.10    1.05
   0  22   5    0.80    1.18
   0 -23  -5   11.85    1.03
   0 -23  -5    9.33    1.68
   0 -23  -5   10.22    1.54
   0  23   5   11.68    1.79
   0  23   5   11.33    2.06
   0  23   5    9.33    1.67
   0 -24  -5   -0.15    0.42
   0 -24  -5   -1.47    1.08
   0  24   5    0.87    1.46
   0  24   5    2.06    1.32
   0  24   5   -1.88    1.04
   0 -25  -5    2.15    1.11
   0  25   5    1.97    1.30
   0  25   5    3.39    1.32
   0  25   5    2.56    1.58
   0 -26  -5    1.88    1.27
   0  26   5    0.81    1.23
   0  26   5   -0.99    1.50
   0  26   5    1.42    1.28
   0 -27  -5    1.50    1.10
   0  27   5    1.37    1.38
   0  27   5   -0.33    1.28
   0  27   5    1.20    1.69
   0 -28  -5   -1.91    1.21
   0  28   5    1.05    1.36
   0  28   5   -0.52    1.57
   0  28   5   -1.67    1.18
   0 -29  -5    2.14    1.43
   0  29   5    2.75    1.54
   0  29   5    1.33    1.86
   0 -30  -5   -2.10    1.38
   0  30   5   -0.28    1.55
   0  30   5   -0.68    1.75
   0 -31  -5   -1.42    1.32
   0  31   5   -2.82    1.73
   0  31   5    0.10    1.41
   0 -32  -5   -0.59    1.46
   0  32   5   -0.26    1.55
   0  32   5    1.41    1.97
   0  33   5    2.46    1.93
   0  33   5   -0.35    2.10
   0  33  -6    0.89    2.04
   0  33  -6   -3.35    1.78
   0 -33   6    3.66    2.20
   0 -33   6   -3.66    1.62
   0  32  -6    0.59    1.85
   0  32  -6   -1.89    1.92
   0 -32   6    6.15    2.28
   0 -32   6    4.08    1.96
   0  31  -6   -1.90    1.70
   0  31  -6   -0.91    1.72
   0 -31   6   -4.25    1.72
   0 -31   6   -0.08    1.91
   0  30  -6   13.94    2.46
   0  30  -6   12.54    2.59
   0 -30   6   12.20    2.71
   0 -30   6   16.45    2.56
   0  29  -6   -1.00    1.68
   0  29  -6    0.62    1.71
   0 -29   6   -2.54    1.18
   0 -29   6    0.15    1.63
   0  28  -6   16.61    2.50
   0  28  -6   12.93    2.10
   0 -28   6   10.99    2.23
   0 -28   6    7.09    2.30
   0  27  -6    0.05    1.60
   0  27  -6   -0.62    1.44
   0 -27   6   -0.77    1.21
   0 -27   6    0.63    1.49
   0  26  -6   40.01    3.63
   0  26  -6   44.04    3.90
   0 -26   6   47.42    3.85
   0 -26   6   45.27    4.05
   0  25  -6    0.67    1.43
   0  25  -6    0.30    1.44
   0 -25   6    0.06    1.38
   0 -25   6    0.66    1.24
   0  24  -6   21.10    2.60
   0  24  -6   23.87    2.42
   0 -24   6   18.16    2.46
   0 -24   6   23.89    1.75
   0 -24   6   23.38    2.81
   0  23  -6   -1.15    1.29
   0  23  -6   -0.78    1.26
   0 -23   6   -0.50    0.97
   0 -23   6    0.82    1.35
   0 -23   6    0.20    0.63
   0  22  -6    5.05    1.25
   0  22  -6    2.30    1.42
   0 -22   6    4.03    0.77
   0 -22   6    2.25    1.39
   0  21  -6   -0.84    1.13
   0  21  -6   -0.42    1.17
   0 -21   6   -0.20    0.69
   0 -21   6   -0.34    1.17
   0 -21   6    0.19    0.61
   0  20  -6   10.39    1.77
   0  20  -6   11.33    1.81
   0 -20   6   13.11    1.32
   0 -20   6   10.88    1.19
   0 -20   6   10.57    1.72
   0  19  -6   -0.09    1.02
   0  19  -6   -0.62    1.00
   0 -19   6    0.80    1.15
   0 -19   6   -0.58    0.63
   0 -19   6    1.13    0.60
   0  18  -6   96.64    6.31
   0  18  -6   94.35    6.32
   0 -18   6   88.95    6.25
   0 -18   6   94.59    5.94
   0 -18   6  102.65    6.00
   0  17  -6   -0.57    0.71
   0  17  -6   -0.16    0.77
   0  17  -6   -0.25    0.58
   0 -17   6   -0.24    0.56
   0 -17   6   -0.84    0.60
   0 -17   6    0.36    1.08
   0  16  -6  113.62    6.81
   0  16  -6  100.08    7.09
   0  16  -6  106.34    7.14
   0 -16   6  112.68    6.83
   0 -16   6  108.46    7.15
   0 -16   6  119.38    6.83
   0  15  -6   -0.03    0.52
   0  15  -6    1.58    0.95
   0  15  -6   -0.30    0.81
   0 -15   6   -0.22    0.56
   0 -15   6    1.59    1.00
   0 -15   6    0.02    0.50
   0  14  -6   30.31    2.36
   0  14  -6   32.26    2.14
   0  14  -6   28.65    2.53
   0 -14   6   31.48    2.11
   0 -14   6   28.76    2.15
   0 -14   6   31.65    2.53
   0  13  -6    0.62    0.70
   0  13  -6   -0.79    0.54
   0  13  -6    0.23    0.81
   0 -13   6   -0.41    0.87
   0 -13   6   -0.07    0.45
   0 -13   6   -0.69    0.62
   0  12  -6   -2.86    0.74
   0  12  -6    0.44    0.52
   0  12  -6    0.28    0.80
   0 -12   6    0.00    0.91
   0 -12   6    0.69    0.47
   0 -12   6    0.01    0.57
   0  11  -6    0.37    0.75
   0  11  -6    0.33    0.63
   0  11  -6    0.05    0.55
   0 -11   6    1.61    0.71
   0 -11   6   -0.90    0.74
   0 -11   6   -0.43    0.59
   0 -11   6    0.23    0.85
   0 -11   6   -0.46    0.42
   0  10  -6   23.00    1.66
   0  10  -6   19.24    1.75
   0  10  -6   21.31    1.81
   0  10  -6   21.51    1.88
   0 -10   6   26.23    1.89
   0 -10   6   21.86    1.92
   0 -10   6   21.26    1.93
   0 -10   6   22.79    1.51
   0 -10   6   20.61    1.68
   0 -10   6   20.23    1.90
   0   9  -6    0.15    0.79
   0   9  -6    0.49    0.66
   0   9  -6    0.43    0.55
   0   9  -6   -0.33    0.76
   0  -9   6    0.59    0.55
   0  -9   6    0.06    0.57
   0  -9   6    0.76    0.81
   0  -9   6   -0.58    0.55
   0  -9   6    0.18    0.36
   0  -9   6   -0.83    0.63
   0   8  -6  164.75   10.03
   0   8  -6  167.71    9.97
   0   8  -6  174.48   10.08
   0   8  -6  159.54   10.08
   0   8  -6  156.32   10.00
   0  -8   6  155.81   10.06
   0  -8   6  159.18   10.07
   0  -8   6  176.66   10.11
   0  -8   6  163.40    9.98
   0  -8   6  179.52   10.07
   0   7  -6    0.67    0.58
   0   7  -6    0.65    0.76
   0   7  -6   -0.82    0.50
   0   7  -6    0.38    0.56
   0   7  -6   -0.11    0.57
   0  -7   6    0.68    0.56
   0  -7   6   -0.26    0.54
   0  -7   6   -0.59    0.59
   0  -7   6   -0.40    0.70
   0  -7   6   -0.33    0.54
   0   6  -6   33.03    2.09
   0   6  -6   29.99    2.05
   0   6  -6   25.15    2.19
   0   6  -6   30.95    2.11
   0   6  -6   27.88    2.07
   0  -6   6   29.16    2.11
   0  -6   6   28.96    2.16
   0  -6   6   31.93    2.08
   0  -6   6   28.15    2.07
   0  -6   6   28.39    2.16
   0   5  -6    0.94    0.58
   0   5  -6   -0.32    0.51
   0   5  -6   -0.25    0.60
   0   5  -6    0.84    0.72
   0   5  -6   -0.30    0.48
   0  -5   6   -0.21    0.56
   0  -5   6   -0.46    0.57
   0  -5   6    0.82    0.69
   0  -5   6   -0.19    0.53
   0  -5   6    0.83    0.54
   0  -5   6    0.45    0.31
   0  -5   6   -0.29    0.64
   0   4  -6    3.25    0.78
   0   4  -6    1.74    0.64
   0   4  -6    2.38    0.78
   0   4  -6    3.17    0.61
   0   4  -6    2.54    0.53
   0   4  -6    2.90    0.73
   0  -4   6    1.77    0.74
   0  -4   6    2.84    0.61
   0  -4   6    2.87    0.55
   0  -4   6    3.13    0.43
   0  -4   6    3.95    0.68
   0  -4   6    3.00    0.59
   0  -4   6    3.16    0.67
   0   3  -6    0.31    0.65
   0   3  -6    0.51    0.59
   0   3  -6    1.02    0.67
   0   3  -6   -0.40    0.66
   0   3  -6    0.05    0.33
   0   3  -6   -0.08    0.56
   0  -3   6   -0.13    0.44
   0  -3   6   -0.42    0.61
   0  -3   6    0.81    0.69
   0  -3   6   -0.70    0.36
   0  -3   6    0.42    0.59
   0  -3   6   -0.32    0.54
   0   2  -6   61.91    3.76
   0   2  -6   60.17    3.86
   0   2  -6   63.32    3.87
   0   2  -6   59.31    3.91
   0   2  -6   59.54    3.83
   0   2  -6   59.63    3.87
   0  -2   6   61.60    3.76
   0  -2   6   60.86    3.83
   0  -2   6   61.09    3.91
   0  -2   6   61.24    3.75
   0  -2   6   65.33    3.89
   0  -2   6   63.69    3.92
   0   1  -6    0.49    0.48
   0   1  -6    0.49    0.61
   0   1  -6    0.06    0.46
   0   1  -6   -0.59    0.43
   0   1  -6   -1.35    0.63
   0  -1   6    0.15    0.46
   0  -1   6    0.39    0.61
   0  -1   6   -0.65    0.40
   0  -1   6   -0.39    0.51
   0  -1   6   -0.41    0.64
   0   0  -6    9.42    1.08
   0   0  -6    9.13    0.89
   0   0  -6    9.26    0.92
   0   0  -6    9.86    0.89
   0   0  -6    9.42    1.00
   0   0  -6   10.48    0.95
   0   0  -6   10.84    1.08
   0   0   6   11.53    0.96
   0   0   6   10.26    1.04
   0   0   6   12.05    1.15
   0   0   6   10.94    1.09
   0   0   6   10.45    0.89
   0  -1  -6   -0.08    0.52
   0  -1  -6    0.09    0.65
   0  -1  -6    0.01    0.41
   0  -1  -6   -0.61    0.45
   0  -1  -6    0.14    0.46
   0  -1  -6   -0.14    0.63
   0  -1  -6    1.28    0.56
   0   1   6    0.27    0.47
   0   1   6   -0.74    0.52
   0   1   6   -0.86    0.62
   0   1   6   -0.09    0.46
   0   1   6    0.92    0.57
   0   1   6    0.73    0.42
   0   1   6   -0.42    0.63
   0  -2  -6   61.84    3.72
   0  -2  -6   58.04    3.76
   0  -2  -6   59.22    3.80
   0  -2  -6   58.97    3.76
   0  -2  -6   61.29    3.84
   0  -2  -6   58.53    3.72
   0   2   6   61.82    3.78
   0   2   6   63.95    3.79
   0   2   6   60.46    3.80
   0   2   6   56.65    3.71
   0   2   6   59.20    3.71
   0   2   6   63.80    3.85
   0   2   6   62.19    3.81
   0  -3  -6    0.48    0.48
   0  -3  -6    0.86    0.44
   0  -3  -6    0.82    0.52
   0  -3  -6   -0.35    0.62
   0  -3  -6   -0.01    0.65
   0   3   6   -0.15    0.43
   0   3   6    0.05    0.61
   0   3   6    0.11    0.50
   0   3   6    0.52    0.48
   0   3   6   -0.79    0.46
   0   3   6    0.72    0.65
   0  -4  -6    2.78    0.55
   0  -4  -6    3.58    0.65
   0  -4  -6    3.00    0.63
   0  -4  -6    3.41    0.64
   0  -4  -6    1.90    0.54
   0  -4  -6    2.82    0.72
   0   4   6    2.29    0.62
   0   4   6    2.02    0.54
   0   4   6    2.10    0.60
   0   4   6    3.28    0.76
   0   4   6    2.66    0.70
   0   4   6    2.74    0.58
   0  -5  -6    0.29    0.59
   0  -5  -6   -0.57    0.54
   0  -5  -6   -0.24    0.41
   0  -5  -6   -0.49    0.69
   0  -5  -6    0.58    0.67
   0  -5  -6   -0.01    0.52
   0   5   6    0.44    0.44
   0   5   6    0.67    0.55
   0   5   6   -0.25    0.41
   0   5   6    0.52    0.64
   0   5   6   -0.39    0.55
   0   5   6    0.54    0.52
   0  -6  -6   28.80    2.08
   0  -6  -6   29.45    2.03
   0  -6  -6   29.18    2.05
   0  -6  -6   27.98    1.90
   0  -6  -6   28.72    2.15
   0  -6  -6   27.28    2.10
   0   6   6   28.77    2.06
   0   6   6   28.19    2.16
   0   6   6   30.40    1.98
   0   6   6   30.93    2.12
   0   6   6   29.13    2.07
   0  -7  -6   -0.04    0.53
   0  -7  -6   -0.19    0.46
   0  -7  -6   -0.28    0.49
   0  -7  -6    0.10    0.41
   0  -7  -6   -0.21    0.47
   0  -7  -6    0.21    0.76
   0   7   6   -0.09    0.59
   0   7   6   -1.25    0.40
   0   7   6   -0.90    0.46
   0   7   6   -0.26    0.71
   0   7   6    0.27    0.69
   0  -8  -6  174.30   10.03
   0  -8  -6  163.83   10.10
   0  -8  -6  151.05    9.93
   0  -8  -6  169.02   10.08
   0  -8  -6  178.29   10.14
   0   8   6  153.74   10.10
   0   8   6  171.58   10.10
   0   8   6  162.65   10.08
   0   8   6  173.41   10.11
   0   8   6  168.66   10.03
   0  -9  -6    0.96    0.73
   0  -9  -6    0.34    0.46
   0  -9  -6    0.14    0.69
   0  -9  -6    0.25    0.78
   0  -9  -6   -0.73    0.56
   0   9   6   -0.88    0.67
   0   9   6   -0.14    0.42
   0   9   6    0.03    0.70
   0   9   6   -0.08    0.66
   0   9   6    0.28    0.63
   0   9   6   -0.35    0.55
   0 -10  -6   22.32    1.55
   0 -10  -6   20.19    1.61
   0 -10  -6   18.31    1.78
   0 -10  -6   21.40    1.81
   0 -10  -6   21.98    1.89
   0  10   6   19.65    1.52
   0  10   6   19.41    1.80
   0  10   6   23.58    1.68
   0  10   6   20.67    1.82
   0  10   6   21.41    1.79
   0 -11  -6    0.55    0.53
   0 -11  -6    1.27    0.66
   0 -11  -6    0.12    0.56
   0  11   6   -0.32    0.77
   0  11   6    0.15    0.48
   0  11   6   -0.16    0.74
   0  11   6   -0.57    0.74
   0 -12  -6    0.26    0.56
   0 -12  -6   -0.43    0.52
   0 -12  -6    0.69    0.84
   0  12   6    0.24    0.80
   0  12   6   -0.49    0.56
   0  12   6    0.99    0.54
   0 -13  -6   -1.42    0.77
   0 -13  -6   -0.68    0.56
   0 -13  -6    0.10    0.59
   0  13   6   -0.25    0.83
   0  13   6    0.11    0.48
   0  13   6   -0.91    0.79
   0 -14  -6   31.15    2.20
   0 -14  -6   30.32    2.36
   0 -14  -6   31.90    2.16
   0  14   6   33.34    2.20
   0  14   6   30.38    2.39
   0  14   6   26.50    2.26
   0  14   6   27.65    2.45
   0 -15  -6    0.01    0.53
   0 -15  -6    0.10    0.65
   0 -15  -6    1.69    0.99
   0  15   6   -0.73    0.57
   0  15   6    0.07    0.66
   0  15   6   -0.85    0.82
   0  15   6    0.65    0.94
   0 -16  -6  108.22    7.31
   0 -16  -6  118.15    6.99
   0 -16  -6  110.04    7.06
   0  16   6  109.57    7.30
   0  16   6  122.90    7.08
   0  16   6  115.03    7.32
   0  16   6  110.08    7.19
   0 -17  -6   -1.26    0.71
   0 -17  -6   -0.37    0.74
   0 -17  -6   -0.38    0.63
   0  17   6   -1.56    0.69
   0  17   6    0.63    0.85
   0  17   6   -0.62    0.75
   0  17   6   -1.37    0.89
   0 -18  -6   89.20    5.99
   0 -18  -6   97.83    6.33
   0 -18  -6   98.90    5.87
   0  18   6   98.15    6.39
   0  18   6   93.12    6.14
   0  18   6   89.51    6.21
   0 -19  -6   -0.31    0.56
   0 -19  -6   -1.03    0.82
   0 -19  -6   -0.30    1.13
   0  19   6    0.09    0.88
   0  19   6   -0.51    1.12
   0  19   6    0.07    1.01
   0 -20  -6   11.14    1.64
   0 -20  -6   13.33    1.21
   0 -20  -6   11.51    1.49
   0  20   6   12.53    1.73
   0  20   6    7.02    1.65
   0  20   6   11.46    1.56
   0 -21  -6    0.15    0.58
   0 -21  -6    0.02    0.90
   0 -21  -6   -2.47    1.13
   0  21   6    1.33    1.10
   0  21   6    0.04    1.15
   0  21   6    0.10    0.92
   0 -22  -6    5.05    1.59
   0 -22  -6    2.35    0.68
   0 -22  -6    4.99    1.08
   0  22   6    5.82    1.29
   0  22   6    5.20    1.57
   0  22   6    2.28    1.26
   0 -23  -6   -0.17    1.35
   0 -23  -6   -1.00    0.99
   0  23   6   -0.03    1.01
   0  23   6    0.48    1.05
   0  23   6   -0.39    1.11
   0 -24  -6   21.16    2.51
   0 -24  -6   25.86    2.33
   0 -24  -6   24.08    1.71
   0  24   6   24.23    2.49
   0  24   6   24.39    2.55
   0  24   6   19.27    2.45
   0 -25  -6   -0.54    0.93
   0 -25  -6    0.04    1.09
   0  25   6    1.17    1.26
   0  25   6   -1.28    1.05
   0  25   6    1.78    1.33
   0 -26  -6   45.53    3.45
   0  26   6   36.02    3.57
   0  26   6   43.31    3.65
   0  26   6   44.64    3.61
   0 -27  -6    0.75    1.11
   0  27   6   -1.80    1.12
   0  27   6   -2.54    1.18
   0  27   6   -1.10    1.15
   0 -28  -6   14.68    2.01
   0  28   6   14.34    2.24
   0  28   6   16.36    2.23
   0  28   6    9.61    1.96
   0 -29  -6   -1.95    1.20
   0  29   6    2.65    1.82
   0  29   6    0.89    1.42
   0  29   6    0.64    1.38
   0 -30  -6   12.80    2.02
   0  30   6   11.07    2.07
   0  30   6   10.39    2.50
   0 -31  -6   -0.34    1.34
   0  31   6   -0.46    1.81
   0  31   6    2.24    1.69
   0  32   6    4.67    2.23
   0  32   6    4.93    1.74
   0  33   6   -1.22    1.46
   0  33   6   -0.17    2.09
   0  33  -7    4.08    2.08
   0  33  -7   -1.56    1.88
   0 -33   7    4.55    2.06
   0 -33   7    0.92    2.20
   0  32  -7    0.09    1.96
   0  32  -7    0.24    1.89
   0 -32   7   -2.22    1.31
   0 -32   7    0.45    1.78
   0  31  -7    5.34    1.80
   0  31  -7    3.10    1.59
   0 -31   7    4.60    2.01
   0 -31   7    8.69    2.46
   0  30  -7   -0.93    1.68
   0  30  -7   -1.12    1.70
   0 -30   7   -0.34    1.64
   0 -30   7   -0.48    1.84
   0  29  -7   21.73    2.74
   0  29  -7   21.23    2.89
   0 -29   7   15.10    2.83
   0 -29   7   19.20    2.73
   0  28  -7    1.82    1.74
   0  28  -7   -0.15    1.60
   0 -28   7   -3.06    1.67
   0 -28   7   -0.30    1.58
   0  27  -7   47.19    4.08
   0  27  -7   43.80    3.82
   0 -27   7   49.52    4.00
   0 -27   7   41.57    4.15
   0  26  -7   -0.19    1.46
   0  26  -7   -0.86    1.42
   0 -26   7    2.44    1.59
   0 -26   7   -1.06    1.56
   0  25  -7    1.52    1.42
   0  25  -7    1.81    1.22
   0 -25   7    1.50    1.52
   0 -25   7    1.08    1.64
   0  24  -7   -1.01    1.30
   0  24  -7    0.67    1.45
   0 -24   7    0.99    0.67
   0 -24   7   -0.52    1.10
   0 -24   7   -1.95    1.24
   0  23  -7   16.72    2.28
   0  23  -7   14.20    2.18
   0 -23   7   17.74    2.28
   0 -23   7   17.81    1.50
   0 -23   7   13.42    2.31
   0  22  -7   -0.45    1.19
   0  22  -7    0.14    0.92
   0 -22   7   -0.68    1.29
   0 -22   7    0.91    1.30
   0 -22   7    0.14    0.67
   0  21  -7   -0.38    1.12
   0  21  -7   -0.43    1.18
   0 -21   7    0.28    1.23
   0 -21   7    0.21    0.99
   0 -21   7    0.39    0.75
   0 -21   7   -0.38    0.69
   0  20  -7    0.11    1.14
   0  20  -7   -3.25    0.95
   0 -20   7   -0.08    0.64
   0 -20   7    0.26    0.70
   0 -20   7    0.32    1.22
   0 -20   7   -0.23    1.26
   0  19  -7   33.78    2.90
   0  19  -7   31.40    2.83
   0 -19   7   28.60    2.62
   0 -19   7   29.44    2.91
   0 -19   7   34.19    2.35
   0 -19   7   33.15    2.33
   0  18  -7    0.34    0.79
   0  18  -7    1.39    1.17
   0  18  -7   -0.57    0.62
   0 -18   7    1.02    1.21
   0 -18   7   -0.64    0.63
   0 -18   7    0.23    0.62
   0 -18   7   -0.14    1.14
   0  17  -7  169.46   10.79
   0  17  -7  180.49   10.40
   0  17  -7  174.23   10.72
   0 -17   7  164.09   10.73
   0 -17   7  186.06   10.39
   0 -17   7  166.01   10.82
   0 -17   7  157.49   10.39
   0  16  -7    1.11    1.07
   0  16  -7    0.19    0.71
   0  16  -7   -0.80    0.60
   0 -16   7   -1.16    1.00
   0 -16   7   -0.28    0.60
   0 -16   7   -0.55    0.51
   0 -16   7    0.17    1.07
   0  15  -7   21.13    2.08
   0  15  -7   19.33    1.96
   0  15  -7   20.91    1.64
   0 -15   7   18.40    1.62
   0 -15   7   19.17    2.06
   0 -15   7   19.44    2.02
   0 -15   7   21.47    1.52
   0  14  -7    0.07    0.57
   0  14  -7   -0.43    0.80
   0  14  -7   -0.55    0.62
   0 -14   7    0.34    0.63
   0 -14   7   -1.01    0.88
   0 -14   7   -0.30    0.69
   0 -14   7    0.44    0.48
   0  13  -7   29.19    2.51
   0  13  -7   32.88    2.19
   0  13  -7   27.61    2.28
   0 -13   7   28.97    2.19
   0 -13   7   31.81    2.55
   0 -13   7   31.24    2.04
   0 -13   7   29.31    2.49
   0  12  -7    0.49    0.88
   0  12  -7    0.59    0.77
   0  12  -7    0.51    0.61
   0 -12   7   -0.91    0.86
   0 -12   7   -0.06    0.41
   0 -12   7    0.73    0.66
   0 -12   7   -0.32    0.66
   0  11  -7    3.08    0.99
   0  11  -7    3.42    0.92
   0  11  -7    2.83    0.80
   0  11  -7    2.01    0.72
   0 -11   7    3.04    0.73
   0 -11   7    3.90    0.53
   0 -11   7    3.98    1.04
   0 -11   7    2.21    0.80
   0 -11   7    2.89    0.92
   0  10  -7   -0.15    0.65
   0  10  -7    0.13    0.81
   0  10  -7    0.49    0.70
   0 -10   7   -0.12    0.84
   0 -10   7   -0.45    0.84
   0 -10   7    0.18    0.38
   0 -10   7   -0.35    0.47
   0   9  -7   26.11    2.28
   0   9  -7   28.48    2.13
   0   9  -7   31.91    2.13
   0   9  -7   33.02    2.32
   0   9  -7   28.04    2.15
   0  -9   7   30.00    2.32
   0  -9   7   31.80    2.22
   0  -9   7   27.07    2.26
   0  -9   7   27.70    2.18
   0  -9   7   27.28    2.08
   0   8  -7    0.00    0.80
   0   8  -7   -0.81    0.56
   0   8  -7    0.71    0.65
   0   8  -7    0.15    0.75
   0   8  -7    0.67    0.62
   0  -8   7    0.71    0.81
   0  -8   7   -0.75    0.77
   0  -8   7    0.38    0.73
   0  -8   7   -0.62    0.77
   0  -8   7    0.91    0.67
   0   7  -7  165.44   10.00
   0   7  -7  166.43   10.03
   0   7  -7  152.81   10.06
   0   7  -7  158.83   10.12
   0   7  -7  178.05   10.03
   0  -7   7  165.34   10.10
   0  -7   7  179.02   10.04
   0  -7   7  170.57   10.11
   0  -7   7  167.93   10.11
   0  -7   7  152.31   10.02
   0   6  -7    0.06    0.60
   0   6  -7    0.52    0.74
   0   6  -7    0.85    0.63
   0   6  -7    0.09    0.55
   0   6  -7    0.67    0.61
   0  -6   7    0.37    0.73
   0  -6   7    0.76    0.76
   0  -6   7    0.80    0.55
   0  -6   7   -0.24    0.68
   0  -6   7   -0.06    0.57
   0  -6   7    0.16    0.33
   0  -6   7   -0.17    0.62
   0   5  -7   26.93    2.07
   0   5  -7   31.41    2.12
   0   5  -7   27.50    2.19
   0   5  -7   29.99    2.03
   0   5  -7   30.25    2.13
   0   5  -7   28.44    2.15
   0  -5   7   28.28    2.11
   0  -5   7   28.99    2.12
   0  -5   7   30.78    2.20
   0  -5   7   28.52    1.85
   0  -5   7   27.92    2.06
   0  -5   7   27.82    2.17
   0  -5   7   30.32    2.03
   0   4  -7    1.85    0.71
   0   4  -7   -0.12    0.61
   0   4  -7    0.19    0.52
   0   4  -7    0.22    0.54
   0   4  -7    0.04    0.61
   0  -4   7   -0.70    0.48
   0  -4   7    0.03    0.67
   0  -4   7    0.32    0.44
   0  -4   7    0.16    0.60
   0  -4   7    0.24    0.46
   0  -4   7   -0.01    0.37
   0   3  -7    8.73    1.08
   0   3  -7    9.63    1.00
   0   3  -7    9.41    0.84
   0   3  -7   10.79    1.06
   0   3  -7   10.07    1.11
   0   3  -7   10.84    1.17
   0  -3   7   10.02    1.03
   0  -3   7    9.27    0.92
   0  -3   7    9.45    1.00
   0  -3   7    9.74    1.03
   0  -3   7    9.46    0.85
   0  -3   7    9.88    1.07
   0   2  -7    0.02    0.45
   0   2  -7    0.09    0.67
   0   2  -7    0.39    0.70
   0   2  -7    0.32    0.55
   0   2  -7    0.41    0.61
   0   2  -7    0.71    0.57
   0  -2   7   -0.43    0.62
   0  -2   7   -0.33    0.52
   0  -2   7    0.42    0.47
   0  -2   7    0.30    0.52
   0  -2   7   -0.11    0.53
   0   1  -7    0.72    0.53
   0   1  -7    0.13    0.49
   0   1  -7    0.38    0.53
   0   1  -7   -0.06    0.66
   0   1  -7    0.49    0.66
   0  -1   7   -0.14    0.66
   0  -1   7    0.43    0.68
   0  -1   7   -0.14    0.49
   0  -1   7   -0.74    0.70
   0  -1   7   -0.31    0.46
   0   0  -7   -0.18    0.54
   0   0  -7    0.43    0.51
   0   0  -7   -1.07    0.69
   0   0  -7   -0.55    0.49
   0   0  -7   -0.01    0.50
   0   0  -7    0.25    0.46
   0   0   7    1.41    0.75
   0   0   7    0.03    0.52
   0   0   7    0.19    0.53
   0   0   7   -0.19    0.62
   0   0   7   -0.62    0.46
   0  -1  -7   -0.81    0.56
   0  -1  -7   -0.33    0.44
   0  -1  -7    0.60    0.57
   0  -1  -7   -0.06    0.49
   0  -1  -7   -0.22    0.51
   0  -1  -7    0.09    0.51
   0  -1  -7    0.60    0.72
   0   1   7   -0.24    0.56
   0   1   7    0.62    0.70
   0   1   7    0.09    0.52
   0   1   7    0.44    0.61
   0   1   7    0.44    0.50
   0   1   7    0.37    0.71
   0   1   7    0.05    0.51
   0  -2  -7    0.47    0.45
   0  -2  -7   -0.24    0.50
   0  -2  -7    0.48    0.71
   0  -2  -7   -0.62    0.47
   0  -2  -7   -0.29    0.62
   0  -2  -7   -0.55    0.69
   0   2   7   -0.03    0.66
   0   2   7   -0.48    0.56
   0   2   7   -0.05    0.42
   0   2   7    0.23    0.69
   0   2   7   -0.32    0.49
   0   2   7   -0.87    0.43
   0   2   7   -0.41    0.49
   0  -3  -7    9.59    0.91
   0  -3  -7    9.44    0.95
   0  -3  -7    8.81    0.92
   0  -3  -7    9.61    0.98
   0  -3  -7    8.56    1.08
   0  -3  -7    7.28    1.06
   0   3   7    8.50    0.96
   0   3   7    8.55    0.91
   0   3   7   11.23    1.00
   0   3   7    7.88    0.85
   0   3   7    9.92    1.11
   0   3   7    8.48    0.93
   0   3   7    8.86    1.06
   0  -4  -7    0.10    0.48
   0  -4  -7    0.38    0.54
   0  -4  -7   -0.20    0.50
   0  -4  -7    0.31    0.67
   0  -4  -7    0.21    0.55
   0  -4  -7    0.09    0.68
   0   4   7   -0.27    0.69
   0   4   7    1.67    0.73
   0   4   7    0.37    0.44
   0   4   7    0.09    0.63
   0   4   7    0.04    0.47
   0   4   7    0.10    0.55
   0  -5  -7   29.09    2.08
   0  -5  -7   30.66    2.14
   0  -5  -7   31.20    2.03
   0  -5  -7   30.50    2.18
   0  -5  -7   32.12    2.25
   0  -5  -7   29.32    2.21
   0   5   7   28.03    2.15
   0   5   7   30.18    2.21
   0   5   7   33.48    2.15
   0   5   7   29.06    2.12
   0   5   7   29.75    2.06
   0   5   7   30.81    2.24
   0  -6  -7   -0.22    0.54
   0  -6  -7   -0.94    0.66
   0  -6  -7    0.13    0.64
   0  -6  -7    0.13    0.56
   0  -6  -7   -0.07    0.42
   0  -6  -7    0.51    0.62
   0   6   7    0.38    0.76
   0   6   7    0.49    0.56
   0   6   7   -0.33    0.57
   0   6   7   -0.88    0.59
   0   6   7   -0.46    0.68
   0  -7  -7  177.85   10.33
   0  -7  -7  163.55   10.25
   0  -7  -7  168.08   10.11
   0  -7  -7  173.81   10.23
   0  -7  -7  167.46   10.29
   0  -7  -7  181.59   10.26
   0   7   7  141.54   10.28
   0   7   7  178.63   10.27
   0   7   7  176.16   10.19
   0   7   7  164.28   10.23
   0  -8  -7   -0.14    0.63
   0  -8  -7   -0.20    0.46
   0  -8  -7   -0.01    0.66
   0  -8  -7   -0.27    0.79
   0  -8  -7   -0.60    0.66
   0  -8  -7    0.16    0.75
   0   8   7    0.07    0.49
   0   8   7    0.15    0.55
   0   8   7    1.19    0.70
   0   8   7   -0.14    0.61
   0   8   7   -0.05    0.58
   0  -9  -7   27.17    2.14
   0  -9  -7   32.31    2.13
   0  -9  -7   27.51    2.13
   0  -9  -7   28.09    1.99
   0  -9  -7   31.57    2.35
   0   9   7   30.25    2.26
   0   9   7   28.59    2.22
   0   9   7   31.34    2.24
   0   9   7   30.13    2.22
   0   9   7   30.47    2.12
   0 -10  -7    0.13    0.58
   0 -10  -7    0.03    0.49
   0 -10  -7   -0.51    0.72
   0 -10  -7   -0.53    0.64
   0  10   7    1.00    0.62
   0  10   7   -0.40    0.70
   0  10   7    0.33    0.59
   0  10   7   -0.24    0.73
   0  10   7    0.17    0.84
   0 -11  -7    3.06    0.65
   0 -11  -7    1.92    0.88
   0 -11  -7    3.00    0.76
   0  11   7    2.62    0.60
   0  11   7    2.98    0.77
   0  11   7    2.75    0.91
   0  11   7    1.99    0.76
   0 -12  -7   -0.46    0.58
   0 -12  -7   -0.24    0.51
   0 -12  -7   -0.52    0.79
   0  12   7   -0.37    0.49
   0  12   7    0.41    0.87
   0  12   7   -0.30    0.63
   0  12   7   -0.58    0.78
   0 -13  -7   31.07    2.22
   0 -13  -7   31.12    2.40
   0 -13  -7   31.97    2.26
   0  13   7   31.54    2.54
   0  13   7   30.58    2.44
   0  13   7   33.26    2.22
   0 -14  -7    0.03    0.62
   0 -14  -7   -0.66    0.57
   0 -14  -7    0.82    0.69
   0  14   7   -0.17    0.65
   0  14   7   -0.90    0.57
   0  14   7   -0.28    0.85
   0 -15  -7   19.34    1.63
   0 -15  -7   22.02    1.61
   0 -15  -7   18.77    1.95
   0  15   7   20.28    1.62
   0  15   7   18.84    1.81
   0  15   7   16.57    1.98
   0 -16  -7   -0.15    1.01
   0 -16  -7    0.04    0.64
   0 -16  -7    0.20    0.63
   0  16   7    0.75    1.01
   0  16   7   -0.04    0.65
   0  16   7   -1.50    0.88
   0  16   7   -1.06    0.68
   0 -17  -7  183.36   10.64
   0 -17  -7  160.67   10.90
   0 -17  -7  168.70   10.69
   0  17   7  168.31   10.96
   0  17   7  177.88   10.85
   0  17   7  192.15   10.72
   0  17   7  173.51   10.97
   0 -18  -7    0.86    0.66
   0 -18  -7    0.89    1.14
   0 -18  -7   -0.35    0.73
   0  18   7   -0.76    1.04
   0  18   7    0.75    0.99
   0  18   7   -0.33    0.77
   0 -19  -7   32.98    2.50
   0 -19  -7   31.60    2.35
   0 -19  -7   28.82    2.67
   0  19   7   30.28    2.60
   0  19   7   37.56    2.88
   0  19   7   36.48    2.99
   0 -20  -7    0.42    0.88
   0 -20  -7    1.52    1.28
   0 -20  -7   -0.19    0.63
   0  20   7   -0.60    1.05
   0  20   7   -2.39    0.91
   0  20   7   -0.02    1.22
   0 -21  -7    1.17    0.63
   0 -21  -7    1.02    1.31
   0 -21  -7   -0.06    0.91
   0  21   7    1.09    0.95
   0  21   7   -0.31    0.79
   0  21   7    0.33    1.09
   0 -22  -7   -0.40    0.93
   0 -22  -7   -0.56    0.94
   0  22   7    0.10    1.12
   0  22   7    1.51    1.03
   0  22   7    0.50    0.95
   0 -23  -7   17.51    1.89
   0 -23  -7   15.56    2.32
   0  23   7   17.13    2.18
   0  23   7   15.89    2.04
   0  23   7   18.96    2.31
   0 -24  -7    0.54    1.00
   0 -24  -7    0.41    1.48
   0  24   7   -0.68    1.14
   0  24   7   -0.93    1.05
   0  24   7    0.78    1.09
   0 -25  -7    0.65    1.52
   0 -25  -7    1.71    1.16
   0  25   7    3.27    1.43
   0  25   7    1.05    1.24
   0  25   7    1.45    1.17
   0 -26  -7    2.63    1.19
   0 -26  -7    0.72    1.19
   0  26   7    1.09    1.58
   0  26   7    0.26    1.39
   0  26   7    0.19    1.16
   0 -27  -7   53.44    3.74
   0  27   7   41.26    4.19
   0  27   7   48.04    3.87
   0  27   7   44.40    3.92
   0 -28  -7    0.13    1.29
   0  28   7    0.22    1.61
   0  28   7    0.58    1.36
   0  28   7    2.37    1.77
   0 -29  -7   17.84    2.28
   0  29   7   19.33    2.63
   0  29   7   21.82    2.52
   0  29   7   16.50    2.73
   0 -30  -7   -1.64    1.22
   0  30   7    0.20    1.35
   0  30   7   -2.84    1.68
   0  30   7    1.90    1.59
   0  31   7    7.63    2.33
   0  31   7    1.91    1.49
   0  32   7   -0.42    1.47
   0  32   7    0.80    1.63
   0  33   7   -1.49    1.41
   0  33   7   -0.48    1.47
   0  33  -8   -1.02    1.90
   0  33  -8   -0.17    1.92
   0 -33   8   -1.58    2.03
   0  32  -8   -0.25    1.39
   0  32  -8   -3.18    1.80
   0 -32   8    1.27    1.69
   0 -32   8    2.90    1.94
   0  31  -8   -0.98    1.74
   0  31  -8   -2.51    1.72
   0 -31   8   -0.75    1.74
   0 -31   8    2.73    2.11
   0  30  -8   19.79    2.85
   0  30  -8   17.17    2.79
   0 -30   8   16.59    2.74
   0 -30   8   19.48    2.73
   0  29  -8   -0.50    1.69
   0  29  -8    0.92    1.78
   0 -29   8   -0.44    1.81
   0 -29   8    0.97    1.80
   0  28  -8   24.17    3.05
   0  28  -8   27.01    3.17
   0 -28   8   23.79    2.97
   0 -28   8   24.57    3.00
   0  27  -8    0.83    1.56
   0  27  -8    1.11    1.61
   0 -27   8    0.68    1.61
   0 -27   8    0.55    1.77
   0  26  -8    8.78    1.82
   0  26  -8    9.65    1.80
   0 -26   8    9.92    1.96
   0 -26   8   12.84    2.17
   0  25  -8   -2.66    1.35
   0  25  -8    1.18    1.49
   0 -25   8    2.13    1.54
   0 -25   8   -0.26    1.56
   0  24  -8   -2.46    1.23
   0  24  -8   -1.75    1.24
   0 -24   8    0.94    1.45
   0 -24   8    0.02    1.56
   0 -24   8    2.24    0.75
   0  23  -8   -0.33    0.97
   0  23  -8    0.20    1.01
   0 -23   8   -1.25    0.95
   0 -23   8    1.93    1.40
   0 -23   8    0.10    0.73
   0  22  -8    2.99    1.41
   0  22  -8    4.43    1.56
   0 -22   8    4.41    1.37
   0 -22   8    3.03    0.87
   0 -22   8    6.01    1.59
   0  21  -8   -1.72    1.14
   0  21  -8   -0.51    1.18
   0 -21   8   -1.25    0.63
   0 -21   8   -0.06    1.24
   0 -21   8    0.59    1.33
   0 -21   8   -0.60    0.69
   0  20  -8   11.73    1.27
   0  20  -8    9.87    1.75
   0  20  -8    9.32    1.77
   0 -20   8   13.02    1.32
   0 -20   8    6.88    1.65
   0 -20   8    8.11    1.87
   0 -20   8   13.63    1.26
   0  19  -8    0.56    1.12
   0  19  -8    0.15    1.14
   0  19  -8    0.48    0.68
   0 -19   8   -1.36    1.14
   0 -19   8    0.34    0.71
   0 -19   8   -0.83    1.20
   0 -19   8   -1.23    0.61
   0  18  -8   56.50    4.33
   0  18  -8   62.28    3.85
   0  18  -8   58.72    4.26
   0 -18   8   56.20    4.35
   0 -18   8   57.73    4.28
   0 -18   8   58.29    3.89
   0 -18   8   57.62    3.77
   0  17  -8    0.46    1.05
   0  17  -8   -1.14    0.61
   0  17  -8    0.52    1.13
   0 -17   8   -0.08    0.84
   0 -17   8    1.38    1.20
   0 -17   8   -0.57    0.55
   0 -17   8   -0.15    0.67
   0  16  -8   84.82    5.18
   0  16  -8   79.50    5.47
   0  16  -8   77.62    5.46
   0 -16   8   83.07    5.06
   0 -16   8   83.13    5.20
   0 -16   8   79.16    5.43
   0 -16   8   80.48    5.57
   0  15  -8   -0.48    0.62
   0  15  -8   -0.77    0.92
   0  15  -8    0.09    0.87
   0 -15   8   -0.73    0.73
   0 -15   8   -0.07    0.43
   0 -15   8    0.21    0.68
   0 -15   8   -0.05    0.75
   0  14  -8    2.19    1.02
   0  14  -8    2.35    0.96
   0  14  -8    0.76    0.68
   0 -14   8    1.09    0.46
   0 -14   8    2.02    0.73
   0 -14   8    0.25    1.01
   0 -14   8    0.26    0.76
   0  13  -8   -0.28    0.91
   0  13  -8   -0.05    0.80
   0  13  -8   -0.03    0.63
   0  13  -8    0.38    0.71
   0 -13   8   -0.69    0.91
   0 -13   8    0.48    0.71
   0 -13   8   -1.72    0.87
   0 -13   8   -0.02    0.39
   0  12  -8    1.66    0.81
   0  12  -8    3.22    0.91
   0  12  -8    2.32    0.91
   0  12  -8    4.75    0.86
   0 -12   8    1.77    1.01
   0 -12   8    2.30    0.49
   0 -12   8    3.01    1.08
   0 -12   8    2.12    0.80
   0  11  -8   -0.13    0.72
   0  11  -8    0.34    0.68
   0  11  -8    0.89    0.61
   0  11  -8    0.60    0.80
   0 -11   8   -0.25    0.73
   0 -11   8    0.22    0.68
   0 -11   8   -0.52    0.35
   0 -11   8    0.31    0.73
   0 -11   8    0.77    0.91
   0  10  -8    0.74    0.70
   0  10  -8    0.76    0.70
   0  10  -8    1.05    0.73
   0  10  -8    0.54    0.90
   0 -10   8    0.89    0.78
   0 -10   8    1.02    0.93
   0 -10   8    0.45    0.90
   0 -10   8   -0.47    0.62
   0   9  -8   -0.27    0.63
   0   9  -8    0.59    0.66
   0   9  -8   -0.41    0.58
   0   9  -8    0.40    0.65
   0  -9   8    0.57    0.66
   0  -9   8   -0.17    0.70
   0  -9   8   -0.73    0.82
   0  -9   8   -0.43    0.63
   0   8  -8   82.64    5.47
   0   8  -8   93.81    5.49
   0   8  -8   82.15    5.44
   0   8  -8   83.42    5.61
   0   8  -8   94.41    5.57
   0  -8   8   86.35    5.59
   0  -8   8   88.65    5.49
   0  -8   8   93.03    5.50
   0  -8   8   83.22    5.56
   0  -8   8   83.41    5.55
   0   7  -8   -0.25    0.64
   0   7  -8    0.47    0.61
   0   7  -8   -0.13    0.63
   0   7  -8   -0.35    0.54
   0   7  -8    1.01    0.79
   0  -7   8   -0.32    0.33
   0  -7   8   -0.40    0.59
   0  -7   8   -0.03    0.59
   0  -7   8   -0.89    0.66
   0  -7   8    1.10    0.63
   0  -7   8    0.69    0.59
   0   6  -8  202.57   11.79
   0   6  -8  195.77   11.77
   0   6  -8  192.11   11.71
   0   6  -8  205.12   11.81
   0   6  -8  182.49   11.83
   0  -6   8  194.51   11.70
   0  -6   8  191.39   11.57
   0  -6   8  196.74   11.81
   0  -6   8  190.93   11.78
   0  -6   8  184.44   11.78
   0  -6   8  200.07   11.86
   0  -6   8  205.82   11.77
   0   5  -8    0.49    0.74
   0   5  -8    0.09    0.46
   0   5  -8    0.49    0.71
   0   5  -8   -0.33    0.75
   0   5  -8   -0.71    0.65
   0   5  -8   -0.31    0.67
   0  -5   8   -0.79    0.69
   0  -5   8   -0.19    0.68
   0  -5   8    0.40    0.49
   0  -5   8    0.99    0.66
   0  -5   8    1.42    0.81
   0  -5   8    0.39    0.38
   0   4  -8   38.83    2.44
   0   4  -8   40.81    2.69
   0   4  -8   35.97    2.63
   0   4  -8   37.48    2.72
   0   4  -8   40.24    2.61
   0   4  -8   40.34    2.63
   0  -4   8   37.86    2.44
   0  -4   8   40.33    2.64
   0  -4   8   31.91    2.68
   0  -4   8   38.88    2.52
   0  -4   8   36.05    2.60
   0  -4   8   39.48    2.62
   0   3  -8   -1.01    0.65
   0   3  -8    0.48    0.54
   0   3  -8    0.40    0.44
   0   3  -8   -0.88    0.70
   0   3  -8    0.21    0.61
   0   3  -8    0.71    0.74
   0  -3   8    0.30    0.45
   0  -3   8    1.16    0.61
   0  -3   8   -0.33    0.74
   0  -3   8    0.11    0.74
   0  -3   8   -0.23    0.47
   0  -3   8   -0.57    0.65
   0   2  -8   42.80    2.92
   0   2  -8   40.71    2.87
   0   2  -8   45.89    2.74
   0   2  -8   42.74    2.79
   0   2  -8   43.33    2.84
   0   2  -8   43.17    2.85
   0  -2   8   38.36    2.91
   0  -2   8   41.54    2.87
   0  -2   8   42.36    2.71
   0  -2   8   42.77    2.91
   0  -2   8   41.11    2.79
   0   1  -8   -0.31    0.72
   0   1  -8    0.62    0.71
   0   1  -8    0.18    0.55
   0   1  -8   -0.45    0.68
   0   1  -8   -0.09    0.56
   0  -1   8    0.88    0.53
   0  -1   8    0.29    0.73
   0  -1   8    0.07    0.70
   0  -1   8   -0.59    0.58
   0  -1   8   -0.29    0.74
   0   0  -8   21.72    1.62
   0   0  -8   21.62    1.74
   0   0  -8   19.12    1.64
   0   0  -8   24.04    1.65
   0   0  -8   21.84    1.69
   0   0  -8   20.20    1.60
   0   0  -8   22.25    1.62
   0   0   8   20.73    1.62
   0   0   8   24.20    1.78
   0   0   8   23.16    1.80
   0   0   8   26.84    1.86
   0   0   8   20.22    1.57
   0  -1  -8   -1.13    0.56
   0  -1  -8   -0.02    0.62
   0  -1  -8    0.09    0.49
   0  -1  -8   -0.93    0.72
   0  -1  -8   -0.24    0.54
   0  -1  -8   -0.48    0.53
   0  -1  -8   -0.33    0.52
   0   1   8   -0.23    0.53
   0   1   8    0.12    0.62
   0   1   8   -0.02    0.59
   0   1   8   -0.14    0.48
   0   1   8   -0.02    0.71
   0   1   8    0.21    0.63
   0  -2  -8   41.48    2.83
   0  -2  -8   45.87    2.75
   0  -2  -8   41.73    2.77
   0  -2  -8   38.08    2.73
   0  -2  -8   42.54    2.90
   0  -2  -8   44.61    2.91
   0   2   8   43.74    2.84
   0   2   8   41.78    2.68
   0   2   8   39.06    2.88
   0   2   8   39.88    2.88
   0   2   8   44.88    2.83
   0   2   8   42.78    2.77
   0   2   8   41.56    2.75
   0  -3  -8    1.20    0.58
   0  -3  -8    0.16    0.72
   0  -3  -8   -0.13    0.54
   0  -3  -8    0.11    0.67
   0  -3  -8    0.66    0.47
   0  -3  -8   -0.20    0.47
   0   3   8   -0.14    0.72
   0   3   8   -0.98    0.65
   0   3   8    0.10    0.58
   0   3   8    0.73    0.74
   0   3   8   -0.12    0.49
   0   3   8    0.61    0.57
   0   3   8   -0.45    0.41
   0  -4  -8   37.02    2.53
   0  -4  -8   39.08    2.72
   0  -4  -8   42.82    2.72
   0  -4  -8   39.15    2.61
   0  -4  -8   39.97    2.70
   0   4   8   39.79    2.60
   0   4   8   35.74    2.60
   0   4   8   37.17    2.53
   0   4   8   38.49    2.63
   0   4   8   36.67    2.68
   0   4   8   39.35    2.54
   0  -5  -8    0.06    0.60
   0  -5  -8    0.13    0.50
   0  -5  -8   -0.33    0.68
   0  -5  -8   -1.22    0.69
   0  -5  -8   -1.27    0.68
   0  -5  -8   -0.20    0.50
   0   5   8    0.91    0.49
   0   5   8   -0.12    0.59
   0   5   8   -0.15    0.53
   0   5   8    0.28    0.73
   0   5   8   -0.28    0.67
   0   5   8    0.04    0.59
   0  -6  -8  207.20   12.03
   0  -6  -8  203.55   12.07
   0  -6  -8  195.46   11.93
   0  -6  -8  200.06   11.97
   0  -6  -8  199.22   12.05
   0   6   8  196.90   11.92
   0   6   8  188.41   12.04
   0   6   8  211.40   12.07
   0   6   8  206.23   12.01
   0   6   8  192.68   12.01
   0   6   8  192.40   11.97
   0  -7  -8   -0.35    0.43
   0  -7  -8   -0.68    0.72
   0  -7  -8    0.27    0.60
   0  -7  -8    0.30    0.68
   0  -7  -8   -0.29    0.58
   0  -7  -8    0.44    0.67
   0   7   8   -0.71    0.74
   0   7   8    0.11    0.79
   0   7   8    0.41    0.61
   0   7   8   -0.75    0.45
   0   7   8   -0.82    0.47
   0  -8  -8   87.85    5.64
   0  -8  -8   84.70    5.41
   0  -8  -8   87.91    5.57
   0  -8  -8   87.20    5.55
   0  -8  -8   82.56    5.55
   0  -8  -8   93.10    5.69
   0   8   8   98.80    5.66
   0   8   8   95.39    5.53
   0   8   8   86.93    5.58
   0   8   8   90.10    5.59
   0   8   8   82.84    5.66
   0  -9  -8    0.09    0.65
   0  -9  -8   -0.72    0.67
   0  -9  -8    0.26    0.60
   0  -9  -8   -0.73    0.72
   0  -9  -8    0.42    0.50
   0   9   8    0.19    0.54
   0   9   8    0.58    0.65
   0   9   8   -0.54    0.62
   0   9   8    0.72    0.83
   0   9   8    0.16    0.72
   0 -10  -8    0.81    0.55
   0 -10  -8    0.80    0.80
   0 -10  -8    1.48    0.78
   0 -10  -8    1.42    0.67
   0  10   8    0.68    0.89
   0  10   8    0.27    0.77
   0  10   8   -1.13    0.66
   0 -11  -8   -0.24    0.81
   0 -11  -8   -0.54    0.70
   0 -11  -8   -0.83    0.50
   0  11   8    0.12    0.64
   0  11   8    0.11    0.76
   0  11   8    0.41    0.87
   0 -12  -8    2.73    0.96
   0 -12  -8    2.58    0.81
   0 -12  -8    3.49    0.69
   0  12   8    2.92    0.80
   0  12   8    4.68    1.09
   0  12   8    3.82    0.99
   0 -13  -8    0.19    0.55
   0 -13  -8   -1.18    0.62
   0 -13  -8    0.45    0.66
   0  13   8   -0.71    0.58
   0  13   8    0.27    0.70
   0 -14  -8    0.73    0.70
   0 -14  -8    1.79    0.63
   0 -14  -8    1.06    0.75
   0  14   8    0.94    0.58
   0  14   8    1.04    0.94
   0  14   8    0.90    1.00
   0 -15  -8   -0.67    0.60
   0 -15  -8   -0.14    0.64
   0 -15  -8   -0.54    0.66
   0  15   8   -0.71    0.53
   0  15   8   -0.87    0.88
   0  15   8   -0.30    0.73
   0 -16  -8   81.37    5.60
   0 -16  -8   88.31    5.31
   0 -16  -8   81.98    5.28
   0  16   8   87.91    5.67
   0  16   8   71.29    5.55
   0  16   8   87.75    5.30
   0 -17  -8   -0.92    1.03
   0 -17  -8    0.27    0.66
   0 -17  -8   -0.75    0.67
   0  17   8   -0.83    0.90
   0  17   8    0.82    0.81
   0  17   8   -2.04    0.95
   0  17   8    0.05    0.74
   0 -18  -8   55.22    4.20
   0 -18  -8   55.50    3.95
   0 -18  -8   62.40    3.95
   0  18   8   58.69    4.23
   0  18   8   57.32    4.12
   0  18   8   62.02    4.41
   0  18   8   65.95    4.06
   0 -19  -8   -1.11    0.65
   0 -19  -8    0.34    0.78
   0 -19  -8   -0.20    1.18
   0  19   8    0.04    1.14
   0  19   8    0.47    0.83
   0  19   8    0.69    1.16
   0 -20  -8    7.78    1.56
   0 -20  -8   13.57    1.32
   0 -20  -8   10.20    1.37
   0  20   8   10.84    1.53
   0  20   8   10.30    1.66
   0  20   8   14.33    1.91
   0 -21  -8    0.02    0.84
   0 -21  -8   -0.81    0.66
   0 -21  -8   -3.16    1.09
   0  21   8   -1.10    0.82
   0  21   8   -0.23    0.93
   0  21   8   -0.17    0.86
   0 -22  -8    4.50    1.57
   0 -22  -8    5.10    1.11
   0  22   8    3.06    1.44
   0  22   8    4.75    1.22
   0  22   8    4.11    1.41
   0 -23  -8   -1.76    0.92
   0 -23  -8    0.03    0.92
   0  23   8    0.80    1.05
   0  23   8   -0.84    1.22
   0  23   8    0.24    1.35
   0 -24  -8    0.02    1.46
   0 -24  -8    2.16    1.04
   0  24   8   -0.72    1.42
   0  24   8    0.76    1.33
   0  24   8   -1.22    1.00
   0 -25  -8    0.12    1.48
   0 -25  -8    0.26    1.05
   0  25   8   -1.46    1.48
   0  25   8   -0.15    1.32
   0  25   8   -1.03    1.17
   0 -26  -8   10.87    1.69
   0 -26  -8    8.34    2.05
   0  26   8    8.71    2.19
   0  26   8   12.33    1.87
   0  26   8    9.63    1.95
   0 -27  -8    2.43    1.22
   0 -27  -8   -0.86    1.22
   0  27   8    0.69    1.43
   0  27   8   -0.36    1.15
   0  27   8    1.09    1.69
   0 -28  -8   32.11    2.80
   0  28   8   26.10    3.44
   0  28   8   32.28    3.16
   0  28   8   30.96    3.17
   0 -29  -8    1.84    1.38
   0  29   8    4.37    1.97
   0  29   8    0.85    1.35
   0  29   8    1.70    1.67
   0  30   8   20.19    2.78
   0  30   8   22.85    2.80
   0  30   8   21.53    3.16
   0  31   8    1.55    1.63
   0  31   8    0.34    2.01
   0  31   8   -1.39    1.32
   0  32   8   -2.02    1.95
   0  32   8    0.69    1.58
   0  33   8    0.59    1.44
   0  33   8   -3.44    1.93
   0  33  -9    0.22    1.82
   0  33  -9    1.88    1.52
   0  33  -9    1.97    2.11
   0 -33   9    1.84    2.23
   0  32  -9   -2.49    1.63
   0  32  -9   -0.01    1.95
   0 -32   9   -0.55    1.89
   0  31  -9   23.76    3.31
   0  31  -9   25.19    3.42
   0 -31   9   28.70    3.35
   0 -31   9   35.11    3.91
   0  30  -9   -1.07    1.72
   0  30  -9   -0.69    1.78
   0 -30   9    2.24    1.88
   0 -30   9   -0.31    1.95
   0  29  -9   25.70    3.26
   0  29  -9   26.01    3.20
   0 -29   9   22.99    3.32
   0 -29   9   25.06    3.15
   0  28  -9   -0.99    1.63
   0  28  -9   -1.22    1.56
   0 -28   9    3.09    2.00
   0 -28   9    0.82    1.74
   0  27  -9   18.78    2.41
   0  27  -9   16.48    2.40
   0 -27   9   17.83    2.60
   0 -27   9   15.41    2.46
   0  26  -9   -1.09    1.47
   0  26  -9   -0.75    1.47
   0 -26   9   -0.23    1.54
   0 -26   9   -2.14    1.59
   0  25  -9    0.04    1.49
   0  25  -9   -1.04    1.42
   0 -25   9    1.03    1.67
   0 -25   9    1.15    1.54
   0  24  -9   -0.60    0.98
   0  24  -9   -0.56    0.96
   0 -24   9    0.90    1.17
   0 -24   9    0.95    0.76
   0 -24   9   -0.70    1.45
   0  23  -9    1.68    1.41
   0  23  -9   -0.34    1.37
   0 -23   9    1.48    1.57
   0 -23   9    0.66    1.46
   0 -23   9    0.42    0.72
   0  22  -9   -1.49    1.24
   0  22  -9   -1.79    1.17
   0 -22   9    0.94    1.38
   0 -22   9    0.87    0.77
   0 -22   9    0.84    1.45
   0  21  -9    6.38    1.60
   0  21  -9    2.42    1.36
   0 -21   9    3.98    0.92
   0 -21   9    3.88    1.53
   0 -21   9    4.07    0.81
   0 -21   9    2.75    1.54
   0  20  -9    0.13    1.23
   0  20  -9   -0.05    1.13
   0  20  -9    0.00    0.73
   0 -20   9   -0.15    1.30
   0 -20   9    0.65    0.77
   0 -20   9   -0.85    0.59
   0 -20   9   -1.68    1.18
   0  19  -9   10.21    1.67
   0  19  -9   11.13    1.26
   0  19  -9    8.77    1.74
   0 -19   9    8.59    1.53
   0 -19   9    9.04    1.25
   0 -19   9   10.96    1.88
   0 -19   9   10.92    1.10
   0  18  -9   -1.27    1.01
   0  18  -9   -2.29    0.70
   0  18  -9    0.18    1.16
   0 -18   9   -0.35    1.21
   0 -18   9   -1.47    1.12
   0 -18   9   -1.12    0.75
   0 -18   9    0.57    0.57
   0  17  -9  108.78    6.77
   0  17  -9  108.49    6.45
   0  17  -9  103.84    6.63
   0  17  -9   92.74    6.72
   0 -17   9  101.92    6.79
   0 -17   9   97.49    6.45
   0 -17   9  104.04    6.29
   0 -17   9  103.05    6.87
   0  16  -9   -0.11    0.81
   0  16  -9   -0.69    0.89
   0  16  -9   -0.25    1.08
   0  16  -9   -0.80    0.70
   0 -16   9   -0.53    0.46
   0 -16   9    0.23    1.10
   0 -16   9    0.02    0.74
   0 -16   9    1.05    1.21
   0  15  -9   39.14    2.76
   0  15  -9   38.52    2.99
   0  15  -9   39.12    2.90
   0  15  -9   40.87    3.17
   0 -15   9   37.87    2.99
   0 -15   9   38.95    2.54
   0 -15   9   39.75    2.80
   0 -15   9   37.12    3.09
   0  14  -9    0.11    0.83
   0  14  -9   -0.57    0.66
   0  14  -9    0.98    0.77
   0  14  -9   -1.49    0.88
   0 -14   9    0.92    1.09
   0 -14   9    0.00    0.73
   0 -14   9    0.84    0.74
   0 -14   9    0.57    0.43
   0  13  -9   21.97    1.97
   0  13  -9   24.32    1.86
   0  13  -9   23.69    1.93
   0  13  -9   22.10    1.97
   0 -13   9   21.56    2.10
   0 -13   9   21.60    1.53
   0 -13   9   21.61    1.96
   0 -13   9   21.03    1.88
   0  12  -9    0.64    0.95
   0  12  -9   -1.43    0.68
   0  12  -9   -0.28    0.71
   0  12  -9   -1.10    0.59
   0 -12   9   -1.18    0.90
   0 -12   9    0.28    0.38
   0 -12   9    0.31    0.71
   0 -12   9    0.17    0.78
   0  11  -9    2.71    0.83
   0  11  -9    3.88    0.91
   0  11  -9    3.18    0.89
   0  11  -9    2.67    0.86
   0 -11   9    2.73    0.87
   0 -11   9    2.75    1.06
   0 -11   9    2.00    0.89
   0 -11   9    2.83    0.89
   0  10  -9    0.19    0.68
   0  10  -9   -0.66    0.66
   0  10  -9    0.18    0.68
   0  10  -9    0.02    0.69
   0 -10   9    0.48    0.75
   0 -10   9   -0.85    0.63
   0 -10   9   -0.62    0.70
   0 -10   9   -0.72    0.85
   0   9  -9    1.06    0.76
   0   9  -9    0.38    0.90
   0   9  -9    1.24    0.78
   0   9  -9    0.44    0.75
   0  -9   9    0.69    0.38
   0  -9   9    1.23    0.89
   0  -9   9    1.01    0.77
   0  -9   9    2.75    0.80
   0  -9   9    0.79    0.71
   0   8  -9    0.31    0.70
   0   8  -9   -0.74    0.68
   0   8  -9    1.61    0.67
   0   8  -9   -0.35    0.83
   0  -8   9    0.63    0.69
   0  -8   9   -0.62    0.35
   0  -8   9    1.43    0.87
   0  -8   9    0.63    0.73
   0  -8   9    2.79    0.79
   0   7  -9  333.38   20.44
   0   7  -9  369.47   20.45
   0   7  -9  299.00   20.33
   0   7  -9  341.36   20.30
   0   7  -9  336.37   20.36
   0  -7   9  335.85   20.37
   0  -7   9  333.17   20.42
   0  -7   9  333.42   20.14
   0  -7   9  355.84   20.36
   0  -7   9  369.64   20.48
   0  -7   9  356.79   20.30
   0  -7   9  331.20   20.38
   0   6  -9    0.10    0.61
   0   6  -9    0.34    0.52
   0   6  -9    0.62    0.73
   0   6  -9    0.14    0.55
   0   6  -9   -0.21    0.53
   0   6  -9   -0.62    0.79
   0  -6   9    0.59    0.43
   0  -6   9    0.35    0.74
   0  -6   9   -0.66    0.51
   0  -6   9   -0.98    0.63
   0  -6   9    0.46    0.58
   0  -6   9   -0.38    0.58
   0   5  -9  193.80   11.16
   0   5  -9  181.67   11.15
   0   5  -9  186.01   11.19
   0   5  -9  178.08   11.22
   0   5  -9  187.72   11.18
   0  -5   9  188.71   11.05
   0  -5   9  183.69   11.20
   0  -5   9  175.09   11.14
   0  -5   9  191.38   11.14
   0  -5   9  181.86   11.18
   0  -5   9  178.19   10.96
   0   4  -9    0.54    0.76
   0   4  -9    0.21    0.45
   0   4  -9    0.14    0.67
   0   4  -9   -1.12    0.70
   0   4  -9   -0.16    0.58
   0   4  -9   -0.09    0.71
   0  -4   9    0.14    0.49
   0  -4   9   -0.86    0.54
   0  -4   9   -0.57    0.63
   0  -4   9   -0.33    0.69
   0  -4   9    1.33    0.54
   0  -4   9   -0.29    0.76
   0   3  -9   53.12    3.27
   0   3  -9   47.24    3.24
   0   3  -9   49.40    3.31
   0   3  -9   50.72    3.09
   0   3  -9   48.92    3.19
   0   3  -9   46.52    3.27
   0  -3   9   50.36    3.28
   0  -3   9   46.81    3.08
   0  -3   9   49.40    3.09
   0  -3   9   47.07    3.25
   0  -3   9   46.06    3.30
   0  -3   9   46.89    3.19
   0   2  -9    0.13    0.59
   0   2  -9   -0.88    0.62
   0   2  -9   -0.10    0.46
   0   2  -9   -0.69    0.71
   0   2  -9    0.28    0.58
   0   2  -9   -0.68    0.53
   0  -2   9   -0.21    0.48
   0  -2   9   -1.03    0.50
   0  -2   9   -1.29    0.69
   0  -2   9    0.20    0.80
   0  -2   9    0.19    0.59
   0   1  -9    5.52    0.86
   0   1  -9    5.48    0.88
   0   1  -9    4.58    0.79
   0   1  -9    4.67    0.79
   0   1  -9    4.36    0.96
   0   1  -9    6.14    0.77
   0  -1   9    5.70    1.03
   0  -1   9    4.87    0.76
   0  -1   9    5.01    0.94
   0  -1   9    5.44    0.86
   0  -1   9    5.86    0.98
   0   0  -9    0.33    0.58
   0   0  -9    1.48    0.81
   0   0  -9    0.37    0.68
   0   0  -9    0.68    0.59
   0   0  -9   -0.04    0.51
   0   0  -9   -1.58    0.56
   0   0  -9   -0.33    0.77
   0   0   9    0.82    0.54
   0   0   9   -0.51    0.67
   0   0   9    0.57    0.60
   0   0   9    0.36    0.59
   0   0   9   -0.24    0.80
   0  -1  -9    6.12    1.06
   0  -1  -9    4.85    0.74
   0  -1  -9    5.52    0.76
   0  -1  -9    4.75    0.79
   0  -1  -9    4.86    0.84
   0  -1  -9    4.31    0.71
   0  -1  -9    5.72    0.91
   0   1   9    4.93    1.01
   0   1   9    6.05    0.93
   0   1   9    4.56    0.83
   0   1   9    5.19    1.00
   0   1   9    4.91    0.78
   0   1   9    4.32    0.72
   0  -2  -9   -0.16    0.48
   0  -2  -9   -1.28    0.52
   0  -2  -9    0.79    0.58
   0  -2  -9   -0.04    0.72
   0  -2  -9    0.03    0.48
   0  -2  -9    0.30    0.54
   0   2   9   -0.44    0.55
   0   2   9   -0.81    0.64
   0   2   9    0.09    0.78
   0   2   9    0.74    0.56
   0   2   9   -0.59    0.55
   0   2   9   -0.99    0.61
   0  -3  -9   51.44    3.29
   0  -3  -9   43.55    3.13
   0  -3  -9   47.53    3.09
   0  -3  -9   48.50    3.10
   0  -3  -9   49.06    3.23
   0  -3  -9   45.08    3.20
   0   3   9   47.50    3.14
   0   3   9   46.83    3.07
   0   3   9   50.27    3.23
   0   3   9   47.93    3.28
   0   3   9   47.84    3.20
   0   3   9   49.86    3.09
   0   3   9   49.34    3.24
   0  -4  -9    0.19    0.50
   0  -4  -9    1.00    0.77
   0  -4  -9    0.45    0.76
   0  -4  -9    0.11    0.56
   0  -4  -9   -0.25    0.56
   0  -4  -9    0.87    0.64
   0   4   9    0.09    0.56
   0   4   9   -0.03    0.58
   0   4   9    0.96    0.50
   0   4   9   -0.14    0.59
   0   4   9   -0.08    0.54
   0   4   9   -0.27    0.72
   0   4   9   -1.75    0.72
   0  -5  -9  177.21   11.00
   0  -5  -9  186.47   11.07
   0  -5  -9  186.83   11.05
   0  -5  -9  180.48   10.93
   0  -5  -9  178.11   11.08
   0   5   9  185.17   11.05
   0   5   9  184.97   10.93
   0   5   9  175.39   11.05
   0   5   9  184.55   11.00
   0   5   9  179.78   10.95
   0   5   9  184.30   11.08
   0  -6  -9    0.54    0.85
   0  -6  -9    0.05    0.67
   0  -6  -9    0.14    0.55
   0  -6  -9    0.23    0.49
   0  -6  -9    1.00    0.75
   0  -6  -9    0.31    0.80
   0   6   9    0.22    0.57
   0   6   9    0.61    0.65
   0   6   9    2.34    0.89
   0   6   9    0.67    0.81
   0   6   9   -0.35    0.70
   0   6   9    0.07    0.48
   0  -7  -9  338.56   20.85
   0  -7  -9  353.91   20.96
   0  -7  -9  353.01   20.96
   0  -7  -9  362.08   20.92
   0  -7  -9  339.99   21.00
   0  -7  -9  366.39   21.03
   0   7   9  341.60   20.92
   0   7   9  361.64   20.87
   0   7   9  354.53   20.94
   0   7   9  352.31   20.99
   0   7   9  336.64   21.02
   0  -8  -9   -0.53    0.70
   0  -8  -9   -0.25    0.71
   0  -8  -9   -0.26    0.44
   0  -8  -9   -0.21    0.60
   0  -8  -9   -0.20    0.81
   0   8   9   -0.13    0.53
   0   8   9    1.21    0.70
   0   8   9    0.65    0.67
   0   8   9   -0.19    0.70
   0  -9  -9   -0.11    0.79
   0  -9  -9    2.80    0.89
   0  -9  -9    0.71    0.70
   0  -9  -9    1.29    0.54
   0  -9  -9    0.69    0.84
   0   9   9    1.76    0.78
   0   9   9    1.09    0.92
   0   9   9    1.43    0.75
   0   9   9    1.85    0.65
   0 -10  -9   -1.52    0.67
   0 -10  -9   -0.39    0.59
   0 -10  -9   -0.14    0.69
   0 -10  -9   -1.38    0.75
   0 -10  -9    0.80    0.50
   0  10   9   -0.16    0.53
   0  10   9    0.39    0.68
   0  10   9   -2.27    0.64
   0 -11  -9    3.89    0.99
   0 -11  -9    2.35    0.63
   0 -11  -9    2.47    0.86
   0  11   9    1.22    0.70
   0  11   9    1.30    0.84
   0  11   9    2.36    1.02
   0 -12  -9    0.37    0.52
   0 -12  -9   -0.20    0.79
   0 -12  -9    0.34    0.76
   0  12   9   -0.10    0.78
   0  12   9   -0.47    0.73
   0  12   9    0.61    0.73
   0 -13  -9   18.47    1.78
   0 -13  -9   23.31    1.63
   0 -13  -9   21.21    1.79
   0  13   9   19.56    2.04
   0  13   9   20.38    1.82
   0 -14  -9    0.48    0.59
   0 -14  -9    0.61    0.70
   0 -14  -9   -0.62    0.86
   0  14   9   -1.55    0.79
   0  14   9   -0.67    0.91
   0 -15  -9   43.10    2.83
   0 -15  -9   39.59    2.71
   0 -15  -9   38.35    3.06
   0  15   9   39.57    3.09
   0  15   9   35.26    3.08
   0 -16  -9    0.34    0.77
   0 -16  -9   -0.23    0.64
   0 -16  -9    0.58    0.71
   0  16   9   -0.64    0.94
   0  16   9   -1.72    0.93
   0 -17  -9  116.52    6.78
   0 -17  -9  102.81    6.71
   0 -17  -9   97.24    7.02
   0  17   9  106.24    7.04
   0  17   9  113.21    6.74
   0  17   9  107.90    7.09
   0 -18  -9    1.40    1.21
   0 -18  -9    1.00    0.78
   0 -18  -9   -0.76    0.69
   0  18   9   -0.51    0.69
   0  18   9    0.05    1.13
   0  18   9   -0.89    0.78
   0  18   9    0.92    1.14
   0 -19  -9   11.28    1.29
   0 -19  -9    9.53    1.24
   0 -19  -9   10.67    1.59
   0  19   9    6.74    1.61
   0  19   9   10.77    1.76
   0  19   9   10.35    1.43
   0 -20  -9    0.25    0.81
   0 -20  -9   -0.38    1.22
   0 -20  -9   -0.16    0.73
   0  20   9    1.00    0.89
   0  20   9   -0.55    1.12
   0  20   9   -0.05    0.90
   0 -21  -9    4.81    1.00
   0 -21  -9    4.17    1.29
   0 -21  -9    4.72    1.05
   0  21   9    5.76    1.31
   0  21   9    4.68    1.57
   0  21   9    5.47    1.20
   0 -22  -9   -0.62    0.88
   0 -22  -9    1.34    1.41
   0  22   9   -0.60    0.92
   0  22   9   -1.93    1.16
   0  22   9    1.66    1.38
   0 -23  -9    1.76    1.46
   0 -23  -9    0.20    0.93
   0  23   9    0.15    1.31
   0  23   9    0.13    1.30
   0  23   9    2.78    1.10
   0 -24  -9    1.46    1.23
   0 -24  -9   -0.44    0.98
   0  24   9    1.81    1.35
   0  24   9   -0.66    0.99
   0  24   9    2.69    1.56
   0 -25  -9    2.20    1.66
   0 -25  -9    1.80    1.14
   0  25   9    3.59    1.28
   0  25   9    1.47    1.66
   0  25   9    0.73    1.43
   0 -26  -9   -0.92    1.52
   0 -26  -9   -0.02    1.07
   0  26   9   -0.82    1.35
   0  26   9    0.84    1.24
   0  26   9   -2.12    1.22
   0 -27  -9   16.14    2.66
   0 -27  -9   22.55    2.21
   0  27   9   18.47    2.33
   0  27   9   20.67    2.68
   0  27   9   19.05    2.56
   0 -28  -9    1.61    1.41
   0 -28  -9    0.06    1.14
   0  28   9    1.92    1.33
   0  28   9   -0.68    1.40
   0  28   9   -1.28    1.17
   0  29   9   20.36    2.68
   0  29   9   25.08    2.97
   0  29   9   25.19    3.11
   0  30   9   -0.37    1.56
   0  30   9    1.49    1.41
   0  30   9    1.02    1.25
   0  31   9   33.67    3.25
   0  31   9   18.63    3.06
   0  31   9   33.72    3.38
   0  32   9   -1.52    1.34
   0  32   9   -2.85    1.29
   0  33   9   -1.94    1.57
   0  33   9    0.07    1.60
   0  32 -10    1.94    1.52
   0  32 -10    2.44    1.89
   0  32 -10    4.15    2.17
   0 -32  10    3.97    2.29
   0  31 -10   -0.19    1.56
   0  31 -10    2.94    1.96
   0  31 -10   -0.06    1.35
   0 -31  10    1.17    1.62
   0  30 -10    7.22    2.21
   0  30 -10    7.37    1.71
   0  30 -10    5.76    2.05
   0 -30  10    5.90    2.38
   0  29 -10   -5.77    1.37
   0  29 -10   -1.09    1.71
   0  29 -10   -2.54    1.15
   0 -29  10   -2.48    1.26
   0 -29  10   -1.05    1.80
   0  28 -10    8.07    1.82
   0  28 -10    6.65    1.97
   0  28 -10    2.76    1.91
   0 -28  10    6.82    2.24
   0 -28  10    5.28    2.07
   0  27 -10   -0.86    1.67
   0  27 -10   -1.98    1.39
   0  27 -10   -1.82    1.48
   0 -27  10    0.02    1.80
   0 -27  10   -0.09    1.67
   0  26 -10    1.47    1.29
   0  26 -10   -0.34    1.48
   0  26 -10    0.10    1.61
   0 -26  10    0.33    1.27
   0 -26  10    0.95    1.60
   0  25 -10   -2.20    1.35
   0  25 -10    0.79    1.20
   0  25 -10   -2.49    1.00
   0 -25  10   -2.36    1.44
   0 -25  10    0.89    1.65
   0  24 -10    3.23    1.50
   0  24 -10    4.12    1.31
   0  24 -10    2.23    1.61
   0 -24  10    2.62    0.93
   0 -24  10    4.24    1.65
   0 -24  10    1.26    1.62
   0  23 -10    0.90    1.47
   0  23 -10   -0.13    1.23
   0  23 -10   -0.16    1.31
   0 -23  10    0.39    0.80
   0 -23  10   -0.48    1.45
   0 -23  10   -1.60    1.35
   0  22 -10    1.47    1.33
   0  22 -10   -0.50    0.99
   0  22 -10    0.68    1.41
   0 -22  10   -0.08    1.40
   0 -22  10    0.15    0.79
   0 -22  10   -0.78    1.06
   0  21 -10    2.62    1.33
   0  21 -10    1.16    1.03
   0  21 -10    0.56    1.34
   0 -21  10    0.24    1.34
   0 -21  10   -0.80    0.78
   0 -21  10   -0.80    0.93
   0  20 -10    5.88    1.61
   0  20 -10    2.37    1.23
   0  20 -10    3.56    1.35
   0 -20  10    3.44    0.98
   0 -20  10    5.87    0.81
   0 -20  10    3.88    1.51
   0 -20  10    4.14    1.31
   0  19 -10    0.18    1.25
   0  19 -10   -1.08    1.06
   0  19 -10   -0.92    0.90
   0 -19  10   -0.04    0.54
   0 -19  10    0.55    0.97
   0 -19  10   -0.56    0.77
   0 -19  10   -1.78    1.21
   0  18 -10    0.93    0.98
   0  18 -10    2.04    1.00
   0  18 -10    2.19    1.14
   0  18 -10    2.26    1.30
   0 -18  10    1.45    0.88
   0 -18  10    1.84    0.59
   0 -18  10    3.21    1.37
   0 -18  10    1.71    1.31
   0  17 -10   -1.20    0.80
   0  17 -10   -1.97    0.75
   0  17 -10   -0.40    0.82
   0  17 -10   -0.15    0.95
   0 -17  10    0.18    1.22
   0 -17  10   -0.19    0.49
   0 -17  10   -0.54    1.12
   0 -17  10    0.02    0.83
   0  16 -10    3.71    1.40
   0  16 -10    6.71    1.19
   0  16 -10    6.25    1.08
   0  16 -10    5.95    1.28
   0 -16  10    4.89    0.70
   0 -16  10    4.73    1.06
   0 -16  10    6.63    1.46
   0 -16  10    5.92    1.44
   0  15 -10   -0.39    0.78
   0  15 -10   -0.18    0.78
   0  15 -10    0.40    0.88
   0  15 -10    1.12    0.81
   0 -15  10   -0.19    0.40
   0 -15  10   -0.22    0.69
   0 -15  10   -0.35    1.04
   0 -15  10   -1.14    1.02
   0  14 -10   27.47    2.15
   0  14 -10   28.30    2.29
   0  14 -10   25.00    2.48
   0  14 -10   25.43    2.31
   0 -14  10   26.74    2.47
   0 -14  10   29.27    2.27
   0 -14  10   29.11    1.87
   0 -14  10   29.09    2.52
   0  13 -10   -0.99    0.94
   0  13 -10   -0.26    0.76
   0  13 -10   -0.73    0.72
   0  13 -10   -0.53    0.72
   0 -13  10    0.92    0.84
   0 -13  10   -0.49    0.99
   0 -13  10   -1.26    0.67
   0 -13  10    0.25    0.37
   0  12 -10    6.52    1.12
   0  12 -10    8.00    1.15
   0  12 -10    7.36    1.36
   0  12 -10    8.44    1.22
   0 -12  10    7.28    1.34
   0 -12  10    6.40    1.16
   0 -12  10    6.33    1.33
   0  11 -10    2.12    1.03
   0  11 -10   -1.03    0.68
   0  11 -10    0.61    0.76
   0  11 -10    0.88    0.86
   0 -11  10   -0.81    0.67
   0 -11  10   -0.44    0.91
   0 -11  10   -0.15    0.85
   0 -11  10    0.52    1.04
   0 -11  10   -0.16    0.32
   0  10 -10   -0.97    0.90
   0  10 -10    0.15    0.68
   0  10 -10   -1.56    0.78
   0  10 -10   -0.13    0.75
   0 -10  10    0.87    0.76
   0 -10  10   -0.14    0.34
   0 -10  10   -0.06    0.68
   0 -10  10   -0.08    0.76
   0 -10  10   -0.08    0.72
   0   9 -10    0.50    0.67
   0   9 -10    1.37    0.97
   0   9 -10   -0.71    0.75
   0   9 -10   -0.39    0.73
   0  -9  10   -0.49    0.89
   0  -9  10    0.45    0.79
   0  -9  10    0.02    0.37
   0  -9  10   -0.92    0.65
   0  -9  10    1.44    0.70
   0   8 -10    0.33    0.70
   0   8 -10    0.34    0.78
   0   8 -10    1.28    0.94
   0   8 -10   -0.86    0.72
   0  -8  10    0.23    0.42
   0  -8  10    0.63    0.71
   0  -8  10   -0.39    0.63
   0  -8  10    0.05    0.79
   0  -8  10    0.46    0.86
   0   7 -10   -0.65    0.77
   0   7 -10   -0.78    0.70
   0   7 -10   -0.12    0.56
   0   7 -10    0.17    0.91
   0  -7  10    0.54    0.59
   0  -7  10    0.17    0.43
   0  -7  10    0.05    0.69
   0  -7  10   -0.15    0.58
   0  -7  10   -0.48    0.77
   0   6 -10   64.11    4.07
   0   6 -10   60.07    4.02
   0   6 -10   59.59    4.02
   0   6 -10   68.51    4.04
   0   6 -10   55.12    3.96
   0  -6  10   59.57    3.73
   0  -6  10   62.44    3.98
   0  -6  10   61.10    4.09
   0  -6  10   58.57    4.02
   0  -6  10   58.63    3.86
   0  -6  10   56.56    3.92
   0   5 -10   -0.46    0.66
   0   5 -10   -0.87    0.74
   0   5 -10   -0.08    0.62
   0   5 -10   -0.41    0.80
   0   5 -10    0.73    0.85
   0  -5  10    0.02    0.81
   0  -5  10    0.40    0.73
   0  -5  10    0.07    0.44
   0  -5  10    0.01    0.50
   0  -5  10   -0.26    0.59
   0  -5  10   -0.20    0.67
   0   4 -10   36.28    2.76
   0   4 -10   42.88    2.73
   0   4 -10   40.20    2.74
   0   4 -10   42.38    2.73
   0   4 -10   35.58    2.83
   0   4 -10   38.95    2.54
   0  -4  10   36.10    2.74
   0  -4  10   35.32    2.69
   0  -4  10   41.67    2.60
   0  -4  10   41.35    2.79
   0  -4  10   36.35    2.54
   0  -4  10   43.34    2.89
   0   3 -10   -1.09    0.73
   0   3 -10   -0.07    0.71
   0   3 -10    0.70    0.52
   0   3 -10   -0.59    0.80
   0   3 -10   -1.28    0.73
   0   3 -10   -1.26    0.66
   0  -3  10   -1.07    0.48
   0  -3  10   -0.30    0.62
   0  -3  10   -0.59    0.75
   0  -3  10   -0.79    0.52
   0  -3  10    0.46    0.78
   0  -3  10   -0.40    0.80
   0   2 -10    8.76    1.22
   0   2 -10   11.77    1.35
   0   2 -10   11.00    1.31
   0   2 -10    9.97    1.02
   0   2 -10   11.37    1.16
   0   2 -10   12.25    1.22
   0  -2  10   11.09    1.30
   0  -2  10   10.76    1.36
   0  -2  10   10.77    1.20
   0  -2  10   11.75    1.16
   0  -2  10    9.93    1.03
   0   1 -10   -0.75    0.60
   0   1 -10   -0.45    0.67
   0   1 -10   -0.96    0.73
   0   1 -10    1.23    0.86
   0   1 -10   -0.78    0.76
   0   1 -10   -0.04    0.59
   0   1 -10    0.65    0.59
   0  -1  10    0.49    0.59
   0  -1  10    0.50    0.66
   0  -1  10    0.56    0.79
   0  -1  10   -0.19    0.67
   0  -1  10   -0.43    0.82
   0   0 -10   15.53    1.34
   0   0 -10   12.36    1.53
   0   0 -10   12.31    1.30
   0   0 -10   14.79    1.55
   0   0 -10   14.19    1.28
   0   0 -10   14.39    1.33
   0   0 -10   16.08    1.40
   0   0  10   17.17    1.37
   0   0  10   15.53    1.37
   0   0  10   15.06    1.60
   0   0  10   16.19    1.52
   0   0  10   17.61    1.56
   0  -1 -10   -0.17    0.63
   0  -1 -10   -0.74    0.77
   0  -1 -10   -1.15    0.75
   0  -1 -10   -0.78    0.52
   0  -1 -10   -0.56    0.51
   0  -1 -10   -1.33    0.55
   0  -1 -10    0.39    0.55
   0   1  10   -0.26    0.69
   0   1  10   -0.61    0.63
   0   1  10    0.19    0.53
   0   1  10    0.42    0.62
   0   1  10    0.62    0.80
   0  -2 -10    8.70    0.99
   0  -2 -10   11.32    1.19
   0  -2 -10    8.97    1.05
   0  -2 -10    9.30    1.15
   0  -2 -10    9.94    1.18
   0  -2 -10    9.73    1.08
   0   2  10    9.70    1.08
   0   2  10    8.21    1.25
   0   2  10   10.95    1.18
   0   2  10    9.81    1.05
   0   2  10   10.09    1.09
   0   2  10   12.43    1.33
   0  -3 -10    0.83    0.85
   0  -3 -10   -1.68    0.75
   0  -3 -10   -0.07    0.58
   0  -3 -10   -0.44    0.53
   0  -3 -10   -0.52    0.60
   0  -3 -10    0.16    0.55
   0   3  10    0.08    0.62
   0   3  10   -0.70    0.50
   0   3  10   -0.06    0.57
   0   3  10    0.16    0.83
   0   3  10   -0.24    0.61
   0   3  10   -0.05    0.52
   0   3  10   -0.23    0.50
   0  -4 -10   37.47    2.77
   0  -4 -10   40.86    2.67
   0  -4 -10   40.31    2.63
   0  -4 -10   40.77    2.86
   0  -4 -10   40.05    2.74
   0  -4 -10   39.03    2.74
   0   4  10   41.12    2.78
   0   4  10   37.16    2.62
   0   4  10   41.15    2.78
   0   4  10   40.37    2.75
   0   4  10   40.81    2.88
   0   4  10   38.50    2.83
   0   4  10   39.74    2.66
   0  -5 -10    0.07    0.57
   0  -5 -10   -0.13    0.59
   0  -5 -10   -0.48    0.58
   0  -5 -10   -0.05    0.65
   0  -5 -10   -0.84    0.77
   0   5  10    0.98    0.59
   0   5  10   -1.33    0.79
   0   5  10   -0.51    0.76
   0   5  10    0.18    0.65
   0   5  10    0.17    0.81
   0   5  10   -0.08    0.62
   0  -6 -10   54.82    3.76
   0  -6 -10   52.44    3.91
   0  -6 -10   57.38    3.99
   0  -6 -10   59.93    3.91
   0  -6 -10   60.55    3.92
   0   6  10   60.19    3.84
   0   6  10   63.41    3.90
   0   6  10   58.84    3.96
   0   6  10   64.00    4.01
   0   6  10   59.91    4.02
   0   6  10   62.36    3.81
   0  -7 -10   -0.56    0.73
   0  -7 -10   -0.03    0.59
   0  -7 -10   -0.18    0.83
   0  -7 -10   -0.46    0.69
   0  -7 -10   -0.65    0.56
   0   7  10   -0.18    0.62
   0   7  10   -0.38    0.72
   0   7  10   -0.51    0.61
   0   7  10    0.19    0.60
   0   7  10    0.65    0.70
   0  -8 -10    0.15    0.77
   0  -8 -10   -0.03    0.85
   0  -8 -10   -0.16    0.48
   0  -8 -10    2.20    0.83
   0  -8 -10    0.74    0.66
   0   8  10   -0.12    0.64
   0   8  10    0.95    0.79
   0   8  10    0.39    0.65
   0   8  10    0.03    0.87
   0  -9 -10    0.44    0.69
   0  -9 -10    0.02    0.78
   0  -9 -10   -0.87    0.70
   0  -9 -10    0.57    0.51
   0  -9 -10    0.25    0.86
   0   9  10   -0.38    0.65
   0   9  10    0.01    0.58
   0   9  10    0.24    0.70
   0 -10 -10   -0.42    0.74
   0 -10 -10    1.76    0.88
   0 -10 -10    0.52    0.87
   0 -10 -10    0.41    0.81
   0 -10 -10   -0.46    0.50
   0  10  10    1.52    0.98
   0  10  10   -0.40    0.71
   0  10  10    0.03    0.69
   0 -11 -10   -0.57    0.86
   0 -11 -10    0.72    0.51
   0 -11 -10    0.22    0.79
   0 -11 -10    0.07    0.84
   0  11  10    0.04    0.72
   0  11  10    0.41    0.74
   0  11  10    0.81    0.74
   0 -12 -10    7.76    1.22
   0 -12 -10    5.64    1.04
   0 -12 -10    6.59    0.86
   0  12  10    6.24    1.18
   0  12  10    9.74    1.12
   0  12  10    7.78    1.34
   0 -13 -10    0.85    0.83
   0 -13 -10   -0.13    0.87
   0 -13 -10   -0.25    0.50
   0  13  10    0.70    0.69
   0  13  10   -0.12    0.95
   0 -14 -10   23.15    2.37
   0 -14 -10   31.26    2.28
   0 -14 -10   28.12    2.05
   0  14  10   29.50    2.44
   0  14  10   30.60    2.42
   0 -15 -10   -1.17    0.90
   0 -15 -10    0.15    0.70
   0 -15 -10   -0.50    0.55
   0  15  10    0.58    0.96
   0  15  10   -0.75    1.01
   0 -16 -10    5.10    1.02
   0 -16 -10    4.83    0.87
   0 -16 -10    5.66    1.35
   0  16  10    6.65    1.18
   0  16  10    5.36    1.20
   0 -17 -10    1.09    0.72
   0 -17 -10    1.52    1.12
   0 -17 -10    0.47    0.69
   0  17  10    0.24    1.07
   0  17  10   -1.15    0.94
   0 -18 -10    0.51    0.87
   0 -18 -10    2.78    0.92
   0 -18 -10    2.68    0.83
   0  18  10    1.03    1.25
   0  18  10    1.09    1.16
   0 -19 -10    0.32    0.78
   0 -19 -10   -0.04    1.21
   0 -19 -10    0.69    0.86
   0  19  10   -1.58    1.13
   0  19  10    0.75    0.92
   0  19  10    0.00    0.89
   0 -20 -10    4.92    1.53
   0 -20 -10    3.66    0.99
   0 -20 -10    0.83    0.91
   0  20  10    4.31    1.22
   0  20  10    3.94    1.48
   0  20  10    4.18    1.09
   0 -21 -10    0.19    0.81
   0 -21 -10   -1.05    1.03
   0 -21 -10   -0.40    1.26
   0  21  10    0.47    1.26
   0  21  10   -1.23    1.22
   0  21  10    0.76    0.95
   0 -22 -10    0.24    0.92
   0 -22 -10    0.10    1.39
   0  22  10    1.74    1.32
   0  22  10    0.13    0.90
   0  22  10    0.21    1.29
   0 -23 -10    2.00    1.51
   0 -23 -10    0.01    0.97
   0  23  10    0.50    1.00
   0  23  10   -0.41    1.28
   0  23  10   -0.40    0.90
   0 -24 -10    0.56    1.21
   0 -24 -10    2.92    1.06
   0  24  10    4.72    1.21
   0  24  10    2.51    1.57
   0  24  10    5.82    1.66
   0 -25 -10   -1.30    1.56
   0 -25 -10   -0.72    0.96
   0  25  10    2.05    1.70
   0  25  10   -2.72    1.25
   0  25  10    0.75    1.08
   0 -26 -10   -0.92    1.03
   0 -26 -10    1.45    1.69
   0  26  10    0.74    1.69
   0  26  10    4.30    1.31
   0  26  10    0.40    1.49
   0 -27 -10    1.15    1.70
   0 -27 -10    0.51    1.11
   0  27  10   -0.77    1.17
   0  27  10    0.33    1.45
   0  27  10    3.36    1.88
   0 -28 -10    5.86    1.67
   0 -28 -10    4.82    1.72
   0  28  10    7.22    1.94
   0  28  10    6.76    2.13
   0  28  10    3.99    1.61
   0  29  10    0.22    1.62
   0  29  10   -1.22    1.13
   0  29  10    0.65    1.75
   0  30  10    5.66    1.96
   0  30  10    8.86    2.31
   0  30  10    6.37    1.71
   0  31  10    0.04    1.66
   0  31  10   -2.20    1.47
   0  31  10    0.87    1.93
   0  32  10    1.11    1.71
   0  32  10    0.11    2.13
   0  32  10    0.72    1.41
   0  32 -11    1.26    1.59
   0  32 -11   -1.28    1.37
   0  32 -11   -1.67    1.27
   0 -32  11   -1.56    2.10
   0  31 -11    6.30    1.75
   0  31 -11    4.76    2.25
   0  31 -11    4.35    2.09
   0 -31  11    3.26    2.26
   0  30 -11   -0.79    1.49
   0  30 -11    2.00    1.62
   0  30 -11   -1.15    1.62
   0 -30  11    0.04    2.00
   0  29 -11    7.56    2.17
   0  29 -11   10.28    1.92
   0  29 -11    9.73    2.36
   0 -29  11    5.98    2.31
   0  28 -11   -0.08    1.24
   0  28 -11   -0.70    1.74
   0  28 -11    1.47    1.73
   0 -28  11    0.23    1.45
   0 -28  11    1.98    1.76
   0  27 -11    0.91    1.21
   0  27 -11   -0.06    1.15
   0  27 -11   -1.57    1.22
   0 -27  11   -1.73    1.60
   0 -27  11   -0.81    1.87
   0  26 -11    0.49    1.50
   0  26 -11   -2.06    1.12
   0  26 -11   -2.26    1.34
   0 -26  11   -0.64    1.70
   0 -26  11   -2.24    1.50
   0  25 -11   -0.52    1.21
   0  25 -11   -0.27    1.42
   0  25 -11   -1.87    1.44
   0 -25  11    1.51    1.73
   0 -25  11   -1.12    1.56
   0  24 -11   -0.66    1.39
   0  24 -11   -1.15    1.09
   0  24 -11   -1.07    1.41
   0 -24  11   -0.10    1.14
   0 -24  11    1.93    1.26
   0 -24  11   -0.05    0.85
   0  23 -11    1.32    1.35
   0  23 -11    0.85    1.44
   0  23 -11   -0.67    1.25
   0 -23  11    2.55    1.33
   0 -23  11   -1.59    1.37
   0 -23  11    0.31    0.86
   0  22 -11   -0.18    1.34
   0  22 -11   -2.39    1.13
   0  22 -11   -0.79    1.07
   0 -22  11   -0.47    0.79
   0 -22  11   -0.57    1.42
   0 -22  11   -0.78    1.40
   0  21 -11    7.63    1.76
   0  21 -11    6.23    1.38
   0  21 -11    4.29    1.48
   0 -21  11    6.06    1.70
   0 -21  11    4.64    1.69
   0 -21  11    4.18    1.10
   0  20 -11   -0.97    1.10
   0  20 -11    1.46    1.07
   0  20 -11   -0.05    1.29
   0 -20  11   -0.96    0.95
   0 -20  11    0.50    0.54
   0 -20  11    0.00    0.86
   0 -20  11   -1.82    1.29
   0  19 -11    1.23    1.04
   0  19 -11    0.34    1.28
   0  19 -11    0.11    1.13
   0 -19  11    0.16    1.26
   0 -19  11    0.54    0.53
   0 -19  11   -0.86    0.89
   0 -19  11   -0.05    0.99
   0  18 -11    0.05    0.95
   0  18 -11   -0.83    1.18
   0  18 -11   -0.04    1.03
   0 -18  11   -1.01    0.83
   0 -18  11    0.81    1.31
   0 -18  11    0.44    0.49
   0 -18  11   -0.03    0.97
   0  17 -11    4.70    1.26
   0  17 -11    5.77    1.21
   0  17 -11    5.18    1.22
   0 -17  11    2.76    1.34
   0 -17  11    5.79    1.13
   0 -17  11    5.76    0.69
   0 -17  11    0.85    1.37
   0  16 -11    0.80    0.94
   0  16 -11   -1.06    0.83
   0  16 -11   -0.22    1.07
   0 -16  11   -0.26    0.71
   0 -16  11   -0.90    0.78
   0 -16  11   -0.79    0.79
   0 -16  11   -0.23    0.39
   0  15 -11   22.51    2.03
   0  15 -11   22.15    2.10
   0  15 -11   21.59    2.06
   0 -15  11   18.24    1.93
   0 -15  11   19.04    1.91
   0 -15  11   19.94    2.28
   0 -15  11   20.85    1.45
   0  14 -11    0.17    0.83
   0  14 -11   -0.27    0.81
   0  14 -11   -0.06    1.01
   0 -14  11   -1.68    0.98
   0 -14  11   -0.13    0.36
   0 -14  11   -1.19    0.66
   0 -14  11   -0.05    0.85
   0  13 -11   -0.88    0.75
   0  13 -11    1.07    1.08
   0  13 -11   -0.42    0.81
   0 -13  11   -0.46    0.35
   0 -13  11   -0.99    0.97
   0 -13  11   -0.66    0.69
   0 -13  11   -0.39    0.32
   0 -13  11    1.00    0.79
   0  12 -11   -0.86    0.94
   0  12 -11   -1.03    0.67
   0  12 -11    0.36    0.79
   0 -12  11   -0.16    0.77
   0 -12  11   -1.37    0.96
   0 -12  11    0.16    0.71
   0 -12  11    0.11    0.33
   0  11 -11    1.02    0.81
   0  11 -11    1.49    0.79
   0  11 -11    1.08    0.80
   0 -11  11    1.79    0.87
   0 -11  11    1.82    0.83
   0 -11  11    1.33    0.84
   0 -11  11    2.31    0.42
   0  10 -11    0.75    0.78
   0  10 -11   -0.85    0.73
   0  10 -11   -0.71    0.79
   0  10 -11   -1.05    0.88
   0 -10  11    0.11    0.93
   0 -10  11   -0.87    0.90
   0 -10  11    0.05    0.93
   0 -10  11   -0.02    0.35
   0 -10  11    0.02    0.71
   0   9 -11   30.42    2.57
   0   9 -11   30.00    2.42
   0   9 -11   35.36    2.56
   0   9 -11   38.65    2.68
   0  -9  11   38.67    2.50
   0  -9  11   32.10    2.61
   0  -9  11   32.26    2.57
   0  -9  11   33.39    2.17
   0   8 -11    0.63    0.73
   0   8 -11    0.00    0.92
   0   8 -11    0.16    0.77
   0   8 -11   -1.92    0.79
   0  -8  11   -0.46    0.41
   0  -8  11    1.09    0.75
   0  -8  11   -1.39    0.81
   0  -8  11   -0.36    0.84
   0   7 -11   10.69    1.38
   0   7 -11    9.12    1.27
   0   7 -11    8.09    1.23
   0  -7  11   11.70    1.33
   0  -7  11    9.56    0.93
   0  -7  11   12.51    1.20
   0  -7  11   10.98    1.26
   0  -7  11   10.15    1.33
   0   6 -11   -0.66    0.79
   0   6 -11    0.40    0.77
   0   6 -11   -0.54    0.83
   0   6 -11    0.27    0.92
   0  -6  11    0.18    0.76
   0  -6  11   -0.97    0.72
   0  -6  11   -0.34    0.52
   0  -6  11   -0.19    0.83
   0  -6  11    0.13    0.48
   0   5 -11   90.83    5.47
   0   5 -11   79.97    5.50
   0   5 -11   87.85    5.40
   0   5 -11   84.05    5.46
   0   5 -11   87.48    5.19
   0   5 -11   78.93    5.41
   0  -5  11   81.05    5.20
   0  -5  11   85.37    5.26
   0  -5  11   80.61    5.47
   0  -5  11   79.87    5.38
   0  -5  11   87.01    5.43
   0  -5  11   97.72    5.83
   0   4 -11    0.60    0.65
   0   4 -11   -0.59    0.49
   0   4 -11   -0.49    0.84
   0   4 -11    0.01    0.81
   0   4 -11    1.53    0.82
   0   4 -11   -0.30    0.66
   0  -4  11   -0.85    0.50
   0  -4  11    0.87    0.88
   0  -4  11   -0.12    0.52
   0  -4  11   -0.49    0.78
   0  -4  11   -1.65    0.79
   0  -4  11   -0.77    0.69
   0   3 -11   21.54    1.74
   0   3 -11   21.32    1.83
   0   3 -11   20.55    1.89
   0   3 -11   17.35    1.76
   0   3 -11   25.17    1.97
   0   3 -11   22.89    1.66
   0  -3  11   21.54    1.62
   0  -3  11   20.63    1.75
   0  -3  11   23.67    1.83
   0  -3  11   20.02    1.94
   0  -3  11   24.20    1.91
   0  -3  11   22.95    1.63
   0   2 -11    0.09    0.65
   0   2 -11   -0.13    0.63
   0   2 -11   -0.30    0.53
   0   2 -11   -0.67    0.68
   0   2 -11   -1.36    0.76
   0   2 -11   -1.11    0.79
   0  -2  11   -1.61    0.73
   0  -2  11   -0.25    0.64
   0  -2  11    0.25    0.60
   0  -2  11   -0.12    0.62
   0  -2  11    0.12    0.64
   0   1 -11   43.16    3.25
   0   1 -11   48.91    3.23
   0   1 -11   44.03    3.11
   0   1 -11   49.17    3.11
   0   1 -11   47.18    3.27
   0   1 -11   46.89    3.14
   0   1 -11   46.82    3.11
   0   1 -11   47.61    3.09
   0  -1  11   49.60    3.29
   0  -1  11   42.67    3.09
   0  -1  11   50.25    3.30
   0  -1  11   45.85    3.10
   0  -1  11   49.40    3.35
   0   0 -11   -0.58    0.61
   0   0 -11   -1.51    0.78
   0   0 -11   -0.32    0.73
   0   0 -11    0.12    0.65
   0   0 -11    0.15    0.81
   0   0 -11   -0.15    0.56
   0   0 -11   -0.67    0.60
   0   0  11   -0.86    0.53
   0   0  11   -0.97    0.78
   0   0  11   -0.70    0.62
   0   0  11    0.25    0.68
   0   0  11    0.34    0.66
   0  -1 -11   49.76    3.10
   0  -1 -11   48.07    3.03
   0  -1 -11   44.00    3.17
   0  -1 -11   46.71    3.25
   0  -1 -11   45.17    3.12
   0  -1 -11   44.27    3.10
   0  -1 -11   49.64    3.29
   0   1  11   47.43    3.17
   0   1  11   44.09    3.11
   0   1  11   40.42    3.05
   0   1  11   51.31    3.21
   0   1  11   43.81    3.24
   0  -2 -11    0.91    0.69
   0  -2 -11   -0.27    0.51
   0  -2 -11    0.76    0.75
   0  -2 -11   -0.27    0.70
   0  -2 -11   -1.16    0.58
   0  -2 -11    0.37    0.66
   0   2  11    0.21    0.71
   0   2  11   -0.81    0.76
   0   2  11   -0.23    0.59
   0   2  11   -0.21    0.72
   0   2  11    1.22    0.88
   0  -3 -11   22.33    1.68
   0  -3 -11   18.82    1.70
   0  -3 -11   21.25    1.67
   0  -3 -11   21.11    1.79
   0  -3 -11   21.29    1.82
   0  -3 -11   22.98    1.93
   0   3  11   20.09    1.82
   0   3  11   21.15    1.61
   0   3  11   22.30    1.79
   0   3  11   21.02    1.79
   0   3  11   23.36    1.73
   0   3  11   22.31    1.70
   0   3  11   20.36    1.93
   0  -4 -11    0.49    0.55
   0  -4 -11   -1.35    0.52
   0  -4 -11   -0.83    0.65
   0  -4 -11   -0.85    0.60
   0  -4 -11    0.01    0.89
   0  -4 -11   -0.49    0.78
   0   4  11   -0.58    0.81
   0   4  11   -0.21    0.58
   0   4  11   -0.69    0.54
   0   4  11   -1.02    0.56
   0   4  11    0.13    0.87
   0   4  11   -0.51    0.62
   0   4  11    1.10    0.73
   0  -5 -11   84.12    5.35
   0  -5 -11   86.63    5.46
   0  -5 -11   86.28    5.43
   0  -5 -11   85.17    5.26
   0  -5 -11   85.88    5.26
   0  -5 -11   86.55    5.40
   0   5  11   86.53    5.35
   0   5  11   87.23    5.38
   0   5  11   83.21    5.24
   0   5  11   79.83    5.27
   0   5  11   80.73    5.43
   0   5  11   80.90    5.40
   0  -6 -11   -0.73    0.58
   0  -6 -11    0.51    0.70
   0  -6 -11    1.13    0.88
   0  -6 -11    0.11    0.87
   0   6  11   -0.98    0.55
   0   6  11    0.54    0.63
   0   6  11   -1.26    0.65
   0   6  11   -0.25    0.82
   0   6  11   -1.59    0.82
   0  -7 -11   11.67    1.35
   0  -7 -11    9.54    1.09
   0  -7 -11   14.84    1.49
   0  -7 -11   10.66    1.43
   0   7  11   10.27    1.37
   0   7  11   11.55    1.23
   0   7  11   10.63    1.33
   0   7  11   11.60    1.20
   0   7  11   14.01    1.39
   0  -8 -11   -0.86    0.85
   0  -8 -11   -0.75    0.60
   0  -8 -11    0.04    0.63
   0  -8 -11   -0.64    0.78
   0  -8 -11    0.41    0.75
   0   8  11   -0.49    0.64
   0   8  11    0.09    0.64
   0   8  11   -0.99    0.84
   0   8  11   -0.50    0.55
   0  -9 -11   32.14    2.58
   0  -9 -11   38.60    2.65
   0  -9 -11   36.33    2.54
   0  -9 -11   32.23    2.58
   0  -9 -11   33.42    2.35
   0   9  11   34.50    2.56
   0   9  11   33.33    2.72
   0   9  11   36.02    2.45
   0 -10 -11    0.59    0.70
   0 -10 -11   -1.23    0.67
   0 -10 -11    0.65    0.51
   0 -10 -11   -0.53    0.79
   0  10  11    0.79    0.75
   0  10  11   -1.05    0.83
   0  10  11   -1.15    0.65
   0 -11 -11    0.54    0.86
   0 -11 -11    1.82    0.92
   0 -11 -11    2.14    0.83
   0 -11 -11    1.58    0.59
   0  11  11    0.85    0.64
   0  11  11    2.16    1.03
   0  11  11    1.94    0.87
   0 -12 -11   -1.22    0.81
   0 -12 -11    0.53    0.55
   0 -12 -11    0.91    0.89
   0  12  11   -0.11    0.72
   0  12  11   -0.76    0.66
   0  12  11   -0.07    0.79
   0 -13 -11    1.05    0.96
   0 -13 -11   -0.71    0.52
   0 -13 -11    0.61    0.91
   0  13  11    1.51    0.91
   0  13  11   -0.15    0.98
   0 -14 -11    0.34    0.56
   0 -14 -11   -0.92    0.65
   0  14  11    0.29    1.01
   0  14  11    0.34    0.68
   0 -15 -11   21.21    2.10
   0 -15 -11   19.22    1.60
   0  15  11   17.83    1.92
   0  15  11   23.92    2.12
   0 -16 -11   -1.46    0.96
   0 -16 -11   -0.40    0.57
   0  16  11    0.24    1.10
   0  16  11   -0.87    0.95
   0 -17 -11    5.58    0.89
   0 -17 -11    5.01    1.18
   0  17  11    4.23    1.32
   0  17  11    2.50    1.31
   0 -18 -11   -0.50    1.09
   0 -18 -11    0.09    0.72
   0  18  11    0.63    1.16
   0  18  11   -0.45    0.90
   0 -19 -11   -0.16    1.24
   0 -19 -11    0.41    0.78
   0  19  11    0.81    1.02
   0  19  11    0.02    1.23
   0 -20 -11    1.02    1.06
   0 -20 -11   -0.22    0.77
   0  20  11    2.50    1.42
   0  20  11    0.62    0.96
   0  20  11    0.34    1.27
   0 -21 -11    3.84    1.59
   0 -21 -11    5.79    1.06
   0  21  11    4.67    1.19
   0  21  11    2.88    1.23
   0  21  11    7.40    1.68
   0 -22 -11   -0.80    0.80
   0 -22 -11   -2.01    0.98
   0  22  11    2.90    1.21
   0  22  11   -0.54    1.37
   0  22  11    0.57    0.96
   0 -23 -11   -0.23    0.93
   0 -23 -11   -0.14    1.40
   0  23  11   -1.25    1.29
   0  23  11   -0.19    1.04
   0  23  11   -0.76    1.33
   0 -24 -11   -0.26    0.97
   0 -24 -11   -1.44    1.03
   0  24  11   -1.89    1.27
   0  24  11    0.88    1.18
   0  24  11    0.42    1.44
   0 -25 -11   -1.66    0.94
   0 -25 -11    4.13    1.82
   0  25  11    0.75    1.46
   0  25  11    0.51    1.17
   0  25  11   -0.62    1.46
   0 -26 -11   -0.83    0.94
   0 -26 -11    1.16    1.73
   0  26  11   -1.35    1.16
   0  26  11   -0.79    1.55
   0  26  11   -0.42    1.45
   0 -27 -11    0.08    1.29
   0 -27 -11   -0.22    1.06
   0  27  11   -0.46    1.10
   0  27  11   -0.47    1.19
   0  27  11    0.72    1.54
   0 -28 -11    1.01    1.76
   0  28  11    1.01    1.70
   0  28  11    1.27    1.50
   0  28  11    1.80    1.31
   0 -29 -11    5.32    2.21
   0  29  11    6.26    1.81
   0  29  11   10.16    2.24
   0  29  11    6.24    1.64
   0  30  11    0.12    1.48
   0  30  11    0.70    1.90
   0  30  11    0.56    1.65
   0  31  11    2.51    2.04
   0  31  11    5.50    2.06
   0  31  11    5.00    1.68
   0  32  11   -1.01    1.34
   0  32  11   -0.96    1.97
   0  32  11    0.30    1.81
   0  32 -12   -4.53    1.81
   0  32 -12    2.69    1.74
   0  32 -12    0.91    1.90
   0 -32  12    0.00    2.01
   0  31 -12   -0.03    1.88
   0  31 -12    0.20    1.38
   0  31 -12    0.48    1.47
   0 -31  12   -0.59    1.95
   0  30 -12    0.25    1.36
   0  30 -12    0.49    1.82
   0  30 -12    0.08    2.03
   0 -30  12    1.98    1.68
   0  29 -12   -3.17    1.71
   0  29 -12   -0.64    1.34
   0  29 -12   -0.02    1.68
   0 -29  12   -0.56    1.94
   0  28 -12    1.12    1.34
   0  28 -12    1.46    1.33
   0  28 -12   -3.87    1.69
   0 -28  12    2.15    2.00
   0  27 -12   -0.23    1.27
   0  27 -12   -3.95    1.61
   0  27 -12   -2.44    1.40
   0 -27  12    0.13    1.47
   0  26 -12   -2.66    1.60
   0  26 -12    0.42    1.53
   0  26 -12   -1.72    1.24
   0 -26  12    2.86    1.49
   0 -26  12   -0.38    1.23
   0  25 -12   -0.66    1.42
   0  25 -12   -2.08    1.10
   0  25 -12    1.46    1.66
   0 -25  12   -1.57    1.50
   0 -25  12   -0.34    1.68
   0  24 -12   -0.16    1.38
   0  24 -12   -1.25    1.06
   0  24 -12   -0.47    1.15
   0 -24  12    1.00    1.58
   0 -24  12    0.32    0.87
   0 -24  12   -1.69    1.61
   0  23 -12    0.52    1.20
   0  23 -12   -2.41    1.19
   0  23 -12    0.57    1.17
   0 -23  12   -1.48    1.01
   0 -23  12    0.25    0.90
   0 -23  12   -2.45    1.46
   0  22 -12    1.03    1.15
   0  22 -12    0.26    1.06
   0  22 -12   -0.78    1.25
   0 -22  12   -4.08    1.32
   0 -22  12   -2.04    0.81
   0 -22  12    2.65    1.60
   0  21 -12   -0.64    0.97
   0  21 -12    0.76    1.09
   0  21 -12   -2.68    1.09
   0 -21  12    2.86    1.53
   0 -21  12    1.26    0.94
   0 -21  12    1.89    1.52
   0  20 -12   -2.11    1.25
   0  20 -12    1.30    1.07
   0  20 -12   -1.05    1.14
   0 -20  12   -0.24    0.88
   0 -20  12   -1.27    1.36
   0 -20  12    0.20    1.37
   0  19 -12   -0.70    1.30
   0  19 -12   -0.61    1.05
   0  19 -12    0.77    1.19
   0 -19  12    0.03    0.93
   0 -19  12    0.41    1.39
   0 -19  12   -0.03    1.29
   0 -19  12    0.04    0.48
   0  18 -12   -0.45    1.26
   0  18 -12    0.56    1.07
   0  18 -12    2.36    1.09
   0 -18  12    2.44    1.15
   0 -18  12    0.03    1.30
   0 -18  12    2.00    1.02
   0 -18  12    0.13    0.45
   0  17 -12    0.81    1.03
   0  17 -12   -0.19    0.91
   0  17 -12   -0.55    0.92
   0 -17  12   -0.21    0.80
   0 -17  12    0.43    1.22
   0 -17  12   -1.10    0.39
   0 -17  12   -0.07    1.23
   0  16 -12   -0.20    0.91
   0  16 -12   -1.74    1.12
   0  16 -12    0.43    1.05
   0 -16  12    0.41    0.87
   0 -16  12    0.52    0.40
   0 -16  12    0.52    1.17
   0 -16  12    0.53    0.95
   0  15 -12   -1.62    0.84
   0  15 -12    1.17    0.91
   0  15 -12    1.89    1.19
   0 -15  12   -0.98    0.75
   0 -15  12   -0.10    0.35
   0 -15  12    0.46    1.13
   0 -15  12   -0.11    1.14
   0 -15  12   -0.34    0.34
   0  14 -12   -0.28    0.86
   0  14 -12    0.04    0.82
   0  14 -12    0.29    0.86
   0 -14  12    1.45    0.42
   0 -14  12   -0.10    0.81
   0 -14  12    1.20    0.40
   0 -14  12    3.29    1.23
   0 -14  12    1.58    0.92
   0  13 -12    0.35    0.84
   0  13 -12    0.58    0.80
   0  13 -12   -0.79    0.72
   0 -13  12   -0.76    0.75
   0 -13  12   -0.84    0.69
   0 -13  12    0.19    1.09
   0 -13  12    0.49    0.35
   0  12 -12    0.41    0.77
   0  12 -12    0.98    0.87
   0  12 -12    2.30    0.90
   0 -12  12    0.54    0.81
   0 -12  12    1.52    0.40
   0 -12  12    0.25    1.03
   0 -12  12    0.58    0.84
   0  11 -12   -0.61    0.68
   0  11 -12   -0.42    0.79
   0  11 -12   -0.47    0.66
   0 -11  12    1.72    1.00
   0 -11  12   -0.29    0.35
   0 -11  12   -1.00    0.78
   0  10 -12    2.79    0.89
   0  10 -12    2.05    0.77
   0  10 -12    1.16    1.05
   0 -10  12    2.50    0.94
   0 -10  12    0.91    0.43
   0 -10  12    2.20    0.80
   0 -10  12    0.70    0.75
   0   9 -12    0.45    0.83
   0   9 -12   -0.22    0.70
   0   9 -12   -0.17    0.61
   0  -9  12   -1.26    0.83
   0  -9  12   -0.47    0.63
   0  -9  12   -0.24    0.39
   0  -9  12   -0.03    0.69
   0   8 -12    2.41    0.93
   0   8 -12    2.45    0.88
   0  -8  12    2.85    0.83
   0  -8  12    2.68    0.56
   0  -8  12    4.42    0.90
   0  -8  12    1.12    0.97
   0   7 -12   -0.18    0.68
   0   7 -12    1.06    0.85
   0  -7  12   -1.15    0.64
   0  -7  12    0.44    0.51
   0  -7  12   -0.18    0.65
   0  -7  12   -0.86    0.79
   0   6 -12    3.71    0.82
   0   6 -12    2.05    0.94
   0   6 -12    2.94    1.09
   0  -6  12    3.15    0.69
   0  -6  12    3.17    1.03
   0  -6  12    2.19    0.57
   0  -6  12    2.87    0.96
   0   5 -12    1.68    0.81
   0   5 -12   -0.65    0.79
   0   5 -12    0.34    0.49
   0   5 -12   -0.26    0.90
   0  -5  12   -0.58    0.50
   0  -5  12   -0.02    0.58
   0  -5  12    0.38    0.74
   0  -5  12   -0.64    0.88
   0   4 -12    2.18    0.99
   0   4 -12    0.17    0.56
   0   4 -12   -0.01    0.73
   0   4 -12   -1.77    0.77
   0   4 -12    0.35    0.87
   0  -4  12   -0.60    0.52
   0  -4  12    0.26    0.59
   0  -4  12   -1.45    0.89
   0  -4  12    0.97    0.70
   0  -4  12    0.37    0.72
   0   3 -12    0.36    0.80
   0   3 -12    0.15    0.84
   0   3 -12    0.49    0.69
   0   3 -12    0.17    0.61
   0   3 -12   -0.27    0.63
   0  -3  12    0.00    0.50
   0  -3  12   -0.24    0.91
   0  -3  12    0.51    0.86
   0  -3  12   -0.17    0.85
   0  -3  12    0.07    0.70
   0  -3  12    0.68    0.57
   0   2 -12    0.36    0.66
   0   2 -12    0.87    0.68
   0   2 -12    1.62    0.70
   0   2 -12   -1.20    0.69
   0   2 -12   -0.02    0.82
   0   2 -12    0.02    0.66
   0  -2  12    1.21    0.64
   0  -2  12   -0.01    0.69
   0  -2  12    1.23    0.71
   0  -2  12    1.33    0.71
   0  -2  12    0.86    0.70
   0   1 -12   -0.58    0.71
   0   1 -12    0.17    0.66
   0   1 -12   -0.54    0.72
   0   1 -12   -0.49    0.58
   0   1 -12   -0.08    0.61
   0   1 -12   -0.22    0.62
   0   1 -12    0.59    0.64
   0  -1  12   -0.23    0.63
   0  -1  12    0.43    0.62
   0  -1  12    0.05    0.91
   0  -1  12   -1.06    0.83
   0  -1  12    0.38    0.64
   0   0 -12    1.45    0.73
   0   0 -12    1.47    0.75
   0   0 -12   -0.36    0.65
   0   0 -12    0.39    0.85
   0   0 -12    1.79    0.71
   0   0 -12    1.01    0.62
   0   0  12    0.74    0.73
   0   0  12    0.98    0.92
   0   0  12    1.84    1.00
   0   0  12    0.94    0.72
   0   0  12    1.36    0.86
   0  -1 -12   -0.54    0.75
   0  -1 -12    0.15    0.73
   0  -1 -12    0.33    0.67
   0  -1 -12    0.33    0.59
   0  -1 -12    1.37    0.72
   0  -1 -12   -1.21    0.53
   0   1  12   -1.10    0.69
   0   1  12    1.53    0.85
   0   1  12    0.10    0.88
   0   1  12   -0.74    0.55
   0  -2 -12    0.84    0.60
   0  -2 -12    0.40    0.78
   0  -2 -12    0.22    0.68
   0  -2 -12    0.46    0.65
   0  -2 -12    0.60    0.60
   0   2  12    0.40    0.71
   0   2  12    0.71    0.75
   0   2  12   -0.46    0.54
   0   2  12    0.29    0.75
   0  -3 -12    0.30    0.61
   0  -3 -12    0.38    0.69
   0  -3 -12   -0.84    0.85
   0  -3 -12   -1.44    0.72
   0  -3 -12    1.43    0.81
   0   3  12    0.81    0.82
   0   3  12    0.94    0.57
   0   3  12    0.15    0.64
   0   3  12    0.83    0.80
   0   3  12   -0.50    0.64
   0   3  12   -0.43    0.68
   0  -4 -12    0.54    0.62
   0  -4 -12    1.10    0.93
   0  -4 -12    0.06    0.63
   0  -4 -12   -0.68    0.65
   0  -4 -12    0.07    0.64
   0   4  12    0.69    0.59
   0   4  12    0.68    0.55
   0   4  12   -0.49    0.65
   0   4  12   -0.76    0.62
   0   4  12    0.46    0.85
   0   4  12    0.45    0.70
   0  -5 -12    0.62    0.89
   0  -5 -12   -0.45    0.57
   0  -5 -12   -0.43    0.69
   0  -5 -12   -0.40    0.63
   0   5  12   -0.22    0.65
   0   5  12    0.02    0.61
   0   5  12   -0.54    0.62
   0   5  12   -0.26    0.65
   0   5  12   -0.09    0.65
   0   5  12   -0.62    0.67
   0  -6 -12    1.39    0.99
   0  -6 -12    3.74    0.78
   0  -6 -12    3.44    0.75
   0  -6 -12    2.97    0.88
   0   6  12    2.78    0.74
   0   6  12    2.68    0.72
   0   6  12    2.26    0.83
   0   6  12    1.82    0.95
   0   6  12    3.07    1.06
   0   6  12    2.82    0.83
   0  -7 -12    1.57    0.66
   0  -7 -12   -0.26    0.73
   0  -7 -12   -0.42    0.64
   0   7  12   -0.37    0.82
   0   7  12    0.78    0.75
   0   7  12    0.21    0.70
   0   7  12   -0.46    0.59
   0   7  12    0.37    0.67
   0  -8 -12    1.87    0.89
   0  -8 -12    1.95    1.04
   0  -8 -12    3.49    0.79
   0   8  12    3.18    0.83
   0   8  12    1.49    0.99
   0   8  12    3.32    0.79
   0  -9 -12   -0.16    0.48
   0  -9 -12   -0.28    0.76
   0  -9 -12    0.24    0.67
   0  -9 -12    1.16    0.95
   0   9  12   -0.24    0.58
   0   9  12   -0.51    0.94
   0   9  12   -0.78    0.63
   0 -10 -12    1.63    0.56
   0 -10 -12    0.09    0.83
   0 -10 -12    1.51    0.98
   0  10  12    1.84    0.80
   0  10  12    1.30    0.80
   0  10  12    0.92    0.63
   0 -11 -12   -0.51    0.88
   0 -11 -12   -0.22    0.50
   0 -11 -12    0.66    0.85
   0  11  12   -1.06    0.73
   0  11  12   -1.03    0.91
   0  11  12    1.64    0.76
   0 -12 -12    0.99    0.90
   0 -12 -12    2.08    0.59
   0 -12 -12    2.17    0.86
   0  12  12    0.57    0.84
   0  12  12    2.99    0.88
   0  12  12   -0.49    0.96
   0 -13 -12    0.03    0.56
   0 -13 -12    0.72    0.92
   0  13  12   -0.22    0.74
   0  13  12    0.08    0.86
   0 -14 -12    0.78    1.02
   0 -14 -12    2.65    0.65
   0  14  12    2.15    1.03
   0  14  12    1.44    1.17
   0 -15 -12   -0.33    0.58
   0 -15 -12   -0.27    0.98
   0  15  12   -0.37    1.08
   0  15  12   -0.57    0.67
   0 -16 -12   -0.08    1.04
   0 -16 -12    1.05    0.66
   0  16  12   -0.59    0.75
   0  16  12    0.40    1.01
   0 -17 -12    0.52    0.66
   0 -17 -12   -2.13    1.03
   0  17  12   -0.72    1.02
   0  17  12   -0.99    0.85
   0 -18 -12    0.53    0.71
   0 -18 -12   -0.76    1.18
   0  18  12    1.68    1.20
   0  18  12   -1.00    1.17
   0 -19 -12   -0.14    1.23
   0 -19 -12   -1.31    0.69
   0  19  12   -1.42    0.77
   0  19  12   -1.96    1.21
   0 -20 -12   -0.34    0.93
   0 -20 -12   -0.53    0.75
   0  20  12    1.05    1.32
   0  20  12   -1.06    1.27
   0 -21 -12   -0.49    1.35
   0 -21 -12   -0.33    0.82
   0  21  12    0.58    0.92
   0  21  12   -0.92    0.93
   0  21  12    0.01    1.32
   0 -22 -12   -0.58    1.05
   0 -22 -12   -0.36    0.83
   0  22  12   -1.73    1.23
   0  22  12    0.45    1.07
   0  22  12    1.09    1.41
   0 -23 -12   -0.01    1.45
   0 -23 -12   -0.18    0.86
   0  23  12   -1.66    0.94
   0  23  12   -1.09    1.42
   0  23  12    0.03    1.16
   0 -24 -12    1.05    1.27
   0 -24 -12   -1.05    0.93
   0  24  12    0.08    1.35
   0  24  12    0.03    1.02
   0  24  12   -0.85    1.41
   0 -25 -12   -0.57    1.62
   0 -25 -12   -1.42    0.93
   0  25  12   -2.82    1.34
   0  25  12   -0.41    0.94
   0  25  12    0.02    1.10
   0 -26 -12   -0.09    1.69
   0 -26 -12    0.36    0.99
   0  26  12   -1.36    1.40
   0  26  12   -1.17    1.03
   0  26  12   -1.29    1.61
   0 -27 -12   -2.15    1.20
   0  27  12    0.96    1.13
   0  27  12    1.51    1.88
   0  27  12   -0.50    1.54
   0 -28 -12    4.01    1.99
   0  28  12   -3.40    1.67
   0  28  12    0.89    1.66
   0  28  12    3.08    1.50
   0 -29 -12   -2.00    1.78
   0  29  12   -1.18    1.64
   0  29  12   -2.69    1.38
   0  29  12    1.07    1.87
   0 -30 -12   -4.53    1.68
   0  30  12    1.55    1.91
   0  30  12   -1.85    1.58
   0  30  12    0.28    1.41
   0  31  12   -0.09    1.85
   0  31  12   -0.88    1.33
   0  31  12    4.09    2.05
   0  32  12   -0.21    1.81
   0  32  12   -0.68    1.59
   0  32  12    1.11    1.98
   0  31 -13    1.09    2.00
   0  31 -13    1.49    2.23
   0  31 -13    7.10    2.00
   0 -31  13    3.09    2.19
   0  30 -13   -2.19    1.52
   0  30 -13    1.26    2.01
   0  30 -13    2.05    1.84
   0 -30  13    0.43    2.07
   0  29 -13   -0.92    1.88
   0  29 -13   -2.32    1.54
   0  29 -13   -0.88    1.23
   0 -29  13    0.79    1.56
   0  28 -13    0.35    1.36
   0  28 -13   -0.94    1.59
   0  28 -13   -3.23    1.67
   0 -28  13    0.62    1.90
   0  27 -13    4.80    1.66
   0  27 -13    3.37    1.47
   0  27 -13    0.17    1.61
   0 -27  13    3.35    2.04
   0  26 -13    1.23    1.37
   0  26 -13   -2.69    1.36
   0  26 -13    2.50    1.59
   0 -26  13   -0.22    1.79
   0  25 -13    0.64    1.47
   0  25 -13    0.29    1.62
   0  25 -13    1.82    1.57
   0 -25  13    1.92    1.80
   0  24 -13   -1.80    1.52
   0  24 -13    0.29    1.29
   0  24 -13   -1.10    1.31
   0 -24  13    1.17    1.03
   0 -24  13   -0.31    1.23
   0  23 -13    0.16    1.13
   0  23 -13    0.54    1.36
   0  23 -13   -2.71    1.40
   0 -23  13   -0.55    1.10
   0 -23  13   -0.11    0.96
   0  22 -13    1.42    1.40
   0  22 -13   -1.96    1.14
   0  22 -13   -0.63    1.44
   0 -22  13    0.37    1.13
   0 -22  13    0.35    0.94
   0 -22  13   -0.49    1.12
   0  21 -13    4.90    1.42
   0  21 -13    5.91    1.80
   0  21 -13    4.61    1.50
   0 -21  13    4.44    1.21
   0 -21  13    5.35    1.73
   0 -21  13    4.38    1.70
   0  20 -13    0.08    1.18
   0  20 -13    0.95    1.13
   0  20 -13    2.83    1.21
   0 -20  13   -0.92    0.92
   0 -20  13    0.73    1.41
   0 -20  13   -1.69    1.38
   0  19 -13    2.39    1.36
   0  19 -13    2.27    1.49
   0  19 -13    3.77    1.29
   0 -19  13    3.26    1.12
   0 -19  13    4.25    0.59
   0 -19  13    2.33    1.48
   0 -19  13    0.81    1.53
   0  18 -13   -0.18    1.05
   0  18 -13   -0.34    1.27
   0  18 -13    0.99    1.04
   0 -18  13    0.24    0.37
   0 -18  13    0.85    0.42
   0 -18  13    2.04    1.44
   0 -18  13   -0.24    0.79
   0 -18  13   -2.34    0.82
   0  17 -13    6.46    1.49
   0  17 -13    6.08    1.39
   0  17 -13    7.33    1.48
   0 -17  13    7.34    1.66
   0 -17  13    8.39    1.37
   0 -17  13    6.92    0.72
   0 -17  13    7.99    0.74
   0 -17  13    8.68    1.71
   0  16 -13    0.57    0.93
   0  16 -13   -1.77    0.85
   0  16 -13   -1.01    1.12
   0 -16  13    0.38    0.37
   0 -16  13    0.08    0.90
   0 -16  13   -0.15    0.82
   0 -16  13    0.08    0.90
   0 -16  13   -0.33    0.33
   0  15 -13    1.27    0.88
   0  15 -13   -0.74    1.11
   0  15 -13   -0.45    0.91
   0 -15  13   -0.61    1.12
   0 -15  13   -0.01    0.35
   0 -15  13   -0.85    0.92
   0 -15  13   -0.14    0.34
   0  14 -13    1.02    0.86
   0  14 -13   -0.08    0.80
   0  14 -13    0.96    1.07
   0 -14  13   -0.60    1.06
   0 -14  13    0.33    0.36
   0 -14  13    0.24    0.86
   0  13 -13    0.83    0.82
   0  13 -13    1.77    0.92
   0  13 -13    2.02    0.99
   0 -13  13    3.12    1.22
   0 -13  13    1.45    0.43
   0 -13  13    1.08    0.94
   0  12 -13   -0.76    0.83
   0  12 -13   -0.44    0.72
   0  12 -13    1.05    0.85
   0 -12  13   -0.91    0.83
   0 -12  13    0.90    1.11
   0 -12  13   -0.11    0.36
   0  11 -13    0.42    0.89
   0  11 -13    0.54    1.08
   0  11 -13    0.49    0.74
   0 -11  13    0.07    0.39
   0 -11  13   -0.42    0.70
   0 -11  13    0.17    0.89
   0  10 -13   -1.04    0.79
   0  10 -13   -0.44    0.98
   0 -10  13    0.40    0.66
   0 -10  13    0.20    0.89
   0 -10  13    1.34    0.99
   0 -10  13    0.53    0.41
   0   9 -13    0.72    1.04
   0   9 -13   -0.90    0.81
   0  -9  13    0.82    0.94
   0  -9  13    0.06    0.90
   0  -9  13    0.70    0.45
   0  -9  13    0.12    0.66
   0   8 -13   -0.97    0.94
   0   8 -13   -0.47    0.80
   0  -8  13    0.32    0.90
   0  -8  13    0.42    0.46
   0  -8  13   -1.80    0.83
   0  -8  13   -0.71    0.66
   0   7 -13   14.54    1.82
   0   7 -13   12.70    1.66
   0  -7  13   19.42    1.53
   0  -7  13   15.28    1.77
   0  -7  13   17.46    1.70
   0  -7  13   16.79    1.32
   0   6 -13    0.13    0.98
   0   6 -13   -0.28    0.84
   0  -6  13   -0.95    0.65
   0  -6  13   -0.27    0.52
   0  -6  13   -1.49    0.71
   0  -6  13   -0.29    0.50
   0   5 -13    3.74    0.89
   0   5 -13    4.53    0.97
   0   5 -13    3.23    1.11
   0   5 -13    3.84    0.70
   0  -5  13    3.17    0.95
   0  -5  13    2.59    0.69
   0  -5  13    2.98    0.73
   0  -5  13    2.85    1.05
   0   4 -13    0.27    0.88
   0   4 -13    0.67    0.53
   0   4 -13    0.73    0.79
   0   4 -13    0.93    0.95
   0  -4  13    1.45    1.01
   0  -4  13    0.61    0.61
   0  -4  13    0.34    0.75
   0  -4  13    0.45    0.56
   0   3 -13    4.57    1.11
   0   3 -13    7.41    0.94
   0   3 -13    6.62    1.02
   0   3 -13    5.68    1.18
   0  -3  13    5.11    0.99
   0  -3  13    4.45    1.22
   0  -3  13    5.48    0.91
   0  -3  13    5.56    0.82
   0   2 -13    0.36    0.61
   0   2 -13    0.18    0.66
   0   2 -13    0.46    0.68
   0   2 -13    0.54    0.93
   0   2 -13   -0.39    0.86
   0   2 -13   -1.17    0.74
   0   2 -13    0.73    0.78
   0  -2  13   -0.32    0.65
   0  -2  13   -0.45    0.69
   0  -2  13   -0.03    0.70
   0   1 -13    5.87    1.08
   0   1 -13    9.07    1.15
   0   1 -13    5.35    1.08
   0   1 -13    7.57    1.12
   0   1 -13    7.25    1.22
   0   1 -13    6.24    1.01
   0   1 -13    7.68    1.01
   0  -1  13    7.93    1.18
   0  -1  13    9.43    1.18
   0  -1  13    7.02    1.23
   0  -1  13    8.42    1.06
   0   0 -13    0.11    0.68
   0   0 -13   -0.84    0.81
   0   0 -13   -0.06    0.72
   0   0 -13   -0.23    0.74
   0   0 -13   -1.66    0.83
   0   0 -13   -0.97    0.59
   0   0  13    0.50    0.87
   0   0  13    0.60    0.99
   0   0  13   -0.10    0.70
   0   0  13    1.51    0.70
   0  -1 -13    6.39    1.18
   0  -1 -13    7.87    1.06
   0  -1 -13    5.02    1.23
   0  -1 -13    7.74    1.07
   0  -1 -13    8.85    1.16
   0  -1 -13    8.10    1.12
   0   1  13    6.56    1.03
   0   1  13    5.09    1.08
   0   1  13   10.11    1.28
   0   1  13    9.35    1.17
   0  -2 -13   -0.64    0.77
   0  -2 -13    0.75    0.68
   0  -2 -13   -0.48    0.65
   0  -2 -13   -0.46    0.66
   0  -2 -13    0.48    0.78
   0   2  13    0.39    0.97
   0   2  13    0.63    0.82
   0   2  13    0.90    0.83
   0  -3 -13    7.54    0.98
   0  -3 -13    5.04    0.90
   0  -3 -13    5.24    1.21
   0  -3 -13    4.84    0.95
   0   3  13    8.39    1.15
   0   3  13    4.81    1.21
   0   3  13    3.58    1.01
   0   3  13    6.62    0.96
   0   3  13    6.34    0.83
   0   3  13    4.63    0.94
   0  -4 -13   -0.09    0.82
   0  -4 -13   -0.40    0.54
   0  -4 -13    0.47    0.73
   0  -4 -13    0.00    0.64
   0   4  13    1.45    0.86
   0   4  13    0.14    0.86
   0   4  13    0.17    0.77
   0   4  13    0.10    0.57
   0   4  13    0.10    0.64
   0   4  13    0.44    0.73
   0  -5 -13    3.56    0.78
   0  -5 -13    3.66    1.10
   0  -5 -13    4.66    0.92
   0  -5 -13    3.85    0.76
   0   5  13    3.72    0.90
   0   5  13    1.74    0.71
   0   5  13    3.45    0.92
   0   5  13    2.46    0.75
   0   5  13    1.96    0.88
   0   5  13    4.11    0.89
   0  -6 -13    0.60    0.76
   0  -6 -13    0.11    0.68
   0  -6 -13   -0.91    0.70
   0  -6 -13    0.70    0.67
   0   6  13    0.95    0.64
   0   6  13   -0.53    0.70
   0   6  13   -0.76    0.64
   0   6  13   -0.85    0.88
   0   6  13   -0.48    0.66
   0   6  13   -0.35    0.69
   0  -7 -13   15.17    1.47
   0  -7 -13   15.15    1.59
   0  -7 -13   16.42    1.62
   0  -7 -13   17.82    1.47
   0   7  13   15.62    1.46
   0   7  13   15.84    1.77
   0   7  13   17.02    1.59
   0   7  13   14.66    1.58
   0   7  13   17.52    1.44
   0  -8 -13    0.76    0.96
   0  -8 -13    0.46    0.79
   0  -8 -13   -0.05    0.66
   0   8  13   -2.30    0.81
   0   8  13    0.43    0.57
   0   8  13   -0.22    0.76
   0  -9 -13    1.36    0.98
   0  -9 -13    0.06    0.79
   0   9  13   -1.15    0.91
   0   9  13   -0.09    0.66
   0   9  13    0.31    0.67
   0 -10 -13    0.53    0.75
   0 -10 -13    0.01    0.51
   0 -10 -13   -0.50    0.59
   0  10  13    0.20    0.68
   0  10  13    0.44    0.76
   0  10  13    0.38    0.73
   0 -11 -13    0.45    0.89
   0 -11 -13   -0.48    0.47
   0 -11 -13    1.23    0.79
   0  11  13    1.50    0.69
   0  11  13    0.01    0.78
   0  11  13   -0.87    0.94
   0 -12 -13   -0.28    0.53
   0 -12 -13    0.79    0.94
   0 -12 -13   -0.27    0.96
   0  12  13    0.69    0.82
   0  12  13   -2.52    0.92
   0 -13 -13    1.95    1.04
   0 -13 -13    3.48    0.72
   0 -13 -13    1.91    0.95
   0  13  13    2.88    1.20
   0  13  13    2.17    0.98
   0 -14 -13    0.15    0.98
   0 -14 -13   -0.34    0.57
   0  14  13   -0.23    0.78
   0  14  13   -0.86    0.90
   0 -15 -13   -0.43    0.57
   0 -15 -13   -0.68    1.02
   0  15  13    0.71    1.18
   0  15  13    0.46    0.99
   0 -16 -13   -0.06    0.65
   0 -16 -13    0.94    1.11
   0  16  13   -0.50    0.70
   0  16  13   -1.61    1.09
   0 -17 -13    8.66    1.11
   0 -17 -13    8.63    1.61
   0  17  13    7.20    1.52
   0  17  13    9.93    1.75
   0 -18 -13    0.10    0.73
   0 -18 -13   -0.58    1.21
   0  18  13   -1.69    0.85
   0  18  13   -0.22    0.83
   0 -19 -13    5.00    1.51
   0 -19 -13    2.56    0.87
   0  19  13    2.54    1.37
   0  19  13    2.41    1.45
   0 -20 -13    0.11    0.97
   0 -20 -13   -0.17    0.78
   0  20  13   -1.16    1.29
   0  20  13   -2.78    1.17
   0 -21 -13    6.07    1.13
   0 -21 -13    4.80    1.69
   0  21  13    4.14    1.68
   0  21  13    6.56    1.44
   0  21  13    3.95    1.08
   0 -22 -13    0.31    0.88
   0 -22 -13   -0.88    0.99
   0  22  13    1.05    1.07
   0  22  13   -2.15    1.30
   0  22  13   -1.88    1.36
   0 -23 -13   -0.63    0.89
   0 -23 -13   -2.04    1.40
   0  23  13    0.19    1.14
   0  23  13   -1.90    1.38
   0  23  13   -0.35    0.99
   0 -24 -13    0.09    1.20
   0 -24 -13   -1.22    0.92
   0  24  13   -0.47    1.00
   0  24  13   -2.85    1.39
   0  24  13    1.11    1.44
   0 -25 -13    2.76    1.07
   0 -25 -13   -1.76    1.60
   0  25  13   -0.62    1.52
   0  25  13    0.48    1.22
   0  25  13    4.23    1.43
   0 -26 -13   -1.42    1.64
   0  26  13   -2.91    1.11
   0  26  13   -0.58    1.22
   0  26  13    1.88    1.66
   0 -27 -13    5.17    2.09
   0  27  13    4.33    2.02
   0  27  13    3.06    1.79
   0  27  13    1.24    1.42
   0 -28 -13    0.61    1.90
   0  28  13    0.33    1.86
   0  28  13   -2.28    1.55
   0  28  13   -0.25    1.29
   0 -29 -13    0.69    1.89
   0  29  13    0.10    1.78
   0  29  13   -2.34    1.73
   0  29  13    0.18    1.22
   0 -30 -13    3.19    1.63
   0  30  13   -0.25    1.22
   0  30  13    0.64    2.01
   0  30  13   -0.03    1.79
   0  31  13    7.34    2.31
   0  31  13    7.19    1.67
   0  31  13    5.38    2.19
   0  31 -14    1.36    1.46
   0  31 -14   -1.55    1.23
   0  31 -14   -1.15    2.05
   0 -31  14   -0.79    1.52
   0  30 -14    5.01    2.25
   0  30 -14   -1.24    1.39
   0  30 -14    1.47    1.84
   0 -30  14    3.88    2.30
   0  29 -14   -1.01    1.68
   0  29 -14   -3.49    1.17
   0  29 -14    3.85    1.52
   0 -29  14   -0.35    1.96
   0  28 -14    6.52    2.00
   0  28 -14    4.88    2.18
   0  28 -14    6.22    1.74
   0 -28  14    6.41    2.25
   0  27 -14    0.53    1.55
   0  27 -14    0.42    1.89
   0  27 -14   -0.06    1.33
   0 -27  14   -0.95    1.35
   0  26 -14    6.93    1.69
   0  26 -14    2.46    1.90
   0  26 -14    5.77    1.79
   0 -26  14    3.53    2.03
   0  25 -14    2.28    1.77
   0  25 -14   -2.34    1.27
   0  25 -14    0.77    1.09
   0 -25  14   -3.03    1.63
   0  24 -14    3.05    1.61
   0  24 -14    5.10    1.67
   0  24 -14    3.24    1.89
   0 -24  14    7.04    2.15
   0 -24  14    4.38    1.23
   0  23 -14    1.35    1.40
   0  23 -14    0.80    1.60
   0  23 -14    1.08    1.28
   0 -23  14    0.14    1.69
   0 -23  14    1.43    1.02
   0  22 -14    1.25    1.35
   0  22 -14    1.31    1.23
   0  22 -14    2.34    1.63
   0 -22  14    1.69    1.62
   0 -22  14    2.33    1.13
   0  21 -14    0.35    1.11
   0  21 -14   -1.81    1.19
   0  21 -14   -1.37    1.44
   0 -21  14   -1.11    0.98
   0 -21  14   -1.47    1.02
   0  20 -14    0.34    1.44
   0  20 -14    0.79    1.12
   0  20 -14   -1.35    1.10
   0 -20  14   -0.51    0.44
   0 -20  14    1.26    1.06
   0 -20  14    0.30    1.09
   0  19 -14    0.50    1.07
   0  19 -14   -1.40    1.07
   0  19 -14    0.32    1.25
   0 -19  14   -0.30    0.32
   0 -19  14    0.37    1.00
   0 -19  14   -0.14    1.44
   0  18 -14    7.67    1.48
   0  18 -14    8.93    1.84
   0  18 -14    8.41    1.54
   0 -18  14    7.90    1.80
   0 -18  14    7.85    1.39
   0 -18  14    7.80    0.71
   0 -18  14    6.84    0.71
   0  17 -14   -0.56    0.95
   0  17 -14   -0.15    1.01
   0  17 -14   -0.33    0.99
   0 -17  14   -0.72    0.33
   0 -17  14    0.58    1.05
   0 -17  14   -0.55    1.29
   0 -17  14    0.01    0.36
   0  16 -14   10.80    1.90
   0  16 -14   13.35    1.75
   0  16 -14   13.42    1.69
   0 -16  14    8.13    1.43
   0 -16  14   11.61    0.94
   0 -16  14   13.25    0.95
   0 -16  14   13.14    1.79
   0  15 -14    1.15    1.00
   0  15 -14   -0.69    1.14
   0  15 -14    0.75    0.92
   0 -15  14    0.25    0.88
   0 -15  14    0.22    1.22
   0 -15  14    0.23    0.35
   0 -15  14    0.12    0.34
   0  14 -14   19.19    1.97
   0  14 -14   21.13    2.09
   0  14 -14   19.30    2.11
   0 -14  14   21.48    1.46
   0 -14  14   21.49    2.18
   0 -14  14   24.56    2.32
   0  13 -14   -0.62    0.93
   0  13 -14    0.00    0.77
   0  13 -14    0.04    0.84
   0 -13  14   -1.17    1.06
   0 -13  14    0.03    0.38
   0 -13  14    1.11    1.09
   0  12 -14   28.86    2.41
   0  12 -14   26.59    2.30
   0  12 -14   24.72    2.12
   0 -12  14   23.82    2.37
   0 -12  14   25.74    2.40
   0 -12  14   25.02    1.72
   0  11 -14    0.13    0.89
   0  11 -14    0.27    1.08
   0 -11  14    0.94    0.99
   0 -11  14   -0.58    0.88
   0 -11  14    0.30    0.41
   0  10 -14   12.15    1.52
   0  10 -14   11.58    1.54
   0 -10  14   10.21    1.51
   0 -10  14    8.04    1.38
   0 -10  14   10.59    0.96
   0 -10  14   11.92    1.60
   0   9 -14   -0.32    1.04
   0   9 -14   -0.23    0.66
   0  -9  14    0.29    0.45
   0  -9  14    0.10    0.95
   0  -9  14   -0.41    0.70
   0  -9  14   -0.70    0.88
   0   8 -14   -0.47    0.87
   0   8 -14   -0.09    1.04
   0  -8  14   -0.97    0.64
   0  -8  14   -0.12    0.67
   0  -8  14    0.16    0.51
   0  -8  14   -1.14    0.63
   0   7 -14    0.60    1.00
   0   7 -14   -0.13    0.89
   0  -7  14    0.61    0.51
   0  -7  14    0.34    0.55
   0  -7  14   -0.15    0.97
   0  -7  14   -0.19    0.81
   0   6 -14    2.00    1.06
   0   6 -14    1.47    0.77
   0  -6  14    1.07    0.57
   0  -6  14    1.60    0.68
   0  -6  14    2.32    0.92
   0  -6  14    1.47    1.03
   0   5 -14   -1.02    0.61
   0   5 -14    0.23    0.59
   0   5 -14    0.21    0.98
   0  -5  14    0.03    0.57
   0  -5  14   -0.39    0.68
   0  -5  14    0.58    0.78
   0  -5  14   -0.29    0.56
   0   4 -14   11.83    1.43
   0   4 -14   12.46    1.50
   0   4 -14   11.77    1.56
   0   4 -14   14.56    1.30
   0  -4  14   10.91    1.62
   0  -4  14   11.82    1.27
   0  -4  14   13.41    1.21
   0  -4  14   13.11    1.47
   0   3 -14   -0.69    0.90
   0   3 -14   -0.58    0.64
   0   3 -14   -1.38    0.86
   0   3 -14   -0.45    0.70
   0  -3  14   -0.65    0.71
   0  -3  14    0.09    0.68
   0  -3  14    0.94    0.57
   0  -3  14    0.22    1.02
   0   2 -14   14.00    1.35
   0   2 -14   13.40    1.27
   0   2 -14   10.66    1.51
   0   2 -14   11.42    1.33
   0   2 -14   13.35    1.60
   0   2 -14   11.87    1.44
   0  -2  14   10.29    1.57
   0  -2  14   10.75    1.24
   0  -2  14   12.52    1.44
   0   1 -14    1.02    0.73
   0   1 -14   -0.09    0.72
   0   1 -14    1.27    0.81
   0   1 -14   -0.81    0.64
   0   1 -14   -0.34    0.91
   0   1 -14    0.82    0.71
   0   1 -14    0.37    0.78
   0  -1  14    0.43    0.78
   0  -1  14   -0.73    0.78
   0  -1  14    0.53    0.72
   0   0 -14   31.71    2.50
   0   0 -14   37.65    2.49
   0   0 -14   34.53    2.71
   0   0 -14   29.38    2.43
   0   0 -14   31.52    2.43
   0   0 -14   32.52    2.65
   0   0  14   34.81    2.43
   0   0  14   35.71    2.75
   0   0  14   32.81    2.48
   0  -1 -14   -0.75    0.61
   0  -1 -14   -0.34    0.84
   0  -1 -14   -0.30    0.69
   0  -1 -14   -1.93    0.62
   0  -1 -14    0.25    0.75
   0  -1 -14   -1.08    0.75
   0   1  14   -1.36    0.96
   0   1  14    0.36    0.77
   0   1  14   -0.37    0.71
   0  -2 -14   11.95    1.37
   0  -2 -14   15.01    1.38
   0  -2 -14    9.91    1.55
   0  -2 -14   13.72    1.31
   0   2  14   12.52    1.54
   0   2  14   12.72    1.51
   0   2  14   12.98    1.56
   0  -3 -14    0.05    0.59
   0  -3 -14    2.03    0.79
   0  -3 -14   -0.34    0.95
   0  -3 -14   -0.55    0.55
   0   3  14   -0.01    0.56
   0   3  14    0.48    0.99
   0   3  14   -0.57    0.70
   0   3  14    0.73    0.85
   0   3  14    0.16    0.86
   0  -4 -14   15.00    1.27
   0  -4 -14   12.54    1.40
   0  -4 -14   10.56    1.25
   0  -4 -14   13.11    1.54
   0   4  14   10.13    1.59
   0   4  14   12.77    1.47
   0   4  14   13.71    1.43
   0   4  14   11.25    1.23
   0   4  14   14.22    1.36
   0   4  14   10.97    1.49
   0  -5 -14   -0.18    0.71
   0  -5 -14   -0.38    0.67
   0  -5 -14   -0.86    0.63
   0  -5 -14   -1.14    0.90
   0   5  14   -1.11    0.51
   0   5  14   -0.45    0.94
   0   5  14    0.92    0.78
   0   5  14   -0.90    0.63
   0   5  14   -0.99    0.68
   0   5  14    1.05    0.95
   0  -6 -14    3.06    0.74
   0  -6 -14    1.62    1.04
   0  -6 -14    1.89    0.87
   0  -6 -14    2.79    0.74
   0   6  14    1.05    0.71
   0   6  14    1.07    0.66
   0   6  14    3.62    0.90
   0   6  14    1.04    0.78
   0   6  14    1.09    0.95
   0  -7 -14   -1.81    0.90
   0  -7 -14   -1.04    0.59
   0  -7 -14   -0.33    0.75
   0  -7 -14    0.31    0.61
   0   7  14   -1.47    0.69
   0   7  14    1.25    0.65
   0   7  14    0.23    0.68
   0   7  14   -0.14    0.70
   0   7  14    1.03    0.67
   0  -8 -14    0.05    0.82
   0  -8 -14   -0.61    0.95
   0  -8 -14   -0.11    0.65
   0  -8 -14    0.21    0.67
   0   8  14    0.05    0.65
   0   8  14    1.36    1.01
   0   8  14    0.47    0.66
   0  -9 -14    0.27    0.88
   0  -9 -14   -1.41    0.93
   0  -9 -14    1.05    0.70
   0   9  14    0.72    1.01
   0   9  14   -0.23    0.66
   0   9  14   -0.12    0.64
   0 -10 -14   10.37    1.45
   0 -10 -14   10.17    1.11
   0 -10 -14   10.69    1.44
   0  10  14   11.77    1.28
   0  10  14    9.86    1.43
   0  10  14   10.70    1.44
   0 -11 -14   -0.50    0.51
   0 -11 -14   -1.46    0.97
   0 -11 -14    0.13    0.91
   0  11  14    1.00    0.74
   0  11  14    0.03    0.80
   0  11  14   -0.27    0.73
   0 -12 -14   28.71    1.99
   0 -12 -14   26.86    2.47
   0 -12 -14   23.89    2.32
   0  12  14   28.42    2.53
   0  12  14   23.95    2.25
   0 -13 -14   -0.11    0.59
   0 -13 -14    0.41    0.76
   0 -13 -14    1.44    1.13
   0  13  14    0.85    0.90
   0  13  14   -2.01    1.01
   0 -14 -14   22.07    2.21
   0 -14 -14   23.32    1.76
   0  14  14   21.47    2.12
   0  14  14   18.21    2.18
   0 -15 -14   -1.73    1.06
   0 -15 -14   -1.85    0.49
   0  15  14   -1.24    0.79
   0  15  14   -0.28    0.93
   0 -16 -14   12.63    1.31
   0 -16 -14    9.43    1.69
   0  16  14   15.21    2.04
   0  16  14   10.88    1.69
   0 -17 -14    1.11    1.21
   0 -17 -14   -0.39    0.67
   0  17  14   -1.95    1.19
   0  17  14   -0.67    1.03
   0 -18 -14    7.88    1.69
   0 -18 -14    6.47    1.06
   0  18  14    6.84    1.54
   0  18  14    8.55    1.77
   0 -19 -14    0.02    0.75
   0 -19 -14    0.25    1.27
   0  19  14   -0.48    0.88
   0  19  14    0.17    1.01
   0 -20 -14   -1.04    0.93
   0 -20 -14   -0.56    0.73
   0  20  14   -1.84    0.88
   0  20  14    0.50    1.30
   0 -21 -14   -3.04    1.24
   0 -21 -14    0.25    0.81
   0  21  14   -0.66    1.38
   0  21  14    1.76    1.50
   0 -22 -14    1.08    1.52
   0 -22 -14    2.57    0.96
   0  22  14    1.09    1.01
   0  22  14    1.40    1.60
   0  22  14    3.70    1.30
   0 -23 -14   -1.15    1.52
   0 -23 -14   -0.53    0.85
   0  23  14   -1.89    1.39
   0  23  14    1.03    1.04
   0  23  14    0.50    1.56
   0 -24 -14    4.35    1.87
   0 -24 -14    4.01    1.18
   0  24  14    5.28    1.79
   0  24  14    3.91    1.41
   0  24  14    3.65    1.76
   0 -25 -14   -0.78    1.64
   0  25  14   -0.53    1.17
   0  25  14   -0.88    1.07
   0  25  14    0.06    1.48
   0 -26 -14    8.21    1.85
   0  26  14    7.22    1.96
   0  26  14    3.39    1.30
   0  26  14    7.71    2.08
   0 -27 -14   -1.80    1.67
   0  27  14   -0.57    1.02
   0  27  14   -3.95    1.52
   0  27  14   -0.31    1.64
   0 -28 -14    6.82    2.26
   0  28  14    6.33    1.56
   0  28  14    5.42    1.83
   0  28  14    4.52    2.00
   0 -29 -14    0.56    1.46
   0  29  14    1.00    1.75
   0  29  14    0.10    1.22
   0  29  14   -0.24    1.75
   0 -30 -14    4.41    2.23
   0  30  14    5.29    1.53
   0  30  14    2.98    2.08
   0  30  14    5.20    1.77
   0 -31 -14    0.39    2.14
   0  31  14    1.91    1.87
   0  31  14    6.26    2.28
   0  31  14    0.16    2.25
   0  30 -15   -2.50    1.33
   0  30 -15   -1.55    1.97
   0  30 -15    3.76    1.96
   0 -30  15    0.54    1.53
   0  29 -15   -0.75    1.43
   0  29 -15   -3.17    1.60
   0  29 -15   -1.04    1.93
   0 -29  15    0.31    2.05
   0  28 -15    1.70    1.94
   0  28 -15   -0.72    1.53
   0  28 -15    0.19    1.35
   0 -28  15   -0.72    2.04
   0  27 -15    3.31    1.58
   0  27 -15    4.98    1.76
   0  27 -15    2.55    1.77
   0 -27  15    4.99    2.25
   0  26 -15    0.09    1.44
   0  26 -15   -2.37    1.18
   0  26 -15    0.32    1.60
   0 -26  15   -4.05    1.69
   0  25 -15   -0.19    1.28
   0  25 -15   -0.22    1.45
   0  25 -15    2.34    1.46
   0 -25  15   -0.96    1.76
   0 -25  15   -1.42    1.68
   0  24 -15   -1.03    1.18
   0  24 -15    0.56    1.41
   0  24 -15   -0.61    1.27
   0 -24  15    0.07    1.79
   0 -24  15   -1.38    1.01
   0  23 -15   80.06    5.51
   0  23 -15   77.13    5.45
   0  23 -15   69.53    5.50
   0 -23  15   71.11    5.10
   0 -23  15   73.57    5.72
   0  22 -15    0.08    1.24
   0  22 -15   -1.51    1.28
   0  22 -15    0.58    1.27
   0 -22  15    0.08    1.68
   0 -22  15   -0.18    1.06
   0  21 -15   -0.42    1.50
   0  21 -15   -1.32    1.15
   0  21 -15    0.39    1.17
   0 -21  15    0.71    1.59
   0 -21  15   -3.75    0.94
   0  20 -15   -0.85    1.05
   0  20 -15    0.90    1.57
   0  20 -15    0.95    1.21
   0 -20  15   -0.56    1.00
   0 -20  15    0.16    1.09
   0  19 -15    1.07    1.17
   0  19 -15    0.28    1.15
   0  19 -15   -1.00    1.04
   0 -19  15    0.57    1.43
   0 -19  15    0.17    0.96
   0  18 -15   -1.40    1.04
   0  18 -15   -0.74    1.00
   0  18 -15   -1.00    1.32
   0 -18  15    0.18    1.14
   0 -18  15   -0.74    0.26
   0 -18  15    1.51    1.43
   0  17 -15   40.85    3.50
   0  17 -15   40.40    3.14
   0  17 -15   37.75    3.09
   0 -17  15   35.01    2.99
   0 -17  15   39.86    2.37
   0 -17  15   35.74    2.35
   0 -17  15   37.15    3.35
   0  16 -15    0.07    0.97
   0  16 -15   -0.15    1.32
   0  16 -15    0.05    1.00
   0 -16  15    0.03    0.33
   0 -16  15   -0.76    0.91
   0 -16  15   -0.80    1.09
   0 -16  15    0.60    0.34
   0  15 -15    7.56    1.49
   0  15 -15    4.75    1.38
   0  15 -15    8.11    1.37
   0 -15  15    8.74    0.76
   0 -15  15    8.18    1.79
   0 -15  15    8.38    0.76
   0 -15  15    8.53    1.46
   0  14 -15   -1.11    0.78
   0  14 -15   -0.34    0.82
   0  14 -15    0.26    1.02
   0 -14  15   -1.36    1.14
   0 -14  15    0.52    0.39
   0 -14  15    2.11    1.10
   0  13 -15   63.86    4.30
   0  13 -15   54.65    4.33
   0 -13  15   58.68    4.38
   0 -13  15   59.79    3.72
   0 -13  15   64.22    4.33
   0  12 -15   -0.44    0.82
   0  12 -15    0.32    0.96
   0 -12  15   -0.46    0.96
   0 -12  15    0.98    0.83
   0 -12  15   -0.41    0.41
   0  11 -15    2.37    1.02
   0  11 -15    1.62    1.27
   0 -11  15    1.74    0.52
   0 -11  15    1.51    1.10
   0 -11  15    1.03    1.03
   0  10 -15   -0.54    1.05
   0  10 -15    0.00    0.95
   0 -10  15    1.46    1.03
   0 -10  15    0.32    0.45
   0 -10  15   -1.14    0.94
   0   9 -15    5.73    1.46
   0   9 -15    6.91    1.31
   0  -9  15    7.67    0.84
   0  -9  15    5.91    1.34
   0  -9  15    7.36    1.33
   0  -9  15    7.62    1.12
   0   8 -15    0.13    0.92
   0   8 -15   -0.50    1.03
   0  -8  15    0.67    0.93
   0  -8  15   -0.32    0.65
   0  -8  15    0.10    1.01
   0  -8  15    0.09    0.51
   0   7 -15   37.65    3.12
   0   7 -15   38.84    2.99
   0  -7  15   39.95    2.61
   0  -7  15   36.14    3.03
   0  -7  15   38.49    2.70
   0  -7  15   38.22    2.90
   0   6 -15    0.84    1.06
   0   6 -15   -0.52    0.92
   0  -6  15    0.58    0.56
   0  -6  15    0.69    0.85
   0  -6  15   -0.09    1.00
   0  -6  15   -0.47    0.56
   0   5 -15   34.77    2.40
   0   5 -15   35.82    2.70
   0   5 -15   30.31    2.57
   0  -5  15   34.90    2.62
   0  -5  15   33.46    2.40
   0  -5  15   32.55    2.66
   0  -5  15   35.54    2.40
   0   4 -15   -0.62    0.63
   0   4 -15   -0.04    0.94
   0   4 -15    0.58    0.99
   0  -4  15    0.23    0.88
   0  -4  15   -0.24    0.51
   0  -4  15    0.16    0.68
   0  -4  15    1.35    1.07
   0   3 -15    2.62    0.89
   0   3 -15    0.80    0.77
   0   3 -15    0.94    0.98
   0   3 -15    1.57    0.69
   0   3 -15    1.81    0.80
   0  -3  15    0.75    1.05
   0  -3  15    1.64    0.84
   0  -3  15    1.01    0.69
   0  -3  15    2.44    0.64
   0   2 -15   -0.14    0.70
   0   2 -15   -0.65    0.79
   0   2 -15   -0.74    0.65
   0   2 -15    0.36    0.74
   0   2 -15   -0.68    0.64
   0   2 -15   -1.01    0.72
   0  -2  15   -0.51    0.99
   0  -2  15    1.17    0.85
   0  -2  15   -0.56    0.75
   0   1 -15    5.84    1.04
   0   1 -15    7.60    1.06
   0   1 -15    6.53    1.14
   0   1 -15    5.27    1.24
   0   1 -15    5.35    1.00
   0   1 -15    6.09    1.10
   0  -1  15    7.76    1.08
   0  -1  15    3.90    1.24
   0  -1  15    8.24    1.18
   0   0 -15   -0.27    0.66
   0   0 -15    0.27    0.77
   0   0 -15   -0.48    0.86
   0   0 -15   -1.07    0.80
   0   0 -15    0.13    0.95
   0   0 -15    0.07    0.77
   0   0  15    0.83    0.79
   0   0  15   -0.50    0.66
   0   0  15   -0.72    0.73
   0  -1 -15    5.86    1.28
   0  -1 -15    6.70    1.07
   0  -1 -15    6.57    1.20
   0  -1 -15    5.01    0.94
   0  -1 -15    5.45    1.02
   0   1  15    3.55    1.23
   0   1  15    5.66    1.09
   0   1  15    4.82    0.94
   0  -2 -15    0.04    0.74
   0  -2 -15   -0.15    0.70
   0  -2 -15   -0.45    0.72
   0  -2 -15   -1.22    0.95
   0   2  15   -1.18    0.94
   0   2  15   -0.20    0.79
   0  -3 -15    1.09    0.73
   0  -3 -15    2.64    0.89
   0  -3 -15   -0.03    1.00
   0  -3 -15    1.82    0.78
   0   3  15    2.69    0.92
   0   3  15    1.22    0.77
   0   3  15    1.72    0.95
   0   3  15    0.78    0.61
   0  -4 -15   -0.72    0.67
   0  -4 -15    0.51    0.76
   0  -4 -15   -1.12    0.54
   0  -4 -15   -0.41    0.72
   0   4  15   -1.10    0.92
   0   4  15    0.77    0.91
   0   4  15    0.42    0.68
   0   4  15    0.08    0.74
   0   4  15    0.42    0.60
   0  -5 -15   36.09    2.53
   0  -5 -15   34.39    2.70
   0  -5 -15   36.04    2.52
   0  -5 -15   34.64    2.61
   0   5  15   34.86    2.48
   0   5  15   31.24    2.60
   0   5  15   35.82    2.52
   0   5  15   33.13    2.83
   0  -6 -15   -0.79    0.83
   0  -6 -15   -0.25    0.58
   0  -6 -15   -1.14    0.69
   0  -6 -15    0.72    0.72
   0   6  15    0.14    0.71
   0   6  15   -0.42    0.91
   0   6  15   -0.13    0.58
   0   6  15    1.33    0.71
   0  -7 -15   37.43    3.04
   0  -7 -15   40.53    2.76
   0  -7 -15   40.00    2.87
   0  -7 -15   37.11    2.71
   0   7  15   34.64    2.86
   0   7  15   39.65    2.73
   0   7  15   40.63    2.79
   0   7  15   34.88    2.99
   0  -8 -15   -0.44    0.67
   0  -8 -15    0.02    1.01
   0  -8 -15   -0.97    0.67
   0  -8 -15   -0.24    0.83
   0   8  15   -0.04    0.71
   0   8  15   -1.52    0.73
   0   8  15    0.52    0.67
   0   8  15   -1.79    0.89
   0  -9 -15    4.01    1.31
   0  -9 -15    8.31    1.10
   0  -9 -15    8.21    1.09
   0  -9 -15    7.63    1.30
   0   9  15    7.19    1.19
   0   9  15    6.86    1.04
   0   9  15    5.39    1.37
   0 -10 -15   -0.37    0.51
   0 -10 -15    0.17    0.80
   0 -10 -15   -0.08    0.86
   0  10  15    0.41    0.63
   0  10  15    0.52    0.78
   0  10  15   -0.78    0.73
   0 -11 -15    1.30    0.63
   0 -11 -15    1.65    1.01
   0 -11 -15    2.24    1.19
   0  11  15    0.03    0.81
   0  11  15    2.26    0.93
   0 -12 -15   -0.54    1.05
   0 -12 -15    0.74    0.63
   0 -12 -15   -0.57    0.98
   0  12  15    1.43    1.04
   0  12  15    0.18    1.14
   0 -13 -15   61.06    4.55
   0 -13 -15   61.91    4.07
   0 -13 -15   67.12    4.41
   0  13  15   65.24    4.46
   0  13  15   58.79    4.57
   0 -14 -15   -0.22    0.87
   0 -14 -15    0.03    0.60
   0 -14 -15    0.35    1.07
   0  14  15    1.43    1.25
   0  14  15    0.79    0.96
   0 -15 -15    8.34    1.61
   0 -15 -15    7.58    1.10
   0  15  15   10.53    1.57
   0  15  15    9.37    1.57
   0 -16 -15   -0.90    0.62
   0 -16 -15    1.36    1.21
   0  16  15   -1.02    1.01
   0  16  15   -0.95    0.85
   0 -17 -15   35.19    2.69
   0 -17 -15   41.82    3.30
   0  17  15   40.79    3.23
   0  17  15   37.50    3.39
   0 -18 -15    0.62    0.68
   0 -18 -15   -1.33    1.18
   0  18  15    1.51    1.39
   0  18  15   -1.13    1.10
   0 -19 -15   -0.15    0.73
   0 -19 -15    0.73    1.34
   0  19  15   -1.05    1.38
   0  19  15    2.64    1.41
   0 -20 -15   -1.00    0.72
   0 -20 -15    0.62    1.33
   0  20  15    1.11    1.32
   0  20  15   -0.31    1.38
   0 -21 -15    1.09    0.82
   0 -21 -15   -1.29    1.32
   0  21  15    0.50    1.39
   0  21  15   -0.95    1.05
   0 -22 -15   -1.80    1.38
   0 -22 -15   -0.33    0.88
   0  22  15    0.40    1.24
   0  22  15    1.34    1.50
   0 -23 -15   80.23    4.97
   0 -23 -15   70.25    5.43
   0  23  15   76.31    5.31
   0  23  15   73.00    5.64
   0  23  15   67.83    5.62
   0 -24 -15    1.32    1.66
   0  24  15    1.15    1.53
   0  24  15   -2.14    1.56
   0  24  15   -0.23    1.03
   0 -25 -15   -0.20    1.65
   0  25  15   -3.34    1.12
   0  25  15    2.06    1.60
   0  25  15    0.01    1.62
   0 -26 -15   -0.61    1.73
   0  26  15    0.59    1.68
   0  26  15   -0.28    1.29
   0  26  15   -0.63    1.63
   0 -27 -15    0.75    1.92
   0  27  15    3.19    2.04
   0  27  15    4.43    1.65
   0  27  15    4.90    1.59
   0 -28 -15    0.58    1.42
   0  28  15    0.44    1.73
   0  28  15   -0.17    1.34
   0  28  15   -0.05    1.89
   0 -29 -15   -2.38    1.88
   0  29  15    3.04    1.99
   0  29  15   -1.07    1.33
   0  29  15   -0.88    1.84
   0 -30 -15   -0.25    2.09
   0  30  15    2.80    2.07
   0  30  15    0.24    1.30
   0  30  15   -1.12    1.54
   0  30 -16   -2.88    1.31
   0  30 -16   -0.27    1.71
   0  30 -16   -0.53    1.67
   0 -30  16    2.71    2.18
   0  29 -16   -3.62    1.79
   0  29 -16   -1.25    1.64
   0  29 -16   -0.03    1.70
   0 -29  16   -1.39    1.38
   0  28 -16    4.12    1.78
   0  28 -16    0.55    2.05
   0  28 -16    0.66    1.74
   0 -28  16    0.44    1.49
   0  27 -16    0.12    1.59
   0  27 -16   -3.90    1.73
   0  27 -16    0.62    1.44
   0 -27  16    6.81    2.12
   0  26 -16    0.92    1.48
   0  26 -16    4.87    1.80
   0  26 -16    2.06    2.00
   0 -26  16    0.07    1.88
   0  25 -16    2.64    1.91
   0  25 -16   -0.68    1.29
   0  25 -16   -0.69    1.44
   0 -25  16   -0.72    1.76
   0  24 -16   11.61    2.39
   0  24 -16   10.18    2.01
   0  24 -16   11.05    2.06
   0 -24  16    8.89    1.65
   0 -24  16   12.19    2.50
   0  23 -16   -0.72    1.65
   0  23 -16    0.91    1.40
   0  23 -16    1.04    1.36
   0 -23  16    0.74    1.40
   0 -23  16    0.19    1.14
   0  22 -16    1.73    1.75
   0  22 -16    0.31    1.46
   0  22 -16   -0.29    1.37
   0 -22  16    1.68    1.38
   0 -22  16    1.89    1.32
   0  21 -16   -1.38    1.09
   0  21 -16   -0.73    1.38
   0  21 -16   -0.81    1.19
   0 -21  16    2.09    1.67
   0 -21  16    0.91    1.18
   0  20 -16    0.73    1.59
   0  20 -16    1.16    1.27
   0  20 -16   -0.16    1.23
   0 -20  16   -0.32    1.12
   0 -20  16   -0.02    1.55
   0  19 -16   -0.84    1.15
   0  19 -16   -0.21    1.10
   0  19 -16   -0.26    1.44
   0 -19  16   -0.16    1.05
   0 -19  16    1.76    1.08
   0  18 -16    0.39    1.20
   0  18 -16    3.37    1.38
   0  18 -16    2.85    1.27
   0 -18  16   -2.99    1.30
   0 -18  16   -1.02    1.13
   0  17 -16   -0.10    1.43
   0  17 -16    0.17    1.14
   0  17 -16   -0.91    1.15
   0 -17  16    0.23    1.01
   0 -17  16   -0.18    0.26
   0 -17  16    0.69    1.07
   0  16 -16    5.24    1.23
   0  16 -16    2.45    1.51
   0  16 -16    4.69    1.39
   0 -16  16    4.18    0.48
   0 -16  16    4.85    1.58
   0 -16  16    2.90    1.31
   0 -16  16    3.17    0.48
   0  15 -16   -1.05    0.87
   0  15 -16    0.51    0.96
   0  15 -16    0.99    1.09
   0 -15  16    0.51    0.37
   0 -15  16    0.18    1.06
   0 -15  16   -1.40    1.30
   0  14 -16   29.55    2.67
   0  14 -16   31.50    2.64
   0 -14  16   25.67    2.72
   0 -14  16   27.63    1.86
   0 -14  16   26.08    2.58
   0  13 -16   -0.44    0.98
   0  13 -16    1.11    1.00
   0 -13  16    0.24    0.43
   0 -13  16   -0.05    1.16
   0 -13  16    0.76    1.07
   0  12 -16    5.22    1.26
   0  12 -16    6.27    1.32
   0 -12  16    5.02    1.31
   0 -12  16    3.91    1.32
   0 -12  16    5.44    0.69
   0  11 -16   -0.35    1.01
   0  11 -16   -0.68    1.19
   0 -11  16    0.19    0.46
   0 -11  16    0.83    1.12
   0 -11  16    0.22    1.09
   0  10 -16    7.99    1.66
   0  10 -16    7.65    1.45
   0 -10  16    8.40    1.55
   0 -10  16   11.42    1.64
   0 -10  16   10.50    1.00
   0   9 -16   -0.44    0.97
   0   9 -16    0.23    1.14
   0  -9  16   -1.22    0.69
   0  -9  16    0.23    0.52
   0  -9  16   -0.61    0.71
   0  -9  16   -1.25    0.92
   0   8 -16    3.38    1.07
   0   8 -16    3.68    1.17
   0  -8  16    2.81    0.65
   0  -8  16    1.69    1.03
   0  -8  16    0.98    0.74
   0  -8  16    3.07    1.13
   0   7 -16    0.10    1.02
   0   7 -16   -0.10    0.76
   0  -7  16   -0.74    0.81
   0  -7  16   -0.04    0.58
   0  -7  16    0.94    0.64
   0  -7  16    0.38    1.04
   0   6 -16   -0.65    0.56
   0   6 -16    0.18    0.73
   0   6 -16    0.31    1.06
   0  -6  16   -2.07    0.98
   0  -6  16   -0.57    0.60
   0  -6  16    0.85    0.66
   0  -6  16   -0.56    0.81
   0   5 -16    0.45    1.02
   0   5 -16    0.43    0.63
   0   5 -16   -0.76    1.01
   0  -5  16   -0.31    0.83
   0  -5  16   -0.96    0.54
   0  -5  16   -0.57    0.61
   0  -5  16   -1.70    0.66
   0   4 -16   12.39    1.75
   0   4 -16   13.76    1.45
   0   4 -16   14.01    1.74
   0  -4  16   14.93    1.45
   0  -4  16   13.39    1.83
   0  -4  16   16.90    1.72
   0  -4  16   14.18    1.31
   0   3 -16   -1.43    0.88
   0   3 -16   -0.61    0.93
   0   3 -16   -0.44    0.67
   0   3 -16   -0.53    0.87
   0   3 -16    0.62    0.74
   0  -3  16    1.53    1.11
   0  -3  16    1.54    0.62
   0  -3  16    1.07    0.79
   0  -3  16   -2.00    0.81
   0   2 -16    6.74    1.12
   0   2 -16    4.69    1.12
   0   2 -16    6.84    1.30
   0   2 -16    6.73    1.11
   0   2 -16    8.49    1.19
   0   2 -16    5.13    1.29
   0  -2  16    6.16    1.10
   0  -2  16    6.99    1.41
   0  -2  16    5.94    1.09
   0   1 -16    0.14    0.71
   0   1 -16   -0.62    0.84
   0   1 -16   -0.74    0.70
   0   1 -16    0.87    0.91
   0   1 -16   -1.37    0.90
   0   1 -16   -0.47    0.70
   0  -1  16   -1.40    0.97
   0  -1  16   -0.24    0.73
   0  -1  16    0.66    0.74
   0   0 -16   14.60    1.80
   0   0 -16   14.07    1.71
   0   0 -16   16.18    1.71
   0   0 -16   18.41    1.63
   0   0 -16   17.57    1.69
   0   0  16   16.96    1.65
   0   0  16   15.24    1.54
   0   0  16   16.24    1.97
   0  -1 -16   -0.54    0.71
   0  -1 -16   -0.11    0.67
   0  -1 -16    1.19    0.68
   0  -1 -16   -1.01    0.65
   0  -1 -16    0.51    0.83
   0   1  16   -0.71    0.64
   0   1  16   -0.49    0.75
   0   1  16   -0.79    0.79
   0  -2 -16    6.68    1.08
   0  -2 -16    9.60    1.30
   0  -2 -16    6.80    1.15
   0  -2 -16    5.65    1.02
   0   2  16    4.02    1.32
   0   2  16    4.64    0.79
   0   2  16    4.79    1.17
   0  -3 -16   -0.31    0.72
   0  -3 -16    0.35    0.78
   0  -3 -16   -0.13    0.70
   0  -3 -16    0.78    0.78
   0   3  16    0.99    1.11
   0   3  16   -0.82    0.53
   0   3  16   -0.68    0.62
   0  -4 -16   14.14    1.40
   0  -4 -16   15.14    1.40
   0  -4 -16   14.26    1.51
   0  -4 -16   10.92    1.52
   0   4  16   11.36    1.58
   0   4  16    9.06    1.51
   0   4  16   12.56    1.28
   0  -5 -16   -0.64    1.05
   0  -5 -16    0.15    0.69
   0  -5 -16    1.02    0.73
   0  -5 -16    0.91    0.81
   0   5  16    0.40    0.63
   0   5  16    0.55    1.01
   0   5  16    0.10    0.69
   0   5  16   -1.00    0.96
   0  -6 -16   -0.12    1.05
   0  -6 -16    0.34    0.68
   0  -6 -16    0.06    0.81
   0  -6 -16    0.68    0.65
   0   6  16    0.86    0.69
   0   6  16   -0.22    0.97
   0   6  16    0.44    0.98
   0   6  16    0.20    0.63
   0  -7 -16   -0.03    1.07
   0  -7 -16   -0.28    0.81
   0  -7 -16   -0.40    0.68
   0  -7 -16   -0.18    0.69
   0   7  16   -1.13    0.64
   0   7  16    0.25    1.00
   0   7  16   -1.35    0.94
   0   7  16   -0.36    0.68
   0  -8 -16    2.98    0.82
   0  -8 -16    2.95    0.99
   0  -8 -16    1.52    0.82
   0  -8 -16    2.33    0.96
   0   8  16    2.08    0.73
   0   8  16    0.68    0.82
   0   8  16    2.23    0.94
   0   8  16    3.32    0.99
   0  -9 -16   -0.03    0.70
   0  -9 -16   -0.05    0.76
   0  -9 -16   -1.32    1.00
   0  -9 -16   -0.08    0.84
   0   9  16    0.69    0.84
   0   9  16   -1.53    0.63
   0   9  16    0.87    0.73
   0 -10 -16   10.46    1.50
   0 -10 -16   11.69    1.74
   0  10  16    8.93    1.49
   0  10  16   12.07    1.38
   0  10  16   10.28    1.36
   0 -11 -16    0.14    0.59
   0 -11 -16    1.41    0.99
   0 -11 -16   -1.01    1.06
   0  11  16   -0.79    0.78
   0  11  16   -1.60    1.05
   0 -12 -16    2.75    1.34
   0 -12 -16    8.23    1.40
   0 -12 -16    5.13    0.85
   0  12  16    4.26    1.44
   0  12  16    3.68    1.08
   0 -13 -16    2.03    1.28
   0 -13 -16    0.07    0.63
   0 -13 -16    2.43    1.15
   0  13  16    0.81    0.94
   0  13  16    0.61    1.29
   0 -14 -16   28.70    2.64
   0 -14 -16   28.06    2.56
   0 -14 -16   28.19    2.17
   0  14  16   28.39    2.80
   0  14  16   27.31    2.53
   0 -15 -16   -0.29    0.66
   0 -15 -16   -0.23    1.15
   0  15  16   -0.14    1.04
   0  15  16   -0.02    0.90
   0 -16 -16    3.25    1.38
   0 -16 -16    3.48    0.86
   0  16  16    3.30    1.22
   0  16  16    2.31    1.21
   0 -17 -16   -0.57    0.66
   0 -17 -16    0.05    1.16
   0  17  16    0.00    0.95
   0  17  16    0.85    1.15
   0 -18 -16    0.74    0.73
   0 -18 -16    2.07    1.41
   0  18  16    0.82    1.43
   0  18  16    0.63    0.94
   0 -19 -16    0.38    0.72
   0 -19 -16    1.13    1.37
   0  19  16   -2.59    1.13
   0  19  16    0.95    1.52
   0 -20 -16    0.11    1.39
   0 -20 -16   -0.03    0.76
   0  20  16    1.37    1.44
   0  20  16    0.16    1.47
   0 -21 -16   -0.58    0.79
   0 -21 -16   -0.89    0.99
   0  21  16   -0.11    1.36
   0  21  16    2.59    1.66
   0 -22 -16   -0.72    0.84
   0 -22 -16    1.44    1.66
   0  22  16    1.47    1.59
   0  22  16    2.35    1.37
   0 -23 -16    1.29    1.64
   0  23  16    2.03    0.96
   0  23  16    2.18    1.34
   0  23  16   -1.53    1.57
   0 -24 -16   10.06    2.24
   0  24  16   11.97    1.87
   0  24  16   12.82    2.42
   0  24  16   12.40    2.29
   0 -25 -16   -1.91    1.63
   0  25  16   -1.25    1.04
   0  25  16    2.36    1.58
   0  25  16   -0.42    1.64
   0 -26 -16    1.37    1.82
   0  26  16    2.72    1.81
   0  26  16    1.36    1.37
   0  26  16    1.47    1.82
   0 -27 -16    0.31    1.43
   0  27  16   -2.95    1.69
   0  27  16    2.55    1.45
   0  27  16   -2.21    1.72
   0 -28 -16    0.81    2.04
   0  28  16    1.79    1.99
   0  28  16    2.21    1.89
   0  28  16    5.11    1.53
   0 -29 -16   -0.66    1.96
   0  29  16    2.31    1.54
   0  29  16   -3.69    1.81
   0  29  16   -1.02    1.30
   0 -30 -16   -0.41    1.60
   0  30  16    0.91    1.97
   0  30  16   -1.52    1.91
   0  29 -17   -1.33    1.68
   0  29 -17    0.73    2.08
   0  29 -17   -0.41    1.50
   0 -29  17    2.62    2.33
   0  28 -17   -0.38    1.71
   0  28 -17   -1.02    1.36
   0  28 -17   -0.61    1.44
   0 -28  17    0.96    2.06
   0  27 -17    0.74    1.65
   0  27 -17    2.80    1.60
   0  27 -17    0.82    1.50
   0 -27  17    2.41    2.04
   0  26 -17    0.82    1.46
   0  26 -17   -2.58    1.23
   0  26 -17   -2.18    1.49
   0 -26  17   -0.51    1.89
   0  25 -17    2.62    1.70
   0  25 -17    0.52    1.39
   0  25 -17    1.48    1.57
   0 -25  17   -1.26    1.86
   0  24 -17    0.12    1.32
   0  24 -17   -1.45    1.26
   0  24 -17   -0.26    1.35
   0 -24  17    0.44    1.22
   0 -24  17   -1.92    1.77
   0  23 -17  113.37    7.31
   0  23 -17   93.71    7.31
   0  23 -17  106.84    7.24
   0 -23  17  104.90    7.00
   0 -23  17  104.65    7.56
   0  22 -17    1.17    1.78
   0  22 -17   -0.59    1.31
   0  22 -17   -1.16    1.25
   0 -22  17   -0.18    1.22
   0 -22  17   -1.05    1.73
   0  21 -17    0.51    1.28
   0  21 -17    1.90    1.42
   0  21 -17    3.71    1.83
   0 -21  17    5.50    1.65
   0 -21  17    3.31    1.34
   0  20 -17    0.62    1.42
   0  20 -17   -0.82    1.12
   0  20 -17    1.01    1.38
   0 -20  17    1.16    1.14
   0 -20  17    1.35    1.69
   0  19 -17   -0.47    1.17
   0  19 -17    1.43    1.18
   0  19 -17    1.44    1.57
   0 -19  17    0.13    1.05
   0 -19  17    0.97    1.55
   0  18 -17   -0.67    1.06
   0  18 -17   -1.39    1.40
   0  18 -17   -0.52    1.14
   0 -18  17   -0.10    1.19
   0 -18  17   -0.41    1.46
   0  17 -17   25.73    2.39
   0  17 -17   26.43    2.95
   0  17 -17   24.83    2.68
   0 -17  17   20.36    2.56
   0 -17  17   24.38    2.43
   0  16 -17   -0.62    1.10
   0  16 -17    0.65    1.11
   0 -16  17    1.19    1.39
   0 -16  17    0.85    1.13
   0 -16  17   -0.17    0.32
   0 -16  17    0.11    0.42
   0  15 -17    9.88    1.97
   0  15 -17   13.08    1.87
   0 -15  17   11.29    1.91
   0 -15  17   10.25    1.93
   0 -15  17   12.53    0.95
   0  14 -17   -0.27    1.32
   0  14 -17   -1.08    1.00
   0 -14  17    0.43    1.25
   0 -14  17    0.85    1.15
   0 -14  17   -0.49    0.39
   0  13 -17  112.91    7.71
   0  13 -17  109.58    7.47
   0 -13  17  114.42    6.93
   0 -13  17  120.26    7.61
   0 -13  17  115.27    7.52
   0  12 -17   -0.51    1.05
   0  12 -17   -0.99    1.18
   0 -12  17   -2.09    1.06
   0 -12  17   -0.29    1.15
   0 -12  17   -0.06    0.46
   0  11 -17    0.42    0.94
   0  11 -17    0.32    0.81
   0 -11  17    1.56    1.20
   0 -11  17    1.72    0.57
   0 -11  17    0.43    1.17
   0  10 -17   -0.95    1.14
   0  10 -17    0.06    1.04
   0 -10  17   -2.70    0.99
   0 -10  17   -0.16    0.51
   0 -10  17    0.11    1.07
   0   9 -17    0.29    0.90
   0   9 -17   -0.12    0.78
   0  -9  17    0.61    1.08
   0  -9  17    0.21    0.68
   0  -9  17   -1.28    0.49
   0  -9  17   -0.76    0.99
   0   8 -17    0.01    0.83
   0   8 -17    0.51    0.99
   0  -8  17    1.22    1.14
   0  -8  17    0.03    0.96
   0  -8  17   -0.23    0.57
   0  -8  17   -0.45    0.66
   0   7 -17   21.95    2.35
   0   7 -17   22.90    2.21
   0  -7  17   21.16    2.09
   0  -7  17   23.45    1.83
   0  -7  17   17.87    2.04
   0  -7  17   24.15    1.79
   0   6 -17    0.33    0.61
   0   6 -17    0.25    0.84
   0   6 -17   -0.81    0.98
   0  -6  17    0.14    0.89
   0  -6  17    0.25    0.63
   0  -6  17   -0.72    0.64
   0  -6  17   -1.16    1.03
   0   5 -17  101.89    5.95
   0   5 -17   92.79    6.29
   0   5 -17   90.48    6.21
   0  -5  17   85.04    5.89
   0  -5  17  104.24    5.92
   0  -5  17   91.06    6.09
   0  -5  17   90.34    6.21
   0   4 -17    0.78    0.69
   0   4 -17   -0.93    0.72
   0   4 -17   -0.83    1.02
   0   4 -17   -0.46    0.74
   0  -4  17   -0.25    1.08
   0  -4  17    0.48    0.73
   0  -4  17    0.56    0.98
   0  -4  17   -0.43    0.56
   0   3 -17   20.60    1.79
   0   3 -17   20.36    2.14
   0   3 -17   20.41    2.06
   0   3 -17   22.80    2.23
   0   3 -17   22.09    2.02
   0  -3  17   21.03    1.80
   0  -3  17   20.57    2.03
   0  -3  17   21.69    2.26
   0  -3  17   22.72    1.70
   0   2 -17    2.08    1.09
   0   2 -17   -0.77    0.85
   0   2 -17    0.88    0.81
   0   2 -17    0.60    1.06
   0  -2  17    0.01    0.78
   0  -2  17    0.71    0.76
   0  -2  17    1.32    1.12
   0   1 -17    1.79    0.86
   0   1 -17    2.29    0.93
   0   1 -17    1.93    0.98
   0   1 -17    1.12    0.94
   0   1 -17    1.02    1.03
   0  -1  17    0.78    1.17
   0  -1  17    2.59    0.95
   0  -1  17    3.12    0.91
   0   0 -17    0.36    0.97
   0   0 -17    0.98    1.06
   0   0 -17   -0.92    0.64
   0   0 -17    0.25    0.90
   0   0 -17   -1.05    0.79
   0   0  17   -0.02    1.12
   0   0  17   -0.27    0.82
   0   0  17    0.65    0.86
   0  -1 -17    0.10    0.82
   0  -1 -17    0.13    0.88
   0  -1 -17    1.82    1.04
   0  -1 -17    1.31    0.83
   0  -1 -17    0.50    1.06
   0   1  17    0.60    0.82
   0   1  17    1.62    1.18
   0   1  17    1.07    0.91
   0  -2 -17   -0.20    0.72
   0  -2 -17    1.08    0.83
   0  -2 -17   -0.46    0.77
   0  -2 -17   -1.09    1.02
   0   2  17    0.03    0.86
   0   2  17   -0.14    0.51
   0   2  17   -0.93    0.84
   0  -3 -17   26.18    1.87
   0  -3 -17   20.84    1.99
   0  -3 -17   21.88    1.85
   0  -3 -17   18.78    2.19
   0   3  17   18.90    1.69
   0   3  17   19.26    2.01
   0   3  17   18.63    2.24
   0  -4 -17   -0.51    0.61
   0  -4 -17    0.99    0.77
   0  -4 -17    0.84    0.84
   0  -4 -17   -0.02    0.81
   0   4  17    1.89    0.67
   0   4  17    1.33    0.98
   0   4  17   -1.26    1.04
   0  -5 -17   94.49    6.50
   0  -5 -17  101.76    6.31
   0  -5 -17  108.18    6.22
   0  -5 -17   98.20    6.20
   0   5  17   89.18    6.32
   0   5  17   92.19    6.43
   0   5  17   98.55    6.15
   0   5  17   97.17    6.20
   0  -6 -17    0.43    0.69
   0  -6 -17   -0.41    0.72
   0  -6 -17   -0.61    1.06
   0  -6 -17   -1.13    0.78
   0   6  17    0.25    0.79
   0   6  17   -0.32    0.66
   0   6  17   -1.43    0.70
   0   6  17    0.76    1.15
   0  -7 -17   23.82    1.85
   0  -7 -17   18.52    1.92
   0  -7 -17   22.77    1.85
   0  -7 -17   17.51    2.09
   0   7  17   21.50    1.84
   0   7  17   15.88    1.96
   0   7  17   18.52    2.22
   0   7  17   23.67    1.86
   0  -8 -17   -1.30    1.07
   0  -8 -17    0.22    0.72
   0  -8 -17   -2.04    0.78
   0  -8 -17    1.06    0.82
   0   8  17    0.59    1.07
   0   8  17    0.20    0.74
   0   8  17   -0.41    0.75
   0   8  17   -1.78    0.69
   0  -9 -17    0.38    0.92
   0  -9 -17   -0.50    0.64
   0  -9 -17    0.92    1.13
   0   9  17   -0.02    0.73
   0   9  17    0.02    0.67
   0   9  17    0.26    1.11
   0 -10 -17    1.26    0.82
   0 -10 -17   -0.76    0.93
   0 -10 -17    0.40    1.15
   0  10  17   -1.38    1.10
   0  10  17    0.53    0.86
   0 -11 -17    1.39    0.70
   0 -11 -17    1.08    1.04
   0 -11 -17    1.52    1.01
   0  11  17   -0.45    1.16
   0  11  17    1.21    0.85
   0 -12 -17   -0.59    1.16
   0 -12 -17   -0.20    0.64
   0 -12 -17   -0.57    0.96
   0  12  17   -1.42    0.80
   0  12  17   -2.07    1.22
   0 -13 -17  112.45    7.46
   0 -13 -17  111.88    7.60
   0 -13 -17  118.81    7.12
   0  13  17  110.52    7.62
   0  13  17  114.53    7.38
   0 -14 -17   -1.34    1.05
   0 -14 -17    0.45    0.96
   0 -14 -17    0.16    0.67
   0  14  17    0.04    1.25
   0  14  17   -0.66    0.92
   0 -15 -17   14.19    1.91
   0 -15 -17   13.29    1.39
   0  15  17   12.01    1.84
   0  15  17   12.90    1.77
   0 -16 -17   -0.01    0.68
   0 -16 -17    1.18    1.20
   0  16  17   -1.17    0.99
   0  16  17    0.60    1.07
   0 -17 -17   27.03    2.09
   0 -17 -17   27.92    2.70
   0  17  17   27.47    2.62
   0  17  17   21.29    2.64
   0 -18 -17    0.00    1.02
   0 -18 -17   -0.68    0.67
   0  18  17   -0.67    1.14
   0  18  17    1.38    1.47
   0 -19 -17    1.27    0.76
   0 -19 -17   -1.44    1.32
   0  19  17    0.27    1.28
   0  19  17    1.79    1.53
   0 -20 -17    0.40    1.45
   0 -20 -17   -1.76    0.69
   0  20  17    0.23    1.33
   0  20  17    2.77    1.69
   0 -21 -17    1.82    0.86
   0 -21 -17    2.94    1.65
   0  21  17    0.52    1.62
   0  21  17    1.29    1.19
   0 -22 -17    0.48    1.51
   0  22  17   -0.57    1.61
   0  22  17   -0.20    1.49
   0 -23 -17  108.76    7.41
   0  23  17   96.83    7.40
   0  23  17  106.53    7.39
   0 -24 -17   -0.20    1.26
   0  24  17   -1.56    1.47
   0  24  17   -0.31    1.19
   0  24  17   -0.19    1.28
   0 -25 -17   -0.97    1.75
   0  25  17    2.03    1.35
   0  25  17    1.28    1.05
   0  25  17    0.60    1.36
   0 -26 -17   -0.07    1.27
   0  26  17   -0.23    1.63
   0  26  17   -0.03    1.78
   0  26  17    0.51    1.13
   0 -27 -17    2.06    2.02
   0  27  17   -0.64    1.88
   0  27  17    2.03    1.44
   0  27  17    3.12    2.09
   0 -28 -17   -2.29    1.78
   0  28  17   -0.39    1.96
   0  28  17    0.56    1.42
   0  28  17   -0.45    1.91
   0 -29 -17   -0.21    2.01
   0  29  17    1.56    2.03
   0  29  17    0.58    1.92
   0  29 -18    0.64    1.80
   0  29 -18   -2.31    1.44
   0  29 -18   -3.58    1.92
   0 -29  18   -1.43    1.52
   0  28 -18    3.21    2.22
   0  28 -18   -1.11    1.63
   0  28 -18   -1.39    1.46
   0 -28  18   -0.13    2.05
   0  27 -18   -2.07    1.52
   0  27 -18   -0.80    1.99
   0  27 -18   -1.94    1.53
   0 -27  18    1.93    2.19
   0  26 -18    3.83    1.74
   0  26 -18   -0.03    1.88
   0  26 -18   -0.07    1.66
   0 -26  18    1.88    2.08
   0  25 -18   -0.46    1.36
   0  25 -18    1.07    1.53
   0  25 -18    1.74    1.93
   0 -25  18   -0.91    1.73
   0  24 -18    0.04    1.45
   0  24 -18    2.21    1.97
   0  24 -18    0.41    1.55
   0 -24  18   -1.20    1.21
   0 -24  18    1.19    1.48
   0  23 -18    0.61    1.45
   0  23 -18    3.06    1.48
   0  23 -18    0.10    1.78
   0 -23  18    0.84    1.32
   0 -23  18   -0.40    1.36
   0  22 -18    6.24    1.95
   0  22 -18    7.09    1.95
   0  22 -18    8.43    1.85
   0 -22  18    6.50    1.67
   0 -22  18    5.10    2.15
   0  21 -18   -1.84    1.30
   0  21 -18    0.54    1.29
   0  21 -18   -0.49    1.22
   0 -21  18   -0.39    1.67
   0 -21  18    0.17    1.30
   0  20 -18   -0.65    1.61
   0  20 -18   -0.97    1.13
   0  20 -18   -1.77    1.26
   0 -20  18   -0.41    1.05
   0 -20  18   -0.56    1.16
   0  19 -18   -1.29    1.11
   0  19 -18   -0.76    1.19
   0 -19  18   -2.04    1.41
   0 -19  18   -0.42    1.26
   0  18 -18    2.78    1.35
   0  18 -18    1.59    1.61
   0 -18  18    1.86    1.21
   0 -18  18    1.99    1.59
   0  17 -18   -0.31    1.25
   0  17 -18   -0.48    1.07
   0 -17  18   -1.56    1.07
   0 -17  18   -1.48    1.33
   0  16 -18    2.93    1.37
   0  16 -18    1.43    1.51
   0 -16  18    0.47    1.26
   0 -16  18    2.60    1.52
   0 -16  18    1.69    0.38
   0  15 -18    0.45    1.14
   0  15 -18    0.68    1.44
   0 -15  18    0.93    1.19
   0 -15  18    0.40    1.35
   0 -15  18    0.08    0.37
   0  14 -18    1.80    1.23
   0  14 -18   -0.07    1.36
   0 -14  18   -1.67    1.09
   0 -14  18    0.30    1.30
   0 -14  18   -1.12    0.39
   0  13 -18   -0.07    1.16
   0  13 -18    0.10    1.37
   0 -13  18   -0.95    1.15
   0 -13  18   -1.30    1.13
   0 -13  18   -0.30    0.46
   0  12 -18   15.85    2.27
   0  12 -18   14.19    2.04
   0 -12  18   17.46    2.20
   0 -12  18   16.58    2.19
   0 -12  18   17.29    1.36
   0  11 -18   -0.09    0.96
   0  11 -18   -0.22    1.09
   0 -11  18   -0.70    1.14
   0 -11  18    0.11    1.13
   0 -11  18   -0.27    0.53
   0  10 -18   -0.61    1.22
   0  10 -18    1.18    1.12
   0 -10  18   -0.14    1.11
   0 -10  18   -0.64    0.55
   0 -10  18    1.60    1.00
   0   9 -18    0.38    0.84
   0   9 -18    0.01    1.24
   0  -9  18   -0.66    1.01
   0  -9  18   -1.48    1.08
   0  -9  18   -0.53    0.56
   0   8 -18   -1.39    1.13
   0   8 -18   -1.05    1.02
   0  -8  18   -0.12    1.18
   0  -8  18    0.31    0.58
   0  -8  18   -0.37    0.68
   0  -8  18   -0.58    0.95
   0   7 -18   -0.52    1.15
   0   7 -18    0.51    1.09
   0  -7  18   -0.97    0.90
   0  -7  18   -1.46    0.59
   0  -7  18   -1.02    0.64
   0  -7  18    0.21    0.88
   0   6 -18    1.47    1.22
   0   6 -18    2.57    0.76
   0   6 -18    2.98    1.23
   0  -6  18   -0.73    1.14
   0  -6  18    2.01    0.74
   0  -6  18    2.21    1.02
   0  -6  18    1.76    0.73
   0   5 -18   -0.70    1.05
   0   5 -18    0.62    0.77
   0   5 -18    0.33    0.82
   0  -5  18    0.95    0.65
   0  -5  18    0.92    0.76
   0  -5  18   -0.78    0.79
   0  -5  18    2.41    0.97
   0   4 -18   -0.22    1.00
   0   4 -18    1.21    0.85
   0   4 -18    0.34    0.82
   0   4 -18    0.75    1.10
   0   4 -18   -0.38    1.04
   0  -4  18    1.15    0.91
   0  -4  18    1.63    0.69
   0  -4  18    0.26    1.19
   0  -4  18    1.21    0.83
   0   3 -18   -0.30    0.90
   0   3 -18    0.81    1.06
   0   3 -18    1.89    1.15
   0   3 -18   -1.33    0.76
   0  -3  18   -0.11    0.60
   0  -3  18   -0.35    0.84
   0  -3  18   -0.74    0.74
   0  -3  18    2.12    1.19
   0   2 -18   14.20    1.67
   0   2 -18   14.79    1.63
   0   2 -18   14.03    1.86
   0   2 -18   13.30    1.85
   0  -2  18   15.59    1.73
   0  -2  18   14.66    1.52
   0  -2  18   12.10    1.89
   0   1 -18   -0.81    0.74
   0   1 -18    0.80    0.85
   0   1 -18    0.26    0.76
   0   1 -18   -1.44    0.93
   0  -1  18   -0.01    0.80
   0  -1  18   -1.43    1.07
   0  -1  18   -0.80    0.72
   0   0 -18    0.14    0.85
   0   0 -18    1.09    1.14
   0   0 -18    1.43    0.84
   0   0 -18    2.16    0.86
   0   0  18    1.67    0.94
   0   0  18    2.00    0.93
   0   0  18   -0.90    1.10
   0  -1 -18   -0.14    0.84
   0  -1 -18   -0.09    0.75
   0  -1 -18   -0.28    1.07
   0  -1 -18    0.62    0.91
   0   1  18    0.76    0.87
   0   1  18   -1.67    0.84
   0   1  18   -1.10    1.14
   0  -2 -18   13.31    1.79
   0  -2 -18   16.76    1.78
   0  -2 -18   12.94    1.54
   0  -2 -18   16.94    1.52
   0   2  18   16.13    1.40
   0   2  18   16.86    2.11
   0   2  18   16.49    1.84
   0  -3 -18   -0.42    0.77
   0  -3 -18    0.56    0.75
   0  -3 -18   -1.13    1.05
   0  -3 -18    0.04    0.78
   0   3  18   -0.36    0.56
   0   3  18   -2.39    0.98
   0   3  18   -1.07    0.91
   0  -4 -18   -0.58    0.83
   0  -4 -18    0.69    0.86
   0  -4 -18    0.63    0.79
   0  -4 -18    0.96    0.72
   0   4  18    0.59    0.62
   0   4  18    0.22    0.87
   0   4  18    1.98    1.12
   0  -5 -18    1.14    0.87
   0  -5 -18    1.42    1.19
   0  -5 -18    1.07    0.80
   0  -5 -18   -0.13    0.76
   0   5  18   -0.80    0.61
   0   5  18    0.87    1.04
   0   5  18   -1.33    1.09
   0  -6 -18    1.77    1.07
   0  -6 -18    0.60    1.18
   0  -6 -18    3.41    0.91
   0  -6 -18    1.61    0.81
   0   6  18    2.56    0.86
   0   6  18    2.46    1.16
   0   6  18    2.13    0.77
   0   6  18   -0.33    0.86
   0  -7 -18    0.66    0.92
   0  -7 -18    0.22    1.15
   0  -7 -18   -0.27    0.77
   0  -7 -18   -0.34    0.74
   0   7  18    0.34    0.71
   0   7  18    0.64    0.73
   0   7  18   -0.76    1.09
   0   7  18    0.50    1.16
   0  -8 -18   -0.34    0.75
   0  -8 -18   -0.69    1.10
   0  -8 -18    1.44    0.95
   0   8  18   -0.86    0.75
   0   8  18    1.02    0.92
   0   8  18    0.06    1.13
   0  -9 -18    0.74    1.19
   0  -9 -18   -2.08    0.67
   0  -9 -18   -0.84    1.04
   0   9  18    1.23    0.76
   0   9  18   -1.88    1.08
   0 -10 -18   -0.01    0.81
   0 -10 -18    0.39    1.00
   0 -10 -18   -0.46    1.11
   0  10  18   -2.31    1.09
   0  10  18    0.11    0.91
   0 -11 -18    0.34    1.04
   0 -11 -18   -0.47    0.64
   0 -11 -18   -1.58    1.14
   0  11  18   -1.74    0.71
   0  11  18   -0.10    1.19
   0 -12 -18   14.41    2.00
   0 -12 -18   16.87    2.04
   0 -12 -18   18.62    1.62
   0  12  18   14.61    2.15
   0  12  18   17.58    1.82
   0 -13 -18   -0.12    0.64
   0 -13 -18    0.91    1.03
   0 -13 -18    0.82    1.14
   0  13  18    0.79    0.95
   0  13  18   -0.17    0.98
   0 -14 -18    0.66    1.35
   0 -14 -18    0.30    0.67
   0 -14 -18    0.35    1.15
   0  14  18   -0.53    0.91
   0  14  18    1.76    1.09
   0 -15 -18   -1.51    0.61
   0 -15 -18    0.95    1.35
   0 -15 -18   -0.30    1.15
   0  15  18   -1.44    1.10
   0  15  18   -1.13    0.88
   0 -16 -18    1.41    1.31
   0 -16 -18    2.68    0.82
   0  16  18    0.49    1.10
   0  16  18    4.30    1.33
   0 -17 -18   -0.79    0.69
   0 -17 -18    0.80    1.36
   0  17  18   -0.42    1.12
   0  17  18   -0.22    1.01
   0 -18 -18   -0.23    1.24
   0 -18 -18    2.56    0.85
   0  18  18    3.47    1.40
   0  18  18    2.79    1.60
   0 -19 -18   -0.42    0.78
   0 -19 -18   -0.64    1.34
   0  19  18    0.75    1.27
   0  19  18   -0.41    1.47
   0 -20 -18    0.36    0.82
   0 -20 -18    0.73    1.13
   0  20  18   -0.64    1.29
   0  20  18   -0.25    1.61
   0 -21 -18   -1.25    1.48
   0  21  18   -0.05    1.42
   0  21  18   -0.02    1.57
   0 -22 -18    9.52    2.08
   0  22  18    6.69    2.07
   0  22  18    5.43    1.84
   0 -23 -18   -1.33    1.57
   0  23  18    1.14    1.69
   0  23  18   -0.13    1.57
   0 -24 -18   -0.06    1.71
   0  24  18    0.29    1.65
   0  24  18   -1.07    1.64
   0  24  18    3.97    1.09
   0 -25 -18   -0.30    1.38
   0  25  18    1.89    1.58
   0  25  18   -0.32    1.19
   0  25  18   -0.89    1.26
   0 -26 -18   -1.14    1.73
   0  26  18   -0.03    1.33
   0  26  18    0.91    1.32
   0  26  18    1.33    1.70
   0 -27 -18   -2.21    1.77
   0  27  18    1.49    1.31
   0  27  18    0.38    1.93
   0  27  18   -1.84    1.74
   0 -28 -18    0.86    2.04
   0  28  18   -1.90    1.87
   0  28  18    0.37    1.96
   0 -29 -18   -4.95    1.90
   0  29  18   -1.17    2.02
   0  29  18    0.44    2.08
   0  28 -19   -4.64    1.54
   0  28 -19   -0.08    2.07
   0  28 -19   -0.66    1.73
   0 -28  19    0.95    2.15
   0  27 -19    2.60    1.84
   0  27 -19    0.64    2.16
   0  27 -19    0.39    1.76
   0 -27  19    0.79    2.06
   0  26 -19   -1.47    1.36
   0  26 -19    1.73    1.68
   0  26 -19   -1.66    1.84
   0 -26  19   -0.06    2.03
   0  25 -19    4.35    1.80
   0  25 -19    7.47    2.06
   0  25 -19    4.87    1.80
   0 -25  19    3.34    2.20
   0  24 -19   -0.77    1.39
   0  24 -19   -1.04    1.30
   0  24 -19   -1.55    1.29
   0 -24  19   -1.74    1.79
   0 -24  19    0.48    1.28
   0  23 -19    2.13    1.50
   0  23 -19   -1.68    1.68
   0  23 -19    0.47    1.48
   0 -23  19    0.65    1.88
   0 -23  19    1.92    1.42
   0  22 -19   -1.38    1.73
   0  22 -19   -0.27    1.39
   0 -22  19    0.41    1.40
   0 -22  19   -2.15    1.15
   0  21 -19    0.69    1.86
   0  21 -19   -0.38    1.58
   0 -21  19   -0.79    1.76
   0 -21  19    1.12    1.35
   0  20 -19   -0.38    1.23
   0  20 -19   -0.27    1.38
   0 -20  19    0.47    1.14
   0 -20  19    1.72    1.73
   0  19 -19    1.22    1.37
   0  19 -19   -0.02    1.66
   0 -19  19    0.54    1.63
   0 -19  19    1.31    1.25
   0  18 -19    0.42    1.15
   0  18 -19    0.11    1.25
   0 -18  19   -1.38    0.99
   0 -18  19   -0.01    1.13
   0  17 -19    0.90    1.59
   0  17 -19    2.68    1.40
   0 -17  19    1.35    1.27
   0 -17  19    1.01    1.54
   0  16 -19    0.66    1.54
   0  16 -19   -0.49    1.16
   0 -16  19   -0.64    1.19
   0 -16  19   -0.39    1.43
   0  15 -19    1.54    1.31
   0  15 -19    2.07    1.58
   0 -15  19    2.93    0.50
   0 -15  19    5.80    1.58
   0 -15  19    1.99    1.52
   0  14 -19   -0.07    1.07
   0  14 -19    0.24    1.21
   0 -14  19   -0.92    0.40
   0 -14  19    0.84    1.36
   0 -14  19    0.78    1.46
   0  13 -19    0.73    1.14
   0  13 -19    1.71    1.27
   0 -13  19    2.90    0.62
   0 -13  19    3.53    1.49
   0 -13  19    2.61    1.33
   0  12 -19    0.56    1.41
   0  12 -19   -1.72    1.11
   0 -12  19   -0.03    0.55
   0 -12  19    1.20    1.27
   0 -12  19    2.56    1.30
   0  11 -19   -0.28    1.19
   0  11 -19   -0.10    1.36
   0 -11  19   -0.28    0.57
   0 -11  19    0.75    0.99
   0 -11  19   -0.76    1.09
   0  10 -19    2.15    1.21
   0  10 -19    0.20    0.94
   0 -10  19    0.61    1.13
   0 -10  19    0.14    0.61
   0 -10  19   -1.91    1.09
   0   9 -19   -0.71    0.85
   0   9 -19   -1.85    1.23
   0  -9  19   -1.21    1.19
   0  -9  19   -1.67    0.99
   0  -9  19   -0.03    0.64
   0   8 -19   -1.30    1.15
   0   8 -19    2.52    1.24
   0  -8  19   -2.68    0.65
   0  -8  19    1.16    1.24
   0  -8  19    0.11    0.61
   0  -8  19   -1.04    0.94
   0   7 -19    4.46    1.24
   0   7 -19    4.48    1.17
   0  -7  19    5.27    0.95
   0  -7  19    3.88    1.21
   0  -7  19    4.59    0.95
   0  -7  19    4.19    1.23
   0   6 -19   -1.47    1.04
   0   6 -19    0.71    0.92
   0   6 -19    0.43    0.69
   0  -6  19   -1.56    1.16
   0  -6  19   -0.71    0.92
   0  -6  19   -0.02    0.70
   0  -6  19    0.66    0.75
   0   5 -19   -0.67    1.09
   0   5 -19    0.44    1.13
   0   5 -19    1.21    1.02
   0  -5  19    0.85    0.77
   0  -5  19    0.32    0.94
   0  -5  19    0.54    0.64
   0  -5  19    1.01    1.02
   0   4 -19   -1.37    1.03
   0   4 -19    0.36    0.82
   0   4 -19   -0.78    0.90
   0   4 -19   -0.92    1.09
   0  -4  19   -0.40    0.57
   0  -4  19   -0.47    0.73
   0  -4  19   -2.03    1.11
   0  -4  19   -0.55    0.88
   0   3 -19    1.52    1.15
   0   3 -19    0.10    0.84
   0   3 -19   -1.25    0.82
   0   3 -19   -0.62    0.89
   0  -3  19    1.13    0.63
   0  -3  19   -1.12    0.82
   0  -3  19   -0.78    0.87
   0  -3  19   -0.80    1.15
   0   2 -19   -0.24    0.81
   0   2 -19   -0.07    0.94
   0   2 -19    0.51    1.17
   0   2 -19   -1.03    1.03
   0  -2  19    0.75    0.90
   0  -2  19    1.11    1.26
   0  -2  19   -0.63    0.82
   0   1 -19    1.80    1.16
   0   1 -19    2.98    1.09
   0   1 -19    2.79    1.07
   0   1 -19    3.39    0.99
   0  -1  19    2.31    0.96
   0  -1  19    1.54    0.91
   0  -1  19    2.86    1.12
   0   0 -19   -0.78    1.13
   0   0 -19    0.51    0.82
   0   0 -19   -0.55    0.85
   0   0 -19   -0.14    1.03
   0   0  19   -0.88    0.82
   0   0  19   -0.86    0.86
   0   0  19   -0.20    0.76
   0  -1 -19    3.33    1.06
   0  -1 -19    3.22    0.98
   0  -1 -19    2.22    1.01
   0   1  19    4.06    1.17
   0   1  19    3.45    1.04
   0   1  19    1.01    0.97
   0  -2 -19    0.38    0.85
   0  -2 -19    0.08    0.82
   0  -2 -19   -0.22    1.13
   0   2  19   -0.13    0.88
   0   2  19    1.32    0.65
   0   2  19   -1.44    0.90
   0  -3 -19    0.22    0.86
   0  -3 -19    0.30    0.84
   0  -3 -19    0.46    0.91
   0   3  19    0.00    1.02
   0   3  19   -0.68    0.55
   0   3  19   -0.53    1.13
   0  -4 -19   -0.59    0.78
   0  -4 -19    0.71    0.82
   0  -4 -19    0.45    1.19
   0   4  19   -0.44    0.62
   0   4  19   -1.82    1.16
   0   4  19   -0.81    1.00
   0  -5 -19   -0.39    0.84
   0  -5 -19    0.66    1.19
   0  -5 -19   -1.07    0.78
   0   5  19    0.10    0.81
   0   5  19   -0.56    0.63
   0   5  19    0.38    0.89
   0  -6 -19    0.39    1.02
   0  -6 -19   -0.47    0.78
   0  -6 -19    0.04    1.21
   0   6  19   -0.30    0.78
   0   6  19    0.36    0.72
   0   6  19    0.02    1.17
   0  -7 -19    3.71    1.01
   0  -7 -19    3.86    1.42
   0  -7 -19    5.29    1.19
   0   7  19    5.18    1.01
   0   7  19    5.84    1.26
   0   7  19    4.78    1.47
   0  -8 -19   -0.07    0.89
   0  -8 -19    0.12    0.93
   0  -8 -19   -0.85    0.77
   0   8  19   -0.45    0.84
   0   8  19   -0.65    0.76
   0  -9 -19    0.33    0.84
   0  -9 -19   -0.21    1.19
   0  -9 -19   -0.77    0.97
   0   9  19    0.53    0.81
   0   9  19   -0.41    0.84
   0 -10 -19   -1.06    1.00
   0 -10 -19    0.15    0.83
   0 -10 -19    1.03    1.29
   0  10  19   -1.34    0.84
   0  10  19   -0.41    0.86
   0 -11 -19    1.17    1.09
   0 -11 -19    1.64    1.09
   0  11  19   -0.40    0.80
   0  11  19    0.20    0.92
   0 -12 -19   -2.44    1.16
   0 -12 -19   -1.29    1.04
   0 -12 -19   -0.77    0.67
   0  12  19    0.55    0.88
   0  12  19    0.62    0.97
   0 -13 -19    2.31    0.83
   0 -13 -19    1.64    1.28
   0 -13 -19    2.14    1.45
   0  13  19    4.09    1.26
   0  13  19    4.80    1.17
   0 -14 -19    0.02    1.39
   0 -14 -19    1.64    1.26
   0 -14 -19   -0.53    0.69
   0  14  19   -0.44    0.89
   0  14  19   -1.81    0.84
   0 -15 -19    3.75    1.59
   0 -15 -19    4.48    0.93
   0 -15 -19    4.77    1.48
   0  15  19    5.06    1.42
   0  15  19    2.44    1.22
   0 -16 -19   -0.30    1.25
   0 -16 -19   -0.14    0.70
   0  16  19    0.37    1.12
   0  16  19    0.87    1.13
   0 -17 -19    0.77    0.76
   0 -17 -19    2.20    1.43
   0  17  19    3.04    1.31
   0  17  19    0.25    1.48
   0 -18 -19    0.29    1.27
   0 -18 -19    0.52    0.75
   0  18  19   -0.40    1.19
   0  18  19    2.01    1.54
   0 -19 -19    0.76    1.51
   0 -19 -19    1.70    0.86
   0  19  19    1.63    1.69
   0  19  19   -0.13    1.25
   0 -20 -19    0.55    1.47
   0  20  19   -0.05    1.31
   0  20  19    1.53    1.68
   0 -21 -19   -2.38    1.43
   0  21  19   -0.59    1.40
   0  21  19    1.60    1.76
   0 -22 -19   -2.32    1.51
   0  22  19    1.43    1.56
   0  22  19   -1.06    1.65
   0 -23 -19    1.56    1.77
   0  23  19    0.87    1.57
   0  23  19    0.72    1.78
   0 -24 -19   -1.49    1.63
   0  24  19    2.08    1.93
   0  24  19    0.64    1.66
   0 -25 -19    1.46    1.91
   0  25  19    6.22    1.84
   0  25  19    2.08    1.45
   0  25  19    4.60    2.13
   0 -26 -19   -1.19    1.79
   0  26  19    5.79    1.88
   0  26  19   -2.05    1.23
   0  26  19   -1.57    1.29
   0 -27 -19    3.16    2.06
   0  27  19    2.73    2.09
   0  27  19   -0.06    1.51
   0 -28 -19    0.17    2.02
   0  28  19   -2.58    1.80
   0  28  19    0.95    2.12
   0  27 -20   -3.94    1.30
   0  27 -20   -3.42    1.81
   0 -27  20    0.13    2.21
   0  26 -20    5.81    2.43
   0  26 -20   11.29    2.09
   0 -26  20    5.58    2.34
   0  25 -20   -0.07    1.90
   0  25 -20    0.69    1.72
   0 -25  20    2.39    1.61
   0  24 -20    9.46    2.51
   0  24 -20   10.91    2.10
   0 -24  20    6.98    2.05
   0 -24  20   12.17    1.95
   0  23 -20    0.91    1.96
   0  23 -20    0.59    1.71
   0 -23  20   -1.26    1.77
   0 -23  20   -0.16    1.34
   0  22 -20   -0.98    1.25
   0  22 -20    2.47    1.59
   0 -22  20    2.13    1.49
   0 -22  20   -3.43    1.62
   0  21 -20   -0.96    1.36
   0  21 -20    1.74    1.85
   0 -21  20    0.25    1.28
   0 -21  20    0.63    1.46
   0  20 -20    0.66    1.61
   0  20 -20    0.43    1.73
   0 -20  20   -0.49    1.63
   0 -20  20   -0.34    1.18
   0  19 -20    0.00    1.59
   0  19 -20    0.49    1.32
   0 -19  20   -2.24    1.03
   0 -19  20    0.75    1.22
   0  18 -20    2.43    1.45
   0  18 -20    3.28    1.88
   0 -18  20    7.91    1.64
   0 -18  20    5.61    1.81
   0  17 -20   -1.70    1.56
   0  17 -20    0.90    1.56
   0 -17  20   -0.80    1.24
   0 -17  20   -1.54    1.41
   0  16 -20    4.16    1.50
   0  16 -20    5.95    1.62
   0 -16  20    6.70    1.66
   0 -16  20    6.54    1.83
   0  15 -20    0.13    1.12
   0  15 -20    0.58    1.32
   0 -15  20    1.15    1.48
   0 -15  20   -0.77    1.28
   0  14 -20   40.37    3.61
   0  14 -20   34.51    3.21
   0 -14  20   37.40    3.32
   0 -14  20   35.46    2.38
   0 -14  20   35.92    3.23
   0  13 -20    0.66    1.26
   0  13 -20    0.57    1.44
   0 -13  20    0.33    0.52
   0 -13  20   -1.22    1.18
   0 -13  20    0.16    1.35
   0  12 -20   21.29    2.45
   0  12 -20   15.63    2.26
   0 -12  20   19.00    2.40
   0 -12  20   23.19    2.53
   0 -12  20   22.62    1.65
   0  11 -20   -0.14    1.18
   0  11 -20   -2.43    1.23
   0 -11  20    0.86    1.03
   0 -11  20    0.05    0.59
   0 -11  20    1.91    1.30
   0  10 -20   13.23    1.81
   0  10 -20   14.08    2.12
   0 -10  20   12.91    1.91
   0 -10  20   13.61    1.34
   0 -10  20   11.37    1.96
   0   9 -20    0.35    1.03
   0   9 -20    0.71    1.24
   0  -9  20   -0.50    1.22
   0  -9  20    0.57    1.12
   0  -9  20    1.80    0.71
   0   8 -20    2.91    1.44
   0   8 -20    1.73    1.24
   0  -8  20   -0.35    1.22
   0  -8  20   -1.35    1.27
   0  -8  20    1.76    0.71
   0   7 -20   -0.07    1.24
   0   7 -20   -0.45    1.20
   0  -7  20    0.92    0.73
   0  -7  20   -0.77    0.90
   0  -7  20   -0.35    1.04
   0  -7  20   -1.20    0.64
   0   6 -20   -1.36    1.14
   0   6 -20   -0.39    1.26
   0  -6  20   -0.16    1.25
   0  -6  20    0.51    1.02
   0  -6  20    0.46    0.68
   0  -6  20    0.04    0.74
   0   5 -20   -0.46    0.91
   0   5 -20    0.06    0.99
   0   5 -20   -1.39    1.13
   0   5 -20   -0.29    1.21
   0  -5  20    1.10    1.03
   0  -5  20    0.11    0.98
   0  -5  20    0.39    0.68
   0  -5  20   -0.11    0.78
   0   4 -20   27.09    2.39
   0   4 -20   24.60    2.39
   0   4 -20   24.98    2.29
   0   4 -20   26.43    2.44
   0  -4  20   28.29    2.41
   0  -4  20   27.03    2.24
   0  -4  20   30.99    2.13
   0  -4  20   22.57    2.74
   0   3 -20   -0.70    1.10
   0   3 -20   -0.04    1.04
   0   3 -20    1.37    1.24
   0   3 -20   -0.31    0.85
   0  -3  20    0.16    0.67
   0  -3  20   -0.23    0.75
   0  -3  20   -0.30    1.02
   0  -3  20    0.59    1.28
   0   2 -20   11.75    1.81
   0   2 -20    9.67    1.53
   0   2 -20   11.12    1.49
   0   2 -20    9.83    1.57
   0  -2  20   10.27    1.46
   0  -2  20    9.19    1.55
   0  -2  20   14.50    1.84
   0   1 -20   -0.21    1.08
   0   1 -20   -0.82    0.88
   0   1 -20   -0.15    0.98
   0   1 -20   -0.73    1.14
   0  -1  20   -2.42    0.94
   0  -1  20   -0.10    0.90
   0  -1  20   -0.65    0.80
   0   0 -20   45.46    3.62
   0   0 -20   43.39    3.65
   0   0 -20   46.70    3.38
   0   0 -20   42.91    3.37
   0   0  20   50.91    3.82
   0   0  20   45.84    3.35
   0   0  20   51.74    3.48
   0  -1 -20    0.97    0.95
   0  -1 -20   -0.44    1.18
   0  -1 -20   -0.66    0.86
   0   1  20   -0.03    0.95
   0   1  20   -0.98    0.92
   0   1  20   -0.36    1.23
   0  -2 -20   10.76    1.50
   0  -2 -20   10.74    1.63
   0  -2 -20   10.40    1.45
   0   2  20   10.31    1.59
   0   2  20   12.84    1.28
   0   2  20    7.80    1.73
   0  -3 -20   -0.03    0.89
   0  -3 -20   -0.79    1.18
   0  -3 -20    0.53    0.88
   0   3  20   -0.21    0.95
   0   3  20    0.39    0.79
   0   3  20   -0.69    0.59
   0  -4 -20   26.37    2.43
   0  -4 -20   25.25    2.69
   0  -4 -20   27.81    2.31
   0   4  20   29.10    2.56
   0   4  20   27.97    2.12
   0   4  20   25.83    2.51
   0  -5 -20   -0.91    0.86
   0  -5 -20    0.08    0.84
   0  -5 -20    1.40    1.02
   0   5  20    0.32    1.27
   0   5  20   -0.82    0.64
   0   5  20    0.83    1.10
   0  -6 -20    0.23    0.85
   0  -6 -20   -1.27    1.17
   0  -6 -20    0.69    1.09
   0   6  20   -0.82    0.72
   0   6  20    1.71    1.35
   0   6  20   -0.35    1.11
   0  -7 -20   -1.86    1.14
   0  -7 -20    1.73    1.01
   0  -7 -20   -0.32    0.86
   0   7  20    0.90    0.78
   0   7  20   -1.13    0.81
   0   7  20   -0.33    1.19
   0  -8 -20   -0.07    0.87
   0  -8 -20    2.27    1.07
   0  -8 -20    1.88    1.06
   0   8  20   -0.19    1.20
   0   8  20    0.88    0.74
   0  -9 -20   -2.17    1.14
   0  -9 -20    0.00    1.04
   0  -9 -20   -0.29    0.82
   0   9  20    1.54    0.86
   0   9  20    1.03    1.33
   0 -10 -20   13.10    1.56
   0 -10 -20   15.22    2.17
   0 -10 -20   15.07    1.93
   0  10  20   13.33    2.06
   0  10  20   12.48    1.55
   0 -11 -20   -1.15    1.23
   0 -11 -20    0.55    1.12
   0  11  20    0.86    1.36
   0  11  20   -0.33    0.80
   0 -12 -20   23.49    2.40
   0 -12 -20   20.19    2.35
   0 -12 -20   22.40    1.93
   0  12  20   24.08    2.15
   0  12  20   18.51    2.55
   0 -13 -20    0.10    1.05
   0 -13 -20    0.57    0.73
   0 -13 -20    0.73    1.25
   0  13  20    2.55    1.55
   0  13  20    0.81    0.95
   0 -14 -20   34.89    3.10
   0 -14 -20   33.65    3.12
   0 -14 -20   39.47    2.67
   0  14  20   33.62    2.92
   0  14  20   32.97    3.32
   0 -15 -20    1.84    0.81
   0 -15 -20   -2.45    1.18
   0 -15 -20   -2.15    1.29
   0  15  20    0.19    1.15
   0  15  20   -0.60    1.39
   0 -16 -20    4.20    1.00
   0 -16 -20    4.22    1.60
   0  16  20    7.23    1.88
   0  16  20    5.45    1.42
   0 -17 -20    0.07    1.39
   0 -17 -20    0.93    0.81
   0  17  20    0.44    1.56
   0  17  20    0.06    1.17
   0 -18 -20    5.40    1.03
   0 -18 -20    2.58    1.53
   0  18  20    5.59    1.94
   0  18  20    6.11    1.55
   0 -19 -20   -1.76    1.32
   0  19  20   -0.91    1.55
   0  19  20    0.61    1.34
   0 -20 -20    1.09    1.62
   0  20  20   -0.57    1.34
   0  20  20   -1.15    1.62
   0 -21 -20    1.61    1.73
   0  21  20   -1.10    1.64
   0  21  20    1.71    1.50
   0 -22 -20   -1.68    1.55
   0  22  20   -1.26    1.44
   0  22  20    4.53    2.04
   0 -23 -20   -2.35    1.61
   0  23  20    0.83    1.82
   0  23  20   -0.64    1.60
   0 -24 -20   11.65    2.43
   0  24  20   12.00    2.37
   0  24  20    8.47    2.34
   0 -25 -20   -2.66    1.20
   0  25  20    2.78    1.65
   0  25  20    1.32    1.97
   0  25  20    1.26    1.09
   0 -26 -20    7.07    2.36
   0  26  20    8.20    2.44
   0  26  20   13.66    2.42
   0 -27 -20   -1.58    1.92
   0  27  20   -1.13    1.78
   0  27  20    1.46    1.64
   0  27 -21   -0.17    2.01
   0  27 -21    2.79    1.81
   0 -27  21    0.43    2.17
   0  26 -21    1.08    2.17
   0  26 -21   -0.45    1.61
   0 -26  21   -0.26    2.05
   0  25 -21   -3.75    1.79
   0  25 -21    1.06    1.53
   0 -25  21   -0.80    2.02
   0  24 -21    0.06    1.53
   0  24 -21   -0.95    1.44
   0 -24  21   -1.55    1.77
   0 -24  21    0.60    1.18
   0  23 -21    1.84    1.62
   0  23 -21    4.36    2.17
   0 -23  21    5.16    1.81
   0 -23  21    5.27    1.55
   0  22 -21   -1.68    1.37
   0  22 -21   -1.56    1.83
   0 -22  21   -2.39    1.71
   0 -22  21   -0.20    1.38
   0  21 -21   -0.80    1.78
   0  21 -21   -0.56    1.40
   0 -21  21   -0.23    1.42
   0 -21  21    2.33    1.86
   0  20 -21    0.66    1.47
   0  20 -21    0.00    1.77
   0 -20  21   -0.79    1.23
   0 -20  21    0.58    1.75
   0  19 -21    9.52    2.37
   0  19 -21    9.23    1.95
   0 -19  21   12.44    2.28
   0 -19  21    9.01    1.84
   0  18 -21   -1.15    1.64
   0  18 -21    0.09    1.37
   0 -18  21    2.09    1.44
   0 -18  21   -0.50    1.56
   0  17 -21    3.27    1.58
   0  17 -21    2.27    1.39
   0 -17  21    4.95    1.61
   0 -17  21    6.94    2.04
   0  16 -21   -2.43    1.27
   0  16 -21    0.41    1.64
   0 -16  21   -0.17    1.43
   0 -16  21   -0.70    1.38
   0  15 -21    3.35    1.74
   0  15 -21    2.11    1.48
   0 -15  21    2.03    1.56
   0 -15  21    0.93    1.38
   0  14 -21   -0.11    1.32
   0  14 -21    1.06    1.64
   0 -14  21   -0.75    1.24
   0 -14  21    0.83    1.42
   0  13 -21   -0.76    1.27
   0  13 -21   -0.97    1.43
   0 -13  21   -1.07    1.27
   0 -13  21    0.71    1.35
   0 -13  21   -0.27    0.54
   0  12 -21   -0.14    1.50
   0  12 -21   -0.65    1.23
   0 -12  21    0.02    0.58
   0 -12  21    2.51    1.37
   0 -12  21   -0.42    0.98
   0  11 -21    2.54    1.56
   0  11 -21   -1.02    1.23
   0 -11  21    0.15    1.32
   0 -11  21    0.23    0.59
   0 -11  21   -1.94    1.10
   0  10 -21    1.47    1.34
   0  10 -21   -1.41    1.34
   0 -10  21   -2.64    1.06
   0 -10  21   -2.02    1.22
   0 -10  21    1.29    0.73
   0   9 -21   10.92    1.95
   0   9 -21   13.30    2.17
   0  -9  21   14.21    2.15
   0  -9  21   14.64    1.44
   0  -9  21   14.92    1.98
   0   8 -21    0.12    1.37
   0   8 -21    1.01    1.32
   0  -8  21   -0.44    1.25
   0  -8  21   -1.91    1.30
   0  -8  21    0.96    0.75
   0   7 -21    2.68    1.39
   0   7 -21    3.06    1.22
   0  -7  21    2.68    1.28
   0  -7  21    2.71    1.21
   0  -7  21    2.60    0.87
   0  -7  21    2.12    0.85
   0   6 -21    1.17    1.06
   0   6 -21   -0.81    0.93
   0   6 -21   -1.79    1.12
   0   6 -21   -0.47    0.89
   0  -6  21   -0.82    0.71
   0  -6  21   -0.69    0.72
   0  -6  21   -1.49    0.96
   0  -6  21   -0.12    1.27
   0   5 -21    0.87    0.99
   0   5 -21   -0.40    1.16
   0   5 -21   -0.54    1.04
   0   5 -21   -0.55    1.24
   0  -5  21    0.18    1.18
   0  -5  21    1.94    1.12
   0  -5  21    1.53    0.69
   0  -5  21   -0.32    0.84
   0   4 -21    1.19    1.04
   0   4 -21   -0.98    1.18
   0   4 -21   -0.74    0.87
   0   4 -21    0.01    1.22
   0  -4  21   -1.23    0.93
   0  -4  21   -1.06    1.28
   0  -4  21    0.02    0.69
   0  -4  21   -0.77    0.81
   0   3 -21    3.53    1.42
   0   3 -21    3.85    1.19
   0   3 -21    2.79    1.06
   0   3 -21    4.49    1.49
   0  -3  21    1.98    1.06
   0  -3  21    3.55    1.26
   0  -3  21    2.37    0.94
   0  -3  21    2.26    0.80
   0   2 -21    0.06    0.89
   0   2 -21   -0.34    1.10
   0   2 -21    1.14    1.31
   0   2 -21   -0.75    1.01
   0  -2  21    0.10    0.61
   0  -2  21   -0.02    0.84
   0  -2  21   -0.38    0.92
   0  -2  21   -0.76    0.88
   0   1 -21   17.32    1.92
   0   1 -21   19.33    1.92
   0   1 -21   14.45    2.18
   0   1 -21   16.78    2.15
   0  -1  21   18.64    1.88
   0  -1  21   16.71    1.97
   0  -1  21   22.63    2.51
   0   0 -21    0.76    0.93
   0   0 -21   -1.31    0.86
   0   0 -21   -0.78    0.96
   0   0 -21   -0.60    1.15
   0   0  21    1.20    1.37
   0   0  21   -1.18    0.84
   0   0  21    1.35    1.04
   0  -1 -21   15.26    2.19
   0  -1 -21   18.40    1.98
   0  -1 -21   17.71    1.87
   0   1  21   16.74    2.32
   0   1  21   16.46    1.97
   0   1  21   20.28    1.58
   0  -2 -21   -0.36    1.02
   0  -2 -21   -0.94    1.20
   0  -2 -21    1.46    0.99
   0   2  21   -0.19    0.66
   0   2  21   -0.27    1.24
   0   2  21    1.49    1.04
   0  -3 -21    2.88    1.44
   0  -3 -21    2.84    1.08
   0  -3 -21    2.83    0.94
   0   3  21    3.85    1.53
   0   3  21    2.82    0.79
   0   3  21    3.95    1.27
   0  -4 -21   -0.39    0.88
   0  -4 -21    0.57    1.01
   0  -4 -21    0.29    0.91
   0   4  21    0.31    1.28
   0   4  21   -0.47    0.63
   0   4  21   -0.14    1.05
   0  -5 -21    1.53    0.95
   0  -5 -21    1.27    1.35
   0  -5 -21    0.82    0.95
   0   5  21   -0.79    0.65
   0   5  21    2.15    1.24
   0   5  21    0.14    1.31
   0  -6 -21    0.60    1.09
   0  -6 -21   -1.25    1.28
   0  -6 -21   -0.78    0.85
   0   6  21    0.96    1.21
   0   6  21    1.75    1.35
   0   6  21    0.27    0.75
   0  -7 -21    4.61    1.57
   0  -7 -21    2.12    1.09
   0  -7 -21    3.02    1.00
   0   7  21    0.97    0.85
   0   7  21    1.48    1.44
   0   7  21    3.92    1.42
   0  -8 -21    0.11    1.03
   0  -8 -21    1.03    1.05
   0  -8 -21    1.22    0.99
   0   8  21   -0.02    0.87
   0   8  21    0.00    0.93
   0  -9 -21   13.18    1.58
   0  -9 -21   10.14    1.75
   0  -9 -21   11.05    1.71
   0   9  21   10.76    1.73
   0   9  21   12.59    1.50
   0 -10 -21    0.27    1.27
   0 -10 -21    1.62    0.94
   0 -10 -21   -1.52    1.31
   0  10  21    0.50    1.31
   0  10  21   -0.20    0.90
   0 -11 -21    0.46    1.41
   0 -11 -21   -1.41    1.09
   0  11  21   -0.68    0.93
   0  11  21    0.94    1.36
   0 -12 -21   -1.70    1.30
   0 -12 -21   -0.20    0.74
   0 -12 -21    1.72    1.21
   0  12  21    0.10    1.37
   0  12  21   -0.17    0.99
   0 -13 -21    1.88    1.54
   0 -13 -21    0.25    0.79
   0 -13 -21   -1.06    1.23
   0  13  21   -1.36    1.00
   0  13  21    0.06    1.46
   0 -14 -21    1.60    1.55
   0 -14 -21    0.57    0.78
   0 -14 -21   -0.70    1.17
   0  14  21   -1.15    0.85
   0  14  21    0.17    1.51
   0 -15 -21    0.11    1.50
   0 -15 -21    1.31    1.38
   0 -15 -21    2.34    0.87
   0  15  21    0.95    1.59
   0  15  21    1.92    1.14
   0 -16 -21   -2.64    1.19
   0 -16 -21    0.39    0.77
   0 -16 -21   -0.88    1.53
   0  16  21   -0.26    1.23
   0  16  21    0.45    1.58
   0 -17 -21    4.67    1.00
   0 -17 -21    3.37    1.57
   0  17  21    5.71    1.93
   0  17  21    6.47    1.46
   0 -18 -21   -2.79    1.29
   0  18  21    0.27    1.24
   0  18  21   -0.08    1.60
   0 -19 -21   12.50    2.13
   0  19  21    9.88    1.94
   0  19  21    6.90    2.09
   0 -20 -21   -2.14    1.44
   0  20  21   -0.80    1.70
   0  20  21   -0.42    1.32
   0 -21 -21   -3.13    1.48
   0  21  21   -1.64    1.57
   0  21  21   -0.47    1.71
   0 -22 -21   -1.13    1.58
   0  22  21   -1.45    1.46
   0  22  21    2.55    1.95
   0 -23 -21    6.64    2.15
   0  23  21    6.31    1.99
   0  23  21    2.38    1.97
   0 -24 -21    1.83    1.90
   0  24  21   -2.63    1.47
   0  24  21    0.24    1.73
   0 -25 -21   -5.26    1.52
   0  25  21    0.91    1.77
   0  25  21   -0.14    1.91
   0 -26 -21    0.53    1.94
   0  26  21   -1.35    1.61
   0  26  21    0.63    2.01
   0 -27 -21   -3.51    1.85
   0  27  21    0.48    1.56
   0  27  21    3.07    2.08
   0  26 -22    1.40    1.84
   0  26 -22   -2.96    1.42
   0 -26  22   -0.47    2.13
   0  25 -22   -0.63    1.56
   0  25 -22    0.74    2.22
   0 -25  22   -0.67    1.43
   0  24 -22    0.80    1.60
   0  24 -22   -1.81    1.94
   0 -24  22    2.01    1.44
   0 -24  22   -1.61    1.80
   0  23 -22    4.05    2.22
   0  23 -22    0.91    1.55
   0 -23  22   -2.84    1.79
   0 -23  22    0.69    1.34
   0  22 -22   -0.61    1.75
   0  22 -22    0.11    1.40
   0 -22  22    3.32    1.40
   0 -22  22   -0.51    1.43
   0  21 -22   -1.70    1.44
   0  21 -22    0.94    1.93
   0 -21  22   -0.71    1.74
   0 -21  22    0.99    1.53
   0  20 -22   -1.44    1.47
   0  20 -22   -1.65    1.70
   0 -20  22    2.37    1.46
   0 -20  22    0.89    1.36
   0  19 -22    0.71    1.56
   0  19 -22   -0.58    1.71
   0 -19  22   -0.31    1.31
   0 -19  22   -1.72    1.56
   0  18 -22   17.10    2.46
   0  18 -22   16.19    2.74
   0 -18  22   15.73    2.59
   0 -18  22   18.66    2.42
   0  17 -22   -1.75    1.62
   0  17 -22   -0.99    1.37
   0 -17  22   -0.27    1.55
   0 -17  22   -0.49    1.41
   0  16 -22    0.48    1.41
   0  16 -22    0.54    1.67
   0 -16  22    1.46    1.52
   0 -16  22    0.31    1.55
   0  15 -22   -0.37    1.13
   0  15 -22    0.75    1.48
   0 -15  22   -1.04    1.36
   0 -15  22    0.61    1.48
   0  14 -22    7.76    1.70
   0  14 -22    5.35    1.67
   0 -14  22    4.77    1.71
   0 -14  22    4.35    1.71
   0  13 -22   -1.16    1.28
   0  13 -22   -0.84    1.08
   0 -13  22    1.99    1.47
   0 -13  22   -2.38    1.32
   0 -13  22    0.38    0.56
   0  12 -22   16.90    2.34
   0  12 -22   14.83    2.25
   0 -12  22   11.37    2.12
   0 -12  22   19.32    1.53
   0 -12  22   20.48    2.34
   0  11 -22    1.24    1.40
   0  11 -22   -0.79    1.45
   0 -11  22    1.33    1.40
   0 -11  22   -0.76    0.67
   0 -11  22   -1.78    1.15
   0  10 -22   14.03    2.38
   0  10 -22   16.14    2.32
   0 -10  22   22.82    2.46
   0 -10  22   18.26    1.62
   0 -10  22   17.22    2.39
   0   9 -22    1.35    1.44
   0   9 -22   -0.47    1.31
   0  -9  22   -0.32    0.74
   0  -9  22   -2.90    1.10
   0  -9  22   -1.35    1.38
   0   8 -22    3.10    1.57
   0   8 -22    2.38    1.42
   0  -8  22    2.69    1.29
   0  -8  22    3.66    0.94
   0  -8  22    3.60    1.58
   0   7 -22   -2.40    1.24
   0   7 -22   -0.67    1.36
   0   7 -22   -0.24    0.93
   0  -7  22    1.07    1.11
   0  -7  22   -1.67    1.04
   0  -7  22   -0.07    0.77
   0   6 -22   -0.90    1.14
   0   6 -22    0.89    1.39
   0   6 -22    1.01    1.37
   0   6 -22   -0.92    0.86
   0  -6  22   -0.31    1.28
   0  -6  22    0.62    0.90
   0  -6  22   -0.95    1.35
   0   5 -22   -2.44    1.11
   0   5 -22    0.13    1.05
   0   5 -22   -0.17    1.30
   0   5 -22   -1.03    1.25
   0  -5  22    0.49    1.22
   0  -5  22   -1.43    0.81
   0  -5  22    0.27    1.01
   0  -5  22    0.82    0.71
   0   4 -22    0.92    1.36
   0   4 -22   -0.20    1.15
   0   4 -22   -2.15    1.21
   0   4 -22    0.99    0.96
   0  -4  22    0.60    0.75
   0  -4  22    0.68    1.20
   0  -4  22    0.46    0.84
   0  -4  22    2.87    1.55
   0   3 -22   -1.68    0.99
   0   3 -22    0.62    1.39
   0   3 -22    1.03    1.33
   0   3 -22   -0.19    0.96
   0  -3  22   -0.36    1.00
   0  -3  22   -0.64    1.00
   0  -3  22    0.42    0.98
   0  -3  22    0.22    0.71
   0   2 -22    3.00    1.11
   0   2 -22    5.84    1.60
   0   2 -22    1.81    1.24
   0   2 -22    1.10    1.36
   0  -2  22    5.15    0.89
   0  -2  22    3.58    1.09
   0  -2  22    2.99    1.30
   0  -2  22    5.99    1.70
   0   1 -22    0.95    1.24
   0   1 -22   -0.19    1.03
   0   1 -22   -0.82    1.08
   0   1 -22    0.63    1.34
   0  -1  22    0.60    1.12
   0  -1  22    1.00    1.13
   0  -1  22    2.00    1.48
   0   0 -22   65.55    4.62
   0   0 -22   67.43    4.92
   0   0 -22   62.33    4.54
   0   0  22   70.06    4.66
   0   0  22   67.19    4.62
   0   0  22   64.60    4.98
   0  -1 -22    0.82    1.35
   0  -1 -22   -0.13    0.89
   0  -1 -22    0.98    1.10
   0   1  22    0.24    1.04
   0   1  22    0.77    0.68
   0   1  22    1.21    1.06
   0  -2 -22    2.38    1.16
   0  -2 -22    4.62    1.25
   0  -2 -22    3.98    1.16
   0   2  22    1.98    0.75
   0   2  22    2.61    1.25
   0   2  22    5.12    1.37
   0  -3 -22   -1.24    0.83
   0  -3 -22    1.43    1.01
   0  -3 -22   -1.20    1.20
   0   3  22   -0.52    0.66
   0   3  22    0.79    1.07
   0   3  22    0.60    1.10
   0  -4 -22    0.09    1.08
   0  -4 -22    0.97    0.99
   0  -4 -22    0.02    1.39
   0   4  22    0.76    0.72
   0   4  22    1.53    1.42
   0   4  22    2.61    1.29
   0  -5 -22    0.82    1.02
   0  -5 -22    2.43    1.15
   0  -5 -22    0.56    1.38
   0   5  22   -2.06    1.31
   0   5  22    0.22    0.75
   0   5  22   -1.58    1.12
   0  -6 -22    0.81    1.00
   0  -6 -22   -1.55    1.29
   0  -6 -22    0.57    0.94
   0   6  22    1.71    1.47
   0   6  22   -1.17    0.88
   0   6  22    0.81    0.78
   0  -7 -22   -0.64    1.35
   0  -7 -22    0.02    0.91
   0  -7 -22   -0.79    0.97
   0   7  22    0.44    1.11
   0   7  22   -0.31    1.26
   0   7  22   -0.61    0.80
   0  -8 -22    3.51    1.28
   0  -8 -22    5.19    1.14
   0  -8 -22    4.02    1.27
   0   8  22    2.05    0.96
   0   8  22    2.43    1.49
   0  -9 -22   -0.52    1.06
   0  -9 -22   -1.12    0.94
   0  -9 -22   -0.05    0.90
   0   9  22    1.64    1.44
   0   9  22    0.62    0.87
   0 -10 -22   15.25    2.11
   0 -10 -22   19.78    1.93
   0 -10 -22   16.71    2.29
   0  10  22   17.97    1.97
   0  10  22   19.39    2.45
   0 -11 -22    1.36    1.51
   0 -11 -22    0.67    1.16
   0  11  22    0.88    1.44
   0  11  22    0.16    0.95
   0 -12 -22   21.20    1.82
   0 -12 -22   16.57    2.53
   0 -12 -22   15.44    2.14
   0  12  22   15.60    2.18
   0  12  22   14.48    1.90
   0 -13 -22   -0.42    1.54
   0 -13 -22   -0.39    1.26
   0 -13 -22    0.06    0.79
   0  13  22    1.09    1.15
   0  13  22   -0.24    1.06
   0 -14 -22    6.05    1.11
   0 -14 -22    5.37    1.88
   0 -14 -22    4.81    1.54
   0  14  22    5.39    1.44
   0  14  22    3.11    1.38
   0 -15 -22    0.58    1.32
   0 -15 -22    0.23    1.57
   0 -15 -22    0.65    0.85
   0  15  22   -0.07    1.15
   0  15  22    0.78    1.08
   0 -16 -22   -0.41    0.78
   0 -16 -22   -1.31    1.30
   0 -16 -22    2.04    1.72
   0  16  22    0.61    1.24
   0  16  22    1.12    1.64
   0 -17 -22   -0.82    1.44
   0  17  22   -0.13    1.59
   0  17  22   -1.19    1.09
   0 -18 -22   19.22    2.56
   0  18  22   15.28    2.71
   0  18  22   21.00    2.52
   0 -19 -22    2.36    1.58
   0  19  22   -0.14    1.77
   0  19  22   -0.32    1.30
   0 -20 -22   -0.96    1.51
   0  20  22   -2.41    1.19
   0  20  22    1.73    1.86
   0 -21 -22   -2.49    1.54
   0  21  22   -2.80    1.57
   0  21  22   -1.70    1.34
   0 -22 -22   -2.63    1.62
   0  22  22   -2.28    1.40
   0  22  22    3.06    1.99
   0 -23 -22   -2.18    1.60
   0  23  22    1.46    1.67
   0  23  22   -0.14    1.89
   0 -24 -22   -1.39    1.83
   0  24  22    0.31    1.92
   0  24  22    7.57    2.18
   0 -25 -22   -2.27    1.76
   0  25  22   -0.77    1.95
   0  25  22    2.13    1.62
   0 -26 -22   -2.63    1.87
   0  26  22    0.83    2.17
   0  26  22   -4.19    1.56
   0  25 -23    1.70    1.72
   0  25 -23    4.18    2.42
   0 -25  23   -1.09    2.12
   0  24 -23   -1.06    1.58
   0  24 -23   -2.33    1.82
   0 -24  23    0.81    1.50
   0 -24  23   -2.83    1.88
   0  23 -23    0.41    1.64
   0  23 -23    0.78    1.52
   0 -23  23   -2.45    1.77
   0 -23  23    1.60    1.28
   0  22 -23    2.28    2.07
   0  22 -23   -1.76    1.74
   0 -22  23    0.52    1.41
   0 -22  23    0.10    1.97
   0  21 -23    2.24    1.69
   0  21 -23    3.31    2.02
   0 -21  23    2.92    1.62
   0 -21  23    3.86    1.94
   0  20 -23   -1.85    1.47
   0  20 -23    1.93    1.94
   0 -20  23   -3.66    1.55
   0 -20  23   -0.79    1.30
   0  19 -23    2.38    1.71
   0  19 -23    4.31    2.10
   0 -19  23    0.97    1.80
   0 -19  23    4.09    1.59
   0  18 -23    2.35    1.99
   0  18 -23    0.04    1.52
   0 -18  23   -1.48    1.34
   0 -18  23   -0.47    1.52
   0  17 -23    5.28    1.76
   0  17 -23    7.60    1.94
   0 -17  23    7.58    1.90
   0 -17  23    8.27    1.75
   0  16 -23    0.64    1.72
   0  16 -23   -0.34    1.40
   0 -16  23    0.49    1.54
   0 -16  23    0.51    1.51
   0  15 -23    0.88    1.75
   0  15 -23    3.24    1.65
   0 -15  23    2.55    1.34
   0 -15  23    1.80    1.56
   0  14 -23    2.82    1.77
   0  14 -23    0.45    1.46
   0 -14  23    0.11    1.43
   0 -14  23    0.36    1.53
   0  13 -23    1.01    1.71
   0  13 -23    2.47    1.53
   0 -13  23    3.47    1.58
   0 -13  23    0.65    1.46
   0  12 -23    1.19    1.66
   0  12 -23   -2.11    1.30
   0 -12  23    0.19    0.63
   0 -12  23   -1.62    1.04
   0 -12  23   -0.83    1.27
   0  11 -23    0.83    1.46
   0  11 -23    1.25    1.23
   0 -11  23    0.16    0.68
   0 -11  23   -1.08    1.31
   0 -11  23   -0.36    1.39
   0  10 -23   -0.67    1.33
   0  10 -23   -1.37    1.39
   0 -10  23    1.21    1.29
   0 -10  23   -0.93    0.70
   0 -10  23   -0.04    1.47
   0   9 -23    5.76    1.89
   0   9 -23   12.77    2.07
   0  -9  23   13.47    1.96
   0  -9  23   12.44    2.17
   0  -9  23   10.19    1.31
   0   8 -23   -0.96    1.43
   0   8 -23    0.77    1.40
   0  -8  23    1.71    1.32
   0  -8  23    0.51    0.85
   0  -8  23    0.00    1.42
   0   7 -23    0.74    1.16
   0   7 -23    1.11    1.07
   0   7 -23    1.19    1.05
   0   7 -23   -0.39    1.35
   0  -7  23    1.76    1.24
   0  -7  23   -0.09    1.16
   0  -7  23   -0.20    0.84
   0   6 -23   -0.84    1.23
   0   6 -23    0.42    0.99
   0   6 -23    2.19    1.44
   0   6 -23   -1.44    1.40
   0  -6  23   -1.81    0.80
   0  -6  23   -0.05    1.11
   0  -6  23   -0.40    1.42
   0   5 -23    6.86    1.78
   0   5 -23    7.37    1.46
   0   5 -23    5.75    1.49
   0   5 -23    6.89    1.72
   0  -5  23    7.70    1.29
   0  -5  23    8.16    1.54
   0  -5  23    6.22    1.79
   0   4 -23   -0.64    1.05
   0   4 -23    3.03    1.47
   0   4 -23    0.91    1.08
   0   4 -23    2.54    1.45
   0  -4  23   -1.49    0.95
   0  -4  23    0.23    1.42
   0  -4  23   -0.44    0.98
   0   3 -23    0.11    1.38
   0   3 -23    1.70    1.24
   0   3 -23   -0.45    0.90
   0   3 -23   -0.49    0.89
   0  -3  23    1.27    1.28
   0  -3  23    0.00    1.13
   0  -3  23    0.50    0.97
   0   2 -23    0.14    1.34
   0   2 -23   -1.01    1.26
   0   2 -23   -0.61    0.96
   0   2 -23   -0.50    1.06
   0  -2  23   -0.53    0.93
   0  -2  23    0.46    1.04
   0  -2  23    0.96    1.51
   0   1 -23    4.38    1.23
   0   1 -23    3.79    1.56
   0   1 -23    4.34    1.50
   0   1 -23    4.01    1.30
   0  -1  23    2.41    1.56
   0  -1  23    4.97    1.36
   0  -1  23    5.48    1.41
   0   0 -23   -0.94    1.04
   0   0 -23    1.34    1.43
   0   0 -23   -0.70    1.11
   0   0  23   -1.45    0.85
   0   0  23   -0.67    1.10
   0   0  23    1.68    1.09
   0  -1 -23    6.41    1.32
   0  -1 -23    6.42    1.70
   0  -1 -23    3.98    1.19
   0   1  23    3.06    1.31
   0   1  23    2.37    1.23
   0   1  23    5.94    0.95
   0  -2 -23    0.02    1.38
   0  -2 -23    0.90    0.97
   0  -2 -23   -0.85    0.83
   0   2  23    1.44    1.50
   0   2  23   -0.86    0.65
   0   2  23    1.43    1.13
   0  -3 -23    0.80    1.41
   0  -3 -23    0.67    1.11
   0  -3 -23   -0.13    1.01
   0   3  23    0.00    1.41
   0   3  23    0.16    1.13
   0   3  23    0.70    0.75
   0  -4 -23   -0.35    0.92
   0  -4 -23    0.38    1.39
   0  -4 -23   -0.70    0.93
   0   4  23    0.55    0.71
   0   4  23   -1.55    1.10
   0   4  23   -1.88    1.35
   0  -5 -23    4.03    1.63
   0  -5 -23    8.09    1.41
   0  -5 -23    7.10    1.41
   0   5  23    5.38    1.53
   0   5  23    7.00    1.15
   0   5  23    7.00    1.55
   0  -6 -23   -0.90    0.94
   0  -6 -23   -0.60    1.01
   0  -6 -23    1.01    1.06
   0   6  23    0.31    1.12
   0   6  23   -0.60    1.27
   0   6  23   -0.53    0.78
   0  -7 -23   -0.01    1.07
   0  -7 -23    0.65    0.98
   0  -7 -23    1.18    1.12
   0   7  23    0.37    0.86
   0   7  23    0.68    1.39
   0  -8 -23   -0.86    0.97
   0  -8 -23   -0.56    1.07
   0  -8 -23    2.18    1.20
   0   8  23   -0.50    0.86
   0   8  23    0.40    1.35
   0  -9 -23    9.70    1.83
   0  -9 -23   11.28    1.83
   0  -9 -23   11.91    1.61
   0   9  23   14.57    1.64
   0   9  23   11.88    1.84
   0 -10 -23   -1.70    0.86
   0 -10 -23   -0.45    1.06
   0 -10 -23   -0.86    1.09
   0  10  23   -0.38    1.35
   0  10  23    0.36    0.97
   0 -11 -23    0.77    1.20
   0 -11 -23   -1.22    1.13
   0  11  23    0.65    1.49
   0  11  23   -1.11    0.91
   0 -12 -23   -0.04    1.24
   0 -12 -23    1.40    1.23
   0 -12 -23   -0.55    0.76
   0  12  23    0.08    0.87
   0  12  23    0.46    1.54
   0 -13 -23    2.40    1.39
   0 -13 -23    2.14    0.89
   0 -13 -23   -1.53    1.46
   0  13  23    0.07    1.55
   0  13  23    1.23    1.04
   0 -14 -23    1.70    0.86
   0 -14 -23    0.91    1.29
   0 -14 -23   -0.38    1.21
   0  14  23    0.24    1.14
   0  14  23   -1.48    1.52
   0 -15 -23    4.16    1.52
   0 -15 -23   -0.34    0.84
   0 -15 -23    0.44    1.46
   0  15  23    1.80    1.33
   0  15  23    1.14    1.68
   0 -16 -23   -2.46    1.51
   0 -16 -23   -0.35    1.46
   0  16  23    0.29    1.21
   0  16  23    0.10    1.12
   0 -17 -23    6.83    1.86
   0  17  23    8.77    1.77
   0  17  23    4.44    1.67
   0 -18 -23   -1.28    1.51
   0  18  23   -1.30    1.18
   0  18  23   -0.92    1.15
   0 -19 -23    5.48    1.69
   0  19  23    2.72    1.47
   0  19  23    1.27    1.52
   0 -20 -23   -3.90    1.41
   0  20  23   -2.68    1.40
   0  20  23    0.37    1.38
   0 -21 -23    2.26    1.77
   0  21  23    0.59    1.45
   0  21  23   -0.69    1.43
   0 -22 -23   -2.48    1.60
   0  22  23   -2.22    1.45
   0  22  23    0.33    1.37
   0 -23 -23   -2.12    1.71
   0  23  23   -1.69    1.75
   0  23  23    0.43    1.35
   0 -24 -23   -2.88    1.74
   0  24  23   -4.94    1.03
   0  24  23    2.80    1.63
   0 -25 -23   -1.65    1.78
   0  25  23   -0.01    1.51
   0  25  23    4.58    1.61
   0  24 -24    5.50    2.48
   0  24 -24    8.27    2.16
   0 -24  24    7.83    2.44
   0 -24  24   10.39    2.20
   0  23 -24    0.32    2.23
   0  23 -24    0.50    1.75
   0 -23  24   -0.39    2.05
   0 -23  24    0.59    1.57
   0  22 -24    3.33    2.21
   0  22 -24    5.31    2.20
   0 -22  24    7.62    1.78
   0 -22  24    8.10    2.28
   0  21 -24   -1.23    1.86
   0  21 -24   -0.83    1.66
   0 -21  24    3.25    1.92
   0 -21  24    0.76    1.49
   0  20 -24    6.61    1.97
   0  20 -24    1.78    2.10
   0 -20  24    5.55    1.76
   0 -20  24    2.50    1.95
   0  19 -24   -0.75    1.51
   0  19 -24   -0.72    1.87
   0 -19  24    1.44    1.77
   0 -19  24    1.02    1.49
   0  18 -24    3.60    1.92
   0  18 -24    4.01    1.99
   0 -18  24    2.23    1.85
   0 -18  24    4.47    1.72
   0  17 -24   -1.14    1.68
   0  17 -24   -0.46    1.80
   0 -17  24    1.08    1.72
   0 -17  24   -2.83    1.32
   0  16 -24   -0.31    1.75
   0  16 -24   -3.80    1.35
   0 -16  24   -1.41    1.48
   0 -16  24   -2.81    1.49
   0  15 -24   -2.68    1.38
   0  15 -24   -0.50    1.25
   0 -15  24   -1.71    1.45
   0 -15  24    2.16    1.64
   0  14 -24   10.64    2.05
   0  14 -24    8.70    2.01
   0 -14  24   11.66    2.16
   0 -14  24   11.22    2.11
   0  13 -24    0.48    1.28
   0  13 -24   -0.86    1.48
   0 -13  24    0.36    1.46
   0 -13  24   -1.11    1.44
   0  12 -24    9.85    2.00
   0  12 -24    6.75    1.99
   0 -12  24    7.62    1.69
   0 -12  24    6.74    1.80
   0  11 -24    1.03    1.50
   0  11 -24   -2.03    1.53
   0 -11  24   -0.37    0.67
   0 -11  24    0.21    1.51
   0 -11  24    0.98    1.39
   0  10 -24   -0.54    1.44
   0  10 -24    3.07    1.77
   0 -10  24    2.10    1.60
   0 -10  24    2.72    0.85
   0 -10  24    1.79    1.48
   0   9 -24   -1.43    1.39
   0   9 -24   -0.86    1.08
   0  -9  24    2.05    1.66
   0  -9  24    0.85    0.84
   0  -9  24    0.40    1.31
   0   8 -24    2.89    1.63
   0   8 -24    0.38    1.22
   0   8 -24   -0.35    1.20
   0   8 -24    0.64    1.47
   0  -8  24    1.65    1.30
   0  -8  24    0.92    0.85
   0  -8  24    0.92    1.56
   0   7 -24   -1.60    0.91
   0   7 -24   -1.89    1.31
   0   7 -24   -1.86    1.34
   0   7 -24   -1.56    1.40
   0  -7  24    0.16    1.10
   0  -7  24   -1.44    1.33
   0  -7  24   -2.99    0.74
   0   6 -24    0.47    1.06
   0   6 -24    0.43    1.12
   0   6 -24   -2.47    1.35
   0   6 -24   -0.42    1.23
   0  -6  24    1.44    1.00
   0  -6  24    2.77    1.34
   0  -6  24    3.01    1.72
   0   5 -24   -1.21    1.08
   0   5 -24    1.34    1.14
   0   5 -24   -0.77    1.00
   0   5 -24    0.31    1.03
   0  -5  24    1.34    1.21
   0  -5  24   -1.11    0.98
   0  -5  24    0.28    1.58
   0   4 -24    4.66    1.36
   0   4 -24    7.09    1.52
   0   4 -24    3.93    1.36
   0   4 -24    5.98    1.74
   0  -4  24    7.61    1.39
   0  -4  24    6.32    1.47
   0  -4  24    4.07    1.81
   0   3 -24   -1.41    1.30
   0   3 -24    0.73    1.05
   0   3 -24   -1.11    1.12
   0   3 -24   -0.10    1.34
   0  -3  24    0.60    1.12
   0  -3  24    0.12    1.55
   0  -3  24   -1.74    0.85
   0   2 -24   -0.71    1.32
   0   2 -24   -1.19    1.40
   0   2 -24    1.04    1.26
   0   2 -24    1.47    1.07
   0  -2  24   -0.76    1.18
   0  -2  24    1.23    1.53
   0  -2  24    1.34    1.08
   0   1 -24   -1.09    0.94
   0   1 -24    2.58    1.54
   0   1 -24    0.44    1.05
   0   1 -24   -3.02    1.10
   0  -1  24   -1.78    1.03
   0  -1  24   -0.29    0.95
   0  -1  24    0.02    0.98
   0   0 -24    4.98    1.32
   0   0 -24   -0.98    1.43
   0   0 -24    2.91    1.32
   0   0  24    3.24    1.60
   0   0  24    2.18    1.17
   0   0  24    1.88    1.15
   0   0  24    2.53    0.79
   0  -1 -24    0.20    0.99
   0  -1 -24    0.68    1.47
   0  -1 -24   -0.63    1.06
   0   1  24    0.72    0.70
   0   1  24   -2.36    1.33
   0   1  24    0.59    1.11
   0  -2 -24    0.30    1.00
   0  -2 -24    0.26    0.96
   0  -2 -24    1.50    1.47
   0   2  24   -2.45    1.38
   0   2  24    0.18    0.65
   0   2  24   -0.71    1.14
   0  -3 -24   -0.74    0.97
   0  -3 -24    0.98    1.49
   0  -3 -24   -0.45    1.11
   0   3  24   -0.74    0.71
   0   3  24    0.18    1.20
   0   3  24   -2.67    1.38
   0  -4 -24    7.62    1.56
   0  -4 -24    5.31    1.33
   0  -4 -24    7.43    1.88
   0   4  24    4.40    1.54
   0   4  24    8.59    1.15
   0   4  24    7.08    1.91
   0  -5 -24    0.75    1.51
   0  -5 -24   -0.42    1.19
   0  -5 -24   -0.26    0.97
   0   5  24   -0.07    0.78
   0   5  24   -0.88    1.53
   0   5  24    0.98    1.31
   0  -6 -24    3.28    1.35
   0  -6 -24    0.58    1.04
   0  -6 -24    0.91    1.51
   0   6  24    0.91    1.42
   0   6  24   -0.87    1.48
   0   6  24    0.70    0.88
   0  -7 -24    0.38    1.03
   0  -7 -24    0.39    1.48
   0  -7 -24    1.48    1.27
   0   7  24   -0.88    0.80
   0   7  24    0.61    1.06
   0  -8 -24    0.88    1.11
   0  -8 -24    0.16    1.47
   0  -8 -24   -0.35    1.03
   0   8  24    0.05    1.39
   0   8  24    1.92    0.88
   0  -9 -24    0.14    1.08
   0  -9 -24    0.42    1.14
   0  -9 -24   -0.56    1.09
   0   9  24    0.99    0.92
   0   9  24   -0.76    1.37
   0 -10 -24   -1.69    1.33
   0 -10 -24    0.60    1.20
   0 -10 -24    2.40    1.18
   0  10  24    0.02    1.44
   0  10  24    2.51    1.08
   0 -11 -24    0.33    1.18
   0 -11 -24    0.82    1.26
   0  11  24   -1.49    1.37
   0  11  24   -0.53    0.97
   0 -12 -24    9.57    1.83
   0 -12 -24    8.00    1.86
   0  12  24   10.11    1.88
   0  12  24    9.52    1.58
   0 -13 -24   -2.43    1.43
   0 -13 -24    0.11    1.23
   0 -13 -24   -0.22    0.76
   0  13  24   -0.79    1.10
   0  13  24    0.78    1.54
   0 -14 -24   13.07    1.51
   0 -14 -24    7.36    2.18
   0 -14 -24    8.66    1.91
   0  14  24   15.78    1.87
   0  14  24    8.02    2.26
   0 -15 -24    0.06    1.49
   0 -15 -24   -0.53    1.66
   0  15  24   -3.02    1.46
   0  15  24   -0.17    1.17
   0 -16 -24    0.48    1.77
   0 -16 -24   -0.94    1.43
   0  16  24   -1.20    1.21
   0  16  24    2.25    1.78
   0 -17 -24   -2.38    1.38
   0  17  24   -0.27    1.13
   0  17  24    0.84    1.81
   0 -18 -24    3.62    1.76
   0  18  24    0.90    1.95
   0  18  24    3.21    1.39
   0 -19 -24    0.33    1.40
   0  19  24    0.38    1.46
   0  19  24   -1.14    1.78
   0 -20 -24    4.86    1.91
   0  20  24    4.79    1.60
   0  20  24    2.61    2.06
   0 -21 -24    0.80    1.70
   0  21  24   -0.16    1.38
   0  21  24   -0.02    1.41
   0 -22 -24    4.24    2.23
   0  22  24    3.26    1.71
   0  22  24    1.83    1.91
   0 -23 -24   -0.89    1.75
   0  23  24    0.01    1.58
   0  23  24    0.55    1.34
   0 -24 -24    2.11    2.06
   0  24  24    3.27    1.69
   0  24  24    5.04    2.00
   0  23 -25   -0.31    1.75
   0  23 -25   -0.51    1.56
   0 -23  25    2.69    2.18
   0 -23  25    1.32    1.75
   0  22 -25    0.55    1.73
   0  22 -25    1.70    2.10
   0 -22  25    1.84    1.50
   0 -22  25    0.51    1.92
   0  21 -25    0.07    1.71
   0  21 -25   -0.66    2.01
   0 -21  25    1.31    1.45
   0 -21  25   -1.24    1.89
   0  20 -25   -3.00    1.70
   0  20 -25    0.57    1.74
   0 -20  25    6.12    1.92
   0 -20  25    1.54    1.90
   0  19 -25   -0.08    1.86
   0  19 -25    1.11    1.98
   0 -19  25    2.05    1.94
   0 -19  25    0.31    1.65
   0  18 -25   -1.63    1.75
   0  18 -25   -1.64    1.50
   0 -18  25   -0.27    1.66
   0 -18  25    0.49    1.66
   0  17 -25   -0.25    1.33
   0  17 -25    1.93    1.70
   0 -17  25   -0.18    1.71
   0 -17  25    1.25    1.65
   0  16 -25    0.02    1.54
   0  16 -25   -0.81    1.75
   0 -16  25    0.86    1.75
   0 -16  25    1.67    1.68
   0  15 -25   -1.21    1.54
   0  15 -25   -0.15    1.74
   0 -15  25    0.67    1.69
   0 -15  25    3.46    1.76
   0  14 -25    0.34    1.47
   0  14 -25   -1.21    1.71
   0 -14  25    1.56    1.62
   0 -14  25   -0.56    1.51
   0  13 -25   -1.43    1.45
   0  13 -25   -2.76    1.60
   0 -13  25    1.96    1.58
   0 -13  25    3.11    1.75
   0  12 -25   -0.71    1.49
   0  12 -25   -1.06    1.65
   0 -12  25   -1.19    1.12
   0 -12  25   -1.78    1.39
   0  11 -25    1.44    1.67
   0  11 -25    2.82    1.66
   0 -11  25   -0.01    1.48
   0 -11  25   -0.73    1.14
   0  10 -25   -0.87    1.48
   0  10 -25   -0.83    1.45
   0 -10  25    0.93    0.78
   0 -10  25   -0.18    1.34
   0 -10  25    2.24    1.62
   0   9 -25    1.33    1.69
   0   9 -25    0.28    1.32
   0   9 -25    2.12    1.16
   0   9 -25    2.86    1.66
   0  -9  25    1.30    0.87
   0  -9  25   -0.27    1.56
   0  -9  25    2.81    1.49
   0   8 -25    0.12    1.49
   0   8 -25    0.08    1.31
   0   8 -25   -1.44    1.23
   0   8 -25   -0.80    1.09
   0  -8  25   -0.81    1.30
   0  -8  25   -0.51    0.79
   0  -8  25   -0.66    1.60
   0   7 -25   -0.12    1.51
   0   7 -25    1.59    1.55
   0   7 -25    0.27    1.53
   0   7 -25    0.27    1.04
   0  -7  25   -0.75    1.59
   0  -7  25    1.21    1.34
   0  -7  25    1.68    1.00
   0   6 -25   -0.84    1.03
   0   6 -25   -1.18    1.47
   0   6 -25   -2.85    1.38
   0   6 -25   -0.42    1.13
   0  -6  25   -0.15    1.59
   0  -6  25   -0.78    1.17
   0  -6  25    3.03    1.04
   0   5 -25    0.67    1.08
   0   5 -25    0.64    1.48
   0   5 -25    0.10    1.47
   0   5 -25   -0.70    1.38
   0  -5  25    0.03    1.63
   0  -5  25    1.17    1.44
   0  -5  25    1.84    1.04
   0   4 -25   -1.37    1.25
   0   4 -25    0.25    1.51
   0   4 -25    1.14    1.48
   0   4 -25    0.66    1.04
   0  -4  25    2.34    1.00
   0  -4  25   -1.87    1.06
   0  -4  25   -1.15    1.34
   0   3 -25    0.42    1.49
   0   3 -25   -0.91    1.30
   0   3 -25    0.26    1.07
   0   3 -25    1.09    1.49
   0  -3  25    0.52    1.58
   0  -3  25    1.10    1.40
   0  -3  25    1.01    1.09
   0   2 -25   -1.30    1.11
   0   2 -25   -0.03    1.48
   0   2 -25    1.96    1.13
   0   2 -25    0.84    1.41
   0  -2  25    0.90    1.53
   0  -2  25   -2.28    1.01
   0  -2  25    0.98    1.14
   0   1 -25    1.22    1.60
   0   1 -25   -0.45    1.25
   0   1 -25    1.20    1.23
   0  -1  25    0.15    1.22
   0  -1  25    0.09    1.32
   0  -1  25    0.85    1.09
   0   0 -25    1.18    1.26
   0   0 -25   -2.62    1.05
   0   0 -25   -0.68    1.10
   0   0  25   -0.63    0.65
   0   0  25   -0.02    1.11
   0   0  25    2.35    1.68
   0  -1 -25    0.08    1.16
   0  -1 -25    1.35    1.04
   0  -1 -25    1.52    1.11
   0   1  25    1.72    1.64
   0   1  25    1.71    0.77
   0   1  25    0.15    1.19
   0  -2 -25   -0.83    0.99
   0  -2 -25   -0.87    1.07
   0  -2 -25   -0.48    1.47
   0   2  25   -0.48    0.71
   0   2  25   -1.46    1.46
   0   2  25   -0.37    1.19
   0  -3 -25    1.65    1.64
   0  -3 -25   -0.63    1.02
   0  -3 -25    0.49    1.08
   0   3  25    1.10    1.31
   0   3  25    2.04    1.38
   0   3  25    0.18    0.77
   0  -4 -25   -0.22    1.08
   0  -4 -25   -1.01    0.97
   0  -4 -25    0.06    1.50
   0   4  25    0.32    1.28
   0   4  25   -1.04    1.08
   0   4  25   -0.70    0.73
   0  -5 -25   -1.32    1.49
   0  -5 -25    0.29    1.12
   0  -5 -25    0.65    1.08
   0   5  25    0.73    1.26
   0   5  25    0.13    0.87
   0   5  25   -0.65    1.31
   0  -6 -25   -0.40    1.06
   0  -6 -25   -0.45    1.51
   0  -6 -25    0.22    1.05
   0   6  25   -1.21    1.30
   0   6  25   -0.43    0.87
   0  -7 -25    1.78    1.68
   0  -7 -25    0.03    1.11
   0  -7 -25    2.43    1.20
   0   7  25    1.85    0.95
   0   7  25   -0.34    1.39
   0  -8 -25   -2.12    1.43
   0  -8 -25   -2.10    1.01
   0  -8 -25    0.40    1.31
   0   8  25   -2.31    1.34
   0   8  25    1.00    0.88
   0  -9 -25    1.23    1.60
   0  -9 -25    0.50    1.13
   0  -9 -25    0.68    1.19
   0   9  25    1.73    1.03
   0   9  25    1.80    1.58
   0 -10 -25    0.57    1.58
   0 -10 -25    0.50    1.13
   0 -10 -25   -0.08    1.33
   0  10  25   -1.08    1.07
   0  10  25   -0.10    0.99
   0 -11 -25    0.17    1.18
   0 -11 -25    0.58    1.23
   0  11  25    1.31    1.66
   0  11  25    0.22    1.01
   0 -12 -25   -1.11    1.15
   0 -12 -25   -1.43    1.26
   0  12  25    0.72    1.70
   0  12  25   -3.16    0.93
   0 -13 -25    0.10    0.89
   0 -13 -25   -0.36    1.56
   0 -13 -25    2.65    1.85
   0  13  25   -1.39    1.63
   0  13  25   -0.76    0.94
   0 -14 -25    0.41    1.33
   0 -14 -25   -1.21    1.66
   0  14  25   -0.17    1.17
   0  14  25    0.74    1.69
   0 -15 -25    0.60    1.43
   0 -15 -25   -0.59    1.73
   0  15  25    1.75    1.24
   0  15  25    1.89    1.36
   0 -16 -25   -3.27    1.50
   0 -16 -25    0.24    1.50
   0  16  25   -1.98    1.13
   0  16  25   -0.79    1.25
   0 -17 -25    0.43    1.48
   0 -17 -25   -0.28    1.38
   0  17  25   -2.79    1.63
   0  17  25    0.19    1.13
   0 -18 -25   -1.88    1.70
   0  18  25   -2.27    1.31
   0  18  25    3.14    2.00
   0 -19 -25    1.38    1.56
   0  19  25    0.92    1.37
   0  19  25   -0.31    1.95
   0 -20 -25   -3.04    1.59
   0  20  25    1.01    1.61
   0  20  25    0.10    1.93
   0 -21 -25    1.12    1.78
   0  21  25   -4.24    1.78
   0  21  25    0.54    1.66
   0 -22 -25   -2.26    1.71
   0  22  25   -0.17    2.03
   0  22  25   -0.71    1.49
   0 -23 -25   -2.75    1.77
   0  23  25    0.15    1.83
   0  23  25   -1.73    1.45
   0  22 -26   -0.26    2.16
   0  22 -26    0.67    1.76
   0 -22  26   -3.82    1.36
   0 -22  26   -2.38    1.97
   0  21 -26   -0.05    1.76
   0  21 -26    0.66    1.55
   0 -21  26    2.91    1.70
   0 -21  26   -2.80    1.74
   0  20 -26    4.70    1.91
   0  20 -26   -0.28    2.01
   0 -20  26    6.12    2.03
   0 -20  26    1.52    1.87
   0  19 -26    1.89    1.74
   0  19 -26   -1.00    1.96
   0 -19  26   -0.52    1.87
   0 -19  26    1.81    1.61
   0  18 -26    1.39    2.07
   0  18 -26    1.42    1.78
   0 -18  26    2.86    2.02
   0 -18  26   -0.03    1.58
   0  17 -26   -1.84    1.63
   0  17 -26    0.44    1.93
   0 -17  26   -0.33    1.65
   0 -17  26   -3.00    1.61
   0  16 -26   -0.28    1.70
   0  16 -26   -2.24    1.75
   0 -16  26    2.08    1.81
   0 -16  26    2.04    1.75
   0  15 -26   -1.00    1.29
   0  15 -26    0.34    1.64
   0 -15  26    0.07    1.71
   0 -15  26   -2.01    1.58
   0  14 -26    1.78    1.44
   0  14 -26    0.39    1.62
   0 -14  26   -0.59    1.62
   0 -14  26    0.36    1.66
   0  13 -26   -0.78    1.52
   0  13 -26   -1.36    1.26
   0 -13  26   -1.19    1.13
   0 -13  26    0.30    1.58
   0  12 -26   -0.64    1.21
   0  12 -26   -0.77    1.48
   0 -12  26    1.63    1.37
   0 -12  26    1.49    1.63
   0  11 -26    0.01    1.74
   0  11 -26    0.40    1.61
   0 -11  26    1.75    1.55
   0 -11  26   -2.05    1.15
   0  10 -26   39.05    3.45
   0  10 -26   43.87    3.96
   0  10 -26   36.82    3.66
   0 -10  26   38.83    3.54
   0 -10  26   35.17    3.80
   0   9 -26    0.24    1.20
   0   9 -26   -0.55    1.35
   0   9 -26   -0.12    1.18
   0   9 -26    1.17    1.69
   0  -9  26   -0.80    0.90
   0  -9  26    2.07    1.70
   0  -9  26   -2.07    1.33
   0   8 -26    4.66    1.52
   0   8 -26    4.91    1.84
   0   8 -26    1.61    1.73
   0   8 -26    5.29    1.66
   0  -8  26    6.40    1.21
   0  -8  26    4.66    1.62
   0  -8  26    5.43    1.97
   0   7 -26   -1.55    1.02
   0   7 -26   -0.44    1.55
   0   7 -26    0.50    1.19
   0   7 -26   -0.87    1.27
   0  -7  26   -1.13    1.29
   0  -7  26    1.13    0.93
   0  -7  26   -0.51    1.67
   0   6 -26    3.08    1.28
   0   6 -26    2.62    1.56
   0   6 -26    2.37    1.61
   0   6 -26   -0.96    1.57
   0  -6  26    1.89    1.55
   0  -6  26    3.30    1.16
   0  -6  26    0.35    1.30
   0   5 -26   -0.99    1.51
   0   5 -26   -1.80    1.07
   0   5 -26    0.27    1.41
   0   5 -26   -2.04    1.33
   0  -5  26    1.01    1.30
   0  -5  26   -0.72    0.96
   0  -5  26    0.85    1.63
   0   4 -26    1.82    1.30
   0   4 -26    0.75    1.52
   0   4 -26    1.33    1.26
   0   4 -26   -0.07    1.17
   0  -4  26    4.32    1.45
   0  -4  26    1.77    1.17
   0  -4  26    0.15    1.20
   0   3 -26   -0.92    1.41
   0   3 -26   -1.35    1.43
   0   3 -26   -0.54    1.29
   0   3 -26   -0.83    1.16
   0  -3  26    2.08    1.25
   0  -3  26   -0.67    1.55
   0  -3  26   -0.66    1.10
   0   2 -26   -0.19    1.34
   0   2 -26    3.41    1.37
   0   2 -26   -1.13    1.50
   0   2 -26    0.70    1.52
   0  -2  26    1.04    1.27
   0  -2  26    2.42    1.44
   0  -2  26    1.81    1.28
   0   1 -26   -0.37    1.51
   0   1 -26   -0.77    1.14
   0   1 -26   -1.01    1.31
   0  -1  26   -0.69    1.27
   0  -1  26   -0.26    0.69
   0  -1  26   -1.78    1.53
   0  -1  26   -0.73    1.08
   0   0 -26   54.75    4.65
   0   0 -26   63.27    4.49
   0   0 -26   66.40    4.60
   0   0  26   61.94    4.54
   0   0  26   65.40    4.15
   0   0  26   57.09    5.00
   0  -1 -26    0.45    1.58
   0  -1 -26   -1.77    1.12
   0  -1 -26    1.56    1.10
   0   1  26    0.57    1.29
   0   1  26   -3.08    1.04
   0   1  26    0.17    0.74
   0  -2 -26    1.26    1.15
   0  -2 -26    2.95    1.19
   0  -2 -26    0.13    1.65
   0   2  26    0.28    0.79
   0   2  26    1.40    1.35
   0   2  26    2.26    1.39
   0  -3 -26    0.50    1.62
   0  -3 -26   -1.32    1.17
   0  -3 -26    1.02    1.10
   0   3  26   -0.70    0.76
   0   3  26   -3.41    1.42
   0   3  26   -0.80    1.21
   0  -4 -26   -0.27    1.54
   0  -4 -26    1.16    1.16
   0  -4 -26    0.22    1.24
   0   4  26    4.48    1.80
   0   4  26    2.21    1.45
   0   4  26    2.00    0.85
   0  -5 -26    0.96    1.23
   0  -5 -26   -2.76    1.01
   0  -5 -26   -0.67    1.09
   0   5  26    0.56    1.64
   0   5  26   -1.90    1.24
   0   5  26   -0.50    0.74
   0  -6 -26    4.41    1.31
   0  -6 -26    2.63    1.37
   0  -6 -26    2.08    1.69
   0   6  26    1.04    1.46
   0   6  26    1.03    0.92
   0  -7 -26   -0.30    1.59
   0  -7 -26    1.44    1.19
   0  -7 -26   -2.25    0.98
   0   7  26    0.69    1.52
   0   7  26    0.67    0.82
   0  -8 -26    4.15    1.89
   0  -8 -26    4.09    1.34
   0  -8 -26    4.45    1.46
   0   8  26    5.48    1.82
   0   8  26    7.73    1.25
   0  -9 -26   -2.54    1.01
   0  -9 -26    0.40    1.17
   0  -9 -26   -3.57    1.45
   0   9  26   -1.56    0.90
   0   9  26   -0.28    1.52
   0 -10 -26   43.62    3.61
   0 -10 -26   44.35    4.10
   0 -10 -26   41.77    3.35
   0  10  26   40.24    3.29
   0  10  26   49.71    4.07
   0 -11 -26   -0.37    1.15
   0 -11 -26    0.59    1.27
   0  11  26   -2.53    0.92
   0  11  26   -1.25    1.57
   0 -12 -26   -0.07    1.29
   0 -12 -26    0.61    1.33
   0  12  26   -0.27    1.05
   0  12  26    0.34    1.30
   0 -13 -26   -1.85    1.61
   0 -13 -26   -2.36    1.44
   0  13  26   -0.48    1.09
   0  13  26   -2.75    1.58
   0 -14 -26    0.36    1.80
   0 -14 -26   -2.32    1.25
   0  14  26    1.96    1.21
   0  14  26   -0.54    1.66
   0 -15 -26   -0.31    1.79
   0 -15 -26   -0.46    1.37
   0  15  26    0.51    1.18
   0  15  26   -1.42    1.72
   0 -16 -26    2.44    1.53
   0 -16 -26    0.99    1.45
   0  16  26    1.67    1.36
   0  16  26    1.69    1.87
   0 -17 -26    1.46    1.86
   0 -17 -26   -0.27    1.72
   0  17  26   -1.42    1.23
   0  17  26    0.32    1.40
   0 -18 -26   -0.58    1.84
   0  18  26    1.71    1.33
   0  18  26    1.24    1.59
   0 -19 -26    1.36    1.52
   0  19  26    0.15    1.51
   0  19  26   -1.29    1.46
   0 -20 -26    2.70    1.94
   0  20  26   -0.68    1.33
   0  20  26    2.02    2.15
   0 -21 -26   -0.35    1.75
   0  21  26   -0.35    1.38
   0  21  26    2.23    2.27
   0 -22 -26   -0.93    1.79
   0  22  26   -0.34    1.66
   0  22  26    0.25    2.03
   0  21 -27   -2.05    2.00
   0  21 -27    1.25    1.94
   0 -21  27   -0.36    1.86
   0 -21  27    3.27    1.84
   0  20 -27   -0.98    2.06
   0  20 -27   -1.14    1.48
   0 -20  27    1.03    2.02
   0 -20  27    2.83    2.02
   0  19 -27   -1.56    2.03
   0  19 -27   -1.38    1.70
   0 -19  27    3.99    1.81
   0 -19  27   -2.80    1.77
   0  18 -27   -1.84    1.93
   0  18 -27    0.01    1.79
   0 -18  27   -1.30    1.72
   0 -18  27   -1.74    1.74
   0  17 -27    0.21    1.47
   0  17 -27   -1.81    1.52
   0 -17  27   -2.07    1.65
   0 -17  27    0.40    1.65
   0  16 -27   -1.35    1.90
   0  16 -27   -2.68    1.54
   0 -16  27    2.03    1.75
   0 -16  27   -1.36    1.60
   0  15 -27   -1.19    1.64
   0  15 -27   -0.91    1.89
   0 -15  27   -3.71    1.42
   0 -15  27    4.31    1.86
   0  14 -27    0.13    1.92
   0  14 -27    0.48    1.71
   0 -14  27    3.87    1.82
   0 -14  27   -0.95    1.63
   0  13 -27   -0.27    1.61
   0  13 -27   -0.15    1.93
   0 -13  27    0.96    1.59
   0 -13  27   -1.19    1.51
   0  12 -27   -0.50    1.62
   0  12 -27   -0.43    1.76
   0 -12  27   -0.68    1.61
   0 -12  27   -0.03    1.60
   0  11 -27    1.24    1.30
   0  11 -27    2.21    1.67
   0  11 -27    1.35    1.54
   0  11 -27   -0.13    1.75
   0 -11  27    1.82    1.62
   0 -11  27   -1.21    1.15
   0  10 -27   -1.45    1.19
   0  10 -27    1.70    1.60
   0  10 -27    0.26    1.40
   0  10 -27   -0.75    1.55
   0 -10  27    0.06    1.30
   0 -10  27   -0.37    1.70
   0   9 -27    1.93    1.75
   0   9 -27    1.78    1.73
   0   9 -27    0.84    1.23
   0   9 -27    1.40    1.80
   0  -9  27    0.73    1.67
   0  -9  27    0.81    1.74
   0  -9  27   -1.43    1.61
   0   8 -27   -1.45    1.15
   0   8 -27    0.69    1.34
   0   8 -27    1.87    1.78
   0   8 -27   -0.95    1.54
   0  -8  27   -1.74    0.90
   0  -8  27   -0.91    1.59
   0  -8  27   -0.39    1.67
   0   7 -27   -1.17    1.60
   0   7 -27    0.52    1.30
   0   7 -27   -0.47    1.14
   0   7 -27    0.81    1.63
   0  -7  27   -0.67    1.63
   0  -7  27   -1.07    1.30
   0  -7  27   -2.54    0.98
   0   6 -27    0.35    1.29
   0   6 -27   -0.17    1.48
   0   6 -27    0.93    1.20
   0   6 -27   -0.10    1.24
   0  -6  27   -0.80    1.28
   0  -6  27   -0.29    1.16
   0  -6  27   -0.21    0.99
   0   5 -27    2.02    1.72
   0   5 -27    1.10    1.64
   0   5 -27    3.00    1.37
   0   5 -27    2.05    1.37
   0  -5  27    2.41    1.41
   0  -5  27    1.37    1.13
   0  -5  27    0.28    1.74
   0   4 -27   -1.20    1.12
   0   4 -27    0.91    1.26
   0   4 -27   -2.02    1.31
   0   4 -27   -1.84    1.47
   0  -4  27   -0.75    1.61
   0  -4  27    1.94    1.57
   0  -4  27   -1.77    0.97
   0   3 -27   -0.55    1.54
   0   3 -27    0.47    1.05
   0   3 -27   -0.98    1.47
   0   3 -27   -1.20    1.31
   0  -3  27    0.90    1.39
   0  -3  27   -1.45    1.07
   0  -3  27    0.58    1.75
   0   2 -27   -0.05    1.16
   0   2 -27   -1.54    0.99
   0   2 -27   -1.03    1.58
   0  -2  27   -0.95    0.98
   0  -2  27    0.40    1.26
   0  -2  27    0.70    1.31
   0   1 -27    0.55    1.33
   0   1 -27    1.29    1.32
   0   1 -27    0.51    1.08
   0  -1  27    2.23    1.19
   0  -1  27   -2.35    1.54
   0  -1  27    0.22    0.75
   0  -1  27   -0.17    1.09
   0   0 -27   -0.44    1.60
   0   0 -27    1.79    1.37
   0   0 -27    0.51    1.11
   0   0  27   -1.17    0.68
   0   0  27    0.87    1.34
   0   0  27    0.11    1.34
   0  -1 -27   -0.86    1.59
   0  -1 -27    1.40    1.11
   0  -1 -27    0.08    1.25
   0   1  27    0.41    1.24
   0   1  27    0.86    0.77
   0   1  27    2.12    1.42
   0  -2 -27    0.31    1.15
   0  -2 -27    1.21    1.13
   0  -2 -27    0.30    1.62
   0   2  27   -1.25    0.74
   0   2  27   -1.30    1.20
   0   2  27    0.97    1.80
   0  -3 -27    0.32    1.19
   0  -3 -27   -0.59    1.18
   0  -3 -27   -1.04    1.15
   0   3  27   -0.41    0.76
   0   3  27   -0.67    1.63
   0   3  27    1.46    1.34
   0  -4 -27   -1.35    1.07
   0  -4 -27   -2.17    1.54
   0  -4 -27   -1.50    1.12
   0   4  27   -0.63    1.67
   0   4  27    0.16    1.34
   0   4  27   -1.61    0.75
   0  -5 -27    1.71    1.26
   0  -5 -27    0.99    1.71
   0  -5 -27    1.25    1.22
   0   5  27    0.51    0.92
   0   5  27    0.61    1.42
   0  -6 -27   -0.57    1.10
   0  -6 -27   -0.69    1.10
   0  -6 -27   -2.63    1.50
   0   6  27   -2.45    1.33
   0   6  27   -0.05    0.83
   0  -7 -27   -1.98    1.12
   0  -7 -27   -1.28    1.18
   0  -7 -27   -0.98    1.22
   0   7  27    1.44    1.54
   0   7  27    2.32    0.91
   0  -8 -27    0.14    1.76
   0  -8 -27   -0.54    1.11
   0  -8 -27   -1.53    1.15
   0   8  27    1.69    1.02
   0   8  27    1.22    1.57
   0  -9 -27    1.44    1.43
   0  -9 -27    0.31    1.76
   0   9  27    0.08    1.02
   0   9  27   -0.43    1.54
   0 -10 -27    1.10    1.77
   0 -10 -27    2.96    1.43
   0  10  27   -1.01    0.91
   0  10  27   -4.51    1.43
   0 -11 -27    2.89    1.47
   0 -11 -27    2.13    1.81
   0  11  27    0.63    1.12
   0  11  27   -0.69    1.21
   0 -12 -27    0.37    1.36
   0 -12 -27   -2.58    1.40
   0  12  27   -0.14    1.05
   0  12  27   -0.52    1.75
   0 -13 -27    1.71    1.45
   0 -13 -27   -2.42    1.57
   0  13  27    0.38    1.10
   0  13  27   -0.85    1.72
   0 -14 -27   -1.16    1.27
   0 -14 -27   -1.87    1.70
   0  14  27   -0.46    0.98
   0  14  27   -1.62    1.65
   0 -15 -27    0.02    1.83
   0 -15 -27    0.74    1.44
   0  15  27    0.25    1.29
   0  15  27   -0.81    1.29
   0 -16 -27   -1.37    1.41
   0 -16 -27    0.06    1.37
   0  16  27   -0.09    1.03
   0  16  27    3.05    1.95
   0 -17 -27    1.02    1.91
   0 -17 -27   -1.87    1.69
   0  17  27    2.47    1.45
   0  17  27    1.03    1.94
   0 -18 -27    1.97    1.96
   0  18  27   -3.73    1.85
   0  18  27   -3.50    1.21
   0 -19 -27    0.62    1.45
   0  19  27   -0.13    2.05
   0  19  27    0.23    1.34
   0 -20 -27   -2.58    1.65
   0  20  27   -0.55    1.48
   0  20  27   -0.43    1.51
   0 -21 -27   -0.87    1.86
   0  21  27   -3.11    1.58
   0  21  27    0.75    1.62
   0  20 -28    0.46    1.86
   0  20 -28   -0.58    2.08
   0 -20  28   -0.53    1.77
   0 -20  28   -1.82    1.81
   0  19 -28   -2.47    1.78
   0  19 -28   -1.83    1.46
   0 -19  28    1.24    1.84
   0 -19  28   -3.25    1.61
   0  18 -28    2.88    1.97
   0  18 -28   -0.14    2.09
   0 -18  28    1.16    1.93
   0 -18  28    4.92    2.23
   0  17 -28   -2.36    1.92
   0  17 -28    1.24    1.82
   0 -17  28   -1.84    1.73
   0 -17  28    0.57    1.78
   0  16 -28   -4.10    1.82
   0  16 -28   -3.00    1.27
   0 -16  28    0.87    1.80
   0 -16  28   -1.32    1.76
   0  15 -28   -4.32    1.83
   0  15 -28   -0.59    1.41
   0 -15  28    2.84    1.74
   0 -15  28   -2.39    1.62
   0  14 -28    0.23    1.96
   0  14 -28    2.19    1.99
   0 -14  28    1.17    1.25
   0 -14  28   -2.36    1.54
   0  13 -28   -1.07    1.77
   0  13 -28    0.84    1.73
   0 -13  28    1.03    1.66
   0 -13  28    0.29    1.66
   0  12 -28    0.66    1.40
   0  12 -28    3.03    1.50
   0  12 -28    0.74    1.61
   0  12 -28   -0.69    1.69
   0 -12  28    2.01    1.78
   0 -12  28    0.60    1.65
   0  11 -28   -0.37    1.42
   0  11 -28    2.15    1.51
   0  11 -28   -2.40    1.62
   0  11 -28    2.18    1.76
   0 -11  28   -1.91    1.44
   0 -11  28   -2.04    1.66
   0  10 -28   -1.57    1.66
   0  10 -28   -1.53    1.34
   0  10 -28   -0.75    1.76
   0  10 -28    0.55    1.72
   0 -10  28    0.97    1.54
   0 -10  28    2.11    1.36
   0   9 -28   -1.21    1.10
   0   9 -28   -1.67    1.68
   0   9 -28   -1.09    1.70
   0   9 -28   -0.12    1.20
   0  -9  28   -1.09    1.57
   0  -9  28   -2.39    1.40
   0   8 -28    0.66    1.40
   0   8 -28    0.06    1.34
   0   8 -28   -0.46    1.66
   0   8 -28    0.12    1.56
   0  -8  28    1.16    1.75
   0  -8  28    0.26    1.60
   0  -8  28    0.27    1.43
   0   7 -28    3.12    1.66
   0   7 -28   -1.50    1.08
   0   7 -28    0.28    1.70
   0   7 -28   -0.28    1.71
   0  -7  28    0.28    0.98
   0  -7  28   -2.86    1.59
   0  -7  28    2.11    1.70
   0   6 -28   -0.21    1.37
   0   6 -28    2.51    1.49
   0   6 -28    4.20    1.93
   0   6 -28    3.23    1.81
   0  -6  28    1.54    1.50
   0  -6  28    5.35    1.23
   0  -6  28    2.16    1.54
   0   5 -28   -1.05    1.07
   0   5 -28   -0.44    1.41
   0   5 -28   -2.75    1.55
   0   5 -28   -0.15    1.23
   0  -5  28   -3.28    1.43
   0  -5  28   -3.23    1.53
   0  -5  28   -1.15    0.84
   0   4 -28    3.25    1.81
   0   4 -28    5.25    1.93
   0   4 -28    5.42    1.41
   0   4 -28    3.20    1.64
   0  -4  28    8.17    1.80
   0  -4  28    5.82    2.06
   0  -4  28    3.88    1.21
   0   3 -28   -0.31    1.60
   0   3 -28    1.62    1.46
   0   3 -28   -2.64    1.40
   0   3 -28    1.01    1.30
   0  -3  28   -2.45    1.31
   0  -3  28    1.84    1.80
   0  -3  28    0.42    1.05
   0   2 -28    0.25    1.26
   0   2 -28   -3.47    1.43
   0   2 -28   -0.04    1.38
   0  -2  28   -1.93    0.96
   0  -2  28   -1.70    1.64
   0  -2  28   -0.18    1.36
   0   1 -28    0.73    1.66
   0   1 -28   -1.69    1.27
   0   1 -28    0.31    1.27
   0  -1  28   -2.46    1.59
   0  -1  28   -1.01    1.03
   0   0 -28    4.45    1.38
   0   0 -28    3.25    1.85
   0   0 -28    5.03    1.47
   0   0  28    2.24    1.50
   0   0  28    5.29    1.63
   0  -1 -28   -0.05    1.67
   0  -1 -28   -1.07    1.24
   0  -1 -28    2.05    1.21
   0   1  28    1.02    1.26
   0   1  28   -0.33    1.77
   0  -2 -28    1.44    1.25
   0  -2 -28   -0.69    1.66
   0  -2 -28   -1.54    0.98
   0   2  28   -0.86    1.23
   0   2  28   -0.06    1.71
   0  -3 -28    0.61    1.73
   0  -3 -28   -1.09    1.09
   0  -3 -28   -0.31    1.23
   0   3  28   -2.14    1.62
   0   3  28   -1.75    1.48
   0  -4 -28    6.88    1.52
   0  -4 -28    2.51    1.41
   0  -4 -28    3.74    1.90
   0   4  28    6.10    1.78
   0   4  28   -0.02    1.47
   0  -5 -28    0.29    1.29
   0  -5 -28   -0.49    1.18
   0  -5 -28    0.38    1.13
   0   5  28    0.30    1.41
   0  -6 -28    0.82    1.38
   0  -6 -28    3.08    1.91
   0  -6 -28    4.45    1.65
   0   6  28    2.76    1.66
   0  -7 -28    0.05    1.68
   0  -7 -28    0.37    1.18
   0   7  28   -1.39    1.03
   0  -8 -28   -2.72    1.25
   0  -8 -28   -0.85    1.67
   0   8  28    0.70    1.61
   0  -9 -28    0.78    1.19
   0  -9 -28    0.87    1.35
   0   9  28    1.29    1.68
   0 -10 -28   -0.21    1.48
   0 -10 -28   -1.19    1.77
   0  10  28   -1.75    1.59
   0 -11 -28   -0.82    1.76
   0 -11 -28   -0.52    1.41
   0  11  28   -4.00    1.60
   0 -12 -28    1.01    1.37
   0 -12 -28    2.85    1.55
   0  12  28   -0.46    1.68
   0 -13 -28   -0.30    1.80
   0 -13 -28   -1.48    1.27
   0  13  28    0.25    1.34
   0 -14 -28    1.43    1.43
   0 -14 -28   -1.92    1.76
   0  14  28    4.04    2.00
   0 -15 -28   -0.61    1.82
   0 -15 -28   -1.49    1.43
   0  15  28    0.79    1.92
   0 -16 -28    0.10    1.56
   0 -16 -28   -0.56    1.45
   0  16  28    1.09    1.95
   0 -17 -28    1.11    1.61
   0 -17 -28   -0.67    1.93
   0  17  28    0.73    1.62
   0 -18 -28   -2.28    1.80
   0  18  28   -0.01    2.04
   0 -19 -28    5.88    1.76
   0  19  28    0.06    2.08
   0 -20 -28    3.21    2.07
   0  20  28    0.24    2.13
   0  18 -29   -1.27    1.46
   0  18 -29   -0.93    1.80
   0 -18  29   -1.57    1.77
   0 -18  29   -1.17    1.86
   0  17 -29   -3.72    1.76
   0  17 -29    0.41    2.16
   0 -17  29    2.02    2.05
   0 -17  29    2.83    2.00
   0  16 -29   -0.30    2.04
   0  16 -29    0.16    1.90
   0 -16  29   -5.36    1.58
   0 -16  29   -1.33    1.86
   0  15 -29    0.54    1.98
   0  15 -29    1.11    1.91
   0 -15  29    0.54    1.80
   0 -15  29    1.58    1.91
   0  14 -29    0.90    1.81
   0  14 -29   -0.94    1.94
   0 -14  29   -1.65    1.59
   0 -14  29    1.55    1.82
   0  13 -29    0.44    1.58
   0  13 -29    0.28    1.90
   0  13 -29    0.34    1.75
   0  13 -29    0.24    1.44
   0 -13  29   -0.46    1.63
   0 -13  29    2.53    1.88
   0  12 -29   -1.44    1.54
   0  12 -29   -1.85    1.45
   0  12 -29    3.22    2.08
   0  12 -29   -0.82    1.76
   0 -12  29    0.57    1.72
   0 -12  29   -0.12    1.90
   0  11 -29    1.28    1.83
   0  11 -29    0.37    1.91
   0  11 -29   -1.86    1.83
   0  11 -29    0.20    1.48
   0 -11  29    2.08    1.68
   0 -11  29    1.05    1.85
   0  10 -29   -1.19    1.64
   0  10 -29    0.09    1.48
   0  10 -29    0.08    1.78
   0  10 -29    1.11    1.63
   0 -10  29   -4.10    1.32
   0 -10  29    4.09    1.93
   0   9 -29    1.16    1.47
   0   9 -29    3.43    1.49
   0   9 -29    2.90    1.53
   0   9 -29    4.20    1.97
   0  -9  29    2.54    1.55
   0  -9  29    1.76    1.62
   0   8 -29    2.13    1.53
   0   8 -29   -2.15    1.31
   0   8 -29    1.50    1.79
   0   8 -29    0.61    1.77
   0  -8  29   -0.58    1.42
   0  -8  29   -1.88    1.76
   0   7 -29    6.79    1.96
   0   7 -29    4.31    1.84
   0   7 -29    3.56    1.91
   0   7 -29    3.47    1.57
   0  -7  29    5.22    1.89
   0  -7  29    3.94    2.04
   0  -7  29    6.66    2.06
   0   6 -29   -3.11    1.57
   0   6 -29   -2.00    1.60
   0   6 -29   -1.75    1.27
   0   6 -29   -1.78    1.47
   0  -6  29   -1.60    1.54
   0  -6  29   -1.64    1.01
   0  -6  29   -1.88    1.74
   0   5 -29    7.95    1.98
   0   5 -29    5.35    1.47
   0   5 -29    4.44    2.03
   0   5 -29    5.50    2.01
   0  -5  29    5.99    1.87
   0  -5  29    9.04    2.29
   0  -5  29    5.35    1.36
   0   4 -29    3.43    1.44
   0   4 -29   -0.83    1.61
   0   4 -29    1.05    1.26
   0   4 -29    0.68    1.66
   0  -4  29   -0.94    1.27
   0  -4  29   -0.78    1.77
   0  -4  29    1.97    1.22
   0   3 -29    0.56    1.74
   0   3 -29   -2.05    1.21
   0   3 -29    2.95    1.56
   0  -3  29    2.75    1.60
   0  -3  29    2.09    1.55
   0  -3  29    0.67    1.23
   0   2 -29   -1.37    1.06
   0   2 -29    0.78    1.43
   0   2 -29   -0.66    1.72
   0  -2  29    1.07    1.84
   0  -2  29    0.85    1.42
   0  -2  29    1.14    1.27
   0   1 -29   -1.51    1.26
   0   1 -29   -0.32    1.66
   0   1 -29    0.10    1.16
   0  -1  29    1.45    1.36
   0  -1  29   -1.51    1.24
   0   0 -29   -0.94    1.32
   0   0 -29   -2.89    1.64
   0   0 -29   -1.35    1.27
   0   0  29   -1.69    1.70
   0   0  29    0.66    1.42
   0  -1 -29   -1.04    1.10
   0  -1 -29   -0.11    1.25
   0  -1 -29   -0.90    1.17
   0   1  29    1.46    1.28
   0   1  29   -1.12    1.72
   0  -2 -29   -0.24    1.15
   0  -2 -29    0.35    1.27
   0  -2 -29   -0.42    1.72
   0   2  29    0.64    1.34
   0   2  29   -0.24    1.33
   0  -3 -29   -0.77    1.61
   0  -3 -29    0.09    1.47
   0  -3 -29    1.28    1.39
   0   3  29    0.18    1.36
   0   3  29    1.35    1.65
   0  -4 -29    0.12    1.70
   0  -4 -29    0.78    1.14
   0   4  29    2.13    1.55
   0  -5 -29    4.31    1.56
   0  -5 -29    4.41    1.98
   0   5  29    5.50    1.79
   0  -6 -29    1.37    1.40
   0  -6 -29    0.74    1.76
   0   6  29   -0.37    1.54
   0  -7 -29    3.68    1.94
   0  -7 -29    3.54    1.57
   0   7  29    4.27    1.82
   0  -8 -29    1.34    1.92
   0  -8 -29    0.35    1.20
   0   8  29   -1.05    1.53
   0  -9 -29    4.81    1.65
   0  -9 -29    4.41    2.05
   0   9  29    3.14    1.47
   0 -10 -29    0.14    1.30
   0 -10 -29   -0.01    1.83
   0  10  29   -1.71    1.67
   0 -11 -29    4.61    2.10
   0 -11 -29   -0.01    1.32
   0  11  29    1.37    1.74
   0 -12 -29   -1.42    1.77
   0 -12 -29   -1.69    1.25
   0  12  29   -1.83    1.63
   0 -13 -29    0.95    1.55
   0 -13 -29    1.20    1.46
   0  13  29    0.06    1.83
   0 -14 -29   -1.10    1.32
   0 -14 -29    1.54    2.03
   0  14  29    0.00    1.85
   0 -15 -29    3.51    2.12
   0 -15 -29   -1.48    1.46
   0  15  29    3.15    1.57
   0 -16 -29   -0.55    1.46
   0 -16 -29   -3.74    1.38
   0  16  29    2.17    1.98
   0 -17 -29   -0.59    2.05
   0 -17 -29   -0.92    1.56
   0  17  29    2.14    2.29
   0 -18 -29   -1.08    1.89
   0  18  29   -3.24    1.85
   0  17 -30   -0.67    1.55
   0  17 -30   -0.72    1.84
   0 -17  30    1.15    2.06
   0 -17  30    0.24    1.95
   0  16 -30   -2.20    1.89
   0  16 -30   -1.85    1.83
   0 -16  30    2.96    2.02
   0 -16  30    1.11    1.97
   0  15 -30   -3.06    1.69
   0  15 -30    0.45    2.16
   0 -15  30   -1.50    1.77
   0 -15  30   -0.13    1.88
   0  14 -30   -1.01    1.92
   0  14 -30    0.29    1.86
   0  14 -30    2.87    1.59
   0  14 -30    1.67    2.09
   0 -14  30    3.30    1.91
   0 -14  30    0.73    1.91
   0  13 -30    0.07    1.85
   0  13 -30   -0.93    2.03
   0  13 -30   -3.76    1.56
   0  13 -30   -3.13    1.49
   0 -13  30   -2.06    1.78
   0 -13  30    1.04    1.84
   0  12 -30    1.24    1.96
   0  12 -30    0.51    1.55
   0  12 -30   -1.12    2.01
   0  12 -30   -1.54    1.75
   0 -12  30   -0.28    1.85
   0 -12  30   -1.00    1.57
   0  11 -30   -2.47    1.82
   0  11 -30    0.00    1.59
   0  11 -30    1.41    1.82
   0  11 -30   -2.47    1.37
   0 -11  30   -3.19    1.48
   0 -11  30    0.42    1.89
   0  10 -30    8.02    1.98
   0  10 -30   10.45    2.37
   0  10 -30    6.76    1.90
   0  10 -30    5.88    1.86
   0 -10  30    4.92    1.92
   0 -10  30    4.40    2.17
   0   9 -30    0.74    1.90
   0   9 -30   -2.49    1.63
   0   9 -30   -1.85    1.45
   0   9 -30   -3.12    1.05
   0  -9  30    1.51    1.60
   0  -9  30    1.03    1.46
   0   8 -30    0.20    1.78
   0   8 -30    1.91    1.46
   0   8 -30   -1.68    1.43
   0   8 -30    0.97    1.74
   0  -8  30   -0.69    1.83
   0  -8  30   -0.27    1.48
   0   7 -30   -0.08    1.40
   0   7 -30    1.32    1.85
   0   7 -30   -1.71    1.33
   0   7 -30    1.58    1.80
   0  -7  30   -0.63    1.45
   0  -7  30   -0.76    1.85
   0   6 -30   -0.58    1.20
   0   6 -30   -3.06    1.71
   0   6 -30    1.95    1.87
   0   6 -30    1.04    1.58
   0  -6  30    2.32    1.77
   0  -6  30   -0.52    1.82
   0  -6  30   -0.88    1.86
   0   5 -30   -0.73    1.29
   0   5 -30    0.07    1.62
   0   5 -30   -0.74    1.31
   0   5 -30   -0.74    1.70
   0  -5  30    0.45    1.40
   0  -5  30   -1.23    1.21
   0  -5  30    0.35    1.13
   0   4 -30   -1.19    1.55
   0   4 -30   -1.39    1.72
   0   4 -30   -0.93    1.12
   0  -4  30    2.27    1.31
   0  -4  30    2.06    1.66
   0  -4  30    0.14    1.91
   0   3 -30   -1.42    1.26
   0   3 -30   -0.50    1.50
   0   3 -30    1.22    1.87
   0  -3  30    0.22    1.24
   0  -3  30   -1.38    1.56
   0  -3  30    0.11    1.83
   0   2 -30   -1.30    1.26
   0   2 -30    0.37    1.74
   0   2 -30    0.73    1.54
   0  -2  30   -1.02    1.80
   0  -2  30   -0.86    1.24
   0   1 -30   -1.24    1.37
   0   1 -30    0.01    1.13
   0   1 -30   -0.94    1.77
   0  -1  30   -0.45    1.33
   0  -1  30    0.52    1.41
   0   0 -30    5.99    1.73
   0   0 -30    4.95    2.02
   0   0 -30    8.25    1.79
   0   0  30    3.99    2.17
   0   0  30    8.27    1.81
   0  -1 -30    1.66    1.86
   0  -1 -30   -1.71    1.27
   0   1  30   -1.35    1.28
   0   1  30   -1.39    1.80
   0  -2 -30   -0.69    1.10
   0  -2 -30    0.29    1.75
   0   2  30    0.57    1.38
   0   2  30    2.32    1.57
   0  -3 -30   -1.38    1.68
   0  -3 -30    0.67    1.37
   0   3  30    2.54    1.74
   0  -4 -30    2.95    2.03
   0  -4 -30    0.39    1.19
   0   4  30   -2.45    1.35
   0  -5 -30   -0.27    1.40
   0  -5 -30   -0.75    1.35
   0   5  30   -1.85    1.49
   0  -6 -30   -0.91    1.17
   0  -6 -30    2.54    1.93
   0   6  30    2.20    1.70
   0  -7 -30   -1.96    1.34
   0  -7 -30    1.22    1.91
   0   7  30    0.16    1.63
   0  -8 -30    1.70    1.91
   0  -8 -30   -1.19    1.40
   0   8  30   -0.64    1.64
   0  -9 -30   -0.84    1.21
   0  -9 -30    1.69    1.94
   0   9  30    0.61    1.76
   0 -10 -30    8.31    1.81
   0 -10 -30    1.13    1.94
   0  10  30    7.50    2.07
   0 -11 -30   -2.59    1.74
   0 -11 -30    0.94    1.59
   0  11  30    1.51    1.82
   0 -12 -30   -1.52    1.56
   0 -12 -30    2.11    2.05
   0  12  30    3.59    1.96
   0 -13 -30   -1.35    1.36
   0 -13 -30   -1.88    1.66
   0  13  30   -0.40    1.84
   0 -14 -30    0.00    1.62
   0 -14 -30    4.50    2.20
   0  14  30    0.35    1.89
   0 -15 -30    2.90    2.21
   0 -15 -30   -0.88    1.71
   0  15  30   -0.71    1.92
   0 -16 -30   -4.52    1.39
   0 -16 -30   -2.21    1.38
   0  16  30   -2.55    2.00
   0 -17 -30    0.52    1.62
   0 -17 -30    0.01    2.05
   0  17  30   -0.67    1.57
   0  15 -31    0.38    1.56
   0  15 -31    2.33    1.92
   0  15 -31   -0.99    1.98
   0  15 -31    2.22    1.68
   0 -15  31    1.81    2.04
   0 -15  31   -3.24    1.79
   0  14 -31   -1.47    1.88
   0  14 -31   -0.78    1.50
   0  14 -31   -0.32    1.53
   0  14 -31   -1.19    2.05
   0 -14  31   -0.39    1.95
   0 -14  31   -1.11    1.72
   0  13 -31    0.80    1.89
   0  13 -31    1.99    1.69
   0  13 -31    2.18    1.70
   0  13 -31    0.14    1.91
   0 -13  31   -1.07    1.99
   0 -13  31    2.94    2.07
   0  12 -31   -3.14    1.70
   0  12 -31    1.78    1.70
   0  12 -31    0.96    1.63
   0  12 -31   -0.73    1.77
   0 -12  31   -1.25    1.72
   0 -12  31    0.11    2.00
   0  11 -31    0.47    1.55
   0  11 -31    4.43    2.25
   0  11 -31    2.02    1.98
   0  11 -31    3.08    1.70
   0 -11  31    2.16    1.85
   0 -11  31   -0.65    1.89
   0  10 -31   -2.84    1.34
   0  10 -31    2.14    1.89
   0  10 -31   -1.65    1.74
   0  10 -31    1.84    2.03
   0 -10  31    0.50    1.92
   0 -10  31   -0.26    2.02
   0   9 -31    3.76    1.53
   0   9 -31    6.07    2.09
   0   9 -31    1.93    1.93
   0   9 -31    4.90    2.02
   0  -9  31    7.64    2.23
   0  -9  31    4.88    2.17
   0   8 -31   -1.78    1.68
   0   8 -31   -0.45    1.23
   0   8 -31    1.12    1.56
   0   8 -31   -0.09    1.78
   0  -8  31    2.08    2.00
   0  -8  31    1.82    1.63
   0   7 -31    1.17    1.54
   0   7 -31    0.34    1.81
   0   7 -31    2.18    1.65
   0   7 -31    0.20    1.88
   0  -7  31    1.47    1.62
   0  -7  31    2.42    2.15
   0   6 -31   -0.72    1.44
   0   6 -31    0.86    1.41
   0   6 -31   -2.88    1.62
   0   6 -31    1.27    1.93
   0  -6  31    0.48    1.51
   0  -6  31   -0.98    1.89
   0   5 -31    8.14    2.26
   0   5 -31    9.80    2.16
   0   5 -31    9.04    2.29
   0   5 -31    8.00    1.86
   0  -5  31    9.26    2.18
   0  -5  31    5.37    1.94
   0   4 -31   -1.87    1.29
   0   4 -31   -1.47    1.75
   0   4 -31   -1.43    1.46
   0  -4  31    1.62    1.57
   0  -4  31   -1.55    1.84
   0  -4  31   -2.04    1.15
   0   3 -31   -0.28    1.41
   0   3 -31   -1.19    1.35
   0   3 -31   -2.02    1.67
   0  -3  31    4.22    1.57
   0  -3  31    1.06    1.33
   0  -3  31    0.68    1.90
   0   2 -31   -3.60    1.58
   0   2 -31   -0.91    1.32
   0  -2  31   -0.79    1.34
   0  -2  31   -1.79    1.84
   0   1 -31   -2.78    1.20
   0   1 -31    0.29    1.85
   0  -1  31    3.05    1.49
   0  -1  31    1.60    2.04
   0   0 -31   -0.21    1.17
   0   0 -31    0.72    1.44
   0   0  31   -0.58    1.89
   0   0  31   -1.06    1.19
   0  -1 -31   -1.07    1.77
   0  -1 -31   -1.03    1.37
   0   1  31   -0.72    1.38
   0   1  31   -2.73    1.15
   0  -2 -31    0.84    1.27
   0  -2 -31   -0.33    1.35
   0   2  31   -1.69    1.31
   0  -3 -31   -0.44    1.83
   0  -3 -31   -2.21    1.37
   0   3  31    0.11    1.68
   0  -4 -31    1.55    1.28
   0  -4 -31    0.57    1.42
   0   4  31    0.78    1.61
   0  -5 -31    9.99    2.47
   0  -5 -31   10.00    1.89
   0   5  31    8.48    2.08
   0  -6 -31    1.37    1.92
   0  -6 -31    1.18    1.43
   0   6  31   -1.78    1.52
   0  -7 -31   -0.74    1.18
   0  -7 -31    2.04    2.03
   0   7  31    1.47    1.76
   0  -8 -31   -2.85    1.78
   0  -8 -31   -0.66    1.44
   0   8  31   -1.72    1.15
   0  -9 -31    1.69    1.63
   0  -9 -31    2.44    2.07
   0   9  31    3.64    1.91
   0 -10 -31   -1.88    1.87
   0 -10 -31   -1.88    1.49
   0  10  31    1.77    1.66
   0 -11 -31    3.11    1.61
   0 -11 -31    4.01    1.84
   0  11  31    5.59    2.06
   0 -12 -31   -0.17    1.43
   0 -12 -31    0.69    2.02
   0  12  31    1.93    1.95
   0 -13 -31    2.47    1.61
   0 -13 -31   -1.89    1.91
   0  13  31    4.35    2.08
   0 -14 -31   -1.71    1.85
   0 -14 -31   -2.53    1.22
   0  14  31   -0.14    2.00
   0 -15 -31    2.57    2.18
   0 -15 -31   -0.57    1.68
   0  15  31   -2.52    1.88
   0  13 -32    1.83    2.09
   0  13 -32    1.00    2.22
   0 -13  32   -2.84    1.96
   0  12 -32    6.36    2.05
   0  12 -32    5.43    2.44
   0  12 -32    8.79    2.34
   0 -12  32    5.77    2.48
   0 -12  32    4.32    1.99
   0  11 -32   -0.24    1.96
   0  11 -32    0.08    1.85
   0  11 -32   -1.02    1.89
   0  11 -32   -2.83    2.83
   0 -11  32    1.97    2.12
   0 -11  32   -0.34    2.13
   0  10 -32    0.54    1.88
   0  10 -32    0.79    1.97
   0  10 -32    1.47    1.69
   0  10 -32    5.01    2.13
   0 -10  32   -0.47    2.03
   0 -10  32    1.88    2.11
   0   9 -32    1.73    2.00
   0   9 -32   -0.44    1.48
   0   9 -32    1.19    2.03
   0   9 -32    2.88    2.04
   0  -9  32   -2.21    1.91
   0  -9  32    0.41    1.67
   0   8 -32   16.77    2.28
   0   8 -32   14.83    2.58
   0   8 -32    9.55    2.51
   0   8 -32   13.12    2.68
   0  -8  32   14.39    2.59
   0  -8  32   11.54    2.54
   0   7 -32   -0.28    1.44
   0   7 -32    4.07    2.03
   0   7 -32   -0.62    1.92
   0   7 -32   -2.38    1.72
   0  -7  32    1.04    1.93
   0  -7  32    0.74    1.93
   0   6 -32    5.55    2.24
   0   6 -32    7.60    2.28
   0   6 -32    8.23    1.91
   0  -6  32    7.80    2.53
   0   5 -32   -3.54    1.11
   0   5 -32   -1.57    1.11
   0  -5  32   -0.20    1.95
   0   4 -32    1.09    1.42
   0   4 -32    0.94    1.98
   0  -4  32   -0.13    1.81
   0   3 -32   -0.66    1.36
   0   3 -32   -1.94    1.86
   0  -3  32   -0.38    1.90
   0  -3  32   -1.96    1.05
   0   2 -32    0.33    1.56
   0   2 -32   -0.18    1.39
   0  -2  32    2.73    1.72
   0  -2  32   -0.53    1.17
   0   1 -32   -2.64    1.35
   0   1 -32    1.96    2.00
   0  -1  32   -1.01    1.87
   0  -1  32   -2.06    1.19
   0   0 -32   -0.63    1.35
   0   0 -32   -1.17    1.86
   0   0  32    1.64    1.46
   0  -1 -32   -1.63    1.86
   0  -1 -32    0.60    1.53
   0   1  32   -0.33    1.39
   0  -2 -32    0.37    1.95
   0  -2 -32   -1.65    1.12
   0   2  32   -1.49    1.38
   0  -3 -32   -1.59    1.77
   0  -3 -32   -3.88    1.30
   0   3  32    0.96    1.83
   0  -4 -32   -0.92    1.16
   0  -4 -32    1.90    2.04
   0   4  32   -1.08    1.58
   0  -5 -32    1.91    2.06
   0  -5 -32   -0.08    1.46
   0   5  32   -2.59    1.62
   0  -6 -32    5.28    1.77
   0  -6 -32    7.87    2.38
   0   6  32    2.16    2.01
   0  -7 -32    0.14    1.50
   0  -7 -32   -1.90    1.79
   0   7  32   -5.04    1.42
   0  -8 -32   12.12    2.71
   0  -8 -32   15.70    2.14
   0   8  32    8.17    2.22
   0  -9 -32    0.54    2.05
   0  -9 -32   -0.46    1.46
   0   9  32   -1.22    1.75
   0 -10 -32    4.16    2.22
   0 -10 -32   -1.10    1.55
   0  10  32    4.11    2.01
   0 -11 -32    0.37    1.73
   0 -11 -32   -4.18    1.80
   0  11  32    2.77    2.02
   0 -12 -32    3.03    1.88
   0 -12 -32    7.08    2.03
   0  12  32    3.21    1.65
   0 -13 -32    0.00    2.14
   0 -13 -32   -2.00    1.53
   0  13  32   -5.09    1.73
   0  10 -33    0.07    2.06
   0  10 -33    0.64    2.03
   0 -10  33    1.18    2.21
   0   9 -33    8.26    2.41
   0   9 -33    5.00    2.43
   0  -9  33    9.10    2.65
   0   8 -33    1.58    2.06
   0   8 -33    0.33    2.02
   0  -8  33    0.13    2.01
   0   7 -33   12.10    2.66
   0   7 -33   12.87    2.84
   0  -7  33   19.69    3.17
   0   6 -33   -1.40    1.81
   0  -6  33   -1.43    1.93
   0   5 -33    6.20    2.33
   0  -5  33    5.60    2.46
   0   4 -33    0.24    2.02
   0  -4  33    0.09    1.53
   0   3 -33    0.67    2.04
   0  -3  33    2.74    2.20
   0   2 -33   -3.21    1.22
   0  -2  33    0.43    2.03
   0  -2  33   -1.63    1.19
   0   1 -33   -3.92    1.89
   0  -1  33   -0.20    1.36
   0   0 -33   -3.35    1.74
   0   0  33    0.75    1.41
   0  -1 -33   -2.93    1.21
   0  -1 -33    0.56    1.72
   0   1  33    0.11    1.48
   0  -2 -33   -0.11    2.28
   0  -2 -33   -1.68    1.96
   0   2  33   -2.24    1.35
   0  -3 -33    3.57    1.87
   0  -3 -33    2.72    2.15
   0   3  33    4.40    2.07
   0  -4 -33   -1.40    1.94
   0  -4 -33    1.12    1.52
   0   4  33   -1.64    1.51
   0  -5 -33    2.90    2.14
   0  -5 -33    5.93    1.70
   0   5  33    2.51    1.84
   0  -6 -33    0.59    2.03
   0  -6 -33   -4.20    1.55
   0   6  33    2.42    1.83
   0  -7 -33    7.11    2.17
   0  -7 -33    9.10    2.56
   0   7  33   12.17    2.42
   0  -8 -33    1.89    1.85
   0  -8 -33    1.15    2.17
   0   8  33   -2.92    1.66
   0  -9 -33    6.76    2.13
   0  -9 -33    5.91    2.54
   0   9  33    6.64    2.19
   0 -10 -33   -2.38    1.56
   0 -10 -33   -2.19    2.03
   0  10  33    2.68    2.01
   0   6 -34    9.43    2.59
   0  -6  34   11.96    2.78
   0   5 -34   -2.33    1.90
   0  -5  34    0.38    2.29
   0   4 -34    1.74    2.13
   0  -4  34    5.80    1.99
   0   3 -34   -2.69    1.96
   0   2 -34   -2.45    1.93
   0   1 -34   -1.09    2.02
   0  -1  34   -1.55    1.43
   0   0 -34    3.15    2.28
   0   0  34    6.73    1.66
   0  -1 -34   -1.46    1.93
   0   1  34    0.80    1.52
   0  -2 -34    0.35    2.12
   0   2  34    2.07    1.79
   0  -3 -34    0.23    2.06
   0   3  34    0.58    1.84
   0  -4 -34    6.63    2.05
   0   4  34    3.49    1.89
   0  -5 -34   -1.01    2.07
   0   5  34   -2.87    1.62
   0  -6 -34   13.50    2.81
   0   6  34   10.14    2.36
  -1   6  34   15.78    2.83
   1  -6 -34    8.24    2.68
  -1   5  34    1.95    1.96
   1  -5 -34   -3.35    1.77
  -1   4  34    3.54    1.92
   1  -4 -34    3.28    1.87
  -1   3  34   -0.64    1.85
   1  -3 -34   -0.85    2.06
  -1   2  34    0.00    1.55
   1  -2 -34    3.00    2.25
  -1   1  34    0.06    1.51
   1  -1 -34    2.61    2.08
  -1   0  34    0.30    1.42
   1   0 -34    0.30    2.03
  -1  -1  34   -0.49    1.43
  -1  -1  34   -0.87    2.02
   1   1 -34   -0.65    2.05
  -1  -2  34   -0.08    2.04
   1   2 -34    0.77    1.57
  -1  -3  34    0.84    2.11
   1   3 -34    2.12    2.16
  -1  -4  34    2.46    2.31
   1   4 -34    4.97    2.37
  -1  -5  34    2.75    1.81
   1   5 -34   -0.26    2.03
  -1  -6  34    7.60    2.63
   1   6 -34    5.25    2.30
  -1  10  33    1.90    1.88
   1 -10 -33   -1.68    1.95
  -1   9  33   12.40    2.60
   1  -9 -33    8.39    2.61
  -1   8  33   -0.27    1.80
   1  -8 -33   -0.29    2.05
  -1   7  33   16.64    2.73
   1  -7 -33    9.53    2.59
  -1   6  33   -3.25    1.81
   1  -6 -33   -0.56    2.02
  -1   5  33    5.45    2.05
   1  -5 -33    5.36    2.26
  -1   4  33    1.24    1.78
   1  -4 -33    1.67    2.13
  -1   3  33   -0.34    1.80
   1  -3 -33   -0.75    1.45
  -1   2  33    1.92    1.69
   1  -2 -33   -0.05    2.09
  -1   1  33   -0.11    1.47
  -1   1  33   -0.30    1.49
   1  -1 -33   -2.91    1.89
  -1   0  33   -2.32    1.92
  -1   0  33   -1.69    1.23
   1   0 -33   -2.96    1.85
  -1  -1  33    1.87    1.61
  -1  -1  33    1.34    2.06
   1   1 -33    1.31    2.03
  -1  -2  33   -1.32    1.41
  -1  -2  33   -1.73    1.92
   1   2 -33    0.02    1.96
  -1  -3  33    1.73    2.05
  -1  -3  33   -0.19    1.67
   1   3 -33   -0.73    1.84
  -1  -4  33    3.05    2.28
   1   4 -33    0.10    2.06
  -1  -5  33   13.32    2.84
   1   5 -33    6.00    2.27
  -1  -6  33    0.96    2.10
   1   6 -33   -1.08    1.34
  -1  -7  33   10.47    2.82
   1   7 -33   11.03    2.59
   1   7 -33    9.96    2.58
  -1  -8  33    3.55    2.34
   1   8 -33    2.98    2.08
   1   8 -33    1.55    2.16
   1   8 -33   -0.45    3.35
  -1  -9  33   14.46    2.91
   1   9 -33   11.96    2.54
   1   9 -33   11.64    2.60
   1   9 -33    9.24    2.31
  -1 -10  33   -2.14    1.43
   1  10 -33    0.67    2.12
   1  10 -33    2.86    1.90
   1  10 -33   -3.53    1.83
  -1  13  32   -1.27    1.49
   1 -13 -32   -0.68    2.00
  -1  12  32    0.82    2.00
   1 -12 -32    0.62    1.50
   1 -12 -32    2.67    2.16
  -1  11  32    0.92    1.90
   1 -11 -32    2.34    2.12
   1 -11 -32   -1.23    1.33
  -1  10  32    4.25    2.03
   1 -10 -32   -0.35    1.32
   1 -10 -32    3.02    2.08
  -1   9  32    3.52    1.99
   1  -9 -32    1.56    1.45
   1  -9 -32   -3.90    1.92
  -1   8  32    4.55    1.98
   1  -8 -32    2.34    2.15
   1  -8 -32    6.42    1.80
  -1   7  32    0.04    1.85
   1  -7 -32    6.18    1.70
   1  -7 -32    2.24    2.07
  -1   6  32    4.43    1.91
   1  -6 -32    1.82    2.01
   1  -6 -32    1.93    1.52
  -1   5  32    2.30    1.80
   1  -5 -32    0.13    1.35
   1  -5 -32    3.91    2.10
  -1   4  32    3.23    1.79
   1  -4 -32    1.63    1.47
   1  -4 -32    2.59    2.13
  -1   3  32    5.28    1.78
   1  -3 -32   -2.55    1.76
   1  -3 -32   -0.65    1.12
  -1   2  32   -0.34    1.95
  -1   2  32    0.27    1.54
   1  -2 -32   -0.32    1.33
   1  -2 -32   -2.82    1.79
  -1   1  32   -2.92    1.82
  -1   1  32   -1.13    1.34
   1  -1 -32   -3.33    1.75
   1  -1 -32   -0.56    1.13
  -1   0  32    1.57    1.61
  -1   0  32    1.85    2.02
   1   0 -32   -2.72    1.24
   1   0 -32    1.52    1.55
  -1  -1  32    0.88    1.47
  -1  -1  32   -0.66    1.50
   1   1 -32   -2.05    1.83
   1   1 -32    0.03    1.20
  -1  -2  32   -1.60    1.38
  -1  -2  32    0.12    2.07
   1   2 -32   -1.78    1.32
   1   2 -32   -0.87    1.91
  -1  -3  32    0.01    1.49
  -1  -3  32   -3.62    1.22
   1   3 -32    0.56    1.42
   1   3 -32    1.11    1.93
  -1  -4  32    4.90    2.28
  -1  -4  32    4.61    1.57
   1   4 -32    3.59    2.59
   1   4 -32    2.86    2.16
   1   4 -32    6.38    2.25
  -1  -5  32    2.06    2.15
   1   5 -32    0.61    1.92
   1   5 -32    0.57    1.78
  -1  -6  32    2.01    2.08
   1   6 -32    0.67    1.46
   1   6 -32    1.23    1.85
   1   6 -32    0.86    1.88
  -1  -7  32    1.82    2.02
   1   7 -32    3.58    2.13
   1   7 -32    1.57    1.73
   1   7 -32    0.71    1.94
  -1  -8  32    2.98    2.27
   1   8 -32   -0.03    2.00
   1   8 -32    3.30    2.18
   1   8 -32    9.62    2.09
  -1  -9  32   -2.32    2.16
  -1  -9  32   -1.63    2.03
   1   9 -32    3.17    2.18
   1   9 -32    0.23    1.85
   1   9 -32   -1.15    1.61
  -1 -10  32   -0.23    1.92
  -1 -10  32    1.98    1.77
   1  10 -32    0.83    1.77
   1  10 -32    2.02    2.08
   1  10 -32   -2.68    1.77
  -1 -11  32   -0.02    1.61
  -1 -11  32   -1.92    1.64
   1  11 -32   -2.40    1.89
   1  11 -32   -0.47    1.86
   1  11 -32    3.45    1.98
  -1 -12  32    2.74    1.87
  -1 -12  32    2.24    1.70
   1  12 -32    1.93    1.71
   1  12 -32   -0.35    1.91
   1  12 -32    2.30    2.17
  -1 -13  32   -0.74    1.95
   1  13 -32   -2.40    1.80
   1  13 -32   -1.69    2.05
  -1  15  31   -0.26    2.00
   1 -15 -31    0.01    1.76
   1 -15 -31   -0.16    2.08
  -1  14  31    0.85    1.58
   1 -14 -31    1.22    2.11
   1 -14 -31   -0.28    1.70
  -1  13  31    4.02    2.16
   1 -13 -31    3.48    1.72
   1 -13 -31    1.42    2.00
  -1  12  31    1.94    2.01
   1 -12 -31    4.41    2.26
   1 -12 -31   -1.48    1.61
  -1  11  31   -0.49    1.79
   1 -11 -31   -0.88    1.50
   1 -11 -31   -1.77    1.45
  -1  10  31    2.34    1.90
   1 -10 -31   -0.46    1.89
   1 -10 -31   -1.42    1.46
  -1   9  31    0.85    1.84
   1  -9 -31   -1.16    1.42
   1  -9 -31   -1.24    1.27
  -1   8  31    1.20    1.79
   1  -8 -31    3.28    1.32
   1  -8 -31   -3.43    1.76
  -1   7  31    3.93    1.92
   1  -7 -31    5.25    2.23
   1  -7 -31    2.70    1.60
  -1   6  31    0.42    1.57
   1  -6 -31   -0.13    1.84
   1  -6 -31   -2.32    1.25
  -1   5  31   -0.47    1.56
   1  -5 -31    2.38    1.99
   1  -5 -31   -1.01    1.13
  -1   4  31    0.81    1.57
   1  -4 -31    0.44    1.83
   1  -4 -31    2.44    1.46
  -1   3  31   -0.45    1.86
  -1   3  31    0.30    1.53
   1  -3 -31   -1.33    1.76
   1  -3 -31    0.02    1.16
  -1   2  31    0.86    1.47
  -1   2  31    1.29    1.56
   1  -2 -31    1.14    1.41
   1  -2 -31    4.62    2.08
  -1   1  31    0.10    2.03
  -1   1  31    2.10    1.40
   1  -1 -31    1.83    1.92
   1  -1 -31    1.32    1.34
  -1   0  31    1.57    1.52
  -1   0  31    0.59    1.97
   1   0 -31   -1.09    1.27
   1   0 -31   -0.74    1.79
  -1  -1  31    2.84    1.67
  -1  -1  31    1.45    1.22
   1   1 -31   -2.05    1.54
   1   1 -31    1.10    1.41
   1   1 -31   -1.37    1.77
  -1  -2  31    3.21    2.10
  -1  -2  31    1.03    1.27
   1   2 -31    1.87    1.96
   1   2 -31    2.96    1.29
   1   2 -31    3.32    1.46
  -1  -3  31    2.69    1.58
  -1  -3  31    1.92    1.25
   1   3 -31   -0.11    1.78
   1   3 -31   -0.67    1.28
   1   3 -31    0.27    1.59
  -1  -4  31    2.47    2.09
  -1  -4  31    2.69    1.26
   1   4 -31    0.40    1.89
   1   4 -31    0.38    1.73
   1   4 -31    1.49    1.39
  -1  -5  31   -4.05    2.24
  -1  -5  31    4.02    2.14
  -1  -5  31    3.03    1.33
   1   5 -31    1.02    1.49
   1   5 -31    2.14    1.90
   1   5 -31    0.76    1.36
  -1  -6  31    1.26    1.75
  -1  -6  31    1.04    1.56
   1   6 -31    1.71    1.40
   1   6 -31   -0.78    1.77
   1   6 -31    2.68    1.87
   1   6 -31    1.24    1.90
  -1  -7  31    7.44    2.03
  -1  -7  31    6.50    2.35
   1   7 -31    4.20    2.13
   1   7 -31    3.34    2.05
   1   7 -31    3.59    1.59
   1   7 -31    2.06    1.88
  -1  -8  31   -2.62    1.43
  -1  -8  31    1.11    2.09
   1   8 -31   -3.20    1.64
   1   8 -31    0.42    1.43
   1   8 -31    0.28    1.82
   1   8 -31    0.56    1.75
  -1  -9  31    2.47    2.16
  -1  -9  31   -0.96    1.46
   1   9 -31    1.35    2.01
   1   9 -31   -1.42    1.71
   1   9 -31    2.07    1.48
   1   9 -31   -0.64    1.81
  -1 -10  31    0.01    1.59
  -1 -10  31    0.03    1.97
   1  10 -31    3.93    1.99
   1  10 -31   -0.20    1.98
   1  10 -31    0.17    1.47
   1  10 -31    1.83    1.97
  -1 -11  31    0.98    1.73
  -1 -11  31   -1.48    1.41
   1  11 -31    0.39    1.60
   1  11 -31    2.30    1.44
   1  11 -31    4.37    1.87
   1  11 -31    0.01    1.87
  -1 -12  31    3.25    1.67
  -1 -12  31   -1.13    2.03
   1  12 -31    1.02    1.44
   1  12 -31   -0.03    1.78
   1  12 -31    1.01    1.80
   1  12 -31    1.31    1.56
  -1 -13  31    2.28    1.80
  -1 -13  31    0.64    1.91
   1  13 -31    1.16    1.73
   1  13 -31    0.77    1.96
   1  13 -31    2.81    1.80
   1  13 -31   -0.81    2.12
  -1 -14  31    0.81    2.01
  -1 -14  31   -0.69    2.02
   1  14 -31    0.13    1.86
   1  14 -31    2.77    2.07
   1  14 -31   -1.48    1.42
  -1 -15  31    0.69    1.94
  -1 -15  31    0.03    2.07
   1  15 -31    0.31    1.67
   1  15 -31   -4.74    1.79
   1  15 -31   -3.46    1.77
  -1  17  30    1.75    2.10
   1 -17 -30   -1.53    1.74
  -1  16  30   -3.44    1.71
   1 -16 -30    1.82    2.11
   1 -16 -30   -1.24    1.52
  -1  15  30    1.42    1.58
   1 -15 -30   -1.11    1.45
   1 -15 -30   -2.00    1.89
  -1  14  30    3.64    2.14
   1 -14 -30    4.60    1.71
   1 -14 -30    4.04    2.23
  -1  13  30   -0.62    1.84
   1 -13 -30    0.80    1.31
   1 -13 -30   -3.15    1.20
  -1  12  30    3.69    2.08
   1 -12 -30    1.12    2.05
   1 -12 -30    2.89    1.54
  -1  11  30   -0.03    1.78
   1 -11 -30   -0.60    1.36
   1 -11 -30   -0.76    1.82
  -1  10  30   -0.10    1.83
   1 -10 -30    0.73    1.35
   1 -10 -30   -3.08    1.69
  -1   9  30    1.94    1.75
   1  -9 -30    2.10    2.02
   1  -9 -30   -0.34    1.41
  -1   8  30    0.57    1.69
   1  -8 -30    2.79    1.52
   1  -8 -30   -0.49    1.37
  -1   7  30    1.90    1.68
   1  -7 -30    1.51    1.30
   1  -7 -30   -2.38    1.73
  -1   6  30   -0.83    1.50
   1  -6 -30   -1.77    1.28
   1  -6 -30    2.75    1.92
  -1   5  30   -0.09    1.51
   1  -5 -30   -0.35    1.76
   1  -5 -30   -1.00    1.26
  -1   4  30    5.38    1.77
  -1   4  30    0.61    1.91
   1  -4 -30    2.13    1.45
   1  -4 -30    2.46    1.91
  -1   3  30    0.47    1.47
  -1   3  30    0.92    1.41
   1  -3 -30   -0.94    1.06
   1  -3 -30    0.36    1.34
  -1   2  30    2.58    1.51
  -1   2  30    1.02    1.90
   1  -2 -30    3.45    1.81
   1  -2 -30    3.69    1.91
   1  -2 -30    3.57    1.49
  -1   1  30    1.99    1.61
  -1   1  30    2.81    2.05
   1  -1 -30   -0.43    1.26
   1  -1 -30    1.64    1.75
   1  -1 -30    2.64    1.47
  -1   0  30    4.34    2.07
  -1   0  30    2.91    1.45
   1   0 -30    2.20    1.56
   1   0 -30    0.12    1.11
   1   0 -30    1.28    1.84
  -1  -1  30    6.58    2.14
  -1  -1  30   -1.64    1.11
   1   1 -30    1.29    1.30
   1   1 -30    1.67    1.56
   1   1 -30   -0.39    1.70
  -1  -2  30    3.22    2.04
  -1  -2  30    2.29    1.32
   1   2 -30    1.28    1.88
   1   2 -30    2.72    1.67
   1   2 -30    2.61    1.41
  -1  -3  30    0.44    1.33
  -1  -3  30    0.69    1.88
  -1  -3  30   -0.04    1.46
   1   3 -30   -1.38    1.18
   1   3 -30   -1.31    1.64
   1   3 -30   -1.91    1.52
  -1  -4  30    2.69    1.71
  -1  -4  30    5.08    1.46
  -1  -4  30    1.78    1.99
   1   4 -30    3.52    1.50
   1   4 -30    3.07    1.91
   1   4 -30    1.03    1.50
  -1  -5  30    1.80    1.63
  -1  -5  30   -3.94    1.68
  -1  -5  30    1.18    1.21
   1   5 -30   -1.46    1.80
   1   5 -30   -0.44    1.66
   1   5 -30   -0.40    1.36
   1   5 -30    0.03    1.49
  -1  -6  30    1.60    1.52
  -1  -6  30   -1.46    1.33
  -1  -6  30   -2.75    0.99
   1   6 -30    0.85    1.50
   1   6 -30   -0.99    1.71
   1   6 -30    0.54    1.88
   1   6 -30   -1.73    1.09
  -1  -7  30   -0.95    1.56
  -1  -7  30    1.82    1.92
   1   7 -30   -2.32    1.37
   1   7 -30   -1.82    1.34
   1   7 -30    0.47    1.81
   1   7 -30    1.23    1.83
  -1  -8  30    2.33    1.93
  -1  -8  30    1.76    1.50
   1   8 -30   -2.90    1.59
   1   8 -30   -0.66    1.10
   1   8 -30   -4.03    1.54
   1   8 -30    0.05    1.79
  -1  -9  30    1.17    1.81
  -1  -9  30    1.36    1.56
   1   9 -30    1.98    1.91
   1   9 -30    1.67    1.92
   1   9 -30    6.88    2.05
   1   9 -30   -0.59    1.45
  -1 -10  30    0.47    1.59
  -1 -10  30   -1.03    1.67
   1  10 -30    1.15    1.42
   1  10 -30   -1.59    1.34
   1  10 -30   -0.77    1.76
   1  10 -30    0.08    1.44
  -1 -11  30    3.17    1.51
  -1 -11  30    2.22    1.81
   1  11 -30    0.66    1.30
   1  11 -30    0.19    1.80
   1  11 -30   -0.11    1.65
   1  11 -30    2.39    2.03
  -1 -12  30   -0.55    1.84
  -1 -12  30    4.79    1.59
   1  12 -30    2.78    1.94
   1  12 -30    1.19    1.95
   1  12 -30    1.96    2.07
   1  12 -30    2.28    1.40
  -1 -13  30    1.06    1.74
  -1 -13  30    3.08    1.94
   1  13 -30   -0.18    1.96
   1  13 -30    1.98    1.38
   1  13 -30   -2.93    1.56
   1  13 -30    0.12    1.79
  -1 -14  30    5.72    2.34
  -1 -14  30    5.67    2.06
   1  14 -30    6.00    2.11
   1  14 -30   -0.29    2.05
   1  14 -30    2.95    1.54
   1  14 -30    5.15    2.21
  -1 -15  30    1.95    2.00
  -1 -15  30    0.80    1.83
   1  15 -30   -0.69    1.68
   1  15 -30    0.14    1.90
   1  15 -30    0.35    2.12
  -1 -16  30    0.83    1.90
  -1 -16  30    0.48    1.92
   1  16 -30   -1.21    1.71
   1  16 -30    2.81    2.28
  -1 -17  30    1.78    1.93
  -1 -17  30   -0.48    1.90
   1  17 -30    1.36    1.71
   1  17 -30    2.40    2.07
  -1  18  29    2.31    2.14
   1 -18 -29    1.73    1.43
  -1  17  29    0.38    1.50
   1 -17 -29   -4.26    1.68
  -1  16  29    1.42    1.92
   1 -16 -29   -1.89    1.55
   1 -16 -29    2.43    1.99
  -1  15  29    0.50    1.96
   1 -15 -29   -0.95    1.42
   1 -15 -29   -1.49    1.86
  -1  14  29    2.92    1.93
   1 -14 -29    1.36    1.44
   1 -14 -29   -1.38    1.69
  -1  13  29    0.67    1.86
   1 -13 -29    1.69    1.32
   1 -13 -29   -0.49    1.37
  -1  12  29   -1.59    1.73
   1 -12 -29   -2.65    1.70
   1 -12 -29   -2.14    1.22
  -1  11  29    1.68    1.90
   1 -11 -29   -0.12    1.83
   1 -11 -29   -1.32    1.42
  -1  10  29    0.66    1.76
   1 -10 -29    0.22    1.42
   1 -10 -29    3.22    1.59
  -1   9  29    4.94    1.92
   1  -9 -29    3.85    2.04
   1  -9 -29    5.92    1.62
  -1   8  29    0.41    1.74
   1  -8 -29    0.89    1.13
   1  -8 -29   -0.02    1.78
  -1   7  29    0.08    1.62
   1  -7 -29   -0.62    1.36
   1  -7 -29   -0.44    1.31
  -1   6  29    0.31    1.51
   1  -6 -29    1.25    1.14
   1  -6 -29   -1.33    1.66
  -1   5  29   -0.26    1.35
  -1   5  29    0.47    1.53
   1  -5 -29   -0.46    1.22
   1  -5 -29    0.59    1.50
   1  -5 -29    0.42    1.74
  -1   4  29    1.37    1.40
  -1   4  29    0.17    1.47
   1  -4 -29    1.51    1.41
   1  -4 -29    1.13    1.38
   1  -4 -29    0.79    1.29
  -1   3  29    0.97    1.51
  -1   3  29   -0.68    1.69
   1  -3 -29   -0.76    1.66
   1  -3 -29    1.70    1.34
   1  -3 -29   -0.34    1.05
  -1   2  29    0.64    1.85
  -1   2  29    1.19    1.43
   1  -2 -29    0.29    1.71
   1  -2 -29   -1.16    1.12
   1  -2 -29   -0.16    1.23
  -1   1  29    1.14    1.85
  -1   1  29    1.59    1.57
   1  -1 -29    3.20    1.38
   1  -1 -29    2.53    1.87
   1  -1 -29    3.13    1.47
  -1   0  29    0.08    1.30
  -1   0  29    1.56    1.35
   1   0 -29    1.07    1.47
   1   0 -29    1.67    1.29
   1   0 -29   -1.00    1.67
  -1  -1  29   -0.26    1.81
  -1  -1  29    1.23    1.25
   1   1 -29   -0.65    0.96
   1   1 -29    0.02    1.31
   1   1 -29    0.50    1.38
  -1  -2  29    1.98    1.50
  -1  -2  29    4.00    2.04
  -1  -2  29    1.68    1.42
   1   2 -29    3.06    1.33
   1   2 -29    2.01    1.39
   1   2 -29   -0.59    1.68
  -1  -3  29    1.67    1.88
  -1  -3  29   -0.63    1.29
  -1  -3  29    2.88    1.50
   1   3 -29    0.00    1.32
   1   3 -29   -0.16    1.21
   1   3 -29    0.41    1.45
  -1  -4  29   -1.86    1.12
  -1  -4  29    0.17    1.40
  -1  -4  29   -1.23    1.71
   1   4 -29   -0.32    1.49
   1   4 -29    1.43    1.67
   1   4 -29    0.43    1.73
   1   4 -29    1.01    1.30
  -1  -5  29    0.86    1.20
  -1  -5  29    2.11    1.63
  -1  -5  29   -0.11    1.71
   1   5 -29   -1.73    1.22
   1   5 -29    0.11    1.68
   1   5 -29    1.50    1.49
   1   5 -29    0.94    1.31
  -1  -6  29   -1.07    1.35
  -1  -6  29    0.81    1.31
  -1  -6  29   -2.35    1.03
   1   6 -29    0.36    1.16
   1   6 -29    2.63    1.88
   1   6 -29   -0.78    1.55
   1   6 -29    1.17    1.70
  -1  -7  29    0.18    1.74
  -1  -7  29   -0.58    1.02
  -1  -7  29   -1.10    1.54
   1   7 -29   -1.40    1.21
   1   7 -29   -0.61    1.30
   1   7 -29   -1.61    1.60
   1   7 -29    2.50    1.56
  -1  -8  29   -1.14    1.60
  -1  -8  29   -0.53    1.72
   1   8 -29    4.69    1.95
   1   8 -29    0.24    1.69
   1   8 -29    0.62    1.55
   1   8 -29   -0.28    1.11
  -1  -9  29    4.63    1.79
  -1  -9  29   12.10    2.43
   1   9 -29    5.50    1.81
   1   9 -29    7.19    1.97
   1   9 -29    9.18    1.82
   1   9 -29    7.82    2.15
  -1 -10  29    0.67    1.65
  -1 -10  29    0.05    1.71
   1  10 -29   -1.37    1.73
   1  10 -29   -0.66    1.57
   1  10 -29   -0.75    1.15
   1  10 -29    0.25    1.89
  -1 -11  29    2.80    1.96
  -1 -11  29    4.21    1.65
   1  11 -29   -0.46    1.61
   1  11 -29    0.16    1.94
   1  11 -29    0.53    1.20
   1  11 -29   -1.23    1.59
  -1 -12  29    1.54    1.42
  -1 -12  29   -1.35    1.49
   1  12 -29    1.44    1.48
   1  12 -29   -1.80    1.81
   1  12 -29    1.30    1.72
   1  12 -29   -0.48    1.63
  -1 -13  29   -0.19    1.67
  -1 -13  29   -0.01    1.60
   1  13 -29   -1.65    1.77
   1  13 -29    1.36    1.64
   1  13 -29    0.98    1.35
   1  13 -29   -0.80    1.66
  -1 -14  29    1.44    1.75
  -1 -14  29    2.04    1.88
   1  14 -29   -1.22    1.66
   1  14 -29    2.33    1.77
   1  14 -29    1.16    2.07
  -1 -15  29    2.31    1.83
  -1 -15  29    2.18    1.94
   1  15 -29   -3.13    1.86
   1  15 -29   -0.32    1.74
  -1 -16  29    0.63    1.87
  -1 -16  29    0.83    1.81
   1  16 -29    0.07    2.11
   1  16 -29   -2.34    1.71
  -1 -17  29    1.67    2.01
  -1 -17  29    2.84    1.85
   1  17 -29   -1.35    1.92
   1  17 -29    0.37    2.20
  -1 -18  29    3.16    1.90
  -1 -18  29   -1.29    1.88
   1  18 -29    2.11    2.07
   1  18 -29   -0.84    1.52
  -1  20  28   -0.22    1.51
   1 -20 -28   -0.26    1.95
  -1  19  28   -0.40    2.74
  -1  19  28    1.67    2.10
   1 -19 -28    0.90    1.68
  -1  18  28    0.85    1.37
  -1  18  28    0.56    2.00
   1 -18 -28   -1.65    1.25
  -1  17  28   -0.79    1.41
  -1  17  28    4.81    2.21
   1 -17 -28   -0.87    1.50
  -1  16  28    0.62    1.18
  -1  16  28    2.24    2.01
   1 -16 -28   -1.55    1.79
   1 -16 -28    1.19    1.69
  -1  15  28   -0.48    1.82
  -1  15  28   -0.97    1.25
   1 -15 -28   -0.75    1.81
   1 -15 -28   -0.96    1.59
  -1  14  28    1.49    1.47
  -1  14  28    3.46    1.23
   1 -14 -28    3.09    1.66
   1 -14 -28   -1.95    1.80
  -1  13  28    1.56    1.89
  -1  13  28    2.08    1.32
   1 -13 -28    1.06    1.48
   1 -13 -28   -0.34    1.75
  -1  12  28    0.22    1.74
  -1  12  28    0.91    1.18
   1 -12 -28   -0.44    1.71
   1 -12 -28    1.05    1.56
  -1  11  28    5.30    1.38
  -1  11  28    8.10    2.20
   1 -11 -28    7.40    2.22
   1 -11 -28    7.99    1.83
  -1  10  28    2.70    1.43
  -1  10  28    0.15    1.16
   1 -10 -28    0.08    1.71
   1 -10 -28    2.04    1.30
  -1   9  28    4.01    1.29
  -1   9  28    5.84    2.00
   1  -9 -28    5.27    1.68
   1  -9 -28    3.58    1.55
  -1   8  28    1.51    0.88
  -1   8  28    0.25    1.56
   1  -8 -28    0.34    1.32
   1  -8 -28   -0.10    1.74
  -1   7  28    0.37    0.98
  -1   7  28    0.65    1.19
   1  -7 -28    0.85    1.18
   1  -7 -28   -0.08    1.76
   1  -7 -28   -0.42    1.18
  -1   6  28   -0.80    1.08
  -1   6  28   -2.35    1.34
   1  -6 -28   -0.21    1.23
   1  -6 -28   -0.73    1.22
   1  -6 -28   -1.71    1.57
  -1   5  28    2.57    1.60
  -1   5  28    3.22    1.93
  -1   5  28    1.48    1.13
   1  -5 -28    0.65    1.20
   1  -5 -28    2.00    1.77
   1  -5 -28    1.96    1.34
  -1   4  28    1.86    1.52
  -1   4  28    0.56    1.78
   1  -4 -28    0.90    1.11
   1  -4 -28    0.56    1.23
   1  -4 -28    0.30    1.69
  -1   3  28   -0.85    1.72
  -1   3  28   -0.04    1.44
   1  -3 -28    2.24    1.30
   1  -3 -28   -1.47    1.53
   1  -3 -28    0.13    1.30
  -1   2  28   -0.46    1.77
  -1   2  28    2.35    1.43
   1  -2 -28   -0.12    1.25
   1  -2 -28    0.03    1.27
   1  -2 -28   -0.82    1.14
  -1   1  28    8.05    1.72
  -1   1  28    8.62    2.22
   1  -1 -28    4.01    1.91
   1  -1 -28    3.49    1.51
   1  -1 -28    6.25    1.56
  -1   0  28   -0.27    1.71
  -1   0  28    4.46    1.49
   1   0 -28    2.12    1.34
   1   0 -28    2.03    1.72
   1   0 -28    0.73    1.22
  -1  -1  28    9.12    1.70
  -1  -1  28    5.52    2.12
   1   1 -28    5.53    1.54
   1   1 -28    6.75    1.70
   1   1 -28    7.45    2.04
  -1  -2  28   -0.97    1.14
  -1  -2  28   -2.10    1.14
  -1  -2  28   -0.03    1.29
   1   2 -28   -0.33    1.20
   1   2 -28    2.14    1.51
   1   2 -28   -1.64    1.53
  -1  -3  28   -0.77    1.63
  -1  -3  28    0.76    1.06
  -1  -3  28    0.09    1.18
   1   3 -28   -2.90    1.35
   1   3 -28    0.79    1.18
   1   3 -28   -0.55    1.19
  -1  -4  28    0.09    1.20
  -1  -4  28    1.38    1.04
  -1  -4  28    0.45    1.21
   1   4 -28    1.30    1.68
   1   4 -28   -3.45    1.48
   1   4 -28    0.17    1.28
   1   4 -28   -1.47    0.91
  -1  -5  28    4.37    1.24
  -1  -5  28    3.99    1.51
  -1  -5  28    2.53    1.83
   1   5 -28    0.88    1.33
   1   5 -28    2.18    1.22
   1   5 -28    1.07    1.61
   1   5 -28   -0.92    1.51
  -1  -6  28   -2.96    1.41
  -1  -6  28    1.66    1.39
  -1  -6  28    2.42    1.06
   1   6 -28   -1.08    1.19
   1   6 -28   -2.35    1.59
   1   6 -28    0.21    1.69
   1   6 -28   -0.89    1.29
  -1  -7  28    2.27    1.17
  -1  -7  28    1.29    1.84
  -1  -7  28   -2.14    1.28
   1   7 -28   -0.08    1.64
   1   7 -28    0.16    1.60
   1   7 -28   -3.09    1.14
   1   7 -28    0.37    1.21
  -1  -8  28    1.58    1.68
  -1  -8  28   -1.49    0.89
  -1  -8  28   -0.51    1.69
   1   8 -28    0.17    1.41
   1   8 -28   -0.95    1.59
   1   8 -28    1.19    1.81
   1   8 -28   -0.30    1.12
  -1  -9  28    4.13    1.90
  -1  -9  28    5.36    2.15
   1   9 -28    4.94    1.97
   1   9 -28    5.31    1.57
   1   9 -28    9.01    1.94
   1   9 -28    6.39    2.14
  -1 -10  28    0.85    1.78
  -1 -10  28    2.19    1.83
   1  10 -28   -0.57    1.76
   1  10 -28    0.45    1.22
   1  10 -28    1.73    1.71
   1  10 -28    2.17    1.68
  -1 -11  28    8.66    1.94
  -1 -11  28    5.29    2.05
   1  11 -28    8.24    2.10
   1  11 -28    7.11    2.17
   1  11 -28    4.82    2.10
   1  11 -28    5.85    1.72
  -1 -12  28    1.42    1.64
  -1 -12  28   -0.06    1.40
   1  12 -28    1.34    1.53
   1  12 -28    1.58    1.64
   1  12 -28   -1.28    1.65
   1  12 -28   -0.59    1.40
  -1 -13  28    1.88    1.67
  -1 -13  28   -0.26    1.65
   1  13 -28   -1.14    1.29
   1  13 -28    1.27    1.68
  -1 -14  28    2.89    1.87
  -1 -14  28   -2.31    1.50
   1  14 -28   -2.82    1.55
   1  14 -28   -0.02    1.53
  -1 -15  28    0.22    1.78
  -1 -15  28    0.82    1.78
   1  15 -28   -0.26    1.41
   1  15 -28    1.03    1.72
  -1 -16  28    1.24    1.73
  -1 -16  28   -0.32    1.81
   1  16 -28   -1.99    1.59
   1  16 -28    0.14    2.00
  -1 -17  28    3.01    1.99
  -1 -17  28    1.05    1.94
   1  17 -28    2.04    1.85
   1  17 -28   -2.08    1.99
  -1 -18  28   -0.66    1.74
  -1 -18  28    4.37    1.92
   1  18 -28    0.61    1.85
   1  18 -28   -1.90    2.04
  -1 -19  28    1.10    1.91
  -1 -19  28    1.11    1.83
   1  19 -28    0.06    1.57
   1  19 -28    0.16    1.89
  -1 -20  28   -3.04    1.80
  -1 -20  28    3.70    2.13
   1  20 -28   -1.74    2.06
   1  20 -28   -0.13    1.80
  -1  21  27    3.28    1.89
  -1  21  27   -0.25    2.18
   1 -21 -27   -2.77    1.71
  -1  20  27   -1.68    2.00
  -1  20  27   -1.53    1.31
   1 -20 -27    1.78    2.04
  -1  19  27   -3.67    1.73
  -1  19  27   -0.73    1.54
   1 -19 -27   -0.89    1.59
  -1  18  27   -1.01    1.39
  -1  18  27    2.29    2.01
   1 -18 -27    1.16    1.37
  -1  17  27    1.53    1.27
  -1  17  27   -0.53    1.42
   1 -17 -27    0.63    1.50
  -1  16  27    0.59    1.28
  -1  16  27   -1.16    1.24
   1 -16 -27   -1.43    1.58
   1 -16 -27   -1.51    1.26
  -1  15  27   -0.46    1.19
  -1  15  27    2.68    1.87
   1 -15 -27   -1.47    1.51
   1 -15 -27    0.29    1.87
  -1  14  27   -1.28    1.73
  -1  14  27   -0.10    1.19
   1 -14 -27    0.11    1.78
   1 -14 -27    1.90    1.57
  -1  13  27   -0.57    1.12
  -1  13  27   -0.99    1.71
   1 -13 -27    3.42    1.55
   1 -13 -27   -1.65    1.67
  -1  12  27    0.21    1.72
  -1  12  27   -0.96    1.04
   1 -12 -27    0.15    1.30
   1 -12 -27    1.97    1.35
  -1  11  27    5.52    1.37
  -1  11  27    5.16    1.65
   1 -11 -27    6.21    1.60
   1 -11 -27    3.47    1.95
  -1  10  27   -0.07    1.05
  -1  10  27    0.53    1.72
   1 -10 -27   -0.74    1.71
   1 -10 -27    1.24    1.29
   1 -10 -27    1.35    1.23
  -1   9  27   15.56    2.56
  -1   9  27   21.80    2.03
   1  -9 -27   17.72    2.38
   1  -9 -27   18.01    2.74
   1  -9 -27   16.36    2.12
  -1   8  27    0.78    1.59
  -1   8  27    1.37    0.97
   1  -8 -27    1.02    1.31
   1  -8 -27   -0.39    1.14
   1  -8 -27    0.08    1.19
  -1   7  27    0.89    1.47
  -1   7  27   -0.12    0.90
   1  -7 -27    3.04    1.42
   1  -7 -27    2.56    1.82
   1  -7 -27   -0.13    1.19
  -1   6  27    0.78    0.89
  -1   6  27   -0.75    1.43
  -1   6  27    4.46    1.89
   1  -6 -27   -0.43    1.21
   1  -6 -27   -1.12    1.15
   1  -6 -27   -0.28    1.74
  -1   5  27    3.08    1.81
  -1   5  27    3.95    1.10
  -1   5  27    4.67    1.67
   1  -5 -27    3.06    1.84
   1  -5 -27    5.28    1.54
   1  -5 -27    7.04    1.39
  -1   4  27    0.76    0.90
  -1   4  27   -1.45    1.28
  -1   4  27    2.96    1.85
   1  -4 -27   -0.22    1.21
   1  -4 -27   -1.85    1.15
   1  -4 -27    0.01    0.99
  -1   3  27    1.34    1.47
  -1   3  27    1.56    0.90
  -1   3  27    2.31    1.85
   1  -3 -27   -0.49    1.57
   1  -3 -27   -0.03    1.22
   1  -3 -27    2.86    1.41
  -1   2  27   -0.56    1.62
  -1   2  27    0.04    0.81
  -1   2  27    0.73    1.32
   1  -2 -27   -0.06    1.23
   1  -2 -27   -0.63    1.12
   1  -2 -27   -0.36    1.60
  -1   1  27   20.52    1.83
  -1   1  27   18.20    2.32
  -1   1  27   17.42    2.56
   1  -1 -27   14.63    2.16
   1  -1 -27   20.05    2.21
   1  -1 -27   16.04    2.57
  -1   0  27    2.33    1.84
  -1   0  27    3.97    0.94
  -1   0  27    1.79    1.23
   1   0 -27    0.71    1.39
   1   0 -27    4.25    1.33
   1   0 -27   -0.88    1.18
  -1  -1  27   21.11    1.77
  -1  -1  27   17.34    2.13
  -1  -1  27   16.09    2.18
  -1  -1  27   14.24    2.58
   1   1 -27   18.24    2.63
   1   1 -27   14.30    1.99
   1   1 -27   17.56    2.28
  -1  -2  27    0.66    1.08
  -1  -2  27   -2.94    1.27
  -1  -2  27    1.08    1.26
   1   2 -27   -0.48    1.11
   1   2 -27    1.18    1.65
   1   2 -27   -0.10    1.37
  -1  -3  27    4.87    1.84
  -1  -3  27    1.22    1.36
  -1  -3  27    1.25    1.15
   1   3 -27    2.09    1.52
   1   3 -27    0.04    1.20
   1   3 -27    0.20    1.57
   1   3 -27    0.99    1.22
  -1  -4  27    0.72    1.30
  -1  -4  27   -0.78    1.17
  -1  -4  27    0.27    1.15
   1   4 -27    0.61    1.60
   1   4 -27   -1.45    1.12
   1   4 -27   -1.22    1.54
   1   4 -27   -1.39    1.44
  -1  -5  27    2.73    1.83
  -1  -5  27    2.31    1.58
  -1  -5  27    5.34    1.35
   1   5 -27    4.09    1.66
   1   5 -27    4.26    1.43
   1   5 -27    2.33    1.74
   1   5 -27    2.34    1.72
  -1  -6  27   -2.23    1.40
  -1  -6  27   -1.97    1.17
  -1  -6  27   -0.68    1.00
   1   6 -27   -1.38    1.24
   1   6 -27    1.39    1.59
   1   6 -27    1.00    1.39
   1   6 -27   -0.59    1.52
  -1  -7  27   -0.28    1.34
  -1  -7  27    1.63    1.04
  -1  -7  27    1.43    1.82
   1   7 -27    0.93    1.37
   1   7 -27    1.07    1.68
   1   7 -27    1.75    1.35
   1   7 -27    0.52    1.68
  -1  -8  27   -0.22    0.93
  -1  -8  27   -2.00    1.31
  -1  -8  27    0.48    1.81
   1   8 -27   -1.84    1.12
   1   8 -27    0.22    1.09
   1   8 -27   -3.72    1.42
   1   8 -27    0.31    1.60
  -1  -9  27   18.35    2.58
  -1  -9  27   13.52    2.57
  -1  -9  27   14.47    1.75
   1   9 -27   13.99    2.61
   1   9 -27   15.24    2.48
   1   9 -27   18.62    2.57
   1   9 -27   15.68    2.16
  -1 -10  27    3.09    1.86
  -1 -10  27    2.65    1.83
   1  10 -27   -0.16    1.73
   1  10 -27    2.69    1.70
   1  10 -27    3.24    1.38
   1  10 -27    0.15    1.27
  -1 -11  27    5.89    1.72
  -1 -11  27    2.48    1.70
   1  11 -27    2.64    1.91
   1  11 -27    6.68    1.84
   1  11 -27    9.13    1.72
   1  11 -27    5.54    1.96
  -1 -12  27   -1.40    1.48
  -1 -12  27    2.20    1.50
   1  12 -27   -1.00    1.79
   1  12 -27    0.70    1.52
  -1 -13  27    0.91    1.57
  -1 -13  27    6.15    1.95
   1  13 -27    0.00    1.65
   1  13 -27   -0.85    1.81
  -1 -14  27   -2.38    1.62
  -1 -14  27    0.64    1.70
   1  14 -27   -0.88    1.88
   1  14 -27    0.34    1.69
  -1 -15  27    0.21    1.78
  -1 -15  27   -0.61    1.61
   1  15 -27   -1.07    1.88
   1  15 -27   -1.80    1.58
  -1 -16  27    3.12    1.85
  -1 -16  27    0.96    1.72
   1  16 -27    2.10    2.06
   1  16 -27    0.63    1.68
  -1 -17  27   -0.21    2.05
  -1 -17  27   -1.09    1.64
   1  17 -27   -1.60    1.60
   1  17 -27    1.61    1.58
  -1 -18  27    2.93    1.93
  -1 -18  27    1.42    1.92
   1  18 -27   -1.45    1.98
   1  18 -27    0.53    1.77
  -1 -19  27    2.71    2.14
  -1 -19  27    4.93    2.02
   1  19 -27    1.22    1.75
   1  19 -27   -0.71    2.04
  -1 -20  27   -2.26    1.74
  -1 -20  27    4.15    2.11
   1  20 -27    0.28    1.58
   1  20 -27   -1.78    1.63
  -1 -21  27    1.88    1.99
  -1 -21  27    0.04    1.53
   1  21 -27    2.91    1.83
   1  21 -27   -4.29    1.92
  -1  22  26   -0.05    1.57
  -1  22  26   -0.67    1.41
   1 -22 -26    1.35    1.92
  -1  21  26    5.72    2.40
  -1  21  26    5.78    1.83
   1 -21 -26    2.03    1.88
  -1  20  26   -2.05    1.52
  -1  20  26    0.86    2.06
   1 -20 -26    0.03    1.90
  -1  19  26   -0.32    1.93
  -1  19  26   -0.68    1.21
   1 -19 -26   -0.65    1.54
  -1  18  26   -0.07    1.97
  -1  18  26   -1.45    1.14
   1 -18 -26    0.27    1.36
  -1  17  26   -2.23    1.24
  -1  17  26   -3.25    1.58
   1 -17 -26   -1.52    1.31
  -1  16  26    1.36    1.41
  -1  16  26    3.26    1.98
   1 -16 -26    1.17    1.43
   1 -16 -26   -1.66    1.30
  -1  15  26    0.83    1.84
  -1  15  26    1.66    1.39
   1 -15 -26   -0.93    1.79
   1 -15 -26    1.05    1.58
  -1  14  26    0.42    1.73
  -1  14  26    1.40    1.28
   1 -14 -26   -1.64    1.39
   1 -14 -26    1.12    1.80
  -1  13  26   -1.00    1.11
  -1  13  26   -0.57    1.29
   1 -13 -26    0.16    1.30
   1 -13 -26   -1.95    1.59
  -1  12  26   -0.63    1.62
  -1  12  26    0.01    0.92
   1 -12 -26    0.90    1.26
   1 -12 -26    0.03    1.28
  -1  11  26   11.93    2.33
  -1  11  26   13.31    1.77
   1 -11 -26   11.84    2.40
   1 -11 -26   13.79    1.97
   1 -11 -26   12.91    1.86
  -1  10  26    1.20    1.07
  -1  10  26    0.44    1.63
   1 -10 -26    1.24    1.82
   1 -10 -26    2.30    1.41
   1 -10 -26    1.90    1.25
  -1   9  26    0.96    1.59
  -1   9  26    0.94    0.94
   1  -9 -26    2.77    1.26
   1  -9 -26   -0.14    1.63
   1  -9 -26    3.80    1.32
  -1   8  26   -0.89    1.07
  -1   8  26    1.23    1.02
   1  -8 -26   -1.11    1.13
   1  -8 -26    0.50    1.33
   1  -8 -26    0.20    1.65
  -1   7  26   -0.85    0.85
  -1   7  26   -0.54    1.47
  -1   7  26   -0.23    1.17
   1  -7 -26    1.81    1.28
   1  -7 -26   -0.09    1.11
   1  -7 -26   -0.54    1.00
  -1   6  26    0.02    1.54
  -1   6  26    0.43    1.41
  -1   6  26   -0.06    0.89
   1  -6 -26    0.64    1.19
   1  -6 -26    2.12    1.14
   1  -6 -26    0.35    1.18
  -1   5  26   10.30    1.96
  -1   5  26    9.99    1.42
  -1   5  26   15.18    2.44
   1  -5 -26   12.84    1.81
   1  -5 -26   11.76    1.79
   1  -5 -26   12.31    2.31
  -1   4  26   -1.15    1.32
  -1   4  26   -0.66    1.57
  -1   4  26   -0.79    0.83
   1  -4 -26   -1.13    1.15
   1  -4 -26   -0.75    1.52
   1  -4 -26   -0.06    1.17
  -1   3  26   -0.64    0.79
  -1   3  26    1.93    1.39
  -1   3  26    1.22    1.39
   1  -3 -26    1.52    1.26
   1  -3 -26   -0.26    1.59
   1  -3 -26   -1.59    1.19
  -1   2  26    0.91    0.84
  -1   2  26    1.41    1.25
  -1   2  26    0.32    1.25
   1  -2 -26    0.43    1.19
   1  -2 -26    0.48    1.59
   1  -2 -26   -0.36    1.15
  -1   1  26    9.74    1.27
  -1   1  26    5.53    1.58
  -1   1  26    9.50    2.15
   1  -1 -26    7.69    1.69
   1  -1 -26    9.89    1.66
   1  -1 -26    8.10    1.73
  -1   0  26    4.36    1.53
  -1   0  26    6.84    1.92
  -1   0  26    1.93    0.83
   1   0 -26    5.62    1.83
   1   0 -26    2.41    1.42
   1   0 -26    1.46    1.07
  -1  -1  26    9.78    1.80
  -1  -1  26    8.86    1.63
  -1  -1  26    8.12    2.05
   1   1 -26    6.11    1.96
   1   1 -26    8.61    1.68
   1   1 -26   10.06    1.58
  -1  -2  26   -0.81    1.04
  -1  -2  26    0.52    1.26
  -1  -2  26   -0.37    1.13
   1   2 -26    2.59    1.65
   1   2 -26    1.16    1.20
   1   2 -26   -1.11    1.06
  -1  -3  26    1.99    1.49
  -1  -3  26    0.05    1.22
  -1  -3  26   -0.04    1.57
   1   3 -26    0.85    1.20
   1   3 -26    1.37    1.55
   1   3 -26    0.93    1.27
   1   3 -26    1.91    1.19
  -1  -4  26   -0.64    1.25
  -1  -4  26   -0.02    1.00
  -1  -4  26    2.88    1.52
   1   4 -26   -0.51    1.18
   1   4 -26    1.32    1.58
   1   4 -26    1.22    1.57
   1   4 -26    1.97    1.31
  -1  -5  26   10.38    1.93
  -1  -5  26   13.26    1.68
  -1  -5  26   14.40    2.46
   1   5 -26   10.16    2.15
   1   5 -26   12.40    1.98
   1   5 -26   12.43    1.90
   1   5 -26   10.68    2.20
  -1  -6  26    0.09    1.26
  -1  -6  26    2.25    1.76
  -1  -6  26    0.01    0.99
   1   6 -26    1.41    1.63
   1   6 -26    0.49    1.23
   1   6 -26   -0.39    1.50
   1   6 -26    1.67    1.56
  -1  -7  26    0.73    1.66
  -1  -7  26   -0.89    1.24
  -1  -7  26   -0.58    0.92
   1   7 -26   -0.37    1.22
   1   7 -26    1.94    1.60
   1   7 -26   -1.03    1.65
   1   7 -26   -0.35    1.25
  -1  -8  26    2.07    1.80
  -1  -8  26   -0.67    1.38
  -1  -8  26    0.59    1.02
   1   8 -26    0.99    1.35
   1   8 -26    0.14    1.54
   1   8 -26   -0.55    0.98
   1   8 -26   -1.55    1.56
  -1  -9  26    0.20    0.99
  -1  -9  26    3.88    1.86
  -1  -9  26    1.30    1.45
   1   9 -26    1.27    1.29
   1   9 -26   -0.30    1.63
   1   9 -26   -0.41    1.58
   1   9 -26   -1.86    1.40
  -1 -10  26    1.53    1.54
  -1 -10  26    0.64    0.96
  -1 -10  26    1.29    1.74
   1  10 -26    0.91    1.52
   1  10 -26    4.02    1.75
   1  10 -26    3.80    1.86
   1  10 -26    2.42    1.33
  -1 -11  26    7.15    1.92
  -1 -11  26   15.58    2.25
   1  11 -26   12.64    2.23
   1  11 -26    8.09    2.21
  -1 -12  26   -0.55    1.24
  -1 -12  26   -1.98    1.35
   1  12 -26   -0.06    1.77
   1  12 -26    0.93    1.58
  -1 -13  26    1.96    1.41
  -1 -13  26   -2.03    1.61
   1  13 -26   -1.29    1.67
   1  13 -26   -2.25    1.51
  -1 -14  26   -2.71    1.45
  -1 -14  26    2.04    1.77
   1  14 -26    0.45    1.53
   1  14 -26    1.37    1.84
  -1 -15  26    0.62    1.70
  -1 -15  26   -1.11    1.58
   1  15 -26   -1.81    1.69
   1  15 -26   -2.03    1.81
  -1 -16  26    2.94    1.89
  -1 -16  26    0.66    1.72
   1  16 -26    1.68    2.03
   1  16 -26   -0.99    1.61
  -1 -17  26   -1.87    1.63
  -1 -17  26   -0.95    1.69
   1  17 -26   -1.92    1.54
   1  17 -26   -1.88    1.87
  -1 -18  26   -0.72    1.65
  -1 -18  26   -0.44    1.74
   1  18 -26    1.54    1.94
   1  18 -26   -0.82    1.39
  -1 -19  26    1.23    1.75
  -1 -19  26    1.18    1.84
   1  19 -26   -1.23    1.84
   1  19 -26   -1.89    1.59
  -1 -20  26   -0.59    1.82
  -1 -20  26   -1.88    1.71
   1  20 -26   -2.70    1.53
   1  20 -26   -1.20    1.98
  -1 -21  26    2.90    1.85
  -1 -21  26   -0.01    2.06
   1  21 -26    0.63    2.01
   1  21 -26    6.45    1.98
  -1 -22  26    3.23    1.81
  -1 -22  26    0.19    2.04
   1  22 -26   -2.12    1.83
   1  22 -26   -0.62    2.14
  -1  23  25    0.43    1.70
  -1  23  25    5.22    2.36
   1 -23 -25    6.07    2.36
  -1  22  25   -1.57    1.47
  -1  22  25   -3.99    1.88
   1 -22 -25   -1.09    1.78
  -1  21  25    3.38    1.88
  -1  21  25   -2.44    1.91
   1 -21 -25    2.97    1.90
  -1  20  25   -0.12    1.38
  -1  20  25    0.03    1.48
   1 -20 -25   -1.05    1.54
  -1  19  25    6.88    1.88
  -1  19  25    6.03    1.68
   1 -19 -25    5.72    1.94
  -1  18  25    0.20    1.24
  -1  18  25    0.37    1.50
   1 -18 -25    0.52    1.38
  -1  17  25   -0.93    1.24
  -1  17  25    0.31    1.15
   1 -17 -25   -0.09    1.39
  -1  16  25    2.30    1.30
  -1  16  25    2.16    1.52
   1 -16 -25    3.30    1.97
   1 -16 -25   -1.58    1.54
  -1  15  25    5.21    2.02
  -1  15  25    3.77    1.49
   1 -15 -25    5.55    1.87
   1 -15 -25    3.38    1.98
  -1  14  25    1.74    1.80
  -1  14  25    0.97    1.12
   1 -14 -25    1.64    1.57
   1 -14 -25   -0.47    1.65
  -1  13  25    6.36    1.96
  -1  13  25    2.45    1.19
   1 -13 -25    3.96    1.56
   1 -13 -25    5.05    1.52
  -1  12  25   -0.33    1.63
  -1  12  25    0.44    1.17
   1 -12 -25    2.18    1.34
   1 -12 -25    1.20    1.27
  -1  11  25   19.83    2.64
  -1  11  25   16.50    2.02
   1 -11 -25   16.49    2.57
   1 -11 -25   16.77    2.04
   1 -11 -25   18.30    2.26
  -1  10  25    2.04    1.30
  -1  10  25    3.67    1.18
   1 -10 -25    3.19    1.48
   1 -10 -25    5.18    1.36
   1 -10 -25    3.60    1.76
  -1   9  25   12.07    2.00
  -1   9  25   13.81    1.69
   1  -9 -25   14.80    1.92
   1  -9 -25   15.81    2.46
   1  -9 -25   14.84    1.89
  -1   8  25   -1.21    0.91
  -1   8  25   -1.94    1.34
   1  -8 -25   -0.71    1.09
   1  -8 -25    0.31    1.58
   1  -8 -25   -0.02    1.05
  -1   7  25    0.37    1.56
  -1   7  25   -2.60    1.35
  -1   7  25   -1.06    0.82
   1  -7 -25    0.81    1.59
   1  -7 -25    1.05    1.18
   1  -7 -25    2.10    1.30
  -1   6  25    2.27    0.96
  -1   6  25   -0.95    1.57
  -1   6  25    4.80    1.67
   1  -6 -25    1.49    1.60
   1  -6 -25    2.42    1.19
   1  -6 -25   -0.16    1.16
  -1   5  25    2.38    0.93
  -1   5  25    2.65    1.48
  -1   5  25    2.47    1.65
   1  -5 -25    3.32    1.19
   1  -5 -25    1.99    1.29
   1  -5 -25    3.22    1.26
  -1   4  25    0.07    0.79
  -1   4  25    1.03    1.23
  -1   4  25    1.53    1.30
   1  -4 -25    2.16    1.30
   1  -4 -25   -1.24    1.05
   1  -4 -25   -1.44    0.92
  -1   3  25   -0.25    1.16
  -1   3  25    1.23    1.31
  -1   3  25   -0.32    0.82
   1  -3 -25   -0.55    1.11
   1  -3 -25    1.68    1.23
   1  -3 -25   -0.90    1.05
  -1   2  25    0.99    1.22
  -1   2  25    2.01    1.67
  -1   2  25    1.47    0.79
   1  -2 -25   -1.33    1.46
   1  -2 -25    1.31    1.25
   1  -2 -25    0.10    1.14
  -1   1  25   22.32    1.85
  -1   1  25   18.22    2.68
  -1   1  25   21.02    2.40
   1  -1 -25   20.73    2.26
   1  -1 -25   17.87    2.63
   1  -1 -25   20.86    2.29
  -1   0  25   12.72    2.37
  -1   0  25   18.86    1.63
  -1   0  25   16.62    2.24
   1   0 -25   16.60    1.96
   1   0 -25   13.31    2.32
   1   0 -25   16.96    2.11
  -1  -1  25   25.19    2.30
  -1  -1  25   19.66    2.20
  -1  -1  25   18.50    2.49
   1   1 -25   21.54    2.29
   1   1 -25   17.95    2.19
   1   1 -25   17.04    2.55
  -1  -2  25    1.69    1.28
  -1  -2  25    1.45    1.28
  -1  -2  25    1.00    1.61
   1   2 -25   -0.60    1.41
   1   2 -25   -0.74    1.36
[truncated: 12,159,922 more chars]
