# Supplementary material for: Lanthanide and Actinide‐Centered Polyoxo‐Noble‐Metalate‐Based Metal−Organic Frameworks
Source: Chem Asian J. 2025 Jul 8;20(18):e00737. doi: 10.1002/asia.202500737 (PMC12450036; doi:10.1002/asia.202500737)
Supplement: Supplementary file 2 — Supporting Information [file ASIA-20-e00737-s001.zip › Lu.cif]

 
data_Lu
 
_audit_creation_method            'SHELXL-2019/3'
_shelx_SHELXL_version_number      '2019/3'
_chemical_name_systematic         ?
_chemical_name_common             ?
_chemical_melting_point           ?
_chemical_formula_moiety          ?
_chemical_formula_sum
 'C56 H32 As8 Ba6 Lu N2 O68 Pd12' 
_chemical_formula_weight          4696.00

loop_
 _atom_type_symbol
 _atom_type_description
 _atom_type_scat_dispersion_real
 _atom_type_scat_dispersion_imag
 _atom_type_scat_source
 'Lu'  'Lu'  -0.4720   5.8584
 'International Tables Vol C Tables 4.2.6.8 and 6.1.1.4'
 'Pd'  'Pd'  -0.9988   1.0072
 'International Tables Vol C Tables 4.2.6.8 and 6.1.1.4'
 'As'  'As'   0.0499   2.0058
 'International Tables Vol C Tables 4.2.6.8 and 6.1.1.4'
 'Ba'  'Ba'  -0.3244   2.2819
 'International Tables Vol C Tables 4.2.6.8 and 6.1.1.4'
 'N'  'N'   0.0061   0.0033
 'International Tables Vol C Tables 4.2.6.8 and 6.1.1.4'
 'O'  'O'   0.0106   0.0060
 'International Tables Vol C Tables 4.2.6.8 and 6.1.1.4'
 'C'  'C'   0.0033   0.0016
 'International Tables Vol C Tables 4.2.6.8 and 6.1.1.4'
 'H'  'H'   0.0000   0.0000
 'International Tables Vol C Tables 4.2.6.8 and 6.1.1.4'
 
_space_group_crystal_system       orthorhombic
_space_group_IT_number            62
_space_group_name_H-M_alt         'P n m a'
_space_group_name_Hall            '-P 2ac 2n'
 
_shelx_space_group_comment
;
The symmetry employed for this shelxl refinement is uniquely defined
by the following loop, which should always be used as a source of
symmetry information in preference to the above space-group names.
They are only intended as comments.
;
 
loop_
 _space_group_symop_operation_xyz
 'x, y, z'
 '-x+1/2, -y, z+1/2'
 '-x, y+1/2, -z'
 'x+1/2, -y+1/2, -z+1/2'
 '-x, -y, -z'
 'x-1/2, y, -z-1/2'
 'x, -y-1/2, z'
 '-x-1/2, y-1/2, z-1/2'
 
_cell_length_a                    30.0817(5)
_cell_length_b                    26.5474(6)
_cell_length_c                    28.0840(6)
_cell_angle_alpha                 90
_cell_angle_beta                  90
_cell_angle_gamma                 90
_cell_volume                      22427.6(8)
_cell_formula_units_Z             4
_cell_measurement_temperature     100(2)
_cell_measurement_reflns_used     22256
_cell_measurement_theta_min       2.413
_cell_measurement_theta_max       26.000
 
_exptl_crystal_description        Rods
_exptl_crystal_colour             Red
_exptl_crystal_density_meas       ?
_exptl_crystal_density_method     ?
_exptl_crystal_density_diffrn     1.391          
_exptl_crystal_F_000              8596
_exptl_transmission_factor_min    ?
_exptl_transmission_factor_max    ?
_exptl_crystal_size_max           0.6
_exptl_crystal_size_mid           0.22
_exptl_crystal_size_min           0.14
_exptl_absorpt_coefficient_mu     3.626
_shelx_estimated_absorpt_T_min    ?
_shelx_estimated_absorpt_T_max    ?
_exptl_absorpt_correction_type    'Multi-Scan'
_exptl_absorpt_correction_T_min   0.590
_exptl_absorpt_correction_T_max   0.593
_exptl_absorpt_process_details    SADABS
_exptl_absorpt_special_details    ?
_diffrn_ambient_temperature       100(2)
_diffrn_radiation_wavelength      0.71073
_diffrn_radiation_type            MoK\a
_diffrn_source                    ?
_diffrn_measurement_device_type   'Bruker APEX-II CCD'
_diffrn_measurement_method        '\f and \w scans'
_diffrn_detector_area_resol_mean  ?
_diffrn_reflns_number             116290
_diffrn_reflns_av_unetI/netI      0.0475
_diffrn_reflns_av_R_equivalents   0.0720
_diffrn_reflns_limit_h_min        -36
_diffrn_reflns_limit_h_max        35
_diffrn_reflns_limit_k_min        -32
_diffrn_reflns_limit_k_max        31
_diffrn_reflns_limit_l_min        -34
_diffrn_reflns_limit_l_max        30
_diffrn_reflns_theta_min          2.413
_diffrn_reflns_theta_max          26.000
_diffrn_reflns_theta_full         25.242
_diffrn_measured_fraction_theta_max   0.987
_diffrn_measured_fraction_theta_full  0.995
_diffrn_reflns_Laue_measured_fraction_max    0.987
_diffrn_reflns_Laue_measured_fraction_full   0.995
_diffrn_reflns_point_group_measured_fraction_max   0.987
_diffrn_reflns_point_group_measured_fraction_full  0.995
_reflns_number_total              22256
_reflns_number_gt                 14489
_reflns_threshold_expression      'I > 2\s(I)'
_reflns_Friedel_coverage          0.000
_reflns_Friedel_fraction_max      .
_reflns_Friedel_fraction_full     .
 
_reflns_special_details
;
 Reflections were merged by SHELXL according to the crystal
 class for the calculation of statistics and refinement.
 
 Structure factors included contributions from the .fab file.
 
 _reflns_Friedel_fraction is defined as the number of unique
 Friedel pairs measured divided by the number that would be
 possible theoretically, ignoring centric projections and
 systematic absences.
;
 
_computing_data_collection        'Bruker APEX2'
_computing_cell_refinement        'Bruker SAINT'
_computing_data_reduction         'Bruker SAINT'
_computing_structure_solution     'SHELXT 2018/2 (Sheldrick, 2018)'
_computing_structure_refinement   'SHELXL-2019/2 (Sheldrick, 2019)'
_computing_molecular_graphics     'Bruker SHELXTL'
_computing_publication_material   'Bruker SHELXTL'
_refine_special_details           ?
_refine_ls_structure_factor_coef  Fsqd
_refine_ls_matrix_type            full
_refine_ls_weighting_scheme       calc
_refine_ls_weighting_details
'w=1/[\s^2^(Fo^2^)+(0.1457P)^2^] where P=(Fo^2^+2Fc^2^)/3'
_atom_sites_solution_primary      ?
_atom_sites_solution_secondary    ?
_atom_sites_solution_hydrogens    geom
_refine_ls_hydrogen_treatment     constr
_refine_ls_extinction_method      none
_refine_ls_extinction_coef        .
_refine_ls_number_reflns          22256
_refine_ls_number_parameters      649
_refine_ls_number_restraints      378
_refine_ls_R_factor_all           0.1097
_refine_ls_R_factor_gt            0.0694
_refine_ls_wR_factor_ref          0.2391
_refine_ls_wR_factor_gt           0.2176
_refine_ls_goodness_of_fit_ref    1.157
_refine_ls_restrained_S_all       1.164
_refine_ls_shift/su_max           0.001
_refine_ls_shift/su_mean          0.000
 
loop_
 _atom_site_label
 _atom_site_type_symbol
 _atom_site_fract_x
 _atom_site_fract_y
 _atom_site_fract_z
 _atom_site_U_iso_or_equiv
 _atom_site_adp_type
 _atom_site_occupancy
 _atom_site_site_symmetry_order  
 _atom_site_calc_flag
 _atom_site_refinement_flags_posn
 _atom_site_refinement_flags_adp
 _atom_site_refinement_flags_occupancy
 _atom_site_disorder_assembly
 _atom_site_disorder_group
Lu1 Lu 0.74688(2) 0.750000 0.51659(2) 0.03133(15) Uani 1 2 d S T P . .
Pd1 Pd 0.72554(3) 0.750000 0.39917(4) 0.0379(3) Uani 1 2 d S T P . .
Pd2 Pd 0.79114(2) 0.83979(3) 0.44560(3) 0.03560(19) Uani 1 1 d . . . . .
Pd3 Pd 0.68248(2) 0.83964(3) 0.46862(3) 0.0383(2) Uani 1 1 d . . . . .
Pd4 Pd 0.85521(3) 0.750000 0.49292(4) 0.0349(2) Uani 1 2 d S T P . .
Pd5 Pd 0.81183(2) 0.83958(3) 0.56403(3) 0.03357(19) Uani 1 1 d . . . . .
Pd6 Pd 0.76642(3) 0.750000 0.63360(4) 0.0339(2) Uani 1 2 d S T P . .
Pd7 Pd 0.70166(2) 0.84033(3) 0.58604(3) 0.03590(19) Uani 1 1 d . . . . .
Pd8 Pd 0.63735(3) 0.750000 0.53694(4) 0.0389(3) Uani 1 2 d S T P . .
As1 As 0.72045(4) 0.86387(5) 0.36626(4) 0.0449(3) Uani 1 1 d . . . . .
As2 As 0.88578(3) 0.86376(4) 0.48629(4) 0.0393(3) Uani 1 1 d . . . . .
As3 As 0.77205(3) 0.86432(4) 0.66598(4) 0.0401(3) Uani 1 1 d . . . . .
As4 As 0.60634(3) 0.86350(5) 0.54263(4) 0.0472(3) Uani 1 1 d . . . . .
Ba1 Ba 0.66385(2) 0.97005(3) 0.45273(3) 0.0527(2) Uani 1 1 d . . . . .
Ba2 Ba 0.81428(3) 0.97011(3) 0.39866(3) 0.0666(2) Uani 1 1 d . . . . .
Ba3 Ba 0.85540(2) 0.96443(3) 0.59214(3) 0.0573(2) Uani 1 1 d . . . . .
N1 N 0.7793(4) 0.9619(4) 0.5101(4) 0.068(3) Uani 1 1 d . U . . .
O1 O 0.73563(19) 0.6993(2) 0.4507(2) 0.0333(14) Uani 1 1 d . U . . .
O2 O 0.80774(19) 0.8014(2) 0.5037(2) 0.0312(14) Uani 1 1 d . U . . .
O3 O 0.75796(19) 0.8007(2) 0.5824(2) 0.0308(13) Uani 1 1 d . U . . .
O4 O 0.68490(19) 0.8007(2) 0.5290(2) 0.0336(14) Uani 1 1 d . U . . .
O5 O 0.7155(3) 0.8032(3) 0.3487(3) 0.055(2) Uani 1 1 d . U . . .
O6 O 0.7718(2) 0.8778(3) 0.3853(2) 0.0441(17) Uani 1 1 d . U . . .
O7 O 0.8490(2) 0.8797(3) 0.4434(2) 0.0415(16) Uani 1 1 d . U . . .
O8 O 0.6808(2) 0.8802(3) 0.4071(3) 0.0481(18) Uani 1 1 d . U . . .
O9 O 0.6289(2) 0.8801(3) 0.4903(3) 0.0472(18) Uani 1 1 d . U . . .
O10 O 0.9012(2) 0.8021(3) 0.4829(3) 0.0451(17) Uani 1 1 d . U . . .
O11 O 0.8667(2) 0.8779(3) 0.5424(2) 0.0397(16) Uani 1 1 d . U . . .
O12 O 0.8135(2) 0.8767(3) 0.6262(3) 0.0484(18) Uani 1 1 d . U . . .
O13 O 0.7745(2) 0.8037(3) 0.6837(2) 0.0427(16) Uani 1 1 d . U . . .
O14 O 0.7208(2) 0.8797(3) 0.6434(3) 0.0486(18) Uani 1 1 d . U . . .
O15 O 0.6430(2) 0.8787(3) 0.5873(3) 0.0480(18) Uani 1 1 d . U . . .
O16 O 0.5904(2) 0.8036(3) 0.5450(3) 0.0485(18) Uani 1 1 d . U . . .
O17 O 0.7522(3) 0.9521(3) 0.4760(3) 0.057(2) Uani 1 1 d . U . . .
O18 O 0.8176(3) 0.9748(4) 0.4996(4) 0.070(2) Uani 1 1 d . U . . .
O19 O 0.7663(3) 0.9556(3) 0.5524(3) 0.063(2) Uani 1 1 d . U . . .
O20 O 0.8421(4) 0.9782(5) 0.8695(4) 0.101(3) Uani 1 1 d . U . . .
O21 O 0.7718(3) 1.0020(3) 0.8737(3) 0.064(2) Uani 1 1 d . U . . .
O22 O 0.4269(3) 1.0235(4) 0.5717(4) 0.075(3) Uani 1 1 d . U . . .
O23 O 0.4008(4) 0.9679(5) 0.5178(5) 0.104(4) Uani 1 1 d . U . . .
O24 O 0.6347(4) 0.9895(5) 0.1759(4) 0.101(3) Uani 1 1 d . U . . .
O25 O 0.7064(3) 0.9939(4) 0.1566(3) 0.075(3) Uani 1 1 d . U . . .
O26 O 1.0618(4) 0.9943(5) 0.4010(5) 0.110(4) Uani 1 1 d . U . . .
O27 O 1.0884(3) 0.9831(4) 0.4720(3) 0.073(2) Uani 1 1 d . U . . .
O28 O 0.6745(4) 0.9712(4) 0.5522(4) 0.083(3) Uani 1 1 d . U . . .
O29 O 0.7078(5) 1.0604(5) 0.4773(5) 0.123(4) Uani 1 1 d . U . . .
O30 O 0.7929(4) 1.0690(5) 0.4338(5) 0.112(4) Uani 1 1 d . U . . .
O31 O 0.8507(7) 1.0400(8) 0.3335(8) 0.216(9) Uani 1 1 d . U . . .
O32 O 0.8606(7) 0.9271(8) 0.3200(8) 0.206(8) Uani 1 1 d . U . . .
O33 O 0.8238(6) 1.0673(7) 0.5678(7) 0.171(7) Uani 1 1 d . U . . .
O34 O 0.9189(5) 0.9113(6) 0.6430(6) 0.145(5) Uani 1 1 d . U . . .
C1 C 0.7084(3) 0.9015(3) 0.3113(2) 0.052(3) Uani 1 1 d G U . . .
C2 C 0.7414(2) 0.9122(3) 0.2782(3) 0.067(3) Uani 1 1 d G U . . .
H2 H 0.771263 0.902529 0.284170 0.080 Uiso 1 1 calc R U . . .
C3 C 0.7306(2) 0.9372(3) 0.2362(3) 0.071(4) Uani 1 1 d G U . . .
H3 H 0.753145 0.944534 0.213536 0.085 Uiso 1 1 calc R U . . .
C4 C 0.6869(3) 0.9514(3) 0.2274(3) 0.068(4) Uani 1 1 d G U . . .
C5 C 0.6540(2) 0.9406(4) 0.2606(3) 0.078(4) Uani 1 1 d G U . . .
H5 H 0.624075 0.950288 0.254575 0.093 Uiso 1 1 calc R U . . .
C6 C 0.6647(2) 0.9156(4) 0.3025(3) 0.079(4) Uani 1 1 d G U . . .
H6 H 0.642191 0.908283 0.325209 0.095 Uiso 1 1 calc R U . . .
C7 C 0.6734(5) 0.9807(6) 0.1857(6) 0.075(4) Uani 1 1 d . U . . .
C8 C 0.93853(19) 0.8991(3) 0.4748(2) 0.045(2) Uani 1 1 d G U . . .
C9 C 0.9686(2) 0.9101(3) 0.51092(19) 0.056(3) Uani 1 1 d G U . . .
H9 H 0.962170 0.900624 0.542799 0.068 Uiso 1 1 calc R U . . .
C10 C 1.0080(2) 0.9351(3) 0.5004(2) 0.053(3) Uani 1 1 d G U . . .
H10 H 1.028551 0.942583 0.525088 0.064 Uiso 1 1 calc R U . . .
C11 C 1.01739(19) 0.9490(3) 0.4538(3) 0.054(3) Uani 1 1 d G U . . .
C12 C 0.9873(2) 0.9380(3) 0.41763(19) 0.061(3) Uani 1 1 d G U . . .
H12 H 0.993745 0.947463 0.385746 0.073 Uiso 1 1 calc R U . . .
C13 C 0.9479(2) 0.9130(3) 0.4281(2) 0.065(3) Uani 1 1 d G U . . .
H13 H 0.927364 0.905505 0.403457 0.078 Uiso 1 1 calc R U . . .
C14 C 1.0586(4) 0.9759(5) 0.4432(5) 0.066(3) Uani 1 1 d . U . . .
C15 C 0.7816(2) 0.9014(3) 0.7232(2) 0.044(2) Uani 1 1 d G U . . .
C16 C 0.74568(18) 0.9199(3) 0.7489(3) 0.056(3) Uani 1 1 d G U . . .
H16 H 0.716288 0.915554 0.737233 0.067 Uiso 1 1 calc R U . . .
C17 C 0.7528(2) 0.9449(3) 0.7917(3) 0.065(3) Uani 1 1 d G U . . .
H17 H 0.728244 0.957630 0.809319 0.078 Uiso 1 1 calc R U . . .
C18 C 0.7958(3) 0.9513(3) 0.8088(2) 0.054(3) Uani 1 1 d G U . . .
C19 C 0.83167(19) 0.9328(3) 0.7831(3) 0.081(4) Uani 1 1 d G U . . .
H19 H 0.861063 0.937153 0.794726 0.097 Uiso 1 1 calc R U . . .
C20 C 0.8246(2) 0.9078(3) 0.7402(3) 0.073(4) Uani 1 1 d G U . . .
H20 H 0.849107 0.895076 0.722640 0.087 Uiso 1 1 calc R U . . .
C21 C 0.8025(5) 0.9769(6) 0.8525(5) 0.071(4) Uani 1 1 d . U . . .
C22 C 0.5544(3) 0.9021(3) 0.5464(4) 0.054(3) Uani 1 1 d G U . . .
C23 C 0.5185(4) 0.8848(4) 0.5199(4) 0.163(10) Uani 1 1 d G U . . .
H23 H 0.521132 0.854788 0.501696 0.196 Uiso 1 1 calc R U . . .
C24 C 0.4787(3) 0.9114(4) 0.5201(4) 0.162(10) Uani 1 1 d G U . . .
H24 H 0.454145 0.899596 0.501978 0.194 Uiso 1 1 calc R U . . .
C25 C 0.4748(2) 0.9553(4) 0.5468(4) 0.060(3) Uani 1 1 d G U . . .
C26 C 0.5108(3) 0.9726(3) 0.5733(4) 0.083(4) Uani 1 1 d G U . . .
H26 H 0.508111 1.002554 0.591498 0.100 Uiso 1 1 calc R U . . .
C27 C 0.5505(3) 0.9459(4) 0.5731(4) 0.098(5) Uani 1 1 d G U . . .
H27 H 0.575098 0.957747 0.591216 0.117 Uiso 1 1 calc R U . . .
C28 C 0.4314(5) 0.9849(6) 0.5460(5) 0.072(4) Uani 1 1 d . U . . .
 
loop_
 _atom_site_aniso_label
 _atom_site_aniso_U_11
 _atom_site_aniso_U_22
 _atom_site_aniso_U_33
 _atom_site_aniso_U_23
 _atom_site_aniso_U_13
 _atom_site_aniso_U_12
Lu1 0.0222(3) 0.0394(3) 0.0323(3) 0.000 0.0013(2) 0.000
Pd1 0.0329(5) 0.0495(7) 0.0313(5) 0.000 -0.0015(4) 0.000
Pd2 0.0284(4) 0.0456(5) 0.0328(4) 0.0039(3) 0.0019(3) -0.0032(3)
Pd3 0.0275(4) 0.0468(5) 0.0405(4) 0.0073(4) 0.0011(3) 0.0044(3)
Pd4 0.0228(5) 0.0465(6) 0.0353(6) 0.000 0.0050(4) 0.000
Pd5 0.0268(4) 0.0417(4) 0.0322(4) -0.0030(3) 0.0042(3) -0.0039(3)
Pd6 0.0288(5) 0.0410(6) 0.0320(5) 0.000 0.0027(4) 0.000
Pd7 0.0275(4) 0.0401(4) 0.0401(4) -0.0008(3) 0.0063(3) 0.0039(3)
Pd8 0.0228(5) 0.0476(7) 0.0464(6) 0.000 0.0041(4) 0.000
As1 0.0416(6) 0.0539(7) 0.0393(6) 0.0114(5) -0.0032(4) 0.0019(5)
As2 0.0295(5) 0.0510(6) 0.0375(6) -0.0019(5) 0.0068(4) -0.0101(4)
As3 0.0392(5) 0.0452(6) 0.0360(5) -0.0073(5) 0.0077(4) -0.0033(4)
As4 0.0298(5) 0.0539(7) 0.0579(7) 0.0114(6) 0.0092(4) 0.0119(5)
Ba1 0.0454(4) 0.0551(4) 0.0577(4) 0.0137(3) 0.0105(3) 0.0062(3)
Ba2 0.0555(5) 0.0708(6) 0.0735(6) 0.0178(4) -0.0027(4) -0.0069(4)
Ba3 0.0488(4) 0.0639(5) 0.0593(5) -0.0180(4) 0.0200(3) -0.0234(3)
N1 0.070(5) 0.068(5) 0.067(5) 0.001(4) -0.007(4) -0.003(4)
O1 0.029(3) 0.038(3) 0.033(3) 0.000(3) 0.001(2) 0.001(2)
O2 0.028(3) 0.033(3) 0.033(3) 0.002(2) -0.001(2) -0.005(2)
O3 0.030(3) 0.035(3) 0.028(3) -0.002(2) 0.009(2) -0.001(2)
O4 0.030(3) 0.041(3) 0.029(3) 0.003(2) 0.005(2) -0.002(2)
O5 0.055(3) 0.056(4) 0.055(4) 0.013(3) -0.002(3) 0.000(3)
O6 0.045(3) 0.046(3) 0.041(3) 0.004(3) -0.001(3) -0.001(3)
O7 0.037(3) 0.048(3) 0.039(3) 0.005(3) 0.001(2) -0.011(3)
O8 0.042(3) 0.049(3) 0.053(3) 0.006(3) 0.001(3) 0.008(3)
O9 0.038(3) 0.046(3) 0.057(4) 0.010(3) -0.001(3) 0.005(3)
O10 0.034(3) 0.051(3) 0.050(3) -0.002(3) 0.006(3) -0.003(3)
O11 0.037(3) 0.049(3) 0.033(3) -0.007(3) 0.006(2) -0.011(3)
O12 0.044(3) 0.059(4) 0.042(3) -0.012(3) 0.008(3) -0.010(3)
O13 0.050(3) 0.043(3) 0.036(3) -0.005(3) -0.001(3) 0.000(3)
O14 0.046(3) 0.051(4) 0.049(3) -0.011(3) 0.008(3) 0.006(3)
O15 0.042(3) 0.048(3) 0.054(3) 0.000(3) 0.007(3) 0.011(3)
O16 0.036(3) 0.054(4) 0.056(4) 0.006(3) 0.004(3) 0.006(3)
O17 0.055(4) 0.060(4) 0.056(4) 0.005(3) -0.007(3) -0.003(3)
O18 0.057(4) 0.074(4) 0.079(4) 0.003(4) 0.001(3) -0.005(3)
O19 0.058(4) 0.071(4) 0.059(4) 0.002(3) 0.004(3) -0.002(3)
O20 0.093(5) 0.112(5) 0.097(5) -0.019(4) -0.011(4) 0.008(4)
O21 0.069(4) 0.065(4) 0.057(4) -0.018(3) -0.003(3) 0.005(3)
O22 0.067(4) 0.076(4) 0.083(4) 0.001(4) 0.004(4) 0.013(4)
O23 0.089(5) 0.112(5) 0.110(5) -0.005(4) -0.011(4) 0.012(4)
O24 0.092(5) 0.112(5) 0.100(5) 0.021(4) -0.005(4) 0.003(4)
O25 0.075(4) 0.086(4) 0.064(4) 0.018(4) -0.004(3) 0.005(4)
O26 0.098(5) 0.126(6) 0.108(5) 0.007(4) 0.001(4) -0.025(4)
O27 0.067(4) 0.078(4) 0.075(4) 0.003(4) 0.002(4) -0.017(4)
O28 0.092(6) 0.080(6) 0.076(6) 0.003(5) 0.001(5) -0.022(5)
O29 0.131(8) 0.093(7) 0.144(8) -0.011(6) 0.030(7) -0.025(6)
O30 0.093(6) 0.100(7) 0.142(8) -0.011(6) -0.018(6) 0.012(6)
O31 0.205(12) 0.240(12) 0.203(12) 0.038(9) -0.011(9) -0.007(9)
O32 0.201(11) 0.207(11) 0.210(11) -0.025(9) 0.024(9) 0.005(9)
O33 0.177(10) 0.151(10) 0.186(10) 0.013(8) 0.026(8) -0.007(8)
O34 0.128(8) 0.152(9) 0.155(9) -0.002(8) -0.016(7) 0.017(7)
C1 0.052(4) 0.057(5) 0.048(4) 0.005(4) -0.003(4) 0.006(4)
C2 0.068(5) 0.068(5) 0.063(5) 0.008(4) 0.005(4) 0.003(4)
C3 0.071(5) 0.071(5) 0.071(5) 0.012(4) 0.003(4) 0.005(4)
C4 0.072(5) 0.067(5) 0.064(5) 0.005(4) -0.004(4) 0.000(4)
C5 0.073(5) 0.087(6) 0.073(5) 0.012(4) -0.006(4) -0.003(4)
C6 0.077(5) 0.081(6) 0.080(6) 0.015(4) -0.005(4) 0.001(4)
C7 0.078(5) 0.075(5) 0.072(5) 0.002(4) -0.009(4) 0.001(4)
C8 0.042(4) 0.050(4) 0.045(4) 0.003(4) 0.006(3) -0.005(3)
C9 0.052(4) 0.064(5) 0.054(5) -0.001(4) 0.006(4) -0.008(4)
C10 0.046(4) 0.064(5) 0.050(4) -0.005(4) -0.003(4) -0.014(4)
C11 0.048(4) 0.060(5) 0.055(5) -0.002(4) 0.004(4) -0.009(4)
C12 0.060(5) 0.068(5) 0.056(5) 0.010(4) 0.006(4) -0.011(4)
C13 0.061(5) 0.074(5) 0.061(5) 0.004(4) -0.004(4) -0.009(4)
C14 0.060(5) 0.071(5) 0.067(5) 0.005(4) -0.002(4) -0.010(4)
C15 0.047(4) 0.049(4) 0.035(4) -0.007(3) 0.005(3) -0.002(3)
C16 0.049(4) 0.064(5) 0.055(5) -0.011(4) 0.001(4) -0.004(4)
C17 0.062(5) 0.066(5) 0.067(5) -0.010(4) 0.008(4) -0.003(4)
C18 0.055(4) 0.055(5) 0.050(4) -0.010(4) 0.003(4) 0.001(4)
C19 0.077(5) 0.086(6) 0.079(6) -0.011(4) 0.002(4) -0.001(4)
C20 0.073(5) 0.076(5) 0.069(5) -0.009(4) 0.004(4) 0.000(4)
C21 0.068(5) 0.077(5) 0.068(5) -0.003(4) -0.001(4) 0.000(4)
C22 0.047(4) 0.051(5) 0.062(5) 0.002(4) 0.003(4) 0.002(4)
C23 0.157(11) 0.166(11) 0.165(11) -0.006(5) -0.006(5) 0.008(5)
C24 0.158(10) 0.160(11) 0.167(11) -0.007(5) -0.002(5) 0.009(5)
C25 0.056(5) 0.062(5) 0.062(5) -0.003(4) 0.004(4) 0.008(4)
C26 0.076(6) 0.083(6) 0.090(6) -0.012(4) -0.003(4) 0.006(4)
C27 0.093(6) 0.100(7) 0.100(7) -0.008(5) -0.010(5) 0.004(5)
C28 0.070(5) 0.074(5) 0.070(5) -0.003(4) -0.001(4) 0.005(4)
 
_geom_special_details
;
 All esds (except the esd in the dihedral angle between two l.s. planes)
 are estimated using the full covariance matrix.  The cell esds are taken
 into account individually in the estimation of esds in distances, angles
 and torsion angles; correlations between esds in cell parameters are only
 used when they are defined by crystal symmetry.  An approximate (isotropic)
 treatment of cell esds is used for estimating esds involving l.s. planes.
;
 
loop_
 _geom_bond_atom_site_label_1
 _geom_bond_atom_site_label_2
 _geom_bond_distance
 _geom_bond_site_symmetry_2
 _geom_bond_publ_flag
Lu1 O3 2.312(6) . ?
Lu1 O3 2.312(6) 7_575 ?
Lu1 O2 2.312(6) . ?
Lu1 O2 2.312(6) 7_575 ?
Lu1 O1 2.314(6) . ?
Lu1 O1 2.314(6) 7_575 ?
Lu1 O4 2.325(6) . ?
Lu1 O4 2.325(6) 7_575 ?
Lu1 Pd4 3.3259(10) . ?
Lu1 Pd6 3.3381(11) . ?
Lu1 Pd8 3.3440(11) . ?
Lu1 Pd3 3.3513(8) . ?
Pd1 O1 1.999(6) 7_575 ?
Pd1 O1 1.999(6) . ?
Pd1 O5 2.024(8) 7_575 ?
Pd1 O5 2.024(8) . ?
Pd2 O1 1.971(6) 7_575 ?
Pd2 O2 1.987(6) . ?
Pd2 O7 2.038(6) . ?
Pd2 O6 2.056(7) . ?
Pd2 Ba2 3.7671(11) . ?
Pd3 O1 1.969(6) 7_575 ?
Pd3 O4 1.989(6) . ?
Pd3 O9 2.031(7) . ?
Pd3 O8 2.037(7) . ?
Pd3 Ba1 3.5353(11) . ?
Pd4 O10 1.975(7) 7_575 ?
Pd4 O10 1.975(7) . ?
Pd4 O2 1.999(6) 7_575 ?
Pd4 O2 1.999(6) . ?
Pd5 O2 1.978(6) . ?
Pd5 O3 1.989(6) . ?
Pd5 O12 2.006(7) . ?
Pd5 O11 2.032(6) . ?
Pd5 Ba3 3.6505(10) . ?
Pd6 O3 1.986(6) . ?
Pd6 O3 1.986(6) 7_575 ?
Pd6 O13 2.017(7) . ?
Pd6 O13 2.017(7) 7_575 ?
Pd7 O4 1.982(6) . ?
Pd7 O3 1.996(6) . ?
Pd7 O14 2.005(7) . ?
Pd7 O15 2.038(7) . ?
Pd8 O4 1.976(6) 7_575 ?
Pd8 O4 1.976(6) . ?
Pd8 O16 2.019(7) . ?
Pd8 O16 2.019(7) 7_575 ?
As1 O6 1.676(7) . ?
As1 O5 1.691(8) . ?
As1 O8 1.710(7) . ?
As1 C1 1.872(6) . ?
As2 O7 1.690(7) . ?
As2 O10 1.705(7) . ?
As2 O11 1.719(6) . ?
As2 C8 1.872(5) . ?
As3 O13 1.686(7) . ?
As3 O12 1.706(7) . ?
As3 O14 1.717(7) . ?
As3 C15 1.905(5) . ?
As4 O16 1.661(8) . ?
As4 O9 1.678(7) . ?
As4 O15 1.719(8) . ?
As4 C22 1.871(7) . ?
Ba1 O23 2.681(12) 5_676 ?
Ba1 O20 2.719(12) 2_674 ?
Ba1 O8 2.756(8) . ?
Ba1 O17 2.776(8) . ?
Ba1 O28 2.811(11) . ?
Ba1 O9 2.814(7) . ?
Ba1 O22 2.819(9) 5_676 ?
Ba1 O29 2.823(13) . ?
Ba1 O21 3.036(8) 2_674 ?
Ba1 C28 3.107(14) 5_676 ?
Ba1 C21 3.306(15) 2_674 ?
Ba2 O21 2.784(9) 2_674 ?
Ba2 O6 2.789(7) . ?
Ba2 O31 2.83(2) . ?
Ba2 O18 2.839(10) . ?
Ba2 O32 2.85(2) . ?
Ba2 O30 2.878(12) . ?
Ba2 O17 2.904(8) . ?
Ba2 O7 2.904(7) . ?
Ba2 N1 3.309(12) . ?
Ba3 O24 2.668(12) 2_675 ?
Ba3 O11 2.710(7) . ?
Ba3 O26 2.727(12) 5_776 ?
Ba3 O34 2.770(14) . ?
Ba3 O12 2.815(8) . ?
Ba3 O25 2.822(9) 2_675 ?
Ba3 O27 2.836(9) 5_776 ?
Ba3 O18 2.850(10) . ?
Ba3 O19 2.913(9) . ?
Ba3 O33 2.971(18) . ?
Ba3 C7 3.127(15) 2_675 ?
Ba3 C14 3.192(13) 5_776 ?
N1 O18 1.237(13) . ?
N1 O19 1.263(14) . ?
N1 O17 1.287(13) . ?
O20 C21 1.284(17) . ?
O21 C21 1.282(16) . ?
O22 C28 1.261(17) . ?
O23 C28 1.295(17) . ?
O24 C7 1.217(17) . ?
O25 C7 1.335(17) . ?
O26 C14 1.287(17) . ?
O27 C14 1.220(15) . ?
C1 C2 1.3900 . ?
C1 C6 1.3900 . ?
C2 C3 1.3900 . ?
C3 C4 1.3900 . ?
C4 C5 1.3900 . ?
C4 C7 1.464(16) . ?
C5 C6 1.3900 . ?
C8 C9 1.3900 . ?
C8 C13 1.3900 . ?
C9 C10 1.3900 . ?
C10 C11 1.3900 . ?
C11 C12 1.3900 . ?
C11 C14 1.462(14) . ?
C12 C13 1.3900 . ?
C15 C16 1.3900 . ?
C15 C20 1.3900 . ?
C16 C17 1.3900 . ?
C17 C18 1.3900 . ?
C18 C19 1.3900 . ?
C18 C21 1.418(16) . ?
C19 C20 1.3900 . ?
C22 C23 1.3900 . ?
C22 C27 1.3900 . ?
C23 C24 1.3900 . ?
C24 C25 1.3900 . ?
C25 C26 1.3900 . ?
C25 C28 1.523(16) . ?
C26 C27 1.3900 . ?
 
loop_
 _geom_angle_atom_site_label_1
 _geom_angle_atom_site_label_2
 _geom_angle_atom_site_label_3
 _geom_angle
 _geom_angle_site_symmetry_1
 _geom_angle_site_symmetry_3
 _geom_angle_publ_flag
O3 Lu1 O3 71.3(3) . 7_575 ?
O3 Lu1 O2 70.6(2) . . ?
O3 Lu1 O2 110.8(2) 7_575 . ?
O3 Lu1 O2 110.8(2) . 7_575 ?
O3 Lu1 O2 70.6(2) 7_575 7_575 ?
O2 Lu1 O2 72.4(3) . 7_575 ?
O3 Lu1 O1 179.9(2) . . ?
O3 Lu1 O1 108.8(2) 7_575 . ?
O2 Lu1 O1 109.5(2) . . ?
O2 Lu1 O1 69.3(2) 7_575 . ?
O3 Lu1 O1 108.8(2) . 7_575 ?
O3 Lu1 O1 179.9(2) 7_575 7_575 ?
O2 Lu1 O1 69.3(2) . 7_575 ?
O2 Lu1 O1 109.5(2) 7_575 7_575 ?
O1 Lu1 O1 71.1(3) . 7_575 ?
O3 Lu1 O4 70.0(2) . . ?
O3 Lu1 O4 109.4(2) 7_575 . ?
O2 Lu1 O4 108.5(2) . . ?
O2 Lu1 O4 179.0(2) 7_575 . ?
O1 Lu1 O4 109.8(2) . . ?
O1 Lu1 O4 70.5(2) 7_575 . ?
O3 Lu1 O4 109.4(2) . 7_575 ?
O3 Lu1 O4 70.0(2) 7_575 7_575 ?
O2 Lu1 O4 179.0(2) . 7_575 ?
O2 Lu1 O4 108.5(2) 7_575 7_575 ?
O1 Lu1 O4 70.5(2) . 7_575 ?
O1 Lu1 O4 109.8(2) 7_575 7_575 ?
O4 Lu1 O4 70.7(3) . 7_575 ?
O3 Lu1 Pd4 91.07(14) . . ?
O3 Lu1 Pd4 91.07(14) 7_575 . ?
O2 Lu1 Pd4 36.19(15) . . ?
O2 Lu1 Pd4 36.19(15) 7_575 . ?
O1 Lu1 Pd4 89.05(14) . . ?
O1 Lu1 Pd4 89.05(14) 7_575 . ?
O4 Lu1 Pd4 144.66(15) . . ?
O4 Lu1 Pd4 144.66(15) 7_575 . ?
O3 Lu1 Pd6 35.64(15) . . ?
O3 Lu1 Pd6 35.64(15) 7_575 . ?
O2 Lu1 Pd6 90.85(15) . . ?
O2 Lu1 Pd6 90.85(15) 7_575 . ?
O1 Lu1 Pd6 144.43(16) . . ?
O1 Lu1 Pd6 144.43(16) 7_575 . ?
O4 Lu1 Pd6 89.62(15) . . ?
O4 Lu1 Pd6 89.62(15) 7_575 . ?
Pd4 Lu1 Pd6 91.39(3) . . ?
O3 Lu1 Pd8 90.31(14) . . ?
O3 Lu1 Pd8 90.31(14) 7_575 . ?
O2 Lu1 Pd8 143.79(15) . . ?
O2 Lu1 Pd8 143.79(15) 7_575 . ?
O1 Lu1 Pd8 89.58(15) . . ?
O1 Lu1 Pd8 89.58(15) 7_575 . ?
O4 Lu1 Pd8 35.34(15) . . ?
O4 Lu1 Pd8 35.34(15) 7_575 . ?
Pd4 Lu1 Pd8 178.31(3) . . ?
Pd6 Lu1 Pd8 90.30(3) . . ?
O3 Lu1 Pd3 89.49(15) . . ?
O3 Lu1 Pd3 144.95(14) 7_575 . ?
O2 Lu1 Pd3 88.59(15) . . ?
O2 Lu1 Pd3 144.48(15) 7_575 . ?
O1 Lu1 Pd3 90.39(15) . . ?
O1 Lu1 Pd3 34.99(15) 7_575 . ?
O4 Lu1 Pd3 35.53(15) . . ?
O4 Lu1 Pd3 90.43(16) 7_575 . ?
Pd4 Lu1 Pd3 119.08(2) . . ?
Pd6 Lu1 Pd3 119.84(2) . . ?
Pd8 Lu1 Pd3 59.943(18) . . ?
O1 Pd1 O1 84.7(4) 7_575 . ?
O1 Pd1 O5 178.1(3) 7_575 7_575 ?
O1 Pd1 O5 93.4(3) . 7_575 ?
O1 Pd1 O5 93.4(3) 7_575 . ?
O1 Pd1 O5 178.1(3) . . ?
O5 Pd1 O5 88.5(5) 7_575 . ?
O1 Pd1 Lu1 42.34(18) 7_575 . ?
O1 Pd1 Lu1 42.33(18) . . ?
O5 Pd1 Lu1 135.7(2) 7_575 . ?
O5 Pd1 Lu1 135.7(2) . . ?
O1 Pd2 O2 83.3(2) 7_575 . ?
O1 Pd2 O7 177.6(3) 7_575 . ?
O2 Pd2 O7 94.4(3) . . ?
O1 Pd2 O6 94.5(3) 7_575 . ?
O2 Pd2 O6 177.8(3) . . ?
O7 Pd2 O6 87.8(3) . . ?
O1 Pd2 Lu1 41.64(18) 7_575 . ?
O2 Pd2 Lu1 41.70(16) . . ?
O7 Pd2 Lu1 136.10(19) . . ?
O6 Pd2 Lu1 136.1(2) . . ?
O1 Pd2 Ba2 131.70(19) 7_575 . ?
O2 Pd2 Ba2 135.36(18) . . ?
O7 Pd2 Ba2 49.8(2) . . ?
O6 Pd2 Ba2 46.6(2) . . ?
Lu1 Pd2 Ba2 157.92(3) . . ?
O1 Pd3 O4 85.1(3) 7_575 . ?
O1 Pd3 O9 177.3(3) 7_575 . ?
O4 Pd3 O9 92.8(3) . . ?
O1 Pd3 O8 94.6(3) 7_575 . ?
O4 Pd3 O8 179.1(3) . . ?
O9 Pd3 O8 87.4(3) . . ?
O1 Pd3 Lu1 42.35(18) 7_575 . ?
O4 Pd3 Lu1 42.80(17) . . ?
O9 Pd3 Lu1 135.6(2) . . ?
O8 Pd3 Lu1 137.0(2) . . ?
O1 Pd3 Ba1 127.61(19) 7_575 . ?
O4 Pd3 Ba1 128.55(19) . . ?
O9 Pd3 Ba1 52.7(2) . . ?
O8 Pd3 Ba1 51.0(2) . . ?
Lu1 Pd3 Ba1 146.90(3) . . ?
O10 Pd4 O10 88.8(4) 7_575 . ?
O10 Pd4 O2 92.5(3) 7_575 7_575 ?
O10 Pd4 O2 178.6(3) . 7_575 ?
O10 Pd4 O2 178.6(3) 7_575 . ?
O10 Pd4 O2 92.5(3) . . ?
O2 Pd4 O2 86.2(3) 7_575 . ?
O10 Pd4 Lu1 135.6(2) 7_575 . ?
O10 Pd4 Lu1 135.6(2) . . ?
O2 Pd4 Lu1 43.08(17) 7_575 . ?
O2 Pd4 Lu1 43.08(17) . . ?
O2 Pd5 O3 84.6(2) . . ?
O2 Pd5 O12 177.4(3) . . ?
O3 Pd5 O12 92.8(3) . . ?
O2 Pd5 O11 92.9(2) . . ?
O3 Pd5 O11 177.5(3) . . ?
O12 Pd5 O11 89.6(3) . . ?
O2 Pd5 Lu1 42.30(17) . . ?
O3 Pd5 Lu1 42.35(17) . . ?
O12 Pd5 Lu1 135.1(2) . . ?
O11 Pd5 Lu1 135.21(19) . . ?
O2 Pd5 Ba3 132.26(18) . . ?
O3 Pd5 Ba3 134.99(17) . . ?
O12 Pd5 Ba3 49.9(2) . . ?
O11 Pd5 Ba3 47.04(19) . . ?
Lu1 Pd5 Ba3 159.86(3) . . ?
O3 Pd6 O3 85.4(4) . 7_575 ?
O3 Pd6 O13 92.3(3) . . ?
O3 Pd6 O13 177.7(3) 7_575 . ?
O3 Pd6 O13 177.7(3) . 7_575 ?
O3 Pd6 O13 92.3(3) 7_575 7_575 ?
O13 Pd6 O13 89.9(4) . 7_575 ?
O3 Pd6 Lu1 42.70(18) . . ?
O3 Pd6 Lu1 42.70(18) 7_575 . ?
O13 Pd6 Lu1 135.0(2) . . ?
O13 Pd6 Lu1 135.0(2) 7_575 . ?
O4 Pd7 O3 84.0(2) . . ?
O4 Pd7 O14 178.0(3) . . ?
O3 Pd7 O14 94.1(3) . . ?
O4 Pd7 O15 93.4(3) . . ?
O3 Pd7 O15 177.4(3) . . ?
O14 Pd7 O15 88.5(3) . . ?
O4 Pd7 Lu1 42.13(18) . . ?
O3 Pd7 Lu1 41.83(18) . . ?
O14 Pd7 Lu1 136.0(2) . . ?
O15 Pd7 Lu1 135.6(2) . . ?
O4 Pd8 O4 85.8(4) 7_575 . ?
O4 Pd8 O16 178.0(3) 7_575 . ?
O4 Pd8 O16 92.3(3) . . ?
O4 Pd8 O16 92.3(3) 7_575 7_575 ?
O4 Pd8 O16 178.0(3) . 7_575 ?
O16 Pd8 O16 89.7(4) . 7_575 ?
O4 Pd8 Lu1 42.90(18) 7_575 . ?
O4 Pd8 Lu1 42.90(18) . . ?
O16 Pd8 Lu1 135.1(2) . . ?
O16 Pd8 Lu1 135.1(2) 7_575 . ?
O6 As1 O5 112.6(4) . . ?
O6 As1 O8 111.9(4) . . ?
O5 As1 O8 112.0(4) . . ?
O6 As1 C1 108.8(4) . . ?
O5 As1 C1 104.5(4) . . ?
O8 As1 C1 106.4(3) . . ?
O7 As2 O10 112.2(3) . . ?
O7 As2 O11 112.4(3) . . ?
O10 As2 O11 110.6(4) . . ?
O7 As2 C8 107.9(3) . . ?
O10 As2 C8 104.0(3) . . ?
O11 As2 C8 109.4(3) . . ?
O13 As3 O12 110.2(4) . . ?
O13 As3 O14 112.1(4) . . ?
O12 As3 O14 111.6(4) . . ?
O13 As3 C15 103.8(3) . . ?
O12 As3 C15 110.0(3) . . ?
O14 As3 C15 108.9(3) . . ?
O16 As4 O9 113.8(4) . . ?
O16 As4 O15 112.3(4) . . ?
O9 As4 O15 108.6(4) . . ?
O16 As4 C22 106.2(4) . . ?
O9 As4 C22 104.1(4) . . ?
O15 As4 C22 111.4(4) . . ?
O23 Ba1 O20 84.7(4) 5_676 2_674 ?
O23 Ba1 O8 144.1(3) 5_676 . ?
O20 Ba1 O8 92.8(3) 2_674 . ?
O23 Ba1 O17 136.7(3) 5_676 . ?
O20 Ba1 O17 110.6(3) 2_674 . ?
O8 Ba1 O17 77.5(2) . . ?
O23 Ba1 O28 76.7(4) 5_676 . ?
O20 Ba1 O28 148.9(3) 2_674 . ?
O8 Ba1 O28 116.8(3) . . ?
O17 Ba1 O28 70.1(3) . . ?
O23 Ba1 O9 97.7(3) 5_676 . ?
O20 Ba1 O9 136.6(3) 2_674 . ?
O8 Ba1 O9 60.6(2) . . ?
O17 Ba1 O9 97.2(2) . . ?
O28 Ba1 O9 71.3(3) . . ?
O23 Ba1 O22 48.3(3) 5_676 5_676 ?
O20 Ba1 O22 72.3(3) 2_674 5_676 ?
O8 Ba1 O22 96.8(3) . 5_676 ?
O17 Ba1 O22 173.6(3) . 5_676 ?
O28 Ba1 O22 110.6(3) . 5_676 ?
O9 Ba1 O22 77.3(2) . 5_676 ?
O23 Ba1 O29 75.1(4) 5_676 . ?
O20 Ba1 O29 79.1(4) 2_674 . ?
O8 Ba1 O29 139.7(3) . . ?
O17 Ba1 O29 68.9(3) . . ?
O28 Ba1 O29 72.2(4) . . ?
O9 Ba1 O29 143.5(3) . . ?
O22 Ba1 O29 117.5(4) 5_676 . ?
O23 Ba1 O21 122.5(3) 5_676 2_674 ?
O20 Ba1 O21 44.7(3) 2_674 2_674 ?
O8 Ba1 O21 75.8(2) . 2_674 ?
O17 Ba1 O21 66.7(2) . 2_674 ?
O28 Ba1 O21 130.6(3) . 2_674 ?
O9 Ba1 O21 136.0(2) . 2_674 ?
O22 Ba1 O21 115.1(3) 5_676 2_674 ?
O29 Ba1 O21 70.9(3) . 2_674 ?
O23 Ba1 C28 24.5(4) 5_676 5_676 ?
O20 Ba1 C28 75.8(4) 2_674 5_676 ?
O8 Ba1 C28 120.6(3) . 5_676 ?
O17 Ba1 C28 161.1(3) . 5_676 ?
O28 Ba1 C28 95.2(4) . 5_676 ?
O9 Ba1 C28 88.7(3) . 5_676 ?
O22 Ba1 C28 23.9(3) 5_676 5_676 ?
O29 Ba1 C28 95.9(4) . 5_676 ?
O21 Ba1 C28 120.1(3) 2_674 5_676 ?
O23 Ba1 C21 102.9(4) 5_676 2_674 ?
O20 Ba1 C21 22.0(3) 2_674 2_674 ?
O8 Ba1 C21 85.2(3) . 2_674 ?
O17 Ba1 C21 88.8(3) . 2_674 ?
O28 Ba1 C21 143.7(3) . 2_674 ?
O9 Ba1 C21 142.7(3) . 2_674 ?
O22 Ba1 C21 93.7(3) 5_676 2_674 ?
O29 Ba1 C21 72.7(4) . 2_674 ?
O21 Ba1 C21 22.8(3) 2_674 2_674 ?
C28 Ba1 C21 97.4(4) 5_676 2_674 ?
O23 Ba1 Pd3 132.7(3) 5_676 . ?
O20 Ba1 Pd3 127.9(3) 2_674 . ?
O8 Ba1 Pd3 35.09(16) . . ?
O17 Ba1 Pd3 69.57(18) . . ?
O28 Ba1 Pd3 82.4(2) . . ?
O9 Ba1 Pd3 35.03(14) . . ?
O22 Ba1 Pd3 104.1(2) 5_676 . ?
O29 Ba1 Pd3 136.6(3) . . ?
O21 Ba1 Pd3 103.36(17) 2_674 . ?
C28 Ba1 Pd3 121.5(3) 5_676 . ?
C21 Ba1 Pd3 118.4(3) 2_674 . ?
O21 Ba2 O6 76.9(2) 2_674 . ?
O21 Ba2 O31 91.3(5) 2_674 . ?
O6 Ba2 O31 131.8(5) . . ?
O21 Ba2 O18 105.8(3) 2_674 . ?
O6 Ba2 O18 100.9(2) . . ?
O31 Ba2 O18 127.1(5) . . ?
O21 Ba2 O32 111.5(5) 2_674 . ?
O6 Ba2 O32 76.5(4) . . ?
O31 Ba2 O32 64.7(7) . . ?
O18 Ba2 O32 140.7(5) . . ?
O21 Ba2 O30 68.6(3) 2_674 . ?
O6 Ba2 O30 138.2(3) . . ?
O31 Ba2 O30 73.1(6) . . ?
O18 Ba2 O30 68.0(3) . . ?
O32 Ba2 O30 137.7(5) . . ?
O21 Ba2 O17 68.5(2) 2_674 . ?
O6 Ba2 O17 70.2(2) . . ?
O31 Ba2 O17 147.2(5) . . ?
O18 Ba2 O17 44.2(2) . . ?
O32 Ba2 O17 145.9(5) . . ?
O30 Ba2 O17 75.5(3) . . ?
O21 Ba2 O7 131.6(2) 2_674 . ?
O6 Ba2 O7 59.77(19) . . ?
O31 Ba2 O7 133.1(5) . . ?
O18 Ba2 O7 65.9(2) . . ?
O32 Ba2 O7 80.1(5) . . ?
O30 Ba2 O7 133.4(3) . . ?
O17 Ba2 O7 76.8(2) . . ?
O21 Ba2 N1 87.7(3) 2_674 . ?
O6 Ba2 N1 85.7(2) . . ?
O31 Ba2 N1 141.1(5) . . ?
O18 Ba2 N1 21.5(2) . . ?
O32 Ba2 N1 149.6(5) . . ?
O30 Ba2 N1 70.4(4) . . ?
O17 Ba2 N1 22.7(2) . . ?
O7 Ba2 N1 69.6(2) . . ?
O21 Ba2 Pd2 99.24(18) 2_674 . ?
O6 Ba2 Pd2 32.40(14) . . ?
O31 Ba2 Pd2 154.3(5) . . ?
O18 Ba2 Pd2 72.40(19) . . ?
O32 Ba2 Pd2 89.6(4) . . ?
O30 Ba2 Pd2 132.6(3) . . ?
O17 Ba2 Pd2 57.90(17) . . ?
O7 Ba2 Pd2 32.41(13) . . ?
N1 Ba2 Pd2 63.3(2) . . ?
O21 Ba2 Ba1 36.67(17) 2_674 . ?
O6 Ba2 Ba1 66.94(14) . . ?
O31 Ba2 Ba1 125.0(5) . . ?
O18 Ba2 Ba1 73.49(18) . . ?
O32 Ba2 Ba1 135.2(4) . . ?
O30 Ba2 Ba1 71.3(3) . . ?
O17 Ba2 Ba1 32.01(15) . . ?
O7 Ba2 Ba1 101.72(13) . . ?
N1 Ba2 Ba1 53.0(2) . . ?
Pd2 Ba2 Ba1 73.333(19) . . ?
O24 Ba3 O11 145.9(3) 2_675 . ?
O24 Ba3 O26 69.6(4) 2_675 5_776 ?
O11 Ba3 O26 105.2(3) . 5_776 ?
O24 Ba3 O34 72.6(4) 2_675 . ?
O11 Ba3 O34 75.4(4) . . ?
O26 Ba3 O34 62.5(4) 5_776 . ?
O24 Ba3 O12 97.4(3) 2_675 . ?
O11 Ba3 O12 62.0(2) . . ?
O26 Ba3 O12 135.8(3) 5_776 . ?
O34 Ba3 O12 73.3(4) . . ?
O24 Ba3 O25 47.8(3) 2_675 2_675 ?
O11 Ba3 O25 138.3(2) . 2_675 ?
O26 Ba3 O25 113.5(3) 5_776 2_675 ?
O34 Ba3 O25 108.9(4) . 2_675 ?
O12 Ba3 O25 79.1(3) . 2_675 ?
O24 Ba3 O27 105.6(3) 2_675 5_776 ?
O11 Ba3 O27 90.8(2) . 5_776 ?
O26 Ba3 O27 45.8(3) 5_776 5_776 ?
O34 Ba3 O27 99.6(4) . 5_776 ?
O12 Ba3 O27 152.8(3) . 5_776 ?
O25 Ba3 O27 127.4(3) 2_675 5_776 ?
O24 Ba3 O18 143.5(3) 2_675 . ?
O11 Ba3 O18 70.3(2) . . ?
O26 Ba3 O18 112.9(3) 5_776 . ?
O34 Ba3 O18 142.6(4) . . ?
O12 Ba3 O18 102.2(2) . . ?
O25 Ba3 O18 106.5(3) 2_675 . ?
O27 Ba3 O18 67.1(3) 5_776 . ?
O24 Ba3 O19 118.5(3) 2_675 . ?
O11 Ba3 O19 81.4(2) . . ?
O26 Ba3 O19 154.1(3) 5_776 . ?
O34 Ba3 O19 142.3(4) . . ?
O12 Ba3 O19 69.6(2) . . ?
O25 Ba3 O19 70.8(3) 2_675 . ?
O27 Ba3 O19 110.2(3) 5_776 . ?
O18 Ba3 O19 44.9(2) . . ?
O24 Ba3 O33 79.5(5) 2_675 . ?
O11 Ba3 O33 134.5(4) . . ?
O26 Ba3 O33 86.5(5) 5_776 . ?
O34 Ba3 O33 143.8(5) . . ?
O12 Ba3 O33 134.0(4) . . ?
O25 Ba3 O33 64.9(4) 2_675 . ?
O27 Ba3 O33 66.0(4) 5_776 . ?
O18 Ba3 O33 64.7(4) . . ?
O19 Ba3 O33 72.0(4) . . ?
O24 Ba3 C7 22.5(3) 2_675 2_675 ?
O11 Ba3 C7 149.6(3) . 2_675 ?
O26 Ba3 C7 90.4(4) 5_776 2_675 ?
O34 Ba3 C7 89.7(4) . 2_675 ?
O12 Ba3 C7 88.6(3) . 2_675 ?
O25 Ba3 C7 25.3(3) 2_675 2_675 ?
O27 Ba3 C7 118.0(4) 5_776 2_675 ?
O18 Ba3 C7 127.7(4) . 2_675 ?
O19 Ba3 C7 96.0(3) . 2_675 ?
O33 Ba3 C7 71.2(5) . 2_675 ?
O24 Ba3 C14 87.5(4) 2_675 5_776 ?
O11 Ba3 C14 99.1(3) . 5_776 ?
O26 Ba3 C14 23.5(3) 5_776 5_776 ?
O34 Ba3 C14 81.7(4) . 5_776 ?
O12 Ba3 C14 151.6(3) . 5_776 ?
O25 Ba3 C14 122.6(3) 2_675 5_776 ?
O27 Ba3 C14 22.4(3) 5_776 5_776 ?
O18 Ba3 C14 89.5(3) . 5_776 ?
O19 Ba3 C14 131.8(3) . 5_776 ?
O33 Ba3 C14 74.4(4) . 5_776 ?
C7 Ba3 C14 104.8(4) 2_675 5_776 ?
O18 N1 O19 123.4(11) . . ?
O18 N1 O17 118.0(12) . . ?
O19 N1 O17 118.5(11) . . ?
O18 N1 Ba3 60.5(7) . . ?
O19 N1 Ba3 63.5(6) . . ?
O17 N1 Ba3 168.7(8) . . ?
O18 N1 Ba2 57.3(7) . . ?
O19 N1 Ba2 176.2(9) . . ?
O17 N1 Ba2 60.7(6) . . ?
Ba3 N1 Ba2 116.5(4) . . ?
Pd3 O1 Pd2 115.5(3) 7_575 7_575 ?
Pd3 O1 Pd1 114.5(3) 7_575 . ?
Pd2 O1 Pd1 115.5(3) 7_575 . ?
Pd3 O1 Lu1 102.7(3) 7_575 . ?
Pd2 O1 Lu1 103.9(3) 7_575 . ?
Pd1 O1 Lu1 102.1(3) . . ?
Pd5 O2 Pd2 117.2(3) . . ?
Pd5 O2 Pd4 115.8(3) . . ?
Pd2 O2 Pd4 113.9(3) . . ?
Pd5 O2 Lu1 102.6(2) . . ?
Pd2 O2 Lu1 103.4(2) . . ?
Pd4 O2 Lu1 100.7(3) . . ?
Pd6 O3 Pd5 115.8(3) . . ?
Pd6 O3 Pd7 115.4(3) . . ?
Pd5 O3 Pd7 115.6(3) . . ?
Pd6 O3 Lu1 101.7(3) . . ?
Pd5 O3 Lu1 102.2(2) . . ?
Pd7 O3 Lu1 103.0(3) . . ?
Pd8 O4 Pd7 117.1(3) . . ?
Pd8 O4 Pd3 115.1(3) . . ?
Pd7 O4 Pd3 115.0(3) . . ?
Pd8 O4 Lu1 101.8(3) . . ?
Pd7 O4 Lu1 103.0(3) . . ?
Pd3 O4 Lu1 101.7(2) . . ?
As1 O5 Pd1 116.5(4) . . ?
As1 O6 Pd2 114.5(4) . . ?
As1 O6 Ba2 131.2(4) . . ?
Pd2 O6 Ba2 101.0(3) . . ?
As2 O7 Pd2 114.1(3) . . ?
As2 O7 Ba2 138.6(3) . . ?
Pd2 O7 Ba2 97.8(3) . . ?
As1 O8 Pd3 114.7(4) . . ?
As1 O8 Ba1 131.3(4) . . ?
Pd3 O8 Ba1 93.9(3) . . ?
As4 O9 Pd3 116.3(4) . . ?
As4 O9 Ba1 134.6(4) . . ?
Pd3 O9 Ba1 92.3(3) . . ?
As2 O10 Pd4 118.3(4) . . ?
As2 O11 Pd5 115.8(3) . . ?
As2 O11 Ba3 134.4(3) . . ?
Pd5 O11 Ba3 99.7(2) . . ?
As3 O12 Pd5 117.2(4) . . ?
As3 O12 Ba3 135.2(4) . . ?
Pd5 O12 Ba3 97.0(3) . . ?
As3 O13 Pd6 117.6(4) . . ?
As3 O14 Pd7 115.5(4) . . ?
As4 O15 Pd7 115.1(4) . . ?
As4 O16 Pd8 117.9(4) . . ?
N1 O17 Ba1 138.5(8) . . ?
N1 O17 Ba2 96.6(7) . . ?
Ba1 O17 Ba2 114.3(3) . . ?
N1 O18 Ba2 101.1(8) . . ?
N1 O18 Ba3 97.3(8) . . ?
Ba2 O18 Ba3 157.0(4) . . ?
N1 O19 Ba3 93.6(7) . . ?
C21 O20 Ba1 105.7(9) . 2_675 ?
C21 O21 Ba2 157.3(8) . 2_675 ?
C21 O21 Ba1 90.5(8) . 2_675 ?
Ba2 O21 Ba1 110.1(3) 2_675 2_675 ?
C28 O22 Ba1 90.9(9) . 5_676 ?
C28 O23 Ba1 96.5(9) . 5_676 ?
C7 O24 Ba3 100.4(10) . 2_674 ?
C7 O25 Ba3 90.3(8) . 2_674 ?
C14 O26 Ba3 99.0(9) . 5_776 ?
C14 O27 Ba3 95.4(8) . 5_776 ?
C2 C1 C6 120.0 . . ?
C2 C1 As1 121.6(4) . . ?
C6 C1 As1 118.2(4) . . ?
C1 C2 C3 120.0 . . ?
C2 C3 C4 120.0 . . ?
C5 C4 C3 120.0 . . ?
C5 C4 C7 116.5(8) . . ?
C3 C4 C7 123.3(8) . . ?
C4 C5 C6 120.0 . . ?
C5 C6 C1 120.0 . . ?
O24 C7 O25 121.5(14) . . ?
O24 C7 C4 123.3(14) . . ?
O25 C7 C4 115.0(12) . . ?
O24 C7 Ba3 57.1(9) . 2_674 ?
O25 C7 Ba3 64.5(7) . 2_674 ?
C4 C7 Ba3 175.5(10) . 2_674 ?
C9 C8 C13 120.0 . . ?
C9 C8 As2 122.1(4) . . ?
C13 C8 As2 117.9(4) . . ?
C8 C9 C10 120.0 . . ?
C11 C10 C9 120.0 . . ?
C10 C11 C12 120.0 . . ?
C10 C11 C14 119.5(7) . . ?
C12 C11 C14 120.5(7) . . ?
C13 C12 C11 120.0 . . ?
C12 C13 C8 120.0 . . ?
O27 C14 O26 119.6(13) . . ?
O27 C14 C11 124.5(12) . . ?
O26 C14 C11 115.8(12) . . ?
O27 C14 Ba3 62.2(7) . 5_776 ?
O26 C14 Ba3 57.5(8) . 5_776 ?
C11 C14 Ba3 173.3(9) . 5_776 ?
C16 C15 C20 120.0 . . ?
C16 C15 As3 120.3(4) . . ?
C20 C15 As3 119.6(4) . . ?
C15 C16 C17 120.0 . . ?
C18 C17 C16 120.0 . . ?
C17 C18 C19 120.0 . . ?
C17 C18 C21 119.3(8) . . ?
C19 C18 C21 120.7(8) . . ?
C18 C19 C20 120.0 . . ?
C19 C20 C15 120.0 . . ?
O21 C21 O20 118.8(13) . . ?
O21 C21 C18 123.3(12) . . ?
O20 C21 C18 117.7(13) . . ?
O21 C21 Ba1 66.7(7) . 2_675 ?
O20 C21 Ba1 52.3(8) . 2_675 ?
C18 C21 Ba1 170.0(9) . 2_675 ?
C23 C22 C27 120.0 . . ?
C23 C22 As4 116.0(6) . . ?
C27 C22 As4 124.0(6) . . ?
C24 C23 C22 120.0 . . ?
C25 C24 C23 120.0 . . ?
C24 C25 C26 120.0 . . ?
C24 C25 C28 119.8(9) . . ?
C26 C25 C28 120.2(9) . . ?
C27 C26 C25 120.0 . . ?
C26 C27 C22 120.0 . . ?
O22 C28 O23 123.7(14) . . ?
O22 C28 C25 120.3(13) . . ?
O23 C28 C25 116.0(13) . . ?
O22 C28 Ba1 65.2(7) . 5_676 ?
O23 C28 Ba1 59.0(8) . 5_676 ?
C25 C28 Ba1 171.5(10) . 5_676 ?
 
_refine_diff_density_max    4.860
_refine_diff_density_min   -3.318
_refine_diff_density_rms    0.228

_shelx_res_file
;
TITL shelxt_a.res in Pnma
    shelx.res
    created by SHELXL-2019/3 at 16:40:27 on 06-Dec-2024
CELL  0.71073  30.0817  26.5474  28.0840   90.000   90.000   90.000
ZERR     4.00   0.0005   0.0006   0.0006    0.000    0.000    0.000
LATT   1
SYMM  1/2 - X, - Y, 1/2 + Z
SYMM  - X, 1/2 + Y, - Z
SYMM  1/2 + X, 1/2 - Y, 1/2 - Z
SFAC  LU   PD   AS   BA   N    O    C    H
UNIT  4 48 32 24 8 272 224 128
MERG   2
OMIT     0.00  52.00
OMIT     5   2   2
OMIT     6   0   4
OMIT     3   3   7
OMIT     0   4  18
OMIT     5   0   1
OMIT    10   2   2
OMIT     4   0   3
OMIT     1   1   5
OMIT     5   4   5
OMIT     3   0   6
OMIT     1   3   8
OMIT    15   2   9
OMIT     4   0  19
OMIT     6   2   9
ABIN
ISOR 0.005 0.01 $C $O $N
FMAP   2
PLAN   50
ACTA
BOND
L.S.  15    0  532
TEMP  -173.00
WGHT    0.145700
FVAR       0.04659
LU1   1    0.746879    0.750000    0.516593    10.50000    0.02224    0.03944 =
         0.03230    0.00000    0.00132    0.00000
PD1   2    0.725539    0.750000    0.399168    10.50000    0.03293    0.04950 =
         0.03127    0.00000   -0.00153    0.00000
PD2   2    0.791136    0.839789    0.445602    11.00000    0.02842    0.04560 =
         0.03278    0.00390    0.00191   -0.00322
PD3   2    0.682478    0.839643    0.468622    11.00000    0.02748    0.04676 =
         0.04055    0.00730    0.00108    0.00440
PD4   2    0.855209    0.750000    0.492916    10.50000    0.02275    0.04649 =
         0.03532    0.00000    0.00500    0.00000
PD5   2    0.811834    0.839575    0.564035    11.00000    0.02678    0.04170 =
         0.03223   -0.00302    0.00422   -0.00394
PD6   2    0.766421    0.750000    0.633598    10.50000    0.02878    0.04105 =
         0.03196    0.00000    0.00269    0.00000
PD7   2    0.701658    0.840332    0.586039    11.00000    0.02752    0.04012 =
         0.04005   -0.00075    0.00631    0.00389
PD8   2    0.637350    0.750000    0.536943    10.50000    0.02281    0.04757 =
         0.04643    0.00000    0.00413    0.00000
AS1   3    0.720445    0.863870    0.366261    11.00000    0.04159    0.05391 =
         0.03925    0.01136   -0.00325    0.00189
AS2   3    0.885776    0.863757    0.486295    11.00000    0.02946    0.05099 =
         0.03752   -0.00189    0.00683   -0.01011
AS3   3    0.772050    0.864320    0.665982    11.00000    0.03918    0.04523 =
         0.03595   -0.00727    0.00774   -0.00333
AS4   3    0.606339    0.863495    0.542634    11.00000    0.02983    0.05388 =
         0.05793    0.01140    0.00922    0.01194
BA1   4    0.663854    0.970052    0.452733    11.00000    0.04544    0.05513 =
         0.05768    0.01373    0.01049    0.00616
BA2   4    0.814279    0.970107    0.398665    11.00000    0.05551    0.07082 =
         0.07346    0.01781   -0.00272   -0.00693
BA3   4    0.855399    0.964428    0.592139    11.00000    0.04878    0.06389 =
         0.05925   -0.01796    0.01999   -0.02343
N1    5    0.779331    0.961911    0.510116    11.00000    0.06984    0.06839 =
         0.06686    0.00127   -0.00722   -0.00251
O1    6    0.735627    0.699300    0.450673    11.00000    0.02914    0.03774 =
         0.03289    0.00001    0.00116    0.00062
O2    6    0.807737    0.801423    0.503689    11.00000    0.02758    0.03330 =
         0.03286    0.00219   -0.00056   -0.00451
O3    6    0.757957    0.800734    0.582429    11.00000    0.02982    0.03469 =
         0.02775   -0.00179    0.00889   -0.00122
O4    6    0.684901    0.800653    0.529028    11.00000    0.03012    0.04120 =
         0.02934    0.00305    0.00501   -0.00222
O5    6    0.715457    0.803200    0.348691    11.00000    0.05468    0.05628 =
         0.05515    0.01252   -0.00222    0.00036
O6    6    0.771809    0.877808    0.385275    11.00000    0.04533    0.04569 =
         0.04124    0.00391   -0.00098   -0.00055
O7    6    0.848992    0.879654    0.443373    11.00000    0.03711    0.04823 =
         0.03901    0.00467    0.00118   -0.01070
O8    6    0.680787    0.880199    0.407083    11.00000    0.04210    0.04914 =
         0.05310    0.00602    0.00078    0.00837
O9    6    0.628857    0.880114    0.490260    11.00000    0.03839    0.04624 =
         0.05689    0.00991   -0.00121    0.00490
O10   6    0.901183    0.802058    0.482901    11.00000    0.03378    0.05141 =
         0.04998   -0.00186    0.00583   -0.00344
O11   6    0.866741    0.877870    0.542440    11.00000    0.03694    0.04935 =
         0.03295   -0.00676    0.00590   -0.01051
O12   6    0.813457    0.876748    0.626190    11.00000    0.04444    0.05860 =
         0.04224   -0.01182    0.00784   -0.01010
O13   6    0.774545    0.803705    0.683667    11.00000    0.04961    0.04268 =
         0.03568   -0.00518   -0.00077    0.00000
O14   6    0.720773    0.879717    0.643415    11.00000    0.04585    0.05148 =
         0.04855   -0.01149    0.00753    0.00591
O15   6    0.642982    0.878696    0.587340    11.00000    0.04227    0.04819 =
         0.05354    0.00013    0.00698    0.01130
O16   6    0.590380    0.803640    0.545036    11.00000    0.03583    0.05381 =
         0.05574    0.00648    0.00421    0.00587
O17   6    0.752159    0.952134    0.475967    11.00000    0.05541    0.06000 =
         0.05602    0.00506   -0.00673   -0.00297
O18   6    0.817605    0.974823    0.499609    11.00000    0.05735    0.07404 =
         0.07872    0.00324    0.00077   -0.00486
O19   6    0.766282    0.955618    0.552431    11.00000    0.05778    0.07150 =
         0.05885    0.00202    0.00391   -0.00212
O20   6    0.842079    0.978160    0.869461    11.00000    0.09280    0.11153 =
         0.09719   -0.01859   -0.01070    0.00843
O21   6    0.771849    1.001950    0.873744    11.00000    0.06905    0.06520 =
         0.05677   -0.01776   -0.00265    0.00488
O22   6    0.426880    1.023507    0.571696    11.00000    0.06693    0.07596 =
         0.08331    0.00098    0.00359    0.01290
O23   6    0.400845    0.967899    0.517816    11.00000    0.08875    0.11165 =
         0.11017   -0.00488   -0.01077    0.01211
O24   6    0.634724    0.989539    0.175940    11.00000    0.09245    0.11171 =
         0.10014    0.02058   -0.00454    0.00254
O25   6    0.706439    0.993859    0.156594    11.00000    0.07515    0.08562 =
         0.06381    0.01811   -0.00368    0.00500
O26   6    1.061829    0.994349    0.401003    11.00000    0.09767    0.12555 =
         0.10766    0.00657    0.00057   -0.02487
O27   6    1.088391    0.983088    0.471973    11.00000    0.06729    0.07809 =
         0.07452    0.00317    0.00161   -0.01690
O28   6    0.674507    0.971197    0.552151    11.00000    0.09157    0.08016 =
         0.07645    0.00296    0.00099   -0.02176
O29   6    0.707790    1.060379    0.477263    11.00000    0.13098    0.09266 =
         0.14395   -0.01057    0.02982   -0.02526
O30   6    0.792935    1.069038    0.433770    11.00000    0.09274    0.09987 =
         0.14213   -0.01081   -0.01833    0.01152
O31   6    0.850688    1.040048    0.333483    11.00000    0.20465    0.23980 =
         0.20297    0.03846   -0.01124   -0.00705
O32   6    0.860584    0.927093    0.319979    11.00000    0.20119    0.20653 =
         0.21033   -0.02510    0.02358    0.00510
O33   6    0.823802    1.067284    0.567773    11.00000    0.17706    0.15098 =
         0.18580    0.01265    0.02613   -0.00666
O34   6    0.918862    0.911292    0.643010    11.00000    0.12768    0.15167 =
         0.15512   -0.00188   -0.01582    0.01724
AFIX  66
C1    7    0.708431    0.901456    0.311331    11.00000    0.05231    0.05683 =
         0.04806    0.00466   -0.00348    0.00557
C2    7    0.741385    0.912224    0.278163    11.00000    0.06826    0.06812 =
         0.06336    0.00841    0.00540    0.00271
AFIX  43
H2    8    0.771263    0.902529    0.284170    11.00000   -1.20000
AFIX  65
C3    7    0.730623    0.937175    0.236205    11.00000    0.07141    0.07065 =
         0.07101    0.01242    0.00268    0.00546
AFIX  43
H3    8    0.753145    0.944534    0.213536    11.00000   -1.20000
AFIX  65
C4    7    0.686907    0.951360    0.227415    11.00000    0.07233    0.06733 =
         0.06388    0.00525   -0.00420    0.00039
C5    7    0.653953    0.940593    0.260583    11.00000    0.07277    0.08689 =
         0.07319    0.01200   -0.00644   -0.00318
AFIX  43
H5    8    0.624075    0.950288    0.254575    11.00000   -1.20000
AFIX  65
C6    7    0.664714    0.915641    0.302541    11.00000    0.07729    0.08133 =
         0.07951    0.01530   -0.00485    0.00073
AFIX  43
H6    8    0.642191    0.908283    0.325209    11.00000   -1.20000
AFIX   0
C7    7    0.673366    0.980724    0.185740    11.00000    0.07776    0.07542 =
         0.07232    0.00217   -0.00876    0.00109
AFIX  66
C8    7    0.938526    0.899119    0.474794    11.00000    0.04162    0.04974 =
         0.04465    0.00287    0.00562   -0.00459
C9    7    0.968579    0.910132    0.510919    11.00000    0.05175    0.06385 =
         0.05351   -0.00142    0.00610   -0.00815
AFIX  43
H9    8    0.962170    0.900624    0.542799    11.00000   -1.20000
AFIX  65
C10   7    1.008011    0.935056    0.500398    11.00000    0.04570    0.06411 =
         0.04999   -0.00496   -0.00251   -0.01415
AFIX  43
H10   8    1.028551    0.942583    0.525088    11.00000   -1.20000
AFIX  65
C11   7    1.017389    0.948967    0.453752    11.00000    0.04762    0.06039 =
         0.05508   -0.00220    0.00361   -0.00909
C12   7    0.987336    0.937955    0.417627    11.00000    0.05957    0.06791 =
         0.05551    0.01000    0.00594   -0.01074
AFIX  43
H12   8    0.993745    0.947463    0.385746    11.00000   -1.20000
AFIX  65
C13   7    0.947904    0.913031    0.428147    11.00000    0.06054    0.07371 =
         0.06108    0.00437   -0.00423   -0.00942
AFIX  43
H13   8    0.927364    0.905505    0.403457    11.00000   -1.20000
AFIX   0
C14   7    1.058635    0.975866    0.443244    11.00000    0.05971    0.07100 =
         0.06666    0.00545   -0.00227   -0.00965
AFIX  66
C15   7    0.781573    0.901359    0.723159    11.00000    0.04730    0.04916 =
         0.03488   -0.00686    0.00482   -0.00151
C16   7    0.745676    0.919938    0.748904    11.00000    0.04864    0.06351 =
         0.05526   -0.01130    0.00068   -0.00370
AFIX  43
H16   8    0.716288    0.915554    0.737233    11.00000   -1.20000
AFIX  65
C17   7    0.752778    0.944932    0.791724    11.00000    0.06217    0.06633 =
         0.06662   -0.01002    0.00844   -0.00290
AFIX  43
H17   8    0.728244    0.957630    0.809319    11.00000   -1.20000
AFIX  65
C18   7    0.795778    0.951348    0.808800    11.00000    0.05529    0.05509 =
         0.05038   -0.01031    0.00266    0.00114
C19   7    0.831675    0.932768    0.783055    11.00000    0.07702    0.08587 =
         0.07919   -0.01092    0.00219   -0.00065
AFIX  43
H19   8    0.861063    0.937153    0.794726    11.00000   -1.20000
AFIX  65
C20   7    0.824573    0.907774    0.740235    11.00000    0.07326    0.07593 =
         0.06887   -0.00902    0.00392    0.00018
AFIX  43
H20   8    0.849107    0.895076    0.722640    11.00000   -1.20000
AFIX   0
C21   7    0.802450    0.976890    0.852544    11.00000    0.06842    0.07662 =
         0.06804   -0.00300   -0.00104    0.00015
AFIX  66
C22   7    0.554413    0.902054    0.546429    11.00000    0.04745    0.05143 =
         0.06211    0.00151    0.00343    0.00152
C23   7    0.518489    0.884783    0.519925    11.00000    0.15710    0.16649 =
         0.16545   -0.00646   -0.00579    0.00814
AFIX  43
H23   8    0.521132    0.854788    0.501696    11.00000   -1.20000
AFIX  65
C24   7    0.478698    0.911400    0.520093    11.00000    0.15773    0.15983 =
         0.16748   -0.00664   -0.00245    0.00908
AFIX  43
H24   8    0.454145    0.899596    0.501978    11.00000   -1.20000
AFIX  65
C25   7    0.474830    0.955287    0.546764    11.00000    0.05577    0.06227 =
         0.06172   -0.00335    0.00395    0.00775
C26   7    0.510754    0.972559    0.573269    11.00000    0.07612    0.08327 =
         0.09026   -0.01156   -0.00320    0.00630
AFIX  43
H26   8    0.508111    1.002554    0.591498    11.00000   -1.20000
AFIX  65
C27   7    0.550546    0.945942    0.573102    11.00000    0.09317    0.10021 =
         0.10017   -0.00799   -0.00966    0.00395
AFIX  43
H27   8    0.575098    0.957747    0.591216    11.00000   -1.20000
AFIX   0
C28   7    0.431446    0.984874    0.546010    11.00000    0.06990    0.07433 =
         0.07031   -0.00265   -0.00136    0.00480
HKLF    4


REM  shelxt_a.res in Pnma
REM wR2 = 0.2391, GooF = S = 1.157, Restrained GooF = 1.164 for all data
REM R1 = 0.0694 for 14489 Fo > 4sig(Fo) and 0.1097 for all 22256 data
REM 649 parameters refined using 378 restraints

END

WGHT      0.1457      0.0000

REM Highest difference peak  4.860,  deepest hole -3.318,  1-sigma level  0.228
Q1    1   0.8349  0.9737  0.5695  11.00000  0.05    4.18
Q2    1   0.6421  0.9895  0.4574  11.00000  0.05    3.13
Q3    1   0.6418  0.9603  0.4309  11.00000  0.05    2.54
Q4    1   0.7582  0.7500  0.4665  10.50000  0.05    2.00
Q5    1   0.6748  0.8615  0.4799  11.00000  0.05    1.60
Q6    1   0.6878  0.9720  0.5982  11.00000  0.05    1.60
Q7    1   0.6927  0.8399  0.4304  11.00000  0.05    1.55
Q8    1   0.6189  0.8846  0.5630  11.00000  0.05    1.51
Q9    1   0.7121  0.8404  0.5392  11.00000  0.05    1.49
Q10   1   0.7933  0.8397  0.6774  11.00000  0.05    1.48
Q11   1   0.7180  0.7281  0.4060  11.00000  0.05    1.46
Q12   1   1.0510  1.0192  0.4046  11.00000  0.05    1.41
Q13   1   0.8327  0.9586  0.3016  11.00000  0.05    1.36
Q14   1   0.7103  0.8873  0.3794  11.00000  0.05    1.34
Q15   1   0.6014  0.8372  0.5557  11.00000  0.05    1.27
Q16   1   0.6050  0.8655  0.5285  11.00000  0.05    1.24
Q17   1   1.0777  0.9672  0.3973  11.00000  0.05    1.23
Q18   1   0.6992  0.8774  0.5910  11.00000  0.05    1.19
Q19   1   0.7893  0.9909  0.4206  11.00000  0.05    1.18
Q20   1   0.8445  0.9889  0.6099  11.00000  0.05    1.18
Q21   1   0.7904  0.8737  0.6298  11.00000  0.05    1.13
Q22   1   0.8100  0.8696  0.5617  11.00000  0.05    1.11
Q23   1   0.8765  1.0010  0.4311  11.00000  0.05    1.08
Q24   1   0.6283  0.9677  0.4007  11.00000  0.05    1.06
Q25   1   0.5113  0.8725  0.5325  11.00000  0.05    1.04
Q26   1   0.8675  0.9772  0.5804  11.00000  0.05    1.03
Q27   1   0.8948  0.8299  0.4900  11.00000  0.05    1.00
Q28   1   0.6183  0.8628  0.4971  11.00000  0.05    0.99
Q29   1   0.8906  0.9499  0.3330  11.00000  0.05    0.98
Q30   1   0.5111  0.9737  0.5515  11.00000  0.05    0.98
Q31   1   0.8121  1.0170  0.3987  11.00000  0.05    0.97
Q32   1   0.9107  0.8921  0.6450  11.00000  0.05    0.97
Q33   1   0.8473  1.0267  0.8363  11.00000  0.05    0.96
Q34   1   0.6392  0.9615  0.1597  11.00000  0.05    0.95
Q35   1   0.8751  0.9491  0.2986  11.00000  0.05    0.92
Q36   1   0.8257  0.9785  0.4674  11.00000  0.05    0.90
Q37   1   0.8848  0.9270  0.3473  11.00000  0.05    0.90
Q38   1   0.9057  0.8371  0.4669  11.00000  0.05    0.90
Q39   1   0.6945  0.9722  0.6254  11.00000  0.05    0.89
Q40   1   0.7826  0.9887  0.3843  11.00000  0.05    0.88
Q41   1   0.7885  0.8814  0.6773  11.00000  0.05    0.87
Q42   1   0.8364  0.9638  0.8798  11.00000  0.05    0.86
Q43   1   0.7908  0.8017  0.6797  11.00000  0.05    0.85
Q44   1   0.5301  0.9107  0.5066  11.00000  0.05    0.85
Q45   1   0.8415  0.9452  0.4199  11.00000  0.05    0.85
Q46   1   0.8642  0.9746  0.3079  11.00000  0.05    0.84
Q47   1   0.8540  1.0219  0.3182  11.00000  0.05    0.84
Q48   1   0.8346  1.0687  0.5834  11.00000  0.05    0.84
Q49   1   0.9025  0.8030  0.4686  11.00000  0.05    0.82
Q50   1   0.7075  1.0571  0.4900  11.00000  0.05    0.82
;
_shelx_res_checksum    9625

_shelx_hkl_file
;
   0   0  -4   13.14    0.79
   0   0  -5    0.43    0.79
   0   0  -6  146.12    4.37
   0   0  -7   -0.85    1.18
   0   0  -8  344.01   13.23
   0   0   8  529.62   13.09
   0   0   9    0.12    0.85
   0   0  -9   -0.75    1.50
   0   0 -10  374.51    9.31
   0   0  10  296.61    8.89
   0   0 -11   -1.10    1.85
   0   0 -12   32.41    2.29
   0   0  12   23.89    1.35
   0   0 -13   -1.28    2.11
   0   0 -14  200.34    6.65
   0   0  14  210.52    6.04
   0   0 -15   -3.11    2.35
   0   0  15   -1.14    1.14
   0   0  16  102.50    3.23
   0   0 -16  103.74    4.21
   0   0  17    0.06    1.15
   0   0 -17   -0.40    2.59
   0   0 -18   17.15    2.91
   0   0  18    6.29    1.20
   0   0 -19    0.18    2.81
   0   0  19    0.35    1.19
   0   0 -20  204.69    7.05
   0   0 -22  507.17   15.27
   0   0 -24    3.43    3.83
   0   0 -25   -4.49    4.12
   0   0 -26  376.85   12.16
   0   0 -28  162.56    7.25
   0   0 -29    2.03    4.72
   0   0 -30   15.05    4.92
   0   0 -31    1.30    4.89
   0   0 -32    1.04    5.20
   0   0 -33   -0.38    5.38
   0   0 -34   18.45    5.76
   0   0 -35    1.65    5.82
   0   0 -36    3.97    6.06
   0   0 -37   -2.17    6.23
   0  -1  -4   -0.30    0.70
   0   1  -5   16.19    0.92
   0  -1  -5   16.79    1.07
   0   1  -6   -0.11    0.93
   0  -1  -6   -1.17    1.12
   0  -1  -7    3.73    1.29
   0   1  -7    4.53    1.14
   0  -1  -8    0.21    1.40
   0   1  -8   -0.20    1.29
   0  -1   9   17.84    0.87
   0   1  -9   18.52    1.62
   0  -1  -9   20.08    1.71
   0   1 -10   -1.18    1.61
   0  -1 -10   -1.39    1.73
   0  -1  10    0.73    0.71
   0  -1  11  476.73   13.02
   0   1 -11  451.66   13.36
   0  -1 -11  435.15   13.42
   0   1  12   -2.32    1.17
   0  -1  12   -0.49    0.80
   0   1 -12    0.19    1.85
   0  -1 -12   -0.95    1.98
   0   1  13   19.80    1.56
   0  -1 -13   28.89    2.44
   0   1 -13   31.30    2.34
   0  -1  13   30.71    1.24
   0  -1  14    0.05    0.94
   0  -1 -14    0.89    2.25
   0   1 -14   -0.20    2.18
   0   1  14   -0.60    1.34
   0  -1 -15  140.74    5.99
   0   1 -15  139.83    5.97
   0   1  16    0.95    1.47
   0   1 -16    0.31    2.44
   0  -1 -16   -2.61    2.58
   0   1  17   38.52    1.93
   0   1 -17   44.65    3.14
   0  -1 -17   47.76    3.22
   0   1  18   -0.75    1.43
   0  -1 -18   -2.51    2.82
   0   1 -18   -3.09    2.76
   0   1  19    3.31    1.45
   0   1 -19    1.32    2.82
   0  -1 -19    1.43    3.01
   0   1  20    0.48    1.41
   0  -1 -20   -8.33    3.21
   0   1 -20   -6.12    3.10
   0  -1 -21  191.92    6.50
   0   1 -21  188.76    6.47
   0   1  21  166.98    5.17
   0   1  22   -1.78    1.32
   0   1 -23  132.24    5.73
   0  -1 -23  142.19    5.87
   0   1 -24    1.74    3.69
   0  -1 -24   -1.04    3.82
   0  -1 -25   20.94    4.18
   0   1 -25   12.91    4.07
   0   1 -27   25.05    4.74
   0  -1 -27   32.00    4.84
   0   1 -28   -8.37    4.71
   0  -1 -28   -6.51    4.77
   0  -1 -29    2.17    4.69
   0   1 -29    0.79    4.60
   0   1 -30    1.14    4.77
   0  -1 -30    3.01    4.84
   0  -1 -31   -1.56    4.95
   0   1 -31   -6.23    5.06
   0  -1 -32   -5.09    5.18
   0   1 -32   10.48    5.22
   0  -1 -33    0.82    5.42
   0   1 -33    5.99    5.42
   0   1 -34   -0.71    5.60
   0  -1 -34   -3.36    5.61
   0  -1 -35    4.51    5.82
   0   1 -35   10.48    5.77
   0  -1 -36   -3.66    6.08
   0   1 -36   -0.75    5.99
   0  -1 -36    3.85    4.14
   0  -1 -37    8.73    6.23
   0   1 -37   -5.72    6.36
   0  -2  -4  716.32   20.04
   0  -2  -5   -0.08    1.02
   0   2  -6 1469.60   41.13
   0  -2  -6 1549.41   41.26
   0   2  -6 1465.79   41.04
   0   2  -7    0.77    0.65
   0   2  -7   -0.03    1.05
   0  -2  -7   -1.44    1.39
   0   2  -8  650.86   17.99
   0  -2  -8  658.98   18.13
   0   2  -8  630.46   17.82
   0   2  -9    0.85    2.33
   0  -2  -9    0.02    2.52
   0   2 -10   28.51    1.23
   0  -2 -10   27.24    2.11
   0   2 -10   30.33    1.87
   0  -2 -11    1.11    1.88
   0   2 -11    1.38    1.66
   0   2 -12    2.10    1.76
   0  -2 -12    0.67    2.07
   0  -2 -13   -0.54    2.21
   0   2 -13    0.83    1.89
   0  -2 -14  125.24    4.66
   0   2 -14  129.24    4.43
   0   2 -15   -4.23    2.29
   0  -2 -15    2.89    2.53
   0   2  16   53.99    2.43
   0  -2 -16   65.99    3.43
   0   2 -16   65.05    3.20
   0   2  17   -1.04    1.60
   0   2 -17    0.16    2.48
   0  -2 -17   -3.95    2.86
   0   2  18   79.54    2.93
   0  -2 -18   83.74    4.11
   0   2 -18   82.46    3.84
   0   2  19   -0.95    1.74
   0   2 -19   -3.97    2.77
   0  -2 -19   -1.09    3.05
   0   2 -20  187.11    6.43
   0  -2 -20  185.90    6.55
   0   2  20  180.66    5.54
   0   2  21    3.69    1.71
   0   2 -21   -4.40    3.26
   0  -2 -21   -0.83    3.39
   0   2 -22   64.67    3.91
   0  -2 -22   62.47    4.21
   0   2  22   51.32    2.35
   0   2 -23   -0.75    3.62
   0  -2 -23    1.70    3.79
   0   2  23    2.76    1.61
   0  -2 -24   19.20    3.94
   0   2 -24   18.62    3.86
   0   2  24   11.59    1.47
   0  -2 -25   -5.60    4.09
   0   2 -25    5.89    4.02
   0   2 -26   22.98    4.19
   0  -2 -26   19.74    4.39
   0  -2 -27    5.53    4.49
   0   2 -27    7.09    4.41
   0  -2 -28   -0.76    4.60
   0   2 -28    2.42    4.44
   0   2 -29  -10.17    4.67
   0  -2 -29   10.13    4.84
   0   2 -30   10.41    4.86
   0  -2 -30    8.23    4.98
   0   2 -31   -0.89    4.97
   0  -2 -31   -4.98    5.08
   0  -2 -32    1.01    5.25
   0   2 -32    7.83    5.28
   0  -2 -33   -5.92    5.52
   0   2 -33    2.67    5.33
   0   2 -34    8.62    5.56
   0  -2 -34    2.51    5.61
   0  -2 -34    2.85    3.78
   0  -2 -35   -0.29    5.91
   0  -2 -35   -5.31    3.95
   0   2 -35   -2.50    5.88
   0  -2 -36    1.68    6.09
   0   2 -36    5.90    6.17
   0   2 -37   -4.21    6.32
   0   3   1    6.71    0.60
   0  -3  -2    1.33    0.53
   0  -3   2   -0.62    0.59
   0  -3  -3   37.57    1.42
   0  -3  -4   -0.64    0.97
   0  -3  -5  150.94    4.55
   0   3  -6   -0.89    0.83
   0  -3  -6   -1.14    1.32
   0  -3  -6    0.38    0.61
   0  -3  -7  196.13    5.84
   0   3  -7  191.29    5.59
   0  -3  -8   -1.12    1.65
   0   3  -8   -1.32    1.14
   0   3  -8    0.16    0.78
   0   3  -9  468.94   12.77
   0   3  -9  435.72   12.92
   0  -3  -9  447.28   13.13
   0  -3 -10   -3.62    2.06
   0   3 -10   -1.05    1.49
   0   3 -10    0.69    0.93
   0   3 -11  272.70    7.95
   0  -3 -11  275.92    8.22
   0   3 -11  267.40    7.69
   0   3 -12    0.07    1.02
   0   3 -12    1.18    1.72
   0  -3 -12   -0.51    2.14
   0   3 -13   20.72    2.03
   0  -3 -13   15.91    2.41
   0   3 -14    0.16    1.98
   0  -3 -14   -0.54    2.41
   0  -3 -15    3.25    2.56
   0   3 -15    3.61    2.12
   0   3 -16   -4.57    2.41
   0  -3 -16   -6.22    2.79
   0  -3 -17  249.61    8.24
   0   3 -17  261.77    8.03
   0   3 -18   -2.07    2.64
   0  -3 -18   -2.13    3.09
   0   3 -19   38.85    3.19
   0  -3 -19   36.36    3.51
   0   3  19   35.01    2.14
   0  -3 -20   -0.99    3.21
   0   3 -20   -6.05    3.02
   0   3  20    4.69    1.80
   0  -3 -21   11.00    3.47
   0   3 -21   10.84    3.16
   0   3  21    8.64    1.94
   0   3 -22   -1.06    3.34
   0  -3 -22    1.29    3.69
   0   3  22   -1.51    1.94
   0   3 -23   12.03    3.59
   0  -3 -23   16.80    3.91
   0   3  23    7.44    1.98
   0   3  24   -2.66    1.78
   0   3 -24    0.26    3.68
   0  -3 -24   -3.66    3.97
   0   3  25    1.56    1.69
   0   3 -25    3.10    3.94
   0  -3 -25    5.60    4.04
   0  -3 -26   -4.37    4.24
   0   3 -26   -1.16    4.10
   0   3  26   -1.65    1.48
   0  -3 -27    2.57    4.47
   0   3 -27   -1.55    4.33
   0  -3 -28   -6.66    4.65
   0   3 -28   -0.86    4.40
   0  -3 -29    6.20    4.81
   0   3 -29    1.29    4.56
   0  -3 -30    0.51    4.90
   0   3 -30    2.71    4.85
   0  -3 -31    6.58    3.35
   0   3 -31   -0.77    5.07
   0  -3 -31    4.09    5.07
   0  -3 -32   -1.07    3.48
   0  -3 -32  -10.59    5.36
   0   3 -32    0.60    5.14
   0  -3 -33    0.99    3.65
   0   3 -33    8.15    5.45
   0  -3 -33   14.11    5.61
   0  -3 -34   -9.54    5.83
   0   3 -34    2.73    5.62
   0  -3 -34   -3.33    3.65
   0  -3 -35   26.93    6.19
   0  -3 -35   25.38    4.09
   0   3 -35   26.53    6.11
   0   3 -36    5.36    6.18
   0  -4   0  770.13   21.35
   0   4   0  761.33   21.28
   0  -4   1    1.78    0.83
   0   4   1    0.62    0.68
   0  -4   2    5.59    1.00
   0   4   2    5.48    0.81
   0  -4   3    1.67    1.12
   0  -4  -4    4.05    1.15
   0  -4  -5    0.10    1.22
   0  -4  -6   11.98    0.72
   0  -4  -6   11.85    1.51
   0  -4  -7    0.43    0.67
   0   4  -7   -0.21    0.93
   0  -4  -7   -0.30    1.56
   0  -4  -8  495.74   14.05
   0  -4  -8  545.27   14.46
   0   4  -8  496.01   14.14
   0  -4  -9   -1.07    2.18
   0   4  -9   -1.76    1.44
   0   4  -9    1.73    1.05
   0  -4  -9   -0.79    0.96
   0   4 -10 1069.25   28.34
   0  -4 -10 1100.92   28.63
   0   4 -10 1057.38   28.20
   0  -4 -10  911.94   28.20
   0   4 -11    2.84    1.61
   0  -4 -11    3.52    2.22
   0   4 -11    1.89    1.15
   0   4 -12   50.92    2.31
   0  -4 -12   48.54    2.83
   0   4 -12   41.31    1.81
   0   4 -13   -0.02    1.76
   0  -4 -13   -2.62    2.25
   0   4 -14  179.01    5.13
   0   4 -14  169.73    5.56
   0  -4 -14  163.53    5.93
   0   4 -15   -1.59    2.20
   0  -4 -15   -4.55    2.74
   0   4 -15   -3.48    1.35
   0   4 -16  141.81    4.93
   0  -4 -16  133.99    5.38
   0   4 -18   60.54    3.43
   0  -4 -18   60.71    4.07
   0   4 -19   -5.21    2.90
   0  -4 -19   -1.21    3.25
   0   4 -20  194.62    6.59
   0  -4 -20  189.39    6.90
   0  -4 -21   -1.16    3.56
   0   4 -21   -3.57    3.14
   0   4  22   63.73    3.01
   0   4 -22   84.48    4.21
   0  -4 -22   71.85    4.61
   0   4  23   -0.88    2.11
   0  -4 -23   -0.33    3.92
   0   4 -23    0.51    3.52
   0   4 -24   42.46    4.15
   0   4  24   62.74    2.80
   0  -4 -24   33.23    4.46
   0   4  25    2.84    2.07
   0   4 -25   -2.25    3.93
   0  -4 -25    2.85    4.09
   0   4  26    2.95    1.91
   0  -4 -26    7.54    4.32
   0   4 -26    1.22    4.12
   0  -4 -27   -3.39    2.76
   0   4 -27    3.51    4.27
   0  -4 -27    4.84    4.50
   0   4  27    0.47    1.79
   0   4 -28   18.88    4.56
   0  -4 -28   13.27    2.92
   0   4  28    7.28    1.33
   0  -4 -28    9.27    4.66
   0  -4 -29   -7.82    4.95
   0   4 -29  -10.70    4.69
   0  -4 -29   -0.77    3.04
   0  -4 -30   -0.63    4.99
   0   4 -30   12.05    4.85
   0  -4 -30    8.51    3.15
   0  -4 -31    3.26    5.21
   0   4 -31   -4.12    5.00
   0  -4 -31   -1.42    3.23
   0   4 -32    2.69    5.29
   0  -4 -32    6.93    5.48
   0  -4 -32    0.63    3.38
   0   4 -33   -5.87    5.50
   0  -4 -33   -0.57    5.59
   0  -4 -33    3.58    3.52
   0   4 -34   55.21    6.19
   0  -4 -34   53.14    6.30
   0  -4 -34   31.29    4.01
   0   4 -35  -13.53    6.26
   0  -4 -35  -13.08    6.35
   0  -4 -35   -3.57    3.76
   0   4 -36   69.56    7.06
   0   5   0   -1.05    0.75
   0  -5   0    0.15    1.04
   0   5   1   67.03    2.15
   0  -5   1   67.83    2.33
   0   5  -1   66.05    2.03
   0   5   2   -1.22    0.94
   0  -5   2    0.18    1.17
   0  -5   3   39.79    1.87
   0  -5   4    0.13    1.47
   0  -5  -5   11.14    1.49
   0   5   5   10.30    0.69
   0  -5  -6   -0.90    1.49
   0   5   6   -0.64    0.62
   0   5  -7  236.73    6.86
   0  -5  -7  259.61    7.28
   0  -5  -8   -2.01    0.85
   0  -5  -9 2940.41   83.32
   0   5  -9 2883.72   83.02
   0  -5  -9 3081.63   82.96
   0  -5 -11 1174.01   32.94
   0  -5 -11 1151.40   33.36
   0   5 -11 1164.52   33.03
   0   5 -11 1216.10   32.95
   0  -5 -12   -1.88    1.19
   0   5 -12   -0.43    1.30
   0  -5 -12   -3.34    2.46
   0   5 -12   -3.07    1.59
   0  -5 -13   20.03    1.45
   0  -5 -13   17.17    2.58
   0   5 -13   20.03    1.91
   0   5 -13   21.52    1.50
   0  -5 -14   -1.33    1.35
   0  -5 -14   -0.30    2.56
   0   5 -14   -2.44    1.97
   0   5 -14    1.58    1.42
   0   5 -15  230.83    6.84
   0   5 -15  252.93    7.22
   0  -5 -15  238.14    7.67
   0  -5 -15  226.83    6.91
   0  -5 -16   -4.10    1.60
   0   5 -16   -2.82    1.43
   0   5 -17  867.97   23.08
   0  -5 -17  841.12   23.41
   0  -5 -17  766.18   22.82
   0  -5 -18   -2.17    3.35
   0  -5 -19    9.37    1.90
   0  -5 -19    6.52    3.28
   0   5 -19    5.54    2.77
   0  -5 -20   -2.27    1.95
   0  -5 -20   -2.13    3.48
   0   5 -20   -7.61    2.97
   0  -5 -21   21.75    2.43
   0  -5 -21   41.40    3.99
   0   5 -21   39.04    3.43
   0  -5 -22   -0.08    2.17
   0  -5 -22   -0.91    3.82
   0   5 -22   -4.66    3.37
   0   5 -23   50.67    3.91
   0  -5 -23   42.66    2.80
   0  -5 -23   57.52    4.41
   0   5  23   42.38    2.67
   0  -5 -24   -0.87    2.41
   0  -5 -24   -6.53    4.14
   0   5 -24   -1.19    3.77
   0   5  24   -1.96    2.26
   0  -5 -25   31.03    2.75
   0  -5 -25   34.17    4.47
   0   5 -25   35.22    4.18
   0   5  25   25.29    2.46
   0   5  26   -0.26    2.33
   0  -5 -26   -2.25    2.56
   0   5 -26    2.46    4.09
   0  -5 -26    6.83    4.35
   0   5  27    4.44    2.16
   0  -5 -27    9.98    2.75
   0  -5 -27   12.26    4.64
   0   5 -27    7.96    4.28
   0  -5 -28   -2.23    2.83
   0   5  28   -0.89    2.03
   0   5 -28   -2.64    4.47
   0  -5 -28    1.81    4.68
   0   5 -29   25.52    4.79
   0  -5 -29   27.92    5.02
   0  -5 -29   26.30    3.07
   0   5  29   17.49    1.82
   0  -5 -30   -4.82    5.12
   0   5 -30   -3.10    4.82
   0  -5 -30   -1.42    3.02
   0  -5 -31   32.62    5.51
   0   5 -31   35.96    5.35
   0  -5 -31   28.13    3.43
   0  -5 -32   -5.55    5.51
   0  -5 -32   -1.54    3.21
   0  -5 -33    7.85    3.43
   0   5 -33   19.01    5.70
   0  -5 -33   14.85    5.81
   0   5 -34   -2.77    5.96
   0  -5 -34   -4.60    3.60
   0   5 -35   35.67    6.56
   0  -6   0 1839.98   51.31
   0   6   0 1845.78   51.20
   0   6   1   -0.96    1.04
   0   6  -1   -0.56    0.79
   0  -6   1    0.47    1.26
   0  -6   2 1483.75   40.15
   0   6  -2 1425.30   39.92
   0  -6   3    7.09    1.59
   0  -6   4  981.08   27.55
   0  -6   5    4.28    1.78
   0   6   6  754.70   20.99
   0  -6  -7   -4.36    1.99
   0   6   7   -1.24    0.81
   0  -6  -8 3317.80   94.02
   0   6  -8 3395.10   93.65
   0   6 -10 1371.41   34.25
   0  -6 -10 1346.34   34.68
   0  -6 -12   24.02    2.62
   0   6 -12   23.44    1.64
   0   6 -12   23.07    1.76
   0  -6 -12   22.37    1.37
   0  -6 -13   -0.31    1.23
   0   6 -13   -2.07    1.75
   0  -6 -13   -2.04    2.64
   0   6 -13   -1.08    1.46
   0   6 -14   34.52    2.29
   0   6 -14   35.37    1.94
   0  -6 -14   33.42    3.08
   0  -6 -14   35.05    1.78
   0   6 -15   -0.75    2.04
   0  -6 -15   -4.36    2.90
   0   6 -15   -0.53    1.51
   0  -6 -15    1.80    1.42
   0  -6 -16   10.07    3.09
   0  -6 -16   10.46    1.59
   0   6 -16    9.31    2.28
   0   6 -16    8.48    1.60
   0  -6 -17   -2.44    3.22
   0   6 -17   -1.83    2.54
   0  -6 -17    2.82    1.62
   0   6 -17    2.29    1.61
   0   6 -18   12.64    2.64
   0  -6 -18   11.45    3.26
   0   6 -18   11.57    1.62
   0  -6 -18   11.04    1.73
   0  -6 -19    1.06    3.33
   0   6 -19   -2.28    2.80
   0  -6 -19    1.73    1.68
   0   6 -20    7.35    2.99
   0  -6 -20    6.20    3.56
   0  -6 -20    4.09    1.89
   0  -6 -21   -0.83    3.73
   0   6 -21   -2.61    3.15
   0  -6 -21   -1.70    1.96
   0  -6 -22   11.72    3.96
   0   6 -22   12.12    3.34
   0  -6 -22   11.29    2.11
   0  -6 -23   -3.46    2.17
   0  -6 -23    0.04    3.99
   0   6 -23   -4.93    3.54
   0   6  24    6.54    2.52
   0  -6 -24   12.91    2.39
   0  -6 -24   11.99    4.24
   0   6 -24   23.57    3.86
   0   6  25   -4.51    2.40
   0  -6 -25    2.17    4.23
   0   6 -25   -0.29    3.87
   0  -6 -25   -4.80    2.42
   0   6 -26    3.64    4.05
   0  -6 -26    5.88    2.46
   0  -6 -26   -2.87    4.50
   0   6  26    0.18    2.41
   0   6 -27    0.79    4.21
   0  -6 -27   -1.79    2.48
   0  -6 -27    2.72    4.56
   0   6  27    0.80    2.43
   0  -6 -28   16.66    4.96
   0  -6 -28   12.93    2.70
   0   6  28    3.58    2.41
   0   6 -28   15.60    4.58
   0   6  29    1.53    2.20
   0  -6 -29   -4.81    5.04
   0   6 -29   -3.46    4.65
   0  -6 -29   -4.21    2.74
   0   6  30    0.11    2.00
   0  -6 -30    2.01    2.86
   0   6 -30    2.03    4.90
   0  -6 -30   -1.86    5.07
   0  -6 -31   -2.37    2.99
   0   6 -31   -0.14    5.08
   0  -6 -31    3.08    5.25
   0  -6 -32   28.79    3.33
   0   6 -32   35.06    5.54
   0  -6 -32   32.65    5.88
   0  -6 -33   -2.07    3.20
   0   6 -33   -6.04    5.71
   0  -6 -33   -2.42    5.85
   0  -6 -34   71.20    4.50
   0  -6 -34  112.49    7.36
   0   6 -34  116.33    7.06
   0   7   0   -2.46    1.08
   0  -7   0   -0.42    1.48
   0  -7   0   -2.54    1.07
   0  -7   1   24.29    1.13
   0  -7   1   23.94    1.70
   0   7  -1   19.53    1.16
   0  -7   2   -0.87    0.73
   0  -7   2   -0.50    1.53
   0   7  -2   -1.56    0.81
   0  -7   3   11.52    1.77
   0  -7   4    2.94    1.84
   0  -7   5  350.97   10.31
   0   7   7 1792.47   49.31
   0  -7   7 1708.64   49.73
   0   7  -9 3168.66   88.74
   0  -7  -9 3331.91   89.18
   0   7 -11   91.80    3.04
   0  -7 -11   90.80    3.86
   0   7 -12    0.80    1.43
   0  -7 -12   -0.15    2.50
   0   7 -13  100.52    3.36
   0   7 -13  108.38    3.37
   0  -7 -13  103.21    4.27
   0  -7 -13   86.06    3.06
   0   7 -14   -1.01    1.68
   0  -7 -14   -5.15    2.82
   0   7 -14   -2.09    1.85
   0  -7 -14   -0.41    1.30
   0  -7 -15  396.53   11.54
   0   7 -15  366.69   10.98
   0  -7 -15  385.50   10.75
   0   7 -15  365.52   10.81
   0   7 -16   -0.27    1.73
   0   7 -16   -5.39    2.26
   0  -7 -16   -4.13    1.52
   0  -7 -16   -7.28    3.19
   0  -7 -17  269.33    7.64
   0   7 -17  229.28    7.66
   0   7 -17  288.94    8.05
   0  -7 -17  279.23    8.64
   0   7 -18   -1.69    2.51
   0  -7 -18   -1.34    1.68
   0   7 -18   -1.46    1.78
   0  -7 -18   -4.31    3.38
   0  -7 -19   19.18    3.61
   0   7 -19   17.88    2.84
   0   7 -19    9.64    1.84
   0  -7 -19   21.05    1.84
   0   7 -20   -1.39    1.66
   0  -7 -20   -4.38    3.66
   0   7 -20   -0.13    2.91
   0  -7 -20   -1.09    1.79
   0   7 -21    1.51    3.08
   0  -7 -21    7.80    3.86
   0  -7 -21    4.10    1.94
   0   7 -22   -2.01    3.26
   0  -7 -22   -0.49    4.02
   0  -7 -22   -3.03    1.97
   0   7 -23    2.85    3.47
   0  -7 -23    6.98    4.06
   0  -7 -23    4.64    2.09
   0   7 -24   -3.28    3.64
   0  -7 -24    1.08    4.26
   0  -7 -24    0.36    2.14
   0  -7 -25   -5.62    4.41
   0  -7 -25    0.10    2.19
   0   7 -26    1.56    4.08
   0   7  26   -4.84    2.59
   0  -7 -26    2.25    4.53
   0  -7 -26   -1.22    2.27
   0   7 -27   -3.44    4.36
   0   7  27    3.93    2.57
   0  -7 -27    1.25    2.38
   0  -7 -27    2.27    4.68
   0  -7 -28   -0.76    2.49
   0   7 -28   -4.74    4.56
   0  -7 -28    1.70    4.88
   0  -7 -29    9.32    2.59
   0   7 -29    8.95    4.75
   0  -7 -29    7.11    5.08
   0   7  29   10.53    2.59
   0  -7 -30    4.70    5.20
   0   7  30    1.20    2.37
   0   7 -30    7.18    4.89
   0  -7 -30   -1.83    2.71
   0   7 -31   12.73    5.10
   0  -7 -31    5.29    5.44
   0  -7 -31   15.30    2.84
   0   7 -32   -5.80    5.46
   0  -7 -32   -8.29    5.73
   0  -7 -32   -5.61    2.89
   0  -7 -33   39.20    6.19
   0  -7 -33   13.59    3.21
   0  -8   0 3823.54  104.71
   0  -8   0 3688.25  104.88
   0  -8   1    0.50    1.72
   0  -8   1    2.39    1.03
   0  -8   2  642.73   17.54
   0  -8   2  608.16   17.20
   0  -8   3    5.51    1.92
   0  -8   4  250.80    7.63
   0  -8   5   10.64    2.36
   0  -8   6 1496.54   42.00
   0  -8   7    3.00    2.42
   0   8   8 1184.06   33.18
   0  -8   8 1250.69   33.76
   0   8 -10    1.15    1.02
   0  -8 -10    4.44    2.42
   0   8 -11   -2.78    1.26
   0  -8 -11   -1.32    2.53
   0   8 -12   34.56    1.85
   0  -8 -12   34.74    3.06
   0   8 -13    0.05    1.57
   0  -8 -13   -3.87    2.89
   0   8 -14   13.41    1.89
   0   8 -14   14.52    1.87
   0  -8 -14   14.96    3.07
   0   8 -15   -1.31    1.87
   0   8 -15   -2.29    1.96
   0  -8 -15   -3.30    3.07
   0   8 -16    4.11    1.92
   0  -8 -16    1.35    1.48
   0  -8 -16    5.79    3.17
   0   8 -16    3.09    2.12
   0  -8 -17    0.81    1.50
   0  -8 -17   -4.32    3.25
   0   8 -17   -0.21    1.93
   0   8 -17   -4.34    2.31
   0   8 -18    2.09    1.90
   0  -8 -18    2.21    1.62
   0   8 -18    0.39    2.52
   0  -8 -18    2.41    3.41
   0  -8 -19    0.07    1.67
   0   8 -19    0.95    1.89
   0  -8 -19   -3.63    3.57
   0   8 -19    2.59    2.71
   0  -8 -20    4.47    3.84
   0  -8 -20    8.74    1.95
   0   8 -20   12.49    3.04
   0   8 -21   -2.64    1.89
   0   8 -21   -2.19    3.16
   0  -8 -21   -5.25    4.07
   0   8 -22   42.15    3.59
   0  -8 -22   39.59    4.51
   0  -8 -22   32.66    2.35
   0   8 -23   -1.77    3.55
   0  -8 -23   -8.82    4.36
   0  -8 -23   -2.65    2.00
   0   8 -24   18.68    3.78
   0  -8 -24    8.72    4.44
   0  -8 -24   11.22    2.12
   0   8 -25   -7.21    3.91
   0  -8 -25   -2.44    4.48
   0  -8 -25    1.82    2.14
   0   8 -26   77.12    4.88
   0  -8 -26   80.58    5.54
   0  -8 -26   59.04    3.13
   0  -8 -27    2.44    2.37
   0   8  27   -4.16    2.94
   0   8 -27   -0.77    4.47
   0  -8 -27    0.32    5.03
   0  -8 -28    9.14    2.46
   0   8 -28   13.49    4.68
   0   8  28   16.25    2.87
   0  -8 -28   21.81    5.18
   0   8 -29    1.16    4.75
   0  -8 -29    0.90    2.46
   0  -8 -29   -4.03    5.19
   0   8  29   -1.59    2.66
   0   8 -30    8.01    4.99
   0  -8 -30    7.48    2.62
   0   8  30   15.57    2.78
   0  -8 -31    0.89    2.63
   0  -8 -31    2.68    5.53
   0   8 -31    2.07    5.15
   0  -8 -32   46.48    6.07
   0  -8 -32   27.49    3.03
   0  -8 -33   -7.79    6.08
   0  -8 -33   -2.84    2.94
   0  -9   1  176.65    5.38
   0  -9  -1  186.24    5.52
   0  -9   1  190.65    5.86
   0  -9   2   -4.84    2.23
   0  -9  -3   21.36    1.88
   0  -9   3   21.56    2.33
   0  -9   4    2.26    2.07
   0  -9   5   50.01    2.87
   0  -9   6    1.99    2.24
   0  -9   7   62.40    3.25
   0  -9   8   -0.47    2.48
   0   9   8   -1.07    1.03
   0  -9   9   17.64    2.73
   0   9   9   18.59    1.18
   0  -9  10    3.41    2.68
   0   9  10    1.28    1.03
   0   9 -11  355.53    9.95
   0  -9 -11  334.25   10.73
   0   9 -12    0.04    1.32
   0  -9 -12   -1.96    2.93
   0   9 -13    6.50    1.52
   0  -9 -13    9.14    2.98
   0   9 -14   -3.67    1.78
   0  -9 -14    0.18    3.10
   0   9 -15  171.65    5.25
   0  -9 -15  166.36    6.21
   0   9 -15  157.52    5.31
   0   9 -16   -4.11    2.11
   0  -9 -16   -0.57    3.16
   0   9 -16    0.95    2.05
   0   9 -17   14.45    2.27
   0  -9 -17   21.07    3.58
   0   9 -17   15.82    2.42
   0   9 -18    0.02    2.07
   0  -9 -18    4.06    3.54
   0   9 -18    0.30    2.46
   0  -9 -19    4.78    3.75
   0   9 -19    3.58    2.68
   0   9 -19    2.15    2.12
   0  -9 -20   -4.64    3.93
   0   9 -20   -3.56    2.85
   0   9 -20   -5.60    2.13
   0  -9 -21  171.03    6.59
   0   9 -21  187.26    5.62
   0   9 -21  120.64    4.85
   0  -9 -21  146.74    4.73
   0   9 -22   -5.23    3.41
   0   9 -22   -3.02    2.13
   0   9 -23  241.71    7.28
   0  -9 -23  180.13    6.20
   0  -9 -23  226.91    8.01
   0   9 -24   -4.98    3.64
   0  -9 -24   -3.95    4.44
   0   9 -25    8.44    3.89
   0  -9 -25    4.39    2.13
   0  -9 -25    8.66    4.62
   0  -9 -27   48.82    5.60
   0   9 -27   55.94    5.00
   0   9 -28   -1.21    4.59
   0  -9 -28   -4.38    2.43
   0   9  29   24.31    3.14
   0   9 -29   40.20    4.91
   0  -9 -29   27.84    2.57
   0  -9 -29   25.32    5.58
   0  -9 -30   -1.97    2.40
   0   9  30   -2.49    2.89
   0  -9 -31   10.92    2.52
   0  -9 -31   20.71    5.63
   0  -9 -32    2.93    5.63
   0 -10   0 9999.00  277.02
   0 -10   2 3925.52  110.32
   0 -10   2 4103.48  110.68
   0 -10  -2 4003.83  110.51
   0 -10   3   -0.98    2.30
   0 -10   4   27.77    2.57
   0 -10  -4   30.71    2.15
   0 -10  -5   -0.75    2.05
   0 -10   5    1.11    2.37
   0 -10   6  132.80    4.89
   0 -10   7    1.72    2.49
   0 -10   8    1.39    2.46
   0 -10   9    0.48    2.65
   0  10   9   -0.28    1.08
   0 -10  10   12.16    2.95
   0  10  10    4.99    1.13
   0  10  11   -1.41    1.12
   0 -10  11   -0.82    2.94
   0 -10 -13   -0.47    3.03
   0  10 -13   -0.24    1.30
   0 -10 -14   14.02    3.25
   0  10 -14   13.58    1.61
   0 -10 -15   -7.07    3.35
   0  10 -15   -4.44    1.79
   0  10 -16   38.77    2.66
   0 -10 -16   36.20    3.79
   0  10 -16   34.39    2.34
   0  10 -17   -3.99    2.34
   0 -10 -17    0.04    3.59
   0  10 -17   -0.59    2.20
   0 -10 -18   -6.06    3.74
   0  10 -18   -1.68    2.39
   0  10 -18    1.55    2.39
   0 -10 -19    5.16    3.88
   0  10 -19   -1.95    2.36
   0  10 -19    0.99    2.57
   0 -10 -20   19.73    4.25
   0  10 -20   19.92    2.92
   0  10 -20   17.98    2.42
   0  10 -21   -0.77    2.98
   0  10 -21   -0.88    2.39
   0 -10 -21   -5.42    4.25
   0  10 -22   28.51    2.72
   0  10 -22   48.65    3.62
   0 -10 -22   47.51    4.81
   0  10 -23   -0.76    2.21
   0  10 -23    1.76    3.42
   0 -10 -23   -2.71    4.47
   0  10 -24    2.90    3.56
   0 -10 -24   -2.63    4.51
   0  10 -25   -7.62    3.88
   0 -10 -25   -8.79    4.90
   0 -10 -26  216.08    9.25
   0  10 -26  253.11    8.49
   0 -10 -27   -6.55    5.30
   0 -10 -28   51.35    5.82
   0 -10 -29   -1.18    5.43
   0 -10 -30   24.82    5.81
   0  10  30   20.18    3.25
   0 -10 -31   -6.69    5.66
   0 -10 -32    2.37    5.83
   0 -11  -1   45.80    2.31
   0 -11   1   47.51    2.07
   0 -11   1   53.90    2.82
   0 -11   2   -2.73    2.37
   0 -11  -3  254.79    7.77
   0 -11   3  260.79    8.03
   0 -11  -4   -3.16    2.10
   0 -11   4   -0.95    2.42
   0 -11  -5   38.74    2.59
   0 -11   5   37.75    2.83
   0 -11  -6   -1.63    2.13
   0 -11   6    0.62    2.51
   0 -11   7   10.00    2.66
   0 -11   8    0.86    2.73
   0  11   9    2.56    1.20
   0 -11   9    1.56    2.76
   0 -11  10    0.39    2.93
   0  11  10    0.17    1.17
   0  11  11    0.02    1.15
   0 -11  11   -1.24    3.04
   0 -11  12   -2.00    3.14
   0 -11  13    5.48    3.25
   0 -11 -15    9.68    3.46
   0 -11 -16    0.80    3.68
   0 -11 -17   46.92    4.34
   0  11 -17   42.90    2.99
   0  11 -17   41.53    2.49
   0  11 -18   -2.54    2.25
   0  11 -18   -1.48    2.59
   0  11 -19   27.17    2.70
   0  11 -19   19.69    2.76
   0 -11 -19   25.76    4.32
   0  11 -20    3.22    2.66
   0 -11 -20   -6.29    4.21
   0  11 -20   -3.80    2.65
   0  11 -21    9.20    2.59
   0  11 -21    9.54    2.90
   0 -11 -21   20.45    4.39
   0  11 -22   -1.13    2.57
   0  11 -22   -0.24    3.03
   0 -11 -22   -2.47    4.35
   0 -11 -23   15.26    4.61
   0  11 -23   -0.19    2.60
   0  11 -24    0.10    2.35
   0 -11 -24   -7.05    4.72
   0 -11 -25   21.99    5.13
   0 -11 -26   -8.54    5.29
   0 -11 -27    1.45    5.19
   0 -11 -28    0.06    5.43
   0 -11 -29   -7.55    5.59
   0 -11 -30   -3.07    5.60
   0 -11 -31    2.62    5.74
   0 -12   0   77.18    2.94
   0 -12   1    0.42    2.39
   0 -12  -1   -1.17    1.77
   0 -12   1   -2.12    1.49
   0 -12   2  187.44    5.92
   0 -12  -2  167.19    5.55
   0 -12   2  173.05    5.20
   0 -12  -3   -2.61    2.07
   0 -12   3   -1.74    2.53
   0 -12  -4  366.38   11.00
   0 -12   4  380.75   11.24
   0 -12   5   -1.67    2.66
   0 -12  -5   -2.50    2.31
   0 -12   6    1.87    2.67
   0 -12  -6    7.28    2.38
   0 -12   7   -0.16    2.81
   0 -12  -7   -0.49    2.45
   0 -12   8   43.02    3.41
   0 -12  -8   44.89    3.20
   0 -12   9   -0.52    2.96
   0 -12  10   22.85    3.24
   0  12  10   22.01    1.52
   0 -12  11   -4.33    3.15
   0  12  11    0.35    1.26
   0 -12  12    2.64    3.20
   0  12  12    3.62    1.24
   0 -12  13    2.73    3.39
   0 -12  14  123.43    5.52
   0 -12  15   -4.96    3.78
   0 -12 -16   77.80    4.95
   0 -12 -18   83.54    5.41
   0  12 -18   82.27    4.06
   0 -12 -19   -5.84    4.28
   0  12 -20   97.79    4.26
   0 -12 -20  103.85    5.69
   0  12 -21   -1.08    2.83
   0 -12 -21    1.63    4.39
   0  12 -22   60.15    3.48
   0 -12 -22   73.33    5.22
   0 -12 -23   -7.27    4.66
   0  12 -23   -3.35    2.72
   0 -12 -24   61.34    5.46
   0  12 -24   38.15    3.13
   0 -12 -25   -0.68    5.04
   0  12 -25   -0.47    2.52
   0 -12 -26   -0.70    5.11
   0 -12 -27   -2.44    5.34
   0 -12 -28   11.24    5.56
   0 -12 -29   -1.80    5.65
   0 -12 -30    1.69    5.70
   0 -13   1   -4.28    2.86
   0 -13   1    1.04    1.67
   0 -13  -1    2.77    1.93
   0 -13   2   -5.33    2.77
   0 -13  -3    1.15    2.17
   0 -13   3   -0.85    2.83
   0 -13   4   -0.25    2.80
   0 -13  -4   -2.60    2.38
   0 -13   5   65.16    3.72
   0 -13  -5   66.54    3.37
   0 -13   6   -3.67    2.94
   0 -13  -6   -6.85    2.79
   0 -13   7  361.21   11.37
   0 -13  -7  379.18   11.22
   0 -13   8    4.16    3.13
   0 -13  -8   -2.75    2.86
   0 -13  -9  201.25    6.70
   0 -13   9  179.60    6.79
   0  13  10   -2.99    1.47
   0 -13 -10   -8.07    3.30
   0 -13  10   -2.71    3.28
   0  13  11   17.39    1.49
   0 -13  11   18.00    3.38
   0  13  12   -1.33    1.34
   0 -13  12    0.04    3.30
   0 -13  13   25.69    3.79
   0 -13  14   -3.08    3.84
   0 -13  15  470.74   14.59
   0 -13  17 1274.62   36.69
   0  13 -19  113.37    4.70
   0 -13 -19  113.00    5.93
   0  13 -20   -6.40    3.05
   0 -13 -20   -8.99    4.54
   0  13 -21   11.64    3.19
   0 -13 -21   14.04    4.61
   0  13 -22   -3.04    3.03
   0 -13 -22    1.68    4.65
   0  13 -23    7.61    3.02
   0 -13 -23   10.50    4.74
   0 -13 -24   -1.54    5.03
   0  13 -24   -2.19    2.93
   0  13 -25    7.98    2.94
   0 -13 -25   14.77    5.23
   0  13 -26   -1.18    2.60
   0 -13 -26   -6.18    5.18
   0 -13 -27   -1.91    5.46
   0 -13 -28    1.13    5.47
   0 -13 -29   12.07    5.76
   0 -13 -30    0.97    5.85
   0 -14   0 1656.28   46.25
   0 -14   1   -3.07    1.87
   0 -14   1   -4.02    2.89
   0 -14  -2  793.89   22.71
   0 -14   2  808.57   23.03
   0 -14   3   -0.98    2.87
   0 -14   4    8.37    3.04
   0 -14  -4   10.66    2.51
   0 -14   5   -0.38    3.02
   0 -14  -5   -4.63    2.62
   0 -14   6  248.43    8.29
   0 -14  -6  254.12    8.05
   0 -14   7   -2.20    3.19
   0 -14  -8   58.71    3.71
   0 -14   8   58.61    3.89
   0 -14   9   -4.70    3.47
   0 -14 -10  368.15   11.20
   0 -14  10  344.29   11.24
   0 -14 -11   -5.79    3.54
   0  14  11   -1.92    1.52
   0 -14  11   -0.58    3.45
   0 -14  12    3.12    3.51
   0  14  12    3.68    1.43
   0  14  13   -3.32    1.42
   0 -14  13   -4.92    3.62
   0 -14  14   79.11    4.83
   0 -14  15   -5.50    4.06
   0 -14  16   78.93    5.45
   0 -14  18   20.74    4.64
   0 -14  19   -7.45    4.68
   0  14 -19   56.20    3.29
   0 -14 -20  161.83    7.55
   0 -14  20  159.52    7.56
   0  14 -20  202.16    6.39
   0 -14  21   -9.73    4.73
   0  14 -21   -1.65    3.17
   0 -14 -21   -8.40    4.74
   0 -14  22   49.37    5.25
   0  14 -22   53.56    3.82
   0 -14 -22   60.87    5.45
   0 -14 -23   -4.27    4.90
   0  14 -23   -2.17    3.22
   0 -14 -24   40.86    5.44
   0  14 -24   50.12    3.62
   0 -14 -25   -7.75    5.32
   0 -14 -26   20.56    5.56
   0  14 -26   21.51    3.14
   0 -14 -27   -1.07    5.44
   0  14 -27    2.98    2.71
   0 -14 -28    5.00    5.67
   0 -14 -29    1.49    5.83
   0 -15   0   -4.92    2.14
   0 -15   1   22.82    2.07
   0 -15  -1   22.75    2.36
   0 -15  -2   -4.04    2.30
   0 -15   2   -3.52    3.00
   0 -15  -3   53.87    3.04
   0 -15   3   51.80    3.65
   0 -15  -4   -2.14    2.53
   0 -15   4    0.14    3.11
   0 -15   5   31.06    3.49
   0 -15  -5   35.09    3.08
   0 -15   7  387.63   12.20
   0 -15  -7  397.83   12.01
   0 -15   8   -7.64    3.74
   0 -15   9  517.70   15.43
   0 -15  -9  503.35   15.29
   0 -15  10   -8.21    3.76
   0 -15  11  223.36    7.52
   0 -15 -11  220.43    7.46
   0  15  11  195.24    6.11
   0  15  12   -0.72    1.52
   0 -15 -12   -1.55    3.61
   0 -15  12   -2.68    3.71
   0  15  13    0.39    1.53
   0 -15 -13   -0.63    3.72
   0 -15  13    7.17    3.73
   0 -15  14    0.09    3.77
   0 -15  15    5.45    4.01
   0 -15  16   -0.78    4.17
   0 -15  17    6.34    4.31
   0 -15  18   -1.43    4.42
   0 -15  19   32.39    4.90
   0 -15  20   -3.51    4.64
   0 -15  21   20.44    4.94
   0 -15 -21    7.02    4.90
   0 -15  22   -1.84    4.75
   0 -15 -22    0.35    4.94
   0 -15  23   18.73    5.07
   0 -15 -23   17.28    5.19
   0  15 -24   -5.20    3.30
   0 -15 -24   -6.37    5.15
   0 -15  24   -0.81    4.94
   0  15 -25   -3.10    3.32
   0 -15 -25    8.38    5.39
   0 -15  25    5.21    5.11
   0 -15 -26    4.97    5.56
   0 -15  26   -0.96    5.01
   0  15 -26    5.44    3.17
   0 -15 -27    4.09    5.62
   0  15 -27    6.52    3.06
   0  15 -28   -3.82    2.82
   0 -15 -28   -5.05    5.75
   0 -16   0   73.89    3.20
   0 -16   1    0.92    1.97
   0 -16  -1   -0.90    2.23
   0 -16   2  171.40    6.02
   0 -16  -2  149.91    5.41
   0 -16  -3   -0.82    2.53
   0 -16   3   -0.59    3.26
   0 -16  -4   67.72    3.64
   0 -16   4   62.00    4.26
   0 -16   5   -2.90    3.84
   0 -16   6 1940.74   54.68
   0  16  -6 1943.91   54.75
   0 -16  -6 1938.07   54.53
   0 -16   8 1300.98   37.59
   0 -16  -8 1333.64   37.50
   0 -16  10   59.62    4.67
   0 -16 -10   80.46    4.59
   0 -16  11   -3.52    3.87
   0 -16 -11   -3.93    3.68
   0 -16 -12    1.78    3.67
   0  16  12    1.57    1.64
   0 -16  12    1.59    3.76
   0 -16  13   -3.60    3.98
   0 -16 -13    2.65    3.89
   0  16  13    0.30    1.57
   0  16  14   53.17    2.30
   0 -16 -14   52.82    4.70
   0 -16  14   47.61    4.70
   0 -16  15   -4.81    4.14
   0 -16  16   38.52    4.75
   0 -16  17    5.72    4.41
   0 -16  18   25.69    4.81
   0 -16  19    1.86    4.65
   0 -16  20   89.87    5.92
   0 -16  21    2.97    4.82
   0 -16  22   21.87    5.13
   0 -16 -22   11.90    5.24
   0 -16  23    1.08    4.99
   0 -16 -23   -9.42    5.42
   0 -16  24    3.14    5.17
   0 -16 -24   -5.82    5.42
   0 -16  25    2.18    5.14
   0 -16 -25   -1.48    5.44
   0  16 -26   10.20    3.39
   0 -16 -26    2.50    5.75
   0  16 -27    2.51    3.34
   0 -16 -27    0.27    5.78
   0  16 -28    0.70    3.10
   0 -16 -28    6.94    5.93
   0  16 -29   -2.30    2.89
   0  17  -1   -6.02    3.41
   0 -17  -1   -2.65    2.38
   0 -17   2    0.08    3.43
   0 -17  -2   -2.47    2.57
   0  17   2   -1.03    3.33
   0  17  -2   -0.64    3.50
   0 -17  -3   24.62    2.94
   0  17  -3   35.40    3.85
   0  17   3   34.03    3.63
   0 -17   3   27.13    3.69
   0  17  -4   -3.63    3.83
   0 -17   4   -1.98    3.60
   0  17   4   -0.69    3.44
   0 -17  -4    0.64    2.99
   0 -17  -5   38.74    3.67
   0  17  -5   28.24    4.45
   0 -17   5   29.07    4.20
   0  17   5   34.09    4.10
   0  17  -6   -7.30    4.78
   0 -17   7 1088.54   30.21
   0 -17  -7 1014.02   29.96
   0  17  -7 1041.89   30.34
   0 -17  -9  791.09   23.27
   0 -17   9  803.58   23.39
   0 -17  10  -10.75    4.25
   0 -17 -11   37.25    4.19
   0 -17  11   33.21    4.20
   0  17  12   -0.51    1.82
   0 -17  12   -0.58    3.97
   0 -17 -12    6.23    4.00
   0 -17 -13   23.88    4.26
   0  17  13   23.17    1.93
   0 -17  13   23.65    4.38
   0  17  14   -4.37    1.72
   0 -17  14   -1.18    4.23
   0 -17 -14   -5.39    4.29
   0 -17 -15  191.56    7.80
   0 -17  15  194.48    7.72
   0 -17  16  -11.71    4.71
   0 -17 -16  -12.08    4.72
   0 -17  17  107.85    5.97
   0 -17 -17  103.58    6.13
   0 -17  18   -1.85    4.64
   0 -17  19    4.24    4.83
   0 -17  20    2.41    4.89
   0 -17  21   16.06    5.09
   0  17 -21   14.88    3.92
   0 -17  22  -10.92    5.29
   0 -17  23   83.15    6.37
   0 -17  24   -1.36    5.27
   0 -17 -25    7.45    5.74
   0 -17  25    5.05    5.39
   0 -17 -26   -6.17    5.84
   0 -17 -27    5.25    6.03
   0  17 -28   -4.31    3.47
   0  17 -29   -6.18    3.15
   0 -18   0 2035.96   58.23
   0  18   0 2189.11   58.75
   0  18   1    2.91    3.84
   0  18  -1   -1.24    3.98
   0 -18  -2  352.13   10.75
   0  18  -2  370.22   11.46
   0  18   2  346.36   11.24
   0  18   3   -2.47    3.65
   0 -18   3    3.36    3.75
   0 -18  -3   -4.65    2.95
   0  18  -3   -1.37    3.85
   0 -18   4    4.54    3.87
   0  18   4    2.32    3.57
   0  18  -4    0.73    3.90
   0 -18  -4   -2.69    3.02
   0  18   5   -1.92    3.66
   0 -18   5    4.23    4.08
   0  18  -5   -3.31    4.14
   0 -18  -5   -2.44    3.27
   0  18   6  382.69   12.39
   0 -18   6  393.37   12.56
   0  18  -6  401.22   12.74
   0 -18  -6  401.68   12.21
   0 -18   8  460.84   14.60
   0 -18  -8  474.32   14.40
   0 -18  10   61.77    4.94
   0 -18 -10   60.64    4.71
   0 -18 -11    4.35    4.17
   0 -18  11    0.53    4.38
   0 -18 -12    4.35    4.26
   0 -18  12   -2.02    4.28
   0  18  12    2.75    2.04
   0 -18 -13    0.25    4.23
   0 -18  13   -4.96    4.38
   0  18  13   -3.29    1.92
   0 -18  14   65.28    5.08
   0  18  14   58.82    2.56
   0 -18 -14   57.40    5.07
   0  18  15   -2.75    1.70
   0 -18  15   -1.80    4.50
   0 -18 -15  -11.43    4.43
   0 -18  16   26.75    4.78
   0 -18 -16   36.99    4.96
   0 -18  17    3.86    4.59
   0 -18 -17    3.38    4.68
   0 -18  18    1.77    4.72
   0 -18 -18   -6.48    4.93
   0 -18  19    7.33    4.88
   0 -18  20   43.07    5.37
   0  18 -21   -4.74    3.98
   0 -18  21    0.99    5.16
   0  18 -22  105.74    5.56
   0 -18  22  115.22    6.96
   0 -18  23  -10.67    5.38
   0  18 -23   -5.38    4.08
   0  18 -24   25.09    4.23
   0 -18  24   22.23    5.48
   0  18 -25   -2.23    3.95
   0 -18 -26   34.33    6.39
   0 -19  -1   15.53    3.00
   0  19  -1   -7.12    4.41
   0 -19  -2   -7.90    3.14
   0  19  -2   -3.91    4.20
   0  19   2   -3.66    3.86
   0  19  -3    4.51    4.08
   0  19   3    7.11    3.81
   0 -19  -3   10.05    2.99
   0 -19   3    9.10    3.94
   0  19   4    4.09    3.77
   0  19  -4   -6.10    4.11
   0 -19  -4   -3.17    3.09
   0 -19   4   -2.60    3.87
   0  19  -5   50.53    4.69
   0 -19  -5   40.11    3.72
   0 -19   5   49.15    4.40
   0  19   5   51.47    4.33
   0 -19   6   -7.38    4.20
   0  19   6   -2.07    3.86
   0  19  -6   -0.98    4.49
   0 -19   7  101.75    5.61
   0 -19  -7   98.97    5.03
   0  19   7   90.58    5.31
   0  19  -7   96.67    5.80
   0  19   8   -5.09    4.21
   0 -19   8   -8.78    4.28
   0 -19  -8  -10.83    4.07
   0 -19   9   37.68    4.56
   0 -19  -9   38.32    4.34
   0 -19  10   -0.55    4.24
   0 -19 -10    1.34    4.19
   0 -19  11   11.65    4.44
   0 -19 -11   14.23    4.34
   0 -19 -12   -1.51    4.35
   0  19  12   -2.25    2.10
   0 -19  12    2.34    4.39
   0  19  13   54.47    2.69
   0 -19 -13   58.02    5.07
   0 -19  13   61.19    5.01
   0  19  14   -1.72    1.88
   0 -19  14   -4.98    4.45
   0 -19 -14    0.05    4.48
   0 -19  15    7.65    4.55
   0 -19 -15    0.95    4.59
   0  19  15    0.74    1.78
   0 -19 -16   -4.29    4.74
   0 -19  16   -3.93    4.64
   0 -19 -17    0.42    4.85
   0 -19  17    3.93    4.83
   0 -19 -18    1.16    5.09
   0 -19  18   -1.59    4.86
   0 -19 -19   17.08    5.32
   0 -19  19   10.00    5.03
   0 -19 -20   -5.91    5.50
   0 -19  20   -1.62    5.03
   0 -19  21   68.45    5.98
   0 -19  22   -6.07    5.26
   0  19 -22   -8.09    4.38
   0 -19  23   14.78    5.38
   0  19 -23   19.14    4.36
   0  19 -24   -4.14    4.28
   0  19 -25   11.33    4.25
   0  19 -27    5.20    3.98
   0  20   0  163.40    6.80
   0  20  -1   -7.90    4.18
   0  20   1   -9.25    4.13
   0 -20  -2   95.15    4.34
   0  20   2   89.34    5.28
   0  20  -2   90.79    5.40
   0  20  -3   -3.78    4.37
   0  20   3   -6.87    4.03
   0 -20  -3   -6.98    3.19
   0  20  -4  192.80    7.67
   0  20   4  183.17    7.38
   0 -20   4  202.60    7.53
   0 -20  -4  185.77    6.82
   0  20  -5    2.13    4.40
   0 -20   5    0.42    4.16
   0  20   5    4.86    4.02
   0 -20  -5   -7.16    3.57
   0  20  -6  131.12    6.45
   0  20   6  129.53    6.04
   0 -20   6  133.86    6.20
   0 -20  -6  123.96    5.63
   0  20  -7   -1.25    4.69
   0 -20  -7   -3.91    3.77
   0 -20   7    0.05    4.24
   0  20   7    0.59    4.12
   0 -20  -8   59.14    4.47
   0 -20   8   62.94    5.00
   0  20   8   58.09    4.74
   0 -20   9   -3.62    4.28
   0 -20  -9   -2.05    4.08
   0  20   9    0.37    4.10
   0 -20  10   15.85    4.47
   0 -20 -10   17.28    4.26
   0 -20  11    2.84    4.41
   0 -20 -11    3.53    4.24
   0 -20 -12   -0.05    4.36
   0 -20  12    5.09    4.42
   0 -20 -13   -3.95    4.53
   0 -20  13    0.43    4.55
   0  20  13   -1.04    2.14
   0  20  14    5.66    1.96
   0 -20 -14    5.33    4.69
   0 -20  14   12.08    4.71
   0  20  15   -2.59    1.92
   0 -20 -15   -0.35    4.87
   0 -20  15   -0.63    4.79
   0 -20 -16   -2.93    5.05
   0 -20  16    7.06    4.72
   0 -20 -17  -11.15    5.28
   0 -20  17   -1.16    4.92
   0 -20 -18   17.27    5.49
   0 -20  18   20.52    5.22
   0 -20 -19    3.50    5.55
   0 -20  19   -4.15    5.11
   0 -20 -20   17.76    5.66
   0 -20  20   25.61    5.32
   0 -20 -21   -0.87    5.65
   0 -20  21    2.54    5.22
   0 -20 -22    4.58    5.80
   0 -20  22    5.89    5.30
   0  20 -22   -0.85    4.39
   0  20 -23   -3.03    4.47
   0  20 -24   17.78    4.56
   0  20 -25   -0.51    4.42
   0  20 -26    2.32    4.33
   0  20 -27    4.74    4.17
   0  20 -28   -7.87    4.16
   0  21   0   -3.67    4.52
   0  21   1    6.94    4.44
   0  21  -1   -4.10    4.53
   0  21   2   -6.31    4.49
   0  21  -2   -9.02    4.77
   0  21   3   46.96    4.84
   0  21  -3   48.15    5.10
   0 -21  -3   48.98    3.83
   0  21   4   -0.43    4.30
   0 -21   4    0.58    4.32
   0 -21  -4   -3.19    3.53
   0  21  -4   -4.24    4.52
   0  21   5   -2.61    4.29
   0 -21  -5   -2.71    3.61
   0 -21   5    2.75    4.24
   0  21  -5    2.08    4.66
   0 -21  -6   -7.04    3.72
   0 -21   6   -5.92    4.42
   0  21   6   -8.56    4.31
   0  21  -6   -1.13    4.77
   0 -21  -7    1.83    3.84
   0  21   7    2.75    4.05
   0 -21   7    7.80    4.39
   0  21  -7    4.90    4.73
   0 -21   8   -2.39    4.49
   0  21   8    1.30    4.21
   0 -21  -8   -2.95    4.05
   0  21   9   20.34    4.32
   0 -21  -9   16.68    4.17
   0 -21   9   22.44    4.67
   0  21  10   -0.39    4.19
   0 -21 -10    0.10    4.36
   0 -21  10    4.79    4.41
   0 -21 -11   27.17    4.73
   0 -21  11   25.38    4.71
   0 -21 -12   -8.90    4.59
   0 -21  12   -4.60    4.75
   0  21  13   35.97    2.61
   0 -21  13   45.02    5.06
   0 -21 -13   39.23    5.03
   0 -21  14    2.16    4.87
   0 -21 -14   -5.61    4.73
   0  21  14   -1.32    2.09
   0 -21  15   14.19    5.02
   0 -21 -15   21.38    5.11
   0  21  15    6.61    2.10
   0 -21 -16  -14.00    5.72
   0 -21  16  -12.34    5.37
   0 -21 -17  212.57    9.12
   0 -21  17  205.65    8.79
   0 -21 -18  -10.60    5.92
   0 -21  18   -5.73    5.41
   0 -21 -19   29.98    6.14
   0 -21  19   39.08    5.71
   0 -21 -20   11.44    5.73
   0 -21  20   -7.36    5.38
   0 -21 -21   -4.72    5.75
   0 -21  21    4.50    5.36
   0  21 -22   -0.16    4.58
   0 -21 -22    6.16    5.95
   0  21 -23    6.46    4.75
   0 -21 -23   16.55    6.39
   0 -21 -24  -14.60    6.59
   0  21 -25   -4.07    4.72
   0  21 -26   -0.37    4.51
   0  21 -27   -3.69    4.46
   0  22   0 1192.67   34.51
   0  22   1  -12.05    5.20
   0  22   2  920.68   26.89
   0  22  -2  909.91   26.97
   0  22   3   -3.96    4.68
   0 -22  -3  -10.35    3.93
   0  22  -3   -1.09    5.11
   0 -22  -4   26.89    3.91
   0  22   4   25.72    4.83
   0  22  -4   24.68    5.08
   0  22  -5    2.94    5.02
   0 -22  -5   -5.82    3.97
   0  22   5   -5.88    4.57
   0 -22   5    0.41    4.73
   0  22  -6  205.87    8.57
   0 -22  -6  199.40    7.61
   0  22   6  191.03    8.04
   0 -22   6  217.01    8.34
   0 -22  -7   -3.34    4.19
   0 -22   7    0.05    4.71
   0  22   7   -1.82    4.51
   0  22  -7   -2.90    5.19
   0 -22   8   62.38    5.38
   0  22   8   47.49    5.00
   0 -22  -8   53.61    4.86
   0  22   9    3.85    4.44
   0 -22   9   -4.03    4.61
   0 -22  -9    2.50    4.20
   0  22  10    4.57    4.37
   0 -22 -10   -1.11    4.31
   0 -22  10    4.76    4.64
   0 -22 -11    3.05    4.48
   0  22  11    0.05    4.50
   0 -22  11   -6.95    4.74
   0 -22  12    0.06    4.73
   0 -22 -12   -3.99    4.56
   0  22  13   -1.84    2.40
   0 -22 -13   -3.65    4.79
   0 -22  13    5.35    4.79
   0  22  14    3.43    2.28
   0 -22 -14    9.05    5.17
   0 -22  14    1.73    5.04
   0 -22 -15  -12.12    5.83
   0 -22  15  -14.28    5.74
   0 -22 -16   18.39    6.30
   0 -22  16   17.42    5.99
   0 -22 -18   25.68    6.62
   0 -22  18   19.84    5.94
   0 -22 -19    2.74    5.85
   0 -22  19   -3.00    5.45
   0 -22 -20   14.24    5.97
   0 -22  20    2.89    5.40
   0 -22 -21   13.03    6.19
   0 -22 -22    2.06    6.30
   0  22 -23    0.04    4.84
   0 -22 -23   11.38    6.33
   0  22 -24   11.91    4.85
   0  22 -25   -3.31    4.88
   0  22 -26   13.20    4.82
   0  22 -27    3.39    4.72
   0  23   0   -9.64    6.13
   0  23  -2   -2.89    5.74
   0  23   2  -12.45    5.55
   0  23  -3    3.78    5.30
   0  23   3    1.74    5.06
   0  23   4    2.94    4.89
   0  23  -4    6.51    5.29
   0 -23  -4    3.09    3.88
   0 -23  -5   20.68    4.24
   0  23  -5   15.37    5.47
   0 -23   5   29.73    5.27
   0  23   5   18.05    5.02
   0 -23  -6   -1.12    4.25
   0 -23   6   -6.04    5.19
   0  23  -6    5.05    5.49
   0  23   6   -0.78    4.83
   0 -23  -7   72.02    5.16
   0  23  -7   69.81    6.30
   0 -23   7   79.00    5.87
   0  23   7   72.45    5.66
   0 -23   8   -1.29    4.83
   0  23   8   -4.72    4.65
   0 -23  -8  -10.54    4.43
   0 -23   9   -0.28    4.85
   0  23   9    0.42    4.52
   0 -23  -9   -0.30    4.44
   0  23  10   -2.88    4.61
   0 -23 -10   -2.76    4.54
   0 -23  10   -1.89    4.76
   0  23  11    9.37    4.61
   0 -23 -11    3.86    4.56
   0 -23  11    8.82    4.95
   0 -23 -12    1.48    4.74
   0  23  12    0.82    4.80
   0 -23  12   -2.24    4.80
   0  23  13    6.48    2.59
   0 -23 -13    4.93    5.00
   0 -23  13   -1.68    4.98
   0 -23 -14   -5.77    5.61
   0  23  14    0.69    2.44
   0 -23  14   -7.15    5.38
   0 -23 -15  349.31   11.44
   0  23  15  272.55    8.81
   0 -23  15  367.99   11.26
   0  23  16   -5.79    2.36
   0 -23 -17  475.62   16.47
   0 -23  17  510.68   16.18
   0 -23 -19   15.10    6.04
   0 -23  19    1.68    5.44
   0 -23 -20   -2.27    6.16
   0 -23 -21   42.69    6.76
   0 -23 -22   -1.98    6.31
   0  23 -23   -5.67    5.14
   0  23 -24   -3.28    5.12
   0  23 -25    7.13    5.05
   0  23 -26    1.70    5.09
   0  24   0  643.88   19.84
   0  24  -1  -12.73    5.63
   0  24   1   -8.46    5.45
   0  24  -2  290.28   10.44
   0  24   2  266.14   10.24
   0  24  -3   -0.51    5.16
   0  24   3   -3.79    4.99
   0  24   4    7.41    4.84
   0  24  -4    1.11    5.27
   0  24   5   -4.42    4.84
   0  24  -5   -9.70    5.46
   0 -24  -5   -9.57    4.10
   0 -24  -6   -0.13    4.20
   0 -24   6    2.87    4.93
   0  24   6   10.41    4.89
   0  24  -6    2.08    5.49
   0 -24  -7   -8.84    4.44
   0 -24   7  -10.41    5.10
   0  24   7   -4.92    4.98
   0  24  -7   -7.58    5.61
   0 -24  -8    0.05    4.32
   0  24   8   11.51    4.84
   0 -24   8   14.13    5.10
   0 -24  -9    1.01    4.54
   0 -24   9   -8.03    5.12
   0  24   9    3.12    4.86
   0 -24 -10    6.31    4.78
   0 -24  10    5.79    5.04
   0  24  10    8.71    4.79
   0 -24 -11   -3.42    4.88
   0 -24  11   -1.38    5.02
   0  24  11   -8.17    4.93
   0 -24 -12   -1.76    4.94
   0 -24  12    4.87    5.07
   0  24  12    1.18    4.93
   0  24  13    0.04    2.64
   0 -24 -13    2.62    5.26
   0  24  13    1.78    4.95
   0 -24  13   -2.71    5.12
   0 -24 -14   -6.28    5.51
   0 -24  14    0.31    5.23
   0  24  14    1.37    2.54
   0 -24 -15   -9.92    5.72
   0 -24  15   -0.90    5.40
   0  24  15   -5.87    2.36
   0 -24 -16   -3.46    6.17
   0 -24  16    1.24    5.50
   0 -24  17   -8.82    5.56
   0 -24 -18   -3.88    6.16
   0 -24 -19   -0.59    6.16
   0 -24 -20   -5.14    6.37
   0 -24 -21   -2.85    6.39
   0  24 -23    3.43    5.16
   0  24 -24    7.97    5.48
   0  24 -25   -3.71    5.25
   0  24 -26   20.40    5.41
   0  25   0   -9.03    5.38
   0  25  -1   10.69    5.27
   0  25   1    0.12    5.21
   0  25  -2    1.07    5.37
   0  25   2   -4.11    5.04
   0  25  -3   33.84    5.73
   0  25   3   33.87    5.41
   0  25   4   -5.12    5.23
   0  25  -4   -0.37    5.65
   0  25   5   28.57    5.48
   0  25  -5   25.75    6.13
   0  25   6   -8.63    5.39
   0  25  -6    5.87    5.99
   0 -25  -6   -2.25    4.68
   0 -25   7   85.87    6.41
   0  25  -7   71.90    6.96
   0  25   7   69.39    6.24
   0 -25  -7   81.86    5.64
   0  25   8   -5.50    5.36
   0 -25  -8  -11.77    4.91
   0 -25   8   -2.87    5.42
   0 -25  -9   58.19    5.56
   0 -25   9   69.21    6.02
   0  25   9   59.08    5.83
   0 -25 -10    0.60    4.87
   0 -25  10    8.35    5.31
   0  25  10   -3.27    5.08
   0 -25 -11    6.79    5.01
   0 -25  11    3.06    5.20
   0  25  11    0.41    5.02
   0 -25 -12   -5.76    5.21
   0  25  12   -1.29    5.13
   0 -25  12    2.51    5.27
   0  25  13   -2.33    2.82
   0 -25 -13   -5.51    5.31
   0  25  13    5.51    5.17
   0 -25  13   -0.45    5.31
   0 -25  14   -6.19    5.41
   0  25  14   -1.54    2.63
   0  25  14    6.92    5.30
   0 -25 -14   -0.59    5.47
   0  25  15    8.71    2.46
   0  25  15   28.05    5.60
   0 -25 -15   13.42    5.91
   0 -25  15   23.16    5.52
   0 -25 -16  -12.83    6.02
   0 -25  16  -13.31    5.62
   0  25  16   -1.10    2.28
   0 -25 -17   26.33    6.36
   0 -25 -18   -7.55    6.37
   0 -25 -19    4.78    6.33
   0 -25 -20    0.39    6.39
   0 -25 -21   -2.86    6.74
   0  25 -23    7.28    5.55
   0  25 -24   -3.67    5.66
   0  25 -25    3.88    5.52
   0  26   0   80.94    6.49
   0  26   1    2.43    5.27
   0  26  -1   -8.55    5.49
   0  26   2    4.43    5.25
   0  26  -2    1.78    5.58
   0  26   3    0.24    5.39
   0  26  -3   -2.12    5.64
   0  26  -4   42.67    6.36
   0  26   4   37.39    5.73
   0  26   5    6.50    5.70
   0  26  -5    2.03    6.40
   0  26   6  286.75   10.89
   0  26  -6  283.57   11.37
   0  26   7   -4.50    6.00
   0  26  -7  -15.07    6.66
   0 -26   8  125.66    7.51
   0 -26  -8  124.93    6.82
   0  26   8  118.04    7.37
   0 -26   9  -13.82    5.84
   0 -26  -9  -13.76    5.35
   0  26   9   -7.28    5.69
   0 -26 -10   -2.12    5.16
   0  26  10    4.09    5.35
   0 -26  10   -4.38    5.59
   0 -26 -11   -5.55    5.24
   0 -26  11    6.26    5.46
   0  26  11    3.90    5.28
   0 -26 -12    1.29    5.34
   0  26  12    2.38    5.33
   0 -26  12    2.08    5.40
   0 -26  13   -4.39    5.58
   0  26  13   -2.03    5.39
   0  26  13   -1.60    2.93
   0 -26 -13   -5.48    5.47
   0  26  14    8.90    5.52
   0 -26  14    0.66    5.59
   0 -26 -14    6.77    5.75
   0  26  14    1.27    2.77
   0  26  15   -6.63    2.55
   0 -26 -15   -3.72    5.76
   0  26  15    1.83    5.50
   0 -26 -16   -0.64    6.13
   0  26  16   10.26    5.73
   0 -26 -17   -5.44    6.23
   0 -26 -18    3.78    6.37
   0 -26 -19   -2.49    6.48
   0 -26 -20   13.92    6.76
   0  26 -23    5.71    5.81
   0  26 -24   10.08    5.73
   0  26 -25    1.20    5.61
   0  27   0   -2.18    5.90
   0  27  -1   10.69    5.86
   0  27   1   -0.32    5.67
   0  27  -2    3.55    5.82
   0  27   2   -1.81    5.60
   0  27   3   30.59    5.74
   0  27  -3   32.34    6.16
   0  27   4   -4.23    5.45
   0  27  -4   -6.63    6.05
   0  27   5   -5.08    5.65
   0  27  -5    1.03    6.41
   0  27   6   -2.47    5.93
   0  27  -6   -1.86    6.68
   0  27   7  139.73    7.88
   0  27  -7  138.11    8.69
   0  27   8   -9.30    6.14
   0 -27   8  -11.89    6.34
   0  27   9  114.87    7.50
   0 -27  -9  113.43    6.97
   0 -27   9  137.60    7.73
   0 -27 -10   -2.83    5.49
   0  27  10   -2.43    5.87
   0 -27  10    2.87    5.91
   0 -27  11    7.66    5.73
   0  27  11   -1.32    5.73
   0 -27 -11    2.50    5.49
   0  27  12    1.91    5.69
   0 -27  12   -5.71    5.78
   0 -27 -12   -1.50    5.61
   0  27  13    4.15    5.61
   0 -27 -13   -4.25    5.76
   0  27  14   -6.08    5.64
   0 -27 -14   -8.28    5.89
   0  27  14   -0.55    2.86
   0  27  15    3.86    5.68
   0 -27 -15    2.40    5.83
   0  27  16  -15.02    5.84
   0 -27 -16    0.73    6.17
   0 -27 -17   -4.52    6.41
   0 -27 -18   -0.23    6.53
   0 -27 -19    0.96    6.80
   0  27 -24   16.53    6.07
   0  28   0   -0.13    5.93
   0  28  -1   -3.57    5.94
   0  28   1   -2.05    5.90
   0  28   2   -9.98    5.83
   0  28  -2   -3.32    5.99
   0  28   3   -3.16    5.71
   0  28  -3   -7.58    6.04
   0  28   4    7.32    5.63
   0  28  -4    5.72    6.05
   0  28   5   -7.93    5.82
   0  28  -5  -16.03    6.59
   0  28   6   53.00    6.56
   0  28  -6   62.93    7.34
   0  28   7   -4.23    6.27
   0  28  -7   -6.02    7.16
   0  28   8  168.25    8.67
   0 -28   9   -7.85    6.51
   0  28   9   -7.49    6.39
   0  28  10   71.52    6.91
   0  28  11   -9.33    5.91
   0 -28 -11   -6.85    5.81
   0  28  12    2.23    5.77
   0 -28 -12   -4.70    5.78
   0  28  13   -7.99    5.81
   0 -28 -13   -1.79    5.85
   0  28  14   -5.04    5.73
   0 -28 -14    4.70    5.89
   0 -28 -15    3.91    6.09
   0 -28 -16    1.80    6.35
   0 -28 -17    1.01    6.57
   0 -28 -18   -1.19    6.69
   0  28 -24    0.63    6.21
   0  29   0    9.81    6.38
   0  29   1   -0.96    6.32
   0  29  -1    6.47    6.31
   0  29   2    6.48    6.13
   0  29  -2   -1.18    6.25
   0  29   3   10.61    5.99
   0  29  -3   17.92    6.47
   0  29   4    1.65    5.80
   0  29  -4    5.10    6.50
   0  29   5   12.97    6.05
   0  29  -5   23.09    6.79
   0  29   6  -10.54    6.21
   0  29  -6    2.73    6.98
   0  29   7   47.49    6.71
   0  29  -7   49.87    7.68
   0  29   9  115.06    7.75
   0  29  10  -11.44    6.32
   0  29  11   59.16    6.71
   0 -29 -14   -1.06    6.09
   0 -29 -15   19.93    6.37
   0 -29 -16    1.59    6.34
   0 -29 -17    0.79    6.66
   0  30   0   94.45    7.54
   0  30   1    1.84    6.46
   0  30  -1    4.31    6.42
   0  30  -2   -2.30    6.56
   0  30   2    2.82    6.27
   0  30  -3   -3.67    6.53
   0  30   3    3.69    6.15
   0  30  -4   17.50    6.83
   0  30   4   18.09    6.22
   0  30  -5   -4.10    6.86
   0  30   5    3.06    6.00
   0  30  -6   17.75    7.21
   0  30   6   30.99    6.31
   0  30   7   -7.15    6.22
   0  30   8   53.59    6.81
   0  31   0  -12.10    6.79
   0  31   1  -14.15    6.73
   0  31  -2   -8.32    6.95
   0  31   2   -7.24    6.63
   0  31   3   -2.32    6.49
   1   0  -4   94.52    2.82
   1   0   5    8.29    0.67
   1   0  -5    8.88    0.90
   1   0  -6   48.78    1.82
   1   0   6   45.97    1.56
   1   0  -7  192.05    5.86
   1   0   7  202.57    5.69
   1   0  -8  172.97    5.34
   1   0   8  178.25    5.11
   1   0  -9  495.41   14.90
   1   0   9  539.47   14.72
   1   0 -10 1876.05   55.71
   1   0  10 2062.35   55.53
  -1   0 -11 1093.04   32.90
   1   0 -11 1109.82   32.96
   1   0  11 1248.86   32.72
  -1   0 -12  210.21    7.02
   1   0 -12  212.87    7.08
   1   0  12  247.57    6.70
   1   0  13  731.60   18.48
  -1   0  13  633.91   18.34
  -1   0 -13  642.49   18.78
   1   0 -13  628.65   18.81
   1   0  14  916.75   24.35
   1   0 -14  777.60   24.66
  -1   0  14  872.25   24.20
  -1   0 -14  851.19   24.67
  -1   0  15  162.78    5.55
  -1   0 -15  160.82    6.32
   1   0 -15  155.48    6.29
   1   0  16  261.47    7.49
  -1   0 -16  248.51    8.08
   1   0 -16  256.25    8.11
  -1   0 -17  131.87    5.05
   1   0  17  135.77    4.18
   1   0 -17  129.02    5.07
  -1   0 -18  178.77    6.15
   1   0 -18  179.27    6.13
   1   0  18  172.86    5.27
   1   0 -19   33.96    3.26
   1   0  19   35.52    1.90
  -1   0 -19   34.67    3.31
   1   0 -20   44.30    3.51
   1   0  20   39.35    1.97
  -1   0 -20   45.33    3.63
   1   0 -21   -2.05    3.39
   1   0  21    0.28    1.48
  -1   0 -21    0.96    3.35
   1   0 -22  358.15   11.34
  -1   0 -22  364.77   11.32
   1   0 -23   68.27    4.55
  -1   0 -23   65.14    4.33
   1   0 -24   15.03    4.00
  -1   0 -24   11.79    3.86
   1   0 -25  119.27    5.88
  -1   0 -25  121.86    5.85
   1   0 -26   76.37    5.48
  -1   0 -26   76.58    5.41
   1   0 -27   38.65    5.05
  -1   0 -27   29.12    4.81
   1   0 -28   15.21    4.95
  -1   0 -28   15.00    4.84
   1   0 -29   -1.94    4.74
  -1   0 -29    0.23    4.70
   1   0 -30   16.81    5.04
  -1   0 -30   21.92    4.98
  -1   0 -31    9.04    5.05
   1   0 -31    2.51    5.11
  -1   0 -32    5.86    5.12
   1   0 -32    3.54    5.24
   1   0 -33   -2.07    5.46
  -1   0 -33   11.59    5.37
   1   0 -34    3.02    5.64
  -1   0 -34   -2.46    5.59
   1   0 -35    8.70    5.88
  -1   0 -35   -1.07    5.82
   1   0 -36   18.73    6.26
  -1   0 -36   26.17    6.29
   1   0 -37   -6.41    6.25
  -1   0 -37   -4.16    6.25
   1  -1  -4  180.42    5.10
   1   1  -4  187.74    5.04
   1  -1   4  167.31    4.98
   1   1  -5   21.80    1.04
   1  -1  -5   22.73    1.17
   1  -1   5   19.37    0.82
   1  -1  -6  892.97   24.64
   1   1  -6  907.46   24.58
   1  -1   6  860.15   24.48
   1   1  -7    2.96    1.13
   1  -1  -7    2.96    1.29
   1  -1   7    2.90    0.71
  -1   1  -7   -0.58    0.80
   1  -1   8  129.24    3.78
   1  -1  -8  136.27    4.12
   1   1  -8  123.45    4.04
   1  -1   9   84.57    2.59
   1   1  -9   82.11    2.97
   1  -1  -9   84.98    3.09
  -1  -1 -10   45.47    2.29
   1  -1 -10   44.96    2.42
   1   1 -10   43.90    2.27
   1  -1  10   44.27    1.64
   1   1  11   68.87    2.77
  -1   1 -11   90.99    3.20
  -1  -1 -11   90.88    3.33
   1   1 -11   87.77    3.22
   1  -1 -11   91.50    3.39
   1  -1  11   83.72    2.65
   1   1  12   50.96    2.27
  -1   1 -12   61.88    2.75
  -1  -1 -12   66.82    2.87
   1   1 -12   65.75    2.85
   1  -1 -12   64.07    2.93
   1  -1  12   61.89    2.11
   1  -1  13    3.85    1.13
  -1   1 -13    4.01    2.08
  -1  -1 -13    9.67    2.23
   1  -1 -13    4.69    2.22
   1   1 -13    7.09    2.10
   1   1  13    4.12    1.39
  -1   1  13    0.78    1.12
   1  -1  14   30.02    1.78
   1  -1 -14   32.32    2.89
   1   1 -14   34.77    2.76
   1   1  14   28.35    1.99
  -1   1 -14   39.31    2.70
  -1  -1 -14   40.29    2.88
   1  -1  15   20.65    1.41
   1   1 -15   21.55    2.52
   1  -1 -15   24.41    2.78
  -1   1 -15   21.88    2.58
   1   1  15   17.12    1.78
  -1   1  15   15.98    1.41
  -1  -1 -15   25.44    2.66
   1   1  16   38.11    1.94
  -1   1  16    1.47    1.39
   1  -1 -16   21.73    2.65
   1   1 -16   18.63    2.74
  -1  -1 -16   20.95    2.70
  -1   1 -16   22.97    2.74
   1  -1  16   12.70    1.40
   1  -1  17   12.41    1.38
   1   1  17    9.05    1.72
  -1  -1 -17   13.19    2.86
  -1   1 -17   13.86    2.74
  -1   1  17    6.99    1.30
   1   1 -17   11.39    2.83
   1  -1 -17   13.85    2.93
   1   1  18    1.48    1.74
  -1   1  18    0.91    1.19
   1   1 -18    3.63    2.83
   1  -1 -18    4.07    3.00
  -1   1 -18    8.44    2.83
  -1  -1 -18    5.99    2.90
   1   1  19    7.00    1.73
  -1   1  19    1.89    1.13
   1   1 -19    6.74    2.92
   1  -1 -19    8.83    3.09
  -1   1 -19    8.05    2.87
  -1  -1 -19    4.43    3.04
  -1   1  20   -0.72    0.90
   1   1  20   -1.22    1.66
  -1  -1 -20   -1.79    3.16
  -1   1 -20   -0.66    3.04
   1  -1 -20   -6.26    3.22
   1   1 -20   -4.23    3.09
   1   1  21   43.15    2.24
  -1  -1 -21   47.21    3.85
   1   1 -21   51.26    3.75
  -1   1 -21   48.40    3.74
   1  -1 -21   45.28    3.84
   1   1  22    6.36    1.73
  -1  -1 -22    3.71    3.58
  -1   1 -22    4.24    3.45
   1  -1 -22    6.28    3.66
   1   1 -22   -2.08    3.60
  -1  -1 -23   44.87    4.05
  -1   1 -23   32.94    3.91
   1  -1 -23   41.37    4.17
   1   1 -23   43.65    4.07
   1   1  23   32.65    2.01
   1  -1 -24   25.29    4.13
  -1  -1 -24   24.87    4.07
   1   1 -24   25.10    3.99
  -1   1 -24   22.61    3.99
   1   1 -25   73.33    4.97
   1  -1 -25   79.86    5.14
  -1  -1 -25   73.88    5.05
  -1   1 -25   79.88    5.01
   1   1 -26   34.92    4.90
   1  -1 -26   41.52    4.76
  -1   1 -26   34.39    4.69
  -1  -1 -26   40.42    4.72
   1   1 -27  195.93    7.70
   1  -1 -27  190.71    7.86
  -1  -1 -27  189.11    7.76
  -1   1 -27  192.13    7.65
   1   1 -28   43.45    5.09
  -1   1 -28   47.03    5.06
  -1  -1 -28   46.22    5.09
   1  -1 -28   61.39    5.25
   1  -1 -29    5.05    4.68
   1   1 -29   -3.06    4.76
  -1   1 -29    3.15    4.62
  -1  -1 -29   -1.62    4.71
   1   1 -30    7.91    5.00
   1  -1 -30   16.03    4.97
  -1   1 -30    8.61    4.86
  -1  -1 -30    4.27    4.83
   1  -1 -31    9.95    5.08
  -1  -1 -31    6.69    5.11
   1   1 -31    8.09    5.14
  -1   1 -31    9.77    4.94
   1  -1 -32   -1.92    5.25
  -1  -1 -32    1.51    5.20
   1   1 -32   -5.23    5.30
  -1   1 -32   -5.91    5.09
  -1   1 -33    5.32    5.36
   1  -1 -33   -2.54    5.49
  -1  -1 -33   12.95    5.40
   1   1 -33    1.98    5.45
  -1   1 -34    7.41    5.61
  -1  -1 -34   -0.22    5.59
   1  -1 -34   -4.12    5.65
   1   1 -34    1.49    5.71
  -1  -1 -35    1.72    5.84
  -1   1 -35    6.81    5.80
   1   1 -35   -8.63    5.91
   1  -1 -35   -7.60    5.83
   1  -1 -35   -2.38    4.11
  -1   1 -36   -6.61    6.06
  -1  -1 -36   -2.24    6.07
   1   1 -36   -5.25    6.12
   1  -1 -36   -3.05    4.17
   1  -1 -36   -6.77    6.16
  -1   1 -37    2.65    6.22
   1  -1 -37   11.82    6.33
  -1   2   3   61.66    1.53
   1  -2  -3   34.52    1.58
   1   2  -4  175.34    4.93
   1  -2  -4  171.75    5.08
   1   2  -5  266.59    7.52
   1  -2  -5  265.08    7.65
   1  -2  -6  251.30    7.18
   1   2  -6  242.78    7.02
  -1   2  -7  107.84    3.12
   1   2  -7   98.52    3.25
   1  -2  -7  106.93    3.47
  -1   2  -8  221.88    6.51
   1   2  -8  226.41    6.64
   1  -2  -8  245.38    6.83
  -1  -2  -9  122.61    4.29
   1   2  -9  126.58    4.12
   1  -2  -9  132.62    4.32
  -1   2  -9  137.41    3.91
  -1  -2 -10  143.80    4.84
   1  -2 -10  143.87    4.89
   1   2 -10  145.94    4.67
  -1   2 -10  154.50    4.40
  -1   2 -11  156.99    5.07
  -1  -2 -11  167.98    5.28
   1   2 -11  163.71    5.10
   1  -2 -11  160.68    5.29
  -1   2 -12   18.58    1.89
  -1  -2 -12   18.95    2.24
   1  -2 -12   18.25    2.27
   1   2 -12   19.59    1.95
  -1   2 -13    8.33    1.92
  -1  -2 -13    5.57    2.25
   1   2 -13    7.49    2.01
   1  -2 -13    6.31    2.21
   1   2 -14   50.94    2.84
   1  -2 -14   51.14    3.04
  -1   2 -14   54.56    2.74
  -1  -2 -14   51.40    3.04
   1   2 -15  399.49   11.59
   1  -2 -15  389.63   11.70
   1   2  15  379.70   11.26
  -1   2 -15  400.54   11.56
  -1  -2 -15  407.57   11.74
   1   2 -16   37.62    2.94
   1  -2 -16   39.87    3.05
  -1   2 -16   38.49    2.87
  -1  -2 -16   40.42    3.12
   1   2  16   50.71    2.47
  -1  -2 -17  236.73    7.74
  -1   2 -17  249.68    7.57
   1  -2 -17  237.26    7.74
   1   2 -17  246.13    7.57
  -1   2  17  228.09    6.88
   1   2  17  237.72    7.04
  -1  -2 -18   57.47    3.67
  -1   2 -18   58.22    3.31
   1   2  18   60.60    2.60
  -1   2  18   52.70    2.25
   1   2 -18   59.06    3.45
   1  -2 -18   57.33    3.68
   1  -2 -19   19.88    3.24
   1   2 -19   22.51    3.06
  -1   2 -19   18.07    2.90
  -1  -2 -19   16.93    3.18
  -1   2  19   14.84    1.64
   1   2  19   20.10    2.02
   1   2 -20    7.10    3.06
   1  -2 -20    3.75    3.33
  -1   2 -20    4.26    2.95
  -1  -2 -20    2.41    3.21
   1   2  20   -1.89    1.95
  -1   2  20   -0.48    1.45
  -1   2  21    2.64    1.40
  -1   2 -21    1.50    3.12
  -1  -2 -21   -0.95    3.42
   1  -2 -21    1.55    3.41
   1   2 -21    2.75    3.25
   1   2  21    5.67    1.90
  -1   2  22    9.38    1.30
  -1  -2 -22   11.83    3.57
  -1   2 -22   14.16    3.31
   1   2 -22   14.63    3.50
   1  -2 -22   12.60    3.59
   1   2  22   17.80    1.94
  -1   2  23   -0.60    0.95
   1   2  23    0.19    1.83
   1   2 -23   -2.59    3.60
  -1  -2 -23    1.50    3.66
  -1   2 -23   -2.74    3.53
   1  -2 -23    4.08    3.71
  -1   2 -24    6.59    3.75
  -1  -2 -24    8.96    3.96
   1  -2 -24   11.02    4.08
   1   2 -24   11.51    3.93
   1   2  24    0.66    1.79
  -1   2 -25    5.80    3.93
  -1  -2 -25    0.46    4.09
   1  -2 -25    4.96    4.04
   1   2 -25    6.15    4.05
   1   2  25    2.06    1.69
   1   2 -26   -2.19    4.39
   1  -2 -26    4.05    4.42
  -1   2 -26    5.09    4.21
  -1  -2 -26    3.92    4.33
   1   2 -27   -0.26    4.48
   1  -2 -27    3.71    4.64
  -1   2 -27    1.12    4.35
  -1  -2 -27    2.35    4.51
   1  -2 -28    3.95    4.55
   1   2 -28   -5.05    4.58
  -1   2 -28   -4.42    4.42
  -1  -2 -28   -6.29    4.57
   1  -2 -29   16.98    4.83
   1   2 -29    3.31    4.69
  -1  -2 -29    7.04    4.80
  -1   2 -29    6.18    4.60
  -1   2 -30   11.74    4.87
   1   2 -30   11.21    4.89
   1  -2 -30   12.79    5.04
  -1  -2 -30   17.93    4.94
  -1  -2 -31    8.30    5.09
  -1   2 -31   13.51    5.09
   1  -2 -31    7.58    5.05
   1   2 -31   13.20    5.18
   1  -2 -32    3.80    5.27
  -1   2 -32    6.59    5.19
  -1  -2 -32   11.74    5.41
   1   2 -32    1.13    5.17
   1  -2 -32    4.34    3.58
  -1   2 -33    9.18    5.44
   1  -2 -33   13.06    5.45
  -1  -2 -33    0.87    5.45
   1   2 -33    0.05    5.46
   1  -2 -33    1.72    3.77
   1  -2 -34   15.21    5.70
  -1  -2 -34    6.81    5.65
  -1   2 -34   22.03    5.72
   1   2 -34   16.14    5.84
   1  -2 -34   16.40    3.98
   1  -2 -35    1.80    3.95
  -1   2 -35    3.91    5.89
  -1  -2 -35   -1.86    5.94
   1   2 -35   -3.26    5.87
  -1  -2 -35   -5.45    3.80
   1  -2 -35   -8.76    6.00
   1  -2 -36   13.39    4.15
  -1   2 -36   24.69    6.18
  -1  -2 -36   16.15    6.18
   1  -2 -36   18.15    6.30
   1   2 -36    9.51    6.12
  -1   2 -37   -1.28    6.24
  -1   3   0    0.06    0.45
  -1   3   1   96.41    1.03
  -1  -3   1   -0.99    0.63
   1  -3  -2   10.06    0.69
   1  -3   2    9.76    0.78
  -1  -3   2   11.33    0.82
   1  -3  -3  195.78    5.24
  -1   3   3  174.94    5.09
  -1   3   4    3.18    0.53
   1  -3  -4    4.04    0.95
   1  -3  -5  536.39   14.50
   1   3  -5  536.29   14.30
  -1   3   5  482.23   14.29
   1  -3  -6    2.04    0.72
   1  -3  -6    0.52    1.29
  -1   3  -6    1.38    0.81
   1   3  -6    1.03    0.86
   1   3  -7  452.37   12.07
   1  -3  -7  434.70   12.27
   1  -3  -7  410.70   12.00
  -1   3  -7  425.11   12.01
  -1  -3  -8    6.28    1.63
   1  -3  -8    5.14    1.59
   1   3  -8    5.57    1.14
  -1   3  -8    6.58    0.95
   1  -3  -8    6.32    0.96
   1   3  -9  326.37    9.27
   1  -3  -9  347.30    9.76
   1   3  -9  349.45    9.51
  -1   3  -9  322.36    9.36
  -1  -3  -9  328.93    9.73
   1  -3 -10   21.48    2.17
   1   3 -10   19.44    1.65
   1   3 -10   21.64    1.01
  -1   3 -10   18.93    1.29
  -1  -3 -10   18.45    2.17
  -1   3 -11   29.53    1.64
   1   3 -11   34.27    1.39
  -1  -3 -11   47.44    2.54
   1   3 -11   43.08    2.10
   1  -3 -11   46.74    2.59
   1   3 -12    3.91    1.77
   1   3 -12    1.31    0.81
  -1  -3 -12    2.43    2.11
  -1   3 -12    1.80    1.67
  -1   3 -12    2.19    1.20
   1  -3 -12    0.46    2.13
  -1   3 -13   19.72    1.42
  -1  -3 -13   12.39    2.28
  -1   3 -13   12.17    1.91
   1  -3 -13   16.01    2.40
   1   3 -13   13.16    1.94
  -1  -3 -14    5.36    2.43
  -1   3 -14    5.37    2.04
   1   3 -14    4.55    2.10
   1  -3 -14    2.99    2.45
   1  -3 -15   78.53    3.85
   1   3 -15   87.64    3.58
  -1  -3 -15   89.19    3.92
  -1   3 -15   84.32    3.55
   1   3 -16   -0.19    2.62
   1  -3 -16   -1.57    2.82
  -1  -3 -16    2.55    2.81
  -1   3 -16    2.07    2.37
   1   3 -17   26.52    2.93
   1  -3 -17   23.91    3.24
  -1  -3 -17   27.00    3.25
  -1   3 -17   26.85    2.88
   1  -3 -18    0.87    3.05
   1   3 -18   -6.51    2.89
   1   3  18   -0.08    1.84
  -1  -3 -18   -2.75    3.09
  -1   3 -18   -1.62    2.70
   1  -3 -19   65.60    3.96
   1   3 -19   64.45    3.57
   1   3  19   67.01    2.80
  -1   3  19   58.50    2.50
  -1  -3 -19   55.19    3.88
  -1   3 -19   65.57    3.50
   1   3 -20    9.13    3.04
   1  -3 -20   10.63    3.38
   1   3  20    8.32    2.00
  -1   3  20    8.22    1.71
  -1  -3 -20   10.05    3.31
  -1   3 -20   13.51    3.02
  -1   3 -21   29.81    3.30
   1  -3 -21   29.19    3.70
   1   3  21   24.38    2.24
  -1   3  21   22.36    1.94
   1   3 -21   32.49    3.46
  -1  -3 -21   26.96    3.72
  -1   3  22   -0.99    1.78
   1   3  22    0.77    2.14
  -1   3 -22    1.78    3.20
   1   3 -22    1.80    3.35
   1  -3 -22    1.23    3.64
  -1  -3 -22    2.20    3.56
   1   3  23   41.42    2.51
  -1   3  23   33.49    2.11
   1  -3 -23   41.81    4.22
  -1   3 -23   47.39    3.94
  -1  -3 -23   41.62    4.13
   1   3 -23   52.88    4.04
   1  -3 -24   -0.34    4.01
  -1  -3 -24    0.29    4.00
  -1   3 -24    1.83    3.70
  -1   3  24   -1.08    1.48
   1   3 -24    0.08    3.83
   1   3  24    0.49    2.04
  -1   3 -25   16.10    3.97
   1  -3 -25   14.92    4.19
  -1  -3 -25   10.87    4.17
   1   3  25   10.52    2.02
  -1   3  25    8.19    1.11
   1   3 -25   13.45    4.08
  -1   3 -26    0.93    4.04
  -1  -3 -26    1.79    4.27
   1  -3 -26   10.74    4.41
   1   3  26    2.98    1.90
   1   3 -26    3.43    4.15
   1   3  27    6.67    1.80
  -1  -3 -27   12.18    4.48
  -1   3 -27   12.43    4.26
   1   3 -27   14.28    4.34
   1  -3 -27   13.13    4.51
  -1  -3 -28    0.86    4.54
  -1   3 -28   -0.08    4.43
   1   3 -28   -0.31    4.49
   1  -3 -28    6.49    4.66
  -1   3 -29    8.67    4.60
   1   3 -29    1.80    4.67
   1  -3 -29   -3.63    4.87
  -1  -3 -29    8.42    4.68
   1  -3 -29    4.82    3.19
   1   3 -30    1.77    4.87
   1  -3 -30   -1.90    5.00
  -1   3 -30   -0.87    4.81
  -1  -3 -30   11.47    5.01
   1  -3 -30    0.85    3.26
   1  -3 -31    6.49    3.46
   1   3 -31    4.83    4.99
   1  -3 -31    0.91    5.14
  -1   3 -31    4.75    5.03
  -1  -3 -31    3.28    5.19
   1   3 -32    1.48    5.38
   1  -3 -32   -2.50    3.55
  -1  -3 -32   12.54    3.38
  -1   3 -32   -2.95    5.24
  -1  -3 -32   -0.38    5.38
   1  -3 -32   -9.92    5.46
  -1  -3 -33   -0.12    3.51
   1   3 -33   11.40    5.60
   1  -3 -33    2.89    5.43
  -1   3 -33    0.72    5.44
  -1  -3 -33   -2.21    5.46
   1  -3 -33    4.03    3.61
   1   3 -34    4.93    5.72
  -1  -3 -34    6.17    3.64
   1  -3 -34    3.79    5.76
  -1   3 -34   -8.02    5.65
  -1  -3 -34    1.48    5.71
   1  -3 -34   -0.03    3.89
   1   3 -35   10.83    6.12
   1  -3 -35   10.34    6.08
  -1  -3 -35   23.38    6.14
  -1   3 -35   12.92    6.03
   1  -3 -35    5.68    4.04
  -1  -3 -35    8.42    3.84
   1  -3 -36   -9.82    6.41
  -1   3 -36    7.61    6.17
   1  -4   0    2.66    0.79
  -1  -4   0    1.31    0.78
  -1   4   0    0.24    0.59
  -1  -4   1   25.38    1.23
   1  -4   1   28.88    1.21
  -1   4   1   25.77    1.07
  -1   4  -1   24.49    0.92
  -1  -4   2   26.42    1.32
   1  -4   2   27.13    1.32
  -1   4   2   26.87    1.19
  -1  -4   3   99.32    3.32
   1  -4   3  103.06    3.33
  -1   4   3  108.75    3.21
  -1   4   4    6.44    0.63
   1  -4  -4    4.41    1.11
  -1   4   5   67.14    2.02
   1  -4  -5   62.36    2.41
  -1   4   6   33.03    1.27
   1   4  -6   35.02    1.29
   1  -4  -6   35.09    1.83
   1  -4  -6   35.95    1.30
   1   4  -7   27.16    1.28
   1  -4  -7   25.60    1.83
  -1  -4  -7   27.05    1.89
   1  -4  -7   29.33    1.21
  -1   4  -8  780.04   21.24
  -1  -4  -8  771.03   21.15
  -1  -4  -8  708.83   21.47
   1   4  -8  718.91   21.25
   1  -4  -8  704.69   21.50
   1  -4  -8  804.80   21.23
  -1  -4  -9  189.89    6.60
   1   4  -9  205.16    6.25
   1  -4  -9  199.57    6.60
  -1   4  -9  212.89    6.17
   1  -4  -9  232.43    6.17
  -1  -4 -10 1416.52   41.32
  -1   4 -10 1489.76   41.02
   1  -4 -10 1535.28   41.04
   1   4 -10 1472.33   40.95
   1  -4 -10 1391.69   41.34
   1   4 -10 1459.11   41.10
  -1   4 -11  406.21   11.85
   1   4 -11  413.47   12.00
   1  -4 -11  398.64   12.30
   1  -4 -11  423.29   11.88
   1   4 -11  437.34   11.77
  -1  -4 -11  395.92   12.29
   1  -4 -12  118.23    3.58
   1  -4 -12  109.59    4.26
   1   4 -12  115.96    3.86
  -1   4 -12  106.80    3.77
  -1   4 -12  111.17    3.52
   1   4 -12  107.86    3.36
  -1  -4 -12  113.86    4.30
  -1   4 -13   -0.10    1.76
  -1  -4 -13   -1.26    2.39
   1   4 -13    2.72    1.06
   1   4 -13    1.43    1.85
  -1   4 -13   -1.35    1.44
   1  -4 -13    1.08    2.26
   1   4 -14    9.12    2.06
  -1  -4 -14    8.46    2.60
   1  -4 -14   10.48    2.51
  -1   4 -14    5.72    2.00
   1   4 -14    1.47    1.10
  -1   4 -14    5.95    1.45
  -1  -4 -15   30.08    2.94
  -1   4 -15   31.67    2.51
  -1   4 -15   26.54    1.79
   1  -4 -15   29.26    2.95
   1   4 -15   25.24    2.51
  -1  -4 -16  634.11   18.48
  -1   4 -16  641.45   18.22
   1   4 -16  638.15   18.25
   1  -4 -16  626.36   18.46
  -1  -4 -17  100.96    4.55
  -1   4 -17   99.78    4.11
   1   4 -17   99.57    4.10
   1  -4 -17   96.15    4.53
  -1   4 -18  394.63   11.96
  -1  -4 -18  401.89   12.28
   1   4 -18  411.83   12.03
   1  -4 -18  402.12   12.28
  -1   4 -19   12.10    2.93
  -1  -4 -19   15.70    3.36
   1  -4 -19   12.78    3.40
   1   4 -19   15.70    2.98
  -1  -4 -20   28.63    3.74
   1   4 -20   29.36    3.25
   1   4  20   25.68    2.35
  -1   4 -20   35.15    3.18
   1  -4 -20   26.77    3.76
  -1  -4 -21   32.62    3.87
   1  -4 -21   35.57    3.95
  -1   4 -21   36.31    3.34
   1   4 -21   31.92    3.50
  -1   4  21   31.51    2.26
   1   4  21   37.24    2.49
   1   4 -22   -0.97    3.40
  -1   4  22   -0.38    1.94
   1  -4 -22    2.44    3.68
  -1   4 -22    2.47    3.26
   1   4  22    0.07    2.18
  -1  -4 -22   -3.24    3.74
   1   4 -23   37.83    3.98
  -1  -4 -23   41.38    4.20
   1  -4 -23   35.17    4.26
  -1   4 -23   38.16    3.79
  -1   4  23   23.82    2.18
   1   4  23   31.12    2.53
  -1  -4 -24   35.21    4.41
  -1   4 -24   38.53    4.09
   1  -4 -24   38.62    4.38
  -1   4  24   36.85    2.35
   1   4  24   28.45    2.62
   1   4 -24   38.79    4.20
   1   4 -25    0.42    4.05
   1  -4 -25    7.28    4.27
  -1   4 -25    7.62    3.87
  -1  -4 -25    5.79    4.26
  -1   4  25   -1.14    1.83
   1  -4 -25    1.92    2.74
   1   4  25   -2.17    2.27
  -1   4  26   -1.50    1.59
   1  -4 -26    0.05    4.44
  -1  -4 -26   -0.50    4.37
  -1   4 -26   -2.72    4.03
   1   4  26    2.03    2.20
   1   4 -26   -2.16    4.18
   1  -4 -26   -0.99    2.80
  -1  -4 -27    9.59    4.46
  -1   4 -27    8.11    4.20
   1   4 -27    2.36    4.42
   1  -4 -27    4.08    4.59
   1  -4 -27    2.42    2.96
   1   4  27    0.72    2.09
   1  -4 -28    7.18    4.78
   1   4 -28    6.04    4.50
  -1   4 -28   10.63    4.51
   1   4  28    6.34    1.99
   1  -4 -28    6.11    3.07
  -1  -4 -28    7.37    4.71
  -1  -4 -29    3.65    2.92
   1   4  29    1.10    1.63
  -1   4 -29    4.06    4.58
   1  -4 -29    1.42    4.74
   1   4 -29    5.55    4.70
  -1  -4 -29    3.35    4.78
   1  -4 -29    4.96    3.09
   1  -4 -30   21.29    3.32
  -1  -4 -30    9.54    5.17
   1   4 -30   16.09    4.99
   1  -4 -30   19.67    5.11
  -1   4 -30   13.09    4.87
  -1  -4 -30   19.27    3.20
   1  -4 -31    7.32    3.35
  -1  -4 -31    3.78    5.18
   1  -4 -31   -1.63    5.31
  -1   4 -31    3.63    5.09
   1   4 -31    7.42    5.14
  -1  -4 -31    3.82    3.21
   1  -4 -32   17.49    3.60
  -1  -4 -32   15.99    3.40
  -1  -4 -32   12.58    5.55
   1  -4 -32   21.41    5.56
  -1   4 -32    7.43    5.35
   1   4 -32   23.35    5.49
  -1  -4 -33   10.60    3.45
   1  -4 -33    3.83    3.59
   1  -4 -33    7.71    5.79
  -1  -4 -33    5.69    5.72
  -1   4 -33    0.35    5.48
   1   4 -33    1.56    5.65
  -1  -4 -34    8.26    3.68
   1  -4 -34    4.79    3.75
  -1   4 -34   14.18    5.87
   1  -4 -34    8.41    6.07
  -1  -4 -34   17.72    6.03
   1   4 -34    4.78    5.92
   1  -4 -35    1.10    3.85
  -1  -4 -35   -7.85    6.30
  -1   4 -35  -14.48    6.20
  -1   4 -36   22.08    6.55
  -1   5   0   -0.03    0.73
  -1  -5   0   -0.27    1.04
   1  -5   0   -0.83    1.04
  -1   5   1  307.50    8.43
  -1  -5   1  292.58    8.53
   1  -5   1  291.32    8.51
  -1   5  -1  295.28    8.35
   1  -5   2   37.91    1.74
  -1  -5   2   35.24    1.74
  -1   5   2   43.06    1.61
  -1  -5   3    5.25    1.30
   1  -5   3    5.59    1.36
  -1   5   3    5.79    1.17
  -1   5   4   95.22    3.17
   1  -5   4   91.59    3.26
  -1  -5   4   96.82    3.27
  -1   5   5   20.73    0.98
  -1  -5  -5   20.07    1.57
   1  -5  -5   20.87    1.55
  -1  -5  -6   49.54    2.29
  -1   5   6   51.53    1.67
   1  -5  -6   49.21    2.26
   1  -5  -7  465.69   12.97
   1   5  -7  467.49   12.61
  -1   5   7  434.13   12.61
  -1  -5  -7  433.58   12.97
   1   5  -8    0.75    1.18
   1  -5  -8    4.63    2.05
  -1  -5  -8    1.28    2.14
   1  -5  -8    5.69    1.02
  -1  -5  -9 2578.73   68.21
   1  -5  -9 2356.37   67.82
  -1  -5  -9 2342.68   67.75
   1  -5  -9 2592.35   68.22
   1   5  -9 2684.20   67.88
  -1   5 -10   93.44    2.83
   1  -5 -10   72.60    2.67
  -1  -5 -10   68.93    2.51
  -1  -5 -10   85.53    3.67
   1  -5 -10   90.74    3.66
   1   5 -10   90.87    2.87
  -1   5 -11  574.66   14.26
  -1  -5 -11  589.48   14.81
   1  -5 -11  465.86   14.20
  -1  -5 -11  427.92   14.11
   1  -5 -11  557.94   14.75
   1   5 -11  590.62   14.36
  -1  -5 -12    0.95    2.41
  -1   5 -12    0.73    1.61
   1  -5 -12    3.58    2.30
   1   5 -12    4.05    1.59
  -1  -5 -12   -0.13    1.04
   1  -5 -12   -0.50    1.29
   1   5 -12    2.88    1.14
  -1   5 -12    1.74    1.41
   1  -5 -13   91.00    3.84
   1   5 -13   91.71    3.32
  -1  -5 -13   94.75    3.91
  -1   5 -13   90.10    3.26
   1   5 -13   88.50    2.84
   1  -5 -13   82.59    3.00
  -1  -5 -13   82.88    2.84
  -1   5 -13   88.35    2.99
  -1   5 -14    7.59    2.11
   1   5 -14    7.12    1.49
  -1  -5 -14    6.65    2.78
   1   5 -14    6.34    2.19
   1  -5 -14    2.72    2.72
   1  -5 -14    7.21    1.70
   1   5 -15  138.49    4.54
  -1   5 -15  181.76    4.79
   1  -5 -15  145.90    5.54
   1   5 -15  152.87    5.06
  -1   5 -15  151.70    5.05
  -1  -5 -15  150.79    5.59
   1  -5 -15  152.10    4.77
   1  -5 -16   10.99    3.01
   1   5 -16    3.28    2.38
   1  -5 -16    2.52    1.67
  -1  -5 -16    8.61    3.02
  -1   5 -16    6.90    2.30
   1   5 -16    3.25    1.28
  -1   5 -16    2.12    1.61
   1  -5 -17   60.61    3.04
  -1   5 -17   75.15    2.88
   1  -5 -17   88.16    4.39
  -1  -5 -17   86.01    4.32
  -1   5 -17   79.02    3.64
   1   5 -17   92.15    3.75
   1  -5 -18   42.97    2.47
   1  -5 -18   48.45    3.85
  -1   5 -18   48.69    3.18
  -1  -5 -18   52.98    3.85
   1   5 -18   45.37    3.24
   1  -5 -19   76.96    3.22
   1   5 -19   89.06    3.97
  -1   5 -19   81.11    3.89
   1  -5 -19   80.42    4.48
  -1  -5 -19   79.50    4.45
   1  -5 -20    8.77    2.08
   1  -5 -20   10.14    3.62
  -1   5 -20    9.67    2.85
  -1  -5 -20    8.00    3.57
   1   5 -20   10.05    3.05
   1   5 -21  249.08    7.86
   1  -5 -21  234.48    8.16
  -1  -5 -21  238.03    8.15
  -1   5 -21  232.48    7.67
   1  -5 -21  223.27    7.24
   1  -5 -22   20.01    2.45
   1   5  22   25.05    2.53
   1   5 -22   25.35    3.59
  -1   5 -22   25.47    3.47
   1  -5 -22   17.76    4.00
  -1  -5 -22   17.74    3.92
  -1   5 -23   -6.46    3.50
   1  -5 -23   -3.56    3.97
  -1  -5 -23   -3.34    4.06
   1   5  23   -4.78    2.43
  -1   5  23    4.03    2.12
   1  -5 -23   -0.40    2.33
   1   5 -23   -0.81    3.62
   1   5 -24  103.84    5.00
   1  -5 -24   92.18    5.30
   1   5  24   75.41    3.58
  -1   5  24   75.11    3.37
   1  -5 -24   86.37    3.77
  -1  -5 -24   84.08    3.62
  -1  -5 -24   88.90    5.22
  -1   5 -24  101.59    4.82
   1   5 -25   18.25    4.19
  -1   5  25   18.00    2.28
   1  -5 -25   19.20    2.81
  -1  -5 -25   17.05    4.50
  -1   5 -25   18.87    4.05
   1  -5 -25   13.92    4.44
  -1  -5 -25   20.28    2.64
  -1  -5 -26   75.57    3.54
   1  -5 -26   79.36    3.71
   1   5  26   69.73    3.40
  -1   5  26   50.43    3.00
   1   5 -26   93.94    5.08
  -1   5 -26   85.48    4.93
   1  -5 -26   78.53    5.38
  -1  -5 -26   81.83    5.31
   1   5 -27   -0.46    4.34
   1  -5 -27    1.79    4.64
  -1  -5 -27   -3.99    2.67
   1   5  27    0.69    2.36
  -1  -5 -27   -0.34    4.60
  -1   5 -27    5.98    4.16
   1  -5 -27    3.27    2.90
  -1   5  27    4.59    1.96
  -1   5  28   10.41    1.61
  -1  -5 -28   20.71    4.89
   1   5  28   16.43    2.36
   1   5 -28   18.65    4.60
  -1   5 -28   18.42    4.53
   1  -5 -28   28.53    4.99
   1  -5 -28   21.25    3.06
  -1  -5 -28   25.68    2.89
   1  -5 -29    5.08    4.88
   1   5 -29    4.07    4.67
  -1   5 -29    3.79    4.56
   1  -5 -29    5.04    3.01
  -1  -5 -29    1.21    2.75
  -1  -5 -29    6.18    4.87
   1   5  29   -1.27    2.11
  -1  -5 -30   -4.00    5.09
   1  -5 -30   -3.47    5.00
  -1   5 -30   -0.80    4.72
   1   5  30   -1.92    1.92
   1   5 -30   -0.75    4.93
  -1  -5 -30   -6.31    3.07
   1  -5 -30    1.96    3.09
   1  -5 -31    2.64    5.24
  -1  -5 -31   12.08    5.32
  -1   5 -31   13.55    5.12
   1   5 -31    6.64    5.25
  -1  -5 -31    2.49    3.09
   1  -5 -31    9.44    3.19
  -1  -5 -32   15.83    5.72
  -1   5 -32   19.63    5.38
   1  -5 -32   11.61    5.67
   1  -5 -32    8.89    3.40
  -1  -5 -32   12.09    3.25
   1   5 -32    6.73    5.47
   1  -5 -33   34.22    3.89
  -1  -5 -33   34.88    3.64
   1   5 -33   53.18    6.17
  -1   5 -33   55.59    5.99
  -1  -5 -33   46.52    6.18
   1  -5 -33   51.76    6.20
   1  -5 -34    7.78    3.66
  -1  -5 -34    4.25    3.46
  -1   5 -34    7.90    5.88
  -1  -5 -34   -6.37    6.18
  -1   5 -35  114.91    7.52
   1  -5 -35  106.50    7.73
   1  -6   0    2.26    1.28
  -1  -6   0   -0.90    1.27
  -1   6   0    1.32    0.90
  -1   6  -1   23.74    1.11
  -1  -6   1   21.48    1.55
   1  -6   1   25.30    1.57
  -1   6   1   24.68    1.29
  -1   6  -2    0.81    0.70
  -1  -6   2   -0.17    1.39
   1  -6   2    0.22    1.41
  -1   6   2    0.84    1.10
  -1   6   3    5.99    1.31
  -1  -6   3    5.43    1.55
   1  -6   3    7.18    1.57
  -1   6   4  251.62    7.50
   1  -6   4  253.46    7.60
  -1  -6   4  262.73    7.61
  -1   6   5   27.40    1.92
  -1  -6   5   30.88    2.04
   1  -6   5   27.69    2.10
  -1   6   6  140.10    4.27
  -1   6   6  125.97    3.78
  -1   6   7  130.03    3.70
   1  -6  -7  115.22    4.24
  -1  -6  -7  115.75    4.30
  -1   6   8 2239.73   59.38
  -1  -6  -8 2070.32   59.72
   1   6  -8 2096.42   59.36
   1  -6  -8 2056.89   59.71
   1  -6  -9   -4.03    2.58
   1   6 -10 2350.92   66.67
   1  -6 -10 2526.00   66.66
  -1  -6 -10 2370.29   67.04
   1  -6 -10 2228.80   67.00
  -1   6 -11   37.87    1.96
   1  -6 -11   34.60    2.71
   1   6 -11   37.38    1.90
  -1  -6 -11   31.32    2.68
   1  -6 -11   39.93    1.71
  -1   6 -11   28.87    1.83
  -1  -6 -11   36.20    1.46
  -1   6 -12    2.82    1.46
  -1  -6 -12    3.00    2.41
   1  -6 -12    5.46    2.37
  -1  -6 -12    0.84    0.98
   1  -6 -12    1.52    1.25
   1   6 -12    2.01    1.55
  -1   6 -12    1.85    1.52
  -1  -6 -13    1.22    1.09
   1  -6 -13    1.34    1.30
  -1   6 -13    3.27    1.57
  -1   6 -13   -1.98    1.75
  -1  -6 -13   -2.82    2.64
   1   6 -13   -1.71    1.38
   1   6 -13   -2.41    1.79
   1  -6 -13   -1.06    2.51
  -1   6 -14  204.98    6.10
  -1  -6 -14  205.16    6.66
  -1  -6 -14  178.37    5.77
   1  -6 -14  202.04    5.89
   1   6 -14  208.83    6.12
   1  -6 -14  188.18    6.63
   1   6 -14  200.73    5.83
  -1   6 -14  200.01    5.94
   1  -6 -15    1.18    2.81
   1   6 -15    0.62    2.12
  -1   6 -15   -5.31    2.06
  -1  -6 -15   -0.86    2.82
  -1  -6 -15    0.56    1.31
   1  -6 -15    0.19    1.52
   1   6 -15   -1.05    1.40
  -1   6 -15   -3.02    1.69
   1  -6 -16    7.84    1.66
   1  -6 -16   10.93    3.06
   1   6 -16    4.95    2.33
  -1   6 -16    7.29    2.25
  -1  -6 -16   11.85    3.08
  -1  -6 -16    7.36    1.45
   1   6 -16    4.73    1.45
  -1   6 -16    5.21    1.78
   1   6 -17   31.29    1.72
   1  -6 -17   27.31    2.03
   1   6 -17   29.24    2.76
  -1   6 -17   33.65    2.06
   1  -6 -17   32.29    3.50
  -1  -6 -17   32.16    3.47
  -1   6 -17   26.69    2.64
  -1  -6 -17   30.67    1.87
   1   6 -18    0.98    2.63
  -1  -6 -18    2.93    1.64
   1  -6 -18    1.93    1.71
   1  -6 -18   -1.13    3.31
  -1   6 -18    2.58    1.69
   1   6 -18   -0.20    1.31
  -1  -6 -18    2.27    3.32
  -1   6 -18    2.88    2.51
   1   6 -19   16.01    3.02
   1  -6 -19   14.81    1.91
  -1  -6 -19   13.81    1.78
   1  -6 -19   12.15    3.50
  -1   6 -19    8.55    1.85
  -1  -6 -19   11.29    3.64
  -1   6 -19   12.77    2.85
   1   6 -20   30.20    3.37
   1  -6 -20   27.61    2.23
  -1   6 -20   23.62    3.08
   1  -6 -20   28.27    3.85
  -1  -6 -20   31.44    2.07
  -1  -6 -20   33.07    3.88
  -1   6 -21   -3.55    3.16
   1  -6 -21   -0.84    3.82
   1   6 -21    0.06    3.28
  -1  -6 -21    5.94    1.95
   1  -6 -21    3.59    2.02
  -1  -6 -21    1.73    3.78
   1   6 -22    2.31    3.38
   1  -6 -22    6.52    2.09
  -1  -6 -22    3.81    1.99
  -1   6 -22    8.87    3.32
  -1  -6 -22    9.37    3.73
   1  -6 -22    5.22    3.88
   1   6 -23   47.23    3.95
   1  -6 -23   46.55    4.48
  -1   6 -23   46.68    3.81
  -1  -6 -23   44.13    4.45
  -1  -6 -23   37.09    2.61
   1  -6 -23   38.83    2.70
  -1  -6 -24   24.63    2.54
   1  -6 -24   27.23    2.63
   1   6 -24   37.33    4.16
   1  -6 -24   29.20    4.48
  -1  -6 -24   34.98    4.44
  -1   6 -24   36.99    3.91
   1   6  24   25.48    2.81
  -1  -6 -25   38.04    2.78
   1   6 -25   49.40    4.40
  -1   6 -25   43.49    4.20
   1  -6 -25   42.87    2.92
  -1  -6 -25   48.52    4.81
   1  -6 -25   44.76    4.74
   1   6  25   37.54    2.98
  -1   6  25   38.40    2.67
  -1  -6 -26    0.05    4.46
   1  -6 -26    4.09    4.49
  -1   6 -26    1.22    4.00
   1   6 -26   -2.30    4.21
   1   6  26    2.49    2.56
  -1   6  26    2.57    2.25
  -1  -6 -26   -0.54    2.39
   1  -6 -26   -1.45    2.51
  -1  -6 -27    7.77    4.68
  -1  -6 -27    4.34    2.52
   1  -6 -27    1.94    2.65
   1   6 -27    7.77    4.39
  -1   6 -27    9.48    4.25
   1  -6 -27    6.42    4.68
   1   6  27    1.22    2.67
  -1   6  27    3.70    2.28
   1  -6 -28    8.96    4.87
  -1   6 -28    2.62    4.38
  -1  -6 -28    2.94    2.53
   1   6 -28   -1.36    4.60
   1   6  28   -2.65    2.60
  -1   6  28    2.11    2.13
  -1  -6 -28    1.90    4.69
   1  -6 -28    2.56    2.73
   1   6  29   -1.12    2.39
  -1   6  29   -0.77    1.91
   1  -6 -29    1.62    2.84
  -1  -6 -29    4.09    4.97
  -1  -6 -29    3.03    2.62
   1   6 -29   -8.92    4.73
  -1   6 -29   -0.50    4.57
   1  -6 -29   -4.82    5.02
  -1   6  30    0.58    1.07
   1   6 -30    2.21    4.94
   1   6  30    4.47    2.29
   1  -6 -30    1.92    2.87
  -1  -6 -30   -0.98    2.72
   1  -6 -30   -1.85    5.10
  -1   6 -30   -9.73    4.89
  -1  -6 -30    0.44    5.13
   1  -6 -31    3.64    3.04
  -1  -6 -31    2.11    2.85
   1  -6 -31   -1.63    5.28
  -1   6 -31   -1.61    5.03
  -1  -6 -31    3.72    5.46
   1   6 -31   -0.86    5.14
  -1   6 -32    8.34    5.37
   1  -6 -32   -6.20    5.62
  -1  -6 -32   -0.35    5.64
   1  -6 -32    0.38    3.21
  -1  -6 -32   -0.49    3.03
   1  -6 -33   -8.87    6.05
  -1  -6 -33  -10.02    6.04
   1  -6 -33   -3.65    3.35
  -1  -6 -33   -7.06    3.19
  -1  -6 -34   18.94    3.53
   1  -6 -34   18.59    3.76
  -1  -6 -34   49.47    6.71
   1  -6 -34   37.95    6.49
  -1   6 -34   48.60    6.40
  -1   7   0   -0.97    1.07
   1  -7   0    0.26    0.97
   1  -7   0   -0.42    1.49
  -1  -7   0   -0.62    1.43
  -1   7  -1  641.07   17.94
   1  -7   1  640.46   18.15
  -1  -7   1  622.74   18.15
  -1  -7   1  650.11   17.94
  -1   7   1  644.17   18.03
  -1  -7   2   24.73    1.07
   1  -7   2   24.84    1.80
  -1  -7   2   24.59    1.78
  -1   7   2   22.87    1.57
  -1   7  -2   22.91    1.13
  -1   7   3  735.43   20.09
  -1   7  -3  700.26   19.84
  -1  -7   3  720.68   20.17
   1  -7   3  724.94   20.16
  -1   7   4  426.31   11.91
  -1  -7   4  412.18   11.99
   1  -7   4  399.63   11.98
  -1   7   5 1614.82   43.20
  -1  -7   5 1520.94   43.24
   1  -7   5 1494.35   43.23
   1  -7   6  339.69   10.33
  -1  -7   6  356.19   10.33
  -1   7   6  349.01   10.23
   1   7   7 2526.92   72.95
  -1   7   7 2953.24   73.39
  -1   7   7 2674.23   73.02
  -1  -7   7 2782.26   73.43
   1  -7   7 2731.64   73.42
   1   7   8   44.26    1.49
  -1   7   8   48.13    1.70
   1  -7  -8   30.37    2.78
   1   7  -9 1247.30   32.11
  -1  -7  -9 1310.60   32.69
   1  -7  -9 1248.27   32.65
   1  -7 -10    3.72    2.41
   1   7 -10    0.26    1.31
  -1  -7 -10    0.27    2.52
   1   7 -11   10.62    1.39
  -1  -7 -11   10.04    2.45
   1  -7 -11   14.82    2.42
  -1   7 -11    7.84    1.32
   1  -7 -12    2.59    1.26
   1   7 -12    5.07    1.52
  -1  -7 -12    4.58    2.45
  -1   7 -12    2.81    1.66
   1  -7 -12    3.32    2.47
  -1   7 -12    4.70    1.48
  -1  -7 -13   17.80    1.24
   1  -7 -13   16.53    1.52
   1   7 -13   21.01    1.86
  -1   7 -13   22.34    1.87
  -1  -7 -13   18.47    2.78
  -1   7 -13   21.01    1.84
   1  -7 -13   19.44    2.78
  -1  -7 -14    7.28    1.20
   1  -7 -14    8.12    1.42
  -1   7 -14    5.41    1.84
  -1  -7 -14    5.55    2.83
   1   7 -14    6.41    1.61
   1   7 -14    5.36    1.89
  -1   7 -14    7.26    1.80
   1  -7 -14    4.85    2.75
   1  -7 -15   95.52    3.27
  -1  -7 -15   90.93    3.07
  -1  -7 -15  103.76    4.44
  -1   7 -15   84.36    3.55
   1  -7 -15  100.93    4.46
   1   7 -15   95.26    3.64
  -1   7 -15   97.37    3.43
   1   7 -15   97.10    3.27
   1   7 -16    2.53    2.23
   1  -7 -16    0.43    3.08
   1  -7 -16   -1.93    1.57
  -1  -7 -16   -0.07    1.32
  -1   7 -16    0.41    1.83
  -1  -7 -16    2.83    3.09
  -1   7 -16   -1.91    2.17
   1   7 -16    2.03    1.60
   1   7 -17   13.22    1.74
   1  -7 -17   16.13    1.78
  -1   7 -17   16.18    2.44
  -1  -7 -17   14.74    3.44
  -1   7 -17   12.44    2.03
  -1  -7 -17   12.62    1.57
   1   7 -17   16.32    2.58
   1  -7 -17   15.27    3.31
  -1  -7 -18    0.08    3.37
  -1   7 -18    8.50    2.47
   1  -7 -18    3.79    1.77
  -1  -7 -18    1.59    1.49
  -1   7 -18    4.08    1.90
   1   7 -18    1.42    1.59
   1  -7 -18   -0.47    3.44
   1   7 -18    1.71    2.59
  -1   7 -19  133.35    4.67
  -1  -7 -19  130.85    5.46
   1  -7 -19  132.12    5.44
  -1  -7 -19  123.51    3.98
   1  -7 -19  133.15    4.17
  -1   7 -19  114.59    4.06
   1   7 -19  104.01    3.83
   1   7 -19  142.55    4.80
  -1   7 -20   10.00    2.98
   1  -7 -20    4.39    3.68
  -1  -7 -20    4.07    3.75
   1   7 -20    7.23    3.01
  -1  -7 -20    5.11    1.75
   1  -7 -20    3.24    1.92
  -1   7 -20   -1.04    1.94
   1  -7 -21  113.22    4.07
  -1  -7 -21  101.33    3.89
   1   7 -21  125.98    4.92
  -1  -7 -21  127.51    5.60
  -1   7 -21  122.78    4.82
   1  -7 -21  124.13    5.50
  -1  -7 -22   -2.64    1.88
   1  -7 -22    4.45    2.08
   1   7 -22   -0.03    3.35
   1  -7 -22   -4.23    3.94
  -1  -7 -22   -1.48    3.89
  -1   7 -22   -3.11    3.21
  -1  -7 -23    6.77    2.03
   1  -7 -23    9.77    2.20
   1   7 -23    8.43    3.71
  -1  -7 -23   12.41    4.19
  -1   7 -23   12.64    3.52
   1  -7 -23   12.62    4.22
   1  -7 -24   -0.87    2.25
  -1  -7 -24    0.95    2.09
   1   7 -24    1.76    3.81
  -1  -7 -24    5.22    4.30
  -1   7 -24   -1.18    3.64
   1  -7 -24   -2.91    4.28
   1  -7 -25    6.26    4.35
  -1  -7 -25    1.02    4.45
   1   7 -25    0.73    3.97
  -1   7 -25   -0.69    3.86
  -1  -7 -25    1.92    2.15
   1  -7 -25   -0.61    2.31
   1   7  25   -1.17    2.70
  -1  -7 -26    1.59    2.24
   1  -7 -26    1.18    2.39
  -1   7 -26   10.87    4.12
   1   7 -26    2.81    4.20
  -1  -7 -26    4.44    4.61
   1  -7 -26    3.54    4.57
   1   7  26   -0.20    2.69
  -1   7  26   -3.35    2.53
  -1  -7 -27    2.17    2.34
   1  -7 -27    2.05    2.49
   1  -7 -27    3.13    4.82
  -1   7 -27   -3.73    4.29
   1   7 -27   -6.54    4.50
  -1  -7 -27    2.20    4.65
   1   7  27    4.17    2.69
  -1   7  27   -5.31    2.53
   1   7 -28   10.66    4.61
  -1   7 -28    6.64    4.50
   1  -7 -28    0.16    4.99
  -1  -7 -28    9.52    5.07
  -1   7  28    6.64    2.39
   1   7  28    0.07    2.76
  -1  -7 -28    3.49    2.41
   1  -7 -28    2.64    2.62
  -1  -7 -29    6.71    5.13
  -1   7 -29   -0.58    4.68
   1  -7 -29   -1.19    4.93
   1   7  29    8.49    2.73
  -1   7  29   -1.16    2.41
   1  -7 -29    4.47    2.71
  -1  -7 -29    2.81    2.45
   1  -7 -30    2.45    5.13
  -1   7 -30    7.44    4.89
   1  -7 -30   -0.97    2.79
  -1  -7 -30   -2.84    2.64
  -1  -7 -30    1.40    5.15
  -1   7  30   -1.82    2.23
   1   7 -30    4.16    4.97
   1  -7 -31    5.38    2.88
  -1  -7 -31   -1.12    2.68
  -1   7 -31   -7.35    5.20
   1  -7 -31   -1.43    5.37
  -1  -7 -31    2.02    5.49
  -1  -7 -32   -6.30    2.83
   1  -7 -32   -6.41    3.05
   1  -7 -32   -2.31    5.58
  -1  -7 -32   -7.03    5.69
  -1   7 -32   -1.31    5.33
  -1  -7 -33   68.57    3.96
   1  -7 -33   73.44    4.19
   1  -7 -33   98.68    7.03
  -1  -7 -33   97.26    7.10
  -1   7 -33  113.53    6.67
  -1   7 -34   -1.10    6.03
   1  -8   0   -0.73    1.18
  -1  -8   0   -0.55    1.19
  -1   8   0   -2.01    1.27
   1  -8   0   -3.83    1.91
  -1  -8   0   -3.79    1.87
  -1   8   1   11.18    1.51
  -1  -8  -1   13.93    1.43
  -1   8  -1   13.15    1.23
  -1  -8   1   14.00    1.19
   1  -8  -1   10.02    1.51
  -1  -8   1   15.25    1.80
   1  -8   1   15.19    1.79
  -1   8  -2   22.59    1.22
  -1  -8   2   23.98    1.16
  -1  -8  -2   22.16    1.62
  -1   8   2   21.29    1.66
   1  -8   2   21.38    1.99
  -1  -8   2   18.46    1.98
   1  -8   3    3.26    1.82
  -1  -8   3    2.86    1.87
  -1   8   3    2.07    1.61
  -1   8  -3    4.02    0.93
  -1  -8   3    2.35    0.73
  -1   8  -4  290.27    8.36
  -1   8   4  311.79    8.76
  -1  -8   4  308.07    8.90
   1  -8   4  303.36    8.93
   1  -8   5   71.36    3.25
  -1  -8   5   70.13    3.36
  -1   8   5   79.24    3.04
  -1  -8   6  326.43    9.74
   1  -8   6  321.15    9.73
  -1   8   6  324.22    9.59
  -1   8   7   76.19    2.44
   1  -8   7   68.54    3.47
  -1  -8   7   66.44    3.44
   1  -8   8 1431.46   42.29
  -1  -8   8 1448.84   42.29
  -1   8   8 1523.49   41.84
   1   8   8 1515.72   41.77
  -1   8   9   37.71    1.64
  -1  -8 -10   35.12    2.86
   1  -8 -10   44.15    2.88
  -1   8  10   42.07    1.68
  -1   8 -11   54.32    2.23
  -1  -8 -11   61.56    3.41
   1  -8 -11   60.60    3.31
   1   8 -11   63.37    2.18
  -1   8 -12   24.71    1.66
  -1  -8 -12   25.56    2.89
   1   8 -12   21.90    1.64
   1  -8 -12   25.56    2.88
  -1  -8 -13   35.42    3.13
  -1   8 -13   30.33    1.95
   1   8 -13   29.22    1.94
   1  -8 -13   34.08    3.14
  -1   8 -13   36.10    2.21
  -1   8 -14    1.85    1.74
  -1  -8 -14    4.82    2.87
  -1   8 -14   -0.77    1.92
   1   8 -14    0.84    1.80
   1  -8 -14    0.21    2.89
   1  -8 -15   39.73    1.95
  -1  -8 -15   35.30    3.42
  -1   8 -15   35.06    2.30
   1   8 -15   35.90    2.17
  -1   8 -15   33.40    2.34
   1  -8 -15   36.20    3.43
   1   8 -15   35.91    2.36
   1   8 -16   21.02    2.31
   1  -8 -16   19.29    1.76
   1  -8 -16   15.88    3.29
   1   8 -16   18.31    1.92
  -1   8 -16   18.06    2.21
  -1  -8 -16   20.75    3.39
  -1   8 -16   17.88    2.31
   1   8 -17   12.32    2.38
   1   8 -17    7.66    1.88
  -1   8 -17    8.86    2.10
  -1  -8 -17   12.28    1.47
   1  -8 -17   10.48    1.72
  -1  -8 -17   13.13    3.43
   1  -8 -17   12.45    3.43
  -1   8 -17   10.27    2.28
   1   8 -18    6.17    2.59
   1  -8 -18    9.96    3.53
  -1   8 -18    2.37    2.42
   1   8 -18   10.27    1.83
  -1  -8 -18    8.61    1.49
  -1  -8 -18    5.46    3.47
   1  -8 -18    9.74    1.78
  -1   8 -18    6.96    2.09
   1  -8 -19   -1.17    3.55
  -1   8 -19   -0.34    2.70
  -1  -8 -19    2.77    3.64
   1  -8 -19    2.89    1.80
  -1  -8 -19    2.30    1.57
   1   8 -19   -0.27    1.80
  -1   8 -19   -0.51    2.14
   1   8 -19   -0.38    2.74
   1   8 -20    3.50    2.90
  -1  -8 -20    6.72    1.70
   1  -8 -20    6.30    1.96
  -1  -8 -20    5.34    3.86
  -1   8 -20    6.22    2.12
   1   8 -20    3.95    1.74
   1  -8 -20    1.95    3.80
  -1   8 -20    5.45    2.87
  -1  -8 -21   11.62    1.78
   1  -8 -21   12.00    2.11
   1   8 -21   10.80    3.24
  -1  -8 -21   12.19    3.97
   1  -8 -21    9.23    3.98
  -1   8 -21   14.24    3.15
   1   8 -21   10.94    1.72
  -1   8 -21    9.54    2.10
  -1   8 -22   65.73    3.95
   1   8 -22   64.51    3.99
  -1  -8 -22   66.89    4.80
   1  -8 -22   66.02    4.79
   1  -8 -22   53.10    2.81
  -1  -8 -22   50.34    2.57
   1   8 -23    9.94    3.63
   1  -8 -23   10.89    2.21
  -1  -8 -23    9.44    1.92
  -1  -8 -23    5.83    4.37
  -1   8 -23   13.18    3.44
   1  -8 -23    6.10    4.19
  -1   8 -24   29.53    3.80
   1   8 -24   28.78    3.91
  -1  -8 -24   21.70    2.11
   1  -8 -24   20.05    2.35
   1  -8 -24   24.32    4.58
  -1  -8 -24   28.43    4.65
  -1   8 -25    4.95    3.93
   1   8 -25    5.59    3.94
  -1  -8 -25   -0.76    2.06
   1  -8 -25   -0.62    2.26
   1  -8 -25   -1.16    4.55
  -1  -8 -25   -6.71    4.58
  -1   8 -26   11.49    4.11
   1  -8 -26    9.31    4.81
   1   8 -26   15.50    4.31
  -1  -8 -26   18.35    4.91
   1  -8 -26    3.71    2.40
  -1  -8 -26    8.42    2.19
  -1  -8 -27    4.00    2.23
   1  -8 -27    2.11    2.50
   1   8 -27   -1.09    4.50
  -1   8 -27   -2.41    4.48
   1  -8 -27   -7.50    5.18
  -1  -8 -27    1.00    5.07
   1   8  27   -4.71    3.03
  -1  -8 -28    0.05    2.29
   1  -8 -28    1.96    2.61
   1   8 -28    3.41    4.65
  -1   8 -28    2.23    4.57
   1  -8 -28   -6.99    5.19
  -1  -8 -28    0.33    5.11
  -1   8  28   -4.46    2.70
   1   8  28    2.60    2.92
   1   8  29    3.73    2.83
  -1   8  29   -0.48    2.56
  -1  -8 -29    3.64    5.13
  -1  -8 -29    1.52    2.35
   1  -8 -29    2.11    2.60
  -1   8 -29    4.59    4.70
   1  -8 -29    7.43    5.15
  -1   8  30   -0.21    2.59
   1   8  30    2.86    2.90
  -1   8 -30    5.18    4.94
   1  -8 -30    2.73    5.31
  -1  -8 -30   -2.06    5.32
   1  -8 -30   -1.25    2.75
  -1  -8 -30    2.36    2.46
  -1   8 -31    0.71    5.10
   1  -8 -31   -9.46    5.47
  -1  -8 -31   -4.25    5.53
   1  -8 -31   -0.09    2.75
  -1  -8 -31    3.61    2.49
  -1   8 -32    1.57    5.33
   1  -8 -32    0.85    5.72
  -1  -8 -32   10.51    5.75
   1  -8 -32    4.05    2.88
  -1  -8 -32    3.42    2.61
   1  -8 -33   -2.89    2.99
  -1  -8 -33   -1.14    2.70
   1  -8 -33   -8.18    6.20
  -1   8 -33  -13.01    5.75
  -1  -9   0   -2.53    2.19
   1  -9   0   -1.69    2.20
   1  -9  -1 9659.96  268.45
  -1  -9   1 9861.06  268.37
  -1   9   1 9533.81  268.49
  -1  -9  -1 9746.61  268.47
  -1   9  -1 9619.99  268.41
   1  -9   1 9821.18  268.61
  -1  -9   1 9490.15  268.60
  -1  -9   2   12.31    1.17
  -1   9   2    8.25    1.85
  -1  -9   2   14.08    2.24
   1  -9   2   14.19    2.15
  -1   9  -2    9.83    1.32
  -1  -9  -2   12.90    1.79
   1  -9  -2    6.55    1.81
  -1   9  -3  501.69   13.41
   1  -9   3  446.22   13.85
  -1  -9   3  450.17   13.83
  -1   9   3  516.91   13.70
   1  -9  -3  473.14   13.67
  -1  -9   3  460.59   13.34
  -1  -9  -3  484.63   13.69
   1  -9   4    3.01    2.11
  -1  -9   4    3.04    2.11
  -1   9  -4   -0.45    0.92
  -1   9   4    0.29    1.86
  -1  -9   5  343.87   10.20
   1  -9   5  335.25   10.16
  -1   9   5  341.14   10.03
  -1   9   6   46.73    2.60
   1  -9   6   49.14    2.88
  -1  -9   6   50.83    2.91
   1  -9   7   39.47    2.92
  -1  -9   7   41.08    2.92
   1   9   8   68.54    2.22
  -1   9   8   67.49    2.40
   1  -9   8   76.72    3.65
  -1  -9   8   76.14    3.63
   1   9   9   35.41    1.40
  -1   9   9   38.78    1.59
   1  -9   9   32.37    3.01
  -1  -9   9   35.03    3.05
  -1   9 -10  145.46    4.04
  -1   9  10  122.80    4.12
   1  -9  10  131.63    5.23
  -1  -9  10  148.87    5.28
   1  -9 -11    6.34    2.86
  -1   9 -11    7.13    1.26
   1  -9 -12   77.66    4.09
  -1   9 -12   85.45    2.87
  -1  -9 -12   80.99    4.14
  -1   9 -13   15.82    1.64
   1  -9 -13   18.13    3.05
  -1  -9 -13   18.29    3.05
  -1   9 -14    7.21    2.11
   1   9 -14    9.05    1.71
   1  -9 -14    6.06    3.18
  -1   9 -14   11.69    1.76
  -1  -9 -14    8.23    3.04
  -1   9 -15  100.06    3.80
   1   9 -15  106.30    3.61
  -1   9 -15   91.67    3.59
   1  -9 -15  100.45    4.82
  -1  -9 -15  105.57    4.80
  -1   9 -16    2.86    2.20
   1   9 -16    2.48    2.07
   1   9 -16    1.49    2.01
  -1   9 -16    0.41    2.01
   1  -9 -16    4.32    3.44
  -1  -9 -16    1.33    3.41
  -1   9 -17   15.49    2.29
   1  -9 -17   19.48    3.63
  -1   9 -17   16.07    2.38
   1   9 -17   13.12    2.09
  -1  -9 -17   15.97    3.53
   1   9 -17   17.98    2.39
   1  -9 -18   13.72    3.69
  -1   9 -18    8.04    2.50
   1   9 -18   14.55    2.13
   1   9 -18   15.47    2.56
  -1  -9 -18   13.74    3.71
  -1   9 -18   14.02    2.37
   1   9 -19   45.58    2.51
  -1   9 -19   46.27    2.77
   1   9 -19   48.68    3.19
   1  -9 -19   51.96    4.26
  -1   9 -19   44.75    3.10
  -1  -9 -19   51.74    4.36
  -1   9 -20   14.83    2.91
   1  -9 -20    8.84    3.95
  -1  -9 -20   16.85    4.04
   1   9 -20   16.43    3.00
   1   9 -20   17.77    2.12
  -1   9 -20   17.55    2.41
   1  -9 -20   19.40    2.06
   1  -9 -21  117.51    3.76
  -1   9 -21   91.76    3.88
   1   9 -21   78.33    3.60
  -1  -9 -21  113.23    5.56
   1  -9 -21  113.92    5.51
  -1   9 -21  112.42    4.57
   1   9 -21  116.89    4.62
   1   9 -22   26.22    3.50
   1   9 -22   12.55    1.96
  -1   9 -22   16.48    2.34
   1  -9 -22   12.57    4.41
  -1  -9 -22   14.64    4.37
  -1   9 -22   24.39    3.38
  -1  -9 -22   22.34    1.91
   1  -9 -22   21.05    2.24
  -1   9 -23   75.86    3.73
  -1  -9 -23  102.03    3.57
   1  -9 -23  101.43    3.85
  -1   9 -23  120.64    5.01
   1  -9 -23  118.76    5.85
   1   9 -23  121.86    5.02
  -1  -9 -23  114.11    5.90
  -1  -9 -24   -3.73    1.90
   1  -9 -24   -2.93    2.18
  -1   9 -24   -2.06    3.58
   1   9 -24    2.04    3.61
   1  -9 -24   -0.50    4.41
  -1  -9 -24    0.10    4.61
   1  -9 -25   55.07    2.96
  -1  -9 -25   48.94    2.65
  -1   9 -25   74.98    4.47
   1  -9 -25   50.04    5.21
   1   9 -25   68.06    4.47
  -1  -9 -25   57.91    5.24
  -1  -9 -26  -10.13    5.07
   1  -9 -26   -5.27    2.50
  -1   9 -26  -12.00    4.43
  -1  -9 -27  254.26    9.51
   1  -9 -27  267.01    9.58
  -1   9 -27  298.50    8.92
  -1  -9 -27  219.63    7.33
   1  -9 -27  235.85    7.55
  -1  -9 -28   17.97    5.45
   1  -9 -28   19.53    5.39
  -1   9 -28   22.71    4.77
  -1  -9 -28   19.65    2.34
   1  -9 -28   19.61    2.65
   1   9  28   10.34    3.19
  -1   9  29    3.02    2.85
   1   9  29   -2.37    3.09
  -1  -9 -29   -9.52    5.39
   1  -9 -29    4.35    2.53
  -1  -9 -29   -1.10    2.23
   1  -9 -29   10.49    5.34
  -1   9 -29    1.87    4.72
  -1  -9 -30   22.22    5.56
   1  -9 -30   17.65    5.54
   1   9  30    7.05    3.02
  -1   9  30    4.98    2.79
   1  -9 -30   14.19    2.64
  -1   9 -31    4.48    5.11
   1  -9 -31    4.85    2.59
  -1  -9 -31    1.09    5.69
   1  -9 -31    4.75    5.60
  -1   9 -32    7.40    5.33
   1  -9 -32    1.79    5.74
   1  -9 -32    2.13    2.68
  -1 -10   0    3.70    1.61
  -1  10   0   -1.49    1.77
   1 -10   0   -0.23    1.61
   1 -10   1   -4.15    2.34
  -1 -10   1   -4.34    2.33
  -1  10   2   95.72    3.34
  -1 -10   2   88.60    2.87
   1 -10  -2   99.27    3.30
   1 -10   2   72.73    3.67
  -1 -10   2   75.73    3.69
  -1  10  -2   88.61    3.02
  -1 -10  -2   90.08    3.30
  -1  10  -3   23.17    1.40
  -1 -10  -3   21.47    2.04
  -1 -10   3   23.71    1.25
  -1 -10   3   28.03    2.43
   1 -10   3   24.74    2.38
  -1  10   3   19.32    2.00
   1 -10  -3   19.87    2.00
   1 -10  -4   33.59    2.29
   1 -10   4   35.08    2.65
  -1 -10   4   39.74    2.65
  -1 -10  -4   37.48    2.31
  -1  10  -4   33.42    1.51
  -1  10   4   31.53    2.30
  -1 -10  -5    9.03    2.13
  -1  10  -5    7.92    0.91
  -1 -10   5    6.84    2.35
   1 -10   5   10.97    2.44
  -1  10   5    6.93    1.98
  -1 -10   6   24.04    2.59
   1 -10   6   25.24    2.60
  -1 -10   7    8.57    2.53
   1 -10   7    4.46    2.44
  -1 -10   8   60.90    3.34
   1 -10   8   53.19    3.23
   1  10   9   43.26    1.67
  -1  10   9   47.88    1.87
  -1 -10   9   49.39    3.30
   1 -10   9   43.51    3.26
   1  10  10  196.12    5.64
  -1  10  10  204.42    5.76
   1 -10  10  176.42    6.74
  -1 -10  10  191.83    6.75
   1 -10  11   62.94    3.94
  -1 -10  11   73.54    4.01
  -1  10 -11   69.27    2.39
  -1  10  11   82.05    2.58
  -1  10 -12   42.63    1.81
  -1 -10 -13   88.95    4.35
  -1  10 -13   80.33    2.83
   1 -10 -13   84.03    4.25
  -1 -10 -14  110.90    4.97
  -1  10 -14  107.72    3.63
   1 -10 -14  114.31    4.94
  -1 -10 -15   86.50    4.46
  -1  10 -15   79.75    3.46
  -1  10 -15   78.38    3.08
   1 -10 -15   81.57    4.43
  -1 -10 -16   88.94    4.73
  -1  10 -16   83.28    3.67
  -1  10 -16   91.24    3.38
   1 -10 -16   83.82    4.65
   1  10 -17   70.31    3.25
  -1  10 -17   73.47    3.42
  -1 -10 -17   69.95    4.51
   1 -10 -17   67.58    4.55
  -1  10 -17   69.70    3.18
  -1  10 -18   32.36    2.70
   1 -10 -18   30.48    4.10
  -1 -10 -18   28.27    4.16
  -1  10 -18   28.89    2.77
   1  10 -18   29.32    2.49
  -1 -10 -19   64.71    4.66
   1 -10 -19   52.54    4.60
   1  10 -19   56.01    2.96
  -1  10 -19   52.18    3.16
  -1  10 -19   57.69    3.25
  -1  10 -20    2.83    2.80
  -1  10 -20    4.00    2.51
   1  10 -20    2.96    2.21
   1 -10 -20    0.79    4.07
  -1 -10 -20    1.86    4.01
  -1  10 -21   -0.49    2.48
   1  10 -21   -3.20    2.24
  -1  10 -21   -0.17    2.99
  -1 -10 -21   -2.55    4.23
   1 -10 -21   -3.35    4.24
   1  10 -22   43.56    2.76
  -1  10 -22   45.45    3.05
  -1  10 -22   54.53    3.72
   1 -10 -22   57.99    4.93
  -1 -10 -22   57.25    4.91
  -1  10 -23    0.77    3.43
   1 -10 -23   -1.17    4.46
  -1 -10 -23    3.49    4.52
  -1  10 -23    3.18    2.38
   1  10 -23   -2.34    1.99
  -1  10 -24   -1.59    2.30
  -1 -10 -24    0.47    4.61
   1 -10 -24   -1.51    4.48
  -1  10 -24   -3.23    3.52
  -1 -10 -25    7.12    4.86
   1 -10 -25   14.46    4.95
  -1  10 -25   20.12    4.00
  -1  10 -26   76.24    5.10
  -1 -10 -26   59.39    5.96
   1 -10 -26   60.50    6.03
  -1  10 -27   17.98    4.56
  -1 -10 -27    3.13    5.43
   1 -10 -27    2.31    5.48
  -1  10 -28    6.45    4.58
  -1 -10 -28    2.30    5.40
   1 -10 -28    0.40    5.38
   1  10  29    0.90    3.31
  -1  10 -29    7.90    4.77
  -1 -10 -29    8.06    5.53
   1 -10 -29    8.49    5.49
   1  10  30    2.51    3.26
   1 -10 -30    6.21    5.44
  -1  10 -30    1.85    4.86
  -1 -10 -30   11.74    5.56
  -1 -10 -31    9.20    5.75
   1 -10 -31    6.09    5.56
   1 -10 -32   -2.65    5.87
  -1 -10 -32   -2.84    5.89
   1 -11   0   -2.31    1.54
   1 -11  -1  361.03   10.66
  -1 -11   1  375.40   10.54
  -1 -11  -1  403.65   10.68
  -1 -11   1  371.82   10.96
  -1  11   1  346.46   10.73
   1 -11   1  361.44   10.94
  -1  11  -1  355.20   10.61
  -1  11  -2    2.73    1.46
  -1  11   2    1.04    1.92
  -1 -11  -2    0.86    2.02
  -1 -11   2    4.14    1.28
   1 -11  -2    2.83    1.78
  -1 -11   2    4.63    2.31
   1 -11   2    4.73    2.30
   1 -11   3  409.83   12.18
  -1 -11   3  404.21   12.17
  -1 -11   3  416.63   11.60
  -1  11   3  440.78   12.01
  -1 -11  -3  413.18   12.00
  -1  11  -3  384.58   11.68
   1 -11  -3  428.25   12.00
  -1  11  -4   19.75    1.35
  -1 -11  -4   17.38    2.26
   1 -11  -4   21.59    2.20
  -1 -11   4   22.80    2.59
   1 -11   4   21.97    2.65
   1 -11  -5  100.32    3.84
  -1  11  -5   90.29    3.02
  -1 -11  -5  106.98    3.86
  -1 -11   5  109.04    4.08
   1 -11   5  110.00    4.06
  -1 -11  -6   35.85    2.63
   1 -11  -6   40.05    2.66
  -1 -11   6   41.76    3.04
   1 -11   6   35.72    2.99
   1 -11   7    7.69    2.68
  -1 -11   7    7.87    2.67
  -1 -11   8   25.75    3.03
   1 -11   8   21.67    2.95
   1 -11   9   46.47    3.45
  -1 -11   9   49.83    3.42
  -1  11   9   49.80    2.06
  -1  11  10   35.87    1.76
   1  11  10   34.69    1.51
   1 -11  10   35.33    3.37
  -1 -11  10   38.31    3.40
   1  11  11   28.49    1.38
  -1  11  11   31.57    1.67
   1 -11  11   27.30    3.39
  -1 -11  11   35.00    3.40
   1 -11  12   -0.16    3.19
  -1 -11  12    0.78    3.13
  -1  11  12    2.93    1.34
  -1  11 -13   21.99    1.42
   1 -11  13   15.27    3.37
  -1 -11  13   18.01    3.41
   1 -11 -14    5.57    3.34
  -1  11 -14    7.59    1.49
  -1 -11 -15   68.69    4.33
   1 -11 -15   68.40    4.37
  -1  11 -15   67.28    2.71
  -1  11 -16    6.93    2.78
   1 -11 -16   15.17    3.95
  -1 -11 -16   10.68    3.97
  -1  11 -16   17.16    2.08
  -1  11 -17   -3.03    2.67
   1 -11 -17   -0.48    3.89
  -1 -11 -17   -2.00    3.82
  -1  11 -17   -0.90    2.17
  -1  11 -18   29.04    2.62
   1 -11 -18   31.82    4.44
   1  11 -18   29.44    2.78
  -1 -11 -18   26.45    4.34
  -1  11 -18   22.50    2.93
  -1  11 -19   99.84    3.85
   1  11 -19   83.62    3.82
  -1  11 -19   90.39    4.02
  -1 -11 -19   94.60    5.25
   1 -11 -19   83.66    5.31
  -1  11 -20   19.14    2.83
   1  11 -20   14.21    2.60
  -1 -11 -20   19.24    4.33
   1 -11 -20   20.60    4.30
  -1  11 -20   21.95    2.84
   1  11 -21   63.54    3.29
  -1  11 -21   67.95    3.57
  -1 -11 -21   77.03    5.19
  -1  11 -21   80.30    3.77
   1 -11 -21   70.71    5.02
  -1  11 -22    2.89    2.73
   1  11 -22   -2.30    2.40
   1 -11 -22    5.92    4.41
  -1 -11 -22   -2.94    4.45
  -1  11 -22   -3.34    3.12
   1 -11 -23   44.59    4.93
  -1 -11 -23   50.43    5.00
   1  11 -23   32.18    2.72
  -1  11 -23   22.12    3.00
  -1  11 -23   53.29    3.67
  -1  11 -24   19.64    2.66
   1  11 -24   12.87    2.18
  -1  11 -24   33.50    3.78
  -1 -11 -24   24.14    4.82
   1 -11 -24   23.22    4.89
   1 -11 -25   72.91    5.84
  -1  11 -25   54.60    3.22
  -1  11 -25   79.02    4.64
  -1 -11 -25   70.08    5.73
  -1  11 -26   95.96    5.33
   1 -11 -26   96.30    6.43
  -1 -11 -26   85.10    6.26
  -1  11 -27   40.06    4.57
   1 -11 -27   23.44    5.57
  -1 -11 -27   31.85    5.56
   1 -11 -28   47.94    5.92
  -1 -11 -28   57.56    6.03
   1 -11 -29   -0.06    5.51
  -1 -11 -29    4.36    5.66
   1  11  30   -5.07    3.52
  -1 -11 -30    2.92    5.69
   1 -11 -30    3.69    5.65
   1 -11 -31    0.76    5.80
  -1 -11 -31    0.06    5.87
   1 -12   0   -0.45    1.60
  -1 -12   0   -2.29    1.65
  -1  12   0   -2.32    1.78
  -1  12  -1   -1.48    1.71
  -1  12   1   -3.65    1.89
  -1 -12  -1   -2.78    1.86
  -1 -12   1   -3.26    1.62
   1 -12  -1   -3.45    1.90
   1 -12   1   -0.24    2.39
  -1 -12   1    1.10    2.37
  -1  12  -2   59.65    2.42
  -1 -12   2   65.19    3.30
   1 -12   2   63.83    3.32
  -1 -12   2   60.90    2.33
   1 -12  -2   57.72    2.76
  -1 -12  -2   64.23    2.75
  -1 -12  -3   -0.36    2.14
  -1  12  -3    1.59    1.47
  -1 -12   3    0.84    1.29
  -1 -12   3    6.35    2.60
   1 -12   3    3.84    2.55
   1 -12  -3    0.94    2.13
   1 -12   4   41.74    3.08
  -1 -12   4   39.15    3.04
  -1 -12  -4   42.25    2.73
   1 -12  -4   41.71    2.56
   1 -12  -5   26.60    2.50
  -1 -12   5   30.52    2.94
   1 -12   5   24.89    2.90
  -1 -12  -5   25.97    2.54
  -1 -12  -6   21.19    2.55
  -1 -12   6   19.34    2.82
   1 -12   6   17.47    2.89
   1 -12  -6   18.68    2.53
  -1 -12  -7   12.65    2.64
   1 -12   7    7.56    2.91
  -1 -12   7   14.39    2.93
   1 -12  -7    8.43    2.64
   1 -12   8    1.13    2.96
  -1 -12   8    0.99    2.85
   1 -12  -8   -3.10    2.77
  -1 -12  -8   -4.30    2.79
   1 -12   9  116.64    4.96
  -1 -12   9  121.56    4.97
  -1  12  10   50.25    2.01
   1  12  10   39.71    1.79
   1 -12  10   44.60    3.58
  -1 -12  10   45.46    3.59
  -1  12  11  123.83    3.73
  -1 -12  11  121.34    5.11
   1 -12  11  123.38    5.12
   1  12  11  112.67    3.57
   1 -12  12   13.84    3.43
  -1 -12  12   18.26    3.44
  -1  12  12   20.62    1.55
  -1 -12  13    3.11    3.38
   1 -12  13   -0.26    3.50
  -1 -12  14   -5.43    3.59
   1 -12  14   -4.64    3.72
  -1  12 -15  162.23    4.98
   1 -12  15  170.84    6.73
  -1 -12  15  183.13    6.79
  -1  12 -16  276.63    8.13
   1 -12 -16  293.33    9.53
  -1 -12 -16  276.56    9.51
  -1  12 -17  140.37    4.71
  -1  12 -17  157.21    5.38
  -1 -12 -17  139.60    6.37
   1 -12 -17  143.89    6.45
  -1  12 -18  269.80    8.04
  -1  12 -18  265.82    8.46
   1 -12 -18  259.45    9.34
  -1 -12 -18  271.69    9.36
  -1  12 -19   22.21    2.49
  -1  12 -19   28.92    3.07
   1  12 -19   19.61    2.90
  -1 -12 -19   18.70    4.37
   1 -12 -19   19.59    4.37
   1  12 -20    7.93    2.77
  -1  12 -20    8.57    3.00
  -1  12 -20   13.15    2.58
  -1 -12 -20    5.41    4.35
   1 -12 -20   15.96    4.23
   1  12 -21   -2.59    2.78
   1 -12 -21   -3.65    4.36
  -1 -12 -21    0.92    4.47
  -1  12 -21    5.01    2.93
  -1  12 -21    0.54    2.71
  -1 -12 -22   12.32    4.63
   1 -12 -22   14.95    4.54
  -1  12 -22   12.88    3.00
   1  12 -22    8.04    2.68
  -1  12 -22   11.47    3.00
   1  12 -23    1.92    2.60
  -1  12 -23   -3.67    2.88
  -1  12 -23   -1.95    3.14
   1 -12 -23    0.65    4.55
  -1 -12 -23   -0.11    4.62
  -1  12 -24   14.92    3.47
   1  12 -24   10.00    2.64
  -1  12 -24    7.23    3.01
  -1 -12 -24   16.78    4.94
   1 -12 -24   13.80    4.90
   1 -12 -25   -5.72    5.30
   1  12 -25   -2.73    2.37
  -1  12 -25   -1.14    2.84
  -1 -12 -25    0.56    5.15
   1 -12 -26    2.62    5.19
  -1 -12 -26    0.29    5.18
  -1  12 -26   -0.08    2.61
  -1 -12 -27   13.17    5.42
   1 -12 -27    2.96    5.46
  -1 -12 -28   -6.08    5.59
   1 -12 -28   -4.68    5.45
  -1 -12 -29    1.81    5.68
   1 -12 -29    3.57    5.59
   1 -12 -30    7.09    5.78
  -1 -12 -30   -3.27    5.81
  -1 -13   0   -4.33    1.99
  -1 -13   1 1118.07   31.98
   1 -13  -1 1135.29   32.07
  -1 -13   1 1177.51   32.36
   1 -13   1 1194.03   32.35
  -1 -13  -1 1130.29   32.09
   1 -13  -2   -3.41    2.19
  -1 -13   2   -0.66    1.53
   1 -13   2   -0.56    2.71
  -1 -13   2   -2.62    2.71
  -1 -13  -3  589.65   15.78
  -1 -13   3  523.92   15.40
   1 -13  -3  571.13   15.74
  -1 -13   3  519.89   16.03
   1 -13   3  552.13   16.03
   1 -13  -4  109.32    4.24
  -1 -13  -4  109.41    4.28
  -1 -13   4  115.40    4.68
   1 -13   4  110.00    4.62
   1 -13  -5   80.74    3.75
  -1 -13  -5   86.73    3.71
   1 -13   5   78.36    4.01
  -1 -13   5   82.67    4.07
   1 -13  -6  161.82    5.50
  -1 -13  -6  157.21    5.50
  -1 -13   6  151.91    5.72
   1 -13   6  143.12    5.73
  -1 -13   7  461.38   14.16
   1 -13   7  458.56   14.16
  -1 -13  -7  494.67   14.05
   1 -13  -7  479.66   14.03
   1 -13  -8   11.20    2.85
  -1 -13  -8    9.95    2.98
   1 -13   8    8.35    3.10
  -1 -13   8   13.34    3.18
  -1 -13  -9  124.90    4.95
   1 -13  -9  116.33    4.85
  -1 -13   9  112.79    5.03
   1 -13   9  106.52    5.01
  -1  13  10    0.54    1.58
  -1 -13  10    2.44    3.25
   1 -13  10    2.33    3.26
  -1 -13 -10   -3.60    3.28
   1 -13  11   -2.20    3.30
  -1 -13  11    6.07    3.30
   1  13  11    3.87    1.20
  -1  13  11    6.30    1.57
  -1  13  12    2.21    1.47
   1 -13  12   -0.58    3.50
  -1 -13  12    1.03    3.38
   1  13  12    3.70    1.17
  -1 -13  13    5.34    3.58
   1 -13  13    5.08    3.66
  -1  13  13    7.54    1.56
  -1 -13  14    6.93    3.77
   1 -13  14    4.96    3.77
   1 -13  15   15.74    4.19
  -1 -13  15   14.96    4.06
  -1 -13  17   57.21    5.44
   1 -13  17   70.54    5.35
  -1 -13  18  -10.71    4.38
  -1  13 -18   -7.14    3.11
   1 -13 -19    4.28    4.27
  -1 -13 -19   11.10    4.39
  -1  13 -19    9.67    3.12
   1  13 -19    9.49    2.96
  -1  13 -20   -2.15    3.18
   1  13 -20    0.70    2.96
  -1 -13 -20   -1.24    4.48
   1 -13 -20   -6.38    4.49
  -1  13 -21   54.30    3.66
   1 -13 -21   54.60    5.10
   1  13 -21   41.08    3.47
  -1 -13 -21   61.64    5.18
   1 -13 -22   -4.58    4.71
  -1 -13 -22    5.16    4.61
  -1  13 -22   -5.94    3.16
   1  13 -22   -3.04    2.88
  -1  13 -23   10.90    3.11
   1  13 -23    1.05    2.79
   1 -13 -23   -1.01    4.81
  -1 -13 -23    8.80    4.77
   1 -13 -24   -7.72    5.07
   1  13 -24   -3.96    2.78
  -1  13 -24   -3.38    3.13
  -1 -13 -24    1.59    4.95
   1  13 -25   23.50    2.90
  -1  13 -25   25.59    3.34
  -1 -13 -25   37.52    5.40
   1 -13 -25   36.11    5.40
   1  13 -26   -3.09    2.39
  -1  13 -26   -3.27    2.84
   1 -13 -26    0.12    5.25
  -1 -13 -26   -2.94    5.27
  -1  13 -27    1.32    2.69
  -1 -13 -27    0.43    5.35
   1 -13 -27   -2.54    5.36
  -1 -13 -28    7.39    5.56
   1 -13 -28   11.20    5.46
   1 -13 -29    2.29    5.69
  -1 -13 -29    9.26    5.79
  -1 -13 -30   -7.01    6.00
   1 -13 -30   -0.59    5.86
   1 -14   0    1.43    1.96
  -1 -14   0    2.44    1.96
  -1 -14  -1   -4.26    2.19
   1 -14   1   -3.00    2.92
  -1 -14   1   -2.19    2.88
   1 -14  -2   -0.17    2.18
  -1 -14   2   -1.42    1.65
  -1 -14  -2    0.72    2.22
  -1 -14   2   -3.94    2.95
   1 -14  -3   31.11    2.66
  -1 -14  -3   40.27    2.76
   1 -14   3   32.02    3.23
  -1 -14   3   32.95    3.25
  -1 -14   4    1.43    2.99
   1 -14   4    0.20    2.94
   1 -14  -4    1.14    2.45
  -1 -14  -4    0.57    2.52
   1 -14   5   79.91    4.25
  -1 -14   5   86.93    4.28
   1 -14  -5   91.89    3.94
  -1 -14  -5   85.48    3.83
   1 -14   6   29.65    3.45
  -1 -14   6   33.23    3.44
   1 -14  -6   32.52    3.00
  -1 -14  -6   27.11    2.96
  -1 -14  -7   -5.38    2.96
   1 -14   7   -1.80    3.18
  -1 -14   7   -0.54    3.29
   1 -14  -8   41.18    3.48
  -1 -14  -8   39.93    3.36
   1 -14   8   42.58    3.74
  -1 -14   8   44.66    3.78
   1 -14  -9   46.90    3.81
  -1 -14  -9   50.26    3.77
   1 -14   9   56.72    4.01
  -1 -14   9   61.21    4.14
   1 -14 -10  343.64   10.69
  -1 -14  10  340.51   10.77
   1 -14  10  322.84   10.71
  -1 -14 -10  341.10   10.66
   1 -14 -11   20.55    3.60
  -1 -14  11   22.69    3.73
   1 -14  11   16.60    3.73
  -1 -14 -11   24.61    3.64
   1  14  11   21.40    1.55
  -1  14  11   24.63    1.83
   1 -14  12   -3.07    3.59
  -1 -14  12    4.64    3.52
   1  14  12    4.60    1.28
  -1  14  12    0.96    1.56
  -1  14  13    2.82    1.55
   1 -14  13   -3.95    3.69
  -1 -14  13    2.93    3.62
  -1 -14  14   11.99    3.82
   1 -14  14    6.65    3.87
   1 -14  15   -5.12    4.08
  -1 -14  15    2.24    4.11
   1 -14  16  612.66   18.85
  -1 -14  16  637.41   18.87
  -1 -14  17    0.32    4.51
  -1 -14  18  211.38    8.14
   1 -14  18  205.00    8.21
  -1 -14  19  -11.16    4.70
  -1 -14 -19  -11.00    4.65
   1  14 -20   28.90    3.51
  -1 -14 -20   49.94    5.07
   1 -14 -20   46.59    5.03
  -1 -14  20   42.25    5.08
  -1 -14 -21    7.24    4.80
   1 -14 -21    6.22    4.80
   1  14 -21    2.24    3.17
  -1 -14  21    5.80    4.61
   1 -14 -22    7.42    4.82
  -1 -14 -22   10.92    4.84
  -1 -14  22    7.58    4.74
   1  14 -22    4.16    3.15
  -1  14 -23   -2.57    3.20
  -1 -14 -23   -1.66    4.88
   1 -14 -23    3.84    5.01
   1  14 -23    0.97    3.12
  -1 -14 -24   49.17    5.47
  -1  14 -24   23.59    3.54
   1  14 -24   30.67    3.29
   1 -14 -24   39.36    5.47
  -1 -14 -25   -3.75    5.30
   1 -14 -25   -8.72    5.28
  -1  14 -25    0.06    3.24
   1  14 -25   -4.01    2.92
   1 -14 -26    0.18    5.26
  -1 -14 -26   10.09    5.37
   1  14 -26    1.27    2.80
  -1  14 -26   -0.88    3.22
   1 -14 -27    3.81    5.42
  -1 -14 -27    1.77    5.49
   1  14 -27   -0.99    2.50
  -1  14 -27    0.87    2.86
  -1 -14 -28    8.93    5.79
   1 -14 -28   -1.59    5.69
   1 -14 -29   -3.34    5.85
  -1 -14 -29   -0.80    5.90
  -1 -15   0   -1.05    2.02
  -1 -15  -1    8.54    2.23
   1 -15  -1    5.88    2.21
  -1 -15   1    8.08    1.92
  -1 -15  -2   -0.14    2.27
  -1 -15   2   -0.54    1.71
   1 -15  -2    0.04    2.24
   1 -15   2   -1.58    3.03
  -1 -15   2   -2.35    2.97
   1 -15  -3    2.16    2.44
   1 -15   3    2.42    2.99
  -1 -15   3    1.79    2.99
  -1 -15  -3   -0.80    2.51
   1 -15  -4   12.08    2.57
   1 -15   4    4.95    3.16
  -1 -15   4    7.30    3.11
  -1 -15  -4   10.29    2.65
   1 -15  -5   23.93    2.93
  -1 -15  -5   22.00    2.93
   1 -15   5   15.04    3.34
  -1 -15   5   18.54    3.37
   1 -15  -6   75.83    3.98
  -1 -15  -6   78.25    4.09
  -1 -15   6   77.75    4.48
   1 -15   6   77.48    4.47
   1 -15  -7  612.73   17.06
  -1 -15  -7  589.32   17.06
  -1 -15   7  553.93   17.17
   1 -15   7  553.43   17.15
  -1 -15  -8   19.29    3.67
   1 -15  -8   13.46    3.71
   1 -15   8   31.00    3.90
  -1 -15   8   33.25    3.95
  -1 -15  -9  433.58   12.52
   1 -15  -9  410.97   12.45
  -1 -15   9  387.26   12.58
   1 -15   9  377.05   12.50
   1 -15  10   -7.27    3.87
  -1 -15  10   -4.47    3.87
  -1 -15 -11   50.42    4.07
   1  15  11   36.28    2.04
  -1  15  11   37.11    2.27
   1 -15  11   44.68    4.17
  -1 -15  11   47.16    4.22
   1 -15 -11   61.32    4.10
  -1 -15 -12    4.63    3.62
   1 -15 -12    5.54    3.60
   1  15  12    3.35    1.36
  -1  15  12    5.14    1.66
   1 -15  12    0.04    3.66
  -1 -15  12    4.88    3.73
   1  15  13   -0.57    1.31
  -1 -15 -13   -3.30    3.73
   1 -15 -13   -3.62    3.79
  -1 -15  13   -4.98    3.74
   1 -15  13   -6.49    3.81
  -1  15  13    1.96    1.64
  -1  15  14    4.44    1.69
  -1 -15  14   10.69    3.94
   1 -15  14    5.68    3.87
  -1 -15  15    7.62    3.99
   1 -15  15   -1.59    4.16
   1 -15  16   -2.96    4.23
  -1 -15  16   -7.09    4.23
  -1 -15  17   -4.27    4.32
   1 -15  17    3.04    4.33
  -1 -15  18    1.09    4.36
   1 -15  18    1.04    4.46
  -1 -15  19    9.52    4.68
   1 -15  19    3.50    4.54
  -1 -15  20    1.12    4.58
  -1 -15 -21   -6.21    4.98
  -1 -15  21    3.64    4.71
   1 -15 -21    2.75    4.78
  -1 -15 -22   -3.84    5.03
   1 -15 -22    2.59    4.94
  -1 -15  22   -0.54    4.82
  -1 -15  23   -1.34    4.93
  -1 -15 -23    3.62    5.20
   1 -15 -23    4.61    5.22
   1  15 -23    5.29    3.29
   1 -15 -24    0.85    5.17
  -1 -15 -24    5.75    5.26
   1  15 -24    3.40    3.30
  -1 -15  24    5.70    4.95
   1 -15 -25   18.75    5.42
  -1 -15  25   15.68    5.17
  -1  15 -25   40.05    3.50
   1  15 -25   14.80    3.27
  -1 -15 -25   20.40    5.56
  -1 -15  26   -1.43    4.99
   1 -15 -26   -4.78    5.52
   1  15 -26   -3.20    3.06
  -1 -15 -26   -2.68    5.43
   1 -15 -27    6.43    5.63
  -1 -15 -27    4.25    5.70
   1  15 -27    2.35    2.85
  -1  15 -27    5.76    3.22
   1  15 -28    0.13    2.56
  -1  15 -28   -3.36    2.98
  -1 -15 -28   -5.29    5.91
   1 -15 -28  -13.31    5.92
  -1 -16   0   -0.27    2.13
  -1 -16   1    0.28    1.98
  -1 -16  -1    1.91    2.29
   1 -16  -1    1.44    2.25
   1 -16  -2   10.46    2.53
  -1 -16   2    8.62    1.92
  -1 -16   2   11.56    3.21
   1 -16   2   11.30    3.31
  -1 -16  -2   12.70    2.57
  -1 -16  -3   28.63    2.85
   1 -16   3   28.57    3.57
  -1 -16   3   33.42    3.55
   1 -16  -3   33.22    2.92
   1 -16  -4    3.91    2.75
  -1 -16  -4    5.02    2.85
  -1 -16   4    4.18    3.42
   1 -16   4    5.55    3.50
   1 -16   5  108.08    5.46
  -1 -16   5  109.36    5.43
  -1  16  -5  111.66    5.50
  -1  16   5  114.12    5.18
  -1 -16  -5  106.54    4.86
   1 -16  -5  115.40    4.83
  -1  16  -6  407.14   12.90
   1  16  -6  420.59   12.95
  -1 -16   6  425.26   12.83
   1 -16   6  414.31   12.78
   1  16   6  382.69   12.62
  -1  16   6  400.61   12.65
   1 -16  -6  414.44   12.46
  -1 -16  -6  407.88   12.47
   1 -16  -7    5.95    4.41
  -1 -16   7   33.82    4.58
   1 -16   7   38.73    4.52
   1  16  -7   37.71    4.95
  -1  16  -7   35.42    4.86
  -1 -16  -7   17.11    4.17
   1 -16   8 1148.77   32.86
  -1 -16   8 1143.27   32.89
   1 -16  -8 1173.66   32.75
  -1 -16  -8 1118.43   32.74
   1 -16   9  -10.92    4.20
  -1 -16   9  -10.57    4.30
   1 -16  10  377.62   12.19
  -1 -16  10  385.23   12.25
  -1 -16 -10  386.85   12.13
   1 -16 -10  393.36   12.13
  -1 -16 -11    5.33    3.73
   1 -16 -11    5.38    3.66
  -1 -16  11    4.43    3.86
   1 -16  11    7.74    3.89
  -1  16  11    8.33    1.93
   1 -16  12    6.49    4.01
  -1 -16  12    7.80    3.86
  -1 -16 -12    7.67    3.82
   1 -16 -12    5.62    3.78
  -1  16  12    5.24    1.77
   1  16  12    8.66    1.54
   1 -16  13   -3.89    4.05
  -1 -16  13   -7.21    3.97
  -1 -16 -13   -3.19    3.89
   1 -16 -13   -4.04    3.96
   1  16  13   -1.44    1.45
  -1  16  13    0.76    1.72
   1 -16  14   84.63    5.37
  -1 -16  14   89.72    5.31
  -1 -16 -14   97.36    5.41
   1 -16 -14   93.48    5.27
  -1  16  14   88.96    3.22
  -1 -16  15   14.32    4.21
   1 -16  15    4.71    4.25
  -1 -16 -15   -1.21    4.55
   1 -16 -15   -0.25    4.45
   1 -16  16  168.14    7.23
  -1 -16  16  175.43    7.23
   1 -16  17   -5.44    4.54
  -1 -16  17    3.79    4.41
  -1 -16  18   45.95    4.97
  -1 -16  19    9.57    4.58
  -1 -16  20   11.09    4.74
  -1 -16  21   -3.16    4.81
  -1 -16  22    2.83    4.92
   1 -16 -22   -3.15    5.23
  -1 -16  23    5.29    5.12
   1 -16 -23    3.20    5.23
  -1 -16 -23   -7.62    5.35
  -1 -16  24    0.37    5.11
   1 -16 -24    3.18    5.28
  -1 -16 -24   -0.57    5.27
  -1 -16  25    5.96    5.15
   1 -16 -25   15.71    5.61
  -1 -16 -25   17.33    5.60
   1  16 -25   16.49    3.45
  -1 -16 -26   -2.18    5.73
   1  16 -26   -5.02    3.39
   1 -16 -26    2.28    5.60
   1  16 -27    0.90    3.19
  -1 -16 -27    1.15    5.92
   1 -16 -27   -8.52    5.85
  -1 -16 -28   -2.26    6.04
   1 -16 -28    0.21    5.94
  -1  16 -28    0.78    3.28
   1  16 -28   -0.67    2.90
  -1  16 -29    1.62    3.11
  -1 -17   0   -1.66    2.33
  -1  17   0   -3.90    3.44
   1  17   0   -8.96    3.49
   1 -17  -1    9.55    2.49
  -1 -17   1    8.71    2.21
  -1  17   1    7.40    3.50
   1  17   1    8.40    3.46
  -1 -17  -1   12.74    2.48
   1  17  -1    8.08    3.52
  -1  17  -1    6.69    3.43
   1  17  -2   30.19    3.81
  -1 -17   2   36.94    3.67
   1 -17   2   25.65    3.72
   1 -17  -2   28.31    2.88
  -1 -17   2   27.57    2.25
  -1  17   2   30.61    3.61
   1  17   2   29.08    3.61
  -1  17  -2   33.87    3.89
  -1 -17  -2   26.34    2.91
   1 -17   3   69.83    4.46
  -1 -17   3   81.31    4.49
   1  17  -3   79.36    4.57
  -1  17  -3   83.57    4.56
   1 -17  -3   74.20    3.76
  -1 -17  -3   72.01    3.78
  -1  17   3   75.28    4.41
   1  17   3   82.51    4.42
   1  17  -4  119.61    5.61
  -1  17  -4  123.58    5.61
  -1 -17  -4  120.67    4.92
   1 -17  -4  117.33    4.89
  -1  17   4  118.13    5.32
  -1 -17   4  128.97    5.55
   1 -17   4  113.40    5.44
   1  17   4  115.80    5.34
   1 -17  -5  323.31   10.02
   1 -17   5  315.98   10.39
   1  17   5  312.31   10.26
  -1 -17   5  319.49   10.43
  -1  17   5  310.64   10.28
   1  17  -5  313.95   10.54
  -1  17  -5  318.64   10.54
  -1 -17  -5  324.78   10.05
  -1  17  -6  139.63    6.45
   1  17  -6  135.02    6.44
   1 -17  -6  108.96    5.65
  -1  17   6  130.38    5.91
   1  17   6  126.44    5.93
   1 -17   6  135.69    6.18
  -1 -17   6  135.18    6.20
  -1 -17  -6  126.98    5.67
  -1 -17  -7 1563.82   43.68
   1 -17  -7 1550.28   43.67
  -1  17  -7 1594.68   43.99
   1  17  -7 1551.10   43.98
   1  17   7 1440.40   43.73
   1 -17   7 1559.84   43.86
  -1 -17   7 1558.86   43.87
   1 -17  -8   10.36    4.62
  -1 -17  -8   28.06    4.50
  -1 -17   8   56.16    4.90
   1 -17   8   39.66    4.82
   1 -17  -9  306.31   10.06
   1 -17   9  281.40   10.21
  -1 -17   9  296.78   10.17
  -1 -17  -9  316.50   10.07
  -1 -17 -10   38.01    4.34
  -1 -17  10   48.64    4.61
   1 -17  10   42.50    4.62
   1 -17 -10   36.43    4.35
  -1 -17 -11   -5.79    4.01
   1 -17  11    2.08    3.99
  -1 -17  11   -1.44    3.98
   1 -17 -11    3.22    4.01
   1 -17 -12   40.82    4.40
   1 -17  12   44.48    4.44
  -1 -17  12   46.89    4.41
  -1 -17 -12   39.78    4.39
  -1  17  12   40.11    2.36
   1  17  12   34.52    2.14
  -1  17  13   -2.50    1.87
   1  17  13    0.80    1.58
   1 -17  13   -2.84    4.26
  -1 -17  13    1.35    4.19
   1 -17 -13    1.70    4.24
  -1 -17 -13   -3.11    4.26
  -1 -17 -14   14.15    4.38
  -1  17  14   14.02    1.93
   1 -17 -14   19.21    4.41
   1 -17  14   11.72    4.40
  -1 -17  14   22.63    4.44
   1  17  14   11.58    1.56
   1 -17 -15    3.44    4.37
  -1 -17 -15   11.56    4.48
  -1 -17  15    1.63    4.34
   1 -17  15    1.05    4.39
  -1  17  15    1.47    1.82
  -1 -17 -16   -5.80    4.50
   1 -17  16   -4.27    4.54
  -1 -17  16   -1.29    4.37
   1 -17 -16   -1.40    4.57
   1 -17  17   -1.77    4.51
  -1 -17  17    2.22    4.48
  -1 -17 -17   -1.55    4.71
  -1 -17  18    6.36    4.54
  -1 -17  19    9.60    4.84
  -1 -17  20    0.06    4.89
  -1  17 -20    5.08    3.91
  -1 -17  21   -6.91    4.91
  -1  17 -21    7.62    3.98
  -1 -17  22   -2.46    5.11
  -1  17 -22   -3.41    3.97
  -1 -17  23   26.14    5.45
  -1  17 -23   27.52    4.21
  -1 -17 -24    2.94    5.69
  -1  17 -24   -2.18    3.90
   1 -17 -24    0.19    5.54
  -1 -17  24   -2.54    5.29
   1 -17 -25    7.37    5.63
  -1 -17 -25  -11.63    5.86
  -1 -17  25   -5.73    5.40
   1 -17 -26    0.74    5.97
  -1 -17 -26   -1.16    6.01
   1  17 -27    0.91    3.34
   1 -17 -27    1.45    6.01
  -1 -17 -27   -4.78    6.03
   1  17 -28   -1.26    3.28
  -1  17 -29    1.26    3.24
   1  17 -29    2.43    2.91
  -1 -18   0    0.63    2.68
  -1  18   0   -4.85    4.10
  -1  18   1   -5.39    3.87
  -1  18  -1   -8.93    4.02
   1  18  -1   -4.97    3.98
   1  18   1   -3.86    3.88
   1 -18  -2   10.58    2.81
   1  18  -2    6.53    3.99
  -1  18  -2    9.76    4.01
  -1 -18  -2   12.42    2.86
  -1  18   2   16.09    3.75
   1  18   2    5.76    3.76
  -1  18   3    2.43    3.65
   1  18   3    2.31    3.63
   1 -18   3   -1.56    3.80
  -1  18  -3    5.25    3.90
   1  18  -3    1.62    3.90
  -1 -18   3    8.11    3.70
   1 -18  -3    0.75    2.78
  -1 -18  -3    1.52    2.84
  -1  18  -4   30.83    4.23
   1  18  -4   20.18    4.16
   1 -18  -4   29.52    3.24
  -1 -18  -4   26.79    3.27
   1 -18   4   33.70    4.08
  -1  18   4   30.51    3.89
  -1 -18   4   38.86    4.08
   1  18   4   25.58    3.86
  -1  18  -5    4.39    4.14
   1  18  -5   -6.90    4.21
   1 -18  -5   -2.67    3.28
  -1 -18  -5   -0.64    3.30
   1 -18   5    2.16    3.95
   1  18   5   -0.45    3.78
  -1 -18   5   -0.69    3.95
  -1  18   5    0.16    3.63
  -1  18  -6  167.99    7.02
   1  18  -6  163.43    7.08
   1 -18  -6  154.66    6.25
  -1 -18  -6  162.02    6.25
  -1 -18   6  169.16    6.81
   1  18   6  152.65    6.61
  -1  18   6  166.33    6.55
   1 -18   6  156.71    6.74
   1 -18   7   44.11    4.74
  -1 -18   7   47.80    4.69
   1 -18  -7   33.24    4.17
   1  18  -7   33.10    5.13
  -1  18  -7   42.02    5.17
  -1  18   7   50.90    4.48
   1  18   7   47.33    4.45
  -1 -18  -7   36.76    4.26
  -1 -18  -8  379.27   12.11
   1 -18  -8  377.73   12.02
  -1 -18   8  389.17   12.36
   1 -18   8  379.40   12.34
  -1 -18  -9  244.59    8.79
   1 -18  -9  245.35    8.78
   1 -18   9  242.30    9.03
  -1 -18   9  263.54    9.04
   1 -18 -10   34.08    4.49
  -1 -18  10   40.61    4.72
   1 -18  10   25.51    4.71
  -1 -18 -10   33.92    4.45
   1 -18 -11  372.60   11.78
   1 -18  11  341.17   11.77
  -1 -18  11  357.61   11.79
  -1 -18 -11  366.91   11.80
   1 -18 -12   13.28    4.50
  -1 -18 -12   13.10    4.49
   1  18  12   10.31    2.03
  -1  18  12   15.35    2.31
  -1 -18  12   14.73    4.54
   1 -18  12    4.24    4.52
  -1 -18  13   96.77    5.66
   1 -18  13   97.99    5.69
  -1 -18 -13  112.49    5.78
   1 -18 -13  103.88    5.71
   1  18  13   91.88    3.33
  -1  18  13   90.23    3.56
  -1 -18 -14    6.84    4.31
   1 -18 -14    5.62    4.38
  -1 -18  14    6.25    4.42
   1 -18  14    2.38    4.53
  -1  18  14    4.47    1.95
   1  18  14    4.00    1.65
   1 -18  15   -5.46    4.55
  -1 -18  15   -3.11    4.46
   1 -18 -15   -5.28    4.46
  -1 -18 -15    1.73    4.54
  -1  18  15    0.96    1.88
   1 -18 -16   -1.89    4.62
   1 -18  16   -1.18    4.56
  -1 -18  16   -0.22    4.46
  -1 -18 -16   -1.84    4.60
   1 -18 -17   11.41    4.88
  -1 -18  17   12.24    4.69
  -1 -18 -17   14.98    4.84
   1 -18 -18    3.53    4.97
  -1 -18  18   11.38    4.75
  -1 -18 -18    8.85    5.06
  -1 -18  19    5.74    4.92
  -1 -18 -19    7.49    5.18
  -1 -18  20    3.24    4.95
  -1 -18  21    6.53    5.10
  -1  18 -21    3.84    4.14
  -1 -18  22   84.96    6.40
  -1  18 -22   87.86    5.24
   1  18 -22   83.97    5.11
   1  18 -23   -4.17    3.99
  -1  18 -23   -3.34    4.21
  -1 -18  23   -4.81    5.29
  -1  18 -24   14.26    4.22
   1  18 -24   11.85    4.10
  -1 -18  24    9.98    5.41
  -1  18 -25   -1.10    4.11
  -1 -18 -26   -0.63    6.19
   1 -18 -26    3.64    6.20
  -1  18 -26   10.28    4.06
   1  18 -28    4.30    3.35
  -1  19   0   -7.72    4.34
  -1  19   1  761.75   22.22
   1  19   1  770.58   22.20
  -1 -19   1  731.17   21.48
  -1 -19  -1  741.97   21.63
   1  19  -1  778.53   22.24
  -1  19  -1  791.68   22.27
   1  19  -2    5.07    4.03
  -1  19  -2    7.92    4.19
  -1 -19  -2   -7.72    3.18
  -1  19   2    1.55    3.91
   1  19   2    4.64    3.91
  -1 -19   3   19.09    4.02
   1 -19   3   20.85    3.97
  -1  19  -3   27.07    4.19
   1  19  -3   16.82    4.18
  -1  19   3   16.72    3.89
   1  19   3   18.24    3.98
  -1 -19  -3   17.85    3.12
   1 -19  -3   24.13    3.15
   1 -19  -4   12.74    3.14
  -1  19  -4   14.80    4.09
   1  19  -4   10.52    4.23
   1  19   4   10.29    3.86
  -1  19   4   12.35    3.82
   1 -19   4    5.54    4.00
  -1 -19   4   18.24    4.02
  -1 -19  -4    6.74    3.19
  -1  19  -5   44.78    4.62
   1  19  -5   42.37    4.69
   1 -19  -5   39.48    3.73
  -1 -19  -5   43.33    3.77
  -1 -19   5   40.36    4.37
   1 -19   5   39.50    4.41
   1  19   5   34.46    4.19
  -1  19   5   42.20    4.18
   1  19  -6   61.88    5.11
  -1  19  -6   63.83    5.10
  -1 -19  -6   57.45    4.19
   1 -19  -6   53.31    4.15
   1  19   6   59.00    4.55
   1 -19   6   59.47    4.82
  -1  19   6   66.14    4.53
  -1 -19   6   74.19    4.84
  -1 -19  -7  123.92    5.71
   1 -19  -7  128.44    5.72
  -1 -19   7  131.72    6.29
   1 -19   7  129.43    6.21
  -1  19   7  126.38    5.90
   1  19   7  124.60    6.03
   1  19  -7  136.93    6.64
  -1  19  -7  135.62    6.61
  -1  19   8   79.10    5.00
   1  19   8   77.48    5.02
   1 -19  -8   65.99    4.79
  -1 -19  -8   72.89    4.85
   1 -19   8   74.29    5.18
  -1 -19   8   84.16    5.18
  -1 -19  -9   96.69    5.29
   1 -19  -9   93.48    5.33
   1 -19   9   85.72    5.55
  -1 -19   9  102.93    5.69
   1 -19 -10   55.24    4.79
  -1 -19 -10   58.54    4.79
  -1 -19  10   52.86    4.94
   1 -19  10   52.68    5.07
   1 -19  11    8.46    4.61
  -1 -19  11   24.94    4.61
  -1 -19 -11   21.32    4.53
   1 -19 -11   13.41    4.47
  -1 -19  12   10.77    4.57
   1 -19  12    9.11    4.55
  -1 -19 -12    8.89    4.52
  -1  19  12    3.61    2.38
   1 -19 -12    9.74    4.34
   1 -19  13   -7.78    4.58
  -1 -19  13   -4.18    4.52
  -1  19  13   -4.01    2.18
   1  19  13    1.33    1.86
  -1 -19 -13   -3.46    4.44
   1 -19 -13   -0.62    4.28
   1 -19 -14   -3.41    4.34
  -1 -19 -14   -0.43    4.51
   1 -19  14  -10.23    4.56
  -1 -19  14   -1.08    4.45
   1  19  14   -2.01    1.69
  -1  19  14   -2.67    2.00
  -1  19  15   20.86    2.08
   1 -19  15   15.96    4.70
  -1 -19  15   26.68    4.74
  -1 -19 -15   19.26    4.78
   1  19  15   20.30    1.67
   1 -19 -15   21.88    4.80
  -1 -19  16   -3.93    4.66
  -1 -19 -16   -2.96    4.75
  -1  19  16   -2.55    1.91
   1 -19 -16    0.63    4.69
   1 -19 -17   10.78    4.98
  -1 -19 -17    3.58    4.91
  -1 -19  17   12.19    4.77
   1 -19 -18    6.74    5.06
  -1 -19 -18    7.85    5.20
  -1 -19  18    4.10    4.85
   1 -19 -19    1.23    5.27
  -1 -19 -19   -2.14    5.22
  -1 -19  19   -3.51    4.86
   1 -19 -20   -9.83    5.45
  -1 -19  20    1.23    5.07
  -1 -19 -20   -6.35    5.49
  -1 -19  21   36.24    5.56
  -1  19 -21   25.79    4.46
  -1 -19  22   -2.41    5.14
   1  19 -22  -10.93    4.25
  -1 -19  23    3.59    5.25
  -1  19 -23    2.45    4.35
   1  19 -23   -0.16    4.16
  -1  19 -24    6.51    4.29
   1  19 -24    3.58    4.06
  -1  19 -25   27.15    4.51
   1  19 -25   23.22    4.29
   1  19 -26   -5.93    3.99
  -1  19 -26   -2.29    4.30
  -1  19 -27   10.30    4.14
  -1  19 -28    3.91    3.98
  -1 -20   0    2.34    2.70
  -1  20   0  -10.38    4.16
  -1  20   1   -5.43    4.14
  -1  20  -1   -4.93    4.20
   1  20  -1   -8.97    4.24
   1  20   1   -6.59    4.06
   1  20   2   58.41    4.73
  -1  20   2   62.68    4.72
  -1 -20  -2   62.73    3.78
   1  20  -2   55.22    4.90
  -1  20  -2   61.22    4.85
   1 -20  -3    1.51    3.16
   1  20  -3   -5.91    4.45
  -1  20  -3    3.93    4.31
  -1 -20  -3   -3.49    3.24
   1  20   3    1.45    4.15
  -1  20   3    1.00    4.08
   1 -20   4   85.29    5.36
  -1 -20   4   93.66    5.23
   1  20  -4   84.83    5.59
  -1  20  -4   92.89    5.50
   1 -20  -4   84.22    4.47
  -1 -20  -4   86.05    4.52
   1  20   4   86.91    5.31
  -1  20   4   85.08    5.16
  -1  20   5    9.67    4.06
   1  20   5    4.14    4.03
  -1 -20   5    7.07    4.22
   1 -20   5    4.05    4.24
   1 -20  -5    7.97    3.53
  -1 -20  -5    7.14    3.47
   1  20  -5    2.08    4.44
  -1  20  -5    5.05    4.43
  -1  20   6   17.50    4.14
   1  20   6    9.54    4.00
  -1 -20   6   12.92    4.37
   1 -20   6   11.75    4.34
  -1 -20  -6   15.50    3.65
   1 -20  -6   20.98    3.66
   1  20  -6    7.77    4.65
  -1  20  -6   12.90    4.63
   1 -20   7   -2.64    4.31
   1  20   7   -9.82    4.21
  -1  20   7    3.06    4.07
  -1 -20   7   -3.43    4.29
  -1  20  -7   -0.36    4.78
   1  20  -7   -2.66    4.75
  -1 -20  -7    2.63    3.66
   1 -20  -7   -4.19    3.74
  -1  20   8    2.27    4.03
   1  20   8    4.31    4.06
  -1 -20  -8    6.78    3.97
   1 -20   8    5.40    4.41
  -1 -20   8   14.44    4.43
   1 -20  -8    5.85    3.87
  -1  20   9   -1.75    4.09
   1  20   9   -7.86    4.21
   1 -20  -9   -5.72    4.11
   1 -20   9   -6.39    4.43
  -1 -20   9   -1.16    4.31
  -1 -20  -9    0.27    3.96
   1 -20 -10   25.39    4.36
   1 -20  10   26.36    4.67
  -1 -20  10   31.91    4.73
  -1 -20 -10   30.02    4.37
   1 -20 -11    1.76    4.27
   1 -20  11    3.25    4.42
  -1 -20  11    4.74    4.46
  -1 -20 -11   -1.46    4.32
   1 -20  12   11.34    4.68
  -1 -20  12   13.13    4.63
  -1 -20 -12   16.56    4.51
   1 -20 -12   13.23    4.52
  -1 -20  13    1.67    4.53
   1 -20  13    3.50    4.70
  -1 -20 -13    6.32    4.52
   1  20  13    2.22    1.96
  -1  20  13    4.52    2.23
   1 -20 -13    4.73    4.46
  -1 -20  14    1.60    4.52
  -1  20  14    2.72    2.09
   1  20  14   -0.88    1.83
  -1 -20 -14    0.85    4.66
   1 -20 -14   -0.61    4.59
  -1  20  15   22.45    2.24
  -1 -20  15   15.83    4.90
   1  20  15   16.92    1.83
   1 -20 -15   19.03    4.87
  -1 -20 -15   25.48    5.01
  -1 -20  16   -5.47    4.83
  -1  20  16   -0.71    2.00
   1 -20 -16    0.77    4.93
  -1 -20 -16   -4.92    5.00
  -1 -20  17   17.59    5.03
  -1 -20 -17   15.17    5.32
   1 -20 -17   23.88    5.41
   1 -20 -18   -1.19    5.31
  -1 -20 -18    2.41    5.30
  -1 -20  18    2.07    5.08
   1 -20 -19    8.64    5.47
  -1 -20 -19    9.88    5.60
  -1 -20  19    7.63    5.13
   1 -20 -20    0.13    5.51
  -1 -20  20   12.98    5.23
  -1 -20 -20   -5.87    5.68
   1 -20 -21   -1.83    5.64
  -1 -20 -21    3.27    5.72
  -1  20 -21  -10.26    4.56
  -1 -20  21    3.70    5.28
   1 -20 -22   -8.90    5.93
  -1 -20 -22   -8.17    6.00
  -1 -20  22    7.84    5.29
  -1  20 -22    0.15    4.48
   1  20 -23   -0.39    4.38
  -1  20 -23   -7.77    4.46
  -1  20 -24   14.58    4.62
   1  20 -24   12.05    4.46
  -1  20 -25   -7.26    4.54
   1  20 -25   -0.13    4.36
  -1  20 -26    3.29    4.43
   1  20 -26    2.64    4.20
  -1  20 -27    3.63    4.32
   1  20 -27    1.58    4.13
   1  20 -28   -4.45    4.00
  -1  20 -28    2.34    4.25
  -1  21   0   -8.85    4.56
  -1  21  -1  150.36    6.81
  -1  21   1  151.68    6.75
   1  21   1  151.46    6.67
   1  21  -1  157.90    6.83
  -1 -21  -1  145.11    5.60
  -1  21   2    8.97    4.41
   1  21   2    6.74    4.41
   1  21  -2    1.74    4.65
  -1  21  -2    7.43    4.61
  -1 -21  -2    3.52    3.29
  -1 -21  -3  234.16    7.90
   1  21   3  234.01    8.67
  -1  21   3  236.45    8.69
  -1  21  -3  235.47    8.79
   1  21  -3  225.45    8.80
   1 -21   4    3.88    4.42
  -1 -21   4    6.16    4.37
  -1 -21  -4   -0.59    3.60
   1  21   4    6.51    4.33
  -1  21   4    3.37    4.34
  -1  21  -4    4.10    4.58
   1  21  -4    5.21    4.58
   1 -21  -4    0.61    3.43
   1  21   5   18.70    4.49
  -1  21   5   16.25    4.44
   1  21  -5   11.40    4.79
  -1  21  -5   15.68    4.75
  -1 -21   5   21.72    4.48
   1 -21   5   15.74    4.45
   1 -21  -5   20.88    3.68
  -1 -21  -5   18.82    3.77
   1  21  -6   -9.76    4.92
  -1  21  -6   -1.78    4.84
   1  21   6   -4.50    4.33
   1 -21   6   -5.87    4.53
  -1 -21   6   -0.80    4.38
  -1  21   6    1.86    4.23
   1 -21  -6   -6.14    3.75
  -1 -21  -6   -4.42    3.72
   1  21   7   -4.59    4.18
   1 -21   7   -2.56    4.51
  -1  21   7   -0.77    4.13
  -1 -21   7   -2.11    4.39
   1  21  -7   -7.13    4.94
  -1  21  -7    0.33    4.73
   1 -21  -7    0.49    3.78
  -1 -21  -7   -0.08    3.82
   1 -21  -8    7.61    4.04
  -1 -21  -8    2.82    3.99
   1 -21   8   -6.37    4.51
  -1 -21   8   -1.35    4.49
  -1  21   8   -4.94    4.24
   1  21   8   -1.30    4.27
  -1 -21  -9    3.80    4.16
   1 -21  -9    3.60    4.22
  -1 -21   9   -3.73    4.61
   1 -21   9    1.41    4.53
   1  21   9   -1.99    4.29
  -1  21   9   -0.14    4.20
   1 -21  10    2.66    4.58
  -1 -21  10    3.63    4.67
  -1  21  10   -1.02    4.28
   1  21  10   -1.33    4.36
   1 -21 -10    9.18    4.26
  -1 -21 -10    8.20    4.39
  -1 -21 -11    2.24    4.52
   1 -21 -11   -1.32    4.51
  -1 -21  11   -1.96    4.65
   1 -21  11   -5.15    4.85
  -1 -21 -12    2.28    4.53
   1 -21  12   -6.20    4.83
  -1 -21  12   -2.05    4.74
   1 -21 -12    1.01    4.46
   1 -21 -13   -0.28    4.65
  -1 -21 -13    4.35    4.74
   1 -21  13    1.30    4.76
  -1 -21  13    7.66    4.81
   1  21  13    3.62    2.11
  -1  21  13    0.87    2.43
   1 -21 -14    4.59    4.83
  -1 -21 -14    4.62    4.92
  -1 -21  14   -2.05    4.92
  -1  21  14    4.62    2.30
   1  21  14    1.30    1.97
   1  21  15   25.72    2.11
  -1  21  15   25.78    2.42
  -1 -21 -15   32.03    5.43
  -1 -21  15   27.29    5.22
   1 -21 -15   27.00    5.46
  -1 -21 -16  -12.34    5.86
   1 -21 -16   -9.33    5.75
  -1 -21  16   -8.17    5.40
  -1 -21 -17    7.64    5.94
   1 -21 -17    4.81    5.85
  -1 -21  17   -5.18    5.46
  -1 -21 -18    6.85    5.93
  -1 -21  18   18.83    5.56
  -1 -21  19   32.50    5.70
  -1 -21 -19   29.52    6.15
   1 -21 -19   39.80    6.15
  -1 -21  20    7.89    5.43
   1 -21 -20   20.44    5.91
  -1 -21 -20    5.93    5.74
  -1 -21  21    4.35    5.42
   1 -21 -21   12.40    5.89
  -1 -21 -21   14.57    5.96
  -1  21 -22   -4.85    4.82
   1 -21 -22    0.07    5.95
  -1 -21 -22    4.37    6.02
   1  21 -23   10.66    4.61
  -1  21 -23   21.57    4.90
  -1 -21 -23   10.12    6.09
   1 -21 -23    8.54    6.20
  -1  21 -24   17.92    4.78
   1  21 -24    4.96    4.58
  -1 -21 -24    7.79    6.36
   1 -21 -24   -2.08    6.45
  -1  21 -25    8.43    4.87
   1  21 -25    9.91    4.45
  -1  21 -26   10.66    4.73
   1  21 -26   12.16    4.50
  -1  21 -27   -2.11    4.51
   1  21 -27   -1.01    4.27
  -1  22  -1  -14.83    5.72
   1  22  -1  -11.94    5.67
   1  22   1   -9.39    5.29
  -1  22   1   -6.11    5.19
  -1 -22  -2   10.43    3.69
  -1 -22  -3  -10.05    3.78
  -1  22  -3   -2.49    5.16
   1  22  -3   -1.66    5.08
   1  22   3   -3.61    4.80
  -1  22   3   -2.36    4.64
  -1 -22  -4    2.03    3.67
  -1  22  -4    0.85    4.97
   1  22  -4   -8.83    5.04
   1  22   4   -3.34    4.64
  -1  22   4   -4.39    4.64
   1  22   5   -7.38    4.65
  -1  22   5    1.49    4.56
   1 -22  -5    4.99    3.85
  -1 -22  -5    2.17    3.94
  -1 -22   5    2.05    4.64
   1 -22   5   -0.82    4.85
  -1  22  -5    5.23    5.00
   1  22  -5   -4.68    5.13
   1  22  -6   52.18    5.85
  -1  22  -6   61.75    5.89
   1  22   6   48.84    5.24
  -1  22   6   62.19    5.26
  -1 -22  -6   62.66    4.66
   1 -22   6   58.63    5.47
  -1 -22   6   58.69    5.43
   1 -22  -6   57.30    4.61
  -1  22   7    2.92    4.49
   1  22   7   -1.22    4.68
   1 -22   7    2.96    4.79
  -1 -22   7    5.30    4.85
  -1 -22  -7    5.50    4.21
   1 -22  -7    2.41    4.12
   1  22  -7    5.57    5.35
  -1  22  -7    5.40    5.32
   1 -22  -8   16.22    4.37
  -1 -22  -8   14.67    4.24
   1 -22   8   22.35    4.86
  -1  22   8   21.52    4.64
  -1 -22   8   14.32    4.78
   1  22   8   21.43    4.70
   1 -22  -9    8.28    4.37
  -1 -22  -9   12.10    4.36
   1  22   9    2.29    4.55
   1 -22   9    2.34    4.74
  -1  22   9    2.07    4.45
  -1 -22   9    5.35    4.71
   1 -22 -10   -0.40    4.46
  -1 -22 -10    9.15    4.46
   1 -22  10    5.36    4.83
  -1 -22  10   12.85    4.78
  -1  22  10    7.63    4.45
   1  22  10    0.56    4.60
   1 -22  11   -0.90    4.84
  -1 -22  11    2.47    4.87
  -1 -22 -11    7.33    4.55
   1 -22 -11    7.77    4.47
   1  22  11    2.45    4.53
  -1  22  11    3.39    4.48
   1 -22  12    4.28    4.84
  -1 -22  12   10.35    4.95
  -1 -22 -12    4.86    4.72
   1 -22 -12   11.42    4.67
  -1 -22  13    0.99    4.88
  -1 -22 -13    5.29    4.83
   1 -22 -13   -2.92    4.86
  -1  22  13    5.10    2.60
   1  22  13   -0.28    2.24
  -1 -22  14   -5.67    5.13
  -1 -22 -14   12.90    5.13
   1 -22 -14   11.90    5.14
  -1  22  14    1.02    2.41
   1  22  14   -1.30    2.16
  -1 -22  15   34.52    5.84
   1  22  15   29.23    2.34
   1 -22 -15   14.49    5.97
  -1 -22 -15   29.40    6.13
  -1  22  15   32.50    2.72
  -1  22  16  404.06   12.83
  -1 -22  16  546.40   15.00
   1 -22 -16  504.89   15.16
  -1 -22 -16  528.63   15.29
   1 -22 -17  -10.63    6.64
  -1 -22 -17   -7.54    6.63
  -1 -22  18  306.94   11.27
   1 -22 -18  295.99   11.64
  -1 -22 -18  297.53   11.61
  -1 -22  19   -6.33    5.43
  -1 -22 -19   -1.18    6.10
   1 -22 -19    4.08    6.06
  -1 -22  20    3.85    5.41
   1 -22 -20    2.06    6.00
  -1 -22 -20   -0.99    5.95
  -1 -22 -21   -3.52    6.13
   1 -22 -21   -5.72    6.09
  -1  22 -22    8.07    4.93
   1 -22 -22    6.43    6.21
  -1 -22 -22    9.95    6.33
   1  22 -23   -9.05    4.83
  -1  22 -23    3.88    4.95
   1 -22 -23   11.22    6.34
  -1 -22 -23    7.48    6.32
   1  22 -24  -11.12    4.90
  -1  22 -24    0.52    5.05
  -1  22 -25    3.67    5.02
   1  22 -25    0.58    4.75
  -1  22 -26   -1.53    4.90
   1  22 -26   -2.36    4.75
  -1  22 -27    0.57    4.74
   1  22 -27   -4.18    4.58
   1  23   0   -9.42    5.84
  -1  23   0   -9.71    5.85
  -1  23  -1 1397.90   40.79
  -1  23   1 1431.07   40.76
   1  23   1 1395.88   40.74
   1  23  -1 1442.27   40.82
   1  23   2    1.04    5.46
  -1  23   2    3.60    5.42
  -1  23  -2    5.52    5.55
   1  23  -2   -2.67    5.63
   1  23   3  230.10    9.01
  -1  23   3  246.47    9.02
   1  23  -3  229.39    9.03
  -1  23  -3  234.46    9.15
  -1 -23  -3  214.89    8.02
  -1 -23  -4   27.89    4.19
  -1  23   4   42.94    5.15
   1  23   4   32.55    5.10
  -1  23  -4   24.83    5.34
   1  23  -4   34.37    5.41
  -1 -23   5  118.69    6.38
   1 -23   5  117.72    6.40
  -1 -23  -5  101.87    5.54
  -1  23  -5  113.13    6.73
   1  23  -5  112.79    6.72
  -1  23   5  103.26    6.23
   1  23   5  110.10    6.31
   1  23   6   32.76    5.18
  -1  23   6   36.71    5.13
   1 -23   6   29.18    5.39
  -1 -23   6   35.58    5.38
   1 -23  -6   34.47    4.47
   1  23  -6   35.50    5.77
  -1  23  -6   41.92    5.84
  -1 -23  -6   31.46    4.53
  -1 -23   7  143.08    6.91
  -1  23   7  136.54    6.73
   1  23   7  136.91    6.80
   1 -23   7  126.39    6.91
   1 -23  -7  137.71    6.34
  -1  23  -7  136.45    7.32
   1  23  -7  122.71    7.31
  -1 -23  -7  134.21    6.29
  -1 -23   8   18.19    5.07
   1  23   8   10.29    4.72
   1 -23   8    3.32    5.01
  -1  23   8   15.92    4.76
  -1 -23  -8    5.19    4.39
   1 -23  -8    8.15    4.38
   1 -23   9   -6.95    5.09
  -1 -23   9   -0.23    4.90
  -1  23   9    1.11    4.47
   1  23   9  -11.43    4.75
  -1 -23  -9   -3.13    4.39
   1 -23  -9   -1.07    4.43
  -1  23  10    2.07    4.52
   1  23  10   -4.08    4.73
   1 -23 -10    2.56    4.55
  -1 -23 -10   -3.64    4.52
  -1 -23  10    9.64    4.96
   1 -23  10    5.15    4.93
   1  23  11   -3.94    4.72
  -1  23  11    3.35    4.57
   1 -23 -11   -0.81    4.53
  -1 -23 -11   -5.02    4.76
  -1 -23  11    6.45    4.79
   1 -23 -12    1.75    4.68
  -1 -23 -12   -0.40    4.82
  -1 -23  12   -7.72    4.91
  -1  23  12    1.68    4.75
   1  23  12    0.88    4.93
  -1 -23  13    0.66    5.03
  -1 -23 -13    4.26    4.97
   1 -23 -13    4.18    4.97
   1  23  13    5.61    2.43
  -1  23  13    2.61    2.68
  -1 -23  14    0.37    5.30
  -1  23  14    3.17    2.59
   1  23  14   -0.40    2.30
   1 -23 -14    2.27    5.43
  -1 -23 -14    1.29    5.33
  -1 -23  15    1.50    5.73
  -1  23  15   -6.85    2.71
  -1 -23 -15   10.72    5.97
   1 -23 -15    4.76    5.85
  -1 -23  17    0.32    6.02
  -1 -23 -17   31.94    6.59
   1 -23 -17   22.31    6.46
   1 -23 -18  -13.00    6.17
  -1 -23 -18  -11.48    6.22
  -1 -23  19    0.94    5.45
   1 -23 -19    9.49    6.03
  -1 -23 -19   -0.42    6.01
  -1 -23 -20    1.96    6.29
   1 -23 -20   -5.19    6.22
   1 -23 -21   43.38    6.68
  -1 -23 -21   38.76    6.75
  -1  23 -22   -1.50    5.05
  -1 -23 -22    1.13    6.34
   1 -23 -22   -8.63    6.42
  -1  23 -23   -3.27    5.18
  -1  23 -24   -1.90    5.22
   1  23 -24   -7.98    5.14
  -1  23 -25   19.12    5.33
   1  23 -25   23.25    5.10
   1  23 -26   -3.18    4.94
  -1  23 -26   -4.59    5.12
   1  24   1  -12.98    5.51
  -1  24   1   -2.39    5.36
   1  24  -1  -12.83    5.51
  -1  24  -1   -8.01    5.54
  -1  24   2   12.36    5.38
   1  24   2   10.92    5.37
  -1  24  -2   21.57    5.53
   1  24  -2   19.32    5.59
  -1 -24  -3   -5.22    3.76
   1  24   3   -6.69    5.02
  -1  24   3   -5.27    4.94
  -1  24  -3   -6.64    5.27
   1  24  -3   -2.34    5.27
  -1 -24  -4   18.33    3.96
  -1  24  -4    7.16    5.33
   1  24  -4   13.46    5.41
  -1  24   4   14.76    4.97
   1  24   4   15.62    5.01
  -1 -24  -5   -8.09    4.09
  -1  24   5   10.09    4.88
   1  24   5   -2.40    4.93
   1  24  -5   -6.82    5.41
  -1  24  -5    2.22    5.41
   1 -24   6   -3.99    5.17
  -1 -24   6   -3.26    5.02
  -1 -24  -6   -5.81    4.21
   1  24   6  -10.76    5.02
  -1  24   6   -3.05    4.87
  -1  24  -6   -2.33    5.48
   1  24  -6   -6.00    5.56
  -1 -24  -7   -8.48    4.44
   1 -24  -7   -6.25    4.42
   1 -24   7  -10.06    5.21
  -1 -24   7   -1.54    5.03
  -1  24   7   -1.25    4.87
   1  24   7  -10.46    5.05
   1  24  -7  -14.47    5.73
  -1  24  -7   -6.72    5.62
   1 -24  -8   -7.42    4.41
   1 -24   8   -6.04    5.17
  -1 -24   8   -0.29    5.01
   1  24   8   -2.16    4.81
  -1  24   8    9.44    4.86
  -1 -24  -8   -0.49    4.44
   1 -24  -9   -2.51    4.54
   1  24   9   -1.29    4.94
  -1  24   9    3.55    4.84
  -1 -24   9   -2.90    5.06
  -1 -24  -9   -1.64    4.62
   1 -24 -10    2.53    4.70
  -1 -24  10   -5.26    5.08
   1  24  10   -8.10    4.98
  -1  24  10   -7.01    4.93
  -1 -24 -10   -1.19    4.76
  -1 -24  11   -1.02    5.04
   1 -24 -11   -0.22    4.72
  -1  24  11   -4.28    4.91
   1  24  11   -2.09    5.03
  -1 -24 -11   -0.73    4.85
  -1 -24 -12    0.70    4.98
   1 -24 -12    2.08    4.81
  -1 -24  12   -2.19    5.16
  -1  24  12    8.61    4.83
   1  24  12   -6.81    5.00
  -1 -24  13    3.52    5.14
   1  24  13   -1.53    2.52
  -1  24  13   -3.27    2.81
  -1 -24 -13    7.28    5.29
   1 -24 -13    0.90    5.06
   1  24  13   -2.66    5.02
  -1  24  13   -1.42    4.95
   1  24  14   25.75    2.59
  -1  24  14   19.46    2.80
   1 -24 -14   20.32    5.59
  -1 -24 -14   29.17    5.59
  -1 -24  14   31.19    5.55
  -1  24  15   -0.92    2.53
   1  24  15    1.57    2.20
  -1 -24  15   -5.39    5.49
   1 -24 -15   -5.68    5.64
  -1 -24 -15   -9.87    5.71
  -1 -24 -16   63.78    6.61
  -1  24  16   66.62    3.15
   1  24  16   50.54    2.71
   1 -24 -16   72.41    6.73
  -1 -24  16   78.17    6.30
  -1 -24  17    7.09    5.55
  -1 -24 -17   -4.10    6.10
   1 -24 -17    4.60    6.05
  -1  24  17    5.90    2.21
  -1 -24 -18   -7.85    6.07
   1 -24 -18    4.66    6.05
   1 -24 -19    1.40    6.15
  -1 -24 -19    3.68    6.19
  -1 -24 -20   -0.08    6.34
   1 -24 -20    7.16    6.36
   1 -24 -21    3.37    6.37
  -1 -24 -21   -4.39    6.55
  -1  24 -22    1.03    5.36
  -1  24 -23   -4.50    5.47
   1  24 -24   20.32    5.41
  -1  24 -24   10.13    5.45
  -1  24 -25   -0.68    5.26
   1  24 -25    0.98    5.19
   1  24 -26   -0.04    5.13
  -1  24 -26    5.39    5.40
   1  25   0   -4.25    5.37
  -1  25   0   -4.02    5.27
   1  25   1   40.37    5.66
  -1  25   1   44.46    5.61
   1  25  -1   43.69    5.74
  -1  25  -1   55.05    5.82
  -1  25   2    0.57    5.10
   1  25   2    0.34    5.21
  -1  25  -2    6.34    5.30
   1  25  -2   -4.67    5.30
  -1  25   3    6.18    5.11
   1  25   3    5.10    5.16
  -1  25  -3    3.89    5.51
   1  25  -3    4.53    5.52
   1  25   4   19.18    5.48
  -1  25   4   21.34    5.39
   1  25  -4   35.28    5.93
  -1  25  -4   35.68    5.90
  -1 -25  -4   21.45    4.18
  -1 -25  -5   55.36    4.98
   1  25  -5   65.99    6.57
  -1  25  -5   73.09    6.45
  -1  25   5   53.16    5.80
   1  25   5   59.86    5.88
  -1 -25  -6   34.45    4.96
  -1  25   6   33.58    5.64
   1  25   6   33.73    5.65
  -1  25  -6   51.44    6.64
   1  25  -6   61.67    6.71
   1 -25   7  149.43    7.67
  -1 -25   7  155.96    7.63
  -1 -25  -7  140.81    6.94
  -1  25  -7  157.05    8.23
   1  25  -7  142.37    8.15
   1  25   7  139.50    7.51
  -1  25   7  139.85    7.47
   1 -25  -8   11.36    4.93
  -1 -25   8   20.77    5.55
  -1 -25  -8   15.01    4.92
  -1  25   8   19.71    5.48
   1  25   8   18.76    5.54
   1  25   9    8.80    5.45
  -1  25   9   17.14    5.24
  -1 -25   9    9.94    5.35
  -1 -25  -9   18.84    5.05
   1 -25  -9    7.57    4.91
   1  25  10   -9.32    5.34
  -1  25  10   -1.85    5.09
  -1 -25  10   -1.05    5.22
  -1 -25 -10    3.97    4.89
   1 -25 -10    2.10    4.93
   1  25  11   -8.50    5.24
  -1  25  11   -4.68    5.07
  -1 -25  11    0.25    5.23
  -1 -25 -11    2.72    4.95
   1 -25 -11    6.14    5.05
   1 -25 -12   -5.21    5.04
  -1 -25  12   10.38    5.36
   1  25  12   -5.93    5.23
  -1  25  12    1.05    5.08
  -1 -25 -12    0.42    5.16
   1 -25 -13    8.47    5.17
  -1  25  13    9.42    2.99
  -1 -25  13   13.94    5.41
  -1  25  13    5.88    5.16
   1  25  13    7.41    5.29
  -1 -25 -13    9.09    5.49
  -1 -25  14   -2.97    5.43
  -1  25  14   -3.17    2.76
   1  25  14   -3.41    2.49
   1  25  14   -5.59    5.47
  -1  25  14   -9.66    5.34
  -1 -25 -14   -1.90    5.58
   1 -25 -14    4.90    5.56
   1 -25 -15   16.86    5.88
  -1 -25 -15   14.33    5.89
  -1  25  15   16.56    5.48
   1  25  15    7.52    5.60
  -1 -25  15   12.24    5.56
   1  25  15   11.92    2.33
  -1  25  15   11.15    2.63
   1  25  16   -5.38    2.09
  -1  25  16   -0.11    2.51
  -1 -25  16  -11.58    5.76
  -1 -25 -16   -3.02    5.99
   1 -25 -16  -10.18    6.06
  -1  25  17    1.65    2.29
   1 -25 -17   -0.36    6.15
  -1 -25 -17    2.67    6.09
   1 -25 -18    1.91    6.24
  -1 -25 -18   -6.31    6.20
   1 -25 -19   15.48    6.47
  -1 -25 -19   17.59    6.52
   1 -25 -20   -3.87    6.49
  -1 -25 -20    0.70    6.55
  -1 -25 -21   26.38    6.82
  -1  25 -23    6.26    5.66
   1  25 -24   -3.15    5.50
  -1  25 -24   -1.36    5.60
  -1  25 -25    0.58    5.48
   1  25 -25    7.78    5.47
  -1  26   0    3.46    5.56
  -1  26  -1    2.17    5.53
   1  26  -1   -2.60    5.63
  -1  26   1    3.22    5.38
   1  26   1   -2.97    5.44
  -1  26  -2    1.47    5.52
   1  26  -2   -1.47    5.68
   1  26   2  -13.65    5.58
  -1  26   2   -2.52    5.38
   1  26  -3   -7.78    5.83
  -1  26  -3   -9.85    5.78
  -1  26   3   -3.26    5.48
   1  26   3   -6.16    5.55
  -1  26  -4   14.71    6.02
   1  26  -4   -7.62    6.07
   1  26   4    3.44    5.59
  -1  26   4    4.62    5.40
  -1 -26  -5   16.43    4.60
  -1  26  -5   25.93    6.53
   1  26  -5   12.77    6.45
  -1  26   5   18.04    5.81
   1  26   5   16.47    5.82
  -1 -26  -6   44.24    5.11
   1  26  -6   30.51    7.03
  -1  26  -6   44.17    7.06
  -1  26   6   33.69    6.02
   1  26   6   33.48    6.09
  -1  26   7    5.79    5.82
   1  26   7    5.58    6.04
   1  26  -7    0.07    6.76
  -1  26  -7   12.56    6.80
  -1 -26   7   -5.64    6.12
  -1 -26  -7    6.24    5.13
  -1  26   8  168.22    8.28
   1  26   8  166.49    8.34
  -1 -26   8  188.29    8.49
  -1 -26  -8  163.15    7.78
  -1 -26  -9   -8.85    5.38
  -1  26   9   -1.43    5.49
   1  26   9  -10.74    5.78
  -1  26  10   30.05    5.56
   1  26  10    8.78    5.63
  -1 -26  10   25.03    5.82
  -1 -26 -10   21.84    5.33
   1 -26 -10   31.38    5.34
  -1  26  11   16.67    5.43
   1  26  11    8.72    5.51
  -1 -26  11   18.16    5.61
  -1 -26 -11   16.02    5.49
   1 -26 -11   11.11    5.35
  -1 -26  12   -2.87    5.53
  -1  26  12   -7.02    5.41
   1  26  12   -2.95    5.54
  -1 -26 -12    1.49    5.54
   1 -26 -12   -0.61    5.28
  -1 -26 -13   17.19    5.67
   1 -26 -13   19.20    5.63
   1  26  13   13.06    5.72
  -1 -26  13   17.91    5.71
  -1  26  13   20.98    5.53
  -1  26  13   13.44    3.19
  -1 -26 -14    9.14    5.90
  -1 -26  14   10.70    5.65
   1  26  14    3.52    5.68
  -1  26  14    8.33    5.55
   1 -26 -14   11.14    5.83
  -1  26  14   11.60    2.94
   1  26  14   12.23    2.65
  -1 -26 -15    6.27    5.87
  -1  26  15    6.94    2.70
   1  26  15    3.20    2.37
   1 -26 -15   12.98    5.97
   1  26  15    5.93    5.73
  -1  26  15    6.75    5.45
  -1 -26 -16   24.85    6.34
  -1  26  16   18.07    2.73
   1 -26 -16   23.33    6.27
   1  26  16   14.62    5.98
  -1  26  16   27.72    5.81
   1 -26 -17   -3.07    6.15
  -1 -26 -17    2.90    6.27
   1 -26 -18   -1.05    6.22
  -1 -26 -18   -3.21    6.32
   1 -26 -19   -4.72    6.42
  -1 -26 -19    0.86    6.46
   1 -26 -20   15.77    6.77
  -1 -26 -20   10.66    6.84
  -1  26 -23    2.61    5.95
  -1  26 -24   10.28    5.92
   1  26 -24    4.51    5.70
  -1  26 -25   -0.94    5.89
   1  26 -25   -3.28    5.67
  -1  27   0   -2.51    5.75
  -1  27  -1   29.24    6.03
  -1  27   1   28.08    6.07
   1  27   1   22.95    6.05
   1  27  -1   24.05    6.01
  -1  27  -2   -2.79    5.77
   1  27  -2   -6.31    5.90
  -1  27   2   -1.19    5.61
   1  27   2  -11.85    5.79
  -1  27  -3    1.11    6.01
   1  27  -3   -6.31    5.93
  -1  27   3    2.34    5.56
   1  27   3   -5.67    5.71
   1  27  -4    2.98    6.04
  -1  27  -4    9.64    6.02
  -1  27   4   -2.94    5.45
   1  27   4   -5.34    5.61
   1  27  -5   13.32    6.40
  -1  27  -5   17.94    6.56
  -1  27   5   20.98    5.83
   1  27   5   13.16    5.78
   1  27   6   -6.32    5.94
  -1  27   6   -2.96    5.93
  -1  27  -6   -0.76    6.61
   1  27  -6    3.66    6.78
  -1 -27  -7  147.57    7.30
  -1  27   7  153.37    8.00
   1  27   7  135.49    8.05
  -1  27  -7  151.18    8.79
   1  27  -7  154.49    8.97
  -1 -27   8   -1.47    6.32
  -1 -27  -8  -13.56    5.74
  -1  27   8   -9.88    6.14
   1  27   8  -11.13    6.35
  -1 -27  -9   63.77    6.19
   1  27   9   53.64    6.63
  -1  27   9   57.05    6.56
  -1 -27   9   60.76    6.73
  -1 -27 -10   19.27    5.83
  -1  27  10   20.42    6.10
   1  27  10   11.20    6.07
  -1 -27  10   22.76    6.20
  -1  27  11   -6.74    5.75
   1  27  11   -6.07    6.05
  -1 -27  11    0.79    5.96
  -1 -27 -11   -0.60    5.71
   1  27  12   14.71    5.99
  -1 -27  12   10.90    5.95
  -1  27  12   11.26    5.87
   1 -27 -12   10.68    5.79
  -1 -27 -12   27.26    5.85
  -1  27  13    9.62    5.64
   1  27  13   -2.90    5.95
  -1 -27 -13    9.21    5.89
  -1  27  13    4.95    3.31
   1 -27 -13    8.34    5.84
  -1  27  14   10.31    5.56
   1  27  14    0.98    5.77
  -1 -27 -14    3.78    5.84
  -1  27  14    3.62    3.03
   1  27  14   -1.62    2.77
   1 -27 -14   -3.91    5.90
  -1  27  15    6.93    5.56
   1  27  15    7.60    5.92
   1 -27 -15   10.40    6.05
  -1 -27 -15   12.99    6.26
  -1  27  16   -4.85    5.71
   1  27  16   -2.94    5.94
   1 -27 -16    5.79    6.20
  -1 -27 -16   -0.52    6.17
   1 -27 -17   -3.07    6.28
  -1 -27 -17   -8.15    6.40
   1 -27 -18    1.93    6.56
  -1 -27 -18   13.33    6.59
   1 -27 -19  -11.81    6.91
  -1 -27 -19   10.70    6.77
  -1  27 -23    6.53    6.22
  -1  27 -24   -2.44    6.18
   1  27 -24   -0.39    6.12
   1  28   0   -9.03    6.10
  -1  28   0   -2.06    5.85
  -1  28  -1    1.66    5.96
  -1  28   1   -5.29    5.90
   1  28   1   -9.31    5.97
   1  28  -2   -8.10    6.16
  -1  28  -2   -4.53    5.98
  -1  28   2   -0.59    5.70
   1  28   2    1.24    5.84
  -1  28   3    2.38    5.61
   1  28   3   -8.25    5.79
   1  28  -3   -5.92    6.12
  -1  28  -3    2.66    6.01
   1  28   4  -14.47    5.84
  -1  28   4    7.83    5.66
  -1  28  -4    5.73    6.12
   1  28  -4    0.07    6.11
   1  28   5   -5.72    5.82
  -1  28   5   -2.28    5.79
   1  28  -5   -7.79    6.52
  -1  28  -5    5.05    6.53
   1  28   6   28.29    6.27
  -1  28   6   30.53    6.22
   1  28  -6   22.51    6.95
  -1  28  -6   19.65    6.99
   1  28   7   -9.76    6.45
  -1  28   7    0.38    6.21
   1  28  -7   -0.36    7.17
  -1  28  -7   -8.32    7.21
  -1 -28  -8   94.34    6.74
  -1  28   8   92.05    7.29
   1  28   8   94.93    7.44
  -1 -28   9   21.45    6.57
  -1 -28  -9   16.04    5.94
   1  28   9   11.13    6.49
  -1  28   9   19.56    6.39
  -1 -28 -10   59.24    6.37
  -1  28  10   54.73    6.71
   1  28  10   45.41    6.82
  -1 -28 -11   28.94    5.98
  -1  28  11   30.97    6.18
   1  28  11   32.04    6.29
  -1  28  12    6.96    5.88
   1  28  12    4.36    6.02
  -1 -28 -12   11.10    5.87
  -1  28  13    1.72    5.76
   1  28  13   -0.87    5.97
  -1  28  13   -1.05    3.45
  -1 -28 -13    1.68    5.87
   1  28  14  -11.06    5.97
  -1  28  14    3.82    5.69
  -1 -28 -14    1.68    5.99
   1 -28 -15    1.71    6.17
  -1 -28 -15   13.66    6.35
  -1 -28 -16    0.30    6.32
   1 -28 -16    2.15    6.32
   1 -28 -17   13.46    6.59
  -1 -28 -17   14.55    6.53
   1 -28 -18   -6.55    6.78
  -1 -28 -18  -10.99    6.72
  -1  28 -23   -0.82    6.37
  -1  28 -24    3.68    6.29
   1  29   0   -4.59    6.42
  -1  29   0   -0.48    6.17
   1  29  -1   54.13    6.86
  -1  29   1   42.54    6.72
  -1  29  -1   59.64    6.85
   1  29   1   64.67    6.80
   1  29   2    6.13    6.19
  -1  29   2   -9.00    6.16
  -1  29  -2  -10.46    6.25
   1  29  -2  -10.92    6.44
  -1  29  -3    0.07    6.37
   1  29  -3    3.45    6.42
   1  29   3   -5.78    6.08
  -1  29   3    0.07    5.98
  -1  29  -4   -4.39    6.52
   1  29  -4   -1.51    6.48
   1  29   4   -5.95    6.09
  -1  29   4   -4.68    5.98
  -1  29  -5   29.59    6.98
   1  29  -5   14.64    6.91
   1  29   5   13.66    6.18
  -1  29   5   15.45    6.13
   1  29  -6    2.58    6.98
  -1  29  -6    7.08    7.05
   1  29   6    6.11    6.28
  -1  29   6    7.47    6.21
   1  29  -7  109.50    8.63
  -1  29  -7  122.03    8.50
   1  29   7   98.69    7.66
  -1  29   7  100.00    7.54
  -1  29   8   17.44    6.53
   1  29   8    0.33    6.65
  -1  29   9   96.78    7.27
   1  29   9   82.46    7.32
   1  29  10  -10.37    6.50
  -1  29  10   -4.03    6.19
  -1 -29 -10  -16.08    6.05
   1  29  11    5.80    6.25
  -1  29  11    0.66    6.11
  -1 -29 -11   15.61    5.94
  -1 -29 -12   -0.26    5.84
  -1 -29 -13    3.63    5.91
  -1 -29 -14    4.15    6.20
  -1 -29 -15    4.59    6.26
  -1 -29 -16    6.22    6.41
  -1 -29 -17    0.16    6.64
  -1  29 -23   -1.13    6.56
  -1  30   0   -3.33    6.44
   1  30  -1    1.20    6.50
  -1  30  -1   -2.12    6.31
   1  30   1  -10.07    6.57
  -1  30  -2   -2.52    6.48
   1  30  -2   -1.51    6.53
   1  30   2   -0.28    6.38
  -1  30   2   -7.27    6.40
  -1  30   3    2.58    6.19
   1  30   3   -6.29    6.30
   1  30  -3   -0.07    6.66
  -1  30  -3   -9.99    6.66
  -1  30   4    9.31    6.21
   1  30   4   -2.63    6.30
   1  30  -4   -9.97    6.85
  -1  30  -4    9.93    6.71
  -1  30   5   -5.85    6.06
   1  30   5  -13.72    6.28
  -1  30  -5    7.15    6.87
   1  30  -5   -4.62    6.84
   1  30   6   -9.67    6.32
  -1  30   6    7.85    6.20
  -1  30  -6   -6.00    7.08
  -1  30   7   -6.10    6.26
   1  30   7  -10.36    6.40
  -1  30   8   50.56    6.75
   1  30   8   38.09    6.76
  -1 -30 -13    0.48    6.08
  -1 -30 -14   10.89    6.29
  -1 -30 -15   -1.95    6.41
  -1 -30 -16    5.36    6.63
  -1  31   0  -14.21    6.81
  -1  31   1   26.71    6.79
  -1  31  -1   23.59    6.99
   1  31   1   17.08    6.84
   1  31  -1   11.01    6.94
  -1  31  -2   -2.48    6.81
  -1  31   2  -10.61    6.65
   1  31   2  -14.58    6.78
   1  31   3   12.57    6.69
  -1  31   3   17.04    6.61
   2   0   3  221.91    6.28
   2   0   4  593.76   17.33
   2   0  -4  654.86   17.36
   2   0   5  174.00    5.11
   2   0  -5  182.35    5.18
   2   0   6  144.39    4.39
   2   0  -6  160.02    4.53
   2   0   7   50.08    1.89
   2   0  -7   61.24    2.15
   2   0   8   45.31    1.62
   2   0  -8   14.70    1.69
   2   0  -9   27.61    1.80
   2   0   9   14.45    1.30
   2   0 -10  237.15    6.41
  -2   0  10  230.05    6.37
   2   0  10  180.35    6.08
   2   0  11  195.97    6.66
   2   0 -11  300.62    7.13
   2   0  12    0.53    1.42
   2   0 -12   -2.07    1.99
   2   0  13  152.42    5.25
   2   0 -13  222.66    5.89
   2   0  14   40.89    2.38
   2   0 -14   74.03    3.35
  -2   0 -14   68.25    3.19
   2   0  15   39.51    2.18
   2   0 -15   52.28    3.24
  -2   0 -15   46.75    3.03
   2   0  16   33.35    2.18
   2   0 -16   45.49    3.31
  -2   0 -16   45.36    3.23
  -2   0 -17   33.47    3.16
   2   0  17   21.10    2.02
   2   0 -17   27.59    3.27
  -2   0 -18   46.28    3.64
   2   0 -18   56.88    3.63
   2   0  18   26.46    2.24
  -2   0 -19   45.97    3.64
   2   0  19   47.75    2.37
   2   0 -19   49.91    3.66
   2   0 -20    7.62    3.16
   2   0  20    6.99    1.79
  -2   0 -20   14.83    3.16
   2   0 -21  107.24    5.13
  -2   0 -21  105.72    4.93
   2   0  21  111.97    3.71
   2   0 -22   64.39    4.39
  -2   0 -22   60.63    4.21
   2   0  22   66.58    2.72
   2   0 -23   34.13    4.07
  -2   0 -23   23.37    3.93
   2   0 -24   11.89    4.08
  -2   0 -24    7.23    3.92
  -2   0 -25   31.59    4.34
   2   0 -25   32.29    4.59
  -2   0 -26  311.80   10.80
   2   0 -26  337.42   10.93
  -2   0 -27   80.16    5.50
   2   0 -27   84.08    5.81
  -2   0 -28   90.10    5.92
   2   0 -28  112.28    6.21
  -2   0 -29   97.27    5.93
   2   0 -29  108.17    6.21
  -2   0 -30   12.25    4.85
   2   0 -30   14.12    5.13
  -2   0 -31   10.72    5.06
   2   0 -31   15.72    5.17
   2   0 -32   -4.72    5.39
  -2   0 -32    2.11    5.22
   2   0 -33    7.13    5.52
  -2   0 -33    8.05    5.42
   2   0 -34    3.62    5.70
  -2   0 -34   12.26    5.63
   2   0 -35    5.82    5.89
  -2   0 -35    1.06    5.80
   2   0 -36   19.91    4.53
  -2   0 -36   20.68    6.15
  -2   0 -37    3.21    6.25
   2  -1   3    0.67    0.51
  -2   1   3    0.64    0.48
   2  -1  -3    1.26    0.52
   2  -1   4    2.80    0.60
   2  -1  -4    3.20    0.82
   2  -1   5   15.90    0.89
   2   1  -5   18.88    1.00
   2  -1  -5   16.67    1.16
   2  -1   6  229.83    6.74
   2  -1  -6  242.88    6.89
   2   1  -6  239.75    6.81
   2  -1  -7   -0.22    1.31
   2  -1   7   -0.08    0.84
   2   1  -7   -0.16    1.18
  -2   1  -7   -0.45    0.95
   2  -1  -8   40.28    3.10
   2   1  -8   42.26    3.04
  -2  -1   9  143.85    4.46
   2  -1  -9  148.17    4.61
   2  -1   9  140.58    4.26
   2   1  -9  142.94    4.49
  -2  -1  10  278.60    8.19
   2   1  10  280.08    8.04
   2   1 -10  272.51    8.22
   2  -1  10  285.45    7.98
   2  -1 -10  268.49    8.29
   2  -1  11  115.01    3.54
   2   1 -11  111.57    3.94
   2  -1 -11  112.25    4.02
   2   1  11  115.05    3.63
   2  -1 -12  375.67   11.48
   2   1 -12  383.82   11.41
   2   1  12  386.33   11.18
   2  -1  12  407.16   11.13
   2  -1  13  331.41    9.15
   2  -1 -13  300.89    9.54
   2   1 -13  306.82    9.48
   2   1  13  319.69    9.20
   2  -1  14  626.92   17.09
  -2   1  14  604.25   16.93
   2   1  14  637.67   17.14
   2   1 -14  601.90   17.44
   2  -1 -14  579.40   17.49
  -2   1 -14  591.94   17.38
  -2  -1 -14  561.72   17.42
  -2  -1 -15  551.70   16.01
  -2   1 -15  535.31   15.93
   2   1 -15  543.98   15.98
   2  -1 -15  569.95   16.06
   2  -1  15  571.77   15.57
   2   1  15  573.31   15.67
  -2   1  15  535.72   15.40
   2   1  16  759.26   20.89
   2  -1  16  767.99   20.81
  -2  -1 -16  700.18   21.24
  -2   1 -16  714.02   21.19
   2  -1 -16  722.95   21.29
   2   1 -16  726.98   21.23
  -2  -1 -17  491.13   14.92
  -2   1 -17  491.96   14.84
   2   1 -17  491.83   14.89
   2   1  17  527.84   14.45
   2  -1 -17  494.03   14.95
   2  -1  17  512.02   14.35
   2  -1 -18  397.63   12.31
   2   1 -18  403.33   12.24
   2   1  18  419.29   11.73
   2  -1  18  404.35   11.60
  -2   1 -18  399.83   12.18
  -2  -1 -18  403.06   12.27
   2  -1 -19  221.40    7.56
   2   1 -19  214.86    7.41
   2   1  19  223.06    6.66
  -2  -1 -19  215.35    7.39
  -2   1 -19  217.85    7.37
   2  -1  19  218.82    6.51
  -2   1 -20   14.84    3.18
  -2  -1 -20   12.71    3.30
   2   1  20   19.41    2.02
   2  -1 -20   15.63    3.42
   2   1 -20   12.99    3.34
  -2   1 -21    2.59    3.20
  -2  -1 -21    4.98    3.40
   2   1 -21    3.27    3.38
   2   1  21    2.44    1.89
   2  -1 -21    8.53    3.43
   2   1 -22   49.08    4.10
   2  -1 -22   57.39    4.19
   2   1  22   51.23    2.54
  -2   1 -22   47.76    3.83
  -2  -1 -22   48.74    4.01
   2   1  23   23.10    2.11
  -2   1 -23   19.16    3.72
  -2  -1 -23   25.07    3.94
   2   1 -23   24.15    3.96
   2  -1 -23   20.69    4.02
  -2  -1 -24   97.31    5.17
  -2   1 -24   98.21    5.00
   2   1  24   84.68    3.34
   2  -1 -24   97.50    5.30
   2   1 -24  107.08    5.26
   2  -1 -25   34.75    4.72
   2   1 -25   33.99    4.60
  -2  -1 -25   37.06    4.51
  -2   1 -25   34.04    4.42
   2   1 -26   87.18    5.75
   2  -1 -26   78.74    5.61
  -2  -1 -26   95.39    5.50
  -2   1 -26   82.80    5.49
   2  -1 -27   27.70    5.10
   2   1 -27   26.52    5.04
  -2  -1 -27   27.15    4.96
  -2   1 -27   29.22    4.75
   2  -1 -28   35.72    5.19
   2   1 -28   39.87    5.16
  -2  -1 -28   37.57    5.03
  -2   1 -28   34.08    4.97
   2  -1 -29   -2.98    4.94
   2   1 -29  -10.38    4.96
  -2  -1 -29   -6.64    4.77
  -2   1 -29   -6.32    4.55
   2   1 -30    1.40    4.94
   2  -1 -30   -3.37    5.00
  -2  -1 -30   -1.71    4.89
  -2   1 -30    7.16    4.78
   2   1 -31   -0.87    5.09
   2  -1 -31   -1.53    5.11
  -2   1 -31    4.71    4.94
  -2  -1 -31    7.94    5.00
   2   1 -32    6.83    5.33
   2  -1 -32    3.02    5.30
  -2   1 -32   -0.20    5.21
  -2  -1 -32   -4.61    5.27
   2   1 -33   -4.33    5.52
   2  -1 -33   -3.06    5.58
  -2  -1 -33    7.37    5.50
  -2   1 -33   -1.25    5.37
   2  -1 -34    2.33    4.01
   2   1 -34   -3.48    5.71
   2  -1 -34   -5.12    5.76
  -2  -1 -34    3.81    5.62
  -2   1 -34   -5.46    5.51
   2  -1 -35    6.39    5.88
   2  -1 -35    3.92    4.10
  -2  -1 -35    7.97    5.81
  -2   1 -35    0.39    5.76
   2  -1 -36   -3.06    6.10
   2  -1 -36    3.10    4.26
  -2  -1 -36   -2.58    6.11
  -2   1 -36    9.43    5.97
  -2   1 -37    9.17    6.22
  -2   2   2  835.56   23.22
  -2   2   3  246.19    7.03
   2  -2  -3  256.27    7.11
   2  -2   4  234.52    7.30
   2  -2  -4  271.07    7.41
  -2   2   4  274.92    7.30
   2  -2  -5 1513.84   39.89
   2  -2   5 1385.95   39.77
   2   2  -6  115.47    3.33
   2  -2   6  105.85    3.27
   2  -2  -6  107.33    3.52
   2  -2  -7  655.17   17.98
   2   2  -7  665.48   17.84
   2  -2   7  597.98   17.77
  -2   2  -7  631.92   17.78
  -2  -2   7  652.73   17.83
   2  -2   8    3.20    0.85
   2  -2  -8    2.40    1.58
  -2   2  -8    0.99    1.06
  -2  -2   8    2.25    1.22
   2   2  -8    1.19    1.27
   2  -2   9   99.17    3.08
   2  -2  -9   97.43    3.54
  -2   2  -9  102.49    3.14
   2   2  -9  101.94    3.35
  -2  -2   9   99.24    3.32
   2   2 -10    6.38    1.63
   2  -2 -10    7.12    1.90
   2  -2  10    4.30    1.02
  -2   2 -10    4.73    1.21
   2  -2 -11   36.42    2.38
   2  -2  11   30.60    1.50
   2   2 -11   39.69    2.16
  -2   2 -11   24.16    1.68
   2  -2 -12   50.60    2.76
   2  -2  12   43.19    1.86
   2   2 -12   55.81    2.57
  -2  -2 -13   42.88    2.73
   2  -2 -13   42.77    2.82
   2  -2  13   48.18    1.88
   2   2 -13   46.24    2.60
  -2  -2 -14   86.08    3.74
   2  -2 -14   82.82    3.75
   2   2  14   78.72    3.26
   2  -2  14   92.17    2.91
   2   2 -14   87.26    3.61
  -2   2 -15   83.74    3.28
  -2  -2 -15   80.62    3.47
   2  -2 -15   76.75    3.66
   2   2  15   28.15    2.62
   2  -2  15   50.54    2.32
   2   2 -15   90.09    3.49
   2   2 -16   37.41    3.07
   2  -2 -16   36.34    3.23
   2   2  16   23.29    2.20
  -2  -2 -16   40.01    3.17
  -2   2 -16   37.57    2.87
  -2  -2 -17   73.31    3.78
  -2   2 -17   69.26    3.32
   2  -2 -17   67.84    3.68
   2   2  17   46.34    2.50
   2   2 -17   65.74    3.50
  -2   2 -18   62.25    3.55
  -2  -2 -18   67.65    3.88
   2   2  18   64.10    2.84
  -2   2  18   55.37    2.22
   2  -2 -18   66.32    3.85
   2   2 -18   67.42    3.68
  -2  -2 -19  112.71    4.81
  -2   2 -19  108.44    4.52
   2   2  19  113.89    3.88
  -2   2  19   96.42    3.31
   2   2 -19  115.04    4.68
   2  -2 -19  108.48    4.85
  -2   2  20   46.75    1.92
  -2   2 -20   57.00    3.62
  -2  -2 -20   63.06    3.96
   2  -2 -20   56.72    3.89
   2   2 -20   54.05    3.74
   2   2  20   59.87    2.74
  -2   2 -21   54.59    3.69
  -2  -2 -21   48.87    3.90
   2   2  21   50.32    2.67
   2   2 -21   55.06    3.91
   2  -2 -21   50.98    4.02
   2  -2 -22   -0.04    3.60
  -2  -2 -22    6.96    3.55
  -2   2 -22    2.67    3.28
   2   2 -22    1.32    3.44
   2   2  22    4.88    2.10
  -2   2 -23   42.37    3.95
   2   2  23   40.61    2.48
   2  -2 -23   37.41    4.20
   2   2 -23   43.72    4.06
  -2  -2 -23   40.70    4.19
   2  -2 -24   29.59    4.34
   2   2 -24   24.83    4.10
   2   2  24   23.10    2.29
  -2   2 -24   24.17    3.99
  -2  -2 -24   24.42    4.19
  -2  -2 -25  162.58    6.58
  -2   2 -25  162.93    6.44
   2   2  25  144.39    5.04
   2  -2 -25  167.61    6.74
   2   2 -25  172.46    6.69
   2  -2 -26   66.36    5.15
   2   2 -26   68.57    5.12
  -2   2 -26   62.32    4.93
  -2  -2 -26   64.56    5.00
   2   2  26   53.40    2.71
  -2  -2 -27  173.02    7.34
  -2   2 -27  174.39    7.16
   2  -2 -27  177.50    7.42
   2   2 -27  181.12    7.46
  -2  -2 -28   14.51    4.65
  -2   2 -28    6.16    4.45
   2   2 -28    0.18    4.66
   2  -2 -28    6.75    4.83
  -2  -2 -29   31.07    4.93
  -2   2 -29   29.82    4.70
   2  -2 -29   27.03    5.06
   2   2 -29   26.17    5.02
   2  -2 -30    0.36    4.92
  -2   2 -30   -0.37    4.75
  -2  -2 -30   -2.78    4.85
   2   2 -30   -5.70    5.02
   2  -2 -31    7.18    5.23
  -2  -2 -31   14.62    5.17
  -2   2 -31   11.35    5.00
   2   2 -31   -1.93    5.19
   2  -2 -31   -0.31    3.59
   2  -2 -32    6.13    5.38
  -2   2 -32    0.35    5.16
  -2  -2 -32    2.18    5.31
   2  -2 -32    3.64    3.75
   2   2 -32   -2.85    5.36
   2   2 -33   -7.77    5.62
   2  -2 -33    1.53    3.84
   2  -2 -33    3.44    5.50
  -2   2 -33    3.80    5.22
  -2  -2 -33    0.22    5.52
   2  -2 -34   10.28    5.76
   2  -2 -34    6.40    3.94
  -2   2 -34    6.56    5.51
  -2  -2 -34    6.35    5.63
   2  -2 -35   -1.01    5.91
   2  -2 -35    2.63    4.10
  -2  -2 -35   12.09    5.96
  -2   2 -35    4.87    5.83
   2  -2 -36    0.67    6.22
  -2   2 -36   -1.52    6.03
  -2  -2 -36   14.82    6.01
   2  -2 -36   -0.79    4.24
  -2   2 -37   -1.63    6.35
  -2  -3   0   86.91    2.46
  -2   3   0   76.75    2.47
  -2   3  -1    7.02    0.77
  -2  -3   1   11.07    0.75
   2  -3  -2    1.90    0.70
  -2   3  -2    0.66    0.87
  -2  -3   2    1.19    0.81
   2  -3  -3  120.88    3.76
  -2   3   3  128.74    3.64
   2  -3  -4   53.59    2.06
  -2   3   4   59.57    1.82
   2  -3  -5   85.89    2.99
  -2   3   5   93.74    2.75
   2  -3  -6  283.22    8.14
  -2  -3   6  277.40    7.90
   2  -3  -7   53.63    1.77
  -2   3  -7   48.04    1.79
  -2  -3   7   50.03    1.81
   2  -3  -7   46.30    2.17
   2   3  -7   46.03    1.82
  -2  -3   8   23.69    1.41
   2  -3  -8   24.93    1.86
   2  -3  -8   23.64    1.30
   2   3  -8   20.21    1.42
  -2   3  -8   24.05    1.31
   2  -3  -9  640.29   19.34
   2  -3  -9  716.55   19.13
   2   3  -9  676.69   19.18
  -2   3  -9  675.68   19.10
  -2   3 -10   85.98    2.78
   2   3 -10   80.10    3.00
   2  -3 -10   79.39    3.33
   2   3 -11  345.99    9.61
   2  -3 -11  348.58    9.83
  -2   3 -11  309.51    9.43
   2  -3 -12   13.10    2.18
   2   3 -12   10.69    1.89
  -2   3 -12   13.61    1.44
   2   3 -13    7.82    1.98
   2  -3 -13    9.02    2.40
  -2   3 -13   10.91    1.50
  -2  -3 -13    5.12    2.33
   2  -3 -14  115.70    4.66
   2   3 -14  127.54    4.41
  -2  -3 -14  123.58    4.62
   2   3 -15   -2.85    2.40
   2  -3 -15    3.03    2.68
  -2   3 -15    0.66    2.24
  -2  -3 -15    0.35    2.63
   2   3 -16  275.04    8.36
  -2   3 -16  265.98    8.21
  -2  -3 -16  268.43    8.54
   2  -3 -16  262.68    8.54
   2   3  17  190.78    6.61
   2   3 -17  238.56    7.19
  -2   3 -17  221.50    6.96
  -2  -3 -17  235.82    7.35
   2  -3 -17  224.10    7.34
   2  -3 -18   -0.62    3.16
   2   3  18    3.03    2.00
   2   3 -18   -0.51    2.95
  -2   3 -18    4.68    2.72
  -2  -3 -18    6.15    3.16
   2  -3 -19    6.89    3.28
   2   3  19    5.94    2.12
   2   3 -19   11.35    2.99
  -2  -3 -19    5.92    3.32
  -2   3 -19   10.72    2.84
  -2  -3 -20    6.00    3.35
  -2   3 -20   -0.82    2.95
   2   3 -20   -4.16    3.15
   2  -3 -20   -3.15    3.40
  -2   3  20   -1.79    1.58
   2   3  20   -3.04    2.17
  -2   3 -21   11.04    3.13
  -2  -3 -21   11.37    3.48
  -2   3  21   12.69    1.64
   2   3  21   13.00    2.28
   2  -3 -21   10.98    3.51
   2   3 -21   14.26    3.29
  -2   3 -22   28.28    3.43
  -2  -3 -22   29.58    3.82
   2   3 -22   26.96    3.66
   2  -3 -22   27.68    3.90
  -2   3  22   20.44    1.64
   2   3  22   21.43    2.52
  -2  -3 -23   37.23    4.10
  -2   3  23   27.30    1.52
   2   3 -23   45.17    4.03
   2  -3 -23   42.56    4.33
  -2   3 -23   39.84    3.83
   2   3  23   34.47    2.60
  -2  -3 -24   27.09    4.24
   2   3  24   30.14    2.54
   2   3 -24   29.73    4.17
   2  -3 -24   21.35    4.33
  -2   3 -24   17.97    3.82
   2   3  25    9.53    2.35
   2  -3 -25    8.82    4.39
   2   3 -25    8.23    4.30
  -2   3 -25    7.52    4.00
  -2  -3 -25   10.46    4.25
   2   3  26   17.92    2.35
   2   3 -26    9.93    4.40
   2  -3 -26   15.27    4.52
  -2  -3 -26   19.64    4.50
  -2   3 -26   13.55    4.19
   2   3  27   -1.26    2.18
   2   3 -27   -9.68    4.70
   2  -3 -27   -1.62    4.54
  -2   3 -27   -0.76    4.32
  -2  -3 -27   -1.76    4.67
  -2  -3 -28   -0.77    4.61
  -2   3 -28    2.13    4.28
   2  -3 -28   -0.41    3.15
   2   3 -28   -3.42    4.72
   2  -3 -28    3.05    4.65
   2   3  28   -0.66    1.99
   2  -3 -29    2.71    4.84
   2  -3 -29   -7.02    3.35
   2   3 -29   -3.76    4.84
  -2  -3 -29   -0.54    4.80
  -2   3 -29    0.04    4.49
   2  -3 -30    3.53    5.02
   2   3 -30    7.93    5.04
   2  -3 -30    5.90    3.48
  -2   3 -30    8.07    4.72
  -2  -3 -30    7.66    4.97
  -2   3 -31   -3.83    5.10
   2  -3 -31   -5.85    5.31
  -2  -3 -31    2.05    5.19
   2   3 -31   -2.43    5.24
   2  -3 -31    2.97    3.49
   2  -3 -32    5.58    3.63
  -2   3 -32    3.57    5.24
   2  -3 -32    2.57    5.47
  -2  -3 -32    8.19    5.37
   2   3 -32   -1.82    5.53
   2  -3 -33    1.94    5.56
  -2  -3 -33    1.32    3.49
  -2  -3 -33   -0.17    5.56
  -2   3 -33   -5.24    5.39
   2  -3 -33    2.50    3.75
   2  -3 -34   -6.85    5.88
  -2  -3 -34   -0.56    3.62
  -2  -3 -34  -12.49    5.96
  -2   3 -34  -11.52    5.76
   2  -3 -34    6.31    3.90
   2  -3 -35   12.92    6.20
  -2   3 -35    9.99    5.98
  -2  -3 -35    4.49    6.07
   2  -3 -35    7.81    4.10
  -2  -3 -35    8.51    3.75
   2  -3 -36   -8.84    6.42
  -2   3 -36   -4.50    6.17
  -2   4   0    4.46    0.89
  -2  -4   0    4.39    0.83
  -2   4   1   45.72    1.59
  -2  -4   1   44.42    1.67
  -2   4  -1   47.24    1.69
  -2  -4   2  182.97    5.34
  -2   4  -2  187.06    5.35
  -2   4   2  176.97    5.27
   2  -4  -3  639.10   18.54
  -2  -4   3  691.11   18.61
   2  -4  -4  419.27   11.59
  -2   4   4  401.83   11.42
  -2   4   5  214.44    6.22
   2  -4  -5  230.00    6.49
   2  -4  -6  263.60    7.53
  -2   4   6  247.61    7.25
  -2  -4   6  264.79    7.22
   2  -4  -6  248.09    7.27
  -2   4  -7  101.90    3.16
  -2  -4   7  101.00    3.06
   2  -4  -7   97.65    3.47
   2  -4  -7   99.77    3.07
   2  -4  -8 1292.66   35.10
  -2   4  -8 1234.09   34.86
  -2  -4   8 1327.69   34.85
   2  -4  -8 1158.73   34.83
   2   4  -8 1275.39   34.85
  -2   4  -9  193.80    5.55
   2   4  -9  198.71    5.61
   2  -4  -9  206.79    6.02
   2  -4  -9  165.09    5.51
   2   4 -10  831.12   22.43
   2  -4 -10  861.11   22.72
   2  -4 -10  752.97   22.33
  -2   4 -10  793.42   22.35
   2   4 -11  138.81    3.78
   2  -4 -11  146.68    4.29
   2   4 -11  106.63    3.20
  -2   4 -11  103.30    3.52
   2  -4 -11   74.47    3.47
   2   4 -12    5.49    1.80
  -2  -4 -12    2.43    2.37
   2  -4 -12    5.09    2.35
   2  -4 -12    4.11    1.39
   2   4 -12    3.51    0.88
  -2   4 -12    4.59    1.46
   2  -4 -13    7.74    1.52
   2  -4 -13    7.41    2.52
   2   4 -13   11.27    2.04
  -2  -4 -13    7.98    2.49
  -2   4 -13   15.98    1.65
   2   4 -14   60.65    2.88
  -2   4 -14   53.82    2.37
   2  -4 -14   46.81    2.40
   2  -4 -14   56.90    3.41
  -2  -4 -14   67.77    3.28
  -2  -4 -15    4.08    2.75
  -2   4 -15    6.12    2.10
   2  -4 -15    3.29    1.68
   2   4 -15    2.42    2.33
  -2   4 -15   -1.64    1.74
   2  -4 -15    3.93    2.78
  -2   4 -16   43.52    2.91
   2  -4 -16   40.78    2.35
   2  -4 -16   39.12    3.48
  -2  -4 -16   41.86    3.45
   2   4 -16   56.30    3.15
   2  -4 -17   45.01    2.54
   2   4 -17   48.76    3.27
  -2  -4 -17   45.33    3.70
  -2   4 -17   48.88    3.14
   2  -4 -17   44.73    3.69
   2   4 -18   41.09    3.32
  -2   4 -18   31.04    3.09
  -2  -4 -18   34.14    3.73
   2  -4 -18   23.96    3.71
  -2  -4 -19   80.18    4.43
  -2   4 -19   78.78    3.86
   2   4 -19   83.45    4.06
   2  -4 -19   76.06    4.40
   2  -4 -20   81.07    4.53
   2   4 -20   80.21    4.10
   2  -4 -20   73.84    3.36
   2   4  20   79.01    3.32
  -2  -4 -20   75.42    4.43
  -2   4 -20   79.27    3.94
   2   4  21   -0.37    2.29
   2  -4 -21   -0.85    2.24
   2   4 -21    4.84    3.26
   2  -4 -21    1.36    3.57
  -2  -4 -21    1.79    3.55
  -2   4 -21    3.15    3.07
  -2   4  22    4.18    1.78
  -2  -4 -22    1.09    3.80
  -2   4 -22   -1.60    3.35
   2   4 -22    4.58    3.52
   2  -4 -22    3.13    2.41
   2   4  22    6.61    2.37
   2  -4 -22    3.99    3.79
   2  -4 -23  104.31    5.41
   2   4 -23  114.86    5.14
   2  -4 -23  103.42    4.13
  -2   4  23   82.02    3.34
   2   4  23  102.19    3.91
  -2  -4 -23  105.17    5.35
  -2   4 -23  107.08    4.87
  -2   4 -24   54.09    4.18
  -2  -4 -24   55.65    4.68
   2  -4 -24   57.99    3.29
  -2   4  24   37.27    2.30
   2   4  24   49.44    3.06
   2  -4 -24   50.46    4.64
   2   4 -24   48.72    4.47
  -2   4 -25  147.37    5.49
  -2  -4 -25  140.37    5.84
   2  -4 -25  145.35    4.67
  -2   4  25   80.10    3.37
   2   4  25  114.24    4.17
   2   4 -25  160.07    5.82
   2  -4 -25  138.60    5.99
   2  -4 -26   -1.14    2.91
   2  -4 -26    1.08    4.54
   2   4 -26    3.57    4.38
   2   4  26    1.60    2.49
  -2  -4 -26    3.61    4.48
  -2   4 -26   -0.30    4.08
  -2   4 -27  105.01    5.55
  -2  -4 -27  112.22    5.92
   2   4  27   89.00    3.84
   2  -4 -27   97.83    4.48
   2   4 -27  116.84    5.79
   2  -4 -27  103.33    5.95
  -2   4 -28    1.03    4.36
  -2  -4 -28    6.69    4.60
   2  -4 -28   -2.42    3.03
   2   4  28   -0.45    2.29
   2   4 -28   -2.65    4.62
   2  -4 -28   -2.06    4.77
  -2  -4 -29   14.27    4.90
  -2   4 -29   17.61    4.65
   2  -4 -29   16.29    3.30
   2   4  29   14.48    2.25
   2  -4 -29   20.36    5.07
   2   4 -29   20.77    4.95
   2   4  30   10.80    1.99
   2  -4 -30   14.04    3.45
   2  -4 -30    8.57    5.16
  -2   4 -30   17.99    4.80
  -2  -4 -30   15.94    5.18
  -2  -4 -30   12.35    3.04
   2   4 -30   20.44    5.19
   2  -4 -31   21.19    3.64
  -2   4 -31   20.08    5.15
   2  -4 -31   20.03    5.45
  -2  -4 -31   23.62    5.36
  -2  -4 -31   22.95    3.33
   2   4 -31   29.70    5.41
   2  -4 -32   20.34    3.75
  -2   4 -32   32.06    5.41
   2  -4 -32   23.91    5.64
  -2  -4 -32   26.21    5.71
  -2  -4 -32   20.03    3.43
   2  -4 -33   34.09    6.05
  -2   4 -33   30.34    5.72
  -2  -4 -33   28.94    6.05
   2  -4 -33   32.11    3.98
  -2  -4 -33   25.71    3.59
   2  -4 -34   61.85    6.54
  -2   4 -34   50.06    6.26
  -2  -4 -34   69.63    6.65
  -2  -4 -34   43.90    4.12
   2  -4 -34   52.34    4.45
   2  -4 -35    6.76    3.99
  -2  -4 -35   -6.54    6.37
  -2   4 -35   -0.59    6.08
   2  -4 -35   -1.46    6.30
  -2   4 -36   76.78    7.11
  -2   5   0  127.40    3.78
  -2  -5   0  133.84    3.92
  -2   5   0  124.51    3.91
  -2  -5   1   35.55    1.66
  -2   5   1   35.49    1.48
  -2   5   1   40.72    1.62
  -2   5  -1   37.97    1.64
  -2  -5   2    2.43    1.19
  -2   5  -2    1.17    1.20
  -2   5   2    1.65    0.98
  -2  -5   3    5.11    1.36
  -2   5  -3    4.53    1.44
  -2   5   3    3.73    1.12
  -2  -5   4  645.84   18.14
  -2   5   4  637.26   18.05
   2  -5  -5   45.06    2.15
  -2   5   5   51.78    1.73
  -2   5   6   14.70    0.99
   2  -5  -6   14.23    1.62
   2  -5  -7  560.98   16.60
  -2   5   7  592.11   16.33
  -2   5  -8  811.34   22.84
   2  -5  -8  780.11   23.06
   2  -5  -8  834.13   22.79
   2  -5  -9 2097.98   56.92
   2  -5  -9 1988.85   57.19
   2   5  -9 2034.77   56.91
  -2   5  -9 2039.75   56.96
   2  -5 -10 1914.99   50.90
  -2   5 -10 1897.84   50.93
   2  -5 -10 1760.77   51.20
   2   5 -10 1787.39   50.91
  -2  -5 -10 1801.53   50.75
   2  -5 -11  438.35   12.52
  -2  -5 -11  398.57   12.50
  -2   5 -11  422.32   12.08
   2  -5 -11  440.82   12.08
  -2  -5 -11  412.19   11.88
   2   5 -11  442.48   12.13
  -2  -5 -12  211.68    7.36
   2   5 -12  240.72    6.97
   2  -5 -12  234.33    6.86
  -2   5 -12  228.26    6.86
   2  -5 -12  245.58    7.44
   2  -5 -13  391.11   11.86
  -2  -5 -13  388.54   11.87
   2   5 -13  425.07   11.52
   2  -5 -13  409.54   11.41
  -2   5 -13  397.24   11.39
   2   5 -13  386.62   11.20
   2  -5 -14   31.18    1.90
  -2  -5 -14   28.06    2.92
   2   5 -14   30.39    1.43
   2   5 -14   31.36    2.35
  -2   5 -14   29.75    1.92
   2  -5 -14   28.42    3.00
   2  -5 -15    6.31    2.86
   2   5 -15    6.43    1.10
  -2  -5 -15    6.21    2.88
  -2   5 -15    3.03    2.10
   2   5 -15    5.49    2.16
   2  -5 -15    3.69    1.69
  -2   5 -15    7.32    1.84
  -2   5 -16  592.78   16.73
  -2  -5 -16  593.43   17.11
   2   5 -16  626.90   16.81
   2  -5 -16  550.40   16.59
  -2   5 -16  570.36   16.48
   2  -5 -16  598.80   17.12
   2  -5 -17  344.19   10.33
  -2   5 -17  338.74   10.14
  -2   5 -17  357.43   10.52
  -2  -5 -17  364.52   10.97
   2  -5 -17  350.38   10.95
   2   5 -17  376.53   10.61
   2  -5 -18  464.01   14.97
  -2  -5 -18  555.33   15.64
  -2   5 -18  539.40   15.23
   2  -5 -18  525.32   15.60
   2   5 -18  574.05   15.32
   2  -5 -19   -1.69    2.06
  -2   5 -19   -4.19    2.84
  -2  -5 -19    1.81    3.50
   2  -5 -19   -5.32    3.48
   2   5 -19   -4.47    3.02
   2  -5 -20    3.80    2.15
   2   5 -20    5.13    3.07
  -2   5 -20    1.24    2.82
  -2  -5 -20    2.99    3.53
   2  -5 -20    4.19    3.54
   2  -5 -21   26.52    2.52
   2   5  21   29.95    2.71
   2   5 -21   34.03    3.61
  -2  -5 -21   32.43    3.94
  -2   5 -21   34.01    3.34
   2  -5 -21   27.26    4.01
   2  -5 -22  133.23    4.94
   2   5  22  127.55    4.89
   2  -5 -22  144.97    6.17
   2   5 -22  155.75    5.80
  -2  -5 -22  154.78    6.17
  -2   5 -22  147.30    5.58
   2  -5 -23   15.36    2.61
   2   5 -23   14.87    3.79
   2   5  23   18.38    2.66
  -2   5 -23   13.18    3.50
   2  -5 -23    9.80    4.06
  -2  -5 -23   13.98    4.17
   2   5  24   52.30    3.25
  -2   5  24   45.21    2.72
   2   5 -24   78.35    4.73
   2  -5 -24   78.54    5.10
  -2   5 -24   76.87    4.41
  -2  -5 -24   70.78    4.96
   2  -5 -24   51.37    3.43
  -2   5  25    5.16    2.04
   2   5  25   14.26    2.72
  -2  -5 -25   11.44    4.37
  -2   5 -25   13.79    3.99
   2  -5 -25   17.02    4.53
   2   5 -25   15.59    4.26
   2  -5 -25    8.44    2.82
   2  -5 -26   35.22    4.82
  -2   5  26    5.49    2.01
   2   5  26    8.34    2.91
   2   5 -26   41.71    4.66
  -2  -5 -26   14.94    2.73
  -2  -5 -26   38.17    4.76
  -2   5 -26   39.20    4.34
   2  -5 -26   18.03    3.06
  -2   5  27   -2.63    1.39
   2  -5 -27  -11.50    4.70
   2   5  27   -4.40    2.62
   2  -5 -27    2.80    2.92
  -2  -5 -27   -9.08    4.71
  -2   5 -27   -5.63    4.14
  -2  -5 -27   -6.06    2.59
   2   5 -27   -7.38    4.54
  -2  -5 -28   23.63    4.96
  -2   5 -28   20.65    4.51
   2  -5 -28   10.59    3.12
   2   5  28    3.38    2.56
   2  -5 -28   17.42    4.97
  -2  -5 -28    9.47    2.77
   2   5 -28   22.01    4.74
  -2  -5 -29   -6.27    4.77
  -2   5 -29    0.17    4.48
   2   5 -29    4.13    4.76
   2  -5 -29    2.08    3.06
  -2  -5 -29   -0.86    2.71
   2  -5 -29    0.16    5.01
   2   5  29   -4.52    2.41
   2   5  30   14.59    2.34
  -2  -5 -30   13.55    5.19
   2  -5 -30   22.17    5.31
  -2   5 -30   22.78    4.90
   2   5 -30   18.66    5.13
   2  -5 -30   15.88    3.20
  -2  -5 -30   11.74    2.97
  -2  -5 -31    4.22    3.08
   2  -5 -31    6.82    3.37
   2  -5 -31   -2.74    5.40
  -2   5 -31    6.19    5.04
  -2  -5 -31    2.97    5.32
  -2  -5 -32   17.01    3.33
   2  -5 -32   19.96    3.68
   2  -5 -32   20.96    5.81
  -2   5 -32   27.56    5.45
  -2  -5 -32   19.10    5.83
  -2  -5 -33   10.95    3.34
   2  -5 -33   12.31    3.77
   2  -5 -33   14.21    5.99
  -2   5 -33   24.46    5.74
  -2  -5 -33   13.49    6.04
   2  -5 -34    9.82    3.82
  -2  -5 -34    0.42    3.41
   2  -5 -34   -4.88    6.20
  -2  -5 -34    0.90    6.37
  -2   5 -34    3.21    5.85
  -2   5 -35   26.41    6.44
  -2   6   0 1253.35   35.61
  -2   6   0 1299.67   35.72
  -2  -6   0 1301.92   35.72
  -2   6   1   17.09    1.41
  -2   6  -1   18.36    1.46
  -2   6  -1   15.98    1.02
  -2  -6   1   16.10    1.44
  -2   6   1   15.28    1.19
  -2   6   2  855.76   23.09
  -2   6  -2  810.93   23.16
  -2  -6   2  797.97   23.16
  -2   6  -3  155.32    4.77
  -2  -6   3  146.81    4.73
  -2   6   3  148.45    4.58
  -2  -6   4  548.90   15.63
  -2   6   4  548.22   15.55
  -2   6   5  227.15    6.69
  -2  -6   5  219.19    6.79
  -2   6   6  149.21    4.39
   2  -6  -7  834.96   22.63
  -2   6   7  786.68   22.30
   2  -6  -8 1151.05   29.60
  -2   6   8 1015.63   29.20
   2  -6  -9  177.56    5.82
  -2  -6  -9  170.54    5.79
   2  -6 -10  655.45   19.74
  -2  -6 -10  716.03   20.21
  -2   6 -10  753.27   19.85
   2  -6 -10  726.16   20.22
   2  -6 -11   -0.62    2.52
  -2  -6 -11   -0.81    2.48
  -2  -6 -11    0.07    0.77
  -2   6 -11   -0.56    1.63
   2  -6 -11   -1.95    1.38
   2   6 -11   -3.23    1.55
   2  -6 -12    0.78    1.38
  -2  -6 -12    0.65    0.85
   2   6 -12    1.71    1.65
  -2  -6 -12   -0.03    2.43
   2  -6 -12    3.40    2.47
  -2   6 -12    1.98    1.66
   2  -6 -13    1.78    1.46
  -2  -6 -13    0.24    2.64
   2   6 -13    2.04    1.83
   2  -6 -13   -0.97    2.60
  -2   6 -13    0.77    1.70
  -2  -6 -13    1.94    0.96
   2   6 -14   12.72    1.38
   2  -6 -14    8.29    1.63
  -2  -6 -14    8.45    1.17
   2  -6 -14   18.22    2.83
  -2   6 -14   13.73    1.83
   2   6 -14   18.41    2.12
  -2  -6 -14   19.32    2.89
  -2  -6 -15    9.74    2.96
  -2   6 -15    6.70    2.04
   2  -6 -15    8.23    2.94
  -2   6 -15    9.33    1.92
   2  -6 -15    8.87    1.69
   2   6 -15    9.56    2.19
   2   6 -15    9.40    1.34
  -2  -6 -15    6.67    1.22
   2   6 -16   -0.08    1.26
  -2   6 -16    0.13    1.92
   2  -6 -16    1.50    1.71
   2   6 -16   -3.50    2.41
   2  -6 -16    0.73    3.13
  -2  -6 -16    0.23    1.25
  -2   6 -16   -3.62    2.21
  -2  -6 -16    2.70    3.03
   2  -6 -17    5.43    1.90
  -2   6 -17    6.37    1.93
   2   6 -17    0.80    1.21
   2  -6 -17    5.88    3.32
   2   6 -17    8.51    2.62
  -2  -6 -17   13.51    3.36
  -2  -6 -17    3.57    1.41
  -2   6 -17    4.60    2.46
  -2   6 -18   14.18    2.04
   2   6 -18   21.85    2.91
   2  -6 -18   22.47    3.62
  -2  -6 -18   26.93    3.65
  -2   6 -18   16.43    2.72
  -2  -6 -18   19.08    1.69
   2  -6 -18   19.85    2.08
  -2   6 -19   17.54    2.05
   2   6 -19   12.53    2.99
  -2   6 -19   10.79    2.81
  -2  -6 -19   17.63    3.68
   2  -6 -19   17.15    3.55
  -2  -6 -19   10.03    1.70
   2  -6 -19   11.28    2.10
   2   6 -20    2.60    3.10
  -2  -6 -20    5.31    1.69
   2  -6 -20    6.50    2.06
  -2  -6 -20    6.97    3.69
  -2   6 -20    5.61    2.79
   2  -6 -20    7.33    3.66
   2   6 -21   13.19    3.33
   2  -6 -21   10.83    2.21
  -2  -6 -21   10.21    1.89
  -2   6 -21   11.78    3.12
  -2  -6 -21    8.85    3.85
   2  -6 -21   10.09    3.85
   2   6 -22   14.21    3.60
   2  -6 -22   10.82    3.99
   2  -6 -22    6.96    2.29
  -2  -6 -22    9.35    1.96
  -2  -6 -22   14.96    3.98
  -2   6 -22   12.37    3.26
   2  -6 -23   54.44    4.73
   2  -6 -23   54.23    3.10
   2   6  23   55.68    3.37
  -2  -6 -23   52.59    2.77
  -2  -6 -23   61.68    4.80
  -2   6 -23   54.71    3.92
   2   6 -23   64.16    4.30
   2  -6 -24   38.48    4.66
   2  -6 -24   31.51    2.87
   2   6  24   33.57    3.02
   2   6 -24   47.10    4.27
  -2  -6 -24   44.57    4.64
  -2   6 -24   47.94    4.03
  -2  -6 -24   37.47    2.58
   2   6 -25   63.06    4.65
   2  -6 -25   57.58    5.06
   2  -6 -25   54.79    3.18
  -2   6  25   39.20    2.68
  -2  -6 -25   47.68    4.92
  -2   6 -25   49.76    4.36
   2   6  25   43.26    3.22
  -2  -6 -25   47.63    2.85
   2   6 -26   -2.52    4.40
  -2  -6 -26    0.66    2.39
   2  -6 -26    1.15    2.69
  -2   6 -26    6.97    4.09
  -2  -6 -26    2.09    4.61
   2  -6 -26   -1.67    4.60
   2   6  26    5.47    2.71
  -2   6  26    1.62    2.13
   2   6 -27   19.10    4.54
  -2  -6 -27   15.66    4.91
  -2   6 -27   26.56    4.30
  -2  -6 -27   17.42    2.55
   2  -6 -27   18.14    2.89
  -2   6  27   13.02    2.22
   2   6  27   10.07    2.95
   2  -6 -27   23.27    4.79
   2   6  28   -1.80    2.80
  -2   6  28    0.26    1.89
   2  -6 -28    0.45    2.86
   2   6 -28   -1.61    4.65
  -2  -6 -28    3.62    2.51
   2  -6 -28    1.20    4.82
  -2  -6 -28    4.17    4.86
  -2   6 -28    0.08    4.31
   2  -6 -29   -2.48    4.93
  -2   6 -29   -0.96    4.56
  -2  -6 -29    7.70    5.04
  -2   6  29   -1.41    1.08
   2  -6 -29   -0.80    2.96
   2   6  29    2.93    2.61
  -2  -6 -29   -0.52    2.53
  -2   6 -30    3.51    4.76
   2  -6 -30   -2.72    5.19
   2  -6 -30    1.04    3.04
  -2  -6 -30    1.80    2.59
   2   6  30   -2.08    2.55
  -2  -6 -30   -6.48    5.23
  -2  -6 -31    4.92    2.87
   2  -6 -31   10.28    3.19
   2  -6 -31    8.66    5.37
  -2   6 -31   12.72    5.01
  -2  -6 -31   -1.02    5.44
   2  -6 -32   26.11    3.54
  -2  -6 -32   26.78    3.22
   2  -6 -32   33.86    5.91
  -2   6 -32   34.08    5.57
  -2  -6 -32   24.83    5.83
   2  -6 -33   15.41    6.10
  -2  -6 -33   20.04    6.11
  -2   6 -33   12.54    5.73
  -2  -6 -33   12.64    3.17
   2  -6 -33   15.31    3.54
   2  -6 -34   72.84    4.71
  -2   6 -34  108.33    7.01
   2  -6 -34   89.72    7.32
  -2  -6 -34  106.74    7.43
  -2   7   0   54.95    2.07
  -2  -7   0   58.68    2.37
  -2   7   0   61.58    2.38
  -2   7   1    3.14    1.19
  -2   7  -1    2.55    1.01
  -2   7  -1    2.21    1.51
  -2   7   1    3.31    1.54
  -2  -7   1    2.04    1.54
  -2   7  -2    0.24    1.57
  -2   7  -2    1.71    0.94
  -2  -7   2    0.73    1.55
  -2   7   2    0.53    1.25
  -2  -7   3   12.24    1.77
  -2   7  -3   10.76    1.88
  -2   7   3   10.66    1.47
  -2  -7   4  608.64   17.36
  -2   7  -4  604.09   17.38
  -2   7   4  612.90   17.26
  -2  -7   5  109.84    3.85
  -2   7   5  102.43    3.66
  -2   7   6  659.90   18.52
  -2  -7   6  639.46   18.60
  -2   7   7  494.71   13.89
  -2   7   7  503.67   14.28
  -2  -7   7  481.04   14.32
   2  -7  -8    4.17    2.34
  -2   7   8    7.31    1.24
  -2  -7  -9 1212.11   36.37
   2  -7  -9 1249.45   36.38
  -2   7   9 1336.59   35.99
  -2  -7 -10  550.28   16.54
   2  -7 -10  592.14   16.56
  -2  -7 -11   96.65    4.09
   2  -7 -11   92.57    4.11
  -2   7 -11  104.64    3.51
  -2   7 -12  149.89    4.76
   2  -7 -12  137.01    5.35
  -2  -7 -12  141.96    5.34
   2  -7 -12  153.57    4.58
   2  -7 -13    2.85    1.48
   2  -7 -13    3.76    2.65
  -2   7 -13    0.82    1.81
   2   7 -13    2.81    1.70
  -2  -7 -13    3.01    2.64
  -2  -7 -14   12.48    1.12
  -2  -7 -14   12.74    2.99
  -2   7 -14   14.97    1.87
   2  -7 -14   15.12    2.94
   2  -7 -14   14.22    1.66
  -2   7 -14   15.82    1.98
   2   7 -14   14.88    1.99
   2  -7 -15   17.06    1.78
  -2  -7 -15   13.41    1.23
   2  -7 -15   17.70    3.11
   2   7 -15   13.94    1.62
   2   7 -15   11.91    2.18
  -2   7 -15   16.36    2.04
  -2  -7 -15   15.23    3.12
  -2   7 -15   17.98    2.07
   2  -7 -16   53.25    3.72
   2  -7 -16   54.57    2.44
  -2  -7 -16   47.30    2.02
  -2   7 -16   50.19    2.66
   2   7 -16   52.73    2.23
   2   7 -16   61.03    2.92
  -2  -7 -16   63.13    3.83
  -2   7 -16   59.57    2.83
  -2   7 -17   14.61    2.11
   2   7 -17   13.60    1.54
  -2   7 -17   16.70    2.46
  -2  -7 -17   20.00    3.34
   2  -7 -17   13.47    3.28
   2   7 -17   14.78    2.56
   2  -7 -17   16.50    1.89
  -2  -7 -17   15.59    1.42
   2  -7 -18    3.47    3.39
   2  -7 -18    1.67    1.83
  -2  -7 -18    0.85    1.40
   2   7 -18    2.17    1.40
  -2   7 -18   -0.99    2.09
  -2  -7 -18    3.38    3.48
  -2   7 -18    1.03    2.49
   2   7 -18   -0.52    2.60
  -2   7 -19    5.12    2.65
  -2  -7 -19   11.86    3.62
  -2  -7 -19    1.76    1.50
   2  -7 -19    5.08    1.98
   2   7 -19    8.41    2.82
  -2   7 -19    7.76    2.11
   2   7 -19    0.81    1.28
   2  -7 -19    8.95    3.63
  -2   7 -20   49.41    2.75
  -2  -7 -20   51.80    2.39
  -2  -7 -20   54.04    4.37
  -2   7 -20   62.92    3.53
   2   7 -20   59.94    3.63
   2  -7 -20   54.61    4.43
   2  -7 -20   59.12    2.78
   2   7 -21   18.16    3.33
   2  -7 -21   29.18    4.05
  -2  -7 -21   16.93    4.10
  -2   7 -21   17.94    3.15
  -2  -7 -21   16.04    1.86
   2  -7 -21   14.08    2.29
   2   7 -22   -2.80    3.43
   2  -7 -22   -1.05    2.17
  -2  -7 -22   -1.62    1.79
   2  -7 -22   -0.09    3.99
  -2   7 -22    0.03    3.11
  -2  -7 -22   -5.62    4.11
   2   7 -23   10.22    3.69
   2  -7 -23   12.89    4.24
   2  -7 -23   13.73    2.36
  -2  -7 -23    9.86    1.95
  -2   7 -23   10.29    3.42
  -2  -7 -23   12.96    4.22
   2   7 -24   79.65    4.71
  -2   7 -24   79.71    4.49
  -2  -7 -24   75.10    5.10
   2  -7 -24   69.69    3.40
  -2  -7 -24   65.09    3.05
   2  -7 -24   76.86    5.30
   2  -7 -25    6.60    4.53
  -2  -7 -25    3.07    4.43
  -2   7 -25    6.50    3.86
   2   7 -25    5.41    4.12
   2   7  25    9.63    2.93
  -2  -7 -25    5.24    2.15
   2  -7 -25    8.17    2.53
  -2   7 -26   53.56    4.44
   2  -7 -26   46.56    5.12
  -2  -7 -26   55.31    5.13
   2   7 -26   51.22    4.68
   2   7  26   43.66    3.35
  -2  -7 -26   40.60    2.71
   2  -7 -26   40.06    3.04
  -2   7 -27    3.51    4.19
  -2  -7 -27    7.72    4.89
   2   7  27    0.93    2.88
  -2  -7 -27   -0.99    2.28
   2  -7 -27   -1.12    2.66
  -2   7  27   -3.44    2.39
   2  -7 -27    3.36    4.84
  -2  -7 -28    1.20    2.28
   2  -7 -28   -0.16    2.65
   2  -7 -28    2.82    4.85
  -2   7 -28   -1.49    4.45
  -2  -7 -28   13.88    5.01
  -2   7  28    0.75    2.24
   2   7  28    0.88    2.87
  -2  -7 -29   -0.29    2.39
   2  -7 -29    1.44    2.74
   2  -7 -29   -1.27    5.07
  -2   7 -29   -1.64    4.61
  -2  -7 -29   -3.31    5.09
   2   7  29    1.63    2.85
  -2   7  29   -1.74    2.17
   2   7  30   17.67    2.85
  -2  -7 -30   22.87    2.63
  -2  -7 -30   28.47    5.44
  -2   7 -30   36.58    4.96
   2  -7 -30   27.07    5.47
   2  -7 -30   16.58    3.01
  -2   7  30    8.11    1.71
  -2  -7 -31   -2.19    5.52
  -2   7 -31    5.98    5.07
   2  -7 -31   -0.99    5.38
   2  -7 -31   -3.30    2.96
  -2  -7 -31    0.26    2.59
  -2  -7 -32   17.05    5.77
  -2  -7 -32   15.24    2.76
   2  -7 -32   19.29    3.20
   2  -7 -32   20.01    5.73
  -2   7 -32   25.45    5.41
   2  -7 -33    4.38    3.31
  -2  -7 -33    5.17    2.85
   2  -7 -33   21.69    6.13
  -2   7 -33   18.10    5.68
  -2  -7 -33   10.67    6.05
   2  -7 -34   -4.90    3.47
  -2   7 -34   -9.60    5.94
  -2  -8   0  570.54   16.88
  -2   8   0  601.26   16.90
  -2   8   0  604.22   16.72
  -2  -8   1    3.32    1.70
  -2   8   1    2.86    1.70
   2  -8  -1    2.89    1.31
  -2   8   1    2.90    1.38
  -2   8  -1    3.57    1.17
  -2   8  -1    4.23    1.73
  -2  -8   2   29.12    2.09
  -2   8   2   32.52    2.07
  -2   8  -2   30.63    2.20
  -2   8   2   30.74    1.80
  -2   8  -2   27.31    1.46
  -2   8  -3   12.56    1.08
  -2   8  -3   10.78    1.97
  -2  -8   3    8.46    0.94
  -2   8   3   10.24    1.70
  -2  -8   3    8.58    2.00
  -2   8   4  932.37   26.08
  -2  -8   4  919.06   26.16
  -2   8  -4  927.33   26.21
  -2  -8   5  742.49   21.10
  -2   8   5  737.92   21.00
  -2  -8   6  433.44   12.66
  -2   8   6  429.63   12.56
  -2  -8   7  158.54    5.43
  -2   8   7  159.16    5.25
  -2   8   7  153.23    4.65
  -2   8   8 1067.17   31.05
  -2  -8   8 1144.59   31.54
  -2   8   8 1240.74   31.50
  -2   8   9   32.79    1.61
  -2   8  10    2.59    1.26
   2  -8 -10    0.85    2.48
  -2  -8 -10    1.09    2.66
   2  -8 -11   50.87    3.39
  -2  -8 -11   57.24    3.39
   2  -8 -12   -0.60    2.73
  -2  -8 -12   -3.95    2.83
  -2   8 -12    0.95    1.92
  -2  -8 -13   41.04    3.37
   2  -8 -13   44.72    3.33
  -2   8 -13   42.11    2.50
  -2   8 -14   15.84    2.14
   2  -8 -14   14.68    3.09
  -2   8 -14   15.41    1.86
  -2  -8 -14   12.82    3.19
  -2  -8 -15   10.64    3.26
   2  -8 -15   10.24    3.20
  -2   8 -15   15.99    2.02
   2  -8 -15   14.29    1.75
  -2   8 -15   16.60    2.18
  -2   8 -16    3.87    2.13
  -2  -8 -16    6.59    3.23
   2  -8 -16    0.71    1.78
   2  -8 -16    1.29    3.19
   2   8 -16    3.85    1.73
  -2   8 -16    3.26    2.18
   2   8 -16    3.19    2.21
   2  -8 -17    0.67    3.41
  -2  -8 -17   -1.04    1.22
   2  -8 -17   -1.32    1.80
  -2  -8 -17    2.72    3.40
  -2   8 -17    0.13    2.28
   2   8 -17    2.12    2.33
   2   8 -17    2.26    1.72
  -2   8 -17    0.02    2.16
  -2   8 -18    5.47    2.24
  -2  -8 -18    6.88    3.58
  -2   8 -18    6.81    2.39
   2   8 -18    5.81    1.68
   2   8 -18    4.95    2.61
   2  -8 -18    1.56    3.50
  -2  -8 -18    3.16    1.31
   2  -8 -18    3.53    1.92
   2   8 -19   -1.27    2.81
  -2  -8 -19   -5.24    3.81
  -2   8 -19   -0.43    2.65
   2  -8 -19   -1.81    2.02
  -2  -8 -19   -3.16    1.47
   2  -8 -19   -7.36    3.82
   2   8 -19    1.48    1.63
  -2   8 -19   -5.76    2.35
   2   8 -20   30.51    3.20
  -2  -8 -20   34.36    4.23
  -2   8 -20   28.13    3.10
  -2  -8 -20   24.19    1.79
   2  -8 -20   24.49    2.36
   2   8 -20   16.25    1.71
  -2   8 -20   23.07    2.52
   2  -8 -20   32.58    4.19
   2   8 -21   29.01    3.37
   2  -8 -21   23.91    2.37
  -2  -8 -21   17.25    1.74
  -2   8 -21   11.42    2.42
  -2  -8 -21   28.23    4.21
  -2   8 -21   25.01    3.09
   2  -8 -21   22.92    4.17
   2   8 -22    3.03    3.39
   2  -8 -22   -1.96    2.20
  -2  -8 -22   -0.42    1.65
  -2   8 -22   -4.47    2.34
   2  -8 -22   -3.33    4.12
  -2   8 -22    2.88    3.18
  -2  -8 -22    0.60    4.17
   2   8 -23   22.20    3.75
  -2  -8 -23   20.76    1.92
   2  -8 -23   19.64    2.41
   2  -8 -23   19.16    4.50
  -2  -8 -23   27.57    4.53
  -2   8 -23   20.60    3.56
  -2   8 -24    2.21    3.61
  -2  -8 -24   -0.86    4.50
  -2  -8 -24    5.66    1.82
   2  -8 -24    1.93    2.33
   2  -8 -24    0.45    4.52
  -2   8 -25   -5.36    3.86
  -2  -8 -25   -2.51    1.94
   2  -8 -25   -1.03    2.37
  -2  -8 -26   98.56    5.85
   2   8  26   65.93    4.02
  -2   8 -26   97.31    5.04
   2  -8 -26   89.32    5.74
   2  -8 -26   79.52    3.67
  -2  -8 -26   70.38    3.18
  -2  -8 -27   13.19    5.17
   2   8  27   11.16    3.19
  -2   8 -27   16.16    4.52
   2  -8 -27   17.37    5.07
  -2  -8 -27   11.49    2.19
   2  -8 -27   14.59    2.74
  -2  -8 -28   18.18    5.29
  -2   8  28    7.24    2.61
   2   8  28   13.27    3.14
  -2   8 -28   20.92    4.62
   2  -8 -28   16.26    5.23
   2  -8 -28   17.29    2.76
  -2  -8 -28   14.29    2.27
  -2  -8 -29   28.37    5.36
  -2   8  29   11.51    2.45
   2   8  29    8.93    3.04
   2  -8 -29   15.67    5.31
  -2   8 -29   20.14    4.73
  -2  -8 -29   14.41    2.32
   2  -8 -29   15.83    2.83
  -2  -8 -30   17.18    5.51
  -2   8  30   14.90    2.49
  -2  -8 -30   19.92    2.47
   2  -8 -30   18.15    2.99
   2   8  30   14.43    3.12
  -2   8 -30   20.48    4.94
   2  -8 -30   20.99    5.47
   2  -8 -31   -7.30    5.54
  -2   8 -31   12.73    5.12
  -2  -8 -31   16.32    5.67
   2  -8 -31    1.33    2.86
  -2  -8 -31    4.49    2.36
  -2  -8 -32   23.44    5.83
  -2   8 -32   13.44    5.37
   2  -8 -32   12.45    5.75
   2  -8 -32   16.59    3.12
  -2  -8 -32    9.33    2.49
  -2  -8 -33    2.27    2.56
   2  -8 -33    8.62    3.20
  -2  -8 -33    6.38    6.16
   2  -8 -33   -1.99    6.03
  -2   8 -33    8.23    5.56
  -2  -9   0   -1.65    2.15
  -2   9   0    2.19    1.98
  -2   9   1    2.80    1.61
  -2   9  -1   -4.53    2.29
  -2  -9  -1    0.26    1.54
  -2  -9   1    3.23    1.34
  -2   9   1   -2.25    2.19
  -2  -9   1    3.55    2.05
  -2   9  -1    2.61    1.39
   2  -9  -1   -0.60    1.60
  -2  -9   2    4.77    2.06
   2  -9  -2    1.44    1.69
  -2   9  -2    5.89    1.26
  -2   9   2    4.06    1.96
  -2  -9  -2    4.22    1.63
  -2   9  -2    4.80    2.12
  -2  -9   2    1.84    1.20
  -2   9   2    2.17    1.71
  -2   9   3   58.21    2.63
  -2  -9   3   60.04    2.01
  -2  -9   3   60.06    2.92
  -2   9  -3   62.24    2.94
  -2   9  -3   60.22    2.13
   2  -9  -3   58.50    2.63
  -2  -9  -3   60.70    2.67
  -2   9   4  102.80    3.75
  -2   9  -4  101.39    3.21
  -2   9  -4  116.30    4.05
  -2  -9   4  111.40    4.02
  -2   9  -5  122.37    4.45
  -2   9   5  114.35    4.18
  -2  -9   5  123.80    4.45
  -2   9   6    2.22    2.04
  -2  -9   6    4.05    2.35
  -2   9   7  250.11    7.86
  -2  -9   7  261.87    8.01
  -2   9   8  421.09   11.88
  -2  -9   8  416.83   12.46
  -2   9   8  416.62   12.34
  -2  -9   9   19.19    2.86
  -2   9   9   20.37    1.46
  -2  -9  10 1245.06   36.86
  -2   9  10 1321.59   36.32
   2  -9 -11  101.41    4.80
  -2   9  11  131.60    3.91
  -2  -9 -12  751.35   21.94
   2  -9 -12  765.20   21.89
  -2  -9 -13   24.85    3.18
   2  -9 -13   27.52    3.18
  -2  -9 -14  154.84    5.99
  -2   9 -14  161.54    5.02
   2  -9 -14  154.69    6.02
  -2   9 -14  166.95    5.34
  -2  -9 -15  301.66    9.49
  -2   9 -15  290.29    8.60
  -2   9 -15  296.86    8.76
   2  -9 -15  277.40    9.44
  -2   9 -16    7.54    2.34
  -2  -9 -16   10.72    3.48
  -2   9 -16    8.84    2.08
   2  -9 -16    9.83    3.38
   2  -9 -17  167.75    6.41
   2   9 -17  156.21    5.20
  -2   9 -17  162.98    5.43
  -2   9 -17  164.64    5.38
  -2  -9 -17  177.79    6.38
   2  -9 -18   18.10    3.84
   2   9 -18   16.46    2.11
  -2   9 -18   16.51    2.50
  -2   9 -18   16.96    2.56
  -2  -9 -18   17.44    3.76
   2  -9 -19  197.86    5.93
  -2   9 -19  181.61    6.15
   2  -9 -19  199.06    7.26
  -2  -9 -19  199.14    7.24
   2   9 -19  174.64    5.77
  -2   9 -19  199.91    6.27
   2  -9 -20   19.06    2.22
  -2   9 -20   13.68    2.62
   2   9 -20    9.20    1.98
   2  -9 -20    6.71    4.10
  -2   9 -20   15.09    2.89
  -2  -9 -20   15.70    4.11
   2  -9 -21    1.50    2.13
  -2   9 -21    4.00    3.03
   2  -9 -21    5.14    4.04
   2   9 -21   -2.50    1.83
  -2   9 -21   -0.48    2.51
  -2  -9 -21    4.40    4.17
   2  -9 -22   24.41    2.40
  -2  -9 -22   26.67    4.52
  -2   9 -22   30.68    3.38
   2  -9 -22   31.40    4.49
  -2   9 -22   16.97    2.57
   2  -9 -23   20.49    2.45
  -2  -9 -23   22.68    4.43
  -2   9 -23   19.16    3.55
   2  -9 -23   24.60    4.60
  -2   9 -23   16.73    2.54
  -2  -9 -24   60.97    5.21
   2  -9 -24   54.72    5.10
  -2   9 -24   55.78    4.11
   2  -9 -24   52.93    3.00
  -2  -9 -25   40.60    5.08
   2  -9 -25   38.20    5.05
  -2   9 -25   42.07    4.15
   2  -9 -25   25.84    2.65
  -2  -9 -25   19.45    2.01
  -2  -9 -26   52.34    5.71
   2  -9 -26   43.63    5.48
  -2   9 -26   52.42    4.74
   2  -9 -26   56.12    3.17
  -2  -9 -26   46.82    2.54
  -2  -9 -27   51.46    5.82
   2  -9 -27   57.17    5.84
  -2   9 -27   55.93    4.98
   2  -9 -27   24.45    3.03
  -2  -9 -27   21.44    2.38
  -2   9 -28   22.14    4.66
   2  -9 -28   14.81    5.37
  -2  -9 -28   18.93    5.44
   2   9  28    4.62    3.26
   2  -9 -28    9.11    2.76
  -2   9 -29    1.54    4.72
   2  -9 -29   -4.46    5.42
   2  -9 -29    3.43    2.63
  -2  -9 -29   -1.89    5.42
   2   9  29   -0.22    3.21
  -2   9  29   -3.34    2.73
  -2  -9 -30    5.62    5.60
   2  -9 -30    2.43    5.45
  -2   9 -30    3.49    4.87
   2  -9 -30    1.10    2.70
   2   9  30   -4.71    3.13
   2  -9 -31    0.37    2.72
  -2  -9 -31    1.45    5.54
  -2   9 -31   -3.39    4.98
   2  -9 -31   -3.09    5.66
   2  -9 -32    6.03    2.84
  -2   9 -32   14.28    5.33
  -2  -9 -32   11.03    5.88
   2  -9 -32    2.86    5.71
  -2  10   0 4307.84  122.86
  -2  10   0 4506.01  122.69
  -2 -10   0 4410.19  122.68
   2 -10  -1   -2.02    1.74
  -2  10   1    2.22    2.16
  -2 -10   1    2.76    2.12
  -2  10  -1    3.70    2.12
  -2  10  -2 1752.20   47.90
  -2  10   2 1653.02   47.88
  -2 -10   2 1723.89   47.90
  -2  10  -2 1686.78   47.60
  -2  10   2 1718.23   47.76
  -2 -10  -2 1758.84   47.77
  -2 -10   2 1678.00   47.56
   2 -10  -2 1756.37   47.72
  -2 -10   3   26.22    2.46
  -2 -10  -3   23.91    2.06
  -2  10   3   19.62    2.10
  -2 -10   3   24.09    1.30
   2 -10  -3   23.00    2.00
  -2  10  -3   22.36    1.50
  -2  10  -3   35.68    2.52
  -2 -10  -4    6.25    1.95
  -2  10   4    2.69    1.92
  -2  10  -4    3.29    1.15
  -2 -10   4    3.79    0.85
   2 -10  -4    3.64    1.89
  -2 -10   4    3.05    2.29
  -2  10  -4   17.15    2.38
  -2  10   5    1.95    2.04
  -2 -10  -5   -0.45    2.05
  -2  10  -5    2.18    1.01
  -2 -10   5    3.43    2.35
  -2  10   6   23.70    2.36
  -2 -10   6   22.65    2.69
  -2 -10   7   33.19    2.86
  -2  10   7   33.27    2.65
  -2  10   8   -2.27    2.32
  -2 -10   8   -1.15    2.65
  -2  10   8   -0.20    1.34
  -2  10   9   13.76    1.44
   2  10   9   13.40    0.94
  -2 -10   9   16.04    2.88
  -2  10   9   15.80    2.56
  -2  10  10    0.17    1.39
  -2 -10  10    1.50    2.90
  -2 -10  11   44.03    3.45
  -2  10  11   39.09    1.92
  -2  10  12    1.11    1.42
  -2  10 -13   40.55    1.94
  -2 -10 -13   35.89    3.49
   2 -10 -13   37.87    3.60
   2 -10 -14    2.69    3.30
  -2  10 -14    3.99    1.68
  -2 -10 -14    2.38    3.35
  -2  10 -14    2.49    2.36
   2 -10 -15   11.14    3.45
  -2 -10 -15   17.10    3.59
  -2  10 -15   12.71    1.97
  -2  10 -15   10.21    2.51
   2 -10 -16    2.92    3.70
  -2  10 -16    5.11    2.09
  -2 -10 -16    1.69    3.64
  -2  10 -16    4.53    2.56
   2 -10 -17   11.78    3.90
  -2  10 -17    4.34    2.63
  -2 -10 -17    4.62    3.84
  -2  10 -17   12.89    2.33
  -2  10 -18   13.32    2.51
   2 -10 -18    8.96    4.01
  -2  10 -18    4.91    2.68
  -2 -10 -18    5.09    4.03
   2  10 -18    4.21    2.26
   2 -10 -19   -1.55    4.15
  -2  10 -19    6.64    2.67
   2  10 -19    2.84    2.29
  -2 -10 -19    4.95    4.10
  -2  10 -19    4.60    2.70
  -2  10 -20   -2.96    2.66
  -2  10 -20    4.99    2.73
   2 -10 -20    6.62    4.00
  -2 -10 -20    3.39    4.17
   2  10 -20    2.01    2.15
  -2  10 -21    6.83    2.69
   2 -10 -21   -0.24    4.16
  -2  10 -21    8.05    2.96
   2  10 -21    7.69    2.09
  -2 -10 -21    5.03    4.22
  -2  10 -22   -4.30    3.16
  -2 -10 -22   -2.77    4.31
  -2  10 -22    3.36    2.75
   2 -10 -22    3.54    4.34
   2  10 -22   -0.79    2.00
   2 -10 -23    2.51    4.45
  -2  10 -23    1.67    3.32
  -2 -10 -23   -0.30    4.43
  -2  10 -23    1.02    2.59
   2  10 -23   -2.14    1.63
  -2  10 -24   30.28    3.84
   2 -10 -24   22.11    4.88
  -2  10 -24   38.78    2.91
  -2 -10 -24   24.59    4.90
   2 -10 -25   19.59    4.99
  -2  10 -25   23.17    4.10
  -2 -10 -25   16.61    5.12
   2 -10 -26  225.38    9.41
  -2  10 -26  256.93    8.66
  -2 -10 -26  233.29    9.60
   2 -10 -27  119.61    7.09
  -2  10 -27  132.14    6.24
  -2 -10 -27  124.78    7.14
   2 -10 -28   28.80    5.67
  -2  10 -28   38.81    4.87
  -2 -10 -28   29.63    5.77
  -2  10 -29  121.72    5.95
   2 -10 -29  111.05    6.74
   2  10  29   74.66    4.62
  -2 -10 -29  105.60    6.78
  -2  10 -30   14.27    4.86
   2 -10 -30    7.77    5.55
   2  10  30    5.77    3.37
  -2 -10 -30    7.04    5.73
  -2 -10 -31   -1.61    5.84
   2 -10 -31    4.90    5.69
  -2  10 -31    4.80    4.97
  -2 -10 -32    3.51    6.00
   2 -10 -32    2.22    5.91
  -2  11   0   -0.32    1.80
  -2 -11   0    0.44    1.74
  -2 -11   1   36.89    1.95
  -2  11  -1   36.29    2.06
  -2 -11  -1   37.26    2.26
  -2  11   1   39.12    2.33
  -2  11  -1   56.20    2.65
  -2 -11   1   41.54    2.72
   2 -11  -1   40.87    2.14
  -2  11   1   46.19    2.60
  -2  11   2   -4.45    2.17
  -2 -11  -2   -1.01    1.95
  -2  11  -2   -3.00    1.57
  -2  11  -2   -0.13    1.98
  -2 -11   2    1.64    2.30
  -2  11   2   -1.24    1.79
   2 -11  -2   -2.31    1.87
  -2 -11   3  159.84    4.35
  -2 -11   3  150.21    3.35
  -2  11  -3  148.77    3.49
  -2  11   3  141.65    4.06
  -2 -11  -3  148.17    4.04
   2 -11  -3  147.15    3.95
  -2  11  -4   98.89    3.21
  -2  11   4   98.18    3.80
  -2 -11  -4  100.47    3.86
   2 -11  -4   96.79    3.82
  -2 -11   4   99.91    3.04
  -2 -11   4  111.53    4.13
  -2  11  -5    9.16    1.18
  -2 -11  -5    9.71    2.21
  -2  11   5    8.25    2.22
  -2 -11   5    9.74    2.59
   2 -11  -5   10.03    2.21
  -2 -11  -6  111.79    4.32
  -2 -11   6  113.85    4.51
  -2  11   6  108.76    4.20
   2 -11  -6  113.47    4.28
  -2  11  -6  111.81    3.40
  -2 -11   7   19.34    2.86
  -2  11  -7   13.53    1.10
  -2 -11  -7   16.62    2.66
  -2  11   7   14.92    2.52
  -2 -11   8  308.51    9.39
  -2  11   8  292.67    9.24
  -2  11   9   15.45    1.58
  -2 -11   9   15.54    3.01
  -2 -11  10  507.55   13.98
  -2  11  10  501.10   13.20
   2  11  10  447.29   13.00
  -2 -11  11    0.67    3.11
  -2  11  11   -0.45    1.49
  -2 -11  12   67.75    4.11
  -2  11  12   69.48    2.64
  -2  11 -13    7.18    1.41
  -2 -11  13    8.66    3.35
   2 -11 -14  270.99    9.15
  -2  11 -14  281.86    8.11
  -2  11 -15   58.73    2.69
   2 -11 -15   59.08    4.35
  -2  11 -15   73.80    3.45
  -2 -11 -15   58.00    4.36
  -2  11 -16  723.41   20.46
   2 -11 -16  722.02   21.33
  -2  11 -16  723.85   20.73
  -2 -11 -16  732.83   21.34
  -2  11 -17   86.89    3.52
  -2 -11 -17   86.98    5.17
   2 -11 -17   84.30    5.25
  -2  11 -17   92.61    4.00
  -2 -11 -18  434.07   13.14
   2 -11 -18  418.62   13.09
  -2  11 -18  408.12   12.29
  -2  11 -18  407.84   12.09
  -2 -11 -19    4.74    4.17
  -2  11 -19    7.73    2.53
   2 -11 -19    2.97    4.22
   2  11 -19    3.42    2.44
  -2  11 -19    2.96    2.86
  -2 -11 -20   35.25    4.52
   2 -11 -20   30.96    4.44
  -2  11 -20   36.36    2.94
  -2  11 -20   29.56    3.05
   2  11 -20   28.66    2.70
  -2  11 -21    3.89    2.87
  -2 -11 -21    0.44    4.29
   2 -11 -21   -0.90    4.28
  -2  11 -21   -1.52    2.91
   2  11 -21   -1.54    2.33
   2  11 -22    1.20    2.28
  -2  11 -22   -1.08    2.83
  -2  11 -22    1.29    3.07
   2 -11 -22    5.84    4.46
  -2 -11 -22    1.10    4.35
   2 -11 -23   11.98    4.63
  -2  11 -23    9.75    3.35
   2  11 -23    0.06    2.17
  -2 -11 -23   11.50    4.66
  -2  11 -23    3.45    2.90
  -2 -11 -24   11.07    4.95
   2  11 -24    4.08    1.88
  -2  11 -24    8.93    2.77
  -2  11 -24   22.40    3.66
   2 -11 -24    9.41    4.82
  -2  11 -25   43.73    4.28
   2 -11 -25   35.21    5.49
  -2  11 -25   21.43    3.09
  -2 -11 -25   39.05    5.57
  -2  11 -26   35.38    4.59
   2 -11 -26   25.79    5.83
  -2 -11 -26   18.50    5.87
  -2  11 -27    8.56    4.47
   2 -11 -27   10.17    5.51
  -2 -11 -27   -0.52    5.55
  -2  11 -28   24.99    4.78
   2 -11 -28   16.46    5.80
  -2 -11 -28   21.71    5.93
  -2  11 -29  -10.95    4.76
  -2 -11 -29   -8.93    5.77
   2  11  30    9.86    3.61
  -2 -11 -30   11.36    5.85
   2 -11 -30   15.79    5.69
  -2  11 -30    9.48    4.80
   2 -11 -31   -7.24    5.82
  -2 -11 -31    0.51    5.93
  -2  12   0  413.72   11.87
  -2 -12   0  406.07   11.81
  -2 -12   1    8.70    2.44
  -2 -12   1    2.45    1.66
  -2 -12  -1    3.56    1.87
  -2  12  -1    1.25    1.81
  -2  12   1    2.40    2.08
   2 -12  -2  653.19   18.54
  -2 -12   2  690.16   18.80
  -2 -12   2  625.49   18.34
  -2 -12  -2  676.69   18.61
  -2  12   2  681.26   18.63
  -2  12  -2  631.32   18.43
   2 -12  -3   54.67    2.71
  -2 -12   3   53.43    3.18
  -2 -12   3   44.42    1.95
  -2  12  -3   43.05    2.19
  -2  12   3   48.05    2.80
  -2 -12  -3   46.15    2.78
  -2 -12   4  260.56    8.03
  -2  12  -4  264.00    7.34
  -2 -12   4  236.36    7.19
  -2 -12  -4  264.08    7.82
   2 -12  -4  250.25    7.79
  -2  12   4  263.52    7.79
  -2  12  -5   26.73    1.60
  -2 -12  -5   32.34    2.68
  -2  12   5   30.67    2.68
   2 -12  -5   28.27    2.58
  -2 -12   5   32.36    2.93
  -2 -12   6  110.38    4.38
   2 -12  -6  105.23    4.13
  -2  12   6  102.36    4.10
  -2  12  -6   97.41    3.18
  -2 -12  -6  106.39    4.23
  -2  12   7   40.70    2.93
  -2 -12   7   41.37    3.33
  -2 -12  -7   43.45    3.13
  -2  12  -7   41.16    1.64
   2 -12  -7   41.44    2.99
   2 -12  -8   30.16    3.05
  -2 -12  -8   30.73    3.05
  -2 -12   8   34.22    3.25
  -2 -12   9   72.86    4.04
  -2 -12  10    8.77    3.18
  -2  12  10   12.32    1.64
   2  12  10   10.33    1.10
  -2 -12  11   67.76    4.01
   2  12  11   52.97    1.85
  -2  12  11   55.84    2.34
  -2 -12  12    0.41    3.31
  -2  12  12    1.38    1.54
  -2  12 -12   -1.44    0.97
  -2 -12  13    8.27    3.51
  -2  12  13    4.86    1.57
  -2  12 -13    4.19    1.23
  -2  12 -14   20.10    1.55
  -2 -12  14   11.35    3.77
  -2  12 -15   38.37    2.14
  -2 -12  15   23.61    4.37
   2 -12 -16   -3.77    4.20
  -2 -12  16   -1.41    4.12
  -2  12 -16   -6.79    3.15
   2 -12 -17   37.03    4.69
  -2  12 -17   25.42    3.54
  -2 -12 -17   43.91    4.77
  -2  12 -17   50.66    2.68
   2 -12 -18   14.00    4.49
  -2  12 -18   26.95    2.55
  -2 -12 -18   23.01    4.53
  -2  12 -18   31.98    3.27
  -2  12 -19   65.95    3.21
   2 -12 -19   67.26    4.93
   2  12 -19   64.32    3.42
  -2 -12 -19   68.88    4.92
  -2  12 -19   62.63    3.75
  -2  12 -20    7.89    2.68
   2 -12 -20   12.73    4.40
   2  12 -20    3.54    2.62
  -2  12 -20   -1.47    3.14
  -2 -12 -20   11.75    4.43
   2  12 -21   31.00    2.86
  -2  12 -21   24.66    3.23
  -2 -12 -21   32.12    4.70
  -2  12 -21   34.55    3.06
   2 -12 -21   34.35    4.77
   2  12 -22   12.16    2.53
  -2  12 -22   15.32    3.16
  -2  12 -22    9.10    3.01
   2 -12 -22   13.70    4.59
  -2 -12 -22   13.41    4.55
  -2  12 -23   27.49    3.22
   2  12 -23   18.47    2.63
  -2 -12 -23   21.53    4.81
  -2  12 -23   29.94    3.43
   2 -12 -23   25.30    4.89
   2 -12 -24   49.24    5.31
  -2  12 -24   29.58    3.38
  -2 -12 -24   50.31    5.49
  -2  12 -24   49.53    3.85
   2  12 -24   27.40    2.66
  -2  12 -25  186.08    5.78
  -2  12 -25  142.89    4.89
  -2 -12 -25  170.76    7.24
   2 -12 -25  175.71    7.14
  -2 -12 -26   33.29    5.79
  -2  12 -26   33.18    4.29
  -2  12 -26   33.64    3.21
   2 -12 -26   32.74    5.66
  -2 -12 -27   97.07    6.71
  -2  12 -27  112.76    5.54
   2 -12 -27   98.23    6.71
  -2 -12 -28   10.28    5.71
  -2  12 -28    2.92    4.36
   2 -12 -28    1.89    5.56
   2 -12 -29   -0.31    5.61
  -2 -12 -29   -3.38    5.69
   2 -12 -30   -0.13    5.66
  -2 -12 -30    3.58    5.84
  -2 -13   0   -3.49    1.93
  -2  13   0   -3.48    2.16
  -2 -13   1    1.56    1.73
  -2  13   1   -0.15    2.14
  -2  13  -1   -1.08    1.93
  -2 -13  -1    1.68    2.00
  -2  13   2   21.60    2.35
   2 -13  -2   19.34    2.25
  -2 -13   2   20.80    1.73
  -2  13  -2   27.75    2.05
  -2 -13  -2   19.24    2.35
  -2 -13   2   27.99    2.97
  -2 -13   3    2.89    1.42
   2 -13  -3    4.19    2.19
  -2 -13   3    4.98    2.79
  -2  13   3    3.29    2.41
  -2 -13  -3    4.98    2.27
  -2  13  -3    2.27    1.74
  -2 -13   4  127.24    4.82
  -2  13   4  125.74    4.53
   2 -13  -4  124.52    4.48
  -2 -13   4  115.04    3.68
  -2 -13  -4  129.67    4.56
  -2  13  -4  115.77    3.91
  -2 -13  -5    1.87    2.62
  -2  13  -5   -0.59    1.48
  -2  13   5    0.11    2.50
  -2 -13   5   -0.36    2.92
   2 -13  -5   -0.54    2.47
  -2  13  -6   99.44    3.37
  -2 -13  -6  112.41    4.42
  -2  13   6  111.02    4.39
  -2 -13   6  102.94    4.65
   2 -13  -6  119.89    4.40
  -2  13  -7  100.47    3.34
  -2 -13  -7  120.94    4.60
   2 -13  -7  122.68    4.56
  -2 -13   7  124.22    4.80
  -2 -13  -8   19.91    3.06
   2 -13  -8   22.84    3.08
  -2 -13   8   22.45    3.34
  -2 -13  -9  208.56    6.98
  -2 -13   9  185.88    7.03
   2 -13  -9  205.15    6.91
  -2  13  10    2.38    1.72
  -2 -13  10    5.57    3.41
  -2 -13 -10    0.89    3.20
   2  13  11    5.06    1.08
  -2  13  11    5.25    1.64
  -2 -13  11    4.50    3.43
  -2 -13  12   14.97    3.61
  -2  13  12   15.94    1.71
  -2  13  13  121.72    3.90
  -2 -13  13  109.70    5.39
  -2 -13  14  136.22    6.02
  -2 -13  15  100.12    5.07
  -2  13 -15   83.92    2.81
  -2 -13  16   49.53    4.80
  -2  13 -16   42.05    2.16
  -2  13 -17  516.59   15.43
  -2 -13  17  575.10   16.83
   2 -13 -17  577.20   16.78
  -2  13 -17  585.63   15.90
  -2 -13  18    2.34    4.26
   2 -13 -18   -0.10    4.43
  -2  13 -18   -2.63    2.19
  -2 -13 -19   10.87    4.40
   2 -13 -19    7.30    4.43
  -2  13 -19   13.74    2.40
  -2 -13 -20   16.59    4.55
   2 -13 -20   13.83    4.63
  -2  13 -20   14.20    2.57
   2  13 -20   14.10    2.98
   2  13 -21   34.80    3.17
  -2  13 -21   35.99    2.98
   2 -13 -21   32.31    5.06
  -2  13 -21   51.84    3.59
  -2 -13 -21   33.25    4.89
  -2 -13 -22   15.31    4.80
   2  13 -22    9.18    2.78
  -2  13 -22   12.54    2.91
  -2  13 -22   -2.06    3.23
   2 -13 -22    0.22    4.58
   2  13 -23    3.81    2.69
   2 -13 -23    0.67    4.81
  -2  13 -23    5.27    3.00
  -2 -13 -23    2.52    4.83
   2  13 -24    3.51    2.67
   2 -13 -24   -2.95    5.07
  -2  13 -24    3.86    3.35
  -2 -13 -24   -3.34    5.23
  -2  13 -25   13.47    3.46
   2  13 -25   -0.87    2.63
  -2 -13 -25    7.74    5.54
   2 -13 -25    9.84    5.39
  -2  13 -25   11.77    3.63
  -2  13 -26   -1.33    3.09
   2  13 -26   -3.11    2.14
   2 -13 -26    4.19    5.33
  -2 -13 -26   -2.82    5.45
   2 -13 -27   -5.70    5.51
  -2  13 -27    8.13    3.05
  -2 -13 -27   -2.70    5.67
   2 -13 -28    3.77    5.60
  -2 -13 -28   -1.13    5.68
   2 -13 -29   -4.36    5.69
  -2 -13 -29    7.92    5.77
   2 -13 -30    4.44    5.88
  -2 -13 -30   12.37    6.09
  -2  14   0  483.20   13.50
  -2 -14   0  449.47   13.43
  -2 -14   1   12.91    2.83
  -2  14   1    6.53    2.37
  -2  14  -1    9.26    2.04
  -2 -14   1    8.08    1.86
  -2 -14  -1    4.35    2.10
  -2 -14   2  448.81   13.19
  -2 -14  -2  459.83   13.48
  -2  14   2  468.73   13.52
  -2 -14   2  477.31   13.79
   2 -14  -2  458.20   13.43
  -2  14  -2  477.49   13.33
  -2  14  -3  233.77    6.98
  -2 -14   3  229.44    6.81
  -2 -14   3  238.44    7.70
  -2 -14  -3  235.24    7.35
  -2  14   3  239.03    7.39
   2 -14  -3  221.35    7.25
  -2  14   4   29.01    2.89
  -2  14  -4   31.96    2.02
  -2 -14  -4   29.63    2.81
  -2 -14   4   33.54    3.33
  -2 -14   4   32.04    1.69
   2 -14  -4   32.80    2.80
  -2 -14   5  226.96    7.57
  -2 -14  -5  215.47    7.29
  -2  14  -5  225.01    6.63
   2 -14  -5  227.18    7.26
  -2 -14   6   17.11    3.24
  -2 -14  -6   13.19    2.94
  -2  14  -6   15.72    1.54
   2 -14  -6   12.38    2.75
  -2 -14  -7    7.29    2.87
  -2  14  -7    6.35    1.25
   2 -14  -7    8.03    2.91
  -2 -14   7   10.88    3.23
   2 -14  -8  146.90    5.52
  -2 -14   8  134.75    5.74
  -2 -14  -8  142.24    5.51
   2 -14  -9    3.43    3.37
  -2 -14   9   10.49    3.63
  -2 -14  -9    5.68    3.35
   2 -14 -10  333.60   10.08
  -2 -14 -10  325.21   10.08
  -2 -14  10  309.86   10.20
  -2  14  10  302.96    9.12
  -2 -14 -11    8.17    3.52
  -2 -14  11    8.43    3.65
   2  14  11   -0.61    1.30
   2 -14 -11    3.52    3.53
  -2  14  11    2.55    1.81
   2  14  12    4.05    1.11
  -2 -14  12    4.98    3.63
  -2 -14 -12    1.98    3.58
  -2  14  12    6.32    1.72
  -2  14  13    3.40    1.76
  -2 -14  13    3.24    3.67
  -2 -14  14   35.84    4.23
  -2  14  14   33.58    2.06
  -2 -14  15   -2.33    3.98
  -2 -14  16   12.62    4.52
  -2 -14  17   -0.97    4.44
  -2 -14  18    4.37    4.37
   2 -14 -19   34.96    4.84
  -2 -14  19   39.22    4.83
  -2 -14 -20   47.25    5.07
   2 -14 -20   48.65    5.08
  -2 -14  20   52.64    5.14
  -2 -14 -21    3.63    4.67
  -2 -14  21   -0.95    4.67
   2  14 -21    3.82    3.10
   2 -14 -21    5.12    4.68
   2 -14 -22    9.20    4.78
  -2 -14 -22   13.30    4.98
   2  14 -22    9.12    3.06
  -2 -14  22   12.30    4.83
   2  14 -23   14.97    3.09
  -2 -14 -23   23.25    5.20
   2 -14 -23   21.96    5.10
  -2 -14 -24   52.67    5.79
   2 -14 -24   45.45    5.65
   2  14 -24   39.24    3.49
   2  14 -25   27.97    3.04
  -2  14 -25   30.78    3.58
  -2 -14 -25   41.38    5.68
   2 -14 -25   45.29    5.69
  -2  14 -26    2.16    3.32
   2  14 -26    5.22    2.59
   2 -14 -26    8.78    5.45
  -2 -14 -26   14.46    5.50
  -2  14 -27   25.70    3.23
   2 -14 -27   24.76    5.79
   2  14 -27   11.37    2.17
  -2 -14 -27   32.01    5.89
   2 -14 -28   -8.34    5.69
  -2  14 -28   -1.18    2.93
  -2 -14 -28   -1.49    5.74
  -2 -14 -29   -9.13    5.99
   2 -14 -29    8.17    5.79
  -2 -15   0   25.35    2.27
  -2  15   0   24.89    2.37
  -2 -15  -1   -0.83    2.23
  -2 -15   1   -2.63    1.88
  -2  15   1    0.40    2.31
  -2  15  -1   -1.98    2.13
  -2  15   2    8.18    2.39
  -2  15  -2   11.52    2.05
  -2 -15   2    7.50    2.92
  -2 -15  -2    8.54    2.37
  -2 -15   2    8.68    1.82
   2 -15  -2    8.01    2.31
  -2  15  -3   -1.25    1.88
  -2 -15   3   -2.32    1.64
  -2 -15   3   -1.62    3.05
  -2 -15  -3    0.10    2.46
   2 -15  -3   -2.64    2.45
  -2  15  -4    1.33    1.76
  -2 -15   4    0.36    3.06
  -2 -15  -4    0.45    2.64
   2 -15  -4   -2.96    2.56
  -2 -15  -5   -1.23    2.88
   2 -15  -5   -0.54    3.00
  -2 -15   6   33.13    3.76
  -2 -15  -6   30.88    3.31
   2 -15  -6   30.01    3.42
  -2 -15  -7  276.52    9.04
   2 -15  -7  277.07    8.95
  -2 -15   7  280.72    9.23
  -2 -15   8    6.99    3.78
  -2 -15  -8    1.07    3.56
  -2 -15   9  409.20   12.78
   2 -15  -9  422.30   12.70
  -2 -15  -9  404.18   12.73
   2 -15 -10   -1.71    3.58
  -2 -15  10    5.32    3.80
  -2 -15 -10    0.49    3.67
   2 -15 -11  107.50    5.08
  -2 -15 -11  107.64    5.12
  -2 -15  11  109.58    5.26
  -2  15  11  109.26    3.68
   2  15  11   96.45    3.31
  -2 -15 -12    5.25    3.61
   2  15  12    8.22    1.27
  -2  15  12   12.36    1.89
   2 -15 -12   10.59    3.68
  -2 -15  12    7.02    3.77
   2 -15 -13   12.74    3.92
  -2 -15 -13   14.07    3.90
  -2 -15  13   15.05    3.83
  -2  15  13   16.35    1.91
  -2 -15  14    4.68    3.93
  -2  15  14    7.46    1.82
  -2 -15  15    9.59    4.08
  -2 -15  16   -2.07    4.21
  -2 -15  17   37.85    4.61
  -2 -15  18    8.86    4.39
  -2 -15  19    0.60    4.51
  -2 -15  20    1.73    4.78
  -2 -15 -21   -7.90    4.98
   2 -15 -21    3.62    4.82
  -2 -15  21    5.76    4.81
  -2 -15 -22    7.05    5.06
   2 -15 -22   19.10    5.14
   2  15 -22    3.60    3.30
  -2 -15  22   12.86    4.93
   2 -15 -23   32.55    5.43
  -2 -15 -23   26.91    5.33
  -2 -15  23   19.24    5.10
   2  15 -23   22.23    3.43
   2 -15 -24   20.50    5.47
  -2 -15  24   14.97    5.27
  -2 -15 -24   15.25    5.42
   2  15 -24   14.99    3.33
   2 -15 -25   12.87    5.49
   2  15 -25    8.01    3.07
  -2 -15  25   16.42    5.25
  -2 -15 -25   18.74    5.59
   2  15 -26    3.29    2.93
  -2 -15  26    5.98    5.14
   2 -15 -26    1.02    5.54
  -2 -15 -26    8.45    5.67
   2 -15 -27  -10.81    5.72
  -2 -15 -27    6.36    5.86
   2  15 -27   -6.88    2.64
  -2  15 -27   -1.45    3.24
   2 -15 -28    3.32    5.78
  -2 -15 -28    0.33    5.93
  -2  15 -28   14.67    3.21
  -2 -16   0   38.38    2.60
  -2 -16   1    3.10    2.03
  -2 -16  -1    3.56    2.33
  -2 -16   2  157.54    5.12
  -2 -16  -2  162.49    5.59
  -2 -16   2  169.61    6.10
  -2 -16   3  160.50    5.85
  -2  16   3  144.06    5.72
  -2 -16  -3  147.19    5.27
   2 -16  -3  149.70    5.26
  -2 -16   3  134.97    4.61
  -2  16  -3  152.78    5.86
  -2  16   4   12.34    3.34
  -2 -16   4    7.44    3.42
  -2  16  -4    6.66    3.49
  -2 -16  -4   -3.77    2.98
   2 -16  -4    1.98    2.91
  -2  16   5  631.51   19.27
   2 -16  -5  656.70   19.09
  -2 -16  -5  652.75   19.13
  -2 -16   5  692.51   19.45
  -2  16  -5  665.20   19.47
  -2 -16  -6  698.20   20.86
  -2  16   6  704.89   20.94
   2 -16  -6  712.85   20.84
  -2  16  -6  737.77   21.20
  -2 -16   6  742.24   21.07
  -2  16  -7  516.54   15.44
  -2 -16  -7  482.39   15.10
   2 -16  -7  491.51   15.09
  -2 -16   7  518.35   15.32
  -2 -16  -8  671.58   20.35
  -2 -16   8  699.18   20.50
   2 -16  -8  709.05   20.39
  -2 -16  -9   99.98    5.21
   2 -16  -9   90.40    5.17
  -2 -16   9  116.06    5.49
  -2 -16 -10   55.39    4.20
   2 -16 -10   47.48    4.22
  -2 -16  10   38.84    4.39
   2 -16 -11    2.56    3.74
  -2 -16 -11    1.26    3.68
  -2 -16  11   -3.11    3.81
  -2  16  11    3.64    1.99
   2  16  12    1.52    1.38
  -2  16  12    4.35    1.93
   2 -16 -12    4.00    3.73
  -2 -16  12    6.45    3.85
  -2 -16 -12    4.05    3.72
   2 -16 -13   -0.60    3.93
   2  16  13    0.72    1.26
  -2  16  13    0.39    1.85
  -2 -16  13    1.44    3.94
  -2 -16 -13    1.49    3.99
  -2  16  14   12.57    2.00
  -2 -16 -14   22.44    4.20
   2 -16 -14   17.99    4.22
  -2 -16  14   16.52    4.24
  -2 -16  15   -1.95    4.14
  -2  16  15    4.51    1.92
  -2 -16 -15    0.55    4.11
  -2 -16  16    0.37    4.23
  -2 -16  17   -1.97    4.28
  -2 -16  18   14.44    4.56
  -2 -16  19    6.56    4.63
  -2  16 -19    5.99    3.80
  -2 -16  20   54.98    5.45
  -2  16 -20   53.85    4.32
  -2  16 -21    2.98    3.73
  -2 -16  21   -8.71    4.99
   2 -16 -22   22.76    5.35
  -2  16 -22   22.47    4.02
  -2 -16  22   14.67    5.17
   2  16 -23   19.93    3.19
  -2 -16 -23  -13.20    5.59
  -2 -16  23   -4.48    5.17
   2 -16 -23    7.34    5.34
  -2 -16 -24    0.25    5.49
   2  16 -24    4.11    3.42
  -2 -16  24   -1.18    5.17
   2 -16 -24    5.37    5.39
  -2 -16  25   -2.16    5.37
   2  16 -25   -4.79    3.40
  -2 -16 -25    3.88    5.72
   2 -16 -25    6.98    5.57
   2  16 -26   -4.68    3.23
   2 -16 -26    8.23    5.84
  -2 -16 -26   11.99    6.03
   2 -16 -27   -1.01    5.80
  -2 -16 -27    0.34    5.90
   2  16 -27    5.43    3.01
  -2 -16 -28   -6.26    6.05
   2  16 -28   -4.26    2.64
   2 -16 -28    2.94    5.87
  -2  16 -29    4.31    3.26
  -2  17   0   72.68    4.22
  -2 -17   0   63.55    3.23
  -2  17   1    6.58    3.46
  -2 -17  -1   -0.68    2.42
  -2  17  -1    2.81    3.41
  -2 -17   1   -1.38    2.21
  -2  17  -2    4.01    3.58
  -2 -17   2    2.25    3.47
  -2 -17  -2    4.97    2.71
  -2  17   2    4.98    3.39
  -2 -17   2    0.91    2.05
  -2 -17   3   19.83    2.06
   2 -17  -3   27.06    2.92
  -2 -17  -3   19.87    3.02
  -2  17  -3   17.29    3.79
  -2  17   3   20.90    3.65
  -2 -17   3   23.24    3.76
  -2 -17  -4   94.31    4.43
  -2  17  -4   94.83    5.13
   2 -17  -4   89.62    4.29
  -2  17   4   92.19    4.81
  -2 -17   4  104.25    5.03
  -2 -17  -5   -2.11    3.44
  -2  17   5   -4.54    3.75
  -2 -17   5   -4.78    4.04
   2 -17  -5   -8.41    3.43
  -2  17  -5   -8.99    4.20
  -2 -17  -6  250.24    8.53
   2 -17  -6  244.42    8.45
  -2  17   6  244.54    8.64
  -2 -17   6  260.75    8.86
  -2  17  -6  260.21    9.05
  -2 -17   7  534.51   15.73
  -2  17  -7  533.20   15.92
   2 -17  -7  508.81   15.45
  -2 -17  -7  504.28   15.47
  -2  17   7  490.07   15.52
   2 -17  -8  159.44    6.75
  -2 -17   8  182.10    7.04
  -2 -17  -8  168.33    6.79
   2 -17  -9  361.70   11.84
  -2 -17   9  385.62   12.02
  -2 -17  -9  371.25   11.89
  -2 -17  10  159.71    6.56
   2 -17 -10  153.46    6.37
  -2 -17 -10  142.18    6.40
  -2 -17  11   26.78    4.28
   2 -17 -11   18.66    4.13
  -2 -17 -11   22.30    4.28
   2 -17 -12  141.40    6.12
  -2 -17 -12  142.67    6.19
  -2  17  12  133.02    4.40
   2  17  12  117.36    4.06
  -2 -17  12  137.48    6.15
  -2 -17 -13   17.63    4.32
  -2  17  13   19.75    2.14
   2  17  13   17.54    1.55
  -2 -17  13   21.03    4.33
   2 -17 -13   21.23    4.46
   2 -17 -14   38.47    4.67
  -2 -17 -14   37.05    4.62
  -2 -17  14   39.70    4.58
  -2  17  14   42.42    2.46
   2 -17 -15    2.25    4.33
  -2 -17  15   -3.89    4.26
  -2 -17 -15    0.68    4.44
  -2  17  15    4.46    2.03
   2 -17 -16    4.39    4.56
  -2 -17 -16    0.54    4.61
  -2 -17  16    5.28    4.38
  -2 -17 -17    2.00    4.74
  -2 -17  17    5.22    4.57
  -2 -17  18   16.15    4.94
  -2  17 -19   55.89    4.56
  -2 -17  19   64.42    5.60
  -2  17 -20   37.03    4.41
  -2 -17  20   34.09    5.29
  -2  17 -21    4.44    4.10
  -2 -17  21   12.40    5.07
  -2 -17  22   -8.17    5.25
  -2  17 -22   -7.18    4.12
  -2 -17  23    6.27    5.23
  -2  17 -23    0.83    4.09
   2 -17 -24   19.37    5.92
  -2 -17  24   13.70    5.45
  -2  17 -24   12.46    4.18
  -2 -17 -24   14.94    5.99
   2 -17 -25   -6.41    5.90
  -2 -17  25   -6.31    5.57
  -2 -17 -25   -8.38    6.13
  -2  17 -25   -5.53    4.04
  -2 -17 -26    1.37    6.07
   2 -17 -26    3.81    6.08
   2  17 -26   -8.42    3.47
   2 -17 -27   -1.25    5.93
  -2 -17 -27   10.92    6.20
   2  17 -27    8.80    3.35
   2  17 -28   -2.27    3.08
   2  17 -29   -2.93    2.71
  -2 -18   0  329.21   10.03
  -2  18   0  343.77   10.77
  -2 -18  -1    7.43    2.71
  -2 -18   1    4.15    2.40
  -2  18  -1    9.37    3.84
  -2  18   1    9.40    3.74
  -2  18  -2    5.61    3.89
  -2 -18   2    4.91    2.19
  -2  18   2    9.13    3.71
  -2 -18  -2    2.40    2.84
  -2  18  -3    3.42    3.97
  -2 -18   3    5.16    3.71
  -2  18   3    9.83    3.76
  -2 -18  -3   -0.53    2.94
  -2  18   4  102.20    5.18
  -2 -18   4  116.06    5.34
   2 -18  -4  101.76    4.54
  -2 -18  -4  100.91    4.67
  -2  18  -4  107.74    5.47
  -2  18   5   83.65    4.81
  -2 -18   5   90.21    5.10
   2 -18  -5   86.20    4.36
  -2 -18  -5   80.92    4.47
  -2  18  -5   93.83    5.21
  -2  18   6  216.54    7.80
  -2 -18   6  227.48    8.05
   2 -18  -6  217.32    7.57
  -2  18  -6  222.74    8.21
  -2 -18  -6  201.46    7.58
  -2 -18   7   92.55    5.31
   2 -18  -7   75.24    4.75
  -2  18   7   78.41    4.87
  -2  18  -7   87.27    5.70
  -2 -18  -7   72.39    4.86
  -2 -18   8  352.73   11.47
  -2 -18  -8  349.14   11.33
   2 -18  -8  341.86   11.22
  -2 -18   9  173.79    7.35
   2 -18  -9  171.77    7.21
  -2 -18  -9  183.51    7.23
   2 -18 -10   38.76    4.79
  -2 -18 -10   35.86    4.81
  -2 -18  10   45.87    4.99
   2 -18 -11  238.35    8.83
  -2 -18 -11  241.72    8.80
  -2 -18  11  225.68    8.84
   2 -18 -12   -5.40    4.74
  -2 -18 -12   -2.07    4.69
  -2 -18  12   -0.20    4.51
   2 -18 -13   73.23    5.22
  -2 -18  13   73.67    5.19
  -2  18  13   58.50    2.95
   2  18  13   50.97    2.39
  -2 -18 -13   75.23    5.23
   2 -18 -14   10.06    4.46
  -2  18  14   14.14    2.19
   2  18  14   15.23    1.46
  -2 -18 -14   20.66    4.53
  -2 -18  14   11.40    4.50
   2 -18 -15   -0.86    4.47
  -2 -18  15    1.97    4.50
  -2  18  15    1.90    2.04
  -2 -18 -15    7.28    4.56
  -2 -18 -16   17.19    4.89
   2 -18 -16   17.13    4.74
  -2 -18  16    8.46    4.71
  -2  18  16   11.73    2.14
   2 -18 -17   15.60    4.88
  -2 -18  17   -0.69    4.85
  -2 -18 -17    8.39    5.04
   2 -18 -18    1.41    5.15
  -2 -18  18   -3.47    4.87
  -2 -18 -18    1.42    5.16
  -2 -18  19   35.39    5.27
  -2 -18 -19   26.70    5.65
  -2  18 -20    1.86    4.24
  -2 -18  20    5.48    5.07
  -2  18 -21   17.89    4.36
  -2 -18  21   19.26    5.24
  -2  18 -22   15.25    4.30
  -2 -18  22   19.87    5.39
  -2  18 -23   -0.75    4.30
  -2 -18  23   -1.64    5.23
   2  18 -23    3.31    3.91
  -2  18 -24    0.63    4.29
  -2 -18  24    1.11    5.40
  -2  18 -25   47.03    4.69
   2 -18 -25   33.55    6.46
  -2 -18 -26   33.81    6.50
  -2  18 -26   28.88    4.42
   2 -18 -26   44.37    6.49
  -2  18 -27    2.88    4.11
   2  18 -27   27.77    3.49
   2  18 -28    3.58    3.30
  -2  19   0   57.71    4.55
  -2 -19   0   39.73    3.16
  -2  19  -1   -9.99    4.17
  -2  19   1   -7.85    4.16
  -2 -19  -1    2.87    2.87
  -2 -19   1   -0.06    2.52
  -2 -19   2    1.35    2.27
  -2  19  -2    0.81    4.02
  -2 -19  -2    5.84    2.94
  -2  19   2   -1.56    3.94
  -2  19  -3    5.29    4.07
  -2 -19   3    7.61    3.93
  -2  19   3    0.82    3.87
  -2 -19  -3    7.98    2.94
   2 -19  -4    1.83    3.06
  -2 -19   4   10.89    3.95
  -2  19  -4    2.92    4.02
  -2 -19  -4    6.38    3.13
  -2  19   4    3.19    3.75
  -2 -19  -5    3.18    3.36
  -2  19  -5    6.61    4.22
  -2  19   5    2.42    3.78
  -2 -19   5    2.52    4.01
   2 -19  -5    0.74    3.29
  -2 -19  -6   -0.72    3.50
   2 -19  -6   -1.43    3.46
  -2 -19   6    0.97    4.01
  -2  19   6    0.09    3.75
  -2  19  -6   -4.85    4.54
  -2 -19  -7   66.95    4.62
  -2  19   7   74.99    4.92
   2 -19  -7   73.81    4.58
  -2 -19   7   82.58    5.24
  -2  19  -7   77.81    5.56
  -2  19   8  131.49    6.02
  -2 -19  -8  129.15    5.96
   2 -19  -8  128.18    5.95
  -2 -19   8  135.67    6.36
  -2 -19  -9   12.07    4.18
   2 -19  -9   24.64    4.34
  -2 -19   9   25.89    4.65
  -2 -19 -10  359.73   11.67
  -2 -19  10  364.94   11.83
   2 -19 -10  344.65   11.65
  -2 -19 -12  258.38    9.40
  -2  19  12  255.38    7.87
   2 -19 -12  246.16    9.30
  -2 -19  12  266.56    9.36
  -2 -19 -13   29.22    4.87
  -2 -19  13   29.66    4.74
  -2  19  13   30.15    2.55
   2  19  13   33.59    2.01
   2 -19 -13   25.13    4.68
  -2 -19 -14   11.21    4.64
  -2  19  14    8.22    2.18
  -2 -19  14    8.49    4.51
   2 -19 -14    8.71    4.40
   2  19  14    8.68    1.58
  -2 -19  15   31.10    4.82
  -2 -19 -15   22.35    4.82
   2 -19 -15   20.94    4.86
  -2  19  15   23.45    2.33
  -2 -19  16    1.73    4.84
  -2 -19 -16    7.74    4.82
  -2  19  16    7.95    2.12
   2 -19 -16    3.80    4.76
  -2 -19  17   49.20    5.36
  -2 -19 -17   49.04    5.53
   2 -19 -17   57.38    5.61
   2 -19 -18   -0.06    5.30
  -2 -19 -18   -4.16    5.38
  -2 -19  18   -2.38    4.89
   2 -19 -19   17.10    5.62
  -2 -19  19   33.38    5.27
  -2 -19 -19   21.52    5.51
  -2 -19 -20  -11.03    5.48
   2 -19 -20   -6.73    5.51
  -2 -19  20    0.71    5.07
  -2  19 -20   -2.86    4.35
  -2 -19  21    9.32    5.18
  -2 -19 -21    2.83    5.61
  -2  19 -21   -7.30    4.54
  -2 -19  22    0.82    5.14
  -2  19 -22    3.61    4.45
  -2  19 -23   -2.81    4.43
  -2 -19  23    0.50    5.20
   2  19 -23   -1.74    3.99
  -2  19 -24  -10.79    4.66
   2  19 -24    3.71    4.02
   2  19 -25    9.27    4.15
  -2  19 -25   13.58    4.58
  -2  19 -26    1.00    4.31
  -2  19 -27   -4.41    4.32
  -2  19 -28    5.41    4.20
  -2  20   0  165.12    6.60
  -2 -20   0  151.16    5.55
  -2 -20   1   -4.92    2.61
  -2 -20  -1   -4.47    2.86
  -2  20   1   -2.49    4.13
  -2  20  -1   -1.54    4.03
  -2 -20  -2   66.09    3.79
  -2  20  -2   60.36    4.98
  -2  20   2   65.99    4.79
  -2  20   3   28.52    4.33
  -2 -20  -3   24.66    3.41
  -2  20  -3   28.00    4.60
  -2  20   4   56.36    4.77
  -2 -20   4   63.80    4.75
  -2 -20  -4   57.45    4.02
  -2  20  -4   53.33    5.00
  -2 -20   5  104.11    5.51
  -2  20   5   87.91    5.29
  -2 -20  -5   94.59    4.83
  -2  20  -5   98.32    5.71
   2 -20  -5   95.44    4.79
  -2 -20   6   27.36    4.35
  -2  20   6   22.75    4.23
  -2  20  -6   36.69    4.86
   2 -20  -6   26.98    3.73
  -2 -20  -6   30.12    3.86
  -2 -20  -7  104.30    5.34
   2 -20  -7  107.95    5.27
  -2 -20   7  113.33    5.71
  -2  20   7  106.60    5.59
  -2  20  -7  109.27    6.15
  -2  20   8   18.20    4.21
   2 -20  -8    4.27    3.96
  -2 -20  -8    7.45    3.96
  -2 -20   8   14.56    4.46
  -2 -20  -9   25.14    4.30
  -2 -20   9   40.25    4.71
   2 -20  -9   26.60    4.24
  -2  20   9   40.46    4.49
  -2 -20 -10    9.68    4.24
  -2 -20  10   13.72    4.56
   2 -20 -10    2.01    4.40
  -2 -20 -11   -3.39    4.37
   2 -20 -11  -10.45    4.41
  -2 -20  11   -3.26    4.52
  -2 -20  12    4.56    4.60
  -2 -20 -12    5.37    4.49
  -2  20  12   -0.11    2.54
   2 -20 -12    4.11    4.52
  -2  20  13   -0.58    2.40
  -2 -20  13   -2.43    4.58
  -2 -20 -13   -4.86    4.54
   2  20  13    1.05    1.86
   2 -20 -13  -11.61    4.62
  -2 -20  14   21.75    4.84
   2  20  14   11.02    1.74
  -2  20  14   11.69    2.33
  -2 -20 -14   11.36    4.74
   2 -20 -14   12.51    4.76
   2 -20 -15   -0.46    4.80
  -2 -20 -15   -1.81    4.99
  -2 -20  15   -2.73    4.76
  -2  20  15   -4.94    2.27
  -2 -20  16    0.59    4.99
  -2  20  16   -4.05    2.29
   2 -20 -16   -7.80    5.25
  -2 -20 -16   -9.32    5.25
  -2 -20  17   -2.80    5.11
  -2 -20 -17   -5.25    5.39
   2 -20 -17   -2.64    5.43
   2 -20 -18    3.03    5.45
  -2 -20 -18   12.98    5.49
  -2 -20  18    7.20    5.11
   2 -20 -19    0.32    5.52
  -2 -20 -19   15.04    5.56
  -2 -20  19   11.81    5.22
   2 -20 -20    7.31    5.59
  -2 -20  20    4.65    5.20
  -2 -20 -20    9.09    5.69
  -2  20 -21   16.53    4.66
   2 -20 -21   15.68    5.75
  -2 -20  21    8.94    5.28
  -2 -20 -21   16.32    5.82
  -2  20 -22   -5.16    4.57
   2 -20 -22   -0.35    5.80
  -2 -20  22   -1.83    5.27
  -2 -20 -22   -6.68    5.84
  -2  20 -23    3.81    4.61
   2  20 -23    6.17    4.26
  -2  20 -24   22.79    4.85
   2  20 -24   14.24    4.41
  -2  20 -25   16.89    4.80
   2  20 -25    6.88    4.22
   2  20 -26   10.54    4.20
  -2  20 -26   10.27    4.65
  -2  20 -27   29.62    4.71
   2  20 -27   23.07    4.25
  -2  20 -28   24.32    4.61
  -2 -21   0   41.31    3.38
  -2  21   0   51.64    4.93
  -2  21  -1   10.51    4.60
  -2 -21   1    8.79    2.84
  -2  21   1    3.87    4.36
  -2 -21  -1    9.07    3.08
  -2  21   2   -9.34    4.45
  -2  21  -2   -8.40    4.75
  -2  21   3   53.88    4.94
  -2 -21  -3   55.89    3.97
  -2  21  -3   49.16    5.26
  -2  21   4   35.05    4.51
  -2 -21   4   29.36    4.59
  -2  21  -4   29.30    4.73
  -2 -21  -4   23.81    3.73
  -2 -21  -5   -1.64    3.67
  -2 -21   5    1.33    4.38
  -2  21   5   -2.90    4.30
  -2  21  -5   -3.28    4.68
   2 -21  -6   10.86    3.75
  -2 -21   6    9.25    4.49
  -2  21   6   17.61    4.25
  -2 -21  -6    9.69    3.81
  -2  21  -6   10.95    4.87
   2 -21  -7   12.66    3.93
  -2 -21   7   11.78    4.56
  -2  21   7    2.69    4.16
  -2 -21  -7   10.13    4.01
  -2  21  -7   12.02    4.88
  -2 -21  -8   34.53    4.31
  -2 -21   8   30.50    4.75
  -2  21   8   29.23    4.52
   2 -21  -8   28.98    4.20
  -2 -21   9    3.89    4.58
  -2 -21  -9    1.25    4.29
   2 -21  -9   -2.56    4.29
  -2  21   9    7.03    4.20
  -2 -21 -10  187.96    7.64
  -2  21  10  196.38    7.59
   2 -21 -10  175.80    7.59
  -2 -21  10  189.28    7.79
   2 -21 -11   25.97    4.83
  -2 -21 -11   16.87    4.68
  -2 -21  11   33.44    4.97
  -2 -21  12   60.40    5.44
   2 -21 -12   68.06    5.31
  -2 -21 -12   61.81    5.27
  -2 -21 -13    6.01    4.79
  -2  21  13    5.68    2.59
   2  21  13    5.23    2.02
  -2 -21  13    1.19    4.80
   2 -21 -13    6.69    4.75
   2  21  14   66.69    2.88
  -2  21  14   77.91    3.46
  -2 -21  14   96.29    5.80
  -2 -21 -14   76.65    5.85
   2 -21 -14   90.43    5.83
  -2 -21  15   23.29    5.35
  -2 -21 -15   21.33    5.45
  -2  21  15   19.24    2.51
   2 -21 -15   20.70    5.42
   2  21  15   17.00    1.73
  -2  21  16  202.52    6.70
  -2 -21  16  244.89    9.06
  -2 -21 -16  218.69    9.29
   2 -21 -16  233.97    9.30
  -2 -21  17  143.41    7.30
  -2 -21 -17  129.70    7.64
   2 -21 -17  115.55    7.48
  -2 -21  18   85.53    6.48
  -2 -21 -18   91.65    6.93
   2 -21 -18   89.29    6.81
   2 -21 -19    3.28    5.75
  -2 -21 -19   -1.01    5.79
  -2 -21  19    4.08    5.41
   2 -21 -20   20.84    5.89
  -2 -21  20   14.58    5.40
  -2 -21 -20   13.45    5.93
   2 -21 -21   10.59    5.89
  -2  21 -21   -1.58    4.82
  -2 -21  21   -2.94    5.39
  -2 -21 -21    5.71    5.99
   2 -21 -22    6.38    5.96
  -2 -21 -22    0.14    6.06
  -2  21 -22   12.80    4.83
  -2 -21 -23    4.71    6.29
   2 -21 -23   11.18    6.28
  -2  21 -23    0.96    4.85
  -2  21 -24   -9.70    5.02
   2 -21 -24    3.33    6.44
  -2 -21 -24   -9.70    6.70
   2  21 -24    4.01    4.63
   2  21 -25   11.40    4.61
  -2  21 -25    3.00    4.93
  -2  21 -26   11.56    4.93
   2  21 -26    1.84    4.57
  -2  21 -27   -1.52    4.69
   2  21 -27   -7.92    4.32
  -2 -22   0  818.01   23.84
  -2  22   0  861.29   24.71
  -2  22  -1  -14.77    5.48
  -2  22   1   -7.53    5.22
  -2  22   2  661.52   19.99
  -2  22  -2  690.13   20.11
  -2 -22  -2  642.65   19.28
  -2  22  -3    0.10    4.92
  -2 -22  -3   -6.64    3.86
  -2  22   3   -0.70    4.74
  -2 -22  -4   23.85    3.90
  -2  22  -4   27.41    5.12
  -2  22   4   24.61    4.72
  -2 -22  -5   73.07    4.76
  -2 -22   5   80.46    5.56
  -2  22  -5   79.86    5.91
  -2  22   5   75.32    5.41
  -2 -22   6  111.80    6.06
  -2 -22  -6   95.73    5.49
  -2  22  -6  104.65    6.52
  -2  22   6   98.94    5.94
  -2 -22  -7  101.38    5.63
   2 -22  -7   99.61    5.59
  -2  22  -7  108.75    6.65
  -2 -22   7  114.29    6.10
  -2  22   7   99.61    5.84
  -2 -22   8   13.90    4.79
  -2  22   8   18.18    4.55
   2 -22  -8   12.43    4.27
  -2 -22  -8   13.57    4.35
  -2 -22   9   67.52    5.47
  -2  22   9   56.49    5.13
  -2 -22  -9   62.72    5.11
   2 -22  -9   59.86    4.98
  -2  22  10   -1.41    4.36
  -2 -22 -10    4.61    4.53
   2 -22 -10   -2.03    4.47
  -2 -22  10    2.94    4.73
  -2 -22  11    3.09    4.67
  -2  22  11    4.24    4.57
  -2 -22 -11    3.08    4.60
   2 -22 -11   -4.16    4.49
  -2 -22  12    5.09    4.90
   2 -22 -12   -7.44    4.71
  -2 -22 -12   -1.13    4.67
   2  22  13    9.99    2.15
  -2  22  13   10.06    2.71
   2 -22 -13    3.68    4.84
  -2 -22 -13   16.11    5.02
  -2 -22  13   11.49    5.02
  -2 -22  14   -2.27    5.28
  -2  22  14   -2.85    2.68
   2  22  14   -1.16    2.00
  -2 -22 -14   -4.31    5.35
   2 -22 -14   -2.18    5.30
  -2 -22  15    0.18    5.66
  -2 -22 -15   11.09    5.80
   2 -22 -15    6.87    5.74
  -2  22  15   -2.58    2.75
   2 -22 -16   -1.84    6.09
  -2 -22  16   -9.41    5.95
  -2 -22 -16    2.90    6.14
  -2 -22  17  -15.69    6.00
  -2 -22 -17   -8.23    6.28
   2 -22 -18    7.48    6.19
  -2 -22 -18   18.05    6.27
   2 -22 -19   15.28    5.96
  -2 -22  19   10.91    5.51
  -2 -22 -19    8.96    5.99
   2 -22 -20   14.66    6.08
  -2 -22 -20   10.10    6.15
  -2 -22  20    4.66    5.47
   2 -22 -21   -1.08    6.03
  -2 -22 -21    4.31    6.10
  -2  22 -21   -8.21    5.07
  -2 -22 -22    5.61    6.26
   2 -22 -22    6.77    6.11
  -2  22 -22   -1.22    5.02
  -2 -22 -23   -1.90    6.53
   2 -22 -23    1.80    6.30
  -2  22 -23    9.76    5.12
  -2  22 -24   16.40    5.17
   2  22 -24   13.13    4.88
  -2  22 -25   12.55    5.21
   2  22 -25    8.19    4.87
   2  22 -26   14.42    4.71
  -2  22 -26    5.68    5.13
  -2  22 -27   -0.52    4.97
  -2  23   0   -0.11    5.61
  -2 -23  -1    0.64    3.81
  -2  23   2    3.82    5.16
  -2 -23  -2   -1.84    3.83
  -2  23  -2    0.33    5.48
  -2 -23  -3   -2.69    3.78
  -2  23  -3   -3.04    5.22
  -2  23   3   -8.26    5.03
  -2 -23  -4   55.99    4.45
  -2  23   4   54.65    5.38
  -2  23  -4   70.16    5.82
  -2  23  -5   12.96    5.30
  -2  23   5    9.13    4.80
  -2 -23   5    6.92    5.01
  -2 -23  -5    0.63    4.09
  -2  23  -6   40.75    5.84
  -2 -23  -6   45.48    4.60
  -2  23   6   56.05    5.20
  -2 -23   6   41.79    5.32
  -2  23  -7    8.12    5.51
  -2  23   7   10.37    4.80
  -2 -23   7   18.09    4.96
  -2 -23  -7   10.70    4.31
   2 -23  -8   -1.92    4.27
  -2  23   8   -0.42    4.63
  -2 -23   8   -0.11    4.95
  -2 -23  -8   -4.90    4.41
   2 -23  -9    1.93    4.32
  -2 -23   9    8.06    4.89
  -2  23   9    0.21    4.58
  -2 -23  -9   -4.41    4.44
  -2  23  10    6.02    4.67
  -2 -23 -10   11.19    4.66
   2 -23 -10   18.41    4.62
  -2 -23  10   17.08    5.11
  -2  23  11   -2.75    4.63
  -2 -23  11   -2.74    4.88
   2 -23 -11    3.70    4.62
  -2 -23 -11   -1.96    4.79
  -2 -23  12   12.09    5.02
  -2 -23 -12    6.53    4.90
   2 -23 -12   10.90    4.91
  -2  23  12    6.94    4.78
  -2 -23 -13    7.28    5.22
   2 -23 -13    7.12    5.11
  -2 -23  13   -1.86    5.06
  -2  23  13    4.14    2.86
   2  23  13    3.31    2.27
  -2 -23  14   37.14    5.57
   2  23  14   27.99    2.40
   2 -23 -14   27.34    5.62
  -2 -23 -14   39.52    5.76
  -2  23  14   29.89    2.97
  -2  23  15  107.63    4.13
  -2 -23  15  132.99    6.90
   2  23  15   85.18    3.51
   2 -23 -15  117.01    7.10
  -2 -23 -15  120.56    7.21
  -2  23  16   37.02    2.92
  -2 -23  16   36.21    6.02
  -2 -23 -16   16.12    6.43
   2 -23 -16   16.77    6.27
  -2  23  17  245.85    7.84
  -2 -23 -17  290.01   10.86
  -2 -23  17  292.38   10.36
   2 -23 -17  268.39   10.67
   2 -23 -18   23.61    6.22
  -2 -23 -18    5.88    6.28
  -2 -23  18   27.11    5.72
  -2 -23 -19    3.39    6.16
   2 -23 -19    0.78    5.92
  -2 -23  19   -7.19    5.55
  -2 -23 -20   18.43    6.27
   2 -23 -20   15.48    6.27
   2 -23 -21   24.06    6.45
  -2 -23 -21   24.32    6.55
  -2  23 -22   -0.18    5.27
   2 -23 -22   -9.27    6.35
  -2 -23 -22  -13.28    6.58
  -2  23 -23    2.81    5.23
   2  23 -24   13.35    5.07
  -2  23 -24    6.96    5.29
   2  23 -25    4.71    4.94
  -2  23 -25    9.11    5.48
   2  23 -26   -4.22    4.82
  -2  23 -26    4.19    5.32
  -2  23 -27    2.82    5.24
  -2  24   0  360.26   12.45
  -2  24  -1   -3.44    5.31
  -2  24   1   -2.45    5.18
  -2  24  -2  165.89    7.67
  -2 -24  -2  145.44    6.22
  -2  24   2  172.67    7.60
  -2  24  -3    0.86    5.27
  -2  24   3   -4.95    4.91
  -2 -24  -3   -6.65    3.88
  -2  24  -4   -6.47    5.35
  -2 -24  -4   -2.28    3.93
  -2  24   4    0.88    4.86
  -2  24  -5   -1.62    5.33
  -2  24   5    3.22    4.77
  -2 -24  -5    2.01    4.03
  -2 -24   6    5.80    4.97
  -2  24   6  -11.58    4.85
  -2 -24  -6   -2.49    4.15
  -2  24  -6    4.05    5.42
  -2 -24   7   11.90    5.03
  -2  24   7   15.99    5.00
  -2 -24  -7    7.43    4.45
  -2  24  -7   10.61    5.57
  -2 -24   8    6.12    5.10
  -2  24   8   -4.22    4.80
  -2 -24  -8   -0.97    4.54
  -2  24   9    4.42    4.90
  -2 -24   9    8.64    5.04
  -2 -24  -9    1.43    4.54
   2 -24 -10    4.65    4.68
  -2 -24 -10    9.71    4.72
  -2 -24  10   -3.53    5.00
  -2  24  10    0.55    4.85
   2 -24 -11    1.81    4.77
  -2 -24 -11    8.13    4.85
  -2  24  11   -0.22    4.86
  -2 -24  11   -5.06    5.06
   2 -24 -12   -4.30    4.94
  -2 -24  12   -1.59    5.11
  -2  24  12    9.11    4.81
  -2 -24 -12   -0.12    5.01
  -2 -24 -13    8.01    5.18
  -2  24  13    4.07    2.94
  -2  24  13    0.51    5.02
   2 -24 -13   -9.95    5.26
  -2 -24  13   -0.43    5.15
  -2 -24 -14    2.38    5.43
   2 -24 -14   -3.07    5.55
  -2  24  14   -2.45    2.82
   2  24  14   -0.50    2.21
  -2 -24  14   11.06    5.36
  -2 -24 -15   -6.00    5.76
  -2 -24  15    0.96    5.52
   2 -24 -15   -1.75    5.59
  -2  24  15   -7.07    2.76
  -2 -24  16   -3.00    5.64
   2 -24 -16   10.57    6.03
  -2  24  16   -5.80    2.68
  -2 -24 -16   -5.77    6.10
  -2 -24  17   -5.48    5.62
  -2 -24 -17   -8.19    6.19
   2 -24 -17  -14.30    6.15
  -2 -24 -18   -5.34    6.13
   2 -24 -18   -9.10    6.12
  -2 -24 -19  -13.22    6.34
   2 -24 -19    1.46    6.17
  -2 -24 -20   -1.50    6.19
   2 -24 -20   -0.37    6.27
  -2 -24 -21    1.61    6.47
   2 -24 -21  -10.10    6.43
  -2  24 -22    3.24    5.41
  -2  24 -23   -5.94    5.57
   2  24 -24   11.18    5.18
  -2  24 -24    3.35    5.59
  -2  24 -25    1.20    5.57
   2  24 -25   -0.49    5.33
  -2  24 -26   14.98    5.65
  -2  25   0   -1.01    5.40
  -2  25  -1   -4.54    5.43
  -2  25   1    2.04    5.31
  -2  25  -2    8.14    5.31
  -2 -25  -2   -0.90    3.67
  -2  25   2    0.46    5.10
  -2  25  -3    6.23    5.38
  -2 -25  -3    3.73    3.85
  -2  25   3   -1.48    5.07
  -2  25  -4   41.75    5.89
  -2  25   4   37.60    5.54
  -2 -25  -4   32.48    4.37
  -2  25  -5   -2.40    5.88
  -2  25   5   -4.10    5.25
  -2 -25  -5   -2.22    4.33
  -2  25  -6   41.15    6.56
  -2  25   6   31.70    5.59
  -2 -25  -6   35.77    4.80
  -2 -25   7   30.04    5.75
  -2 -25  -7   28.04    5.01
  -2  25  -7   34.02    6.37
  -2  25   7   20.31    5.38
  -2  25   8   -2.39    5.28
  -2 -25  -8   -0.55    4.89
  -2 -25   8    1.62    5.39
  -2 -25  -9   22.31    5.12
  -2  25   9   28.05    5.41
  -2 -25   9   18.93    5.56
  -2 -25 -10   18.74    5.12
  -2 -25  10   19.35    5.45
  -2  25  10   15.92    5.19
  -2 -25 -11    3.71    5.01
  -2 -25  11    3.13    5.39
  -2  25  11   -5.29    5.08
   2 -25 -11    1.62    5.03
  -2 -25  12    2.90    5.29
   2 -25 -12   -2.35    5.20
  -2  25  12   -1.80    5.09
  -2 -25 -12    4.54    5.08
  -2 -25  13   11.28    5.46
  -2 -25 -13    1.51    5.41
   2 -25 -13    5.47    5.49
  -2  25  13    2.68    5.18
  -2  25  13    5.64    3.12
   2 -25 -14   19.78    5.74
   2  25  14    9.02    2.43
  -2  25  14   21.06    5.38
  -2  25  14   17.30    3.08
  -2 -25  14   20.47    5.58
  -2 -25 -14    8.29    5.66
  -2 -25 -15    5.40    5.84
   2  25  15    2.73    2.10
  -2  25  15    5.95    2.76
  -2  25  15    8.81    5.52
   2 -25 -15   -5.37    5.98
  -2 -25  15    7.21    5.53
  -2  25  16   30.11    2.84
  -2 -25  16   31.53    5.96
  -2 -25 -16   40.06    6.19
   2 -25 -16   42.46    6.28
   2  25  16   18.89    1.75
  -2 -25 -17   -3.80    6.12
   2 -25 -17    1.29    6.05
  -2  25  17    1.52    2.52
  -2 -25 -18   10.27    6.32
   2 -25 -18   15.37    6.23
  -2 -25 -19   17.11    6.50
   2 -25 -19    9.37    6.37
  -2 -25 -20   -8.67    6.64
   2 -25 -20   -5.34    6.53
  -2 -25 -21    5.77    6.67
  -2  25 -22    0.40    5.66
  -2  25 -23    0.45    5.80
  -2  25 -24   -7.60    5.72
   2  25 -24    1.05    5.35
   2  25 -25    5.95    5.45
  -2  25 -25    7.41    5.73
  -2  25 -26   -4.02    5.80
  -2  26   0   12.75    5.56
  -2  26  -1    1.87    5.57
  -2  26   1    4.14    5.40
  -2  26  -2   15.26    5.71
  -2  26   2   14.35    5.49
  -2  26  -3   35.02    6.07
  -2 -26  -3   30.96    4.24
  -2  26   3   30.11    5.81
  -2 -26  -4    5.58    4.28
  -2  26   4    8.01    5.55
  -2  26  -4   15.77    6.04
  -2  26  -5   72.50    7.10
  -2 -26  -5   56.04    5.20
  -2  26   5   80.97    6.21
  -2  26  -6  102.44    7.60
  -2 -26  -6   93.24    5.99
  -2  26   6  103.38    6.98
  -2  26  -7   37.82    6.91
  -2  26   7   28.15    5.92
  -2 -26  -7   26.28    5.29
  -2 -26   7   39.43    6.24
  -2  26   8   80.94    6.49
  -2 -26  -8   81.00    6.15
  -2 -26   8   85.96    6.86
  -2  26   9   10.29    5.56
  -2 -26  -9   -2.88    5.34
  -2 -26   9   14.91    5.74
  -2 -26 -10    5.53    5.27
  -2  26  10   -0.24    5.41
  -2 -26  10   -2.67    5.65
  -2 -26 -11   14.02    5.47
  -2 -26  11   23.88    5.81
  -2  26  11   18.67    5.46
  -2 -26 -12   -4.26    5.67
  -2 -26  12   -1.89    5.58
  -2  26  12   -1.50    5.48
  -2 -26 -13   15.02    5.77
  -2  26  13   18.57    5.63
  -2 -26  13   16.09    5.70
  -2  26  13   17.67    3.42
   2 -26 -14   -1.11    5.76
  -2  26  14    1.68    3.11
   2  26  14   -3.07    2.49
  -2  26  14   -0.18    5.47
  -2 -26  14    2.66    5.56
  -2 -26 -14    0.61    5.84
   2 -26 -15    6.59    5.92
  -2  26  15    4.52    5.57
  -2 -26 -15    3.43    5.97
  -2  26  15    6.06    2.81
   2  26  15   -2.38    2.19
  -2  26  16    2.27    5.52
   2 -26 -16   -1.83    5.86
  -2  26  16   -3.63    2.74
  -2 -26 -16   -4.90    6.16
   2 -26 -17   -5.60    6.13
  -2 -26 -17  -11.02    6.40
   2 -26 -18    9.52    6.45
  -2 -26 -18  -11.62    6.64
   2 -26 -19   -8.40    6.58
  -2 -26 -19   -5.41    6.67
  -2 -26 -20    3.14    6.98
  -2  26 -22   -6.48    5.95
  -2  26 -23    4.67    6.00
  -2  26 -24   -3.30    5.90
  -2  26 -25   11.44    5.96
  -2  27   0    0.19    5.77
  -2  27  -1    2.19    5.74
  -2  27   1    2.87    5.80
  -2  27   2    2.45    5.58
  -2  27  -2   -1.73    5.75
  -2  27  -3   18.24    5.97
  -2  27   3   11.83    5.60
  -2  27  -4    3.07    6.05
  -2  27   4   -1.10    5.49
  -2  27  -5   -2.33    6.31
  -2  27   5    0.50    5.62
  -2 -27  -5   -1.47    4.46
  -2  27   6    1.72    5.73
  -2 -27  -6    1.90    4.83
  -2  27  -6   11.63    6.64
  -2  27   7   78.47    6.83
  -2  27  -7   96.18    7.78
  -2 -27  -7   75.60    6.08
  -2 -27   8   84.15    7.02
  -2 -27  -8   54.56    6.17
  -2  27   8   57.42    6.55
  -2 -27   9   87.56    6.99
  -2 -27  -9   67.88    6.50
  -2  27   9   77.10    6.84
  -2 -27  10  175.99    8.48
  -2  27  10  159.10    8.22
  -2 -27 -10  139.57    8.02
  -2 -27 -11    0.37    6.02
  -2  27  11    8.13    5.90
  -2 -27  11   -3.78    6.13
  -2 -27 -12  112.53    7.37
  -2  27  12  117.49    7.41
  -2 -27  12  127.36    7.59
  -2  27  13   -0.96    3.44
  -2 -27 -13    4.07    5.94
  -2  27  13   -4.27    5.66
  -2  27  14    8.99    3.26
  -2  27  14    8.83    5.61
  -2 -27 -14   -0.07    5.91
  -2  27  15   -2.76    5.61
  -2  27  15   -0.10    3.00
  -2 -27 -15   10.64    6.14
  -2  27  16   23.49    5.81
  -2 -27 -16   18.29    6.51
  -2 -27 -17    8.73    6.56
   2 -27 -18   19.84    6.75
  -2 -27 -18   23.31    6.94
   2 -27 -19   16.93    6.95
  -2 -27 -19   19.38    7.13
  -2  27 -22    1.19    6.11
  -2  27 -23  -12.74    6.35
  -2  27 -24   -1.71    6.17
  -2  28   0    4.80    5.87
  -2  28   1    0.40    5.86
  -2  28  -1    1.99    5.88
  -2  28   2    3.07    5.74
  -2  28  -2    4.14    6.02
  -2  28   3    3.68    5.70
  -2  28  -3    9.10    6.18
  -2  28   4    3.56    5.58
  -2  28  -4   -4.22    6.18
  -2  28   5    3.54    5.64
  -2  28  -5   -3.13    6.44
  -2 -28  -6   39.10    5.22
  -2  28   6   38.29    6.23
  -2  28  -6   42.93    7.14
  -2  28  -7   52.99    7.50
  -2 -28  -7   28.53    5.64
  -2  28   7   54.75    6.50
  -2 -28  -8  100.73    6.80
  -2  28   8   99.65    7.37
  -2 -28  -9   49.19    6.26
  -2  28   9   56.67    6.73
  -2 -28   9   41.07    6.85
  -2  28  10   35.14    6.39
  -2 -28 -10   22.60    6.06
  -2 -28 -11   29.48    6.07
  -2  28  11   26.32    6.27
  -2  28  12   -1.03    5.60
  -2 -28 -12   -5.73    5.93
  -2  28  13   -2.50    3.52
  -2  28  13   -2.69    5.67
  -2 -28 -13    0.07    5.80
  -2  28  14   -9.13    5.69
  -2 -28 -14    3.54    6.01
  -2 -28 -15    5.58    6.20
  -2 -28 -16   -4.63    6.58
  -2 -28 -17   13.39    6.80
  -2 -28 -18   -6.93    6.99
  -2  28 -22    0.68    6.42
  -2  28 -23    5.91    6.52
  -2  28 -24   -2.12    6.43
  -2  29   0    3.03    6.24
  -2  29  -1    3.28    6.24
  -2  29   1    3.93    6.13
  -2  29   2   10.78    6.16
  -2  29  -2   11.04    6.26
  -2  29  -3    8.43    6.39
  -2  29   3   11.36    6.01
  -2  29  -4   -2.45    6.50
  -2  29   4   11.02    6.02
  -2  29  -5   14.13    6.78
  -2  29   5    7.43    6.12
  -2  29  -6    4.14    7.13
  -2  29   6   -3.37    6.21
  -2  29  -7   33.34    7.50
  -2  29   7   21.44    6.43
  -2  29   8   -4.87    6.32
  -2 -29  -8   -9.32    5.62
  -2  29   9   78.86    7.01
  -2 -29  -9   67.59    6.43
  -2  29  10   -2.24    6.07
  -2 -29 -10  -13.32    5.97
  -2  29  11   20.75    6.20
  -2 -29 -11   26.76    6.02
  -2 -29 -12    2.04    5.95
  -2 -29 -13    4.42    5.97
  -2 -29 -14   -0.64    6.12
  -2 -29 -15    1.56    6.36
  -2 -29 -16    0.08    6.37
  -2 -29 -17    0.40    6.61
  -2  29 -22   18.62    6.71
  -2  29 -23    2.37    6.69
  -2  30   0    3.89    6.32
  -2  30   1  -14.57    6.52
  -2  30  -1    2.69    6.47
  -2  30   2    6.78    6.23
  -2  30  -2    5.06    6.52
  -2  30   3    9.16    6.24
  -2  30  -3    0.44    6.60
  -2  30   4   14.41    6.22
  -2  30  -4   13.80    6.73
  -2  30   5    2.65    6.02
  -2  30  -5    7.85    6.81
  -2  30   6    7.64    6.13
  -2  30  -6   11.12    7.10
  -2  30   7    3.88    6.14
  -2  30   8   33.12    6.54
  -2 -30  -9   -9.89    5.71
  -2 -30 -10   14.45    5.95
  -2 -30 -11   -0.06    5.89
  -2 -30 -12    4.09    6.06
  -2 -30 -13    7.29    6.08
  -2 -30 -14   15.56    6.42
  -2 -30 -15    3.02    6.41
  -2 -30 -16   -3.76    6.70
  -2  30 -22    7.04    6.75
  -2  31   0   10.10    6.85
  -2  31  -1  -10.68    6.90
  -2  31   2   -3.22    6.57
  -2  31  -2  -10.15    6.90
  -2  31   3   -6.31    6.61
  -2 -31 -12    1.96    6.04
  -2 -31 -13   14.89    6.36
  -2 -31 -14   -2.13    6.38
  -2 -31 -15    5.97    6.67
  -3   0   2  136.59    1.30
   3   0   2    4.97    0.97
   3   0   3  136.96    4.01
   3   0   4  391.87   11.05
   3   0   5  106.31    3.25
   3   0  -6   18.87    1.30
   3   0   6   17.33    1.17
   3   0  -7   67.53    2.35
   3   0   7   55.59    2.21
   3   0  -8  141.30    4.45
   3   0   8  141.87    4.36
   3   0  -9  104.97    3.51
   3   0   9   94.86    3.26
   3   0 -10   97.36    3.58
   3   0  10  100.65    3.32
  -3   0  10   97.23    3.49
  -3   0  11 1673.06   47.75
   3   0 -11 1706.23   47.80
   3   0  11 1741.17   47.65
   3   0 -12   15.13    2.24
  -3   0  12   13.67    2.02
   3   0  12   15.94    1.69
   3   0 -13 1103.76   31.80
  -3   0  13 1125.73   31.74
   3   0  13 1143.61   31.56
   3   0 -14 1209.73   35.37
   3   0  14 1283.01   35.12
   3   0 -15  312.13   10.18
   3   0  15  348.25    9.79
   3   0 -16 1054.92   30.99
   3   0  16 1113.32   30.64
  -3   0 -17  876.61   26.37
   3   0 -17  908.90   26.49
   3   0  17  963.82   26.06
  -3   0 -18 1296.28   38.39
   3   0 -18 1350.99   38.48
   3   0  18 1397.87   38.04
   3   0  19  469.07   13.00
  -3   0 -19  423.73   13.52
   3   0 -19  441.46   13.62
   3   0  20  438.70   12.76
  -3   0 -20  445.60   13.40
   3   0 -20  454.48   13.47
   3   0  21    5.71    2.04
   3   0 -21    4.51    3.48
  -3   0 -21    7.09    3.50
   3   0  22   -0.27    1.99
   3   0 -22    0.96    3.69
  -3   0 -22   -3.91    3.43
   3   0  23  156.97    5.11
  -3   0 -23  164.67    6.38
   3   0 -23  162.40    6.46
  -3   0 -24    9.79    3.92
   3   0 -24    8.35    4.18
  -3   0 -25  246.81    8.72
   3   0 -25  246.96    8.97
  -3   0 -26  130.69    6.35
   3   0 -26  125.90    6.59
  -3   0 -27   87.52    5.68
   3   0 -27   92.06    6.04
  -3   0 -28    9.40    4.72
   3   0 -28   12.54    5.06
  -3   0 -29    5.83    4.70
   3   0 -29    9.64    4.98
  -3   0 -30   -0.86    4.75
   3   0 -30    5.39    4.98
  -3   0 -31   29.16    5.24
   3   0 -31   30.30    5.52
  -3   0 -32   -9.80    5.41
   3   0 -32   -4.46    5.54
  -3   0 -33   -3.33    5.49
   3   0 -33   10.32    5.73
  -3   0 -34   15.88    5.75
  -3   0 -35   -0.39    5.85
   3   0 -35    3.74    4.32
  -3   0 -36   12.32    5.99
   3   0 -36   -7.69    4.56
  -3   0 -37    9.31    6.29
   3  -1   2   16.35    0.61
  -3   1   2   19.39    0.59
   3  -1   3  349.10   10.38
  -3   1   3  381.61   10.36
  -3   1   3  371.96   10.32
   3  -1   4    6.89    0.76
   3  -1   5  750.02   20.97
   3  -1  -6   40.24    1.73
   3  -1   6   34.26    1.50
   3  -1   7   15.72    1.20
  -3   1  -7   18.22    1.22
   3  -1  -7   21.65    1.62
   3   1  -7   19.32    1.36
   3   1  -8   62.12    2.23
   3  -1   8   57.25    1.99
   3  -1  -8   58.85    2.38
   3   1   8   49.39    2.15
  -3   1  -8   39.22    2.07
  -3  -1   8   55.32    2.13
  -3   1  -9   15.63    1.40
  -3  -1   9   19.96    1.63
   3  -1  -9   22.60    1.90
   3   1  -9   20.88    1.74
   3  -1   9   21.34    1.36
   3   1   9   30.73    1.67
  -3  -1  10   12.24    1.70
   3  -1  10   10.57    1.29
   3   1  10   11.23    1.47
   3   1 -10   13.26    1.84
   3  -1 -10   11.16    1.93
   3   1  11    1.74    1.50
   3  -1  11    2.70    1.34
  -3   1  11    0.69    2.02
  -3  -1  11    1.20    1.84
   3   1 -11   -0.28    1.95
   3  -1 -11    3.47    2.12
   3   1  12   71.84    2.85
   3  -1  12   69.92    2.73
  -3   1  12   84.75    3.29
  -3  -1  12   80.01    3.16
   3   1 -12   81.18    3.24
   3  -1 -12   77.98    3.39
   3   1  13   84.71    3.57
   3  -1  13   92.75    3.51
   3   1 -13  134.15    4.12
   3  -1 -13  115.10    4.27
  -3   1  13  120.86    4.10
   3   1  14   65.22    2.90
   3   1 -14   80.50    3.54
   3  -1 -14   78.88    3.73
   3  -1  14   65.38    2.73
   3   1  15   52.48    3.08
   3  -1  15   68.74    2.88
   3  -1 -15   95.72    4.06
   3   1 -15   98.32    3.91
   3   1  16   30.44    2.66
   3  -1  16   36.55    2.38
   3   1 -16   60.95    3.56
   3  -1 -16   63.48    3.66
  -3  -1 -16   59.97    3.58
   3   1  17   27.40    2.69
   3   1 -17   53.16    3.75
   3  -1 -17   56.16    3.87
   3  -1  17   40.28    2.45
  -3   1 -17   46.96    3.45
  -3  -1 -17   55.14    3.66
   3   1  18   29.01    2.61
  -3   1 -18   37.16    3.52
  -3  -1 -18   47.79    3.74
   3  -1 -18   42.83    3.90
   3   1 -18   42.77    3.82
   3  -1  18   40.33    2.40
   3   1  19   39.29    2.70
  -3  -1 -19   51.71    3.86
  -3   1 -19   52.84    3.70
   3  -1 -19   48.55    3.97
   3   1 -19   52.67    3.96
   3  -1  19   43.81    2.44
  -3   1 -20    0.60    3.24
  -3  -1 -20    1.24    3.38
   3  -1 -20    0.29    3.55
   3   1 -20   -0.72    3.36
   3   1  20    2.70    2.14
   3  -1  20    0.03    1.83
   3   1 -21    7.28    3.50
   3  -1 -21    8.55    3.60
  -3   1 -21    4.37    3.29
  -3  -1 -21    7.32    3.54
   3   1  21    6.46    2.14
   3  -1  21    9.94    1.92
   3   1  22   32.63    2.47
  -3  -1 -22   29.75    3.78
  -3   1 -22   35.36    3.77
   3  -1 -22   39.05    3.96
   3   1 -22   38.72    3.89
   3   1  23    0.32    2.13
  -3   1 -23   -3.47    3.68
  -3  -1 -23   -1.35    3.74
   3   1 -23   -8.55    3.85
   3  -1 -23   -0.49    3.94
   3   1  24   57.66    2.79
   3   1 -24   51.97    4.57
   3  -1 -24   49.11    4.58
  -3   1 -24   41.72    4.32
  -3  -1 -24   45.24    4.50
   3   1  25  130.93    4.58
   3   1 -25  137.44    6.36
   3  -1 -25  144.53    6.47
  -3  -1 -25  130.32    6.12
  -3   1 -25  132.91    6.12
   3   1  26  112.89    4.13
   3   1 -26  121.44    6.34
  -3   1 -26  112.97    5.96
  -3  -1 -26  124.33    6.06
   3  -1 -26  122.70    6.31
   3   1 -27  175.62    7.48
   3  -1 -27  175.17    7.52
  -3   1 -27  164.03    7.08
  -3  -1 -27  172.16    7.29
   3  -1 -28  149.40    7.06
   3   1 -28  156.22    7.03
  -3   1 -28  147.73    6.75
  -3  -1 -28  133.26    6.82
   3   1 -29    1.03    4.88
  -3  -1 -29   -7.25    4.85
  -3   1 -29   -3.14    4.69
   3  -1 -29    0.55    4.83
   3   1 -30   14.84    5.08
   3  -1 -30    9.63    5.07
  -3   1 -30    8.66    4.87
  -3  -1 -30    8.64    4.92
   3   1 -31   -4.24    5.21
   3  -1 -31    2.69    5.28
  -3   1 -31   -1.11    5.01
  -3  -1 -31    1.91    5.05
   3  -1 -32   16.18    4.00
   3  -1 -32   16.15    5.62
   3   1 -32   26.27    5.60
  -3  -1 -32   27.38    5.48
  -3   1 -32   27.59    5.44
   3  -1 -33    6.44    4.12
   3  -1 -33    3.62    5.64
  -3   1 -33   10.96    5.54
  -3  -1 -33   -1.67    5.50
   3  -1 -34    6.86    4.22
   3  -1 -34   11.75    5.79
  -3  -1 -34   11.54    5.77
  -3   1 -34    6.42    5.68
   3  -1 -35    8.43    4.27
  -3   1 -35    7.38    5.73
  -3  -1 -35    0.69    5.83
   3  -1 -36    1.94    4.34
  -3  -1 -36    0.99    5.98
  -3   1 -36   -3.89    5.95
  -3   1 -37   19.76    6.43
   3   1 -37   26.00    4.86
  -3  -2   0    0.02    0.49
  -3   2   0   -0.59    0.51
  -3   2  -1   55.76    1.71
   3   2   1   54.17    1.64
  -3  -2   1   53.82    1.70
  -3   2   2  154.10    4.30
   3  -2   2  144.03    4.32
   3  -2   3  125.76    3.91
  -3   2   3  141.14    3.89
   3  -2   4    0.37    0.72
  -3   2   4    0.90    0.72
  -3   2   5 1100.01   28.92
   3  -2  -5 1016.07   29.01
   3  -2   5  988.85   28.93
   3  -2   6   80.24    2.58
   3  -2  -6   80.66    2.79
  -3  -2   7  138.95    4.17
   3  -2  -7  148.38    4.41
   3  -2   7  130.75    4.16
  -3   2  -7  140.67    4.19
  -3   2  -8   37.63    1.79
   3  -2  -8   44.36    2.19
   3  -2   8   41.99    1.70
  -3  -2   8   44.16    1.82
   3   2  -8   43.95    1.90
   3  -2  -8   43.88    1.78
   3  -2   9  286.99    8.26
  -3   2  -9  296.15    8.27
   3  -2  -9  288.85    8.53
  -3  -2   9  280.39    8.33
   3   2  -9  285.04    8.38
   3  -2  10   25.61    1.44
  -3   2 -10   21.88    1.55
   3   2 -10   20.71    1.85
   3  -2 -10   22.21    2.12
  -3  -2  10   21.86    1.78
   3   2 -11  918.81   24.64
   3  -2 -11  907.45   24.78
  -3   2 -11  761.07   24.47
   3  -2  11  911.75   24.48
  -3  -2  11  924.38   24.61
  -3  -2  12  628.05   18.01
   3   2 -12  633.88   18.08
   3  -2 -12  622.51   18.20
   3  -2  12  644.65   17.86
   3   2 -13    4.62    2.22
   3  -2 -13   13.45    2.45
   3   2  13   18.21    1.86
  -3   2  13    5.33    2.25
   3  -2  13    2.78    1.38
   3  -2  14  284.23    8.19
   3  -2 -14  286.80    8.74
   3   2 -14  284.48    8.60
   3   2  14  272.84    8.32
   3  -2  15 1363.69   37.66
   3   2  15 1283.56   37.75
   3  -2 -15 1353.57   38.08
   3   2 -15 1420.76   37.98
   3  -2 -16  537.78   15.95
   3   2 -16  547.94   15.84
   3  -2  16  555.48   15.39
   3   2  16  535.47   15.50
  -3  -2 -16  522.67   15.85
   3   2 -17  834.73   23.64
   3  -2 -17  828.35   23.75
   3  -2  17  840.97   23.18
   3   2  17  821.32   23.27
  -3   2 -17  795.84   23.52
  -3  -2 -17  814.97   23.67
   3  -2 -18  246.54    7.38
   3   2 -18  253.48    7.22
  -3   2  18  176.23    6.00
   3   2  18  221.48    6.61
  -3  -2 -18  252.08    7.29
  -3   2 -18  250.73    7.07
   3  -2  18  250.97    6.40
  -3   2 -19   78.34    3.93
  -3  -2 -19   77.80    4.22
   3   2  19   66.69    3.28
   3  -2 -19   77.47    4.29
   3   2 -19   74.92    4.16
  -3  -2 -20   13.90    3.39
  -3   2 -20   12.14    3.06
   3   2  20    9.43    2.32
   3   2 -20    4.47    3.27
   3  -2 -20    5.99    3.43
   3   2  21    4.32    2.20
   3  -2 -21    6.09    3.58
   3   2 -21    2.38    3.40
  -3  -2 -21    5.13    3.56
  -3   2 -21    4.02    3.21
  -3   2 -22    6.66    3.35
  -3  -2 -22    5.63    3.70
   3  -2 -22    6.15    3.60
   3   2 -22    6.14    3.53
   3   2  22   -1.66    2.34
  -3   2 -23    4.07    3.49
  -3  -2 -23    1.55    3.79
   3   2  23    0.83    2.24
   3  -2 -23    6.24    3.88
   3   2 -23    1.01    3.81
  -3   2 -24   75.04    4.51
  -3  -2 -24   74.59    4.78
   3   2  24   54.00    3.16
   3  -2 -24   79.32    4.90
   3   2 -24   79.03    4.87
  -3   2 -25   17.21    4.08
  -3  -2 -25   18.60    4.34
   3   2  25   10.58    2.39
   3   2 -25   15.84    4.44
   3  -2 -25   19.15    4.52
  -3  -2 -26   28.30    4.64
  -3   2 -26   28.59    4.51
   3   2  26   11.79    2.47
   3  -2 -26   30.34    4.91
   3   2 -26   20.70    4.75
   3  -2 -27   15.72    4.92
  -3  -2 -27   16.50    4.73
   3   2  27   10.40    2.38
   3   2 -27   20.18    5.02
  -3   2 -27   21.45    4.49
  -3   2 -28   -0.51    4.48
  -3  -2 -28    0.05    4.76
   3   2 -28   -4.33    4.77
   3  -2 -28    1.39    4.90
  -3  -2 -29   38.24    5.13
  -3   2 -29   29.63    4.84
   3  -2 -29   28.50    3.70
   3   2 -29   32.20    5.16
   3  -2 -29   28.34    5.23
  -3  -2 -30  -12.18    5.07
  -3   2 -30   -1.42    4.73
   3  -2 -30   -5.28    3.63
   3   2 -30   -0.80    5.01
   3  -2 -30    4.62    4.98
  -3  -2 -31   33.39    5.41
  -3   2 -31   29.85    5.13
   3   2 -31   26.29    5.44
   3  -2 -31   34.66    5.51
   3  -2 -31   27.76    4.01
  -3  -2 -32    0.11    5.34
  -3   2 -32    4.50    5.18
   3  -2 -32    4.63    5.49
   3  -2 -32  -10.67    3.93
   3  -2 -33    5.83    4.00
  -3  -2 -33   12.87    5.66
  -3   2 -33   12.96    5.45
   3  -2 -33   11.42    5.66
   3  -2 -34    5.26    4.05
  -3  -2 -34    5.96    5.69
  -3   2 -34   -7.07    5.61
   3  -2 -34    4.46    5.84
   3  -2 -35    0.78    4.23
  -3  -2 -35   -7.99    6.08
  -3   2 -35   -2.52    5.68
   3  -2 -36    0.81    4.26
  -3   2 -36  -12.65    6.14
  -3  -2 -36   -2.19    6.07
  -3   2 -37   -0.06    6.26
  -3   3   0    0.01    0.69
  -3  -3   0    0.42    0.65
  -3   3  -1  236.77    6.66
  -3  -3   1  230.82    6.65
  -3   3  -2  172.53    5.05
  -3  -3   2  173.10    5.03
  -3   3   3  685.11   19.11
  -3   3   4  296.23    8.62
   3  -3  -4  321.60    8.76
   3  -3  -5    6.39    1.27
  -3   3   5    7.74    0.90
  -3   3   6  979.11   27.69
  -3  -3   6 1012.70   27.66
   3  -3  -6  979.28   27.86
   3  -3  -7   29.56    1.44
  -3   3  -7   28.60    1.46
   3  -3  -7   29.51    1.86
  -3  -3   7   29.94    1.38
   3  -3  -8  217.19    6.22
  -3   3  -8  215.38    6.23
  -3  -3   8  205.86    6.19
   3  -3  -8  215.55    6.48
   3   3  -9  110.49    3.48
   3  -3  -9   99.39    3.42
  -3  -3   9  109.34    3.45
  -3   3  -9  100.46    3.40
   3  -3  -9  112.76    3.89
   3  -3 -10    3.46    2.18
   3  -3 -10    3.40    1.35
   3   3 -10    4.54    1.59
  -3   3 -10    4.19    1.41
  -3  -3  10    5.33    1.54
   3  -3 -11  150.07    4.62
  -3  -3  11  132.15    4.18
  -3   3 -11  104.44    4.04
   3  -3 -11  125.20    4.06
   3   3 -11  140.30    4.29
   3   3 -12    0.20    1.94
  -3   3 -12    5.31    1.47
   3  -3 -12    2.28    1.54
   3  -3 -12    1.20    2.38
   3  -3 -13    9.82    2.73
   3   3 -13    4.86    2.35
  -3   3 -14   10.09    1.93
   3   3 -14   24.90    2.46
   3  -3 -14   15.37    2.81
   3   3 -15    3.49    2.57
   3  -3 -15   -1.07    2.84
  -3  -3 -15    3.88    2.73
  -3  -3 -16   20.97    3.15
   3  -3 -16   11.43    3.13
   3   3 -16   14.61    2.89
   3   3  16    1.32    2.18
   3   3  17   66.90    3.20
   3   3 -17   94.03    4.11
   3  -3 -17   70.92    4.26
  -3  -3 -17   75.40    4.14
  -3   3 -17   69.26    3.66
   3   3  18   -0.99    2.17
   3  -3 -18   -5.54    3.43
   3   3 -18   -3.09    3.12
  -3   3 -18   -1.28    2.71
  -3  -3 -18   -2.34    3.21
   3   3  19   19.26    2.38
   3   3 -19   26.49    3.35
   3  -3 -19   20.92    3.52
  -3   3 -19   15.75    3.01
  -3  -3 -19   19.12    3.50
   3   3  20   31.49    2.56
  -3   3  20   28.28    1.68
   3  -3 -20   33.59    3.73
   3   3 -20   32.49    3.50
  -3   3 -20   34.96    3.29
  -3  -3 -20   36.30    3.73
  -3   3  21    8.25    1.33
   3   3  21   26.47    2.58
   3   3 -21   12.42    3.43
   3  -3 -21   16.81    3.74
  -3   3 -21   18.96    3.27
  -3  -3 -21    9.39    3.62
  -3   3 -22   22.01    3.47
  -3  -3 -22   23.19    3.84
   3  -3 -22   25.61    3.85
   3   3 -22   21.66    3.69
   3   3  22   18.15    2.70
  -3  -3 -23   23.13    4.07
  -3   3 -23   25.39    3.71
   3  -3 -23   31.36    4.23
   3   3 -23   27.13    3.96
   3   3  23   17.32    2.65
  -3   3 -24    3.55    3.71
  -3  -3 -24   -3.98    4.12
   3   3  24   -0.19    2.49
   3   3 -24   -1.52    4.03
   3  -3 -24   -5.72    4.18
  -3  -3 -25   67.37    5.00
   3   3 -25   71.15    4.92
   3  -3 -25   62.07    3.75
  -3   3 -25   67.92    4.70
   3   3  25   50.72    3.16
   3  -3 -25   78.42    5.20
   3  -3 -26   48.55    4.94
  -3  -3 -26   38.82    4.80
  -3   3 -26   43.36    4.42
   3   3 -26   38.60    4.76
   3  -3 -26   37.39    3.54
   3   3  26   35.50    2.77
   3  -3 -27   45.01    5.10
  -3  -3 -27   38.81    4.97
   3   3  27   30.77    2.76
  -3   3 -27   34.97    4.61
   3  -3 -27   40.69    3.62
   3   3 -27   43.06    5.07
   3  -3 -28    6.42    4.67
   3   3 -28   -1.78    4.68
   3  -3 -28   -1.71    3.34
   3   3  28    5.96    2.34
  -3  -3 -28   -3.15    4.72
  -3   3 -28    6.18    4.29
   3   3  29   10.91    2.26
  -3   3 -29   15.02    4.62
  -3  -3 -29   13.26    5.00
   3  -3 -29   26.09    5.13
   3  -3 -29   16.35    3.57
   3   3 -29   21.38    5.04
   3  -3 -30   -1.55    3.50
  -3   3 -30   -3.19    4.75
  -3  -3 -30   -1.79    5.02
   3  -3 -30   -3.36    5.01
   3   3 -30   -0.60    5.10
  -3  -3 -31   25.50    5.42
  -3   3 -31   17.83    5.11
   3  -3 -31   20.20    3.83
   3  -3 -31   24.61    5.45
  -3  -3 -32    2.06    5.46
  -3   3 -32    5.67    5.19
   3  -3 -32    3.04    3.75
   3  -3 -32    1.52    5.43
   3  -3 -33   15.71    3.99
  -3  -3 -33   16.85    5.78
  -3   3 -33   18.82    5.53
   3  -3 -33   10.45    5.78
   3  -3 -34    8.79    3.99
  -3  -3 -34   14.54    5.91
  -3   3 -34    6.19    5.66
  -3  -3 -34    1.51    3.49
   3  -3 -34    5.63    5.92
   3  -3 -35   25.11    4.26
  -3   3 -35   43.10    6.23
  -3  -3 -35   30.72    6.33
   3  -3 -35   26.27    6.37
  -3  -3 -35   14.33    3.83
  -3   3 -36  -12.67    6.31
  -3   4   0    0.52    0.85
  -3  -4   0    0.21    0.86
  -3   4  -1   18.78    1.12
  -3  -4   1   16.87    1.11
  -3  -4   2   10.71    1.14
  -3   4   2   10.27    1.02
  -3   4  -2   10.06    1.18
  -3  -4   3  128.71    3.99
   3  -4  -4   39.78    1.85
  -3   4   4   43.29    1.56
  -3   4   5  163.24    4.73
   3  -4  -5  161.41    4.97
   3  -4  -6  115.16    3.81
  -3  -4   6  109.94    3.44
   3  -4  -6  120.73    3.55
  -3   4   6  123.59    3.52
   3  -4  -7   38.16    2.18
  -3   4   7   41.98    1.66
  -3   4  -7   43.20    1.78
  -3  -4   7   39.50    1.58
   3  -4  -7   44.09    1.71
  -3   4  -8  928.50   25.55
   3  -4  -8  942.45   25.53
   3  -4  -8  911.78   25.75
  -3  -4   8  879.21   25.47
   3  -4  -9 1291.00   37.01
   3  -4  -9 1367.23   36.77
  -3   4  -9 1312.55   36.77
  -3  -4   9 1294.87   36.74
  -3  -4  10  587.13   16.34
   3  -4 -10  581.56   16.34
  -3   4 -10  564.85   16.31
   3  -4 -10  581.64   16.66
  -3  -4  11 1840.56   51.77
   3  -4 -11 1968.74   51.77
   3  -4 -11 1783.40   52.04
  -3   4 -11 1817.07   51.74
   3   4 -11 1855.53   51.80
   3  -4 -12  196.11    6.59
  -3   4 -12  202.38    6.08
   3  -4 -12  204.72    6.12
   3   4 -12  203.51    6.24
   3  -4 -13  150.45    5.14
   3  -4 -13  140.06    4.55
   3   4 -13  151.32    4.76
  -3   4 -13  128.92    4.52
   3  -4 -14  702.16   20.18
   3  -4 -14  712.93   19.80
  -3   4 -14  687.27   19.72
   3   4 -14  701.44   19.93
  -3  -4 -15   21.86    2.98
   3   4 -15   24.36    2.57
   3  -4 -15   29.30    3.04
  -3   4 -15   28.60    2.10
   3  -4 -15   24.03    2.02
  -3  -4 -16   76.41    3.94
   3   4 -16   75.78    3.59
   3  -4 -16   72.83    4.02
  -3   4 -16   77.28    3.01
   3  -4 -16   70.69    3.10
  -3   4 -17  525.60   15.28
  -3  -4 -17  538.16   15.61
   3  -4 -17  526.88   15.63
   3   4 -17  565.82   15.42
   3  -4 -17  495.00   15.14
  -3   4 -18  117.99    4.46
   3  -4 -18  101.20    4.13
   3  -4 -18  107.80    5.09
   3   4 -18  118.56    4.72
  -3  -4 -18  109.22    5.01
   3  -4 -19  161.52    5.98
   3  -4 -19  195.93    6.87
   3   4  19  171.79    5.96
   3   4 -19  210.35    6.56
  -3  -4 -19  195.40    6.84
  -3   4 -19  203.43    6.42
   3  -4 -20   34.52    2.64
   3   4 -20   39.33    3.56
   3  -4 -20   40.12    3.92
   3   4  20   27.50    2.70
  -3   4 -20   40.28    3.32
  -3  -4 -20   39.80    3.94
   3  -4 -21   49.33    2.91
   3   4  21   47.80    2.92
   3  -4 -21   44.08    4.13
  -3  -4 -21   44.57    4.08
  -3   4 -21   47.00    3.56
   3   4 -21   46.41    3.83
   3   4  22    0.32    2.49
   3   4 -22   -4.78    3.68
   3  -4 -22   -5.04    3.85
   3  -4 -22   -3.20    2.52
  -3   4  22    0.80    1.57
  -3  -4 -22   -3.04    3.80
  -3   4 -22   -3.19    3.30
  -3   4  23   31.98    2.08
   3  -4 -23   44.98    3.17
   3   4  23   51.13    3.06
   3  -4 -23   63.77    4.58
   3   4 -23   64.68    4.40
  -3   4 -23   59.23    4.00
  -3  -4 -23   55.30    4.49
  -3  -4 -24   44.14    4.55
  -3   4 -24   40.73    3.95
   3   4  24   33.58    3.00
   3  -4 -24   28.27    4.56
  -3   4  24   13.30    1.40
   3   4 -24   36.96    4.34
   3  -4 -24   26.90    3.03
  -3   4 -25    6.10    4.05
  -3  -4 -25    8.51    4.41
   3  -4 -25    6.76    4.46
   3  -4 -25    5.85    2.97
   3   4  25    4.53    2.74
   3   4 -25    8.36    4.33
  -3   4 -26   -8.22    4.19
   3  -4 -26    1.07    4.72
  -3  -4 -26    0.33    4.61
   3   4 -26    2.22    4.55
   3  -4 -26    7.17    3.06
   3   4  26    3.70    2.71
   3   4  27    1.16    2.67
   3   4 -27   14.59    4.73
  -3  -4 -27   21.95    4.73
  -3   4 -27   20.40    4.29
   3  -4 -27    9.52    3.26
   3  -4 -27   13.79    4.87
   3   4  28    8.91    2.54
   3  -4 -28    4.57    3.16
   3  -4 -28    2.31    4.94
   3   4 -28    8.78    4.78
  -3  -4 -28   11.90    4.87
  -3   4 -28   -0.25    4.40
   3  -4 -29    5.42    3.33
   3  -4 -29   14.12    4.93
   3   4  29    8.20    2.48
  -3  -4 -29   11.66    5.01
  -3   4 -29   12.13    4.55
   3  -4 -30   -4.84    5.23
   3  -4 -30    2.77    3.40
  -3  -4 -30    7.74    5.17
  -3   4 -30    3.88    4.78
   3   4  30    4.73    2.33
   3  -4 -31    9.71    3.68
   3  -4 -31    5.11    5.41
  -3  -4 -31   18.88    5.41
  -3   4 -31   15.29    5.08
  -3  -4 -32    1.88    5.54
   3  -4 -32    1.18    3.67
  -3   4 -32    1.29    5.31
  -3  -4 -32    2.80    3.22
   3  -4 -32  -12.44    5.63
  -3  -4 -33   10.67    5.90
  -3  -4 -33   10.09    3.45
   3  -4 -33   11.82    3.89
  -3   4 -33   15.78    5.67
   3  -4 -33   12.15    6.02
  -3  -4 -34   12.65    6.04
   3  -4 -34    4.75    4.12
  -3  -4 -34    6.43    3.48
  -3   4 -34   13.07    5.84
   3  -4 -34    7.30    6.14
   3  -4 -35    0.11    4.07
  -3   4 -35    1.99    6.06
  -3  -4 -35   -6.51    6.42
   3  -4 -35   -8.97    6.44
  -3   4 -36   24.43    6.39
  -3  -5   0   -0.05    1.10
  -3   5   0    1.00    1.08
  -3   5   1   56.76    2.04
  -3  -5   1   52.25    2.08
  -3   5  -1   56.07    2.06
  -3  -5   2   22.02    1.46
  -3   5  -2   20.00    1.52
  -3   5   2   28.59    1.40
  -3  -5   3 1194.38   33.35
  -3   5   3 1173.60   33.30
  -3   5  -3 1217.59   33.37
  -3   5   4 1420.80   38.89
  -3  -5   4 1362.57   38.93
  -3   5   5  436.41   12.36
   3  -5  -5  444.21   12.56
   3  -5  -6   16.36    1.78
  -3  -5   6   17.46    0.90
  -3   5   6   15.98    1.14
  -3  -5   7  970.16   27.27
   3  -5  -7 1011.53   27.62
  -3   5  -7 1016.42   27.43
   3  -5  -7  975.80   27.36
  -3   5   7  962.54   27.33
   3  -5  -8  940.18   24.10
  -3   5   8  786.83   23.73
  -3  -5   8  886.17   23.70
   3  -5  -8  813.92   23.76
  -3   5  -8  873.86   23.82
   3  -5  -9  906.57   23.89
  -3   5  -9  839.98   23.58
  -3  -5   9  898.41   23.51
   3  -5  -9  752.50   23.52
   3  -5 -10  603.56   19.26
  -3   5 -10  693.50   19.33
   3  -5 -10  782.77   19.73
  -3  -5  10  726.73   19.28
   3  -5 -11   13.67    1.67
   3  -5 -11   16.63    2.61
  -3   5 -11   20.25    1.77
   3  -5 -12  101.86    3.65
  -3   5 -12   68.22    2.69
   3  -5 -12   54.57    2.59
   3   5 -13  217.90    6.11
   3  -5 -13  165.21    5.90
   3  -5 -13  238.89    6.62
  -3   5 -13  184.47    5.93
   3   5 -14    0.02    0.94
   3   5 -14   -2.49    2.17
   3  -5 -14   -2.22    2.77
  -3   5 -14   -1.47    1.80
  -3  -5 -14   -5.56    2.87
   3  -5 -14   -2.75    1.72
   3   5 -15   18.03    2.32
   3  -5 -15    8.37    1.83
  -3   5 -15   12.99    2.04
   3  -5 -15   21.05    3.07
  -3  -5 -15   22.63    3.00
   3  -5 -16   71.95    3.90
   3   5 -16   76.33    3.26
   3  -5 -16   39.91    2.61
  -3  -5 -16   64.67    3.79
  -3   5 -16   38.35    2.59
   3  -5 -17   14.99    3.42
   3   5 -17   13.17    2.85
  -3   5 -17    9.06    2.07
  -3   5 -17    6.96    2.58
  -3  -5 -17   11.21    3.35
   3  -5 -17    5.88    2.12
  -3  -5 -18  292.74    9.05
   3  -5 -18  296.31    9.09
  -3   5 -18  241.84    8.02
   3   5 -18  306.80    8.68
   3  -5 -18  260.18    8.22
  -3   5 -18  274.86    8.48
   3  -5 -19   -8.55    3.69
  -3  -5 -19   -9.50    3.70
  -3   5 -19   -3.22    2.85
   3  -5 -19   -5.34    2.21
   3  -5 -20   93.83    3.87
   3   5 -20  113.64    4.66
   3  -5 -20   95.41    5.11
  -3  -5 -20  100.88    5.07
  -3   5 -20  101.50    4.37
   3  -5 -21   -1.35    3.85
   3  -5 -21    1.64    2.30
   3   5 -21   -0.26    3.35
   3   5  21    7.59    2.68
  -3   5 -21    0.38    3.01
  -3  -5 -21    0.86    3.78
   3  -5 -22   45.13    4.43
   3  -5 -22   46.37    2.99
   3   5 -22   57.62    4.07
   3   5  22   36.99    3.10
  -3   5 -22   44.71    3.75
  -3  -5 -22   45.71    4.37
   3  -5 -23   48.99    4.58
   3   5 -23   59.98    4.45
  -3   5 -23   42.48    3.97
  -3  -5 -23   49.70    4.68
   3   5  23   49.79    3.29
   3  -5 -23   49.76    3.21
   3  -5 -24  259.54    8.76
   3   5 -24  309.34    8.65
  -3   5 -24  263.57    8.26
  -3  -5 -24  266.35    8.80
   3   5  24  234.75    7.53
  -3   5  24  202.57    7.02
   3  -5 -24  252.49    7.71
   3  -5 -25   49.74    3.39
  -3  -5 -25   48.71    5.01
   3   5  25   52.35    3.39
   3  -5 -25   45.68    5.02
   3   5 -25   53.41    4.81
  -3   5 -25   51.76    4.37
  -3   5  25   32.69    2.29
   3   5  26  290.82    7.51
   3   5 -26  351.35    8.88
   3  -5 -26  308.03    9.12
   3  -5 -26  297.04    7.78
  -3   5 -26  314.74    8.45
  -3  -5 -26  311.99    9.02
   3  -5 -27   -6.96    4.82
  -3   5 -27   -1.61    4.23
  -3  -5 -27   -2.56    4.68
   3  -5 -27   -4.48    3.05
   3   5  27   -2.65    2.76
  -3  -5 -28   90.16    4.15
  -3  -5 -28  117.36    6.16
  -3   5 -28  106.11    5.64
   3   5  28  101.05    4.22
   3  -5 -28  106.80    4.56
   3  -5 -28  106.57    6.26
  -3  -5 -29    2.75    2.69
   3   5  29    7.79    2.64
  -3  -5 -29   -5.79    5.09
  -3   5 -29    4.66    4.42
   3  -5 -29    5.95    3.17
   3  -5 -29    6.73    5.06
   3  -5 -30    6.25    5.30
   3   5  30    2.79    2.58
   3  -5 -30    6.86    3.28
  -3  -5 -30    4.36    2.80
  -3  -5 -30    6.65    5.18
  -3   5 -30    1.44    4.72
   3  -5 -31   29.89    3.73
   3  -5 -31   36.73    5.74
  -3  -5 -31   29.75    3.23
  -3  -5 -31   38.65    5.74
  -3   5 -31   41.13    5.30
  -3  -5 -32  108.19    6.81
   3  -5 -32   82.80    4.74
   3  -5 -32   95.57    6.83
  -3  -5 -32   67.60    4.25
  -3   5 -32  100.20    6.37
   3  -5 -33   55.00    4.29
   3  -5 -33   62.14    6.54
  -3  -5 -33   44.74    3.74
  -3  -5 -33   73.19    6.55
  -3   5 -33   75.97    6.16
  -3  -5 -34   39.18    6.47
  -3   5 -34   42.11    6.18
   3  -5 -34   24.59    4.10
   3  -5 -34   35.65    6.46
  -3  -5 -34   25.16    3.49
   3  -5 -35   80.05    5.03
  -3   5 -35   97.07    7.12
  -3  -6   0   -0.61    1.31
  -3   6   0    0.01    1.33
  -3   6   1    2.51    1.11
  -3  -6   1    1.68    1.31
  -3   6   1    2.97    1.30
  -3   6  -1    1.97    1.36
  -3   6  -2    2.22    1.49
  -3   6   2    3.65    1.23
  -3  -6   2    2.90    1.38
  -3   6  -3   40.23    2.07
  -3   6   3   35.72    1.81
  -3  -6   3   39.07    2.07
  -3   6   4   24.88    1.66
  -3  -6   4   26.36    1.88
  -3   6   5   48.59    2.19
  -3  -6   5   50.37    2.43
  -3   6   6   12.49    1.15
  -3  -6   6   10.30    0.76
   3  -6  -6    9.22    1.79
  -3  -6   6   14.13    1.98
   3  -6  -7  492.42   13.72
  -3   6   7  478.44   13.38
  -3  -6   7  468.89   13.27
  -3   6   8  430.39   11.84
   3  -6  -8  424.49   12.22
  -3  -6   8  408.66   11.75
   3  -6  -9  218.50    6.98
  -3   6  -9  213.58    6.61
  -3   6   9  227.68    6.44
   3  -6  -9  224.56    6.47
  -3  -6   9  213.68    6.36
   3  -6 -10  781.98   22.71
   3  -6 -10  806.45   22.34
  -3   6 -10  790.17   22.40
   3  -6 -11  105.14    3.41
   3  -6 -11   97.15    4.17
  -3   6 -11  100.39    3.54
  -3   6 -12    4.21    1.75
   3  -6 -12    4.06    2.50
   3  -6 -12    4.87    1.53
  -3  -6 -13   27.40    1.28
  -3  -6 -13   29.17    2.84
   3  -6 -13   34.52    1.94
  -3   6 -13   33.72    2.17
   3  -6 -13   39.11    3.04
   3  -6 -14  121.38    4.67
   3  -6 -14  130.26    3.80
  -3  -6 -14  103.04    3.33
  -3  -6 -14  117.19    4.59
  -3   6 -14  105.16    3.87
   3  -6 -15   57.35    2.54
   3  -6 -15   56.46    3.63
   3   6 -15   54.04    2.03
  -3  -6 -15   55.99    3.57
  -3   6 -15   59.06    2.65
   3   6 -15   59.93    2.91
  -3  -6 -15   49.61    1.97
   3   6 -16   25.48    2.55
  -3   6 -16   27.83    2.26
  -3  -6 -16   28.09    3.27
   3   6 -16   17.61    1.30
   3  -6 -16   24.50    2.06
  -3  -6 -16   18.66    1.38
   3  -6 -16   25.84    3.27
  -3   6 -17  291.57    9.25
  -3  -6 -17  323.21    9.85
   3  -6 -17  313.43    9.13
   3  -6 -17  305.39    9.90
   3   6 -17  326.51    9.38
  -3   6 -17  296.08    9.07
  -3   6 -18   50.54    3.16
   3  -6 -18   49.35    4.14
  -3   6 -18   42.72    2.69
   3  -6 -18   46.16    2.72
   3   6 -18   53.96    3.42
  -3  -6 -18   50.37    4.08
  -3   6 -19  180.46    6.02
   3  -6 -19  199.98    7.16
   3   6 -19  208.49    6.67
  -3   6 -19  201.29    6.47
  -3  -6 -19  204.85    7.20
   3  -6 -19  183.53    6.14
   3  -6 -20   -0.08    3.76
   3   6 -20   -5.04    3.26
  -3   6 -20   -1.64    2.88
  -3  -6 -20   -3.90    3.76
   3  -6 -20    0.02    2.11
   3  -6 -21    2.64    3.88
   3   6 -21    4.17    3.26
  -3  -6 -21    5.87    1.74
  -3   6 -21    4.14    3.06
  -3  -6 -21    9.32    3.94
   3  -6 -21    4.71    2.25
   3  -6 -22   21.58    4.18
   3  -6 -22   20.88    2.54
   3   6 -22   25.23    3.67
  -3  -6 -22   16.80    2.02
  -3  -6 -22   28.32    4.19
  -3   6 -22   21.50    3.39
   3   6  23  140.00    5.33
   3  -6 -23  157.76    6.58
  -3  -6 -23  129.48    4.82
   3  -6 -23  143.38    5.25
   3   6 -23  173.24    6.22
  -3  -6 -23  167.32    6.61
  -3   6 -23  162.47    5.91
  -3   6 -24   53.45    4.29
   3   6  24   50.09    3.39
   3  -6 -24   50.73    4.98
   3  -6 -24   52.82    3.29
  -3  -6 -24   42.34    2.73
  -3  -6 -24   53.74    5.03
   3   6 -24   55.92    4.62
   3   6  25  136.56    4.92
  -3  -6 -25  111.27    4.47
  -3  -6 -25  138.32    6.53
  -3   6 -25  141.14    5.77
   3  -6 -25  121.87    4.91
   3  -6 -25  131.38    6.46
  -3  -6 -26    0.44    4.78
   3  -6 -26    1.21    4.74
  -3   6 -26    0.18    4.15
   3  -6 -26    5.62    2.85
  -3  -6 -26    1.80    2.35
   3   6  26    3.59    2.86
  -3   6  26    2.20    2.04
  -3  -6 -27   19.17    4.93
  -3   6 -27   24.53    4.35
   3  -6 -27   14.27    4.90
  -3   6  27    9.87    2.00
   3  -6 -27   17.05    3.04
  -3  -6 -27   14.07    2.47
   3   6  27   12.16    3.07
  -3   6  28    0.48    1.21
  -3   6 -28   -3.13    4.32
  -3  -6 -28    2.44    4.89
   3  -6 -28   -1.42    2.93
  -3  -6 -28    0.58    2.43
   3   6  28    3.01    2.92
   3  -6 -28   -2.94    4.94
  -3  -6 -29    6.29    5.18
  -3   6 -29    8.28    4.44
   3  -6 -29    1.89    2.99
  -3  -6 -29   -1.55    2.51
   3   6  29   -2.44    2.75
   3  -6 -29    0.55    4.94
  -3  -6 -30   -6.04    5.16
  -3   6 -30    2.52    4.72
   3   6  30   -2.09    2.74
  -3  -6 -30    0.31    2.57
   3  -6 -30    3.27    5.13
   3  -6 -30   -1.88    3.14
   3  -6 -31    8.45    3.31
  -3  -6 -31    2.84    2.72
  -3  -6 -31    2.48    5.47
   3  -6 -31   16.53    5.51
  -3   6 -31   -0.27    5.10
   3  -6 -32   -4.64    3.44
  -3  -6 -32   -0.02    2.83
   3  -6 -32    2.71    5.59
  -3  -6 -32  -12.45    5.81
  -3   6 -32    5.25    5.28
   3  -6 -33    6.51    3.56
  -3  -6 -33   -4.34    3.01
   3  -6 -33   -6.17    6.05
  -3  -6 -33   -8.68    6.12
  -3   6 -33   -2.42    5.48
   3  -6 -34    8.20    3.83
   3  -6 -34   27.25    6.33
  -3   6 -34   16.46    6.06
  -3  -6 -34   15.90    6.36
  -3   7   0   -0.14    1.50
  -3  -7   0   -0.78    1.44
  -3   7   0   -0.12    1.16
  -3  -7   1  460.13   13.17
  -3   7   1  460.45   13.16
  -3   7  -1  475.12   13.18
  -3   7   1  450.71   13.06
  -3   7  -2    7.99    1.69
  -3   7   2    7.98    1.37
  -3  -7   2    8.54    1.69
  -3   7   3 1172.03   32.87
  -3   7  -3 1175.02   32.97
  -3  -7   3 1180.21   32.96
  -3   7  -4 1496.24   41.43
  -3  -7   4 1495.04   41.42
  -3   7   4 1454.54   41.33
  -3  -7   5   37.89    2.28
  -3   7   5   30.96    2.04
  -3  -7   6 1337.38   37.53
  -3   7   6 1335.60   37.45
  -3   7   6 1336.23   37.21
  -3   7   7  285.26    8.29
  -3  -7   7  287.38    8.76
  -3   7   7  300.28    8.69
  -3  -7   8  557.57   15.47
  -3   7   8  550.05   15.59
   3  -7  -8  548.52   15.97
   3  -7  -9  643.11   17.19
  -3   7   9  576.85   16.69
  -3   7  10    6.53    1.43
  -3   7 -10   19.63    1.96
   3  -7 -10   19.61    2.60
  -3   7 -11   22.96    1.99
   3  -7 -11   27.27    2.75
  -3   7 -12   35.19    2.24
   3  -7 -12   42.72    3.07
   3  -7 -12   25.27    1.91
  -3  -7 -12   36.53    3.03
   3  -7 -13   22.74    2.95
  -3   7 -13   19.31    2.12
   3  -7 -13   15.43    1.78
  -3  -7 -13   19.49    2.84
   3  -7 -14    7.70    1.76
  -3  -7 -14    7.07    2.93
  -3   7 -14    9.20    2.03
   3  -7 -14    9.01    2.96
  -3  -7 -15    1.30    0.99
   3  -7 -15    6.69    1.83
  -3  -7 -15   19.71    3.27
   3  -7 -15   18.34    3.20
  -3   7 -15    9.89    2.15
  -3   7 -16   -0.63    2.17
  -3  -7 -16   -0.49    1.09
   3  -7 -16   -1.58    1.88
  -3  -7 -16    1.44    3.22
   3   7 -16   -2.80    1.42
   3  -7 -16   -2.13    3.27
   3  -7 -17   49.09    3.82
   3  -7 -17   38.40    2.38
  -3   7 -17   44.60    2.79
  -3   7 -17   36.66    2.57
   3   7 -17   37.90    1.82
  -3  -7 -17   40.48    3.78
  -3  -7 -17   35.53    1.69
   3  -7 -18    5.11    3.52
   3   7 -18    1.45    1.18
   3  -7 -18    2.56    2.03
  -3  -7 -18    5.03    3.64
  -3   7 -18    4.28    2.49
  -3   7 -18    8.14    2.34
  -3  -7 -18    3.06    1.32
  -3  -7 -19   36.60    1.98
  -3  -7 -19   56.61    4.27
  -3   7 -19   46.76    3.22
   3  -7 -19   46.96    2.66
   3  -7 -19   46.76    4.26
  -3   7 -19   38.53    2.72
  -3   7 -20    8.41    2.41
   3  -7 -20    2.89    4.05
  -3  -7 -20    5.04    3.93
  -3   7 -20    7.30    2.99
   3  -7 -20    5.88    2.22
  -3  -7 -20    3.88    1.55
  -3   7 -21   20.63    2.55
   3  -7 -21   16.40    2.40
  -3  -7 -21   15.97    1.73
  -3   7 -21   17.44    3.14
  -3  -7 -21   18.25    4.15
   3  -7 -21   15.15    4.08
  -3  -7 -22    0.04    1.70
   3  -7 -22   -1.30    2.30
  -3  -7 -22   -3.47    4.20
  -3   7 -22   -3.57    3.23
   3  -7 -22    0.14    4.04
  -3  -7 -23    1.65    1.82
   3  -7 -23    1.74    2.42
  -3   7 -23    4.29    3.46
  -3  -7 -23    1.81    4.36
   3  -7 -23    9.14    4.30
   3  -7 -24    2.13    4.50
  -3  -7 -24    2.93    4.53
   3   7  24   -2.29    3.04
  -3   7 -24    4.88    3.67
   3  -7 -24   -2.23    2.66
  -3  -7 -24   -0.47    2.05
   3   7  25   40.64    3.39
  -3  -7 -25   43.72    4.99
  -3   7 -25   42.89    4.19
   3  -7 -25   40.12    3.08
  -3  -7 -25   33.69    2.47
   3  -7 -25   42.35    5.09
   3   7  26   -3.11    3.07
  -3   7 -26    4.15    4.04
  -3  -7 -26    5.24    4.75
  -3  -7 -26    0.37    2.20
   3  -7 -26   -3.83    2.77
   3  -7 -26    7.04    4.82
  -3   7  27   32.08    2.55
   3   7  27   33.55    3.24
  -3   7 -27   45.02    4.46
  -3  -7 -27   44.77    5.17
   3  -7 -27   38.36    3.12
   3  -7 -27   42.71    5.20
  -3  -7 -27   29.71    2.53
  -3   7  28    5.00    2.08
   3   7  28    4.28    3.05
  -3  -7 -28    9.71    2.25
   3  -7 -28    8.33    2.83
  -3  -7 -28   13.28    5.10
  -3   7 -28   13.41    4.34
   3  -7 -28   13.53    5.09
   3  -7 -29   -2.94    2.92
  -3   7 -29    2.34    4.48
  -3  -7 -29    3.81    5.18
  -3   7  29   -3.63    1.80
   3   7  29   -1.95    3.01
  -3  -7 -29   -4.93    2.33
   3  -7 -29   -1.79    5.11
   3  -7 -30    1.79    3.02
  -3  -7 -30   13.20    5.50
   3   7  30   11.21    2.99
  -3   7 -30   11.18    4.82
   3  -7 -30    8.84    5.29
  -3  -7 -30    8.32    2.45
  -3  -7 -31    4.91    5.45
  -3   7 -31   -2.85    5.01
   3  -7 -31    1.58    5.43
   3  -7 -31   -1.91    3.12
  -3  -7 -31   -0.14    2.46
  -3   7 -32    4.94    5.15
  -3  -7 -32   -6.07    5.85
   3  -7 -32    4.74    5.58
  -3  -7 -32   -1.10    2.56
   3  -7 -32    0.14    3.22
  -3   7 -33   52.31    5.83
  -3  -7 -33   48.52    6.45
  -3  -7 -33   22.44    2.91
   3  -7 -33   28.84    3.69
   3  -7 -33   52.09    6.27
   3  -7 -34   23.38    3.73
  -3   7 -34   35.38    6.06
  -3  -8   0    0.05    1.73
  -3   8   0   -0.31    1.29
  -3   8   0   -1.19    1.78
  -3   8  -1    1.18    1.73
  -3   8  -1    0.24    1.22
  -3   8   1    1.12    1.37
  -3   8   1    2.30    1.73
  -3  -8   1    1.67    1.70
  -3   8   2    3.53    1.81
  -3   8   2    6.94    1.49
  -3   8  -2    4.94    1.90
  -3  -8   2    3.04    1.78
  -3   8   3   20.97    1.85
  -3   8  -3   22.41    2.09
  -3  -8   3   23.52    2.17
  -3   8   4  111.28    3.79
  -3  -8   4  111.29    4.02
  -3   8  -4  107.22    4.14
  -3   8   5  284.05    8.66
  -3  -8   5  301.23    8.83
  -3  -8   6   54.80    2.88
  -3   8   6   53.19    2.65
  -3  -8   7  143.32    5.17
  -3   8   7  141.13    5.02
  -3   8   7  154.36    4.53
  -3   8   8  550.81   16.13
  -3  -8   8  536.93   16.29
  -3   8   8  575.63   15.82
   3  -8  -9   13.73    2.57
  -3   8   9   20.03    1.52
   3  -8 -10   16.94    2.63
  -3   8  10   14.00    1.50
  -3   8 -11   93.45    3.56
   3  -8 -11  100.04    4.20
  -3   8  11   96.23    3.20
  -3  -8 -11   89.33    4.13
  -3   8 -12    9.21    2.07
  -3  -8 -12    8.15    2.84
   3  -8 -12   11.25    2.81
  -3   8 -13   56.16    2.75
  -3  -8 -13   54.76    3.54
   3  -8 -13   58.80    3.65
  -3   8 -14  240.38    7.37
  -3  -8 -14  243.31    8.02
   3  -8 -14  242.29    8.02
  -3  -8 -15   14.16    3.29
  -3   8 -15   12.00    2.28
   3  -8 -15   11.95    1.88
   3  -8 -15   13.50    3.29
  -3   8 -16  245.32    7.56
   3  -8 -16  240.82    7.46
   3  -8 -16  252.03    8.29
  -3  -8 -16  261.80    8.38
   3  -8 -17    5.91    1.99
  -3   8 -17    9.85    2.35
   3   8 -17    5.58    1.64
   3  -8 -17   14.09    3.63
  -3  -8 -17    6.97    3.57
  -3   8 -17    9.90    2.36
  -3  -8 -18  152.75    4.69
   3  -8 -18  170.07    5.23
  -3  -8 -18  186.72    6.50
  -3   8 -18  172.61    5.48
  -3   8 -18  169.03    5.40
   3   8 -18  147.80    4.85
   3  -8 -18  177.41    6.43
   3  -8 -19  -10.75    4.06
  -3   8 -19   -3.70    2.56
  -3  -8 -20  382.14    9.36
  -3   8 -20  382.00    8.37
   3  -8 -20  350.31    8.01
  -3  -8 -20  305.88    7.45
   3  -8 -20  357.96    9.29
  -3   8 -20  339.22    7.99
   3  -8 -21   25.38    2.54
  -3  -8 -21   20.90    1.69
  -3   8 -21   24.15    2.67
   3  -8 -21   25.94    4.32
  -3   8 -21   28.01    3.25
  -3  -8 -21   26.72    4.27
  -3   8 -22   50.41    3.64
  -3   8 -22   33.77    2.82
   3  -8 -22   51.22    4.63
  -3  -8 -22   33.66    1.97
   3  -8 -22   45.72    2.79
  -3  -8 -22   44.63    4.61
   3  -8 -23   -2.60    4.24
  -3  -8 -23   -2.22    1.66
   3  -8 -23   -0.71    2.35
  -3  -8 -23    0.10    4.41
  -3   8 -23   -1.57    3.30
  -3  -8 -24   22.11    1.99
   3  -8 -24   28.48    2.72
   3  -8 -24   33.19    4.78
  -3   8 -24   34.25    3.76
  -3  -8 -24   35.90    4.85
   3  -8 -25    0.55    2.61
  -3  -8 -25    1.83    1.86
   3  -8 -25    3.59    4.77
  -3   8 -25    2.56    3.82
  -3  -8 -25    1.76    4.74
   3   8  26   43.50    3.62
   3  -8 -26   59.94    5.43
  -3  -8 -26   65.26    5.37
  -3   8 -26   69.30    4.56
   3  -8 -26   42.67    3.22
  -3  -8 -26   31.74    2.45
   3   8  27   -3.40    3.29
   3  -8 -27   -9.94    5.15
  -3  -8 -27   -6.79    5.16
  -3   8 -27   -7.95    4.34
   3  -8 -27   -4.10    2.79
  -3  -8 -27   -2.56    2.02
   3   8  28    1.15    3.20
  -3   8  28   -3.79    2.39
  -3  -8 -28    1.58    2.04
   3  -8 -28   -0.56    2.81
   3  -8 -28   12.04    5.24
  -3   8 -28   -2.65    4.43
  -3  -8 -28   -0.66    5.20
   3  -8 -29    6.22    5.20
  -3   8 -29   13.01    4.60
   3  -8 -29    1.44    2.88
  -3  -8 -29    2.49    2.11
  -3   8  29    3.34    2.27
   3   8  29   -7.96    3.23
  -3  -8 -29    9.51    5.37
   3  -8 -30   -4.98    5.35
  -3   8 -30   -3.18    4.80
  -3  -8 -30   -4.40    5.46
   3  -8 -30    1.20    2.98
  -3  -8 -30   -2.47    2.21
   3   8  30    3.49    3.19
   3  -8 -31    3.64    3.05
  -3  -8 -31    4.27    5.54
  -3  -8 -31    1.83    2.20
   3  -8 -31   -6.14    5.54
  -3   8 -31    8.06    4.90
  -3  -8 -32    8.44    5.83
   3  -8 -32    1.20    3.11
  -3   8 -32    0.40    5.20
   3  -8 -32   -3.42    5.71
  -3   8 -33  -11.34    5.58
   3  -8 -33    2.37    5.99
  -3  -8 -33  -12.09    6.22
   3  -8 -33   -3.94    3.25
  -3   9   0    0.50    1.53
  -3   9   0    0.02    1.94
  -3   9  -1  640.60   18.49
  -3   9   1  664.64   18.57
  -3   9  -1  671.28   18.73
  -3   9   1  646.96   18.73
  -3  -9   1  673.39   18.73
  -3   9   2   32.68    2.09
  -3   9   2   32.62    2.31
  -3   9  -2   36.68    1.72
  -3  -9   2   30.74    2.42
  -3   9  -2   33.89    2.50
   3  -9  -3  342.10   10.37
  -3   9  -3  368.56   10.58
  -3  -9   3  363.27   10.57
  -3   9   3  361.59   10.41
  -3   9   4  104.64    3.73
  -3  -9   4   97.78    3.96
  -3   9  -4  106.41    4.05
  -3  -9   5  223.82    7.18
  -3   9  -5  226.74    7.25
  -3   9   5  228.03    6.97
  -3  -9   6    6.65    2.37
  -3   9   6    7.29    2.01
  -3  -9   7  400.82   12.28
  -3   9   7  427.51   12.22
  -3   9   8   14.93    2.35
  -3   9   8   11.66    1.50
  -3  -9   8   10.37    2.67
  -3   9   9   16.60    1.53
  -3  -9   9   22.56    3.00
  -3  -9  10   47.76    3.29
  -3   9  10   36.35    1.97
   3  -9 -11    3.57    2.88
  -3   9  11    5.84    1.48
  -3  -9 -12  171.62    6.18
   3  -9 -12  165.40    6.14
  -3   9 -12  169.92    5.55
  -3  -9 -13    6.40    3.06
   3  -9 -13    4.86    3.14
  -3   9 -13    4.43    2.22
  -3   9 -14   58.21    2.99
  -3  -9 -14   56.41    3.84
   3  -9 -14   53.93    3.90
  -3   9 -15   11.75    2.49
   3  -9 -15   15.61    3.61
  -3  -9 -15   20.27    3.63
  -3   9 -16   21.02    2.58
   3  -9 -16   10.90    3.53
  -3  -9 -16   11.38    3.60
  -3   9 -16   15.93    2.24
  -3  -9 -17   21.67    3.87
  -3   9 -17   18.75    2.42
  -3   9 -17    9.77    2.61
   3  -9 -17   16.51    3.88
  -3   9 -18   16.47    2.61
  -3  -9 -18   20.67    4.06
  -3   9 -18   21.71    2.64
   3   9 -18   16.63    1.98
   3  -9 -18   15.41    3.91
   3   9 -19   30.24    2.29
  -3   9 -19   55.35    3.21
  -3  -9 -19   49.76    4.70
  -3   9 -19   34.07    3.04
   3  -9 -19   30.21    2.60
   3  -9 -19   52.49    4.69
   3   9 -20   16.96    1.91
  -3  -9 -20   22.92    4.40
  -3   9 -20   19.59    2.93
   3  -9 -20   27.71    2.46
  -3   9 -20   25.33    2.91
   3  -9 -20   16.88    4.37
  -3   9 -21   56.80    3.28
  -3   9 -21   76.51    3.62
  -3  -9 -21   77.11    4.98
   3  -9 -21   76.94    3.03
   3  -9 -21   71.50    4.89
  -3   9 -22   45.49    3.29
   3  -9 -22   66.73    3.16
   3  -9 -22   60.42    4.93
  -3   9 -22   64.77    3.84
  -3  -9 -22   73.85    5.07
   3  -9 -23    9.61    2.40
  -3  -9 -23   10.90    4.53
   3  -9 -23   10.24    4.47
  -3   9 -23    5.20    3.31
  -3   9 -23    4.80    2.65
   3  -9 -24    3.40    2.44
  -3   9 -24    6.23    3.64
  -3  -9 -24    4.46    4.68
   3  -9 -24    3.47    4.55
  -3  -9 -25  104.77    6.21
  -3   9 -25  111.43    5.28
   3  -9 -25   98.84    4.22
   3  -9 -25  100.04    6.20
   3  -9 -26  -14.57    5.43
  -3  -9 -26   -4.00    5.17
   3   9  27  138.09    5.86
  -3  -9 -27  169.31    7.73
  -3   9 -27  187.28    6.80
   3  -9 -27  151.26    7.63
   3  -9 -27  143.99    5.56
   3   9  28   33.68    3.70
  -3  -9 -28   57.92    5.87
  -3   9 -28   42.91    4.87
   3  -9 -28   47.53    5.67
   3  -9 -28   46.42    3.25
  -3   9  29    3.80    2.63
   3   9  29    2.96    3.36
  -3   9 -29   -1.01    4.63
   3  -9 -29    7.94    5.38
  -3  -9 -29    4.22    5.44
   3  -9 -29    9.82    2.89
  -3   9 -30   18.78    4.80
   3  -9 -30    9.15    5.51
   3   9  30    9.29    3.34
   3  -9 -30   11.81    2.97
  -3  -9 -30   20.63    5.78
   3  -9 -31    3.77    2.93
  -3  -9 -31    7.41    5.70
  -3   9 -31    9.71    5.10
   3  -9 -31    6.14    5.58
   3  -9 -32    0.80    2.93
  -3  -9 -32    0.94    5.81
  -3   9 -32    0.31    5.21
   3  -9 -32    0.81    5.74
   3  -9 -33   31.78    3.34
  -3  10   0   -2.65    2.25
  -3  10   0   -0.48    1.55
  -3  10  -1    5.62    1.52
  -3 -10   1    5.68    2.08
  -3  10   1    5.47    2.15
  -3  10   1    5.21    1.77
  -3  10  -1    8.33    2.13
  -3  10  -2    2.35    2.26
  -3  10  -2    2.97    1.38
  -3  10   2    3.48    2.16
  -3 -10   2    2.96    2.26
  -3  10   2    3.33    1.78
   3 -10  -3   28.79    2.15
  -3  10  -3   31.31    1.67
  -3  10  -3   29.74    2.59
  -3  10   3   28.71    2.17
  -3 -10   3   28.84    2.55
   3 -10  -4   94.69    3.68
  -3 -10   4  104.98    3.96
  -3  10  -4   97.94    4.05
  -3  10   4   91.65    3.70
  -3 -10   4  101.95    3.04
  -3  10   5   10.98    2.14
  -3 -10   5   14.49    2.51
  -3  10  -5   11.92    2.55
  -3  10   6    3.94    2.12
  -3 -10   6    3.70    2.52
  -3  10   7    4.01    2.31
  -3 -10   7    4.62    2.56
  -3  10   8   62.78    2.48
  -3 -10   8   62.43    3.53
  -3  10   8   63.82    3.32
  -3 -10   9    4.13    2.82
  -3  10   9    7.32    1.55
  -3  10   9   11.29    2.69
  -3 -10  10   -0.27    2.95
  -3  10  10    0.17    1.51
  -3 -10  11   78.48    4.26
  -3  10  11   89.38    3.06
  -3  10  12    2.96    1.57
   3 -10 -13  189.69    6.80
  -3  10 -13  195.78    6.25
   3 -10 -14  166.95    6.45
  -3 -10 -14  170.47    6.39
  -3  10 -14  172.18    5.73
   3 -10 -15  219.86    7.88
  -3  10 -15  227.50    7.15
  -3 -10 -15  228.99    7.87
  -3 -10 -16  243.72    8.50
   3 -10 -16  247.31    8.46
  -3  10 -16  239.10    7.35
  -3  10 -16  249.31    7.71
  -3  10 -17  232.84    7.19
  -3 -10 -17  235.83    8.31
   3 -10 -17  230.92    8.33
  -3  10 -17  233.45    7.42
  -3 -10 -18  333.45   10.67
  -3  10 -18  327.34    9.53
   3  10 -18  303.97    9.33
   3 -10 -18  320.93   10.56
  -3  10 -18  319.06    9.67
  -3 -10 -19  180.88    7.01
  -3  10 -19  169.43    5.67
   3  10 -19  155.19    5.27
  -3  10 -19  166.81    5.72
   3 -10 -19  162.33    6.93
   3  10 -20  105.91    4.00
  -3  10 -20  119.27    4.68
   3 -10 -20  122.12    5.90
  -3  10 -20  122.26    4.64
  -3 -10 -20  132.38    5.93
   3  10 -21   -3.82    1.93
  -3  10 -21   -1.05    2.84
   3 -10 -21   -1.02    4.22
  -3  10 -21   -5.30    2.97
  -3 -10 -21    1.41    4.30
  -3  10 -22    0.52    3.06
   3  10 -22    1.16    1.76
  -3 -10 -22    2.70    4.41
   3 -10 -22   -0.10    4.31
  -3  10 -22    9.97    2.90
   3 -10 -23   41.53    4.88
  -3  10 -23   36.99    3.17
  -3 -10 -23   56.13    5.07
  -3  10 -23   51.90    3.73
  -3  10 -24   20.11    2.94
  -3  10 -24   23.57    3.74
  -3 -10 -24   28.24    5.06
   3 -10 -24   23.15    4.91
   3 -10 -25   65.67    5.82
  -3  10 -25   75.63    4.72
  -3 -10 -25   68.97    5.88
  -3  10 -26  100.88    5.46
   3 -10 -26   76.99    6.62
  -3 -10 -26   96.67    6.69
   3 -10 -27   34.47    6.08
  -3  10 -27   57.29    5.07
  -3 -10 -27   44.66    6.18
   3  10  28   -0.50    3.60
  -3  10 -28    3.51    4.58
   3 -10 -28   -5.14    5.56
  -3 -10 -28   -2.51    5.80
   3  10  29   -2.54    3.63
  -3  10 -29   13.87    4.78
   3 -10 -29    6.51    5.59
  -3 -10 -29   14.83    5.71
   3  10  30    0.25    3.44
  -3 -10 -30    3.41    5.67
   3 -10 -30   -7.03    5.61
  -3  10 -30   -0.40    4.82
  -3 -10 -31   -4.11    5.81
  -3  10 -31    0.45    4.98
   3 -10 -31    5.40    5.69
   3 -10 -32   -5.47    5.91
  -3  11   0    0.37    2.31
  -3 -11  -1  547.46   15.29
  -3 -11   1  558.34   15.19
  -3 -11   1  541.76   15.50
  -3  11   1  520.84   15.50
  -3  11  -1  517.06   15.21
  -3  11   1  525.44   15.28
  -3  11  -1  532.50   15.53
  -3  11  -2    5.76    2.33
  -3 -11  -2    3.00    1.95
  -3 -11   2    0.93    1.43
  -3  11  -2    1.28    1.60
  -3 -11   2    5.30    2.30
  -3  11   2    4.18    2.21
  -3  11   2    2.76    2.01
  -3  11  -3  211.69    7.13
  -3  11   3  219.31    6.99
  -3 -11  -3  227.60    6.87
   3 -11  -3  224.77    6.81
  -3 -11   3  223.36    7.09
  -3  11   3  222.18    6.86
  -3 -11   3  219.75    6.46
  -3  11  -3  222.24    6.53
  -3 -11  -4  110.12    3.97
  -3  11  -4   97.84    3.43
   3 -11  -4  115.15    3.94
  -3  11  -4  108.37    4.32
  -3 -11   4  102.38    3.25
  -3  11   4  110.39    4.02
  -3 -11   4  112.11    4.26
   3 -11  -5   68.09    3.13
  -3  11  -5   64.72    2.34
  -3 -11   5   61.60    2.04
  -3  11   5   65.37    3.12
  -3 -11  -5   66.92    3.18
  -3 -11   5   71.00    3.44
  -3  11  -5   75.85    3.61
   3 -11  -6  230.76    7.30
  -3 -11  -6  229.49    7.33
  -3  11   6  235.17    7.32
  -3 -11   6  230.21    7.49
  -3 -11  -7   96.52    4.10
  -3  11   7  101.30    4.04
  -3 -11   7   93.24    4.29
  -3 -11   8    4.58    2.88
  -3  11   8   10.84    2.70
  -3  11   9    4.74    2.75
  -3  11   9    5.80    1.64
  -3 -11   9    6.90    2.96
  -3 -11  10   51.94    3.74
  -3  11  10   38.57    2.19
  -3  11  10   68.94    3.52
  -3  11  11   -0.40    1.62
  -3 -11  11   -4.65    3.31
  -3  11  11   -0.79    2.92
  -3 -11  12   19.50    3.42
  -3  11  12   13.98    1.80
  -3 -11  13    9.48    3.45
  -3  11  13    8.57    1.72
   3 -11 -14    4.68    3.43
  -3  11 -14    7.92    2.69
  -3 -11 -15   -0.72    4.03
   3 -11 -15    0.71    3.96
  -3  11 -15   -3.18    3.02
  -3  11 -15    6.14    1.95
  -3 -11 -16   54.02    4.76
  -3  11 -16   58.01    2.81
   3 -11 -16   47.04    4.64
  -3  11 -16   31.32    3.49
  -3  11 -17    8.97    3.16
  -3  11 -17   12.33    2.41
  -3 -11 -17    4.14    4.45
   3 -11 -17    2.51    4.44
  -3  11 -18   73.68    4.26
  -3 -11 -18   97.14    5.51
  -3  11 -18   89.81    3.73
   3 -11 -18   81.58    5.38
   3 -11 -19   -0.95    4.17
  -3 -11 -19   -1.80    4.31
  -3  11 -19    0.40    2.59
   3  11 -19    0.06    2.38
  -3  11 -19   -3.74    3.04
   3 -11 -20   61.66    4.87
  -3 -11 -20   66.23    5.04
  -3  11 -20   62.20    3.47
   3  11 -20   52.95    3.05
  -3  11 -20   64.36    3.70
  -3  11 -21    2.27    3.00
   3  11 -21   -0.63    2.21
  -3  11 -21    1.94    2.84
  -3 -11 -21   -3.48    4.45
   3 -11 -21    0.35    4.27
   3 -11 -22    3.65    4.33
  -3  11 -22   -0.17    3.03
  -3  11 -22   -2.15    3.12
  -3 -11 -22    1.46    4.49
   3  11 -22   -1.79    2.09
   3 -11 -23    2.27    4.61
  -3 -11 -23    2.54    4.65
  -3  11 -23    2.67    3.08
   3  11 -23   -0.66    1.96
  -3  11 -23    2.35    3.37
   3 -11 -24  134.27    7.02
  -3  11 -24  160.77    5.85
  -3  11 -24  126.89    5.27
  -3 -11 -24  151.67    7.07
  -3 -11 -25   90.22    6.33
  -3  11 -25   98.99    5.15
   3 -11 -25   85.29    6.36
  -3  11 -25   79.96    4.17
  -3 -11 -26  445.39   14.45
  -3  11 -26  447.87   13.43
   3 -11 -26  392.53   14.28
  -3 -11 -27  116.39    7.15
   3 -11 -27  106.16    7.02
  -3  11 -27  113.07    5.89
  -3 -11 -28  217.41    9.51
   3 -11 -28  206.71    9.37
  -3  11 -28  238.19    8.42
   3  11  29   13.22    3.77
  -3 -11 -29   14.52    5.96
  -3  11 -29   20.39    4.77
   3 -11 -29   12.95    5.70
  -3 -11 -30    4.19    5.80
   3 -11 -30    5.00    5.67
  -3  11 -30    9.74    4.78
   3  11  30    0.64    3.58
  -3 -11 -31   15.02    6.03
   3 -11 -31    1.52    5.79
  -3 -12   0   -0.92    1.80
  -3  12   0    0.70    1.85
  -3  12   0    4.72    2.51
  -3  12  -1   63.63    3.12
  -3  12   1   56.88    2.97
  -3 -12   1   46.24    2.92
  -3 -12  -1   44.67    2.49
  -3 -12   1   41.61    2.28
  -3  12  -1   40.38    2.31
  -3  12   1   42.28    2.58
  -3  12  -2   74.42    3.53
  -3 -12  -2   70.13    3.07
  -3  12  -2   67.97    2.77
  -3 -12   2   69.60    3.44
  -3  12   2   70.08    3.38
  -3 -12   2   67.01    2.63
  -3  12   2   67.35    3.10
  -3  12   3   19.93    2.40
  -3 -12   3   17.95    1.57
  -3  12  -3   19.46    1.75
  -3  12   3   31.08    2.57
  -3 -12  -3   24.93    2.43
  -3 -12   3   27.75    2.75
   3 -12  -3   18.39    2.22
  -3  12  -3   35.56    2.90
  -3  12  -4   76.39    2.67
  -3 -12   4   77.51    3.66
  -3 -12  -4   70.71    3.31
   3 -12  -4   71.66    3.21
  -3 -12   4   65.55    2.43
  -3  12  -4   83.26    3.68
  -3  12   4   66.44    3.29
  -3  12  -5   79.50    2.75
  -3 -12   5   74.75    2.46
  -3  12   5   81.71    3.51
  -3 -12   5   84.90    3.88
   3 -12  -5   80.06    3.51
  -3  12  -5   90.35    3.97
  -3 -12  -5   77.27    3.56
  -3 -12   6   59.97    3.49
  -3 -12  -6   52.82    3.28
  -3  12   6   56.62    3.25
  -3  12  -6   56.63    2.17
   3 -12  -6   53.85    3.21
   3 -12  -7    1.26    2.61
  -3  12   7    2.12    2.48
  -3 -12  -7    6.41    2.68
  -3 -12   7    2.89    2.80
  -3  12   8   51.58    3.29
  -3 -12   8   53.33    3.59
  -3 -12  -8   50.94    3.46
  -3 -12   9  489.72   15.08
  -3  12   9  489.72   14.96
  -3  12   9  522.08   14.44
  -3 -12  10   23.34    3.50
  -3  12  10   22.94    3.27
  -3  12  10   27.97    1.93
   3  12  10   24.44    1.18
  -3  12  11  601.03   16.80
  -3 -12  11  573.04   17.54
  -3  12  12   -2.59    1.71
  -3 -12  12    0.24    3.34
  -3  12  13   25.66    1.96
  -3 -12  13   23.61    3.66
  -3 -12  14   -0.44    3.78
  -3  12 -15  864.53   24.62
  -3 -12  15  832.95   25.52
  -3  12 -15  939.69   25.05
  -3  12 -16  199.85    6.54
  -3 -12  16  209.72    8.10
  -3  12 -16  263.25    7.24
   3 -12 -16  195.54    7.97
  -3  12 -17  671.80   18.44
  -3 -12 -17  643.58   19.13
  -3  12 -17  616.83   18.08
   3 -12 -17  638.49   19.14
   3 -12 -18   11.98    4.24
  -3 -12 -18   10.42    4.40
  -3  12 -18   16.46    2.53
  -3  12 -19   84.77    3.77
   3 -12 -19   90.47    5.43
  -3  12 -19  104.69    4.33
  -3 -12 -19   90.00    5.47
   3 -12 -20   41.72    4.63
  -3  12 -20   33.57    2.97
  -3  12 -20   31.74    3.41
   3  12 -20   29.29    2.87
  -3 -12 -20   39.47    4.77
  -3  12 -21    7.99    2.81
   3 -12 -21    8.53    4.40
  -3 -12 -21    3.36    4.53
  -3  12 -21   -4.18    3.20
   3  12 -21    3.93    2.55
  -3  12 -22   -5.98    3.28
   3  12 -22   -3.17    2.41
   3 -12 -22    4.77    4.47
  -3  12 -22    3.93    3.02
  -3 -12 -22    2.72    4.62
  -3  12 -23   -4.01    3.18
   3 -12 -23   14.35    4.78
  -3  12 -23   16.62    3.35
  -3 -12 -23   16.49    4.87
   3  12 -23    2.89    2.26
  -3  12 -24   15.61    3.43
   3  12 -24    7.79    2.28
   3 -12 -24   13.29    5.17
  -3  12 -24   31.20    3.75
  -3 -12 -24   16.86    5.15
  -3  12 -25   39.87    4.30
   3 -12 -25   31.73    5.82
  -3  12 -25   25.74    3.62
  -3 -12 -25   41.47    5.98
  -3  12 -26   -5.79    3.42
   3 -12 -26  -10.74    5.79
  -3  12 -26    3.86    4.29
  -3 -12 -26   -5.94    5.84
  -3  12 -27   21.47    4.53
   3 -12 -27   11.50    5.74
  -3 -12 -27   26.15    6.05
  -3  12 -28   -1.62    4.50
   3 -12 -28    5.17    5.63
  -3 -12 -28   -6.58    5.86
  -3  12 -29   14.97    4.54
   3 -12 -29    3.90    5.64
  -3 -12 -29    4.52    5.84
   3  12  30   -1.18    3.89
  -3 -12 -30    8.47    5.94
   3 -12 -30    4.34    5.74
  -3  12 -30   -1.12    4.69
  -3 -13   1  746.11   20.27
  -3 -13   1  712.40   19.89
  -3 -13  -1  680.57   20.02
  -3  13   1  692.57   20.03
  -3  13  -1  697.01   19.95
  -3  13  -2   17.76    2.04
  -3  13   2   14.93    2.44
  -3 -13   2   19.96    1.78
  -3 -13  -2   19.90    2.42
  -3 -13   2   26.48    2.94
  -3 -13   3  540.07   15.16
  -3  13  -3  523.52   15.25
  -3 -13   3  521.38   15.77
  -3  13   3  568.08   15.56
  -3 -13  -3  532.47   15.57
  -3  13  -4  140.01    4.59
  -3 -13   4  145.35    4.37
  -3 -13   4  153.70    5.44
   3 -13  -4  139.64    5.01
  -3 -13  -4  141.98    5.18
  -3  13   4  153.19    5.18
  -3  13  -5    3.27    1.58
  -3 -13   5    6.32    2.87
   3 -13  -5    2.06    2.56
  -3 -13   5    4.13    1.07
  -3 -13  -5    7.74    2.65
  -3  13   5    6.32    2.61
  -3  13   6  426.51   12.57
  -3 -13  -6  434.40   12.63
  -3 -13   6  417.19   12.73
  -3  13  -6  416.82   11.98
   3 -13  -6  426.88   12.54
  -3 -13   7   68.47    3.91
  -3  13   7   73.10    3.70
   3 -13  -7   74.55    3.73
  -3  13  -7   69.59    2.53
  -3 -13  -7   70.36    3.84
  -3 -13   8   16.57    3.19
  -3  13  -8    9.91    1.31
   3 -13  -8    8.10    2.94
  -3 -13  -8    8.45    3.04
  -3  13   8   10.05    2.87
  -3 -13   9  151.09    6.15
  -3 -13  -9  163.17    6.05
  -3  13   9  161.36    5.95
   3 -13  -9  162.95    5.96
  -3  13  10   17.02    1.95
  -3 -13 -10   16.15    3.46
  -3 -13  10   16.81    3.52
  -3  13  11   -0.70    1.79
   3  13  11    0.53    0.80
  -3 -13  12   12.46    3.51
  -3  13  12    8.27    1.81
  -3 -13  13   18.24    3.70
  -3  13  13   18.07    1.92
  -3  13  14   36.50    2.48
  -3  13 -14   57.38    2.16
  -3 -13  14   46.64    4.46
  -3 -13  15   -5.85    4.01
  -3  13 -16    9.76    1.94
  -3 -13  16    0.30    4.12
  -3  13 -17   10.28    2.03
  -3 -13  17    4.36    4.32
   3 -13 -17   11.02    4.44
  -3 -13 -18   -5.72    4.44
  -3  13 -18    1.65    2.20
  -3 -13  18   -4.35    4.21
   3 -13 -18   -9.11    4.33
   3 -13 -19    0.56    4.30
  -3  13 -19   -1.95    2.34
  -3 -13 -19    1.08    4.38
   3 -13 -20   -1.09    4.42
  -3 -13 -20    4.93    4.53
  -3  13 -20   -1.15    2.53
   3 -13 -21   11.63    4.59
  -3  13 -21   15.60    2.76
  -3 -13 -21    5.97    4.72
   3  13 -21   10.69    2.76
   3 -13 -22   -0.77    4.67
  -3  13 -22   -2.23    2.95
   3  13 -22   -0.44    2.66
  -3 -13 -22    5.38    4.69
   3 -13 -23   29.38    5.20
  -3  13 -23   30.21    3.47
   3  13 -23   23.07    2.87
  -3 -13 -23   31.24    5.17
   3 -13 -24   18.74    5.45
  -3  13 -24   16.01    3.63
  -3 -13 -24   17.54    5.36
   3  13 -24   13.14    2.71
   3  13 -25   44.83    3.17
  -3  13 -25   66.16    4.24
  -3 -13 -25  102.89    6.54
   3 -13 -25   81.10    6.27
  -3  13 -25  103.20    4.62
  -3  13 -26   22.14    4.06
   3 -13 -26   16.07    5.48
  -3  13 -26   -0.23    3.35
  -3 -13 -26   21.05    5.77
  -3  13 -27   19.57    3.38
  -3 -13 -27   23.64    5.93
  -3  13 -27   21.24    4.28
   3 -13 -27   21.34    5.59
  -3 -13 -28   -3.04    5.68
  -3  13 -28    4.77    4.15
   3 -13 -28    4.73    5.51
   3 -13 -29   22.36    5.95
  -3 -13 -29   19.83    6.07
   3 -13 -30    0.72    5.78
  -3 -13 -30   -4.84    6.05
  -3  14   0   -1.16    2.17
  -3 -14   0    0.90    1.98
  -3  14   1   19.29    2.38
  -3 -14  -1   19.31    2.21
  -3 -14   1   16.78    2.04
  -3  14  -1   16.89    2.22
  -3 -14   2    6.74    2.89
  -3  14   2    5.71    2.39
  -3 -14  -2    4.42    2.30
  -3  14  -2    3.13    1.99
  -3 -14   2    6.29    1.74
  -3 -14   3   45.47    3.35
  -3  14  -3   44.19    2.35
  -3 -14   3   36.90    2.08
  -3  14   3   42.90    2.90
  -3 -14  -3   41.79    2.90
  -3  14   4   -0.80    2.51
   3 -14  -4    0.67    2.31
  -3  14  -4    0.68    1.78
  -3 -14  -4    1.51    2.56
  -3 -14   4    2.41    3.03
  -3 -14   4    1.46    1.38
  -3  14  -5  187.49    6.43
  -3  14   5  186.73    6.06
  -3 -14   5  164.17    5.08
   3 -14  -5  182.21    5.98
  -3 -14  -5  171.76    6.05
  -3  14  -5  176.24    5.32
  -3 -14   5  183.73    6.32
  -3  14  -6    8.35    3.42
  -3  14  -6   15.48    1.65
  -3 -14  -6   11.81    2.91
  -3  14   6   11.11    2.89
   3 -14  -6   13.84    2.74
  -3 -14   6   15.68    3.27
  -3  14  -7   -1.73    1.51
  -3 -14   7   -2.93    3.19
  -3 -14  -7   -0.58    2.96
   3 -14  -7   -5.34    2.92
  -3 -14  -8  260.25    8.52
  -3 -14   8  274.97    8.67
  -3  14   8  255.27    8.45
   3 -14  -8  271.36    8.51
  -3  14  -8  256.76    7.51
  -3 -14   9  423.08   12.61
  -3 -14  -9  409.27   12.53
   3 -14  -9  408.78   12.44
  -3  14  -9  403.27   11.46
  -3 -14  10  328.89    9.81
  -3  14 -10  274.90    8.35
   3 -14 -10  319.57    9.64
  -3  14  10  336.78    8.77
  -3 -14 -10  328.59    9.79
  -3 -14  11  238.24    7.37
   3 -14 -11  231.85    7.27
  -3  14  11  237.49    6.11
   3  14  11  172.62    5.67
  -3 -14 -11  235.71    7.33
  -3 -14 -12   55.12    4.34
  -3  14  12   60.94    2.66
  -3 -14  12   60.60    4.33
  -3 -14  13   57.73    4.52
  -3  14  13   64.61    2.78
  -3 -14  14  154.83    6.72
  -3  14  14  169.61    5.28
  -3 -14  15   -1.02    4.03
  -3  14 -16  127.67    4.04
  -3 -14  16  145.90    6.18
  -3  14 -17   21.68    1.98
  -3 -14  17   27.25    4.53
  -3  14 -18   91.22    3.44
  -3 -14  18  104.56    5.68
  -3  14 -19    7.77    2.23
   3 -14 -19   -0.05    4.48
  -3 -14  19    3.60    4.49
  -3 -14 -20   13.38    4.80
  -3 -14  20   13.44    4.67
  -3  14 -20   13.75    2.38
   3 -14 -20   10.11    4.61
  -3 -14 -21   11.70    4.78
  -3 -14  21   19.45    4.81
   3 -14 -21   18.67    4.88
  -3  14 -21   18.40    2.62
   3  14 -21   16.00    3.01
   3 -14 -22   -4.90    4.95
  -3  14 -22    1.70    2.68
   3  14 -22    1.50    2.99
  -3 -14  22   -0.33    4.63
  -3 -14 -22    0.67    4.91
   3  14 -23   -1.95    2.93
   3 -14 -23    2.28    5.01
  -3 -14 -23    4.40    5.15
  -3  14 -23    2.54    2.99
  -3  14 -24   26.51    3.45
  -3 -14 -24   27.11    5.75
   3 -14 -24   38.47    5.56
   3  14 -24   19.03    2.99
   3  14 -25    5.17    2.73
  -3 -14 -25   18.42    5.73
   3 -14 -25   12.85    5.54
  -3  14 -25    9.99    3.48
  -3 -14 -26   -3.95    5.69
   3 -14 -26    2.18    5.47
   3  14 -26   -5.11    2.40
  -3 -14 -27    4.47    5.76
   3 -14 -27    9.23    5.57
  -3 -14 -28    5.39    5.86
  -3  14 -28   21.19    3.26
   3 -14 -28    5.39    5.61
  -3 -14 -29    7.27    5.94
   3 -14 -29    3.56    5.81
  -3  15   0    1.20    2.97
  -3  15   0   -1.78    2.27
  -3 -15   0    0.04    2.13
  -3  15  -1    3.10    2.96
  -3  15   1   -3.30    2.34
  -3 -15   1    4.19    1.92
  -3  15   1    2.75    2.95
  -3  15  -1    5.01    2.19
  -3 -15  -1    0.34    2.25
  -3  15  -2   28.45    3.43
  -3  15   2   24.04    2.65
  -3  15  -2   24.98    2.30
  -3 -15  -2   25.84    2.58
  -3 -15   2   25.89    2.07
  -3 -15   2   25.58    3.17
  -3  15   2   30.04    3.22
  -3  15  -3    5.82    3.15
  -3  15   3    0.80    2.67
  -3 -15   3    1.84    1.64
  -3  15  -3    5.39    2.02
  -3 -15  -3    3.61    2.59
  -3  15   3    3.47    2.95
  -3 -15   3    1.45    2.99
   3 -15  -4    5.84    2.53
  -3 -15  -4    5.21    2.77
  -3  15  -4    8.99    1.92
  -3 -15   4    4.81    1.48
  -3  15   4    3.38    2.59
  -3  15  -4   12.94    3.31
  -3 -15   4    5.35    3.09
  -3  15   4    6.01    3.04
  -3  15   5   -4.43    2.84
  -3  15  -5    2.99    3.38
  -3  15  -5   -2.35    1.86
  -3 -15  -5   -1.17    2.92
  -3 -15   5    2.15    3.22
   3 -15  -5   -3.95    2.78
  -3 -15   5   -1.04    1.33
  -3  15   5    3.71    2.98
  -3  15   6  338.67   10.36
   3 -15  -6  339.84   10.30
  -3  15  -6  324.90    9.66
  -3 -15  -6  333.77   10.40
  -3 -15   6  338.15   10.59
  -3  15  -6  350.89   10.73
  -3  15  -7  254.71    7.46
  -3  15   7  251.75    8.38
  -3 -15   7  259.69    8.60
  -3 -15  -7  256.20    8.46
   3 -15  -7  249.80    8.37
  -3 -15   8  218.62    7.68
  -3 -15  -8  221.50    7.57
   3 -15  -8  216.71    7.48
  -3  15  -8  212.15    6.30
  -3  15  -9  144.27    4.35
  -3 -15   9  146.59    6.01
   3 -15  -9  142.43    5.95
  -3 -15  -9  146.83    5.98
  -3 -15  10   38.18    3.98
   3 -15 -10   25.42    3.81
  -3 -15 -10   32.60    3.88
   3 -15 -11   -3.23    3.62
  -3 -15  11    4.95    3.80
  -3  15  11   -0.39    2.00
  -3 -15 -11   -2.61    3.55
  -3 -15  12   14.46    3.90
  -3 -15 -12   13.67    3.79
   3  15  12    6.41    1.01
   3 -15 -12   11.50    3.70
  -3  15  12   12.95    2.01
  -3 -15  13    4.58    3.85
  -3  15  13    1.11    1.90
  -3 -15 -13   -0.09    3.82
  -3  15  14   10.09    1.95
  -3 -15 -14    6.15    4.16
  -3 -15  14    9.80    3.95
  -3 -15  15    3.56    4.08
  -3  15  15    6.05    2.02
  -3 -15  16   -3.04    4.23
  -3 -15  17    5.92    4.32
  -3 -15  18   21.63    4.71
  -3 -15  19    5.83    4.61
   3 -15 -20    2.35    4.85
  -3 -15  20    2.53    4.65
  -3 -15 -21    5.71    4.95
  -3 -15  21    7.09    4.86
   3 -15 -21    6.00    4.96
   3  15 -22    2.79    3.19
  -3 -15 -22    7.95    5.06
   3 -15 -22    5.67    5.04
  -3 -15  22    5.22    4.86
   3  15 -23   20.91    3.34
  -3 -15 -23   10.87    5.42
   3 -15 -23   11.52    5.35
  -3 -15  23   17.88    5.22
   3  15 -24   33.19    3.43
  -3 -15  24   44.11    5.62
  -3 -15 -24   47.45    6.07
   3 -15 -24   36.93    5.85
  -3 -15  25   17.07    5.32
  -3 -15 -25    8.03    5.78
   3  15 -25    7.15    2.97
   3 -15 -25    3.40    5.54
  -3 -15  26   10.95    5.24
  -3 -15 -26   13.46    5.95
   3  15 -26    9.84    2.82
   3 -15 -26   15.49    5.83
  -3 -15 -27   -4.99    5.93
   3  15 -27   -5.17    2.38
   3 -15 -28    5.20    5.82
  -3  15 -28   17.01    3.18
  -3 -15 -28    4.75    5.93
  -3  15 -29   13.89    3.21
  -3  16   0   -1.91    2.39
  -3  16   0   -2.78    3.24
  -3 -16   0   -0.29    2.21
  -3  16  -1   12.07    3.31
  -3  16   1   12.66    2.64
  -3  16  -1   11.29    2.43
  -3 -16   1   11.80    2.17
  -3 -16  -1   10.46    2.45
  -3  16   1   10.17    3.29
  -3  16   2   -0.18    3.35
  -3  16  -2   -2.68    3.37
  -3  16  -2    0.42    2.26
  -3  16   2    1.07    2.59
  -3 -16   2    2.22    3.20
  -3 -16   2   -1.55    1.94
  -3 -16  -2   -1.88    2.62
  -3  16   3   55.20    3.44
  -3  16   3   57.43    3.96
  -3 -16   3   66.27    4.00
  -3  16  -3   58.24    4.13
  -3 -16  -3   57.19    3.43
  -3  16  -3   61.89    2.96
  -3 -16   3   54.02    2.60
  -3 -16   4   29.63    3.69
  -3  16   4   25.54    3.50
  -3  16   4   19.65    3.10
  -3  16  -4   18.94    2.34
  -3  16  -4   28.63    3.74
  -3 -16  -4   22.11    3.09
  -3 -16   4   22.88    1.85
   3 -16  -5  414.66   12.58
  -3  16  -5  407.34   13.00
  -3 -16  -5  415.38   12.68
  -3  16  -5  423.94   12.11
  -3 -16   5  440.23   12.99
  -3  16   5  417.96   12.82
  -3  16   5  409.54   12.64
  -3  16  -6    2.73    4.27
  -3 -16   6    3.48    3.98
  -3  16   6   -3.41    3.52
  -3  16   6    8.66    3.63
   3 -16  -6   -3.37    3.52
  -3 -16  -6    4.89    3.52
  -3  16  -6    2.60    2.06
  -3 -16  -7  200.68    7.20
  -3  16  -7  189.56    5.91
  -3 -16   7  199.81    7.40
   3 -16  -7  197.95    7.10
  -3  16  -7  191.68    7.63
  -3  16  -8  161.82    5.07
  -3 -16  -8  170.88    6.56
   3 -16  -8  170.42    6.48
  -3 -16   8  177.78    6.85
   3 -16  -9    5.59    3.72
  -3 -16   9   19.37    3.99
  -3 -16  -9   12.23    3.68
   3 -16 -10   61.05    4.45
  -3 -16 -10   69.14    4.50
  -3 -16  10   59.54    4.56
   3 -16 -11   42.33    4.21
  -3 -16 -11   49.84    4.26
  -3 -16  11   49.47    4.32
  -3  16  11   49.81    2.73
   3  16  12   15.76    1.39
   3 -16 -12   25.57    3.96
  -3  16  12   20.90    2.20
  -3 -16 -12   27.69    4.01
  -3 -16  12   25.20    4.13
  -3 -16  13   12.32    3.94
   3 -16 -13    7.81    3.91
  -3 -16 -13    2.31    4.07
  -3  16  13    5.19    2.06
  -3 -16  14   69.80    4.94
   3 -16 -14   72.53    5.10
  -3  16  14   71.63    3.06
  -3 -16 -14   78.33    5.09
  -3  16  15    2.47    2.10
  -3 -16 -15   -0.62    4.31
  -3 -16  15   -1.31    4.21
  -3 -16  16   39.06    4.68
  -3 -16  17    8.78    4.55
  -3 -16  18   42.95    5.10
  -3  16 -18   48.92    4.22
  -3 -16  19   45.99    5.18
  -3  16 -19   52.78    4.35
  -3 -16  20   47.14    5.45
  -3  16 -20   45.99    4.36
  -3 -16  21    4.30    4.98
  -3  16 -21   11.87    4.13
  -3  16 -22   43.55    4.35
   3 -16 -22   47.58    5.72
  -3 -16  22   49.47    5.64
  -3  16 -23   42.20    4.40
  -3 -16 -23   46.64    6.06
   3  16 -23   50.34    3.84
   3 -16 -23   49.55    5.91
  -3 -16  23   56.09    5.77
   3  16 -24   18.60    3.55
  -3 -16 -24   31.71    6.08
  -3 -16  24   37.53    5.66
  -3  16 -24   20.19    4.28
   3 -16 -24   30.82    5.91
   3  16 -25   77.37    4.39
  -3 -16  25   96.34    6.68
  -3 -16 -25  106.21    7.06
  -3  16 -25   93.35    5.05
   3 -16 -25   89.54    6.90
   3 -16 -26   15.00    6.07
  -3 -16 -26   13.71    6.09
   3  16 -26   10.37    3.13
   3  16 -27    1.31    2.91
  -3 -16 -27    9.32    6.08
   3 -16 -27    1.15    5.79
   3 -16 -28    1.78    5.88
   3  16 -28    0.10    2.17
  -3  17   0   -1.28    2.53
  -3 -17   0   -2.32    2.37
  -3  17   0   -0.04    3.47
  -3  17  -1   44.83    3.99
  -3  17   1   43.74    3.20
  -3  17  -1   47.83    2.98
  -3 -17   1   45.13    2.78
  -3 -17  -1   44.35    3.08
  -3  17   1   46.57    3.94
  -3  17   2    5.57    3.46
  -3  17  -2   -4.96    2.59
  -3  17   2   -1.77    2.95
  -3 -17   2   -1.57    2.18
  -3 -17  -2   -1.45    2.78
  -3  17  -2    6.72    3.67
  -3  17  -3  639.50   18.26
  -3  17   3  603.17   17.89
  -3 -17   3  664.91   18.24
  -3  17  -3  614.67   17.58
  -3 -17  -3  613.56   17.84
  -3 -17   3  586.09   17.39
  -3  17   3  633.59   18.18
  -3  17  -4  162.65    5.41
  -3 -17   4  168.14    6.51
  -3  17   4  163.68    6.37
  -3  17  -4  174.49    6.60
  -3 -17  -4  157.59    6.07
  -3 -17   4  160.61    5.10
  -3  17  -5    3.77    2.23
  -3  17  -5    3.74    3.98
  -3 -17   5    9.64    3.84
  -3  17   5   10.66    3.63
   3 -17  -5    0.80    3.26
  -3 -17  -5    9.12    3.38
  -3  17   6  344.28   11.20
  -3  17  -6  355.38   11.57
  -3 -17   6  372.48   11.41
   3 -17  -6  345.16   11.05
  -3 -17  -6  353.74   11.16
  -3 -17  -7  368.60   11.70
  -3  17   7  362.59   11.70
  -3 -17   7  378.19   11.91
   3 -17  -7  367.08   11.65
  -3  17  -7  377.51   12.14
  -3 -17  -8  134.33    6.06
   3 -17  -8  130.05    5.89
  -3 -17   8  144.61    6.31
   3 -17  -9  106.00    5.68
  -3 -17   9  133.54    6.02
  -3 -17  -9  131.17    5.85
  -3 -17 -10   73.62    4.96
   3 -17 -10   77.52    4.95
  -3 -17  10   78.77    5.00
   3 -17 -11   12.70    4.23
  -3 -17  11   26.12    4.41
  -3 -17 -11   23.95    4.39
  -3  17  11    6.70    2.56
  -3 -17 -12   44.73    4.76
   3 -17 -12   46.08    4.56
  -3  17  12   42.89    2.75
   3  17  12   38.44    1.96
  -3 -17  12   49.38    4.70
   3  17  13    2.80    1.18
  -3 -17 -13   19.27    4.44
  -3  17  13    3.80    2.20
   3 -17 -13   15.92    4.43
  -3 -17  13   12.08    4.37
  -3 -17  14   14.55    4.39
  -3 -17 -14    9.99    4.43
   3 -17 -14    6.27    4.40
  -3  17  14   13.40    2.26
  -3  17  15    0.66    2.23
   3 -17 -15    6.33    4.51
  -3 -17  15   -0.05    4.36
  -3 -17 -15    5.43    4.47
   3 -17 -16    6.02    4.73
  -3  17  16   -4.09    2.24
  -3 -17  16    3.61    4.60
  -3 -17 -16    2.10    4.64
  -3 -17 -17    4.11    4.85
  -3 -17  17   12.96    4.72
  -3 -17  18   -7.13    4.89
  -3 -17  19   15.06    5.15
  -3  17 -19   25.25    4.39
  -3 -17  20    6.26    5.14
  -3  17 -20   -0.52    4.31
  -3  17 -21   14.53    4.21
  -3 -17  21   16.57    5.23
  -3  17 -22   -2.57    4.15
  -3 -17  22   -2.71    5.08
  -3  17 -23    0.97    4.29
  -3 -17  23    1.70    5.35
  -3 -17  24    9.47    5.67
   3 -17 -24   13.07    5.97
  -3  17 -24    7.85    4.37
   3 -17 -25   26.23    6.36
  -3  17 -25    8.93    4.38
  -3 -17 -25   17.21    6.31
   3  17 -25   22.63    3.70
  -3 -17  25   13.25    5.90
   3  17 -26   12.16    3.58
   3 -17 -26   24.64    6.48
  -3  17 -26   24.96    4.45
  -3 -17 -26   40.16    6.62
   3  17 -27   18.75    3.37
   3 -17 -27   36.77    6.40
  -3 -17 -27   32.72    6.59
  -3  17 -27   22.80    4.24
   3  17 -28    0.77    2.96
  -3 -18   0   -0.18    2.48
  -3  18   0    0.20    3.72
  -3 -18   1    1.86    2.34
  -3 -18  -1    2.33    2.81
  -3  18   1   -0.46    3.70
  -3  18  -1    5.43    3.81
  -3 -18  -2    9.30    2.94
  -3 -18   2   10.27    2.30
  -3  18   2   10.45    3.80
  -3  18  -2   11.35    4.02
  -3 -18  -3   11.77    3.13
  -3 -18   3   14.68    3.82
  -3  18  -3   18.57    4.16
  -3 -18   3   12.19    2.15
  -3  18   3   16.46    3.91
  -3  18  -4   52.90    4.57
  -3 -18  -4   51.63    3.67
  -3 -18   4   59.25    4.42
  -3  18   4   49.91    4.22
  -3 -18   4   49.30    2.48
  -3 -18  -5   -1.28    3.22
  -3  18  -5   -2.92    4.05
  -3  18   5   -2.92    3.64
  -3 -18   5   -3.37    3.86
  -3 -18   6   70.05    4.79
  -3  18   6   69.28    4.52
  -3 -18  -6   60.41    4.18
   3 -18  -6   68.73    4.16
  -3  18  -6   63.92    5.08
   3 -18  -7   77.25    4.66
  -3  18  -7   76.98    5.48
  -3 -18  -7   84.20    4.79
  -3 -18   7   87.89    5.23
  -3  18   7   83.92    4.85
  -3 -18  -8  243.23    8.78
   3 -18  -8  247.81    8.69
  -3 -18   8  260.04    9.02
  -3 -18  -9  541.33   16.39
   3 -18  -9  527.58   16.38
  -3 -18   9  556.32   16.58
  -3 -18 -10   -0.55    4.63
   3 -18 -10   -6.41    4.71
  -3 -18  11  930.52   26.95
  -3 -18 -11  932.37   26.94
   3 -18 -11  902.90   26.90
  -3 -18  12   33.27    4.79
  -3  18  12   34.25    2.83
   3 -18 -12   15.83    4.79
  -3 -18 -12   23.67    4.86
  -3 -18 -13  148.42    6.19
  -3  18  13  130.52    4.18
   3  18  13   94.25    3.47
   3 -18 -13  142.77    6.17
  -3 -18  13  133.19    6.15
  -3 -18 -14   43.37    4.88
   3 -18 -14   35.49    4.81
  -3 -18  14   37.23    4.86
  -3  18  14   41.97    2.69
   3 -18 -15   90.59    5.69
  -3 -18  15   92.26    5.79
  -3  18  15   84.82    3.55
  -3 -18 -15   99.76    5.77
  -3 -18 -16   65.18    5.55
   3 -18 -16   52.94    5.41
  -3 -18  16   55.43    5.34
  -3  18  16   63.91    2.98
  -3 -18  17  106.57    6.39
   3 -18 -17  110.41    6.58
  -3 -18 -17  125.34    6.68
  -3 -18  18  231.54    8.97
  -3 -18 -18  237.19    9.15
   3 -18 -18  200.30    9.04
  -3 -18  19   26.57    5.37
  -3  18 -19   42.04    4.75
  -3 -18 -19   18.41    5.99
  -3 -18  20  163.65    7.60
  -3  18 -20  143.87    6.77
  -3 -18  21    1.37    5.15
  -3  18 -21   -6.75    4.43
  -3  18 -22    4.23    4.44
  -3 -18  22   13.06    5.27
  -3  18 -23    8.24    4.45
  -3 -18  23    1.00    5.45
  -3  18 -24    7.33    4.62
  -3 -18  24   -0.66    5.67
  -3  18 -25   -1.42    4.60
   3 -18 -25    9.98    6.37
  -3  18 -26   18.34    4.55
  -3 -18 -26   21.64    6.69
   3 -18 -26   30.45    6.43
  -3  18 -27  -11.99    4.36
   3  18 -27   -8.64    3.45
   3  18 -28   -6.43    3.18
  -3  18 -28    2.43    4.19
  -3  18 -29   -3.26    4.09
  -3  19   0   -5.16    3.97
  -3 -19   0   -3.95    2.64
  -3  19   1    5.35    3.94
  -3  19  -1    8.61    3.98
  -3 -19   1    7.74    2.51
  -3 -19  -1    9.75    2.88
  -3  19   2   89.61    5.10
  -3 -19  -2   93.78    4.22
  -3  19  -2   95.26    5.21
  -3 -19   2   87.78    3.70
  -3 -19   3   72.66    4.73
  -3 -19  -3   62.07    3.81
  -3  19  -3   58.45    4.71
  -3  19   3   59.55    4.59
  -3 -19   3   60.69    2.94
  -3 -19  -4    2.76    3.13
  -3  19   4   -0.77    3.87
  -3  19  -4   -0.96    4.12
  -3 -19   4    1.10    3.81
  -3  19  -5   -3.26    4.30
  -3  19   5    4.67    3.81
  -3 -19   5    0.40    3.95
  -3 -19  -5   -0.69    3.36
  -3  19  -6   54.57    4.99
  -3 -19  -6   55.88    4.16
  -3 -19   6   56.42    4.57
  -3  19   6   54.88    4.41
  -3 -19  -7   57.38    4.43
  -3  19   7   61.56    4.66
  -3 -19   7   60.81    4.79
   3 -19  -7   51.96    4.30
  -3  19  -7   61.20    5.27
  -3  19   8   79.21    5.01
  -3 -19  -8   78.24    4.98
   3 -19  -8   76.45    4.91
  -3 -19   8   85.17    5.40
  -3 -19  -9   11.19    4.14
   3 -19  -9   11.48    4.11
  -3 -19   9   10.37    4.51
  -3 -19 -10   86.24    5.61
   3 -19 -10  100.40    5.55
  -3 -19  10   92.30    5.73
   3 -19 -11   -7.90    4.64
  -3 -19  11  -10.78    4.75
   3 -19 -12   30.99    4.66
  -3 -19  12   37.00    4.83
  -3  19  12   24.10    2.85
  -3 -19 -12   31.82    4.73
  -3 -19  13    2.36    4.57
   3  19  13    1.58    1.56
  -3  19  13   -1.19    2.45
   3 -19 -13   -3.41    4.53
  -3 -19 -13    3.50    4.57
  -3 -19  14   -5.25    4.59
  -3  19  14   -1.05    2.31
   3 -19 -14   -9.52    4.62
  -3 -19 -14   -2.25    4.61
   3  19  14   -0.58    1.07
  -3 -19  15   12.08    4.66
   3 -19 -15    4.29    4.69
  -3  19  15    0.27    2.32
  -3 -19 -15    3.93    4.68
  -3 -19  16   -5.18    4.83
   3 -19 -16   -7.54    5.00
  -3  19  16   -1.95    2.29
  -3 -19 -16   -4.35    5.06
   3 -19 -17    1.13    5.16
  -3 -19 -17   -7.36    5.38
  -3 -19  17   -0.65    5.04
   3 -19 -18    1.04    5.42
  -3 -19  18   12.73    5.17
  -3 -19 -18   -1.55    5.57
  -3  19 -19    9.11    4.68
   3 -19 -19    4.09    5.49
  -3 -19  19    7.51    5.32
  -3 -19 -19   10.73    5.69
  -3  19 -20   11.25    4.50
   3 -19 -20    1.03    5.65
  -3 -19 -20    9.51    5.62
  -3 -19  20   14.12    5.24
  -3  19 -21   -6.13    4.54
  -3 -19 -21    8.67    5.79
  -3 -19  21    4.74    5.22
  -3 -19  22    8.86    5.19
  -3  19 -22   12.66    4.51
  -3 -19  23   11.94    5.41
  -3  19 -23   -0.56    4.55
   3  19 -24   27.80    4.37
  -3  19 -24   35.79    4.97
  -3  19 -25   18.75    4.85
  -3  19 -26    2.16    4.62
  -3  19 -27    6.10    4.51
  -3  19 -28    0.48    4.39
  -3 -20   0    1.88    2.79
  -3  20  -1   -0.42    4.33
  -3  20   1   -7.68    4.23
  -3 -20  -1   -3.21    3.00
  -3 -20   1   -3.92    2.66
  -3  20  -2   -2.63    4.31
  -3 -20  -2    7.87    3.07
  -3 -20   2    3.08    2.45
  -3  20   2    1.01    3.98
  -3 -20  -3   11.01    3.31
  -3  20   3   10.74    4.16
  -3 -20   3   10.59    2.29
  -3  20  -3   15.42    4.48
  -3 -20  -4   -0.38    3.25
  -3  20   4    0.77    4.02
  -3 -20   4   -1.01    4.10
  -3  20  -4    2.12    4.40
  -3 -20  -5   46.92    4.06
  -3 -20   5   53.85    4.65
  -3  20   5   54.30    4.49
  -3  20  -5   52.91    4.89
  -3 -20  -6    0.96    3.68
  -3  20   6   -1.33    3.89
  -3 -20   6    1.84    4.28
  -3  20  -6    0.67    4.51
  -3 -20  -7    4.69    3.75
  -3  20   7    2.10    4.05
  -3 -20   7    5.25    4.35
  -3  20  -7    3.28    4.75
  -3 -20  -8    4.68    3.94
  -3 -20   8   -5.23    4.41
  -3  20   8   -0.86    3.92
   3 -20  -8   -6.65    3.86
  -3 -20  -9   22.27    4.28
  -3 -20   9   26.91    4.67
   3 -20  -9   26.05    4.11
  -3  20   9   26.58    4.29
   3 -20 -10    8.27    4.33
  -3 -20  10   17.18    4.64
  -3 -20 -10    8.55    4.46
   3 -20 -11   82.62    5.36
  -3 -20 -11   72.55    5.51
  -3 -20  11   79.29    5.59
  -3 -20  12    8.82    4.62
  -3  20  12    7.46    2.68
  -3 -20 -12    7.93    4.65
   3 -20 -12    8.77    4.52
  -3 -20  13   10.86    4.57
   3 -20 -13   -1.01    4.53
   3  20  13   -0.21    1.68
  -3 -20 -13    3.22    4.68
  -3  20  13    0.11    2.49
  -3  20  14   23.31    2.61
  -3 -20  14   25.53    4.93
  -3 -20 -14   23.53    4.93
   3 -20 -14   24.23    4.89
   3  20  14   15.04    1.52
  -3 -20  15   87.24    5.85
  -3 -20 -15   87.35    6.10
   3 -20 -15   81.33    5.92
  -3  20  15   84.50    3.61
  -3 -20  16   92.92    6.17
  -3 -20 -16   92.14    6.45
  -3  20  16   81.38    3.66
   3 -20 -16   87.15    6.32
  -3 -20  17   70.61    6.04
  -3 -20 -17   73.09    6.37
   3 -20 -17   72.24    6.24
  -3  20  17   74.15    3.38
  -3 -20  18   70.72    6.08
  -3 -20 -18   66.21    6.27
   3 -20 -18   64.35    6.21
   3 -20 -19   17.45    5.65
  -3 -20  19   19.90    5.34
  -3 -20 -19   19.72    5.73
   3 -20 -20    2.91    5.50
  -3 -20  20    1.99    5.12
  -3  20 -20    4.04    4.68
  -3 -20 -20   -2.00    5.68
   3 -20 -21   11.38    5.76
  -3 -20  21   14.97    5.36
  -3  20 -21   14.88    4.73
  -3 -20 -21   15.36    5.93
  -3 -20  22    0.07    5.32
  -3 -20 -22    2.43    5.84
  -3  20 -22    5.19    4.73
  -3 -20 -23   19.09    6.30
  -3  20 -23   19.14    4.94
   3  20 -24   12.58    4.37
  -3  20 -24   19.82    5.02
   3  20 -25   -8.89    4.33
  -3  20 -26    0.36    4.93
   3  20 -26   -3.79    4.34
  -3  20 -27   -0.82    4.73
  -3  20 -28   -0.49    4.62
  -3  21   0   -6.83    4.47
  -3 -21   1  328.15   10.26
  -3  21   1  349.50   11.33
  -3  21  -1  355.20   11.37
  -3 -21  -1  336.52   10.47
  -3  21   2   28.59    4.63
  -3 -21   2   26.56    2.84
  -3  21  -2   27.41    4.84
  -3 -21  -2   24.47    3.54
  -3  21  -3  141.87    6.62
  -3  21   3  134.66    6.42
  -3 -21  -3  132.95    5.57
  -3  21   4   12.87    4.41
  -3 -21   4   18.63    4.49
  -3 -21  -4   12.38    3.58
  -3  21  -4   14.44    4.71
  -3  21   5    6.62    4.28
  -3  21  -5    9.61    4.74
  -3 -21   5    6.28    4.40
  -3 -21  -5   10.70    3.64
  -3  21  -6    5.57    4.88
  -3  21   6    1.24    4.19
  -3 -21   6    4.29    4.48
  -3 -21  -6    3.04    3.75
  -3  21  -7   26.52    5.15
  -3 -21  -7   32.13    4.25
  -3  21   7   32.62    4.60
  -3 -21   7   35.25    4.70
  -3 -21  -8    5.08    4.16
  -3  21   8    1.05    4.26
  -3 -21   8   -0.99    4.51
   3 -21  -9   -6.03    4.16
  -3  21   9    4.96    4.23
  -3 -21   9    3.42    4.59
  -3 -21  -9   -3.35    4.27
  -3  21  10   14.33    4.52
  -3 -21 -10   29.75    4.76
   3 -21 -10   25.81    4.55
  -3 -21  10   18.38    4.85
  -3 -21 -11    1.64    4.57
   3 -21 -11    5.00    4.59
  -3 -21  11    2.89    4.83
  -3  21  12    3.83    2.77
  -3 -21  12    6.17    4.81
   3 -21 -12    8.43    4.65
  -3 -21 -12    2.43    4.62
  -3 -21 -13    3.38    4.74
  -3 -21  13    4.61    4.81
   3 -21 -13   -1.59    4.65
  -3  21  13   -1.94    2.70
   3  21  13   -0.54    1.86
  -3 -21  14    9.75    5.04
  -3 -21 -14    9.06    5.13
   3 -21 -14    4.22    4.97
   3  21  14   -0.35    1.67
  -3  21  14   -2.06    2.70
  -3 -21 -15   -8.55    5.57
  -3 -21 -16    8.61    6.01
  -3 -21  16    5.54    5.60
   3 -21 -16    8.09    5.92
  -3 -21  17    8.07    5.53
   3 -21 -17   -2.97    5.96
  -3  21  17   -0.03    2.60
  -3 -21 -17   -0.32    6.00
   3 -21 -18   16.85    5.84
  -3 -21  18   23.79    5.59
  -3 -21 -18   12.73    6.03
  -3 -21  19   -0.98    5.25
  -3 -21 -19  -12.37    5.89
   3 -21 -19   -6.35    5.66
  -3 -21  20   40.31    5.76
   3 -21 -20   39.46    6.16
  -3 -21 -20   37.34    6.26
  -3  21 -20   29.31    5.03
  -3 -21  21    4.18    5.49
  -3 -21 -21   10.54    6.11
   3 -21 -21   26.13    6.09
  -3  21 -21   12.59    4.94
  -3 -21 -22    7.82    6.05
   3 -21 -22   11.37    6.04
  -3  21 -22    7.04    4.84
  -3 -21 -23   -6.79    6.38
  -3  21 -23   -0.89    4.81
   3 -21 -23   -7.36    6.26
   3  21 -24   40.24    4.96
  -3  21 -24   57.38    5.52
  -3 -21 -24   49.17    7.12
   3  21 -25   15.10    4.65
  -3  21 -25   34.36    5.28
   3  21 -26   74.22    5.31
  -3  21 -26   85.15    6.02
   3  21 -27   16.77    4.32
  -3  21 -27    9.17    4.99
  -3  21 -28   12.90    4.96
  -3 -22   0   -1.73    3.24
  -3  22  -1    6.23    5.09
  -3  22   1    5.14    4.81
  -3 -22  -1   -2.53    3.55
  -3 -22   1    2.90    3.08
  -3  22   2   11.45    4.87
  -3 -22  -2   23.10    3.62
  -3  22  -2    6.33    5.04
  -3  22  -3   -0.05    4.92
  -3  22   3    6.01    4.65
  -3 -22  -3   -0.10    3.65
  -3  22  -4   -0.86    4.92
  -3 -22  -4    5.87    3.76
  -3  22   4   -1.80    4.56
  -3 -22   5   13.16    4.76
  -3 -22  -5   18.37    4.00
  -3  22   5   16.79    4.55
  -3  22  -5   10.79    5.05
  -3 -22  -6   17.54    4.13
  -3  22   6   20.50    4.53
  -3 -22   6   11.75    4.70
  -3  22  -6   15.43    5.27
  -3  22   7    9.13    4.51
  -3 -22   7    2.23    4.77
  -3 -22  -7   11.37    4.27
  -3  22  -7    4.33    5.26
  -3 -22  -8    1.81    4.39
  -3 -22   8   -1.91    4.86
  -3  22   8    6.02    4.41
  -3 -22  -9    3.64    4.36
  -3 -22   9    6.15    4.84
  -3  22   9   -6.51    4.55
  -3  22  10   28.62    4.67
  -3 -22 -10   34.77    4.81
  -3 -22  10   36.83    5.24
   3 -22 -10   30.38    4.81
  -3 -22 -11    5.79    4.65
  -3  22  11    1.22    4.38
  -3 -22  11    4.67    4.72
   3 -22 -11    0.41    4.51
  -3 -22  12    2.75    4.78
  -3 -22 -12    3.13    4.78
   3 -22 -12    5.67    4.68
  -3 -22 -13   26.19    5.13
   3  22  13   20.45    2.16
  -3  22  13   22.56    2.93
   3 -22 -13   28.90    5.18
  -3 -22  13   14.36    5.06
  -3 -22  14   -7.29    5.22
   3 -22 -14  -11.08    5.38
  -3 -22 -14  -12.39    5.44
   3  22  14   -0.52    1.81
  -3  22  14   -2.96    2.79
  -3  22  15  245.41    5.96
  -3 -22  15  317.55    8.67
   3 -22 -15  265.32    8.75
  -3 -22 -15  275.43    8.81
   3 -22 -16  120.11    7.70
  -3 -22  16  152.07    7.49
  -3  22  16  131.78    4.85
  -3 -22 -16  118.78    7.78
  -3 -22  17  182.35    8.16
  -3 -22 -17  162.05    8.52
  -3  22  17  163.87    5.60
   3 -22 -17  159.51    8.44
   3 -22 -18   39.31    6.36
  -3 -22  18   48.41    6.00
  -3 -22 -18   42.03    6.52
   3 -22 -19   35.83    6.19
  -3 -22  19   28.24    5.59
  -3 -22 -19   26.92    6.31
  -3 -22  20   30.21    5.74
  -3 -22 -20   40.59    6.45
   3 -22 -20   21.28    6.14
  -3  22 -20   37.44    5.34
  -3 -22 -21   -4.69    6.12
   3 -22 -21   -1.59    6.12
  -3  22 -21    2.20    5.01
  -3 -22 -22    0.07    6.27
   3 -22 -22   -4.44    6.11
  -3  22 -22   11.30    5.13
  -3 -22 -23    7.76    6.58
  -3  22 -23   16.42    5.26
   3 -22 -23   16.58    6.52
  -3  22 -24   -3.81    5.45
   3  22 -24   -0.83    4.95
  -3  22 -25   26.92    5.59
   3  22 -25   24.63    5.01
   3  22 -26   -4.95    4.65
  -3  22 -26    4.30    5.31
  -3  22 -27   -0.65    5.11
  -3  23   0  -11.34    5.34
  -3 -23  -1  271.96    8.98
  -3 -23   1  265.91    8.70
  -3  23   1  284.41   10.09
  -3  23  -1  289.10   10.29
  -3  23  -2   -0.83    5.23
  -3  23   2    2.78    5.00
  -3 -23  -2   -1.59    3.79
  -3  23  -3   96.82    6.20
  -3  23   3   84.18    5.93
  -3 -23  -3   88.79    4.84
  -3  23   4   43.96    5.17
  -3 -23  -4   36.47    4.22
  -3  23  -4   48.93    5.47
  -3 -23   5    1.88    4.79
  -3  23   5    6.21    4.66
  -3 -23  -5   -2.44    4.07
  -3  23  -5    2.69    5.17
  -3 -23  -6   58.81    4.86
  -3 -23   6   68.49    5.62
[truncated: 4,353,592 more chars]
