# Supplementary material for: Lanthanide and Actinide‐Centered Polyoxo‐Noble‐Metalate‐Based Metal−Organic Frameworks
Source: Chem Asian J. 2025 Jul 8;20(18):e00737. doi: 10.1002/asia.202500737 (PMC12450036; doi:10.1002/asia.202500737)
Supplement: Supplementary file 2 — Supporting Information [file ASIA-20-e00737-s001.zip › Nd.cif]

 
data_Nd
 
_audit_creation_method            'SHELXL-2019/3'
_shelx_SHELXL_version_number      '2019/3'
_chemical_name_systematic         ?
_chemical_name_common             ?
_chemical_melting_point           ?
_chemical_formula_moiety          ?
_chemical_formula_sum
 'C56 H32 As8 Ba6 N2 Nd O66 Pd12' 
_chemical_formula_weight          4633.27

loop_
 _atom_type_symbol
 _atom_type_description
 _atom_type_scat_dispersion_real
 _atom_type_scat_dispersion_imag
 _atom_type_scat_source
 'Nd'  'Nd'  -0.1943   3.0179
 'International Tables Vol C Tables 4.2.6.8 and 6.1.1.4'
 'Pd'  'Pd'  -0.9988   1.0072
 'International Tables Vol C Tables 4.2.6.8 and 6.1.1.4'
 'As'  'As'   0.0499   2.0058
 'International Tables Vol C Tables 4.2.6.8 and 6.1.1.4'
 'Ba'  'Ba'  -0.3244   2.2819
 'International Tables Vol C Tables 4.2.6.8 and 6.1.1.4'
 'O'  'O'   0.0106   0.0060
 'International Tables Vol C Tables 4.2.6.8 and 6.1.1.4'
 'C'  'C'   0.0033   0.0016
 'International Tables Vol C Tables 4.2.6.8 and 6.1.1.4'
 'H'  'H'   0.0000   0.0000
 'International Tables Vol C Tables 4.2.6.8 and 6.1.1.4'
 'N'  'N'   0.0061   0.0033
 'International Tables Vol C Tables 4.2.6.8 and 6.1.1.4'
 
_space_group_crystal_system       orthorhombic
_space_group_IT_number            62
_space_group_name_H-M_alt         'P n m a'
_space_group_name_Hall            '-P 2ac 2n'
 
_shelx_space_group_comment
;
The symmetry employed for this shelxl refinement is uniquely defined
by the following loop, which should always be used as a source of
symmetry information in preference to the above space-group names.
They are only intended as comments.
;
 
loop_
 _space_group_symop_operation_xyz
 'x, y, z'
 '-x+1/2, -y, z+1/2'
 '-x, y+1/2, -z'
 'x+1/2, -y+1/2, -z+1/2'
 '-x, -y, -z'
 'x-1/2, y, -z-1/2'
 'x, -y-1/2, z'
 '-x-1/2, y-1/2, z-1/2'
 
_cell_length_a                    30.0776(8)
_cell_length_b                    26.8157(7)
_cell_length_c                    28.0210(8)
_cell_angle_alpha                 90
_cell_angle_beta                  90
_cell_angle_gamma                 90
_cell_volume                      22600.4(11)
_cell_formula_units_Z             4
_cell_measurement_temperature     100(2)
_cell_measurement_reflns_used     20393
_cell_measurement_theta_min       1.537
_cell_measurement_theta_max       25.027
 
_exptl_crystal_description        Rods
_exptl_crystal_colour             Red
_exptl_crystal_density_meas       ?
_exptl_crystal_density_method     ?
_exptl_crystal_density_diffrn     1.362          
_exptl_crystal_F_000              8488
_exptl_transmission_factor_min    ?
_exptl_transmission_factor_max    ?
_exptl_crystal_size_max           0.33
_exptl_crystal_size_mid           0.13
_exptl_crystal_size_min           0.13
_exptl_absorpt_coefficient_mu     3.390
_shelx_estimated_absorpt_T_min    ?
_shelx_estimated_absorpt_T_max    ?
_exptl_absorpt_correction_type    'Multi-Scan'
_exptl_absorpt_correction_T_min   0.321
_exptl_absorpt_correction_T_max   0.698
_exptl_absorpt_process_details    SADABS
_exptl_absorpt_special_details    ?
_diffrn_ambient_temperature       100(2)
_diffrn_radiation_wavelength      0.71073
_diffrn_radiation_type            MoK\a
_diffrn_source                    ?
_diffrn_measurement_device_type   'Bruker APEX-II CCD'
_diffrn_measurement_method        '\f and \w scans'
_diffrn_detector_area_resol_mean  ?
_diffrn_reflns_number             217529
_diffrn_reflns_av_unetI/netI      0.0638
_diffrn_reflns_av_R_equivalents   0.1318
_diffrn_reflns_limit_h_min        -35
_diffrn_reflns_limit_h_max        35
_diffrn_reflns_limit_k_min        -31
_diffrn_reflns_limit_k_max        31
_diffrn_reflns_limit_l_min        -33
_diffrn_reflns_limit_l_max        33
_diffrn_reflns_theta_min          1.537
_diffrn_reflns_theta_max          25.027
_diffrn_reflns_theta_full         25.027
_diffrn_measured_fraction_theta_max   0.999
_diffrn_measured_fraction_theta_full  0.999
_diffrn_reflns_Laue_measured_fraction_max    0.999
_diffrn_reflns_Laue_measured_fraction_full   0.999
_diffrn_reflns_point_group_measured_fraction_max   0.999
_diffrn_reflns_point_group_measured_fraction_full  0.999
_reflns_number_total              20393
_reflns_number_gt                 12641
_reflns_threshold_expression      'I > 2\s(I)'
_reflns_Friedel_coverage          0.000
_reflns_Friedel_fraction_max      .
_reflns_Friedel_fraction_full     .
 
_reflns_special_details
;
 Reflections were merged by SHELXL according to the crystal
 class for the calculation of statistics and refinement.
 
 Structure factors included contributions from the .fab file.
 
 _reflns_Friedel_fraction is defined as the number of unique
 Friedel pairs measured divided by the number that would be
 possible theoretically, ignoring centric projections and
 systematic absences.
;
 
_computing_data_collection        'Bruker APEX2'
_computing_cell_refinement        'Bruker SAINT'
_computing_data_reduction         'Bruker SAINT'
_computing_structure_solution     'SHELXS-97 (Sheldrick 2008)'
_computing_structure_refinement   'SHELXL-2019/2 (Sheldrick, 2019)'
_computing_molecular_graphics     'SHELXS-97 (Sheldrick 2008)'
_computing_publication_material   'Bruker SHELXTL'
_refine_special_details           ?
_refine_ls_structure_factor_coef  Fsqd
_refine_ls_matrix_type            full
_refine_ls_weighting_scheme       calc
_refine_ls_weighting_details
'w=1/[\s^2^(Fo^2^)+(0.0564P)^2^+727.8749P] where P=(Fo^2^+2Fc^2^)/3'
_atom_sites_solution_primary      ?
_atom_sites_solution_secondary    ?
_atom_sites_solution_hydrogens    geom
_refine_ls_hydrogen_treatment     constr
_refine_ls_extinction_method      none
_refine_ls_extinction_coef        .
_refine_ls_number_reflns          20393
_refine_ls_number_parameters      634
_refine_ls_number_restraints      372
_refine_ls_R_factor_all           0.1076
_refine_ls_R_factor_gt            0.0598
_refine_ls_wR_factor_ref          0.1801
_refine_ls_wR_factor_gt           0.1427
_refine_ls_goodness_of_fit_ref    1.016
_refine_ls_restrained_S_all       1.015
_refine_ls_shift/su_max           0.001
_refine_ls_shift/su_mean          0.000
 
loop_
 _atom_site_label
 _atom_site_type_symbol
 _atom_site_fract_x
 _atom_site_fract_y
 _atom_site_fract_z
 _atom_site_U_iso_or_equiv
 _atom_site_adp_type
 _atom_site_occupancy
 _atom_site_site_symmetry_order  
 _atom_site_calc_flag
 _atom_site_refinement_flags_posn
 _atom_site_refinement_flags_adp
 _atom_site_refinement_flags_occupancy
 _atom_site_disorder_assembly
 _atom_site_disorder_group
Nd1 Nd 0.25345(3) 0.250000 0.51742(3) 0.01578(19) Uani 1 2 d S T P . .
Pd1 Pd 0.14375(4) 0.250000 0.49328(4) 0.0184(3) Uani 1 2 d S T P . .
Pd2 Pd 0.18769(3) 0.33974(3) 0.56559(3) 0.0177(2) Uani 1 1 d . . . . .
Pd3 Pd 0.20878(3) 0.34010(3) 0.44555(3) 0.0187(2) Uani 1 1 d . . . . .
Pd4 Pd 0.23369(4) 0.250000 0.63624(4) 0.0185(3) Uani 1 2 d S T P . .
Pd5 Pd 0.29937(3) 0.34078(3) 0.58807(3) 0.0192(2) Uani 1 1 d . . . . .
Pd6 Pd 0.36443(4) 0.250000 0.53861(5) 0.0208(3) Uani 1 2 d S T P . .
Pd7 Pd 0.31885(3) 0.16018(3) 0.46896(3) 0.0203(2) Uani 1 1 d . . . . .
Pd8 Pd 0.27535(4) 0.250000 0.39823(4) 0.0204(3) Uani 1 2 d S T P . .
As1 As 0.11436(4) 0.36292(5) 0.48711(4) 0.0232(3) Uani 1 1 d . . . . .
As2 As 0.22817(4) 0.36369(5) 0.66747(4) 0.0241(3) Uani 1 1 d . . . . .
As3 As 0.39441(4) 0.13706(5) 0.54396(5) 0.0279(3) Uani 1 1 d . . . . .
As4 As 0.28018(4) 0.36330(5) 0.36658(5) 0.0266(3) Uani 1 1 d . . . . .
Ba1 Ba 0.35702(3) 0.53707(3) 0.09377(3) 0.0393(2) Uani 1 1 d . . . . .
Ba2 Ba 0.16437(3) 0.53100(3) 0.95398(3) 0.0343(2) Uani 1 1 d . . . . .
Ba3 Ba 0.31457(3) 0.53111(4) 0.89873(3) 0.0419(2) Uani 1 1 d . . . . .
O1 O 0.1902(2) 0.3023(3) 0.5035(3) 0.0189(17) Uani 1 1 d . U . . .
O2 O 0.2423(2) 0.1978(3) 0.5854(3) 0.0186(17) Uani 1 1 d . U . . .
O3 O 0.3173(2) 0.3015(3) 0.5298(3) 0.0181(17) Uani 1 1 d . U . . .
O4 O 0.2653(2) 0.1985(3) 0.4487(3) 0.0183(17) Uani 1 1 d . U . . .
O5 O 0.0978(3) 0.3023(3) 0.4814(3) 0.028(2) Uani 1 1 d . U . . .
O6 O 0.1323(3) 0.3763(3) 0.5430(3) 0.0242(19) Uani 1 1 d . U . . .
O7 O 0.1864(3) 0.3771(3) 0.6285(3) 0.030(2) Uani 1 1 d . U . . .
O8 O 0.1512(3) 0.3790(3) 0.4439(3) 0.028(2) Uani 1 1 d . U . . .
O9 O 0.2276(3) 0.3768(3) 0.3857(3) 0.027(2) Uani 1 1 d . U . . .
O10 O 0.2253(3) 0.3030(3) 0.6863(3) 0.031(2) Uani 1 1 d . U . . .
O11 O 0.2798(3) 0.3802(3) 0.6463(3) 0.031(2) Uani 1 1 d . U . . .
O12 O 0.3579(3) 0.1209(3) 0.5890(3) 0.029(2) Uani 1 1 d . U . . .
O13 O 0.4110(3) 0.1973(3) 0.5464(3) 0.033(2) Uani 1 1 d . U . . .
O14 O 0.3720(3) 0.1207(3) 0.4898(3) 0.033(2) Uani 1 1 d . U . . .
O15 O 0.3200(3) 0.3795(3) 0.4075(3) 0.032(2) Uani 1 1 d . U . . .
O16 O 0.2853(3) 0.3031(3) 0.3484(3) 0.030(2) Uani 1 1 d . U . . .
O17 O -0.0884(4) 0.4838(4) 0.4726(4) 0.052(3) Uani 1 1 d . U . . .
O18 O -0.0569(5) 0.4993(6) 0.4012(5) 0.090(4) Uani 1 1 d . U . . .
O19 O 0.1576(4) 0.4795(5) 0.8704(4) 0.069(3) Uani 1 1 d . U . . .
O20 O 0.2287(3) 0.5027(4) 0.8749(3) 0.042(2) Uani 1 1 d . U . . .
O21 O 0.5989(4) 0.0310(5) 0.5188(5) 0.074(4) Uani 1 1 d . U . . .
O22 O 0.5719(4) -0.0233(4) 0.5693(4) 0.053(3) Uani 1 1 d . U . . .
O23 O 0.2947(4) 0.4949(4) 0.1573(4) 0.059(3) Uani 1 1 d . U . . .
O24 O 0.3675(5) 0.4873(5) 0.1777(5) 0.079(4) Uani 1 1 d . U . . .
O25 O 0.4199(6) 0.5974(7) 0.1507(6) 0.117(6) Uani 1 1 d . U . . .
O26 O 0.3242(7) 0.4343(7) 0.0701(7) 0.135(7) Uani 1 1 d . U . . .
O27 O 0.3186(3) 0.5261(4) 0.0005(4) 0.043(2) Uani 1 1 d . U . . .
O28 O 0.2681(3) 0.5451(4) 0.0524(4) 0.047(3) Uani 1 1 d . U . . .
O29 O 0.2535(3) 0.5494(4) 0.9773(3) 0.037(2) Uani 1 1 d . U . . .
O30 O 0.2923(4) 0.4339(5) 0.9352(5) 0.077(4) Uani 1 1 d . U . . .
O31 O 0.3520(6) 0.4664(7) 0.8288(6) 0.119(6) Uani 1 1 d . U . . .
O32 O 0.3621(7) 0.5831(9) 0.8260(8) 0.156(8) Uani 1 1 d . U . . .
O33 O 0.2097(5) 0.4433(5) 0.9803(5) 0.082(4) Uani 1 1 d . U . . .
C1 C 0.0619(2) 0.3986(3) 0.4753(3) 0.029(3) Uani 1 1 d G U . . .
C2 C 0.0319(3) 0.4098(3) 0.5115(2) 0.036(3) Uani 1 1 d G U . . .
H2 H 0.038062 0.400349 0.542736 0.043 Uiso 1 1 calc R U . . .
C3 C -0.0072(3) 0.4350(4) 0.5009(3) 0.043(4) Uani 1 1 d G U . . .
H3 H -0.027300 0.442455 0.525158 0.052 Uiso 1 1 calc R U . . .
C4 C -0.0164(2) 0.4491(3) 0.4542(3) 0.035(3) Uani 1 1 d G U . . .
C5 C 0.0136(3) 0.4379(4) 0.4180(2) 0.047(4) Uani 1 1 d G U . . .
H5 H 0.007485 0.447310 0.386777 0.057 Uiso 1 1 calc R U . . .
C6 C 0.0528(3) 0.4127(4) 0.4286(3) 0.045(4) Uani 1 1 d G U . . .
H6 H 0.072847 0.405204 0.404355 0.054 Uiso 1 1 calc R U . . .
C7 C -0.0575(6) 0.4764(6) 0.4442(6) 0.051(4) Uani 1 1 d . U . . .
C8 C 0.2183(3) 0.4004(3) 0.7246(3) 0.031(3) Uani 1 1 d G U . . .
C9 C 0.2545(2) 0.4175(4) 0.7506(3) 0.047(4) Uani 1 1 d G U . . .
H9 H 0.283255 0.411876 0.739605 0.056 Uiso 1 1 calc R U . . .
C10 C 0.2478(3) 0.4431(4) 0.7932(3) 0.041(4) Uani 1 1 d G U . . .
H10 H 0.272078 0.454550 0.810621 0.050 Uiso 1 1 calc R U . . .
C11 C 0.2049(3) 0.4515(4) 0.8097(3) 0.042(4) Uani 1 1 d G U . . .
C12 C 0.1687(2) 0.4344(4) 0.7836(3) 0.052(4) Uani 1 1 d G U . . .
H12 H 0.139941 0.440048 0.794642 0.062 Uiso 1 1 calc R U . . .
C13 C 0.1754(2) 0.4088(4) 0.7411(3) 0.047(4) Uani 1 1 d G U . . .
H13 H 0.151117 0.397373 0.723626 0.057 Uiso 1 1 calc R U . . .
C14 C 0.1974(5) 0.4803(6) 0.8538(6) 0.047(4) Uani 1 1 d . U . . .
C15 C 0.4477(3) 0.0990(4) 0.5487(4) 0.031(3) Uani 1 1 d G U . . .
C16 C 0.4497(3) 0.0523(4) 0.5701(4) 0.080(6) Uani 1 1 d G U . . .
H16 H 0.424760 0.039263 0.585237 0.096 Uiso 1 1 calc R U . . .
C17 C 0.4890(4) 0.0251(3) 0.5688(4) 0.067(5) Uani 1 1 d G U . . .
H17 H 0.490372 -0.006174 0.583167 0.081 Uiso 1 1 calc R U . . .
C18 C 0.5263(3) 0.0446(4) 0.5462(5) 0.065(4) Uani 1 1 d G U . . .
C19 C 0.5242(3) 0.0913(5) 0.5248(4) 0.065(4) Uani 1 1 d G U . . .
H19 H 0.549169 0.104296 0.509646 0.078 Uiso 1 1 calc R U . . .
C20 C 0.4849(4) 0.1185(3) 0.5260(4) 0.097(7) Uani 1 1 d G U . . .
H20 H 0.483557 0.149734 0.511715 0.116 Uiso 1 1 calc R U . . .
C21 C 0.5677(5) 0.0146(6) 0.5449(6) 0.044(4) Uani 1 1 d . U . . .
C22 C 0.2927(3) 0.4001(4) 0.3114(3) 0.032(3) Uani 1 1 d G U . . .
C23 C 0.3365(3) 0.4138(4) 0.3025(3) 0.055(4) Uani 1 1 d G U . . .
H23 H 0.358625 0.406068 0.324514 0.066 Uiso 1 1 calc R U . . .
C24 C 0.3473(2) 0.4391(4) 0.2608(4) 0.060(5) Uani 1 1 d G U . . .
H24 H 0.376567 0.448319 0.254878 0.073 Uiso 1 1 calc R U . . .
C25 C 0.3142(3) 0.4507(4) 0.2279(3) 0.046(4) Uani 1 1 d G U . . .
C26 C 0.2704(3) 0.4370(4) 0.2368(3) 0.043(4) Uani 1 1 d G U . . .
H26 H 0.248326 0.444740 0.214817 0.052 Uiso 1 1 calc R U . . .
C27 C 0.2597(2) 0.4117(4) 0.2785(3) 0.040(4) Uani 1 1 d G U . . .
H27 H 0.230383 0.402489 0.284453 0.049 Uiso 1 1 calc R U . . .
C28 C 0.3261(6) 0.4787(7) 0.1849(6) 0.059(5) Uani 1 1 d . U . . .
N1 N 0.2804(4) 0.5396(4) 0.0109(4) 0.035(3) Uani 1 1 d . U . . .
 
loop_
 _atom_site_aniso_label
 _atom_site_aniso_U_11
 _atom_site_aniso_U_22
 _atom_site_aniso_U_33
 _atom_site_aniso_U_23
 _atom_site_aniso_U_13
 _atom_site_aniso_U_12
Nd1 0.0114(4) 0.0187(4) 0.0173(4) 0.000 -0.0009(3) 0.000
Pd1 0.0128(6) 0.0238(7) 0.0185(6) 0.000 -0.0032(5) 0.000
Pd2 0.0141(4) 0.0216(5) 0.0172(4) -0.0018(4) -0.0031(3) 0.0028(4)
Pd3 0.0159(4) 0.0221(5) 0.0182(5) 0.0023(4) -0.0013(4) 0.0011(4)
Pd4 0.0152(6) 0.0226(7) 0.0178(7) 0.000 -0.0031(5) 0.000
Pd5 0.0161(4) 0.0211(5) 0.0205(5) -0.0008(4) -0.0031(4) -0.0018(4)
Pd6 0.0120(6) 0.0257(7) 0.0247(7) 0.000 -0.0013(5) 0.000
Pd7 0.0150(4) 0.0236(5) 0.0223(5) -0.0038(4) -0.0001(4) 0.0032(4)
Pd8 0.0188(7) 0.0259(7) 0.0166(6) 0.000 0.0023(5) 0.000
As1 0.0178(6) 0.0292(7) 0.0225(6) -0.0011(6) -0.0032(5) 0.0042(5)
As2 0.0231(6) 0.0278(7) 0.0214(6) -0.0048(6) -0.0045(5) 0.0024(6)
As3 0.0168(6) 0.0301(7) 0.0368(8) -0.0038(6) -0.0052(6) 0.0074(6)
As4 0.0259(7) 0.0315(7) 0.0223(7) 0.0071(6) 0.0020(5) -0.0006(6)
Ba1 0.0348(5) 0.0456(5) 0.0375(5) 0.0162(4) 0.0150(4) 0.0189(4)
Ba2 0.0276(4) 0.0356(5) 0.0397(5) -0.0097(4) 0.0082(4) -0.0061(4)
Ba3 0.0346(5) 0.0444(5) 0.0465(5) -0.0107(5) 0.0010(4) 0.0043(4)
O1 0.019(3) 0.021(3) 0.017(3) -0.002(3) -0.002(3) -0.003(3)
O2 0.015(3) 0.020(3) 0.020(3) -0.001(3) -0.005(3) -0.001(3)
O3 0.013(3) 0.022(3) 0.020(3) 0.001(3) 0.001(3) 0.004(3)
O4 0.017(3) 0.017(3) 0.021(3) 0.004(3) 0.003(3) 0.002(3)
O5 0.025(4) 0.028(4) 0.032(4) -0.003(3) -0.004(3) 0.007(3)
O6 0.019(3) 0.029(4) 0.025(3) -0.003(3) -0.010(3) 0.005(3)
O7 0.033(4) 0.029(4) 0.029(4) -0.011(3) -0.002(3) 0.004(3)
O8 0.026(4) 0.027(4) 0.031(4) 0.004(3) 0.000(3) 0.006(3)
O9 0.030(4) 0.028(4) 0.022(3) 0.001(3) -0.007(3) 0.000(3)
O10 0.036(4) 0.028(4) 0.030(4) -0.004(3) 0.001(3) 0.003(3)
O11 0.032(4) 0.034(4) 0.027(4) -0.007(3) 0.000(3) 0.003(3)
O12 0.026(4) 0.029(4) 0.033(4) -0.001(3) -0.006(3) 0.008(3)
O13 0.027(4) 0.035(4) 0.036(4) -0.003(3) -0.001(3) 0.007(3)
O14 0.028(4) 0.035(4) 0.037(4) -0.006(3) -0.001(3) 0.002(3)
O15 0.027(4) 0.032(4) 0.035(4) 0.005(3) -0.002(3) -0.006(3)
O16 0.034(4) 0.032(4) 0.024(4) 0.007(3) 0.002(3) -0.002(3)
O17 0.046(4) 0.058(5) 0.052(4) 0.005(4) 0.001(4) 0.010(4)
O18 0.083(6) 0.097(6) 0.090(6) 0.005(5) 0.002(4) 0.022(4)
O19 0.066(5) 0.076(5) 0.064(5) -0.019(4) 0.006(4) -0.009(4)
O20 0.044(4) 0.043(4) 0.039(4) -0.008(4) -0.001(4) -0.003(4)
O21 0.064(5) 0.077(5) 0.080(5) 0.008(4) 0.002(4) 0.014(4)
O22 0.046(4) 0.053(5) 0.059(5) 0.004(4) -0.001(4) 0.012(4)
O23 0.059(5) 0.063(5) 0.054(5) 0.013(4) 0.004(4) -0.002(4)
O24 0.077(5) 0.087(6) 0.073(5) 0.018(4) 0.007(4) 0.002(4)
O25 0.103(9) 0.132(10) 0.115(9) -0.006(8) -0.006(8) -0.015(8)
O26 0.141(10) 0.119(10) 0.144(10) -0.005(8) 0.015(8) 0.005(8)
O27 0.043(4) 0.039(4) 0.048(4) 0.001(4) 0.003(4) 0.002(4)
O28 0.043(4) 0.053(4) 0.045(4) -0.001(4) -0.001(4) 0.002(4)
O29 0.036(4) 0.039(4) 0.037(4) -0.004(3) -0.004(3) -0.005(3)
O30 0.064(7) 0.063(7) 0.105(8) 0.012(6) 0.005(6) -0.004(6)
O31 0.102(9) 0.136(10) 0.118(9) -0.038(8) -0.001(7) 0.017(8)
O32 0.152(11) 0.166(11) 0.150(11) 0.019(9) 0.023(9) -0.016(9)
O33 0.080(7) 0.064(7) 0.102(8) 0.016(6) 0.008(7) 0.017(6)
C1 0.025(4) 0.031(5) 0.031(5) 0.003(4) -0.009(4) 0.000(4)
C2 0.034(5) 0.039(5) 0.035(5) -0.003(4) -0.002(4) 0.007(4)
C3 0.040(5) 0.047(5) 0.042(5) -0.001(4) 0.000(4) 0.007(4)
C4 0.030(5) 0.038(5) 0.037(5) 0.000(4) -0.004(4) 0.005(4)
C5 0.046(5) 0.050(6) 0.045(5) 0.007(4) -0.003(4) 0.005(4)
C6 0.042(5) 0.049(5) 0.045(5) -0.001(4) -0.001(4) 0.007(4)
C7 0.051(6) 0.051(6) 0.053(6) -0.001(4) -0.002(4) 0.003(4)
C8 0.032(5) 0.030(5) 0.030(5) -0.005(4) -0.001(4) 0.003(4)
C9 0.045(5) 0.051(6) 0.044(5) -0.007(4) -0.002(4) 0.001(4)
C10 0.039(5) 0.045(5) 0.040(5) -0.009(4) -0.005(4) -0.008(4)
C11 0.043(5) 0.041(5) 0.042(5) -0.006(4) -0.001(4) -0.003(4)
C12 0.046(6) 0.057(6) 0.052(6) -0.009(4) 0.002(4) 0.003(4)
C13 0.043(5) 0.052(6) 0.047(5) -0.006(4) -0.002(4) -0.002(4)
C14 0.047(5) 0.049(6) 0.046(5) -0.007(4) 0.001(4) -0.004(4)
C15 0.027(5) 0.030(5) 0.035(5) 0.001(4) -0.004(4) 0.005(4)
C16 0.077(7) 0.079(7) 0.084(7) 0.006(5) 0.006(5) 0.001(5)
C17 0.064(6) 0.065(7) 0.073(7) 0.008(5) 0.005(5) 0.009(5)
C18 0.060(4) 0.065(5) 0.069(5) 0.003(3) 0.003(3) 0.009(3)
C19 0.060(4) 0.065(5) 0.069(5) 0.003(3) 0.003(3) 0.009(3)
C20 0.091(8) 0.096(9) 0.103(9) 0.008(5) 0.005(5) 0.007(5)
C21 0.041(5) 0.046(5) 0.046(5) 0.002(4) 0.001(4) 0.001(4)
C22 0.035(5) 0.034(5) 0.028(5) 0.002(4) 0.006(4) -0.003(4)
C23 0.052(6) 0.060(6) 0.052(6) 0.011(4) 0.001(4) -0.001(4)
C24 0.058(6) 0.062(6) 0.062(6) 0.007(5) 0.001(5) -0.001(5)
C25 0.050(5) 0.044(5) 0.044(5) 0.001(4) 0.005(4) 0.000(4)
C26 0.045(5) 0.048(5) 0.038(5) 0.006(4) -0.003(4) -0.002(4)
C27 0.040(5) 0.044(5) 0.038(5) 0.008(4) -0.003(4) -0.005(4)
C28 0.056(6) 0.064(6) 0.056(6) 0.005(5) 0.008(5) 0.001(5)
N1 0.030(4) 0.041(5) 0.035(4) -0.005(4) 0.001(4) 0.002(4)
 
_geom_special_details
;
 All esds (except the esd in the dihedral angle between two l.s. planes)
 are estimated using the full covariance matrix.  The cell esds are taken
 into account individually in the estimation of esds in distances, angles
 and torsion angles; correlations between esds in cell parameters are only
 used when they are defined by crystal symmetry.  An approximate (isotropic)
 treatment of cell esds is used for estimating esds involving l.s. planes.
;
 
loop_
 _geom_bond_atom_site_label_1
 _geom_bond_atom_site_label_2
 _geom_bond_distance
 _geom_bond_site_symmetry_2
 _geom_bond_publ_flag
Nd1 O2 2.388(8) 7_565 ?
Nd1 O2 2.388(8) . ?
Nd1 O3 2.391(8) . ?
Nd1 O3 2.391(8) 7_565 ?
Nd1 O1 2.396(8) . ?
Nd1 O1 2.396(8) 7_565 ?
Nd1 O4 2.396(8) 7_565 ?
Nd1 O4 2.396(8) . ?
Nd1 Pd1 3.3682(15) . ?
Nd1 Pd4 3.3822(15) . ?
Nd1 Pd6 3.3903(15) . ?
Nd1 Pd7 3.3932(11) . ?
Pd1 O5 1.997(8) . ?
Pd1 O5 1.997(8) 7_565 ?
Pd1 O1 2.000(8) 7_565 ?
Pd1 O1 2.000(8) . ?
Pd2 O2 2.005(7) 7_565 ?
Pd2 O1 2.009(7) . ?
Pd2 O7 2.028(8) . ?
Pd2 O6 2.032(8) . ?
Pd2 Ba1 3.6532(12) 2_565 ?
Pd3 O4 1.993(7) 7_565 ?
Pd3 O1 1.995(8) . ?
Pd3 O8 2.022(8) . ?
Pd3 O9 2.024(8) . ?
Pd3 Ba3 3.7607(13) 2_564 ?
Pd4 O10 2.011(9) 7_565 ?
Pd4 O10 2.011(9) . ?
Pd4 O2 2.013(8) 7_565 ?
Pd4 O2 2.013(8) . ?
Pd5 O2 2.006(7) 7_565 ?
Pd5 O3 2.017(8) . ?
Pd5 O11 2.032(8) . ?
Pd5 O12 2.039(8) 7_565 ?
Pd6 O3 1.995(7) . ?
Pd6 O3 1.995(7) 7_565 ?
Pd6 O13 2.002(9) . ?
Pd6 O13 2.002(9) 7_565 ?
Pd7 O3 1.990(8) 7_565 ?
Pd7 O4 1.991(7) . ?
Pd7 O14 2.005(9) . ?
Pd7 O15 2.026(9) 7_565 ?
Pd7 Ba2 3.5257(13) 8_655 ?
Pd8 O4 2.000(7) . ?
Pd8 O4 2.000(7) 7_565 ?
Pd8 O16 2.017(8) . ?
Pd8 O16 2.017(8) 7_565 ?
As1 O6 1.696(8) . ?
As1 O8 1.698(9) . ?
As1 O5 1.709(9) . ?
As1 C1 1.874(6) . ?
As2 O7 1.704(9) . ?
As2 O10 1.713(9) . ?
As2 O11 1.720(9) . ?
As2 C8 1.902(6) . ?
As3 O13 1.693(9) . ?
As3 O14 1.718(9) . ?
As3 O12 1.728(9) . ?
As3 C15 1.904(8) . ?
As4 O16 1.701(9) . ?
As4 O9 1.708(9) . ?
As4 O15 1.713(9) . ?
As4 C22 1.873(6) . ?
Ba1 O24 2.722(13) . ?
Ba1 O6 2.742(8) 2_564 ?
Ba1 O18 2.785(14) 6_656 ?
Ba1 O7 2.818(9) 2_564 ?
Ba1 O23 2.820(11) . ?
Ba1 O17 2.863(11) 6_656 ?
Ba1 O27 2.872(10) . ?
Ba1 O28 2.924(10) . ?
Ba1 O25 2.958(17) . ?
Ba1 O26 3.00(2) . ?
Ba1 C28 3.135(18) . ?
Ba1 C7 3.223(17) 6_656 ?
Ba2 O21 2.688(12) 4_456 ?
Ba2 O19 2.727(12) . ?
Ba2 O15 2.771(9) 2_565 ?
Ba2 O29 2.804(9) . ?
Ba2 O33 2.815(13) . ?
Ba2 O14 2.828(9) 8_666 ?
Ba2 O22 2.865(11) 4_456 ?
Ba2 O20 3.037(10) . ?
Ba2 C21 3.155(16) 4_456 ?
Ba2 C14 3.272(16) . ?
Ba2 Ba3 4.7755(12) . ?
Ba3 O20 2.775(10) . ?
Ba3 O9 2.801(8) 2_565 ?
Ba3 O31 2.849(17) . ?
Ba3 O32 2.85(2) . ?
Ba3 O27 2.858(10) 1_556 ?
Ba3 O30 2.878(13) . ?
Ba3 O29 2.908(9) . ?
Ba3 O8 2.910(8) 2_565 ?
Ba3 N1 3.315(11) 1_556 ?
O17 C7 1.238(19) . ?
O18 C7 1.35(2) . ?
O19 C14 1.282(19) . ?
O20 C14 1.263(18) . ?
O21 C21 1.270(19) . ?
O22 C21 1.230(18) . ?
O23 C28 1.30(2) . ?
O24 C28 1.28(2) . ?
O27 N1 1.240(14) . ?
O28 N1 1.228(14) . ?
O29 N1 1.270(14) 1_556 ?
C1 C2 1.3900 . ?
C1 C6 1.3900 . ?
C2 C3 1.3900 . ?
C3 C4 1.3900 . ?
C4 C5 1.3900 . ?
C4 C7 1.466(17) . ?
C5 C6 1.3900 . ?
C8 C9 1.3900 . ?
C8 C13 1.3900 . ?
C9 C10 1.3900 . ?
C10 C11 1.3900 . ?
C11 C12 1.3900 . ?
C11 C14 1.476(17) . ?
C12 C13 1.3900 . ?
C15 C16 1.3900 . ?
C15 C20 1.3900 . ?
C16 C17 1.3900 . ?
C17 C18 1.3900 . ?
C18 C19 1.3900 . ?
C18 C21 1.482(17) . ?
C19 C20 1.3900 . ?
C22 C23 1.3900 . ?
C22 C27 1.3900 . ?
C23 C24 1.3900 . ?
C24 C25 1.3900 . ?
C25 C26 1.3900 . ?
C25 C28 1.466(19) . ?
C26 C27 1.3900 . ?
 
loop_
 _geom_angle_atom_site_label_1
 _geom_angle_atom_site_label_2
 _geom_angle_atom_site_label_3
 _geom_angle
 _geom_angle_site_symmetry_1
 _geom_angle_site_symmetry_3
 _geom_angle_publ_flag
O2 Nd1 O2 71.7(4) 7_565 . ?
O2 Nd1 O3 70.1(3) 7_565 . ?
O2 Nd1 O3 109.6(3) . . ?
O2 Nd1 O3 109.6(3) 7_565 7_565 ?
O2 Nd1 O3 70.1(3) . 7_565 ?
O3 Nd1 O3 70.6(4) . 7_565 ?
O2 Nd1 O1 71.0(2) 7_565 . ?
O2 Nd1 O1 111.2(3) . . ?
O3 Nd1 O1 108.9(2) . . ?
O3 Nd1 O1 178.8(3) 7_565 . ?
O2 Nd1 O1 111.2(3) 7_565 7_565 ?
O2 Nd1 O1 71.0(2) . 7_565 ?
O3 Nd1 O1 178.8(3) . 7_565 ?
O3 Nd1 O1 108.9(3) 7_565 7_565 ?
O1 Nd1 O1 71.7(4) . 7_565 ?
O2 Nd1 O4 108.9(3) 7_565 7_565 ?
O2 Nd1 O4 179.2(3) . 7_565 ?
O3 Nd1 O4 70.3(3) . 7_565 ?
O3 Nd1 O4 109.2(3) 7_565 7_565 ?
O1 Nd1 O4 69.5(3) . 7_565 ?
O1 Nd1 O4 109.0(2) 7_565 7_565 ?
O2 Nd1 O4 179.2(3) 7_565 . ?
O2 Nd1 O4 108.9(3) . . ?
O3 Nd1 O4 109.2(3) . . ?
O3 Nd1 O4 70.3(3) 7_565 . ?
O1 Nd1 O4 109.0(2) . . ?
O1 Nd1 O4 69.6(3) 7_565 . ?
O4 Nd1 O4 70.4(4) 7_565 . ?
O2 Nd1 Pd1 91.28(18) 7_565 . ?
O2 Nd1 Pd1 91.29(18) . . ?
O3 Nd1 Pd1 144.68(18) . . ?
O3 Nd1 Pd1 144.68(18) 7_565 . ?
O1 Nd1 Pd1 35.83(18) . . ?
O1 Nd1 Pd1 35.83(18) 7_565 . ?
O4 Nd1 Pd1 89.14(18) 7_565 . ?
O4 Nd1 Pd1 89.14(18) . . ?
O2 Nd1 Pd4 35.87(18) 7_565 . ?
O2 Nd1 Pd4 35.88(18) . . ?
O3 Nd1 Pd4 89.93(18) . . ?
O3 Nd1 Pd4 89.93(18) 7_565 . ?
O1 Nd1 Pd4 91.16(18) . . ?
O1 Nd1 Pd4 91.16(18) 7_565 . ?
O4 Nd1 Pd4 144.79(18) 7_565 . ?
O4 Nd1 Pd4 144.79(18) . . ?
Pd1 Nd1 Pd4 91.46(4) . . ?
O2 Nd1 Pd6 89.93(18) 7_565 . ?
O2 Nd1 Pd6 89.93(18) . . ?
O3 Nd1 Pd6 35.30(18) . . ?
O3 Nd1 Pd6 35.30(18) 7_565 . ?
O1 Nd1 Pd6 144.15(18) . . ?
O1 Nd1 Pd6 144.15(18) 7_565 . ?
O4 Nd1 Pd6 89.64(18) 7_565 . ?
O4 Nd1 Pd6 89.64(18) . . ?
Pd1 Nd1 Pd6 178.50(4) . . ?
Pd4 Nd1 Pd6 90.04(4) . . ?
O2 Nd1 Pd7 144.77(18) 7_565 . ?
O2 Nd1 Pd7 89.13(18) . . ?
O3 Nd1 Pd7 90.14(18) . . ?
O3 Nd1 Pd7 35.12(18) 7_565 . ?
O1 Nd1 Pd7 144.19(18) . . ?
O1 Nd1 Pd7 88.86(18) 7_565 . ?
O4 Nd1 Pd7 90.08(18) 7_565 . ?
O4 Nd1 Pd7 35.19(18) . . ?
Pd1 Nd1 Pd7 119.18(3) . . ?
Pd4 Nd1 Pd7 119.72(3) . . ?
Pd6 Nd1 Pd7 59.96(2) . . ?
O5 Pd1 O5 89.1(5) . 7_565 ?
O5 Pd1 O1 178.6(3) . 7_565 ?
O5 Pd1 O1 90.9(3) 7_565 7_565 ?
O5 Pd1 O1 90.9(3) . . ?
O5 Pd1 O1 178.6(3) 7_565 . ?
O1 Pd1 O1 89.1(4) 7_565 . ?
O5 Pd1 Nd1 135.4(2) . . ?
O5 Pd1 Nd1 135.4(2) 7_565 . ?
O1 Pd1 Nd1 44.5(2) 7_565 . ?
O1 Pd1 Nd1 44.5(2) . . ?
O2 Pd2 O1 87.6(3) 7_565 . ?
O2 Pd2 O7 91.4(3) 7_565 . ?
O1 Pd2 O7 178.9(3) . . ?
O2 Pd2 O6 177.8(3) 7_565 . ?
O1 Pd2 O6 90.1(3) . . ?
O7 Pd2 O6 90.9(3) . . ?
O2 Pd2 Nd1 43.7(2) 7_565 . ?
O1 Pd2 Nd1 44.0(2) . . ?
O7 Pd2 Nd1 135.0(2) . . ?
O6 Pd2 Nd1 134.1(2) . . ?
O2 Pd2 Ba1 134.1(2) 7_565 2_565 ?
O1 Pd2 Ba1 130.7(2) . 2_565 ?
O7 Pd2 Ba1 50.0(2) . 2_565 ?
O6 Pd2 Ba1 47.9(2) . 2_565 ?
Nd1 Pd2 Ba1 160.30(3) . 2_565 ?
O4 Pd3 O1 86.5(3) 7_565 . ?
O4 Pd3 O8 178.7(3) 7_565 . ?
O1 Pd3 O8 92.3(3) . . ?
O4 Pd3 O9 92.9(3) 7_565 . ?
O1 Pd3 O9 178.5(3) . . ?
O8 Pd3 O9 88.3(3) . . ?
O4 Pd3 Nd1 43.3(2) 7_565 . ?
O1 Pd3 Nd1 43.3(2) . . ?
O8 Pd3 Nd1 135.6(2) . . ?
O9 Pd3 Nd1 136.1(2) . . ?
O4 Pd3 Ba3 130.7(2) 7_565 2_564 ?
O1 Pd3 Ba3 134.3(2) . 2_564 ?
O8 Pd3 Ba3 50.1(2) . 2_564 ?
O9 Pd3 Ba3 46.9(2) . 2_564 ?
Nd1 Pd3 Ba3 158.05(3) . 2_564 ?
O10 Pd4 O10 89.9(5) 7_565 . ?
O10 Pd4 O2 179.1(4) 7_565 7_565 ?
O10 Pd4 O2 91.0(3) . 7_565 ?
O10 Pd4 O2 91.0(3) 7_565 . ?
O10 Pd4 O2 179.1(4) . . ?
O2 Pd4 O2 88.1(4) 7_565 . ?
O10 Pd4 Nd1 135.1(3) 7_565 . ?
O10 Pd4 Nd1 135.1(3) . . ?
O2 Pd4 Nd1 44.0(2) 7_565 . ?
O2 Pd4 Nd1 44.0(2) . . ?
O2 Pd5 O3 86.0(3) 7_565 . ?
O2 Pd5 O11 92.9(3) 7_565 . ?
O3 Pd5 O11 178.7(3) . . ?
O2 Pd5 O12 178.4(3) 7_565 7_565 ?
O3 Pd5 O12 92.4(3) . 7_565 ?
O11 Pd5 O12 88.7(4) . 7_565 ?
O2 Pd5 Nd1 42.9(2) 7_565 . ?
O3 Pd5 Nd1 43.1(2) . . ?
O11 Pd5 Nd1 135.8(3) . . ?
O12 Pd5 Nd1 135.5(3) 7_565 . ?
O3 Pd6 O3 87.7(4) . 7_565 ?
O3 Pd6 O13 178.7(4) . . ?
O3 Pd6 O13 91.3(3) 7_565 . ?
O3 Pd6 O13 91.3(3) . 7_565 ?
O3 Pd6 O13 178.7(4) 7_565 7_565 ?
O13 Pd6 O13 89.8(5) . 7_565 ?
O3 Pd6 Nd1 43.8(2) . . ?
O3 Pd6 Nd1 43.8(2) 7_565 . ?
O13 Pd6 Nd1 135.1(3) . . ?
O13 Pd6 Nd1 135.1(3) 7_565 . ?
O3 Pd7 O4 87.6(3) 7_565 . ?
O3 Pd7 O14 92.4(3) 7_565 . ?
O4 Pd7 O14 179.0(4) . . ?
O3 Pd7 O15 179.3(4) 7_565 7_565 ?
O4 Pd7 O15 92.4(3) . 7_565 ?
O14 Pd7 O15 87.5(4) . 7_565 ?
O3 Pd7 Nd1 43.7(2) 7_565 . ?
O4 Pd7 Nd1 43.9(2) . . ?
O14 Pd7 Nd1 136.1(3) . . ?
O15 Pd7 Nd1 136.3(2) 7_565 . ?
O3 Pd7 Ba2 127.8(2) 7_565 8_655 ?
O4 Pd7 Ba2 126.0(2) . 8_655 ?
O14 Pd7 Ba2 53.3(3) . 8_655 ?
O15 Pd7 Ba2 51.7(3) 7_565 8_655 ?
Nd1 Pd7 Ba2 145.90(3) . 8_655 ?
O4 Pd8 O4 87.4(4) . 7_565 ?
O4 Pd8 O16 178.8(3) . . ?
O4 Pd8 O16 91.4(3) 7_565 . ?
O4 Pd8 O16 91.4(3) . 7_565 ?
O4 Pd8 O16 178.8(3) 7_565 7_565 ?
O16 Pd8 O16 89.8(5) . 7_565 ?
O4 Pd8 Nd1 43.7(2) . . ?
O4 Pd8 Nd1 43.7(2) 7_565 . ?
O16 Pd8 Nd1 135.1(3) . . ?
O16 Pd8 Nd1 135.1(3) 7_565 . ?
O6 As1 O8 113.4(4) . . ?
O6 As1 O5 112.4(4) . . ?
O8 As1 O5 111.5(4) . . ?
O6 As1 C1 108.9(4) . . ?
O8 As1 C1 107.1(4) . . ?
O5 As1 C1 102.9(4) . . ?
O7 As2 O10 111.2(4) . . ?
O7 As2 O11 113.0(4) . . ?
O10 As2 O11 113.3(4) . . ?
O7 As2 C8 108.3(4) . . ?
O10 As2 C8 103.0(4) . . ?
O11 As2 C8 107.3(4) . . ?
O13 As3 O14 113.3(4) . . ?
O13 As3 O12 113.4(4) . . ?
O14 As3 O12 109.4(4) . . ?
O13 As3 C15 105.1(4) . . ?
O14 As3 C15 104.7(4) . . ?
O12 As3 C15 110.4(4) . . ?
O16 As4 O9 112.2(4) . . ?
O16 As4 O15 112.2(4) . . ?
O9 As4 O15 112.5(4) . . ?
O16 As4 C22 103.5(4) . . ?
O9 As4 C22 109.5(4) . . ?
O15 As4 C22 106.1(4) . . ?
O24 Ba1 O6 148.2(4) . 2_564 ?
O24 Ba1 O18 70.8(4) . 6_656 ?
O6 Ba1 O18 103.1(4) 2_564 6_656 ?
O24 Ba1 O7 98.9(3) . 2_564 ?
O6 Ba1 O7 62.7(2) 2_564 2_564 ?
O18 Ba1 O7 135.2(4) 6_656 2_564 ?
O24 Ba1 O23 48.3(4) . . ?
O6 Ba1 O23 138.1(3) 2_564 . ?
O18 Ba1 O23 116.1(4) 6_656 . ?
O7 Ba1 O23 78.6(3) 2_564 . ?
O24 Ba1 O17 104.5(4) . 6_656 ?
O6 Ba1 O17 91.1(3) 2_564 6_656 ?
O18 Ba1 O17 47.0(4) 6_656 6_656 ?
O7 Ba1 O17 153.8(3) 2_564 6_656 ?
O23 Ba1 O17 126.2(3) . 6_656 ?
O24 Ba1 O27 141.5(4) . . ?
O6 Ba1 O27 70.3(3) 2_564 . ?
O18 Ba1 O27 112.5(4) 6_656 . ?
O7 Ba1 O27 102.2(3) 2_564 . ?
O23 Ba1 O27 105.4(3) . . ?
O17 Ba1 O27 65.7(3) 6_656 . ?
O24 Ba1 O28 119.0(4) . . ?
O6 Ba1 O28 80.7(3) 2_564 . ?
O18 Ba1 O28 153.9(4) 6_656 . ?
O7 Ba1 O28 69.7(3) 2_564 . ?
O23 Ba1 O28 70.8(3) . . ?
O17 Ba1 O28 107.7(3) 6_656 . ?
O27 Ba1 O28 43.8(3) . . ?
O24 Ba1 O25 74.2(5) . . ?
O6 Ba1 O25 75.0(4) 2_564 . ?
O18 Ba1 O25 65.0(5) 6_656 . ?
O7 Ba1 O25 70.3(4) 2_564 . ?
O23 Ba1 O25 107.7(4) . . ?
O17 Ba1 O25 104.9(4) 6_656 . ?
O27 Ba1 O25 143.6(4) . . ?
O28 Ba1 O25 139.4(4) . . ?
O24 Ba1 O26 77.2(5) . . ?
O6 Ba1 O26 134.5(4) 2_564 . ?
O18 Ba1 O26 89.0(5) 6_656 . ?
O7 Ba1 O26 132.4(4) 2_564 . ?
O23 Ba1 O26 63.5(5) . . ?
O17 Ba1 O26 65.6(4) 6_656 . ?
O27 Ba1 O26 64.7(4) . . ?
O28 Ba1 O26 71.3(4) . . ?
O25 Ba1 O26 146.3(5) . . ?
O24 Ba1 C28 23.9(4) . . ?
O6 Ba1 C28 151.6(4) 2_564 . ?
O18 Ba1 C28 93.0(5) 6_656 . ?
O7 Ba1 C28 89.4(4) 2_564 . ?
O23 Ba1 C28 24.4(4) . . ?
O17 Ba1 C28 116.7(4) 6_656 . ?
O27 Ba1 C28 124.8(4) . . ?
O28 Ba1 C28 95.1(4) . . ?
O25 Ba1 C28 91.4(5) . . ?
O26 Ba1 C28 67.9(5) . . ?
O24 Ba1 C7 86.9(4) . 6_656 ?
O6 Ba1 C7 99.4(3) 2_564 6_656 ?
O18 Ba1 C7 24.7(4) 6_656 6_656 ?
O7 Ba1 C7 153.6(4) 2_564 6_656 ?
O23 Ba1 C7 122.4(4) . 6_656 ?
O17 Ba1 C7 22.5(4) 6_656 6_656 ?
O27 Ba1 C7 88.2(4) . 6_656 ?
O28 Ba1 C7 129.5(4) . 6_656 ?
O25 Ba1 C7 86.8(5) . 6_656 ?
O26 Ba1 C7 74.0(5) . 6_656 ?
C28 Ba1 C7 104.6(5) . 6_656 ?
O21 Ba2 O19 82.9(4) 4_456 . ?
O21 Ba2 O15 142.5(3) 4_456 2_565 ?
O19 Ba2 O15 92.7(3) . 2_565 ?
O21 Ba2 O29 138.0(4) 4_456 . ?
O19 Ba2 O29 111.1(3) . . ?
O15 Ba2 O29 78.1(3) 2_565 . ?
O21 Ba2 O33 76.3(4) 4_456 . ?
O19 Ba2 O33 80.7(4) . . ?
O15 Ba2 O33 139.8(3) 2_565 . ?
O29 Ba2 O33 67.9(4) . . ?
O21 Ba2 O14 98.2(4) 4_456 8_666 ?
O19 Ba2 O14 135.0(3) . 8_666 ?
O15 Ba2 O14 59.7(3) 2_565 8_666 ?
O29 Ba2 O14 97.9(3) . 8_666 ?
O33 Ba2 O14 143.6(4) . 8_666 ?
O21 Ba2 O22 46.3(4) 4_456 4_456 ?
O19 Ba2 O22 72.3(4) . 4_456 ?
O15 Ba2 O22 96.9(3) 2_565 4_456 ?
O29 Ba2 O22 174.0(3) . 4_456 ?
O33 Ba2 O22 118.0(4) . 4_456 ?
O14 Ba2 O22 76.5(3) 8_666 4_456 ?
O21 Ba2 O20 121.2(4) 4_456 . ?
O19 Ba2 O20 45.1(3) . . ?
O15 Ba2 O20 76.4(3) 2_565 . ?
O29 Ba2 O20 66.7(3) . . ?
O33 Ba2 O20 71.0(4) . . ?
O14 Ba2 O20 135.9(3) 8_666 . ?
O22 Ba2 O20 115.7(3) 4_456 . ?
O21 Ba2 C21 23.4(4) 4_456 4_456 ?
O19 Ba2 C21 75.2(4) . 4_456 ?
O15 Ba2 C21 119.8(3) 2_565 4_456 ?
O29 Ba2 C21 161.4(4) . 4_456 ?
O33 Ba2 C21 96.9(4) . 4_456 ?
O14 Ba2 C21 88.2(3) 8_666 4_456 ?
O22 Ba2 C21 22.9(3) 4_456 4_456 ?
O20 Ba2 C21 119.8(3) . 4_456 ?
O21 Ba2 C14 102.0(4) 4_456 . ?
O19 Ba2 C14 22.4(4) . . ?
O15 Ba2 C14 84.6(3) 2_565 . ?
O29 Ba2 C14 89.0(3) . . ?
O33 Ba2 C14 74.4(4) . . ?
O14 Ba2 C14 140.8(3) 8_666 . ?
O22 Ba2 C14 93.9(4) 4_456 . ?
O20 Ba2 C14 22.7(3) . . ?
C21 Ba2 C14 97.3(4) 4_456 . ?
O21 Ba2 Pd7 132.8(3) 4_456 8_666 ?
O19 Ba2 Pd7 127.6(3) . 8_666 ?
O15 Ba2 Pd7 35.00(18) 2_565 8_666 ?
O29 Ba2 Pd7 70.3(2) . 8_666 ?
O33 Ba2 Pd7 136.0(3) . 8_666 ?
O14 Ba2 Pd7 34.63(18) 8_666 8_666 ?
O22 Ba2 Pd7 103.7(2) 4_456 8_666 ?
O20 Ba2 Pd7 103.96(19) . 8_666 ?
C21 Ba2 Pd7 120.7(3) 4_456 8_666 ?
C14 Ba2 Pd7 117.8(3) . 8_666 ?
O21 Ba2 Ba3 141.7(3) 4_456 . ?
O19 Ba2 Ba3 78.0(3) . . ?
O15 Ba2 Ba3 71.73(18) 2_565 . ?
O29 Ba2 Ba3 33.97(19) . . ?
O33 Ba2 Ba3 68.1(3) . . ?
O14 Ba2 Ba3 118.74(18) 8_666 . ?
O22 Ba2 Ba3 147.6(2) 4_456 . ?
O20 Ba2 Ba3 33.01(19) . . ?
C21 Ba2 Ba3 151.1(3) 4_456 . ?
C14 Ba2 Ba3 55.6(3) . . ?
Pd7 Ba2 Ba3 84.41(2) 8_666 . ?
O20 Ba3 O9 77.8(3) . 2_565 ?
O20 Ba3 O31 92.0(4) . . ?
O9 Ba3 O31 128.8(4) 2_565 . ?
O20 Ba3 O32 115.4(5) . . ?
O9 Ba3 O32 72.7(5) 2_565 . ?
O31 Ba3 O32 66.9(6) . . ?
O20 Ba3 O27 105.5(3) . 1_556 ?
O9 Ba3 O27 101.0(3) 2_565 1_556 ?
O31 Ba3 O27 129.8(4) . 1_556 ?
O32 Ba3 O27 135.6(5) . 1_556 ?
O20 Ba3 O30 67.7(3) . . ?
O9 Ba3 O30 137.7(3) 2_565 . ?
O31 Ba3 O30 77.6(5) . . ?
O32 Ba3 O30 144.3(6) . . ?
O27 Ba3 O30 67.2(4) 1_556 . ?
O20 Ba3 O29 68.9(3) . . ?
O9 Ba3 O29 70.3(3) 2_565 . ?
O31 Ba3 O29 150.8(4) . . ?
O32 Ba3 O29 140.7(5) . . ?
O27 Ba3 O29 43.9(3) 1_556 . ?
O30 Ba3 O29 74.8(3) . . ?
O20 Ba3 O8 131.4(3) . 2_565 ?
O9 Ba3 O8 59.1(2) 2_565 2_565 ?
O31 Ba3 O8 131.6(4) . 2_565 ?
O32 Ba3 O8 74.3(5) . 2_565 ?
O27 Ba3 O8 65.8(3) 1_556 2_565 ?
O30 Ba3 O8 132.7(3) . 2_565 ?
O29 Ba3 O8 75.8(2) . 2_565 ?
O20 Ba3 N1 87.6(3) . 1_556 ?
O9 Ba3 N1 85.5(3) 2_565 1_556 ?
O31 Ba3 N1 144.7(5) . 1_556 ?
O32 Ba3 N1 143.0(5) . 1_556 ?
O27 Ba3 N1 21.6(3) 1_556 1_556 ?
O30 Ba3 N1 69.7(4) . 1_556 ?
O29 Ba3 N1 22.3(3) . 1_556 ?
O8 Ba3 N1 68.9(3) 2_565 1_556 ?
O20 Ba3 Pd3 99.3(2) . 2_565 ?
O9 Ba3 Pd3 31.87(17) 2_565 2_565 ?
O31 Ba3 Pd3 150.8(4) . 2_565 ?
O32 Ba3 Pd3 83.9(5) . 2_565 ?
O27 Ba3 Pd3 72.7(2) 1_556 2_565 ?
O30 Ba3 Pd3 131.6(3) . 2_565 ?
O29 Ba3 Pd3 57.51(19) . 2_565 ?
O8 Ba3 Pd3 32.19(16) 2_565 2_565 ?
N1 Ba3 Pd3 63.1(2) 1_556 2_565 ?
O20 Ba3 Ba2 36.6(2) . . ?
O9 Ba3 Ba2 67.30(17) 2_565 . ?
O31 Ba3 Ba2 126.6(4) . . ?
O32 Ba3 Ba2 134.9(5) . . ?
O27 Ba3 Ba2 73.6(2) 1_556 . ?
O30 Ba3 Ba2 70.4(3) . . ?
O29 Ba3 Ba2 32.60(18) . . ?
O8 Ba3 Ba2 101.18(16) 2_565 . ?
N1 Ba3 Ba2 53.1(2) 1_556 . ?
Pd3 Ba3 Ba2 73.19(2) 2_565 . ?
Pd3 O1 Pd1 115.8(4) . . ?
Pd3 O1 Pd2 117.5(4) . . ?
Pd1 O1 Pd2 116.7(4) . . ?
Pd3 O1 Nd1 101.9(3) . . ?
Pd1 O1 Nd1 99.6(3) . . ?
Pd2 O1 Nd1 100.5(3) . . ?
Pd2 O2 Pd5 116.9(4) 7_565 7_565 ?
Pd2 O2 Pd4 116.1(4) 7_565 . ?
Pd5 O2 Pd4 116.3(4) 7_565 . ?
Pd2 O2 Nd1 100.8(3) 7_565 . ?
Pd5 O2 Nd1 102.2(3) 7_565 . ?
Pd4 O2 Nd1 100.1(3) . . ?
Pd7 O3 Pd6 116.6(4) 7_565 . ?
Pd7 O3 Pd5 115.5(4) 7_565 . ?
Pd6 O3 Pd5 116.8(4) . . ?
Pd7 O3 Nd1 101.1(3) 7_565 . ?
Pd6 O3 Nd1 100.9(3) . . ?
Pd5 O3 Nd1 101.8(3) . . ?
Pd7 O4 Pd3 115.8(4) . 7_565 ?
Pd7 O4 Pd8 115.9(4) . . ?
Pd3 O4 Pd8 117.1(4) 7_565 . ?
Pd7 O4 Nd1 100.9(3) . . ?
Pd3 O4 Nd1 102.0(3) 7_565 . ?
Pd8 O4 Nd1 101.1(3) . . ?
As1 O5 Pd1 116.7(4) . . ?
As1 O6 Pd2 116.5(4) . . ?
As1 O6 Ba1 134.0(4) . 2_565 ?
Pd2 O6 Ba1 98.7(3) . 2_565 ?
As2 O7 Pd2 115.9(4) . . ?
As2 O7 Ba1 137.4(4) . 2_565 ?
Pd2 O7 Ba1 96.5(3) . 2_565 ?
As1 O8 Pd3 114.3(4) . . ?
As1 O8 Ba3 138.8(4) . 2_564 ?
Pd3 O8 Ba3 97.8(3) . 2_564 ?
As4 O9 Pd3 114.6(4) . . ?
As4 O9 Ba3 130.3(4) . 2_564 ?
Pd3 O9 Ba3 101.2(3) . 2_564 ?
As2 O10 Pd4 116.8(5) . . ?
As2 O11 Pd5 113.9(4) . . ?
As3 O12 Pd5 114.4(4) . 7_565 ?
As3 O13 Pd6 117.5(5) . . ?
As3 O14 Pd7 115.8(5) . . ?
As3 O14 Ba2 133.0(5) . 8_655 ?
Pd7 O14 Ba2 92.1(3) . 8_655 ?
As4 O15 Pd7 115.1(4) . 7_565 ?
As4 O15 Ba2 130.8(4) . 2_564 ?
Pd7 O15 Ba2 93.3(3) 7_565 2_564 ?
As4 O16 Pd8 116.7(4) . . ?
C7 O17 Ba1 95.3(10) . 6_556 ?
C7 O18 Ba1 96.1(10) . 6_556 ?
C14 O19 Ba2 103.5(10) . . ?
C14 O20 Ba3 159.6(10) . . ?
C14 O20 Ba2 89.1(9) . . ?
Ba3 O20 Ba2 110.4(3) . . ?
C21 O21 Ba2 99.4(10) . 4_556 ?
C21 O22 Ba2 91.9(9) . 4_556 ?
C28 O23 Ba1 91.5(10) . . ?
C28 O24 Ba1 96.4(11) . . ?
N1 O27 Ba3 100.5(8) . 1_554 ?
N1 O27 Ba1 97.4(8) . . ?
Ba3 O27 Ba1 157.0(4) 1_554 . ?
N1 O28 Ba1 95.1(8) . . ?
N1 O29 Ba2 138.2(8) 1_556 . ?
N1 O29 Ba3 97.2(7) 1_556 . ?
Ba2 O29 Ba3 113.4(3) . . ?
C2 C1 C6 120.0 . . ?
C2 C1 As1 121.8(5) . . ?
C6 C1 As1 118.2(5) . . ?
C3 C2 C1 120.0 . . ?
C2 C3 C4 120.0 . . ?
C5 C4 C3 120.0 . . ?
C5 C4 C7 121.1(9) . . ?
C3 C4 C7 118.9(9) . . ?
C6 C5 C4 120.0 . . ?
C5 C6 C1 120.0 . . ?
O17 C7 O18 120.8(15) . . ?
O17 C7 C4 126.1(15) . . ?
O18 C7 C4 112.6(14) . . ?
O17 C7 Ba1 62.2(9) . 6_556 ?
O18 C7 Ba1 59.3(9) . 6_556 ?
C4 C7 Ba1 171.6(11) . 6_556 ?
C9 C8 C13 120.0 . . ?
C9 C8 As2 119.4(5) . . ?
C13 C8 As2 120.6(5) . . ?
C10 C9 C8 120.0 . . ?
C9 C10 C11 120.0 . . ?
C10 C11 C12 120.0 . . ?
C10 C11 C14 120.4(9) . . ?
C12 C11 C14 119.5(9) . . ?
C11 C12 C13 120.0 . . ?
C12 C13 C8 120.0 . . ?
O20 C14 O19 122.3(15) . . ?
O20 C14 C11 121.7(13) . . ?
O19 C14 C11 116.0(13) . . ?
O20 C14 Ba2 68.1(8) . . ?
O19 C14 Ba2 54.1(8) . . ?
C11 C14 Ba2 169.4(10) . . ?
C16 C15 C20 120.0 . . ?
C16 C15 As3 123.4(6) . . ?
C20 C15 As3 116.4(6) . . ?
C17 C16 C15 120.0 . . ?
C16 C17 C18 120.0 . . ?
C19 C18 C17 120.0 . . ?
C19 C18 C21 121.0(10) . . ?
C17 C18 C21 119.0(10) . . ?
C18 C19 C20 120.0 . . ?
C19 C20 C15 120.0 . . ?
O22 C21 O21 122.1(15) . . ?
O22 C21 C18 121.3(14) . . ?
O21 C21 C18 116.6(14) . . ?
O22 C21 Ba2 65.2(8) . 4_556 ?
O21 C21 Ba2 57.2(8) . 4_556 ?
C18 C21 Ba2 169.7(10) . 4_556 ?
C23 C22 C27 120.0 . . ?
C23 C22 As4 118.6(5) . . ?
C27 C22 As4 121.4(5) . . ?
C24 C23 C22 120.0 . . ?
C23 C24 C25 120.0 . . ?
C24 C25 C26 120.0 . . ?
C24 C25 C28 119.1(10) . . ?
C26 C25 C28 120.9(10) . . ?
C27 C26 C25 120.0 . . ?
C26 C27 C22 120.0 . . ?
O24 C28 O23 123.6(16) . . ?
O24 C28 C25 117.3(16) . . ?
O23 C28 C25 119.1(15) . . ?
O24 C28 Ba1 59.6(9) . . ?
O23 C28 Ba1 64.1(9) . . ?
C25 C28 Ba1 176.9(12) . . ?
O28 N1 O27 122.6(12) . . ?
O28 N1 O29 119.0(11) . 1_554 ?
O27 N1 O29 118.4(11) . 1_554 ?
O28 N1 Ba1 62.9(7) . . ?
O27 N1 Ba1 60.6(7) . . ?
O29 N1 Ba1 168.5(9) 1_554 . ?
O28 N1 Ba3 177.1(9) . 1_554 ?
O27 N1 Ba3 58.0(7) . 1_554 ?
O29 N1 Ba3 60.5(6) 1_554 1_554 ?
Ba1 N1 Ba3 117.0(3) . 1_554 ?
 
_refine_diff_density_max    2.852
_refine_diff_density_min   -1.707
_refine_diff_density_rms    0.225

_shelx_res_file
;
TITL shelxt_a.res in Pnma
    shelx.res
    created by SHELXL-2019/3 at 10:38:28 on 19-Jun-2024
CELL  0.71073  30.0776  26.8157  28.0210   90.000   90.000   90.000
ZERR    4.00   0.0008   0.0007   0.0008    0.000    0.000    0.000
LATT   1
SYMM  1/2 - X, - Y, 1/2 + Z
SYMM  - X, 1/2 + Y, - Z
SYMM  1/2 + X, 1/2 - Y, 1/2 - Z
SFAC  ND   PD   AS   BA   O    C    H    N
UNIT  4    48   32   24  264   224  128  8
MERG   2
OMIT     4   0   0
OMIT     0   2   0
OMIT     2   2   0
OMIT     4   2   0
OMIT     0   4   0
OMIT     0   0   2
OMIT     2   0   2
OMIT     4   2   2
OMIT     2   0   3
OMIT     0   2   4
OMIT     1   2   4
OMIT     4   0   2
OMIT     1   1   3
OMIT     1   0   4
ABIN
EADP C18 C19
ISOR 0.005 0.01 $C $O $N
SHEL 999 0.84
FMAP   2
PLAN   50
ACTA
BOND
L.S.  15    0  934
TEMP     0.00
WGHT    0.056400  727.874878
FVAR       0.01299
ND1   1    0.253451    0.250000    0.517418    10.50000    0.01135    0.01872 =
         0.01727    0.00000   -0.00094    0.00000
PD1   2    0.143749    0.250000    0.493281    10.50000    0.01280    0.02381 =
         0.01846    0.00000   -0.00322    0.00000
PD2   2    0.187693    0.339735    0.565587    11.00000    0.01411    0.02161 =
         0.01723   -0.00176   -0.00312    0.00282
PD3   2    0.208785    0.340095    0.445551    11.00000    0.01593    0.02206 =
         0.01818    0.00226   -0.00127    0.00115
PD4   2    0.233686    0.250000    0.636242    10.50000    0.01516    0.02260 =
         0.01776    0.00000   -0.00306    0.00000
PD5   2    0.299365    0.340777    0.588070    11.00000    0.01612    0.02111 =
         0.02045   -0.00081   -0.00311   -0.00178
PD6   2    0.364428    0.250000    0.538611    10.50000    0.01203    0.02575 =
         0.02466    0.00000   -0.00128    0.00000
PD7   2    0.318847    0.160180    0.468963    11.00000    0.01496    0.02362 =
         0.02232   -0.00383   -0.00007    0.00321
PD8   2    0.275355    0.250000    0.398235    10.50000    0.01881    0.02586 =
         0.01662    0.00000    0.00225    0.00000
AS1   3    0.114360    0.362925    0.487112    11.00000    0.01782    0.02923 =
         0.02253   -0.00112   -0.00322    0.00423
AS2   3    0.228167    0.363687    0.667469    11.00000    0.02310    0.02777 =
         0.02144   -0.00485   -0.00450    0.00241
AS3   3    0.394405    0.137057    0.543958    11.00000    0.01684    0.03006 =
         0.03678   -0.00384   -0.00516    0.00743
AS4   3    0.280180    0.363303    0.366581    11.00000    0.02588    0.03151 =
         0.02233    0.00712    0.00196   -0.00062
BA1   4    0.357024    0.537073    0.093771    11.00000    0.03478    0.04563 =
         0.03746    0.01619    0.01503    0.01892
BA2   4    0.164373    0.530996    0.953978    11.00000    0.02759    0.03556 =
         0.03969   -0.00966    0.00822   -0.00609
BA3   4    0.314571    0.531110    0.898731    11.00000    0.03463    0.04445 =
         0.04648   -0.01066    0.00098    0.00426
O1    5    0.190173    0.302300    0.503534    11.00000    0.01864    0.02114 =
         0.01685   -0.00152   -0.00155   -0.00317
O2    5    0.242282    0.197805    0.585436    11.00000    0.01548    0.02013 =
         0.02032   -0.00142   -0.00481   -0.00071
O3    5    0.317306    0.301525    0.529765    11.00000    0.01277    0.02158 =
         0.01999    0.00114    0.00090    0.00411
O4    5    0.265346    0.198475    0.448720    11.00000    0.01657    0.01728 =
         0.02102    0.00416    0.00339    0.00250
O5    5    0.097770    0.302258    0.481383    11.00000    0.02507    0.02819 =
         0.03183   -0.00254   -0.00378    0.00748
O6    5    0.132346    0.376284    0.543043    11.00000    0.01921    0.02890 =
         0.02462   -0.00304   -0.00999    0.00521
O7    5    0.186358    0.377148    0.628480    11.00000    0.03289    0.02930 =
         0.02930   -0.01052   -0.00223    0.00405
O8    5    0.151233    0.379031    0.443903    11.00000    0.02644    0.02725 =
         0.03083    0.00426    0.00007    0.00566
O9    5    0.227618    0.376775    0.385732    11.00000    0.02999    0.02801 =
         0.02241    0.00136   -0.00744    0.00013
O10   5    0.225339    0.302980    0.686258    11.00000    0.03578    0.02802 =
         0.03023   -0.00366    0.00057    0.00271
O11   5    0.279784    0.380213    0.646302    11.00000    0.03177    0.03399 =
         0.02715   -0.00744    0.00013    0.00256
O12   5    0.357897    0.120878    0.588984    11.00000    0.02576    0.02888 =
         0.03278   -0.00127   -0.00594    0.00791
O13   5    0.411031    0.197302    0.546441    11.00000    0.02677    0.03533 =
         0.03585   -0.00262   -0.00133    0.00660
O14   5    0.372049    0.120729    0.489759    11.00000    0.02817    0.03535 =
         0.03675   -0.00606   -0.00139    0.00182
O15   5    0.319994    0.379509    0.407461    11.00000    0.02703    0.03230 =
         0.03527    0.00496   -0.00176   -0.00555
O16   5    0.285277    0.303071    0.348359    11.00000    0.03416    0.03151 =
         0.02384    0.00731    0.00215   -0.00228
O17   5   -0.088376    0.483754    0.472586    11.00000    0.04579    0.05836 =
         0.05189    0.00533    0.00060    0.01026
O18   5   -0.056861    0.499269    0.401157    11.00000    0.08256    0.09739 =
         0.09024    0.00466    0.00177    0.02217
O19   5    0.157626    0.479520    0.870359    11.00000    0.06603    0.07628 =
         0.06422   -0.01863    0.00588   -0.00921
O20   5    0.228667    0.502687    0.874896    11.00000    0.04374    0.04329 =
         0.03945   -0.00795   -0.00072   -0.00277
O21   5    0.598914    0.031048    0.518796    11.00000    0.06389    0.07681 =
         0.08026    0.00833    0.00165    0.01427
O22   5    0.571868   -0.023257    0.569320    11.00000    0.04630    0.05264 =
         0.05933    0.00389   -0.00146    0.01207
O23   5    0.294698    0.494938    0.157255    11.00000    0.05892    0.06278 =
         0.05393    0.01286    0.00393   -0.00199
O24   5    0.367455    0.487329    0.177716    11.00000    0.07739    0.08737 =
         0.07325    0.01842    0.00731    0.00239
O25   5    0.419925    0.597439    0.150740    11.00000    0.10329    0.13226 =
         0.11540   -0.00629   -0.00573   -0.01547
O26   5    0.324237    0.434270    0.070052    11.00000    0.14089    0.11920 =
         0.14417   -0.00459    0.01502    0.00518
O27   5    0.318640    0.526077    0.000504    11.00000    0.04322    0.03885 =
         0.04833    0.00104    0.00317    0.00248
O28   5    0.268055    0.545052    0.052372    11.00000    0.04259    0.05281 =
         0.04454   -0.00059   -0.00127    0.00164
O29   5    0.253530    0.549435    0.977283    11.00000    0.03611    0.03926 =
         0.03704   -0.00435   -0.00370   -0.00531
O30   5    0.292313    0.433906    0.935182    11.00000    0.06425    0.06264 =
         0.10535    0.01176    0.00485   -0.00397
O31   5    0.352037    0.466427    0.828802    11.00000    0.10233    0.13607 =
         0.11843   -0.03833   -0.00076    0.01729
O32   5    0.362094    0.583145    0.825959    11.00000    0.15151    0.16565 =
         0.14963    0.01875    0.02335   -0.01649
O33   5    0.209665    0.443349    0.980329    11.00000    0.08013    0.06415 =
         0.10171    0.01563    0.00826    0.01666
AFIX  66
C1    6    0.061935    0.398602    0.475289    11.00000    0.02525    0.03070 =
         0.03059    0.00275   -0.00876   -0.00039
C2    6    0.031934    0.409761    0.511477    11.00000    0.03362    0.03943 =
         0.03541   -0.00259   -0.00239    0.00659
AFIX  43
H2    7    0.038062    0.400349    0.542736    11.00000   -1.20000
AFIX  65
C3    6   -0.007227    0.434989    0.500946    11.00000    0.04027    0.04703 =
         0.04218   -0.00140    0.00019    0.00714
AFIX  43
H3    7   -0.027300    0.442455    0.525158    11.00000   -1.20000
AFIX  65
C4    6   -0.016387    0.449057    0.454225    11.00000    0.02970    0.03825 =
         0.03666   -0.00004   -0.00374    0.00506
C5    6    0.013614    0.437897    0.418036    11.00000    0.04643    0.04997 =
         0.04530    0.00690   -0.00339    0.00520
AFIX  43
H5    7    0.007485    0.447310    0.386777    11.00000   -1.20000
AFIX  65
C6    6    0.052775    0.412670    0.428567    11.00000    0.04198    0.04871 =
         0.04510   -0.00114   -0.00115    0.00739
AFIX  43
H6    7    0.072847    0.405204    0.404355    11.00000   -1.20000
AFIX   0
C7    6   -0.057547    0.476359    0.444189    11.00000    0.05070    0.05119 =
         0.05260   -0.00053   -0.00151    0.00334
AFIX  66
C8    6    0.218295    0.400394    0.724575    11.00000    0.03197    0.02999 =
         0.02955   -0.00510   -0.00092    0.00323
C9    6    0.254530    0.417522    0.750636    11.00000    0.04522    0.05145 =
         0.04383   -0.00676   -0.00188    0.00050
AFIX  43
H9    7    0.283255    0.411876    0.739605    11.00000   -1.20000
AFIX  65
C10   6    0.247834    0.443090    0.793184    11.00000    0.03893    0.04521 =
         0.03962   -0.00875   -0.00475   -0.00804
AFIX  43
H10   7    0.272078    0.454550    0.810621    11.00000   -1.20000
AFIX  65
C11   6    0.204902    0.451529    0.809672    11.00000    0.04333    0.04094 =
         0.04215   -0.00642   -0.00122   -0.00282
C12   6    0.168666    0.434401    0.783611    11.00000    0.04596    0.05672 =
         0.05235   -0.00856    0.00165    0.00292
AFIX  43
H12   7    0.139941    0.440048    0.794642    11.00000   -1.20000
AFIX  65
C13   6    0.175362    0.408833    0.741063    11.00000    0.04279    0.05237 =
         0.04685   -0.00583   -0.00189   -0.00178
AFIX  43
H13   7    0.151117    0.397373    0.723626    11.00000   -1.20000
AFIX   0
C14   6    0.197350    0.480291    0.853831    11.00000    0.04653    0.04917 =
         0.04590   -0.00690    0.00110   -0.00364
AFIX  66
C15   6    0.447653    0.099002    0.548681    11.00000    0.02719    0.03040 =
         0.03498    0.00134   -0.00394    0.00475
C16   6    0.449695    0.052297    0.570086    11.00000    0.07739    0.07893 =
         0.08430    0.00578    0.00647    0.00123
AFIX  43
H16   7    0.424760    0.039263    0.585237    11.00000   -1.20000
AFIX  65
C17   6    0.489006    0.025075    0.568846    11.00000    0.06383    0.06487 =
         0.07273    0.00784    0.00471    0.00883
AFIX  43
H17   7    0.490372   -0.006174    0.583167    11.00000   -1.20000
AFIX  65
C18   6    0.526274    0.044557    0.546202    11.00000    0.05991    0.06538 =
         0.06929    0.00326    0.00315    0.00886
C19   6    0.524233    0.091262    0.524797    11.00000    0.05991    0.06538 =
         0.06929    0.00326    0.00315    0.00886
AFIX  43
H19   7    0.549169    0.104296    0.509646    11.00000   -1.20000
AFIX  65
C20   6    0.484923    0.118485    0.526036    11.00000    0.09148    0.09622 =
         0.10347    0.00829    0.00510    0.00711
AFIX  43
H20   7    0.483557    0.149734    0.511715    11.00000   -1.20000
AFIX   0
C21   6    0.567650    0.014566    0.544875    11.00000    0.04104    0.04588 =
         0.04558    0.00186    0.00086    0.00088
AFIX  66
C22   6    0.292725    0.400089    0.311387    11.00000    0.03490    0.03423 =
         0.02765    0.00183    0.00575   -0.00258
C23   6    0.336517    0.413819    0.302527    11.00000    0.05208    0.06005 =
         0.05194    0.01060    0.00148   -0.00084
AFIX  43
H23   7    0.358625    0.406068    0.324514    11.00000   -1.20000
AFIX  65
C24   6    0.347267    0.439133    0.260806    11.00000    0.05814    0.06170 =
         0.06151    0.00748    0.00121   -0.00141
AFIX  43
H24   7    0.376567    0.448319    0.254878    11.00000   -1.20000
AFIX  65
C25   6    0.314225    0.450718    0.227944    11.00000    0.05008    0.04410 =
         0.04398    0.00148    0.00532    0.00014
C26   6    0.270433    0.436989    0.236804    11.00000    0.04500    0.04753 =
         0.03786    0.00571   -0.00293   -0.00246
AFIX  43
H26   7    0.248326    0.444740    0.214817    11.00000   -1.20000
AFIX  65
C27   6    0.259683    0.411674    0.278525    11.00000    0.03988    0.04351 =
         0.03799    0.00760   -0.00279   -0.00453
AFIX  43
H27   7    0.230383    0.402489    0.284453    11.00000   -1.20000
AFIX   0
C28   6    0.326115    0.478673    0.184854    11.00000    0.05633    0.06415 =
         0.05602    0.00485    0.00774    0.00071
N1    8    0.280420    0.539620    0.010933    11.00000    0.03039    0.04087 =
         0.03503   -0.00463    0.00121    0.00197
HKLF    4


REM  shelxt_a.res in Pnma
REM wR2 = 0.1801, GooF = S = 1.016, Restrained GooF = 1.015 for all data
REM R1 = 0.0598 for 12641 Fo > 4sig(Fo) and 0.1076 for all 20393 data
REM 634 parameters refined using 372 restraints

END

WGHT      0.0564    727.7452

REM Highest difference peak  2.852,  deepest hole -1.707,  1-sigma level  0.225
Q1    1   0.3315  0.5297  0.0796  11.00000  0.05    2.85
Q2    1   0.1362  0.5308  0.9476  11.00000  0.05    2.54
Q3    1   0.2444  0.5697  1.0179  11.00000  0.05    2.15
Q4    1   0.2549  0.2500  0.4190  10.50000  0.05    1.73
Q5    1   0.1214  0.2500  0.5239  10.50000  0.05    1.60
Q6    1   0.2258  0.2500  0.5140  10.50000  0.05    1.57
Q7    1   0.2351  0.4281  0.6354  11.00000  0.05    1.57
Q8    1   0.2411  0.2500  0.4022  10.50000  0.05    1.51
Q9    1   0.2765  0.2500  0.5007  10.50000  0.05    1.50
Q10   1   0.3644  0.0694  0.5418  11.00000  0.05    1.48
Q11   1   0.2404  0.5366  0.0698  11.00000  0.05    1.37
Q12   1   0.1140  0.2500  0.4939  10.50000  0.05    1.35
Q13   1   0.2522  0.2500  0.6224  10.50000  0.05    1.30
Q14   1   0.1966  0.3680  0.6715  11.00000  0.05    1.29
Q15   1   0.2547  0.2500  0.4690  10.50000  0.05    1.28
Q16   1   0.3857  0.5517  0.8284  11.00000  0.05    1.28
Q17   1   0.3972  0.2500  0.5755  10.50000  0.05    1.27
Q18   1   0.5118  0.0688  0.5026  11.00000  0.05    1.26
Q19   1   0.4752  0.0998  0.5038  11.00000  0.05    1.26
Q20   1  -0.1428  0.4461  0.5117  11.00000  0.05    1.22
Q21   1   0.3947  0.4472  0.2289  11.00000  0.05    1.22
Q22   1   0.4253  0.6322  0.1467  11.00000  0.05    1.21
Q23   1   0.3856  0.2500  0.5199  10.50000  0.05    1.19
Q24   1   0.3386  0.5299  0.0261  11.00000  0.05    1.18
Q25   1   0.3597  0.2500  0.5008  10.50000  0.05    1.17
Q26   1   0.2273  0.3613  0.5113  11.00000  0.05    1.17
Q27   1   0.3370  0.1409  0.4840  11.00000  0.05    1.17
Q28   1   0.2905  0.1594  0.4708  11.00000  0.05    1.16
Q29   1  -0.0731  0.4744  0.3935  11.00000  0.05    1.16
Q30   1   0.2342  0.2500  0.5403  10.50000  0.05    1.12
Q31   1   0.3614  0.6197  0.8325  11.00000  0.05    1.12
Q32   1   0.2651  0.5206  0.1398  11.00000  0.05    1.11
Q33   1   0.2040  0.3879  0.2918  11.00000  0.05    1.10
Q34   1   0.5165 -0.0287  0.5993  11.00000  0.05    1.10
Q35   1   0.2662  0.5283  0.0984  11.00000  0.05    1.10
Q36   1   0.1700  0.3379  0.6889  11.00000  0.05    1.09
Q37   1   0.2051  0.3706  0.5467  11.00000  0.05    1.09
Q38   1   0.2563  0.3602  0.4867  11.00000  0.05    1.08
Q39   1   0.1239  0.4624  0.8130  11.00000  0.05    1.07
Q40   1   0.1736  0.5313  1.0284  11.00000  0.05    1.07
Q41   1   0.3019  0.3374  0.5425  11.00000  0.05    1.06
Q42   1   0.4340  0.1610  0.4939  11.00000  0.05    1.06
Q43   1   0.2945  0.2729  0.6192  11.00000  0.05    1.06
Q44   1   0.4951  0.0409  0.5880  11.00000  0.05    1.05
Q45   1   0.1779  0.3374  0.4481  11.00000  0.05    1.04
Q46   1   0.3895  0.6345  0.1454  11.00000  0.05    1.04
Q47   1   0.1447  0.2500  0.4482  10.50000  0.05    1.04
Q48   1   0.2164  0.2270  0.4191  11.00000  0.05    1.03
Q49   1   0.1834  0.3306  0.5217  11.00000  0.05    1.02
Q50   1   0.1659  0.4599  0.8854  11.00000  0.05    1.02
;
_shelx_res_checksum   61447

_shelx_hkl_file
;
   0  -2   0   -0.04    0.07
   0   3   0    0.01    0.11
   0   3   0   -0.08    0.09
   0  -3   0    0.02    0.13
   0  -3   0    0.01    0.08
   0   3   0   -0.02    0.09
   0  -3   0   -0.01    0.08
   0  -4   0    0.09    0.13
   0   4   0   -0.07    0.13
   0  -4   0    0.02    0.10
   0  -5   0    0.13    0.16
   0   5   0    0.42    0.20
   0  -5   0    0.24    0.20
   0   5   0    0.37    0.25
   0  -5   0    0.41    0.25
   0   5   0    0.23    0.18
   0   6   0  141.86    8.11
   0  -6   0  122.58    8.09
   0  -6   0  157.43    8.19
   0  -6   0  118.11    8.11
   0   6   0  142.80    8.11
   0  -7   0   -0.25    0.45
   0  -7   0    0.47    0.32
   0   7   0    0.04    0.45
   0   7   0   -0.28    0.37
   0   7   0    0.19    0.34
   0   7   0   -0.17    0.31
   0  -7   0   -0.34    0.32
   0  -8   0  269.75   16.73
   0   8   0  279.02   16.65
   0  -8   0  293.44   16.65
   0   8   0  288.62   16.66
   0  -8   0  273.17   16.66
   0  -9   0    0.28    0.55
   0   9   0    0.01    0.34
   0  -9   0    1.16    0.35
   0   9   0   -0.26    0.45
   0   9   0    0.14    0.40
   0 -10   0  843.47   54.88
   0  10   0  878.62   54.79
   0  10   0  959.03   54.81
   0 -10   0 1000.00   54.80
   0  10   0  958.49   54.80
   0 -11   0    2.09    0.67
   0  11   0    1.78    0.47
   0 -11   0    2.81    0.49
   0  12   0    1.63    0.56
   0  12   0    1.96    0.50
   0  12   0    1.41    0.50
   0 -12   0    2.37    0.73
   0  13   0    0.51    0.55
   0 -13   0    0.23    0.68
   0  13   0   -0.01    0.52
   0  13   0    0.19    0.42
   0  14   0  154.13    9.50
   0  14   0  161.99    9.48
   0 -14   0  157.22    9.65
   0  15   0   -0.29    0.54
   0  15   0    0.43    0.52
   0 -15   0   -0.31    0.69
   0  16   0   13.39    1.07
   0 -16   0   11.01    1.35
   0  16   0   12.90    1.12
   0  17   0    0.69    0.54
   0  17   0   -0.43    0.53
   0 -17   0   -0.70    0.80
   0  18   0  229.79   13.83
   0  18   0  228.31   13.81
   0 -18   0  234.14   14.04
   0 -19   0    1.35    0.96
   0  19   0    2.42    0.77
   0  20   0   36.22    2.58
   0  20   0   34.84    2.40
   0  20   0   33.97    2.44
   0 -20   0   33.99    2.73
   0 -21   0    0.08    0.92
   0  21   0   -1.11    0.73
   0  21   0    0.26    0.72
   0  21   0    0.06    0.66
   0  22   0  108.93    7.00
   0  22   0  116.07    7.15
   0 -22   0  115.43    7.32
   0  22   0  113.82    6.98
   0  23   0    3.69    0.85
   0 -23   0    5.15    1.34
   0  23   0    1.97    1.03
   0  24   0   91.16    5.78
   0  24   0   89.04    5.62
   0 -24   0   85.87    5.97
   0  24   0   89.37    5.61
   0  25   0    0.42    0.78
   0  25   0    0.19    0.96
   0 -25   0   -0.60    1.13
   0  25   0   -0.42    0.83
   0  26   0    2.98    1.15
   0 -26   0    2.71    1.40
   0  26   0    3.90    1.00
   0  26   0    4.79    0.98
   0 -27   0    1.80    1.34
   0  27   0   -0.65    0.87
   0  27   0   -0.59    1.10
   0  28   0    1.43    1.23
   0  28   0    1.18    0.91
   0 -28   0   -1.02    1.31
   0  29   0    0.65    0.86
   0  29   0   -0.14    1.27
   0 -29   0    1.84    1.50
   0  30   0   15.66    1.93
   0 -30   0   13.76    2.16
   0 -31   0   -0.26    1.47
   0  31   0    1.85    1.24
   0 -32   0   67.13    5.13
   0 -33   0    6.21    2.12
   0   2   1    0.02    0.05
   0  -2  -1    0.07    0.09
   0   2   1    0.00    0.07
   0  -2   1    0.04    0.05
   0  -2   1    0.06    0.08
   0  -2   1    0.11    0.07
   0  -3  -1    0.01    0.09
   0  -3   1    0.00    0.13
   0   3  -1    0.09    0.08
   0  -3   1   -0.02    0.06
   0   3  -1   -0.03    0.08
   0   3  -1   -0.02    0.10
   0   3  -1    0.02    0.12
   0   3  -1    0.02    0.05
   0  -3  -1    0.08    0.14
   0   3   1    0.21    0.12
   0   3   1    0.00    0.11
   0  -3  -1   -0.15    0.10
   0   3   1    0.06    0.13
   0  -3   1   -0.12    0.08
   0  -4   1    0.16    0.15
   0   4  -1   -0.05    0.17
   0  -4   1   -0.11    0.19
   0  -4  -1   -0.15    0.21
   0   4  -1    0.09    0.10
   0   4  -1   -0.08    0.12
   0   4   1   -0.01    0.19
   0   4   1   -0.18    0.15
   0  -4  -1   -0.11    0.13
   0  -4   1   -0.01    0.09
   0   4  -1   -0.04    0.11
   0  -4  -1   -0.15    0.14
   0   4   1   -0.18    0.15
   0   5   1    4.17    0.42
   0  -5   1    4.03    0.42
   0  -5   1    4.07    0.40
   0   5   1    3.84    0.40
   0  -5  -1    3.52    0.49
   0  -6  -1    0.33    0.30
   0  -6  -1   -0.12    0.28
   0  -6  -1    0.13    0.43
   0   6  -1   -0.12    0.35
   0   6  -1   -0.20    0.25
   0   6   1   -0.17    0.37
   0  -6   1   -0.17    0.39
   0  -6   1    0.12    0.22
   0   6  -1    0.15    0.26
   0   6   1   -0.05    0.35
   0   6   1   -0.48    0.30
   0   6  -1   -0.06    0.24
   0  -7  -1    4.90    0.51
   0   7   1    4.13    0.50
   0  -7  -1    3.21    0.61
   0  -7  -1    4.19    0.52
   0  -7   1    4.04    0.59
   0   7   1    4.09    0.78
   0   7  -1    3.69    0.59
   0   7  -1    3.83    0.42
   0   7  -1    4.26    0.45
   0  -7   1    4.45    0.42
   0   7  -1    4.42    0.45
   0   7   1    3.86    0.53
   0  -8  -1    0.53    0.53
   0  -8  -1   -0.03    0.39
   0  -8  -1    0.23    0.36
   0   8  -1   -0.16    0.29
   0   8   1   -0.10    0.36
   0   8  -1   -0.07    0.33
   0   8   1   -0.38    0.36
   0  -8   1    0.08    0.29
   0  -8   1   -0.44    0.47
   0   8  -1    0.30    0.36
   0  -9  -1   19.02    1.43
   0   9  -1   21.78    1.38
   0  -9  -1   20.15    1.40
   0   9  -1   19.91    1.37
   0   9   1   20.95    1.43
   0  -9   1   19.70    1.53
   0   9   1   20.19    1.39
   0  -9   1   20.08    1.33
   0   9  -1   18.28    1.33
   0  -9  -1   20.77    1.56
   0  10   1   -0.40    0.39
   0  10  -1   -0.14    0.40
   0 -10   1    0.53    0.35
   0 -10  -1   -0.53    0.59
   0  10   1    0.04    0.48
   0  10  -1    0.39    0.40
   0 -10  -1    1.12    0.58
   0 -10   1   -0.86    0.54
   0  10  -1    0.61    0.39
   0  11  -1    7.40    0.77
   0  11  -1    8.00    0.73
   0  11   1    8.37    0.82
   0 -11   1    8.53    0.76
   0  11  -1    8.30    0.73
   0 -11  -1    7.55    0.86
   0  11   1    7.51    0.77
   0 -11   1    7.25    0.92
   0  12  -1   -0.12    0.41
   0  12  -1    0.10    0.39
   0 -12  -1    0.46    0.67
   0  12   1   -0.51    0.50
   0  12  -1    0.02    0.40
   0 -12   1   -0.17    0.37
   0 -12   1    0.32    0.63
   0  12   1   -0.20    0.50
   0 -13   1   -0.05    0.68
   0  13  -1   -0.15    0.42
   0  13   1   -0.98    0.55
   0  13  -1   -0.41    0.46
   0  13  -1   -0.62    0.49
   0 -13   1   -0.43    0.50
   0  13   1   -0.81    0.52
   0 -13  -1    1.09    0.70
   0  14   1    0.12    0.59
   0  14  -1   -1.05    0.48
   0  14   1   -0.06    0.48
   0 -14  -1    0.72    0.75
   0 -14   1    0.38    0.72
   0  14  -1    0.23    0.44
   0  14  -1   -0.72    0.48
   0  15   1    3.62    0.69
   0  15  -1    4.05    1.04
   0 -15   1    4.71    0.90
   0 -15  -1    4.58    0.79
   0  15  -1    3.48    0.58
   0  15  -1    2.67    0.63
   0  15   1    3.85    0.63
   0 -16   1   -1.21    0.70
   0  16  -1   -0.23    0.54
   0  16   1    0.42    0.60
   0  16   1   -0.22    0.63
   0 -16  -1    0.18    0.80
   0  16  -1    0.11    0.66
   0  16  -1    0.11    0.46
   0 -17  -1   -1.50    0.76
   0  17  -1   -0.73    0.55
   0  17  -1   -0.85    0.76
   0  17   1   -0.88    0.57
   0  17   1   -0.61    0.63
   0 -17   1    0.37    0.81
   0  17  -1    0.05    0.48
   0  18  -1    0.52    0.74
   0  18   1    0.79    0.57
   0 -18   1    0.52    0.88
   0  18  -1   -0.17    0.53
   0 -18  -1    0.96    0.88
   0  18  -1    0.61    0.61
   0  18   1   -0.61    0.60
   0  19  -1    1.70    0.70
   0 -19   1    1.95    0.96
   0  19  -1    2.01    0.83
   0  19   1    1.64    0.76
   0 -19  -1    2.84    1.02
   0  19  -1    1.79    0.63
   0  19   1    1.80    0.73
   0 -20   1   -0.20    0.91
   0 -20  -1   -0.07    0.95
   0  20   1    0.11    0.66
   0  20   1   -0.36    0.74
   0  20  -1   -0.53    0.64
   0  20  -1   -0.38    0.55
   0  20  -1    0.48    0.83
   0  21  -1    3.09    0.96
   0  21  -1    1.36    0.65
   0  21   1    2.52    0.78
   0  21  -1    1.34    0.74
   0  21   1    0.60    0.66
   0 -21  -1    1.32    1.08
   0 -21   1    1.65    1.07
   0 -22   1    1.10    1.09
   0  22  -1    0.95    0.71
   0  22  -1   -0.04    0.92
   0  22   1    1.10    0.79
   0 -22  -1    0.43    1.09
   0  22  -1    1.06    0.77
   0  22   1    0.71    0.83
   0  23   1    2.88    0.93
   0 -23   1    2.38    1.15
   0  23   1    0.84    0.85
   0  23  -1    0.60    0.75
   0  23   1   -0.03    1.07
   0  23  -1   -1.33    0.71
   0  23  -1   -0.42    1.12
   0 -23  -1    3.87    1.26
   0  24  -1    0.26    1.09
   0  24   1    0.28    0.84
   0 -24  -1    0.23    1.13
   0 -24   1    1.74    1.16
   0  24   1   -0.04    0.76
   0  24   1    1.96    1.07
   0  24  -1   -0.93    0.75
   0  24  -1    1.22    0.75
   0  25   1    2.26    1.05
   0  25   1    1.74    0.96
   0 -25  -1    0.80    1.23
   0  25   1    2.77    0.91
   0  25  -1    3.69    1.18
   0  25  -1    2.12    0.77
   0 -25   1    2.97    1.31
   0  25  -1    1.51    0.85
   0 -26  -1   -0.24    1.27
   0 -26   1   -0.18    1.24
   0  26   1   -1.88    0.93
   0  26  -1   -0.82    0.78
   0  26   1   -0.31    0.90
   0  26  -1    0.07    1.18
   0  26   1   -0.07    0.80
   0  26  -1   -1.86    1.05
   0  27   1   -0.78    0.92
   0  27   1    2.20    0.92
   0  27  -1   -0.15    1.25
   0 -27   1    1.30    1.33
   0  27   1    1.04    1.09
   0 -27  -1    0.72    1.36
   0  27  -1    1.54    0.89
   0  28   1   -0.94    0.92
   0 -28  -1   -0.15    1.36
   0  28   1   -0.13    1.16
   0  28  -1   -0.17    0.83
   0  28  -1    0.47    1.22
   0 -28   1   -0.83    1.27
   0  29   1    1.33    1.20
   0 -29   1   -0.87    1.58
   0  29   1    1.45    1.03
   0 -29  -1    0.70    1.62
   0  29  -1    1.41    0.89
   0  29  -1    2.33    1.33
   0  30   1    0.66    1.16
   0 -30   1   -0.55    1.46
   0  30   1   -0.56    0.96
   0 -30  -1   -0.25    1.50
   0  30  -1   -0.31    1.29
   0  30  -1   -2.09    1.09
   0 -31  -1    1.22    1.53
   0  31  -1    0.64    1.34
   0 -31   1   -0.75    1.48
   0  31   1    2.30    1.02
   0 -32  -1    2.82    1.72
   0 -32   1    2.26    1.69
   0 -33   1    2.29    1.78
   0 -33  -1    3.44    1.82
   0   0   2    0.07    0.07
   0   0   2   -0.01    0.04
   0   0  -2   -0.03    0.06
   0   0   2    0.02    0.07
   0   0   2    0.01    0.04
   0  -1  -2    0.12    0.08
   0   1   2   -0.07    0.07
   0   1   2    0.08    0.09
   0  -1   2    0.01    0.06
   0  -1   2    0.05    0.06
   0  -1   2   -0.04    0.03
   0  -1   2    0.03    0.04
   0   1   2    0.07    0.07
   0   1  -2   -0.01    0.06
   0  -2   2   -0.09    0.08
   0  -2   2    0.04    0.05
   0   2   2   -0.11    0.08
   0  -2  -2    0.01    0.07
   0   2   2   -0.06    0.10
   0  -2  -2   -0.05    0.08
   0   2  -2   -0.03    0.04
   0  -2  -2    0.04    0.12
   0  -2  -2   -0.03    0.10
   0   2   2    0.16    0.11
   0  -2  -2    0.02    0.10
   0   2   2   -0.17    0.12
   0   2   2    0.08    0.10
   0   2  -2   -0.13    0.06
   0   3  -2   -0.02    0.07
   0  -3  -2   -0.41    0.13
   0   3   2    0.09    0.16
   0   3  -2    0.06    0.07
   0  -3  -2   -0.12    0.14
   0  -3   2    0.04    0.15
   0   3  -2    0.16    0.14
   0  -3   2   -0.15    0.08
   0   3   2    0.08    0.12
   0   3   2    0.15    0.15
   0  -3  -2   -0.06    0.17
   0  -3  -2    0.00    0.09
   0  -3   2    0.07    0.17
   0   3   2    0.10    0.13
   0  -4  -2    0.15    0.19
   0  -4  -2   -0.03    0.26
   0   4  -2   -0.26    0.17
   0   4   2    0.31    0.22
   0   4  -2   -0.11    0.11
   0  -4   2   -0.10    0.21
   0  -4  -2    0.14    0.17
   0   4   2   -0.10    0.16
   0   4  -2    0.27    0.20
   0  -4   2   -0.16    0.23
   0  -4   2   -0.08    0.14
   0   4   2   -0.04    0.20
   0   5  -2   -0.09    0.16
   0   5  -2   -0.20    0.25
   0   5  -2   -0.15    0.23
   0   5   2    0.16    0.29
   0  -5  -2   -0.25    0.25
   0  -5   2    0.18    0.12
   0  -5  -2    0.06    0.18
   0  -5   2   -0.31    0.22
   0   5  -2   -0.13    0.16
   0   5   2   -0.08    0.29
   0  -5  -2   -0.18    0.37
   0   5   2    0.68    0.33
   0  -5   2    0.27    0.32
   0  -6   2  130.10    6.89
   0  -6  -2  126.27    6.99
   0   6   2  124.79    6.93
   0   6  -2  122.34    6.87
   0  -6   2  123.35    6.85
   0   6   2  133.10    6.93
   0  -6   2  126.68    6.96
   0   6  -2   99.49    6.93
   0   6  -2  116.24    6.85
   0   6   2   96.23    6.95
   0   6  -2  100.50    6.92
   0  -6  -2  100.19    6.91
   0  -6  -2  102.86    6.91
   0   7  -2    0.08    0.44
   0  -7   2   -0.53    0.42
   0  -7  -2   -0.37    0.49
   0  -7   2    0.16    0.22
   0  -7  -2    0.37    0.38
   0   7   2    0.41    0.41
   0  -7   2   -0.20    0.33
   0   7   2   -0.63    0.37
   0  -7  -2    0.19    0.38
   0   7  -2    0.07    0.22
   0   7  -2   -0.06    0.26
   0   7  -2   -0.78    0.37
   0   7  -2   -0.04    0.27
   0   8  -2   31.20    2.08
   0  -8   2   33.13    1.95
   0  -8   2   29.63    2.12
   0   8   2   32.33    2.06
   0   8  -2   31.09    1.98
   0  -8  -2   30.14    2.05
   0   8  -2   32.03    1.96
   0   8  -2   30.70    1.99
   0  -8   2   28.14    2.01
   0   8   2   35.75    2.08
   0  -8  -2   37.33    2.07
   0  -8  -2   29.77    2.16
   0   9  -2    0.01    0.35
   0   9   2   -0.02    0.45
   0   9   2    0.53    0.46
   0  -9   2    0.55    0.28
   0   9  -2    0.00    0.34
   0   9  -2   -0.50    0.46
   0  -9  -2    0.27    0.42
   0   9  -2   -0.04    0.29
   0  -9   2   -1.03    0.51
   0  -9  -2   -1.18    0.55
   0  10  -2  356.80   21.71
   0 -10   2  364.43   21.82
   0 -10   2  372.61   21.68
   0  10   2  385.10   21.76
   0  10  -2  361.59   21.68
   0 -10  -2  350.49   21.76
   0  10  -2  382.65   21.71
   0  10   2  359.22   21.75
   0  11  -2    0.53    0.35
   0 -11   2    1.14    0.59
   0 -11  -2   -0.44    0.43
   0  11  -2    0.37    0.52
   0  11   2   -0.36    0.52
   0  11  -2    0.64    0.38
   0  11  -2    0.48    0.40
   0 -11  -2    0.68    0.47
   0 -11   2    0.68    0.31
   0  12  -2    4.25    0.77
   0 -12   2    6.88    0.90
   0  12   2    5.67    0.79
   0  12  -2    6.95    0.67
   0 -12  -2    4.51    0.88
   0 -12   2    7.23    0.63
   0  12  -2    6.41    0.69
   0  12  -2    7.52    0.68
   0 -13  -2    1.16    0.74
   0  13  -2   -0.05    0.45
   0  13  -2   -1.36    0.53
   0 -13   2   -0.11    0.34
   0 -13   2    0.09    0.66
   0  13  -2    0.37    0.37
   0  13  -2   -0.91    0.42
   0  13   2   -0.35    0.50
   0  14  -2   70.28    4.53
   0 -14   2   73.45    4.76
   0  14   2   70.93    4.62
   0  14  -2   80.17    4.57
   0 -14   2   78.05    4.54
   0 -14  -2   73.33    4.80
   0  14  -2   72.35    4.57
   0  14  -2   76.69    4.69
   0  15  -2   -0.16    0.43
   0 -15   2    0.09    0.71
   0  15  -2   -0.22    0.49
   0  15   2   -0.99    0.55
   0 -15  -2   -0.14    0.56
   0  15  -2    0.46    0.43
   0  15   2   -0.18    0.53
   0  15  -2    0.24    0.64
   0 -16  -2   23.42    2.01
   0  16   2   20.33    1.75
   0  16  -2   21.98    1.58
   0  16  -2   24.44    1.66
   0 -16   2   23.78    1.93
   0  16  -2   23.95    1.82
   0  16   2   22.24    1.75
   0  16  -2   24.03    1.62
   0  17  -2   -1.94    0.66
   0 -17  -2   -0.25    0.85
   0  17   2   -0.47    0.62
   0  17  -2    0.09    0.45
   0  17  -2   -1.02    0.58
   0 -17   2   -1.58    0.71
   0  17  -2   -0.07    0.56
   0  17   2   -1.17    0.63
   0  18  -2   34.84    2.44
   0  18   2   36.43    2.51
   0  18  -2   37.61    2.40
   0  18  -2   36.83    2.70
   0  18   2   33.22    2.47
   0 -18  -2   40.83    2.86
   0 -18   2   37.44    2.75
   0 -19  -2    0.38    0.92
   0  19   2    0.33    0.61
   0 -19   2   -0.01    0.87
   0  19  -2   -0.23    0.48
   0  19   2    0.19    0.75
   0  19  -2   -0.29    0.61
   0  19  -2    0.68    0.81
   0  20  -2   12.15    1.42
   0  20  -2   13.97    1.24
   0 -20   2   13.07    1.55
   0  20   2   13.66    1.32
   0  20   2   13.14    1.31
   0 -20  -2   11.79    1.56
   0  20  -2   12.39    1.17
   0  21   2    1.60    0.79
   0 -21  -2   -0.24    1.00
   0  21  -2    0.79    0.68
   0  21  -2    0.77    0.96
   0 -21   2   -0.05    0.96
   0  21  -2   -0.50    0.57
   0  21   2    0.66    0.84
   0  22   2   96.19    5.80
   0 -22  -2   99.72    6.15
   0  22  -2   84.24    5.71
   0  22  -2   97.41    5.71
   0  22   2   92.75    5.80
   0  22  -2   77.92    5.85
   0 -22   2  100.17    6.12
   0  23  -2    3.18    0.78
   0  23  -2    0.79    1.00
   0  23   2    3.45    0.94
   0  23   2    1.60    0.92
   0  23  -2    1.78    0.70
   0 -23  -2    1.42    1.21
   0 -23   2    2.06    1.19
   0 -24  -2   32.58    2.82
   0  24  -2   35.54    2.51
   0  24   2   34.71    2.64
   0  24  -2   36.60    2.49
   0  24   2   36.98    2.64
   0  24  -2   36.10    2.78
   0 -24   2   37.40    3.03
   0  25  -2    0.00    0.73
   0  25   2    0.07    0.83
   0 -25   2    1.17    1.15
   0  25  -2    0.39    0.68
   0  25  -2    0.23    1.01
   0  25   2   -1.42    0.88
   0  25   2    0.39    1.06
   0 -25  -2    0.42    1.24
   0 -26  -2   -0.23    1.30
   0  26   2   -0.30    0.97
   0  26  -2   -0.64    0.98
   0  26   2   -1.56    0.85
   0  26   2   -1.03    1.03
   0 -26   2   -0.22    1.18
   0  26  -2   -0.30    0.75
   0  27  -2   -0.61    0.75
   0  27   2   -2.73    0.93
   0 -27   2    0.37    1.35
   0  27   2   -0.31    0.75
   0  27  -2   -2.25    1.15
   0  27   2   -2.09    0.89
   0 -27  -2   -2.11    1.23
   0  28  -2    0.56    0.77
   0  28   2   -0.82    1.02
   0  28   2   -1.54    1.15
   0  28  -2   -1.66    1.20
   0 -28   2   -1.08    1.31
   0 -28  -2   -0.43    1.39
   0  29  -2   -1.95    1.20
   0  29   2   -2.28    1.23
   0 -29   2    0.55    1.40
   0 -29  -2   -0.58    1.42
   0  29  -2   -0.05    0.80
   0  29   2   -1.62    1.01
   0 -30   2    2.04    1.53
   0  30   2    4.23    1.16
   0  30  -2    5.00    1.44
   0 -30  -2    1.10    1.52
   0  30   2    1.17    1.11
   0  31  -2    2.50    1.34
   0 -31  -2   -1.61    1.41
   0 -31   2   -0.61    1.44
   0  31   2   -0.58    1.02
   0 -32  -2   27.18    3.11
   0  32   2   35.49    2.59
   0 -32   2   25.97    3.02
   0 -33  -2    2.66    1.84
   0 -33   2    1.10    1.70
   0   0  -3    0.02    0.09
   0   0  -3    0.05    0.09
   0   0  -3   -0.07    0.06
   0   0  -3   -0.03    0.06
   0   0   3   -0.18    0.10
   0   0   3   -0.04    0.09
   0   0   3    0.05    0.08
   0   0   3   -0.12    0.08
   0   0   3   -0.10    0.08
   0   0  -3    0.02    0.07
   0   1  -3   -0.09    0.11
   0   1  -3    0.04    0.09
   0   1   3   -0.07    0.14
   0   1  -3   -0.02    0.09
   0  -1   3   -0.18    0.13
   0  -1   3    0.02    0.07
   0  -1   3    0.10    0.11
   0   1   3   -0.08    0.10
   0  -1  -3    0.08    0.10
   0  -1   3   -0.03    0.09
   0  -1   3   -0.03    0.08
   0   1   3   -0.08    0.10
   0   1   3    0.12    0.10
   0   1  -3    0.02    0.08
   0  -1  -3   -0.12    0.10
   0   1   3   -0.05    0.13
   0  -1  -3   -0.01    0.09
   0   1  -3    0.05    0.06
   0  -1  -3    0.08    0.09
   0   2  -3    0.06    0.10
   0   2  -3   -0.10    0.05
   0  -2   3   -0.08    0.07
   0  -2  -3    0.11    0.14
   0   2  -3    0.00    0.07
   0   2   3    0.12    0.14
   0   2   3    0.08    0.12
   0  -2   3    0.30    0.17
   0   2  -3   -0.21    0.14
   0  -2   3    0.05    0.08
   0  -2  -3   -0.06    0.11
   0  -2  -3    0.01    0.13
   0   2   3   -0.03    0.11
   0   2   3    0.11    0.13
   0  -2  -3    0.07    0.16
   0   2   3   -0.08    0.12
   0  -3  -3    0.55    0.25
   0  -3  -3    0.07    0.12
   0   3   3   -0.13    0.19
   0  -3  -3   -0.08    0.19
   0   3   3    0.55    0.24
   0   3  -3    0.01    0.07
   0   3   3    0.59    0.20
   0  -3   3    0.13    0.10
   0   3   3    0.02    0.19
   0   3   3   -0.12    0.15
   0  -3  -3    0.46    0.19
   0  -3  -3    0.05    0.16
   0   3  -3    0.02    0.13
   0  -3   3    0.52    0.19
   0  -3   3   -0.03    0.09
   0   4   3    0.61    0.27
   0   4   3    0.07    0.24
   0  -4  -3   -0.04    0.19
   0  -4   3    0.10    0.23
   0  -4   3    0.14    0.27
   0  -4  -3   -0.26    0.23
   0   4  -3    0.06    0.10
   0   4   3   -0.06    0.18
   0  -4   3   -0.09    0.16
   0  -4  -3   -0.33    0.23
   0   4  -3    0.11    0.22
   0   4   3   -0.55    0.23
   0  -4  -3    0.25    0.19
   0   5  -3    3.33    0.33
   0   5   3    5.36    0.52
   0  -5  -3    2.85    0.39
   0   5   3    5.37    0.45
   0  -5  -3    2.94    0.42
   0  -5  -3    4.68    0.47
   0  -5   3    5.21    0.43
   0  -5   3    6.02    0.57
   0   5  -3    3.14    0.45
   0   5   3    5.27    0.56
   0  -5  -3    4.58    0.58
   0   5   3    2.81    0.50
   0   5  -3    4.34    0.37
   0  -5   3    5.60    0.54
   0   6   3    0.31    0.43
   0   6   3   -0.33    0.55
   0   6  -3   -0.06    0.29
   0   6  -3   -0.21    0.19
   0   6  -3   -0.23    0.39
   0  -6   3    0.01    0.27
   0  -6  -3   -0.28    0.29
   0  -6  -3    0.10    0.36
   0   6   3   -0.06    0.29
   0  -6   3   -0.05    0.39
   0  -6   3   -0.27    0.29
   0  -6  -3    0.18    0.34
   0   6   3    0.11    0.34
   0   6  -3   -0.01    0.21
   0  -6  -3    0.14    0.36
   0   7  -3    3.11    0.54
   0  -7   3    3.36    0.30
   0   7   3    3.34    0.54
   0  -7  -3    4.79    0.56
   0   7   3    2.75    0.56
   0   7  -3    2.97    0.57
   0   7  -3    3.97    0.37
   0  -7   3    4.03    0.44
   0  -7  -3    2.89    0.53
   0  -7  -3    3.40    0.47
   0   7  -3    3.94    0.39
   0  -7   3    3.31    0.56
   0  -8  -3    0.22    0.45
   0   8  -3   -0.17    0.28
   0   8  -3   -0.04    0.20
   0  -8   3   -0.16    0.35
   0  -8   3    0.38    0.20
   0   8  -3    0.06    0.26
   0  -8   3   -0.16    0.46
   0   8   3    0.42    0.48
   0   8   3   -0.02    0.43
   0   8  -3    0.47    0.48
   0  -8  -3   -0.13    0.54
   0  -9   3    1.27    0.26
   0   9  -3    0.12    0.49
   0   9   3    1.53    0.62
   0   9  -3    0.85    0.35
   0  -9   3    1.35    0.43
   0  -9  -3    1.39    0.50
   0   9  -3    1.09    0.34
   0   9   3    1.45    0.53
   0  -9   3   -0.20    0.52
   0  -9  -3    0.66    0.47
   0   9  -3    1.09    0.27
   0  10  -3   -0.36    0.35
   0 -10   3    0.00    0.55
   0 -10   3    0.32    0.26
   0  10  -3    0.45    0.34
   0 -10  -3   -0.47    0.42
   0 -10  -3    0.92    0.62
   0  10  -3   -0.62    0.50
   0  10  -3   -0.01    0.27
   0  10   3    0.09    0.52
   0  11  -3   30.22    1.90
   0 -11  -3   26.70    2.05
   0  11  -3   29.33    1.88
   0 -11   3   30.69    1.83
   0 -11   3   28.71    2.08
   0  11   3   28.71    2.00
   0 -11  -3   27.84    1.98
   0  11  -3   28.52    2.02
   0  11  -3   30.25    1.84
   0  12  -3   -0.19    0.57
   0 -12   3    0.03    0.31
   0  12  -3   -0.21    0.40
   0 -12  -3    0.79    0.70
   0  12  -3   -0.22    0.37
   0  12   3   -0.09    0.53
   0  12  -3    0.23    0.33
   0 -12   3   -0.59    0.61
   0  13  -3    0.42    0.61
   0  13  -3    0.56    0.42
   0 -13   3    0.64    0.65
   0 -13   3    0.69    0.36
   0  13   3    0.75    0.59
   0 -13  -3    0.02    0.71
   0  13  -3    0.39    0.38
   0  13  -3    0.93    0.41
   0 -14   3    0.12    0.67
   0  14  -3    0.06    0.61
   0  14  -3   -0.40    0.43
   0  14  -3   -0.53    0.40
   0 -14   3    0.34    0.35
   0 -14  -3    0.40    0.75
   0  14  -3   -0.36    0.37
   0  14   3    0.23    0.59
   0  15  -3    6.04    0.62
   0  15  -3    6.73    0.68
   0  15  -3    5.01    0.86
   0  15  -3    4.91    0.68
   0 -15   3    4.93    0.95
   0 -15  -3    5.13    0.87
   0  15   3    6.14    0.90
   0 -15   3    6.45    0.61
   0  16  -3   -0.31    0.49
   0 -16   3   -0.90    0.69
   0  16  -3   -0.07    0.66
   0 -16   3    0.34    0.39
   0  16  -3   -0.41    0.38
   0  16  -3   -0.87    0.42
   0 -16  -3   -0.99    0.79
   0  16   3   -0.38    0.69
   0  17  -3    1.07    0.77
   0 -17  -3    2.15    1.00
   0  17  -3    2.96    0.52
   0  17   3    1.56    0.75
   0  17  -3    1.40    0.54
   0  17  -3    1.26    0.58
   0 -17   3    1.19    0.84
   0  17   3    2.12    0.71
   0  18  -3   -1.45    0.69
   0  18  -3   -0.57    0.47
   0 -18  -3   -1.68    0.84
   0  18  -3   -0.97    0.42
   0 -18   3   -0.85    0.82
   0  18   3   -0.58    0.67
   0  18  -3   -0.39    0.53
   0  18   3   -0.94    0.63
   0 -19  -3    2.43    1.03
   0 -19   3   -0.81    0.84
   0  19   3    0.46    0.71
   0  19   3    0.19    0.68
   0  19  -3    0.03    0.58
   0  19  -3    1.28    0.52
   0  19  -3   -0.64    0.44
   0  19  -3   -0.16    0.78
   0  20   3   -1.12    0.72
   0 -20  -3    0.59    1.02
   0  20  -3    0.31    0.51
   0  20  -3    0.06    0.83
   0 -20   3   -0.13    0.89
   0  20   3    0.38    0.79
   0  20  -3   -0.31    0.56
   0 -21   3    8.98    1.40
   0  21  -3    7.99    0.98
   0  21   3   10.52    1.23
   0  21   3    9.21    1.24
   0  21  -3    9.11    0.97
   0 -21  -3   10.64    1.51
   0  21  -3   11.10    1.35
   0  22   3    0.57    0.74
   0  22   3   -0.06    0.87
   0 -22   3   -1.35    0.99
   0  22  -3   -0.07    0.93
   0  22  -3    1.25    0.58
   0  22  -3    0.36    0.67
   0 -22  -3    0.83    1.13
   0  23  -3   -0.20    1.00
   0 -23  -3    1.36    1.23
   0  23  -3    0.59    0.67
   0 -23   3    2.02    1.16
   0  23  -3    0.88    0.64
   0  23   3    1.07    0.94
   0  23   3    0.90    0.93
   0  24  -3    0.41    0.98
   0  24  -3   -0.37    0.66
   0  24   3   -0.50    0.93
   0  24   3   -0.64    0.88
   0 -24  -3   -0.78    1.18
   0  24  -3    2.18    0.62
   0 -24   3    0.51    1.16
   0 -25   3    7.44    1.49
   0 -25  -3    6.44    1.55
   0  25  -3    8.56    1.34
   0  25  -3    6.43    0.94
   0  25   3    6.03    1.18
   0  25   3    5.74    1.06
   0  26   3   -2.09    0.92
   0  26  -3   -1.02    1.04
   0  26   3   -0.33    0.99
   0 -26   3   -0.38    1.20
   0 -26  -3   -1.34    0.94
   0  26  -3    0.43    1.04
   0  26  -3   -0.73    0.71
   0 -26  -3   -1.61    1.26
   0  27   3    4.97    1.23
   0  27  -3    7.08    0.98
   0 -27   3    7.43    1.52
   0  27  -3    7.45    1.41
   0  27   3    5.29    1.24
   0  27  -3    7.28    1.37
   0  27   3    6.55    1.38
   0 -27  -3    7.07    1.25
   0 -27  -3    5.05    1.63
   0 -28   3   -1.75    1.41
   0  28  -3    1.05    0.75
   0  28  -3   -0.82    1.22
   0  28   3   -1.63    0.92
   0  28   3   -2.17    0.97
   0 -28  -3   -0.33    1.43
   0  28   3    1.76    1.02
   0  29   3    0.59    1.07
   0  29   3    0.11    1.32
   0  29  -3    4.60    1.36
   0 -29   3    0.96    1.60
   0 -29  -3   -0.01    1.45
   0 -30   3   -2.20    1.54
   0  30   3   -0.92    1.05
   0  30   3   -0.42    1.09
   0 -30  -3   -0.64    1.51
   0  30  -3    0.99    1.26
   0 -31   3   -1.24    1.39
   0  31  -3    0.24    1.36
   0  31   3    0.88    1.19
   0 -31  -3   -3.92    1.49
   0  32   3   -0.88    1.15
   0 -32   3    0.95    1.60
   0 -32  -3   -1.93    1.57
   0 -33   3    1.39    1.65
   0 -33  -3    1.62    1.79
   0  33   3    4.02    2.12
   0   0   4    0.06    0.19
   0   0  -4   -0.03    0.10
   0   0  -4   -0.07    0.14
   0   0  -4   -0.10    0.15
   0   0  -4    0.04    0.17
   0   0   4    0.02    0.14
   0   0  -4    0.05    0.11
   0   0   4   -0.08    0.16
   0   0   4    0.08    0.17
   0   0   4   -0.04    0.12
   0   1  -4   -0.14    0.17
   0   1   4    0.05    0.15
   0   1   4   -0.22    0.15
   0   1   4   -0.10    0.14
   0  -1   4    0.00    0.16
   0  -1  -4   -0.17    0.11
   0  -1  -4    0.22    0.18
   0   1   4   -0.21    0.17
   0  -1   4   -0.13    0.16
   0  -1  -4    0.18    0.18
   0   1  -4    0.12    0.17
   0   1  -4    0.15    0.11
   0   1  -4   -0.03    0.12
   0   1  -4   -0.10    0.09
   0  -1   4   -0.03    0.12
   0  -1  -4   -0.12    0.15
   0  -1  -4   -0.24    0.13
   0   1   4   -0.02    0.14
   0  -1   4   -0.09    0.15
   0  -1   4   -0.17    0.15
   0  -2  -4    0.16    0.16
   0   2  -4   -0.06    0.12
   0  -2  -4   -0.11    0.16
   0  -2  -4   -0.08    0.15
   0   2  -4    0.00    0.19
   0   2  -4    0.03    0.14
   0   2   4   -0.13    0.17
   0   2  -4    0.12    0.09
   0  -2   4    0.06    0.16
   0   3  -4   -0.01    0.11
   0  -3  -4   -0.15    0.18
   0   3   4   -0.37    0.27
   0  -3  -4   -0.09    0.20
   0  -3   4   -0.02    0.13
   0  -3   4    0.05    0.14
   0   3   4    0.02    0.25
   0   3   4    0.01    0.27
   0   3  -4    0.04    0.08
   0   3  -4    0.04    0.17
   0  -3  -4   -0.19    0.24
   0  -3  -4    0.20    0.33
   0   3   4    0.18    0.21
   0  -3   4   -0.08    0.12
   0  -3  -4   -0.25    0.26
   0   3   4   -0.10    0.24
   0   3  -4    0.07    0.17
   0  -3   4    0.47    0.25
   0  -4  -4   -0.18    0.31
   0   4  -4    0.16    0.11
   0  -4  -4    0.02    0.27
   0  -4  -4    0.09    0.41
   0  -4   4    0.63    0.30
   0  -4   4   -0.03    0.17
   0  -4  -4    1.11    0.35
   0   4   4    0.48    0.26
   0   4   4    0.17    0.33
   0  -4   4    0.38    0.11
   0   4   4    0.78    0.35
   0   4   4    0.81    0.43
   0  -4   4    0.44    0.19
   0   4   4   -0.14    0.26
   0   4  -4    0.09    0.21
   0  -4  -4    0.26    0.20
   0   4  -4    0.28    0.09
   0   5   4   -0.22    0.26
   0   5   4   -0.08    0.44
   0  -5  -4   -0.15    0.35
   0  -5  -4    0.33    0.46
   0  -5  -4    0.18    0.35
   0   5  -4    0.05    0.20
   0   5  -4   -0.10    0.15
   0  -5   4   -0.19    0.22
   0   5  -4    0.30    0.28
   0   5   4   -0.55    0.28
   0   5   4   -0.04    0.33
   0  -5  -4   -0.45    0.29
   0  -5   4   -0.25    0.42
   0   6  -4   63.19    3.72
   0  -6  -4   55.37    3.80
   0   6   4   64.69    3.80
   0  -6  -4   64.22    3.90
   0   6   4   66.57    3.82
   0   6  -4   60.97    3.82
   0  -6  -4   60.39    3.79
   0   6  -4   63.18    3.71
   0   6   4   61.59    3.84
   0  -6   4   66.11    3.75
   0  -6   4   56.89    3.83
   0  -7  -4   -0.09    0.38
   0   7   4    0.00    0.51
   0  -7  -4    0.43    0.42
   0   7  -4   -0.01    0.21
   0   7  -4   -0.13    0.48
   0   7   4   -0.56    0.44
   0  -7   4    0.09    0.44
   0   7  -4    0.04    0.27
   0  -7   4    0.38    0.49
   0  -7   4   -0.18    0.29
   0  -7  -4    0.29    0.41
   0   7   4   -0.29    0.39
   0  -8  -4   26.25    1.70
   0   8  -4   25.70    1.63
   0   8   4   27.02    1.72
   0   8  -4   23.89    1.60
   0   8  -4   24.98    1.59
   0  -8   4   27.72    1.80
   0  -8   4   25.90    1.84
   0  -8   4   26.69    1.65
   0  -8  -4   24.66    1.69
   0  -8  -4   22.82    1.86
   0   8  -4   26.77    1.78
   0   8   4   25.29    1.79
   0  -9   4   -0.61    0.50
   0  -9   4    0.04    0.36
   0  -9  -4    0.11    0.45
   0   9  -4    0.14    0.27
   0  -9  -4   -0.38    0.49
   0   9  -4   -0.29    0.52
   0   9   4   -0.32    0.54
   0  -9  -4   -0.71    0.58
   0   9  -4    0.17    0.29
   0   9   4   -0.64    0.42
   0   9  -4   -0.38    0.35
   0 -10  -4    0.16    0.66
   0 -10   4   -0.21    0.54
   0 -10  -4   -0.33    0.47
   0  10  -4    0.05    0.54
   0  10  -4   -0.05    0.29
   0  10  -4   -0.01    0.31
   0  10  -4    0.41    0.21
   0  10   4    0.10    0.56
   0  11   4   -0.63    0.53
   0 -11   4   -0.36    0.55
   0  11  -4   -0.16    0.33
   0 -11  -4    0.67    0.53
   0  11  -4   -0.23    0.31
   0  11  -4   -0.13    0.24
   0 -11  -4    0.42    0.68
   0  11  -4   -0.57    0.55
   0  12  -4   26.84    1.81
   0  12  -4   30.67    1.76
   0 -12  -4   27.76    2.13
   0  12  -4   27.24    1.99
   0 -12   4   28.24    2.05
   0  12  -4   31.25    1.81
   0 -12  -4   27.30    1.96
   0  12   4   21.43    1.93
   0 -13   4   -0.29    0.27
   0  13  -4    0.12    0.40
   0  13  -4   -0.23    0.30
   0 -13   4    0.01    0.64
   0  13  -4   -0.19    0.62
   0  13   4    0.71    0.63
   0  13  -4   -0.11    0.34
   0 -13  -4   -0.62    0.54
   0 -14   4    2.10    0.37
   0  14  -4    2.08    0.37
   0  14   4    2.43    0.71
   0  14  -4    1.74    0.47
   0  14  -4    1.55    0.72
   0 -14  -4    1.70    0.82
   0 -14   4    1.95    0.75
   0  14  -4    1.31    0.42
   0  15  -4    0.46    0.40
   0  15  -4    0.26    0.33
   0  15  -4   -0.13    0.65
   0 -15   4    0.39    0.70
   0  15  -4    0.21    0.40
   0  15   4   -0.57    0.62
   0 -15  -4   -0.04    0.80
   0  16  -4    5.16    0.54
   0  16   4    4.60    0.85
   0 -16  -4    4.05    0.87
   0  16  -4    5.07    0.91
   0 -16   4    2.43    0.87
   0  16  -4    4.07    0.58
   0  16  -4    4.26    0.62
   0  17  -4   -0.06    0.39
   0  17  -4   -2.02    0.42
   0  17  -4   -1.50    0.73
   0  17   4   -0.97    0.68
   0 -17   4   -0.59    0.78
   0  17  -4   -0.66    0.48
   0 -17  -4    0.44    0.72
   0  18   4   -1.08    0.68
   0  18  -4   -0.34    0.41
   0  18  -4   -0.71    0.42
   0  18  -4   -1.33    0.73
   0 -18  -4   -1.85    0.91
   0  18  -4   -0.36    0.50
   0 -18   4   -1.86    0.91
   0 -19   4   -0.67    0.83
   0 -19  -4   -1.21    0.95
   0  19  -4   -0.07    0.50
   0  19  -4   -0.41    0.39
   0  19  -4   -0.80    0.79
   0  19   4   -0.35    0.78
   0  19   4   -0.21    0.80
   0  19  -4   -0.43    0.45
   0  20  -4   16.17    1.18
   0  20  -4   14.21    1.48
   0  20   4   14.52    1.40
   0 -20  -4   12.80    1.64
   0  20  -4   12.35    1.11
   0  20   4   12.22    1.39
   0 -20   4   13.75    1.57
   0  20  -4   14.79    1.21
   0  21  -4    0.13    0.87
   0 -21  -4   -0.98    1.03
   0  21   4   -0.17    0.75
   0  21   4    0.00    0.88
   0  21  -4   -0.88    0.53
   0  21  -4    0.76    0.50
   0 -21   4    1.33    0.97
   0  22  -4    2.72    0.70
   0  22  -4    2.53    1.04
   0 -22   4    2.64    1.16
   0  22   4    3.14    0.88
   0 -22  -4    3.18    1.26
   0  22   4    3.16    0.95
   0  22  -4    3.30    0.62
   0 -23  -4   -0.89    0.87
   0 -23   4   -1.27    1.09
   0  23   4    0.50    0.97
   0  23  -4    0.68    0.90
   0  23   4    1.33    1.03
   0  23  -4    0.41    0.62
   0  23  -4   -0.33    1.03
   0 -23  -4    0.51    1.21
   0  23  -4    1.28    0.57
   0 -24  -4   -1.13    0.87
   0 -24   4   -1.02    1.07
   0  24  -4   -0.17    0.61
   0  24   4    1.42    0.99
   0  24  -4    1.85    1.05
   0  24  -4   -0.50    0.89
   0 -24  -4   -0.31    1.20
   0  24   4    0.33    0.92
   0 -25   4    0.19    1.29
   0  25   4   -0.89    1.01
   0  25  -4   -0.16    1.00
   0  25  -4   -0.77    0.93
   0  25   4    0.31    0.88
   0 -25  -4   -0.72    0.86
   0  25  -4   -0.25    0.63
   0 -25  -4   -0.87    1.21
   0  26  -4    4.36    1.19
   0 -26  -4    3.30    1.51
   0  26  -4    5.61    1.26
   0  26   4    5.60    1.17
   0 -26   4    6.86    1.53
   0  26  -4    6.93    0.88
   0 -26  -4    5.39    1.15
   0  26   4    4.89    1.21
   0  27  -4   -1.09    0.66
   0  27   4   -1.05    1.01
   0 -27  -4   -0.72    1.34
   0  27  -4   -1.02    1.22
   0 -27  -4   -2.89    0.93
   0  27   4   -0.09    1.10
   0  27  -4    0.28    1.05
   0 -27   4    0.65    1.26
   0 -28  -4   -1.01    1.36
   0  28   4   -0.17    1.03
   0 -28   4    0.97    1.33
   0  28  -4   -0.73    1.24
   0  28   4   -1.38    1.02
   0  28   4    0.49    0.94
   0  29   4    0.51    1.23
   0 -29   4   -0.06    1.29
   0 -29  -4   -2.06    1.47
   0  29  -4   -1.03    1.07
   0  29   4    0.41    1.16
   0  29   4   -2.76    1.07
   0 -30   4    0.69    1.50
   0 -30  -4   -0.10    1.59
   0  30   4    1.69    1.16
   0  30  -4    2.57    1.26
   0  30   4    0.53    1.16
   0  31  -4    0.61    1.21
   0 -31  -4    2.32    1.65
   0  31   4   -1.28    1.09
   0 -31   4   -1.10    1.47
   0 -32   4   -2.11    1.46
   0  32  -4    2.43    1.73
   0  32   4   -1.72    1.19
   0 -32  -4   -3.23    1.59
   0 -33  -4   -2.32    1.63
   0  33   4   -3.06    1.18
   0 -33   4    0.77    1.87
   0   0  -5    0.23    0.14
   0   0   5    0.06    0.20
   0   0   5    0.12    0.30
   0   0  -5    0.31    0.27
   0   0   5   -0.10    0.20
   0   0  -5   -0.08    0.20
   0   0  -5   -0.18    0.21
   0   0   5   -0.17    0.26
   0   0  -5   -0.34    0.19
   0   0   5   -0.14    0.27
   0   1   5    0.89    0.33
   0  -1  -5   -0.33    0.23
   0   1   5   -0.12    0.22
   0  -1  -5    0.11    0.17
   0   1   5    1.43    0.33
   0   1  -5    0.06    0.18
   0  -1  -5    0.26    0.30
   0   1   5    1.21    0.27
   0  -1   5    0.92    0.26
   0   1  -5   -0.02    0.16
   0  -1   5    1.20    0.28
   0  -1   5    1.41    0.22
   0   1  -5    0.02    0.13
   0   1   5    1.17    0.27
   0   1  -5    1.22    0.29
   0  -1  -5   -0.20    0.21
   0  -1  -5    0.25    0.22
   0   1  -5   -0.09    0.19
   0  -1   5    0.13    0.23
   0  -1   5    0.98    0.28
   0  -2  -5    0.03    0.18
   0  -2  -5   -0.05    0.17
   0   2  -5    0.06    0.18
   0  -2   5    0.31    0.19
   0   2   5    0.33    0.24
   0   2  -5   -0.01    0.17
   0   2   5    0.05    0.23
   0   2  -5    0.02    0.27
   0  -2  -5   -0.31    0.26
   0   2   5   -0.38    0.36
   0   2   5   -0.06    0.32
   0  -2   5    0.39    0.21
   0  -2   5   -0.32    0.25
   0  -2   5    0.44    0.25
   0   2   5    0.27    0.29
   0  -2   5   -0.04    0.23
   0  -2  -5    0.30    0.33
   0   2  -5   -0.13    0.19
   0   2  -5    0.01    0.12
   0  -3   5   12.48    0.79
   0  -3   5   12.16    0.80
   0   3   5   12.20    0.90
   0   3   5   12.32    0.87
   0   3   5   12.26    0.91
   0  -3  -5   10.93    0.91
   0   4   5   -0.01    0.38
   0  -4  -5    0.04    0.38
   0  -4   5    0.35    0.21
   0   4  -5   -0.29    0.26
   0  -4   5   -0.24    0.18
   0  -4  -5    0.12    0.33
   0  -4  -5   -0.59    0.35
   0   4   5    0.40    0.44
   0   4  -5    0.10    0.17
   0   4  -5    0.09    0.12
   0   4  -5    0.10    0.24
   0  -4   5    0.10    0.32
   0   4   5   -0.02    0.38
   0  -4  -5    0.09    0.44
   0   4   5   -0.55    0.34
   0  -4   5   -0.18    0.20
   0   4   5   -0.17    0.34
   0  -4  -5    0.77    0.44
   0   5  -5    0.17    0.14
   0  -5   5    0.14    0.21
   0  -5  -5   -0.08    0.40
   0  -5   5    0.22    0.13
   0   5   5   -0.22    0.40
   0  -5  -5    0.30    0.29
   0  -5  -5    0.09    0.38
   0  -5   5    0.29    0.23
   0   5  -5    0.39    0.12
   0   5   5    0.17    0.31
   0   5   5   -0.04    0.50
   0   5  -5    0.26    0.33
   0   5   5    1.09    0.41
   0  -5   5    0.49    0.37
   0  -5  -5    0.43    0.40
   0  -6  -5   -0.19    0.40
   0   6  -5   -0.34    0.20
   0   6  -5    0.01    0.16
   0  -6  -5   -0.49    0.39
   0  -6   5    0.37    0.26
   0   6   5   -0.36    0.42
   0  -6  -5   -0.05    0.40
   0   6   5   -0.10    0.42
   0  -6   5    0.66    0.50
   0   6   5   -0.17    0.38
   0   6  -5    0.17    0.35
   0  -7   5   35.19    2.06
   0   7  -5   31.76    2.00
   0   7  -5   32.58    2.02
   0   7  -5   33.37    2.20
   0   7   5   33.35    2.21
   0   7   5   34.87    2.12
   0  -7  -5   32.96    2.28
   0  -7  -5   33.72    2.13
   0  -7  -5   29.64    2.15
   0  -8  -5    0.68    0.46
   0  -8   5   -0.31    0.56
   0   8  -5   -0.49    0.22
   0  -8  -5    0.33    0.62
   0   8   5    0.16    0.58
   0   8  -5    0.37    0.54
   0  -8  -5    0.11    0.49
   0   8   5    0.17    0.47
   0  -8   5   -0.20    0.50
   0  -8   5    0.06    0.34
   0   8  -5   -0.12    0.29
   0  -9   5    4.71    0.73
   0  -9  -5    5.93    0.86
   0   9  -5    4.89    0.76
   0   9   5    6.56    0.82
   0  -9  -5    5.08    0.71
   0  -9  -5    5.91    0.71
   0  -9   5    5.99    0.59
   0   9  -5    4.28    0.46
   0   9  -5    6.04    0.53
   0  10  -5   -0.65    0.55
   0 -10  -5    0.02    0.51
   0  10   5    0.49    0.60
   0  10  -5   -0.09    0.35
   0 -10  -5   -0.12    0.49
   0 -10   5    0.53    0.54
   0  10  -5   -0.37    0.27
   0  10  -5    0.18    0.35
   0 -10  -5    0.13    0.46
   0  11  -5    3.22    0.38
   0  11  -5    2.81    0.49
   0 -11   5    2.15    0.65
   0  11  -5    2.69    0.68
   0 -11  -5    1.65    0.77
   0 -11  -5    2.62    0.64
   0  11  -5    2.09    0.38
   0 -11  -5    2.76    0.58
   0  11   5    2.37    0.56
   0  12   5   -0.57    0.41
   0 -12   5   -0.54    0.61
   0  12  -5    0.20    0.46
   0  12  -5   -0.09    0.33
   0 -12  -5   -0.40    0.72
   0 -12  -5    0.01    0.57
   0 -12  -5   -0.33    0.49
   0  12  -5   -0.69    0.28
   0  12  -5    0.42    0.46
   0  13   5    8.95    0.91
   0  13  -5    7.99    0.58
   0 -13  -5    6.87    0.96
   0  13  -5    6.66    0.67
   0 -13  -5    7.70    0.93
   0  13  -5    8.57    0.79
   0 -13   5    8.47    1.07
   0  13  -5    7.01    0.66
   0 -13  -5    8.82    0.93
   0  13  -5    6.77    0.96
   0  14  -5   -0.77    0.61
   0  14  -5   -0.24    0.33
   0  14  -5    0.00    0.37
   0  14  -5   -0.29    0.48
   0 -14  -5   -0.85    0.58
   0  14   5   -0.64    0.47
   0  14  -5   -0.02    0.26
   0 -14   5   -0.35    0.65
   0 -14  -5    0.28    0.78
   0 -15  -5    1.65    0.63
   0  15  -5    2.48    0.76
   0  15   5    2.87    0.64
   0  15  -5    2.88    0.37
   0  15  -5    2.54    0.48
   0 -15   5    2.78    0.80
   0  15  -5    2.48    0.61
   0 -15  -5    2.20    0.91
   0  15  -5    2.21    0.42
   0 -16  -5   -0.49    0.89
   0  16  -5    0.20    0.58
   0  16   5   -0.10    0.69
   0  16  -5   -0.27    0.31
   0 -16  -5   -0.69    0.60
   0  16  -5    0.15    0.43
   0  16  -5   -0.97    0.37
   0  16  -5   -0.52    0.73
   0 -16   5    0.25    0.75
   0  17   5    8.49    1.06
   0  17  -5    6.40    0.60
   0  17  -5    5.65    0.65
   0 -17  -5    4.68    1.19
   0  17  -5    5.94    0.69
   0 -17  -5    6.05    0.90
   0  17  -5    5.60    0.86
   0  17  -5    5.62    1.03
   0 -17   5    5.63    1.05
   0 -18  -5   -1.33    0.70
   0  18  -5   -1.30    0.62
   0  18  -5   -0.05    0.46
   0  18  -5   -0.27    0.36
   0  18   5   -0.08    0.76
   0  18  -5   -0.43    0.76
   0 -18  -5   -2.13    0.94
   0  18  -5   -0.26    0.41
   0 -18   5   -0.90    0.84
   0  19  -5    5.06    0.56
   0  19  -5    5.83    0.88
   0 -19   5    5.04    1.18
   0  19  -5    4.89    0.63
   0  19   5    5.42    0.99
   0  19  -5    3.68    0.63
   0 -19  -5    4.44    0.93
   0 -19  -5    3.65    1.16
   0  19  -5    4.22    1.02
   0 -20  -5   -0.36    0.79
   0  20  -5   -1.13    0.47
   0  20  -5   -0.73    0.83
   0 -20   5   -1.41    0.86
   0  20   5    0.73    0.81
   0  20  -5   -0.41    0.66
   0  20  -5   -0.86    0.43
   0 -20  -5   -1.36    0.74
   0  21  -5    0.66    0.52
   0 -21   5   -0.36    0.93
   0 -21  -5    0.16    0.79
   0  21   5   -0.85    0.76
   0  21  -5   -1.46    0.74
   0  21  -5    0.10    0.89
   0 -21  -5    0.16    1.08
   0  21   5   -1.69    0.87
   0  22   5    1.58    0.97
   0  22  -5   -0.07    0.95
   0  22   5   -0.18    0.84
   0  22  -5   -0.98    0.53
   0 -22   5   -0.51    1.00
   0 -22  -5    0.63    0.85
   0 -22  -5   -0.91    1.13
   0  22  -5   -1.44    0.73
   0  23  -5    8.47    1.16
   0  23  -5    5.98    1.25
   0 -23  -5    7.66    1.52
   0  23   5    8.97    1.30
   0 -23  -5    7.14    1.15
   0 -23   5    7.30    1.42
   0  23   5    5.94    1.18
   0  23  -5    5.48    0.79
   0 -24   5    0.70    1.31
   0  24  -5   -1.08    0.54
   0  24  -5   -0.79    0.93
   0 -24  -5    0.52    1.26
   0  24  -5   -2.11    0.87
   0  24   5    0.23    0.87
   0  24   5   -1.24    1.01
   0 -24  -5   -1.22    0.86
   0 -25  -5    3.57    1.44
   0  25   5    5.90    1.12
   0  25  -5    2.97    1.10
   0 -25  -5    5.11    1.11
   0  25  -5    4.70    0.75
   0  25  -5    5.74    1.36
   0  25   5    4.75    1.16
   0 -25   5    5.73    1.37
   0  26  -5   -0.30    1.10
   0  26  -5    0.25    0.62
   0  26   5    2.44    1.15
   0 -26  -5    0.01    1.36
   0  26   5    1.35    1.12
   0  26  -5   -1.52    1.12
   0 -26   5    0.46    1.22
   0 -26  -5    0.12    1.00
   0 -27  -5   -2.82    1.33
   0  27  -5    0.27    1.14
   0 -27   5    1.67    1.31
   0  27   5    1.03    1.12
   0  27   5   -0.34    0.96
   0 -27  -5   -2.30    0.95
   0  28   5   -0.93    0.92
   0  28  -5   -1.71    1.27
   0  28   5   -1.71    1.10
   0 -28  -5   -1.20    1.47
   0 -28   5   -0.52    1.31
   0  29  -5    2.65    1.26
   0  29   5    2.92    1.25
   0 -29   5    2.71    1.59
   0  29   5    2.29    1.21
   0 -29  -5    2.39    1.63
   0 -30   5    0.15    1.30
   0 -30  -5   -2.55    1.50
   0  30   5   -0.96    1.16
   0  30  -5   -1.40    1.13
   0 -31  -5    0.06    1.62
   0 -31   5   -0.12    1.51
   0  31   5   -2.37    1.20
   0  31  -5    0.57    1.23
   0 -32   5   -1.18    1.52
   0 -32  -5    0.07    1.66
   0  32  -5   -0.37    1.56
   0  32   5    0.01    1.20
   0  33   5   -1.69    1.24
   0 -33   5   -2.21    1.52
   0 -33  -5    0.52    1.76
   0   0  -6   11.53    0.99
   0   0   6   15.99    1.05
   0   0   6   15.81    1.00
   0   0  -6   12.43    1.01
   0   0   6   17.71    1.05
   0  -1  -6    0.38    0.40
   0   1  -6   -0.15    0.20
   0  -1  -6    0.19    0.31
   0  -1   6   -0.10    0.41
   0   1   6    0.12    0.30
   0   1   6   -0.05    0.38
   0  -1   6    0.21    0.25
   0   1   6    0.48    0.41
   0   1  -6    0.19    0.27
   0   1   6   -0.34    0.32
   0   1  -6    0.55    0.36
   0  -1  -6   -0.28    0.24
   0   1  -6    0.36    0.34
   0  -1  -6   -0.01    0.25
   0  -1   6   -0.14    0.31
   0   1   6   -0.17    0.27
   0   1  -6    0.03    0.25
   0  -1   6   -0.14    0.33
   0  -1   6    0.02    0.33
   0  -1  -6    0.09    0.30
   0   2   6   92.43    5.18
   0  -2  -6   71.58    5.15
   0  -2  -6   77.10    5.12
   0   2   6   79.61    5.15
   0   2  -6   90.23    5.16
   0   2   6   96.34    5.15
   0  -2   6   93.09    5.10
   0  -2   6   94.42    5.15
   0   2   6   90.60    5.17
   0   2  -6   89.74    5.12
   0  -2   6   93.46    5.20
   0   2  -6   79.13    5.16
   0   2   6   94.15    5.19
   0   2  -6   73.34    5.08
   0  -2  -6   88.18    5.17
   0  -2   6   93.93    5.13
   0  -2   6   73.27    5.13
   0   2  -6   70.54    5.12
   0   3   6   -0.65    0.45
   0  -3  -6   -0.56    0.27
   0   3  -6    0.01    0.17
   0  -3   6    0.10    0.34
   0   3   6    0.13    0.48
   0   3   6   -0.17    0.39
   0  -3  -6   -0.31    0.32
   0   3  -6   -0.59    0.28
   0  -3  -6    0.36    0.47
   0  -3   6   -0.43    0.26
   0   3   6    0.09    0.38
   0  -3   6   -0.09    0.31
   0   3  -6   -0.13    0.24
   0   3   6   -0.17    0.39
   0  -3  -6   -0.36    0.40
   0   3  -6   -0.08    0.30
   0  -3   6   -0.11    0.22
   0  -3   6   -0.05    0.35
   0   4   6    3.19    0.52
   0  -4   6    3.25    0.50
   0  -4   6    2.62    0.34
   0  -4   6    3.73    0.50
   0   4  -6    3.25    0.33
   0  -4   6    3.36    0.34
   0  -4  -6    3.47    0.53
   0   4  -6    3.38    0.43
   0  -4  -6    3.76    0.50
   0   4   6    2.99    0.53
   0   4   6    4.04    0.56
   0   4  -6    2.93    0.26
   0   4  -6    3.04    0.55
   0   4   6    3.26    0.60
   0  -4  -6    2.75    0.51
   0  -4   6    3.52    0.34
   0  -5   6    0.19    0.22
   0  -5   6    0.14    0.25
   0  -5   6    0.23    0.20
   0   5   6   -0.20    0.39
   0   5  -6    0.00    0.13
   0  -5  -6   -0.42    0.30
   0   5  -6   -0.59    0.34
   0  -5  -6    0.22    0.32
   0   5   6    0.10    0.46
   0  -5   6   -0.28    0.36
   0   5  -6    0.03    0.19
   0   5  -6   -0.28    0.35
   0  -5  -6    0.45    0.43
   0   5   6   -0.48    0.32
   0  -5  -6    0.61    0.55
   0  -6  -6   54.64    3.26
   0  -6   6   54.98    3.17
   0   6   6   56.39    3.26
   0  -6   6   51.45    3.13
   0   6  -6   50.21    3.11
   0  -6  -6   49.23    3.26
   0  -6  -6   53.12    3.36
   0  -6   6   49.38    3.30
   0   6   6   53.58    3.33
   0  -6  -6   51.25    3.25
   0   7   6    0.29    0.58
   0   7  -6   -0.12    0.22
   0   7  -6   -0.49    0.52
   0  -7  -6   -0.48    0.44
   0  -7  -6    0.10    0.61
   0   7  -6    0.10    0.15
   0  -7   6   -0.14    0.29
   0  -7  -6   -0.65    0.44
   0   7   6    0.19    0.44
   0   8  -6  135.62    8.39
   0   8   6  141.16    8.41
   0  -8  -6  145.80    8.49
   0  -8  -6  143.28    8.36
   0  -8   6  150.33    8.28
   0  -8   6  117.29    8.38
   0   8  -6  140.29    8.24
   0   8  -6  136.53    8.21
   0  -8  -6  138.90    8.37
   0   9   6    0.43    0.64
   0   9  -6    0.06    0.56
   0  -9  -6   -1.03    0.61
   0   9  -6    0.15    0.28
   0   9  -6   -0.11    0.21
   0  -9  -6    0.49    0.48
   0  -9   6    0.19    0.53
   0  -9   6   -0.23    0.36
   0  -9  -6   -0.75    0.51
   0  10  -6   23.89    1.72
   0  10   6   25.68    1.76
   0 -10  -6   21.44    1.67
   0  10  -6   22.66    1.43
   0 -10  -6   22.84    1.62
   0 -10  -6   22.87    1.85
   0 -10   6   23.09    1.71
   0  10  -6   21.60    1.47
   0 -11  -6   -0.10    0.50
   0 -11  -6    0.26    0.73
   0 -11  -6   -0.11    0.56
   0  11  -6    0.10    0.26
   0  11  -6    0.38    0.37
   0  11   6   -0.35    0.48
   0 -11   6    0.05    0.65
   0  11  -6    0.28    0.62
   0 -12  -6    0.01    0.53
   0 -12   6    0.07    0.60
   0 -12  -6   -0.63    0.58
   0  12  -6   -0.54    0.38
   0  12   6   -0.55    0.45
   0  12  -6   -0.11    0.29
   0 -12  -6    0.86    0.78
   0  12  -6    0.03    0.64
   0  13  -6    0.01    0.67
   0 -13  -6   -1.27    0.61
   0 -13   6   -0.35    0.63
   0  13  -6   -0.57    0.40
   0 -13  -6    0.14    0.64
   0 -13  -6   -0.58    0.57
   0  13   6   -0.59    0.66
   0  13  -6    0.04    0.32
   0  14  -6   23.05    1.59
   0  14   6   24.21    1.91
   0 -14  -6   27.60    2.11
   0 -14  -6   24.93    1.78
   0 -14   6   25.65    2.02
   0  14  -6   23.99    1.90
   0  14  -6   24.58    1.67
   0  14  -6   24.56    1.66
   0 -15  -6   -1.02    0.80
   0  15  -6    0.01    0.53
   0  15  -6   -0.16    0.30
   0  15  -6   -0.32    0.48
   0 -15   6   -0.37    0.68
   0  15   6    1.44    0.76
   0 -15  -6   -1.41    0.65
   0  15  -6    0.41    0.35
   0 -16  -6  181.01   10.37
   0  16   6  171.78   10.43
   0 -16   6  175.19   10.50
   0  16  -6  183.84   10.28
   0  16  -6  167.55   10.21
   0 -16  -6  156.99   10.53
   0  16  -6  159.63   10.19
   0  16  -6  176.11   10.46
   0 -17  -6   -0.01    0.75
   0 -17   6    0.70    0.82
   0  17  -6    0.02    0.40
   0  17  -6   -0.14    0.39
   0 -17  -6   -0.73    0.72
   0  17  -6   -0.88    0.58
   0  17  -6    0.76    0.86
   0 -18  -6   37.35    2.98
   0  18   6   44.17    2.92
   0  18  -6   41.74    2.93
   0  18  -6   42.15    2.71
   0  18  -6   39.66    2.59
   0  18  -6   39.97    2.57
   0 -18   6   40.74    2.99
   0 -18  -6   44.54    2.85
   0  19  -6   -0.78    0.41
   0 -19  -6   -0.61    0.76
   0  19  -6   -0.61    0.38
   0  19  -6   -1.97    0.58
   0 -19   6    0.16    0.87
   0 -19  -6   -0.92    0.76
   0  19  -6   -0.71    0.81
   0  19   6    0.23    0.80
   0 -20   6    8.31    1.28
   0 -20  -6    6.64    1.39
   0  20  -6    6.73    0.73
   0 -20  -6    8.51    1.12
   0  20  -6    7.76    0.74
   0  20  -6    8.27    1.00
   0  20   6    7.05    1.13
   0  20  -6    6.65    1.19
   0 -21   6    0.16    0.95
   0  21  -6   -0.72    0.89
   0 -21  -6   -0.20    1.12
   0  21  -6   -0.49    0.42
   0  21   6    0.22    0.86
   0 -21  -6   -0.26    0.72
   0  21  -6   -1.65    0.68
   0 -22   6   26.52    2.34
   0  22   6   25.35    2.12
   0  22  -6   27.48    1.95
   0 -22  -6   21.23    2.39
   0  22  -6   25.77    2.22
   0 -22  -6   24.51    2.04
   0  22   6   23.41    2.10
   0  22  -6   24.82    1.73
   0 -23  -6   -0.92    1.19
   0  23   6   -0.06    0.92
   0  23  -6    0.14    0.49
   0  23  -6   -0.91    0.78
   0  23   6    1.59    1.11
   0 -23   6   -0.44    1.06
   0 -23  -6    0.79    0.92
   0  23  -6   -0.32    1.14
   0  24  -6    3.03    1.15
   0  24   6    3.20    1.08
   0  24  -6    3.19    0.58
   0  24   6    1.82    1.04
   0 -24  -6    3.64    1.06
   0  24  -6    2.69    0.95
   0 -24   6    3.12    1.20
   0 -24  -6    3.98    1.41
   0  25  -6    2.43    1.29
   0 -25  -6   -0.01    0.93
   0 -25  -6    1.45    1.37
   0 -25   6    0.78    1.20
   0  25   6   -0.07    1.07
   0  25  -6   -1.55    0.89
   0  25   6    0.94    1.11
   0  25  -6    0.23    0.70
   0 -26   6   54.95    4.00
   0 -26  -6   53.66    3.67
   0  26   6   55.97    3.82
   0 -26  -6   50.67    4.17
   0  26   6   48.49    3.67
   0  26  -6   53.34    3.83
   0  27  -6    1.67    1.18
   0 -27  -6   -0.08    1.06
   0  27   6    1.56    1.06
   0 -27  -6    0.73    1.50
   0  27   6    1.10    1.16
   0 -27   6   -0.87    1.14
   0  28   6    8.99    1.50
   0  28   6    6.69    1.33
   0  28  -6    7.66    1.45
   0 -28   6    7.97    1.67
   0 -28  -6    6.69    1.52
   0 -29   6   -0.31    1.35
   0 -29  -6   -2.00    1.52
   0  29  -6    0.03    1.22
   0  29   6   -0.22    1.21
   0  29   6   -1.77    1.03
   0 -30   6    6.72    1.69
   0  30   6    2.78    1.19
   0  30  -6    3.44    1.54
   0  30   6    2.65    1.35
   0 -30  -6    3.73    1.79
   0  31  -6   -1.31    1.41
   0  31   6   -1.13    1.22
   0 -31   6    1.08    1.62
   0 -31  -6   -1.51    1.58
   0  32  -6    5.80    1.58
   0  32   6    5.93    1.50
   0 -32  -6    9.75    2.11
   0 -32   6    8.12    1.92
   0 -33   6   -1.26    1.59
   0  33   6   -1.72    1.28
   0 -33  -6   -1.52    1.73
   0   0   7   -0.18    0.39
   0   0   7    0.43    0.31
   0   0  -7   -0.14    0.42
   0   0  -7    0.05    0.28
   0   0   7    0.00    0.40
   0   0  -7   -0.36    0.42
   0   0  -7   -0.06    0.25
   0   0   7    0.54    0.47
   0   0  -7    0.52    0.39
   0   1  -7   -0.07    0.25
   0  -1  -7    0.30    0.31
   0  -1   7    0.07    0.30
   0   1   7    0.13    0.41
   0   1   7    0.16    0.44
   0  -1  -7    0.26    0.43
   0   1  -7   -0.11    0.40
   0   1  -7    0.05    0.37
   0  -1  -7    0.30    0.31
   0  -1  -7    0.06    0.43
   0   1   7    0.01    0.33
   0  -1   7    0.44    0.39
   0   1  -7   -0.10    0.34
   0  -1   7   -0.37    0.35
   0  -1  -7   -0.26    0.38
   0   1   7   -0.47    0.44
   0   1  -7    0.12    0.32
   0  -1   7    0.15    0.35
   0   2   7    0.61    0.50
   0  -2  -7    0.07    0.41
   0  -2   7   -0.26    0.31
   0   2  -7   -0.10    0.34
   0   2  -7   -0.06    0.29
   0   2   7    0.17    0.43
   0  -2  -7   -0.05    0.32
   0  -2   7   -0.42    0.47
   0   2   7   -0.32    0.34
   0  -2  -7    0.35    0.45
   0   2   7   -0.42    0.41
   0  -2   7    0.04    0.27
   0   2  -7   -0.18    0.34
   0   2  -7    0.19    0.22
   0   2  -7    0.17    0.39
   0  -2   7    0.00    0.26
   0   3   7   13.42    1.00
   0   3  -7   11.72    0.91
   0   3   7   11.69    0.91
   0   3  -7   10.97    0.79
   0  -3   7   12.31    0.83
   0   3  -7   10.13    0.93
   0   3  -7   13.08    0.87
   0  -3  -7   11.75    0.92
   0  -3  -7    9.62    0.90
   0  -3   7   12.07    0.87
   0  -3   7   13.69    0.93
   0   3   7   12.67    0.96
   0  -3  -7   11.59    0.99
   0  -3   7   13.34    1.06
   0   3   7   12.82    0.95
   0   4  -7   -0.04    0.27
   0  -4   7    0.12    0.26
   0  -4   7    0.03    0.26
   0  -4  -7   -0.08    0.31
   0   4   7    0.43    0.35
   0  -4  -7    0.41    0.45
   0   4  -7    0.45    0.39
   0   4  -7   -0.15    0.16
   0  -4   7    0.04    0.38
   0   4   7    0.40    0.55
   0   4  -7   -0.19    0.33
   0  -4  -7    0.39    0.46
   0  -5   7   27.41    1.71
   0   5  -7   27.03    1.71
   0  -5   7   27.96    1.72
   0  -5  -7   26.00    1.81
   0  -5   7   29.21    1.71
   0  -5   7   32.22    1.94
   0   5   7   29.82    1.87
   0   5  -7   26.68    1.80
   0   5  -7   26.91    1.66
   0  -5  -7   28.68    1.87
   0   5  -7   26.86    1.90
   0  -5  -7   25.85    1.79
   0   5   7   25.69    1.92
   0   6  -7    0.07    0.19
   0   6  -7   -0.38    0.53
   0  -6  -7   -0.01    0.49
   0   6   7    0.16    0.45
   0   6  -7   -0.30    0.33
   0  -6   7   -0.03    0.25
   0  -6  -7    0.32    0.37
   0  -6   7    0.32    0.27
   0   6  -7   -0.01    0.11
   0  -6   7   -0.13    0.21
   0  -6  -7   -0.19    0.47
   0  -6  -7    0.34    0.61
   0  -7  -7  118.11    8.74
   0   7  -7  147.42    8.80
   0  -7  -7  150.35    8.76
   0  -7   7  155.35    8.68
   0  -7   7  152.05    8.64
   0   7   7  149.43    8.82
   0  -8  -7   -0.46    0.50
   0  -8   7   -0.61    0.51
   0   8  -7    0.06    0.11
   0   8  -7    0.18    0.23
   0   8  -7   -0.15    0.43
   0  -8   7    0.25    0.33
   0  -8  -7   -0.08    0.49
   0  -8  -7   -0.31    0.48
   0   8   7    0.10    0.49
   0   9   7   10.48    1.04
   0  -9   7    7.15    0.92
   0  -9  -7    9.38    0.94
   0   9  -7    8.86    0.98
   0  -9   7    8.18    0.77
   0   9  -7    8.70    0.57
   0  -9  -7    9.51    0.93
   0   9  -7    9.21    0.65
   0   9  -7    8.13    0.55
   0  -9  -7    7.99    0.97
   0 -10  -7   -0.16    0.70
   0  10   7   -0.67    0.68
   0 -10  -7    0.39    0.53
   0  10  -7    0.80    0.62
   0  10  -7    0.12    0.29
   0 -10   7   -0.32    0.55
   0 -10  -7   -0.81    0.55
   0  10  -7   -0.03    0.17
   0  11  -7    4.57    0.47
   0 -11   7    4.23    0.77
   0  11  -7    4.41    0.81
   0 -11  -7    3.24    0.71
   0  11  -7    3.85    0.37
   0 -11  -7    4.19    0.69
   0 -11  -7    3.44    0.88
   0  11   7    3.03    0.83
   0 -12  -7    0.30    0.79
   0  12  -7   -0.08    0.23
   0  12  -7   -0.05    0.66
   0 -12   7    0.69    0.65
   0 -12  -7    0.59    0.56
   0  12  -7   -0.17    0.35
   0 -12  -7   -0.84    0.57
   0  12   7   -0.93    0.46
   0  13  -7   37.09    2.28
   0 -13  -7   37.68    2.45
   0 -13  -7   35.36    2.50
   0  13   7   34.08    2.54
   0  13  -7   36.58    2.21
   0  13  -7   33.71    2.45
   0 -13   7   37.00    2.56
   0 -13  -7   36.91    2.71
   0  14  -7   -0.17    0.25
   0  14  -7    0.27    0.40
   0 -14   7   -0.17    0.65
   0 -14  -7   -1.07    0.55
   0  14  -7    0.79    0.71
   0  14   7    0.04    0.76
   0 -14  -7   -0.37    0.81
   0 -15  -7   40.04    2.69
   0  15   7   40.28    2.83
   0 -15   7   40.80    2.85
   0  15  -7   39.21    2.47
   0  15  -7   39.11    2.54
   0 -15  -7   43.73    3.04
   0  15  -7   40.75    2.81
   0 -16  -7   -1.23    0.96
   0  16  -7    0.20    0.33
   0 -16   7    0.64    0.81
   0 -16  -7    0.92    0.79
   0  16   7    1.52    0.86
   0  16  -7   -0.88    0.51
   0  16  -7   -0.36    0.82
   0 -17  -7  147.22    8.76
   0 -17  -7  149.49    9.05
   0  17  -7  138.57    8.55
   0  17  -7  142.64    8.86
   0  17   7  147.32    8.85
   0  17  -7  143.54    8.63
   0 -17   7  138.08    8.88
   0  18  -7   -1.48    0.54
   0  18  -7   -0.52    0.34
   0 -18   7    0.47    0.85
   0  18  -7   -1.21    0.80
   0 -18  -7   -0.25    1.00
   0  18   7    1.09    0.87
   0 -18  -7    0.01    0.76
   0  19   7   12.51    1.37
   0 -19  -7   10.76    1.23
   0  19  -7    9.99    1.33
   0  19  -7   10.66    0.83
   0 -19  -7    7.94    1.48
   0 -19   7    9.04    1.34
   0  19  -7    9.75    1.02
   0  20   7    0.00    0.92
   0  20  -7   -1.08    0.36
   0 -20  -7   -1.45    1.06
   0 -20   7   -0.29    0.87
   0 -20  -7   -1.08    0.84
   0  20  -7   -0.87    0.88
   0  20  -7   -1.48    0.60
   0  21  -7    0.91    0.39
   0  21   7    1.31    0.99
   0 -21  -7   -0.93    0.85
   0  21  -7    0.42    0.69
   0 -21   7    0.40    0.98
   0  21  -7    1.67    0.98
   0 -21  -7   -0.39    1.10
   0 -22  -7    0.22    0.80
   0  22  -7   -1.17    0.68
   0 -22  -7   -0.22    1.19
   0  22  -7    1.35    1.02
   0  22  -7   -0.03    0.40
   0 -22   7   -0.08    1.04
   0  22   7    0.88    0.97
   0  23   7   15.48    1.75
   0 -23  -7   15.39    1.55
   0  23  -7   15.46    1.70
   0 -23  -7   12.56    1.88
   0 -23   7   13.83    1.73
   0  23  -7   13.59    1.05
   0  23  -7   13.11    1.34
   0 -24  -7    0.28    0.97
   0  24  -7   -0.48    1.05
   0 -24  -7   -1.19    0.92
   0 -24   7    0.17    1.10
   0  24  -7   -1.32    0.77
   0  24   7   -0.90    1.01
   0  24   7    0.22    1.01
   0  25   7    9.19    1.56
   0 -25   7   11.98    1.72
   0  25   7   12.79    1.59
   0 -25  -7   13.44    1.96
   0 -25  -7   12.16    1.48
   0  25  -7   12.51    1.78
   0 -26  -7    1.37    1.46
   0  26  -7   -0.31    1.13
   0  26   7    0.49    1.10
   0 -26   7    0.90    1.24
   0  26   7    1.99    1.11
   0 -26  -7    1.34    1.07
   0  27   7   37.66    3.14
   0 -27  -7   42.97    3.05
   0  27   7   38.99    3.10
   0  27  -7   45.23    3.35
   0 -27  -7   38.93    3.58
   0 -27   7   38.32    3.34
   0  28  -7    1.15    1.27
   0 -28  -7    0.35    1.55
   0  28   7    0.17    1.20
   0  28   7    3.43    1.35
   0 -28   7    2.66    1.37
   0 -29   7    9.90    1.80
   0 -29  -7    7.47    1.67
   0  29  -7    8.34    1.54
   0  29   7    9.30    1.52
   0  29   7    8.41    1.48
   0  30  -7   -0.89    1.16
   0 -30  -7    0.56    1.63
   0  30   7   -1.44    1.13
   0  30   7   -1.85    1.26
   0 -30   7   -0.42    1.41
   0  31  -7   -1.58    1.25
   0 -31   7   -1.91    1.45
   0  31   7   -2.64    1.18
   0 -31  -7   -0.70    1.60
   0  32  -7   -1.13    1.29
   0 -32  -7   -1.62    1.69
   0 -32   7    2.23    1.76
   0  32   7    1.30    1.37
   0   0   8   17.91    1.17
   0   0   8   17.37    1.26
   0   0   8   17.28    1.31
   0   0  -8   16.18    1.25
   0   0  -8   16.23    1.16
   0   0  -8   18.32    1.20
   0   0  -8   16.81    1.30
   0   0   8   17.06    1.25
   0   0  -8   16.52    1.29
   0   1  -8    0.02    0.31
   0   1   8   -0.19    0.44
   0   1   8   -0.31    0.38
   0  -1  -8    0.13    0.45
   0  -1   8   -0.23    0.42
   0  -1  -8   -0.03    0.47
   0   1   8   -0.05    0.49
   0  -1  -8    0.67    0.39
   0  -1   8    0.25    0.38
   0   1  -8   -0.06    0.44
   0   1  -8    0.35    0.29
   0  -1   8    0.47    0.40
   0   1   8    0.20    0.48
   0  -1   8    0.06    0.30
   0  -1  -8   -0.04    0.33
   0   1  -8    0.45    0.39
   0   1  -8   -0.21    0.48
   0  -2   8   50.20    3.14
   0   2   8   53.04    3.17
   0   2  -8   49.87    3.19
   0  -2   8   55.10    3.18
   0  -2   8   50.14    3.19
   0   2  -8   51.29    3.14
   0   2  -8   49.82    3.08
   0  -2  -8   51.67    3.15
   0  -2  -8   50.30    3.18
   0   2   8   52.14    3.17
   0   2  -8   49.51    3.20
   0  -2   8   51.85    3.11
   0   2   8   50.45    3.18
   0   2   8   50.98    3.19
   0   2  -8   48.83    3.16
   0  -3  -8   -0.36    0.49
   0  -3  -8    0.32    0.40
   0   3   8   -0.54    0.38
   0  -3   8   -0.93    0.59
   0   3   8    0.51    0.47
   0   3  -8    0.03    0.40
   0  -3   8   -0.23    0.31
   0   3  -8    0.29    0.34
   0   3  -8   -0.28    0.36
   0   3  -8   -0.34    0.35
   0  -3   8    0.03    0.29
   0   3  -8   -0.19    0.21
   0  -3   8   -0.42    0.38
   0   3   8    0.29    0.41
   0  -3  -8   -0.69    0.45
   0  -4   8   40.23    2.49
   0  -4   8   40.78    2.47
   0   4  -8   39.94    2.63
   0  -4  -8   40.52    2.60
   0   4  -8   38.36    2.53
   0  -4  -8   40.48    2.56
   0  -4  -8   37.96    2.58
   0   4  -8   40.89    2.42
   0   4   8   41.09    2.59
   0   4  -8   42.17    2.48
   0   4   8   38.78    2.59
   0   5  -8    0.34    0.57
   0  -5   8    0.13    0.31
   0  -5  -8   -0.39    0.48
   0  -5  -8    0.23    0.48
   0   5  -8    0.08    0.38
   0   5  -8    0.14    0.28
   0   5   8    0.14    0.47
   0  -5   8    0.12    0.29
   0  -5   8    0.21    0.27
   0  -5  -8    0.12    0.39
   0   5  -8   -0.38    0.14
   0   6  -8  224.93   12.98
   0   6   8  219.68   13.15
   0  -6  -8  212.31   13.10
   0  -6   8  232.88   13.01
   0  -6   8  224.78   12.98
   0  -6  -8  211.56   13.10
   0  -6  -8  220.62   13.11
   0   6  -8  217.97   13.15
   0  -6   8  201.35   12.98
   0   6  -8  226.55   13.06
   0  -7   8   -0.73    0.30
   0   7  -8   -0.36    0.19
   0  -7   8   -0.13    0.20
   0  -7  -8    0.07    0.52
   0   7  -8   -0.58    0.36
   0   7  -8   -0.76    0.57
   0  -7  -8    0.04    0.52
   0  -7  -8   -0.72    0.47
   0  -7   8   -0.06    0.26
   0   7   8    0.70    0.52
   0  -8  -8   89.20    5.41
   0  -8  -8   81.98    5.27
   0  -8  -8   85.02    5.30
   0   8  -8   87.37    5.22
   0  -8   8   86.68    5.18
   0  -8   8   86.36    5.12
   0   8   8   86.88    5.36
   0   8  -8   83.80    5.31
   0   9   8   -0.35    0.51
   0  -9  -8    0.04    0.54
   0  -9  -8   -0.42    0.68
   0   9  -8   -0.09    0.60
   0  -9   8    0.00    0.42
   0  -9   8   -0.27    0.56
   0  -9  -8    0.13    0.54
   0 -10  -8    0.66    0.49
   0 -10   8   -0.56    0.64
   0 -10  -8    0.04    0.55
   0  10   8   -0.31    0.74
   0 -10  -8   -1.03    0.71
   0  10  -8    0.12    0.25
   0  10  -8    0.99    0.51
   0  11  -8   -0.10    0.28
   0 -11  -8   -0.01    0.45
   0 -11   8   -0.31    0.60
   0  11  -8    1.35    0.70
   0 -11  -8   -0.25    0.76
   0  11   8   -1.59    0.71
   0 -11  -8   -0.61    0.57
   0 -12   8    5.04    0.93
   0  12  -8    4.83    0.50
   0 -12  -8    3.91    0.76
   0 -12  -8    4.45    0.98
   0 -12  -8    5.82    0.76
   0  12   8    4.59    0.91
   0  12  -8    4.51    0.88
   0  13  -8    0.06    0.09
   0 -13  -8   -1.18    0.57
   0 -13   8   -0.32    0.62
   0 -13  -8    0.25    0.64
   0  13   8   -0.64    0.57
   0 -13  -8   -0.63    0.82
   0  13  -8    0.34    0.70
   0  13  -8    0.38    0.34
   0  14   8    4.29    0.98
   0 -14  -8    4.31    1.05
   0 -14   8    5.47    0.92
   0  14  -8    4.15    0.91
   0 -14  -8    4.31    0.88
   0  14  -8    6.32    0.57
   0  14  -8    4.45    0.35
   0 -14  -8    5.61    0.89
   0  15  -8   -0.33    0.23
   0  15  -8   -0.25    0.78
   0  15   8    0.52    0.84
   0  15  -8   -0.40    0.40
   0  15  -8   -0.06    0.20
   0 -15  -8   -1.03    0.62
   0 -15   8   -0.62    0.73
   0 -15  -8   -1.18    0.91
   0 -16  -8  112.50    7.13
   0  16   8  112.53    6.96
   0  16  -8  112.55    6.69
   0  16  -8  107.28    6.63
   0 -16  -8  119.46    6.88
   0  16  -8  107.85    6.59
   0  16  -8  110.06    6.95
   0 -16   8  109.27    6.98
   0  17  -8    0.51    0.50
   0 -17   8    1.01    0.96
   0  17   8    1.47    0.94
   0 -17  -8    0.40    0.70
   0  17  -8    0.25    0.23
   0  17  -8   -1.35    0.78
   0 -17  -8    0.89    1.07
   0 -18   8   42.97    3.18
   0 -18  -8   46.99    3.42
   0  18   8   46.12    3.18
   0  18  -8   42.53    2.68
   0 -18  -8   46.77    3.02
   0  18  -8   43.56    2.83
   0  18  -8   45.80    3.16
   0 -19   8    0.23    0.86
   0  19  -8   -0.08    0.87
   0 -19  -8   -0.75    0.71
   0  19  -8   -0.26    0.22
   0 -19  -8   -1.46    1.04
   0  19  -8   -1.11    0.53
   0  19   8   -0.83    0.94
   0  19  -8    0.13    0.23
   0  20  -8    3.88    0.74
   0  20  -8    4.75    1.11
   0 -20  -8    2.90    0.88
   0 -20   8    4.04    1.22
   0 -20  -8    2.67    1.25
   0  20  -8    3.74    0.37
   0  20   8    3.98    1.13
   0 -21  -8   -1.03    1.12
   0 -21   8   -0.71    0.92
   0 -21  -8   -2.64    0.81
   0  21  -8   -0.31    0.92
   0  21  -8   -0.28    0.60
   0  21  -8   -0.64    0.22
   0  21   8   -1.87    0.93
   0 -22  -8    7.66    1.22
   0 -22   8    6.85    1.35
   0  22  -8    6.23    0.91
   0  22  -8    6.67    1.27
   0  22   8    8.58    1.34
   0 -22  -8    6.11    1.51
   0  23   8   -1.25    1.04
   0 -23  -8   -1.63    0.91
   0 -23   8    0.32    1.23
   0  23  -8    0.89    1.07
   0  23  -8   -0.64    0.68
   0 -23  -8    0.33    1.26
   0 -24  -8    0.48    1.30
   0 -24   8   -0.76    1.08
   0  24   8    0.28    1.09
   0 -24  -8   -1.73    0.90
   0  24  -8    1.04    1.11
   0  25   8   -1.64    1.17
   0  25  -8   -1.62    1.07
   0 -25  -8   -0.14    1.07
   0 -25   8    0.64    1.19
   0  25   8    0.36    1.26
   0 -25  -8   -0.22    1.02
   0 -26  -8   18.20    2.31
   0  26   8   14.52    1.82
   0 -26   8   19.79    2.13
   0 -26  -8   18.11    1.82
   0  26   8   18.86    1.95
   0  26  -8   17.94    1.99
   0  27   8    0.27    1.17
   0 -27  -8    2.18    1.14
   0  27  -8    1.20    1.23
   0 -27   8    3.52    1.54
   0 -27  -8    3.73    1.63
   0  27   8    3.49    1.29
   0 -28  -8   25.92    2.97
   0  28   8   27.65    2.64
   0 -28   8   33.16    2.93
   0  28  -8   29.84    2.69
   0  28   8   33.77    2.76
   0  29   8   -0.03    1.16
   0  29  -8    1.09    1.45
   0  29   8    0.73    1.22
   0 -29   8    2.54    1.44
   0 -29  -8    3.14    1.77
   0 -30   8    8.38    1.77
   0 -30  -8    8.05    2.01
   0  30  -8    8.18    1.59
   0  30   8    8.50    1.66
   0  30   8    6.45    1.65
   0 -31   8   -0.81    1.49
   0  31   8    0.69    1.26
   0  31  -8   -0.35    1.28
   0 -31  -8   -1.19    1.66
   0  31   8   -0.51    1.27
   0 -32  -8    2.21    1.82
   0 -32   8    0.36    1.55
   0  32   8   -0.66    1.34
   0   0  -9   -0.52    0.36
   0   0   9   -0.52    0.46
   0   0  -9   -0.85    0.36
   0   0   9   -0.47    0.39
   0   0  -9   -0.12    0.33
   0   0   9   -0.65    0.38
   0   0  -9    0.61    0.48
   0  -1  -9    1.77    0.41
   0  -1   9    1.48    0.49
   0   1   9    0.78    0.43
   0   1  -9    1.16    0.38
   0   1  -9    2.13    0.62
   0   1  -9    1.93    0.36
   0  -1   9    1.95    0.42
   0  -1  -9    1.81    0.54
   0  -1   9    1.66    0.42
   0  -1  -9    2.48    0.61
   0   1  -9    2.08    0.55
   0  -1  -9    2.30    0.57
   0  -2   9    0.03    0.44
   0   2  -9   -0.08    0.27
   0   2   9   -0.25    0.57
   0   2   9    0.01    0.55
   0   2  -9    0.47    0.40
   0  -2  -9    0.75    0.54
   0  -2  -9    0.30    0.39
   0   2  -9   -0.30    0.43
   0  -2   9   -0.10    0.45
   0  -2   9    0.10    0.33
   0  -2  -9   -0.11    0.37
   0   2  -9   -0.25    0.35
   0   2  -9   -0.66    0.52
   0   3  -9   41.96    2.79
   0  -3  -9   42.71    2.75
   0   3  -9   40.82    2.63
   0  -3   9   46.23    2.76
   0  -3   9   44.98    2.67
   0  -3   9   43.55    2.72
   0   3  -9   40.80    2.74
   0   3  -9   44.68    2.70
   0   3   9   44.21    2.83
   0   3  -9   43.84    2.78
   0  -3  -9   44.70    2.81
   0   4  -9   -0.25    0.41
   0  -4  -9   -0.07    0.39
   0   4  -9    0.09    0.42
   0   4  -9   -0.15    0.34
   0   4   9    0.05    0.63
   0  -4   9    0.41    0.32
   0   4  -9    0.02    0.22
   0  -4   9    0.30    0.36
   0  -4   9    0.11    0.43
   0  -4  -9    0.20    0.53
   0  -4  -9   -0.12    0.44
   0   5  -9  256.69   14.47
   0  -5  -9  243.19   14.55
   0  -5   9  245.36   14.47
   0  -5  -9  244.50   14.57
   0   5  -9  244.69   14.41
   0  -5  -9  237.15   14.56
   0   5   9  234.62   14.59
   0  -5   9  261.95   14.47
   0   5  -9  231.63   14.59
   0   5  -9  237.64   14.52
   0  -6   9   -0.06    0.32
   0  -6  -9   -0.71    0.52
   0   6   9    0.44    0.51
   0  -6   9    0.05    0.30
   0   6  -9   -0.24    0.29
   0   6  -9    0.16    0.42
   0  -6  -9   -0.65    0.50
   0  -6   9    0.01    0.30
   0  -6  -9    0.34    0.57
   0   6  -9   -0.30    0.59
   0   7  -9  293.61   18.28
   0  -7   9  322.26   18.11
   0  -7  -9  269.02   18.23
   0  -7  -9  297.28   18.26
   0   7  -9  320.39   18.11
   0   7   9  315.70   18.31
   0  -7  -9  307.20   18.25
   0  -7   9  308.80   18.12
   0   7  -9  312.93   18.20
   0  -7   9  312.62   18.14
   0  -8   9   -0.34    0.34
   0  -8   9   -0.01    0.27
   0   8   9    1.08    0.57
   0   8  -9    0.41    0.40
   0  -8  -9   -0.74    0.40
   0  -8  -9    0.11    0.56
   0   8  -9    0.50    0.50
   0  -8  -9    0.40    0.57
   0   9   9    3.07    0.89
   0   9  -9    4.66    0.84
   0  -9  -9    5.35    0.77
   0  -9  -9    4.42    0.80
   0   9  -9    4.36    0.64
   0  -9  -9    4.73    0.76
   0  10  -9   -0.63    0.65
   0  10   9    0.05    0.58
   0 -10   9   -0.18    0.62
   0 -10  -9    0.32    0.61
   0 -10  -9   -0.48    0.74
   0 -10  -9   -0.46    0.58
   0  11  -9   -0.64    0.63
   0 -11   9    0.21    0.64
   0 -11  -9    0.08    0.62
   0 -11  -9    0.26    0.61
   0  11   9   -1.64    0.75
   0 -11  -9    0.90    0.51
   0  12   9   -2.29    0.73
   0 -12  -9   -0.34    0.59
   0 -12  -9   -0.88    0.44
   0 -12  -9   -0.22    0.60
   0 -12   9   -1.60    0.69
   0  12  -9   -0.85    0.64
   0  12  -9   -0.06    0.26
   0  13  -9   22.78    1.43
   0 -13  -9   21.05    1.77
   0  13  -9   23.28    1.84
   0 -13  -9   22.05    1.88
   0 -13  -9   23.79    1.71
   0  13   9   18.06    1.73
   0 -13   9   23.61    1.83
   0 -14  -9   -0.45    0.88
   0 -14   9   -1.94    0.64
   0  14  -9   -0.94    0.74
   0  14   9   -0.43    0.63
   0  14  -9    0.14    0.32
   0 -14  -9   -1.01    0.66
   0 -14  -9   -0.11    0.64
   0  15  -9   46.22    3.32
   0  15  -9   49.50    2.98
   0 -15  -9   48.87    3.25
   0 -15  -9   47.32    3.54
   0 -15   9   46.01    3.32
   0  15   9   51.45    3.38
   0 -16  -9   -0.94    0.74
   0 -16   9   -0.26    0.80
   0  16  -9   -0.55    0.86
   0 -16  -9   -0.31    0.68
   0  16  -9    0.35    0.40
   0  16   9    0.67    0.93
   0  17  -9   87.43    5.65
   0  17  -9   83.44    5.33
   0 -17   9   90.89    5.69
   0  17   9   94.66    5.69
   0 -17  -9   87.78    5.86
   0 -17  -9   87.34    5.53
   0 -18  -9   -0.60    1.06
   0  18  -9    1.56    0.92
   0 -18   9    1.06    0.87
   0  18  -9   -0.76    0.46
   0  18   9    0.36    0.98
   0 -18  -9   -0.36    0.82
   0 -19  -9    0.30    1.16
   0  19  -9    1.99    0.77
   0  19  -9    1.14    0.56
   0  19   9    3.51    1.12
   0 -19   9    2.04    1.10
   0 -19  -9    0.95    0.93
   0  20  -9   -0.70    0.52
   0  20  -9   -0.74    0.90
   0  20   9   -0.25    1.02
   0 -20   9    0.21    0.94
   0 -20  -9   -2.55    0.85
   0 -20  -9    0.35    1.14
   0  21  -9    1.52    0.60
   0  21  -9    0.62    0.97
   0 -21   9    0.17    1.01
   0  21   9    1.23    1.10
   0 -21  -9    0.62    1.21
   0 -21  -9    0.04    0.95
   0 -22  -9   -0.35    1.24
   0  22   9   -0.82    1.09
   0  22  -9   -0.52    0.60
   0  22  -9   -1.05    0.96
   0 -22  -9   -0.42    0.97
   0 -22   9   -1.16    0.97
   0 -23   9   -0.40    1.06
   0  23  -9    0.88    1.07
   0 -23  -9    0.52    1.29
   0  23   9   -0.92    1.13
   0 -23  -9    0.23    0.90
   0 -24   9   -0.75    1.07
   0 -24  -9    0.15    1.33
   0  24   9   -2.36    1.11
   0  24  -9   -0.73    1.08
   0 -24  -9   -2.13    0.97
   0 -25  -9    9.15    1.85
   0  25  -9    6.75    1.47
   0 -25  -9    6.93    1.33
   0 -25   9    8.80    1.60
   0  25   9    6.96    1.46
   0  26   9    0.77    1.15
   0  26  -9    0.52    1.24
   0 -26  -9   -1.57    1.02
   0  26   9   -1.17    1.14
   0 -26  -9   -0.74    1.09
   0 -26   9   -0.05    1.40
   0 -27  -9   23.05    2.18
   0  27   9   24.48    2.25
   0 -27  -9   19.81    2.63
   0 -27   9   27.60    2.59
   0  27  -9   20.88    2.31
   0  27   9   25.25    2.39
   0  28   9   -0.25    1.31
   0  28   9    2.97    1.51
   0 -28  -9    1.47    1.65
   0  28  -9    1.26    1.50
   0 -28   9    0.86    1.57
   0  29   9   17.64    2.10
   0 -29  -9   20.87    2.61
   0  29  -9   19.29    2.22
   0  29   9   20.39    2.17
   0 -29   9   21.20    2.38
   0 -30  -9   -1.18    1.66
   0 -30   9    0.81    1.43
   0  30   9   -1.25    1.21
   0  30   9   -1.82    1.31
   0  31   9    5.99    1.53
   0  31   9    4.45    1.58
   0 -31   9    6.99    1.80
   0 -31  -9    7.54    2.06
   0 -32   9   -1.28    1.54
   0  32   9   -1.74    1.20
   0 -32  -9   -0.03    1.71
   0   0 -10   17.34    1.38
   0   0 -10   17.45    1.26
   0   0 -10   18.94    1.42
   0   0  10   17.75    1.35
   0   0 -10   15.78    1.21
   0  -1  10   -1.16    0.44
   0  -1 -10    0.35    0.42
   0   1  10    0.62    0.44
   0   1 -10   -0.18    0.48
   0  -1 -10   -0.62    0.53
   0   1 -10    0.43    0.44
   0  -1 -10    0.17    0.39
   0   1 -10   -0.52    0.50
   0  -1 -10   -0.83    0.35
   0   1 -10   -0.44    0.34
   0   2 -10    8.28    0.68
   0   2  10    8.83    0.93
   0  -2 -10    8.74    0.79
   0   2 -10    7.28    0.82
   0  -2 -10    8.13    0.83
   0   2 -10    7.62    0.84
   0  -2  10    8.39    0.80
   0  -2 -10    8.23    0.82
   0   2 -10    6.82    0.85
   0  -2  10    8.61    0.82
   0   3 -10   -0.55    0.45
   0  -3  10   -0.34    0.35
   0  -3  10    0.44    0.40
   0   3  10    0.02    0.61
   0   3 -10   -0.12    0.37
   0  -3 -10   -1.01    0.52
   0   3 -10   -0.46    0.40
   0  -3 -10    0.32    0.43
   0   3 -10    0.16    0.51
   0   3 -10    0.08    0.26
   0  -3 -10   -0.71    0.39
   0   4 -10   63.51    4.04
   0  -4 -10   67.36    4.11
   0  -4 -10   64.02    4.04
   0  -4  10   65.33    3.99
   0   4 -10   59.73    4.09
   0  -4 -10   63.43    4.10
   0   4  10   66.28    4.15
   0   4 -10   70.96    4.00
   0   4 -10   64.06    3.91
   0  -4  10   67.60    3.97
   0   5 -10    0.19    0.48
   0  -5 -10    0.01    0.59
   0   5 -10   -0.50    0.37
   0   5  10   -0.46    0.68
   0  -5  10   -0.32    0.36
   0  -5  10   -0.04    0.33
   0  -5 -10    0.49    0.57
   0  -5 -10   -0.71    0.45
   0   5 -10   -0.40    0.44
   0   5 -10   -0.12    0.18
   0   6  10   64.34    4.13
   0  -6  10   66.48    3.92
   0   6 -10   68.03    3.91
   0  -6 -10   64.98    4.06
   0   6 -10   70.72    4.14
   0  -6 -10   61.56    4.03
   0  -6  10   64.30    3.90
   0  -6  10   59.98    3.91
   0  -6 -10   58.22    4.02
   0   6 -10   66.59    4.00
   0   7  10   -0.06    0.53
   0  -7 -10   -0.37    0.54
   0   7 -10   -0.09    0.67
   0  -7  10    0.10    0.40
   0  -7 -10   -0.41    0.60
   0  -7 -10    0.09    0.59
   0   7 -10   -0.22    0.48
   0  -7  10   -0.12    0.31
   0  -7  10   -0.31    0.31
   0   7 -10   -0.49    0.29
   0   8 -10    1.01    0.27
   0   8 -10    2.04    0.74
   0  -8 -10    1.11    0.51
   0  -8 -10    0.92    0.63
   0  -8  10    1.73    0.30
   0  -8 -10    0.60    0.60
   0   8  10    1.16    0.81
   0   8 -10    0.41    0.45
   0  -8  10    1.08    0.34
   0   9 -10    0.26    0.49
   0   9  10   -1.00    0.55
   0   9 -10   -0.25    0.68
   0  -9 -10   -0.53    0.59
   0  -9 -10   -0.79    0.58
   0  -9  10   -0.20    0.28
   0 -10 -10    0.53    0.64
   0 -10 -10    0.71    0.62
   0  10 -10    0.68    0.45
   0 -10 -10    0.53    0.63
   0  10  10   -0.88    0.81
   0  10 -10    0.08    0.70
   0 -11  10    0.19    0.68
   0 -11 -10   -0.82    0.69
   0  11 -10    0.34    0.54
   0 -11 -10    0.52    0.62
   0  11  10   -1.08    0.55
   0 -11 -10   -0.25    0.80
   0  11 -10   -0.09    0.41
   0 -12 -10    5.09    1.10
   0  12 -10    6.71    1.02
   0 -12  10    6.58    0.99
   0 -12 -10    7.42    0.86
   0 -12 -10    7.36    0.98
   0  12  10    4.14    1.09
   0 -13 -10    0.17    0.75
   0  13 -10   -0.46    0.55
   0 -13 -10   -0.26    0.65
   0 -13 -10   -1.57    0.85
   0  13  10   -0.22    0.93
   0 -13  10    0.02    0.68
   0 -14 -10   29.32    2.25
   0 -14 -10   30.55    2.19
   0 -14  10   29.80    2.33
   0  14  10   29.12    2.26
   0  14 -10   30.66    1.88
   0 -14 -10   32.73    2.60
   0  15 -10   -0.19    0.30
   0 -15 -10   -0.95    0.67
   0 -15  10   -1.16    0.76
   0  15 -10   -2.19    0.71
   0 -15 -10   -0.86    0.69
   0  15  10    0.25    0.70
   0  16  10    3.61    1.06
   0 -16  10    2.16    1.01
   0 -16 -10    1.69    1.13
   0  16 -10    2.73    0.42
   0  16 -10    0.46    0.69
   0 -16 -10    3.21    0.91
   0 -17 -10   -1.32    0.70
   0 -17  10   -1.00    0.81
   0  17 -10    0.44    0.37
   0  17 -10    0.59    0.93
   0  17  10    1.17    1.00
   0 -17 -10   -1.16    0.77
   0  18 -10    3.52    0.55
   0 -18  10    3.01    1.01
   0  18  10    4.30    1.19
   0 -18 -10    3.39    1.28
   0 -18 -10    3.77    0.93
   0  18 -10    4.21    1.08
   0  19  10   -1.56    1.04
   0 -19  10    0.04    0.89
   0  19 -10   -0.99    0.44
   0 -19 -10   -0.42    0.80
   0 -19 -10   -0.04    1.12
   0  19 -10   -0.16    0.92
   0  20 -10    1.37    0.77
   0 -20 -10   -1.12    0.89
   0 -20  10    0.65    0.99
   0 -20 -10    1.70    1.24
   0  20 -10   -0.30    0.49
   0  20  10   -0.59    1.06
   0  21 -10   -0.53    0.57
   0 -21 -10   -1.06    0.86
   0  21  10    0.42    1.14
   0 -21 -10   -1.40    0.78
   0  21 -10   -0.61    0.72
   0 -21  10   -1.06    0.95
   0 -22 -10   -1.61    0.84
   0 -22  10    0.54    1.07
   0 -22 -10   -0.26    0.94
   0  22  10   -0.74    1.10
   0  22 -10   -0.73    1.00
   0 -23  10   -1.11    1.00
   0  23  10   -2.96    1.13
   0 -23 -10    0.42    0.92
   0 -23 -10   -0.80    0.94
   0  23 -10    0.93    1.09
   0  24 -10   -0.07    1.13
   0 -24 -10   -0.14    1.36
   0  24  10   -2.33    1.19
   0 -24 -10   -0.99    1.05
   0 -24  10   -1.27    1.10
   0  25 -10   -1.71    1.16
   0  25  10   -1.20    1.19
   0 -25 -10   -1.59    1.44
   0 -25  10   -0.79    1.34
   0 -25 -10   -1.89    1.05
   0 -26 -10    0.85    1.56
   0  26  10   -1.07    1.25
   0  26 -10    0.87    1.24
   0 -26  10   -0.30    1.22
   0 -26 -10   -1.88    1.06
   0 -27 -10   -0.60    1.19
   0 -27 -10   -1.36    1.56
   0  27  10    2.36    1.36
   0  27  10    0.41    1.25
   0 -27  10   -3.04    1.36
   0  27 -10    3.21    1.15
   0  28  10    8.84    1.60
   0  28  10   10.56    1.74
   0 -28  10   11.14    1.80
   0  28 -10   10.43    1.49
   0 -28 -10    7.77    2.02
   0  29  10    0.34    1.29
   0 -29 -10    1.35    1.73
   0 -29  10    0.64    1.58
   0  29  10    1.58    1.42
   0 -30  10    2.39    1.54
   0  30  10    5.35    1.69
   0 -30 -10    5.39    1.88
   0  30  10    2.13    1.40
   0 -31  10   -0.97    1.69
   0  31  10   -0.03    1.33
   0  31 -10    1.32    1.38
   0 -31 -10    0.86    1.74
   0  31  10   -2.22    1.36
   0 -32  10   -0.87    1.48
   0  32 -10    1.01    1.58
   0  32  10   -1.58    1.34
   0 -32 -10    2.74    1.90
   0  32  10   -1.64    1.38
   0   0  11   -1.17    0.53
   0   0 -11    0.17    0.41
   0   0 -11   -0.17    0.59
   0   0 -11   -0.30    0.56
   0   0 -11    0.48    0.55
   0  -1 -11   51.77    3.22
   0  -1 -11   53.27    3.32
   0   1 -11   54.30    3.20
   0   1 -11   54.27    3.31
   0   1 -11   52.06    3.33
   0  -1 -11   40.66    3.30
   0   1 -11   55.01    3.34
   0   1  11   53.31    3.33
   0  -1 -11   51.80    3.33
   0  -2  11   -0.65    0.46
   0   2 -11   -0.51    0.50
   0  -2 -11    0.76    0.44
   0   2  11   -0.53    0.61
   0   2 -11   -0.02    0.62
   0   2 -11   -0.43    0.54
   0  -2 -11    0.18    0.44
   0  -2 -11   -0.59    0.58
   0   2 -11   -0.07    0.32
   0  -3  11   17.43    1.27
   0   3  11   16.30    1.30
   0   3 -11   14.86    1.27
   0  -3 -11   15.74    1.38
   0   3 -11   17.98    1.45
   0  -3 -11   15.48    1.23
   0   3 -11   15.32    1.33
   0   3 -11   16.91    1.10
   0   4  11   -1.09    0.47
   0  -4 -11   -0.61    0.58
   0  -4  11   -1.30    0.44
   0  -4 -11    0.14    0.48
   0   4 -11   -0.49    0.24
   0   4 -11   -0.29    0.45
   0   4 -11   -0.49    0.64
   0  -4 -11    0.14    0.47
   0   4 -11   -0.24    0.49
   0  -5 -11   70.85    4.67
   0   5 -11   78.49    4.68
   0   5 -11   72.48    4.50
   0  -5  11   78.08    4.60
   0   5  11   74.86    4.74
   0  -5 -11   73.58    4.73
   0  -5 -11   76.60    4.74
   0   5 -11   80.48    4.60
   0   5 -11   74.68    4.74
   0  -6 -11    0.43    0.65
   0   6 -11    0.34    0.68
   0  -6 -11   -0.16    0.53
   0   6  11   -0.93    0.72
   0  -6  11    0.58    0.40
   0   6 -11   -0.29    0.46
   0   6 -11    0.18    0.34
   0  -6 -11   -0.59    0.43
   0   7 -11    5.45    0.52
   0   7  11    3.76    0.92
   0   7 -11    3.99    0.86
   0  -7 -11    3.73    0.80
   0   7 -11    3.94    0.64
   0  -7 -11    5.30    0.75
   0  -7  11    5.17    0.53
   0  -7 -11    5.63    0.82
   0  -7  11    4.50    0.52
   0  -8 -11    0.57    0.59
   0  -8 -11    0.05    0.48
   0   8  11    0.03    0.58
   0   8 -11   -0.36    0.44
   0   8 -11   -0.75    0.69
   0   8 -11   -0.25    0.28
   0  -8  11   -0.13    0.32
   0  -8  11    0.51    0.32
   0  -8 -11    0.37    0.65
   0   9 -11   53.48    3.49
   0   9 -11   54.74    3.38
   0  -9 -11   48.57    3.44
   0  -9  11   54.97    3.23
   0   9  11   51.83    3.57
   0  -9 -11   54.70    3.47
   0 -10 -11   -0.32    0.63
   0  10  11   -1.72    0.52
   0  10 -11   -0.28    0.74
   0  10 -11   -0.82    0.50
   0 -10 -11   -0.95    0.64
   0 -10  11   -0.25    0.27
   0  11 -11    0.50    0.78
   0  11  11   -1.41    0.84
   0 -11  11   -0.85    0.65
   0  11 -11    0.94    0.52
   0 -11 -11    0.40    0.65
   0 -11 -11   -0.85    0.64
   0 -12 -11    0.35    0.88
   0  12  11   -1.17    0.67
   0 -12 -11   -0.08    0.64
   0 -12 -11    0.07    0.66
   0  12 -11   -0.39    0.43
   0  12 -11   -0.26    0.57
   0 -12  11    0.11    0.73
   0 -13 -11   -0.18    0.68
   0 -13  11   -0.27    0.86
   0 -13 -11   -0.39    0.52
   0 -13 -11   -0.30    0.94
   0  13  11   -1.10    0.92
   0  13 -11   -0.03    0.51
   0  13 -11   -0.80    0.78
   0  14  11   -1.26    0.94
   0 -14  11   -1.84    0.83
   0  14 -11   -1.99    0.78
   0 -14 -11    0.13    0.71
   0 -14 -11    1.16    0.74
   0 -14 -11   -0.75    0.92
   0  14 -11   -0.03    0.48
   0 -15 -11   22.28    1.83
   0  15  11   19.19    1.77
   0 -15 -11   19.17    1.88
   0  15 -11   22.31    1.91
   0 -15  11   20.15    1.98
   0 -16 -11   -0.23    1.04
   0  16 -11    0.23    0.88
   0 -16  11   -2.65    0.73
   0 -16 -11   -0.35    0.75
   0  16  11   -1.21    0.67
   0  17 -11    0.89    0.86
   0 -17 -11    1.81    0.93
   0  17 -11    1.54    0.35
   0  17  11    0.65    1.06
   0 -17  11    1.93    0.93
   0 -17 -11    1.44    0.95
   0 -18  11   -0.26    0.89
   0 -18 -11   -0.69    1.09
   0 -18 -11    0.89    0.83
   0  18  11    0.46    1.11
   0  18 -11   -0.92    0.35
   0  18 -11    1.53    0.88
   0 -19 -11   -0.50    0.81
   0  19  11   -0.37    1.12
   0  19 -11    1.77    0.87
   0 -19 -11    0.96    1.17
   0 -19  11   -0.03    0.91
   0  19 -11   -0.43    0.38
   0 -20  11   -1.00    1.07
   0 -20 -11   -1.50    0.81
   0 -20 -11    0.16    0.87
   0  20 -11   -0.39    0.44
   0  20  11   -1.13    1.10
   0  20 -11   -0.98    0.66
   0 -21  11    2.91    1.28
   0 -21 -11    1.63    0.96
   0 -21 -11    2.93    1.36
   0  21 -11    3.48    0.72
   0  21  11    0.29    1.19
   0 -22 -11    0.87    1.31
   0  22  11   -2.54    1.15
   0 -22 -11    0.00    0.88
   0 -22  11    0.25    1.22
   0  22 -11    1.05    0.52
   0 -23 -11   -0.11    1.29
   0  23 -11    2.50    0.96
   0  23  11   -2.97    1.17
   0 -23 -11   -1.07    0.90
   0 -23  11   -0.57    1.05
   0 -24 -11   -2.40    1.31
   0  24  11   -2.23    1.22
   0 -24  11   -1.54    1.11
   0  24 -11    0.72    0.96
   0 -24 -11   -0.94    1.06
   0 -25 -11   -1.80    1.05
   0 -25 -11   -0.96    0.98
   0 -25  11   -1.60    1.15
   0  25 -11    1.12    1.01
   0  25  11   -1.82    1.23
   0  26  11   -1.25    1.28
   0 -26  11   -1.15    1.40
   0 -26 -11    0.07    1.47
   0 -26 -11   -0.84    1.02
   0  26 -11    2.44    1.09
   0 -27  11    1.12    1.34
   0  27 -11    4.05    1.41
   0  27  11    0.83    1.36
   0 -27 -11    1.24    1.62
   0 -27 -11   -1.06    1.23
   0 -28 -11   -0.30    1.56
   0 -28 -11   -0.05    1.66
   0 -28  11   -1.66    1.26
   0  28 -11    0.20    1.33
   0  28  11   -1.90    1.32
   0  28  11    0.09    1.30
   0  29  11    7.65    1.69
   0  29 -11    9.40    1.71
   0  29  11    6.45    1.53
   0 -29 -11    7.66    2.05
   0 -29  11    7.09    1.69
   0  30  11    1.69    1.45
   0 -30  11   -0.05    1.40
   0  30 -11    1.61    1.40
   0 -30 -11    3.37    1.84
   0  30  11   -2.03    1.37
   0  31  11   -0.06    1.39
   0  31 -11    1.14    1.42
   0 -31 -11    1.77    1.77
   0 -31  11   -0.13    1.51
   0  31  11    0.05    1.38
   0   0 -12    1.24    0.60
   0   0  12    1.14    0.59
   0   0 -12    0.50    0.48
   0   0 -12    1.25    0.52
   0   0 -12    1.43    0.46
   0  -1  12    0.08    0.41
   0  -1 -12   -0.65    0.61
   0   1  12   -0.01    0.60
   0   1 -12    0.47    0.50
   0   1 -12    0.09    0.38
   0   1 -12   -0.35    0.40
   0  -1 -12    0.13    0.44
   0   1 -12    0.31    0.59
   0  -1 -12    0.07    0.44
   0  -1 -12    1.64    0.54
   0  -2  12   -0.63    0.48
   0   2 -12    0.64    0.48
   0  -2 -12    0.65    0.62
   0   2 -12   -0.56    0.63
   0  -2 -12    0.79    0.65
   0   2 -12    0.50    0.35
   0   2 -12    0.74    0.57
   0   2  12   -0.23    0.49
   0  -2 -12    0.20    0.44
   0  -3  12    0.29    0.48
   0  -3 -12   -0.92    0.60
   0   3 -12    0.20    0.53
   0   3 -12    0.05    0.31
   0   3 -12    0.08    0.49
   0   3  12    0.33    0.53
   0  -3 -12   -0.85    0.49
   0   3 -12    0.90    0.60
   0   4 -12    0.98    0.29
   0  -4 -12    0.16    0.65
   0  -4 -12    1.22    0.51
   0   4  12    0.23    0.53
   0   4 -12    0.66    0.53
   0  -4  12    0.38    0.44
   0   4 -12    0.91    0.54
   0  -4 -12    0.72    0.52
   0  -5  12   -0.25    0.44
   0   5 -12   -0.92    0.47
   0   5 -12   -0.53    0.49
   0  -5 -12    0.86    0.66
   0  -5 -12    0.56    0.53
   0   5 -12   -0.24    0.21
   0  -5 -12   -0.25    0.63
   0   5  12   -0.61    0.52
   0  -6 -12    1.81    0.71
   0   6  12    1.15    0.63
   0  -6 -12    1.75    0.62
   0  -6  12    2.73    0.48
   0   6 -12    2.19    0.79
   0   6 -12    1.88    0.44
   0  -6 -12    2.60    0.74
   0   6 -12    2.37    0.60
   0   7 -12    0.35    0.73
   0  -7 -12    0.13    0.49
   0   7 -12    0.15    0.49
   0   7 -12   -0.16    0.35
   0  -7  12   -0.31    0.36
   0  -7  12   -0.29    0.39
   0   7  12    0.02    0.61
   0  -7 -12   -0.34    0.58
   0  -7 -12    0.04    0.66
   0  -8  12    3.76    0.49
   0   8 -12    4.16    0.71
   0  -8 -12    4.81    0.86
   0  -8 -12    3.14    0.73
   0   8 -12    4.17    0.47
   0   8  12    2.35    0.92
   0  -8 -12    4.43    0.83
   0  -8  12    4.97    0.53
   0   8 -12    5.60    0.94
   0  -9 -12   -0.11    0.48
   0   9 -12    0.18    0.55
   0  -9 -12   -0.41    0.67
   0   9  12    0.51    0.61
   0  -9  12   -0.34    0.33
   0   9 -12   -0.49    0.26
   0  -9 -12    0.04    0.66
   0  -9  12   -0.34    0.32
   0   9 -12   -0.66    0.53
   0 -10 -12    1.28    0.68
   0  10 -12   -0.11    0.77
   0 -10  12    0.51    0.31
   0  10  12   -0.50    0.82
   0 -10 -12   -0.20    0.66
   0  10 -12    0.42    0.54
   0  11 -12   -0.46    0.45
   0 -11 -12    0.16    0.70
   0 -11 -12    0.75    0.67
   0  11  12   -1.15    0.63
   0  11 -12   -0.76    0.77
   0  12  12   -1.06    0.94
   0 -12  12   -1.10    0.72
   0 -12 -12    1.86    0.76
   0 -12 -12    0.50    0.75
   0  12 -12    1.03    0.57
   0  12 -12    0.60    0.81
   0 -13 -12   -0.58    0.69
   0 -13 -12   -0.13    0.69
   0  13 -12   -0.05    0.45
   0  13 -12    0.07    0.84
   0  13  12   -0.99    0.70
   0 -13  12   -2.10    0.67
   0 -14 -12    0.39    0.72
   0  14 -12    0.68    0.56
   0 -14  12   -0.28    0.84
   0 -14 -12    0.99    0.62
   0  14 -12   -0.10    0.87
   0  14  12   -0.75    1.00
   0 -14 -12    0.36    0.76
   0 -15  12   -1.50    0.79
   0  15 -12   -0.98    0.84
   0 -15 -12    1.30    0.85
   0 -15 -12   -0.53    0.72
   0  15 -12    0.34    0.55
   0  15  12   -0.83    1.00
   0  16 -12    0.14    0.54
   0 -16  12   -1.23    0.80
   0  16  12   -0.48    0.75
   0 -16 -12   -0.61    0.77
   0 -16 -12    0.54    1.13
   0  16 -12   -1.04    0.90
   0  17  12   -0.28    0.78
   0  17 -12   -0.09    0.53
   0 -17  12   -0.51    0.84
   0 -17 -12   -2.32    0.74
   0  17 -12   -0.64    0.93
   0 -17 -12   -0.66    0.78
   0 -18  12   -0.52    0.90
   0 -18 -12    1.36    1.00
   0 -18 -12    0.22    1.17
   0  18  12   -0.06    1.13
   0  18 -12    0.10    1.00
   0  19 -12   -0.94    0.97
   0  19  12   -1.58    1.11
   0 -19 -12   -0.44    0.82
   0 -19  12    0.27    1.09
   0 -19 -12   -0.96    0.82
   0 -20 -12   -0.88    0.90
   0  20 -12    0.38    0.77
   0 -20 -12   -0.32    1.19
   0  20  12   -0.85    1.18
   0 -20  12   -1.37    0.90
   0  21 -12    0.60    1.07
   0  21  12   -0.75    1.18
   0 -21 -12    0.90    1.27
   0 -21 -12   -1.89    0.85
   0 -21  12   -0.25    1.01
   0 -22 -12   -0.70    0.90
   0  22  12   -1.92    1.21
   0 -22 -12    1.54    1.38
   0  22 -12   -0.34    1.08
   0 -22  12   -0.32    1.02
   0  23 -12   -2.00    1.05
   0 -23 -12    1.08    1.40
   0 -23 -12   -0.61    0.95
   0 -23  12   -2.17    1.02
   0  23  12   -1.15    1.26
   0  24 -12    0.33    1.15
   0 -24 -12   -3.14    1.08
   0  24  12   -1.93    1.29
   0 -24 -12   -0.26    1.41
   0 -24  12   -2.67    1.28
   0  25  12    0.47    1.31
   0  25 -12   -1.99    1.12
   0 -25  12   -2.26    1.33
   0 -25 -12   -1.64    1.17
   0 -25 -12   -0.07    1.48
   0  26  12    0.42    1.33
   0 -26 -12   -1.95    1.13
   0 -26  12   -0.64    1.27
   0  26 -12    0.68    1.30
   0 -26 -12    2.12    1.63
   0  27 -12   -0.95    1.30
   0 -27 -12   -0.52    1.22
   0  27  12   -1.88    1.40
   0 -27 -12   -0.12    1.57
   0 -27  12   -0.08    1.31
   0  28 -12   -1.50    1.26
   0  28  12    0.50    1.42
   0 -28 -12   -0.84    1.75
   0 -28  12   -2.54    1.48
   0 -28 -12    0.96    1.22
   0  29 -12   -0.89    1.32
   0  29  12   -1.45    1.38
   0 -29 -12    1.74    1.72
   0  29  12   -2.55    1.45
   0 -29  12   -0.67    1.38
   0  30  12   -1.25    1.47
   0 -30 -12    3.08    1.82
   0  30  12   -0.08    1.30
   0 -30  12   -0.19    1.67
   0  30 -12   -1.57    1.36
   0  31  12   -1.63    1.41
   0 -31  12   -2.46    1.44
   0  31 -12   -0.16    1.40
   0 -31 -12    2.12    1.83
   0  31  12   -3.02    1.45
   0   0  13   -1.49    0.42
   0   0 -13    0.37    0.68
   0   0 -13   -0.46    0.59
   0   0 -13   -0.03    0.42
   0   0 -13   -0.73    0.62
   0   1 -13    3.06    0.59
   0   1  13    1.02    0.71
   0  -1 -13    3.53    0.69
   0  -1 -13    2.74    0.64
   0   1 -13    3.24    0.50
   0  -1 -13    2.36    0.72
   0  -1 -13    3.58    0.58
   0   1 -13    2.19    0.74
   0   1 -13    4.47    0.83
   0  -1  13    3.95    0.72
   0   2 -13   -0.20    0.57
   0   2 -13    0.46    0.36
   0  -2 -13    0.18    0.47
   0   2  13   -0.80    0.44
   0  -2 -13   -0.62    0.64
   0   2 -13   -0.84    0.61
   0   2 -13   -0.06    0.50
   0  -2  13   -0.39    0.52
   0  -2 -13   -0.84    0.62
   0  -3  13    4.29    0.66
   0   3 -13    4.56    0.75
   0   3 -13    4.82    0.75
   0   3 -13    4.43    0.49
   0  -3 -13    3.50    0.66
   0   3  13    2.92    0.84
   0  -3 -13    4.43    0.69
   0  -3 -13    4.72    0.84
   0   3 -13    4.60    0.81
   0  -4 -13    0.07    0.49
   0   4 -13    0.39    0.28
   0  -4 -13    0.05    0.50
   0   4 -13   -0.32    0.55
   0   4 -13   -0.92    0.69
   0   4  13    0.20    0.75
   0  -4  13   -0.11    0.53
   0  -4 -13   -0.13    0.66
   0  -5 -13    6.76    0.81
   0   5 -13    4.67    0.97
   0  -5 -13    7.41    0.95
   0   5 -13    6.44    0.81
   0  -5 -13    2.81    0.81
   0   5 -13    6.56    0.51
   0   5  13    3.64    0.96
   0  -5  13    6.00    0.72
   0  -6 -13    0.89    0.59
   0   6 -13   -0.86    0.71
   0  -6 -13    0.61    0.71
   0   6  13   -1.55    0.76
   0   6 -13    0.58    0.54
   0  -6  13    0.24    0.45
   0  -6 -13    0.84    0.61
   0  -7  13   13.37    0.99
   0  -7 -13   12.97    1.29
   0  -7 -13   11.69    1.25
   0   7 -13   13.55    1.00
   0   7  13    9.11    1.17
   0  -7  13   13.98    1.01
   0   7 -13   12.42    1.14
   0   7 -13   12.44    1.36
   0  -7 -13   13.04    1.20
   0   8 -13   -0.23    0.76
   0   8 -13   -0.43    0.32
   0   8 -13   -0.46    0.51
   0  -8  13    0.11    0.40
   0  -8 -13   -0.89    0.68
   0   8  13   -0.67    0.54
   0  -8 -13    0.02    0.61
   0  -8  13    0.12    0.38
   0  -8 -13   -0.36    0.70
   0  -9  13    0.59    0.38
   0  -9 -13    0.63    0.65
   0   9  13    0.30    0.86
   0  -9 -13    0.40    0.74
   0   9 -13    0.65    0.30
   0  -9 -13    1.29    0.71
   0   9 -13   -0.54    0.50
   0   9 -13   -0.22    0.56
   0  -9  13    0.05    0.36
   0 -10  13   -0.46    0.32
   0 -10 -13   -0.66    0.67
   0  10 -13   -0.36    0.57
   0  10 -13   -0.67    0.77
   0 -10 -13   -0.18    0.62
   0  10  13   -0.71    0.64
   0 -11 -13   -1.11    0.70
   0 -11  13    0.09    0.28
   0 -11 -13   -0.34    0.64
   0  11  13    0.84    0.95
   0  11 -13    0.65    0.84
   0  11 -13    0.76    0.52
   0  12 -13    0.60    0.89
   0  12  13   -0.73    0.68
   0 -12 -13   -0.48    0.70
   0 -12 -13   -1.16    0.71
   0  12 -13    0.31    0.57
   0  13 -13    5.05    0.70
   0 -13 -13    3.80    0.91
   0  13 -13    4.87    1.07
   0 -13 -13    3.87    0.92
   0 -13  13    3.94    1.02
   0  13  13    2.64    1.15
   0 -14 -13   -0.09    0.90
   0  14 -13   -0.39    0.56
   0 -14  13   -1.59    0.77
   0  14  13   -0.86    0.73
   0  14 -13   -0.51    0.89
   0 -15  13   -0.32    0.82
   0  15  13   -0.47    1.08
   0  15 -13   -0.08    0.57
   0  15 -13    1.27    0.95
   0 -15 -13   -0.09    0.81
   0  16 -13   -1.18    0.53
   0  16 -13   -0.62    0.93
   0  16  13   -1.11    1.08
   0 -16  13   -0.82    0.84
   0 -16 -13   -0.40    0.82
   0 -17 -13    4.64    1.36
   0  17 -13    4.70    1.22
   0 -17  13    6.09    1.18
   0  17 -13    5.72    0.84
   0 -17 -13    5.59    1.05
   0  17  13    6.37    1.14
   0  18 -13    0.31    0.60
   0  18  13   -0.48    0.86
   0 -18 -13    1.12    1.02
   0 -18 -13    0.43    1.20
   0  18 -13    1.37    1.05
   0 -18  13   -1.66    0.85
   0  19 -13    5.51    1.08
   0  19  13    5.13    1.42
   0 -19 -13    6.39    1.16
   0 -19 -13    5.11    1.25
   0 -19  13    3.53    1.28
   0  19 -13    5.27    0.80
   0 -20 -13    1.22    1.34
   0 -20  13   -1.56    0.95
   0  20  13   -0.58    1.21
   0 -20 -13   -0.69    0.92
   0  20 -13    0.23    1.09
   0  20 -13    0.90    0.60
   0 -21  13    5.85    1.31
   0  21 -13    6.56    0.90
   0  21  13    5.83    1.48
   0 -21 -13    5.03    1.17
   0 -21 -13    6.49    1.64
   0  21 -13    5.53    1.36
   0  22 -13   -2.02    1.08
   0 -22 -13    0.38    0.97
   0 -22 -13    0.08    1.34
   0  22  13   -1.22    1.26
   0 -22  13   -0.47    1.06
   0  22 -13    0.84    0.68
   0  23 -13   -0.88    1.20
   0 -23 -13    1.29    1.44
   0 -23  13   -1.96    1.12
   0 -23 -13   -0.77    0.99
   0  23  13   -2.60    1.26
   0  24 -13   -2.12    1.17
   0 -24  13   -3.07    1.10
   0  24  13   -2.66    1.29
   0 -24 -13   -0.98    1.00
   0 -24 -13   -0.79    1.06
   0 -25 -13    0.50    1.54
   0 -25 -13   -0.73    1.18
   0 -25  13   -1.84    1.19
   0  25  13   -0.85    1.27
   0  25 -13   -0.21    1.24
   0 -26 -13   -1.51    1.53
   0  26  13    0.06    1.41
   0 -26  13   -0.18    1.23
   0 -26 -13   -0.93    1.16
   0  26 -13   -1.53    1.20
   0  27  13    0.82    1.47
   0 -27  13    1.16    1.60
   0 -27 -13    3.02    1.20
   0 -27 -13    1.63    1.75
   0  27 -13    1.33    1.42
   0 -28  13   -2.43    1.32
   0  28  13    0.17    1.50
   0  28 -13   -1.52    1.34
   0 -28 -13    0.42    1.98
   0 -28 -13   -0.86    1.74
   0 -29  13   -0.63    1.38
   0  29  13   -0.33    1.46
   0 -29 -13   -0.15    1.75
   0  29 -13    0.44    1.39
   0  30  13   -1.55    1.49
   0  30  13   -3.09    1.37
   0 -30 -13    0.49    1.78
   0 -30  13   -1.49    1.61
   0  30 -13    1.91    1.45
   0  31 -13    5.34    1.60
   0 -31 -13    1.55    1.90
   0  31  13    0.86    1.61
   0  31  13    2.67    1.65
   0 -31  13    3.32    1.68
   0   0  14   34.75    2.33
   0   0 -14   32.29    2.16
   0   0 -14   32.70    2.26
   0   0 -14   33.54    2.42
   0   0 -14   32.38    2.35
   0   1 -14    0.00    0.41
   0   1 -14    0.60    0.66
   0  -1  14   -0.21    0.63
   0   1 -14   -0.08    0.70
   0  -1 -14    0.03    0.47
   0   1 -14   -0.05    0.47
   0  -1 -14   -0.35    0.48
   0  -1 -14   -0.68    0.67
   0  -1 -14   -0.46    0.70
   0   1  14   -0.25    0.69
   0  -2  14   16.86    1.37
   0   2 -14   16.43    1.40
   0   2  14   14.15    1.45
   0  -2 -14   17.24    1.29
   0   2 -14   17.33    1.42
   0   2 -14   16.99    1.49
   0  -2 -14   14.92    1.34
   0   2 -14   17.76    1.19
   0  -2 -14   17.04    1.51
   0  -3 -14   -0.66    0.69
   0   3 -14   -0.19    0.58
   0  -3 -14    0.18    0.50
   0   3 -14   -0.36    0.34
   0   3  14   -0.09    0.72
   0   3 -14   -0.20    0.64
   0  -3 -14   -0.74    0.42
   0   3 -14   -0.26    0.72
   0  -3  14   -0.09    0.61
   0   4 -14   22.29    1.44
   0  -4 -14   25.41    1.82
   0  -4 -14   23.15    1.68
   0   4 -14   20.37    1.71
   0  -4  14   22.13    1.60
   0   4  14   17.82    1.79
   0  -4 -14   22.62    1.68
   0   4 -14   23.38    1.68
   0   5 -14    0.30    0.58
   0  -5 -14   -0.07    0.67
   0  -5 -14   -0.51    0.56
   0  -5 -14   -0.41    0.71
   0  -5  14   -0.33    0.51
   0   5  14   -0.58    0.77
   0   5 -14   -0.32    0.55
   0   6  14    4.37    1.00
   0  -6 -14    5.52    0.81
   0   6 -14    5.75    0.79
   0   6 -14    4.76    0.83
   0  -6  14    5.64    0.69
   0  -6 -14    4.37    0.90
   0  -6 -14    4.59    0.91
   0  -7 -14   -0.44    0.69
   0   7 -14   -0.75    0.53
   0  -7 -14   -0.18    0.71
   0  -7  14    0.48    0.42
   0   7  14   -1.38    0.79
   0   7 -14   -1.03    0.54
   0  -7  14   -0.53    0.47
   0  -7 -14    0.26    0.61
   0   8 -14    0.53    0.57
   0   8  14    1.05    0.89
   0  -8 -14    0.61    0.63
   0   8 -14    0.49    0.39
   0  -8  14    1.25    0.43
   0  -8  14    0.61    0.47
   0  -8 -14    1.33    0.75
   0  -8 -14   -0.38    0.72
   0   8 -14    0.58    0.83
   0  -9 -14   -0.04    0.64
   0   9 -14    0.22    0.33
   0  -9  14   -0.03    0.40
   0  -9  14    0.44    0.40
   0  -9 -14   -0.17    0.74
   0   9 -14    0.14    0.63
   0   9  14   -0.30    0.67
   0   9 -14    0.90    0.63
   0  -9 -14   -0.58    0.70
   0  10  14    4.43    1.10
   0  10 -14    3.90    1.02
   0 -10 -14    3.39    0.89
   0 -10  14    4.29    0.51
   0  10 -14    3.32    0.69
   0 -10 -14    3.50    0.84
   0  11 -14   -0.85    0.81
   0  11 -14   -1.53    0.58
   0 -11  14    0.01    0.31
   0  11  14   -0.05    0.73
   0 -11 -14   -1.37    0.64
   0 -11 -14    0.10    0.78
   0  12 -14   19.65    1.52
   0  12 -14   19.22    1.85
   0 -12 -14   19.50    1.70
   0  12  14   19.78    1.96
   0 -12 -14   20.24    1.75
   0  13 -14   -0.21    0.51
   0 -13  14   -1.72    0.81
   0 -13 -14   -0.68    0.75
   0  13 -14    1.28    0.92
   0 -13 -14   -0.65    0.80
   0  13  14    0.23    0.81
   0 -14  14   17.02    1.80
   0  14  14   14.69    1.82
   0  14 -14   17.63    1.77
   0 -14 -14   17.83    1.63
   0  14 -14   16.74    1.42
   0  15  14   -0.81    0.80
   0 -15  14   -1.03    0.99
   0  15 -14    0.04    0.60
   0  15 -14    0.30    0.96
   0 -15 -14   -1.56    0.79
   0  16 -14   12.21    1.16
   0 -16 -14   11.51    1.40
   0  16 -14   12.39    1.42
   0 -16  14   10.77    1.47
   0  16  14   12.64    1.68
   0  17 -14   -1.37    0.96
   0  17  14   -1.30    1.17
   0  17 -14   -1.41    0.61
   0 -17  14   -1.24    0.88
   0 -17 -14   -0.78    0.84
   0 -18  14   11.71    1.60
   0  18  14    7.85    1.39
   0 -18 -14   10.07    1.38
   0  18 -14   10.42    1.51
   0  18 -14   12.13    1.13
   0  19 -14    0.06    1.06
   0 -19 -14   -2.36    0.89
   0 -19  14   -2.50    0.88
   0  19  14   -0.52    0.92
   0  19 -14   -0.04    0.64
   0  20 -14    0.51    0.65
   0  20  14    3.05    1.38
   0 -20 -14   -1.90    0.95
   0 -20  14   -0.78    1.00
   0  20 -14    0.26    1.08
   0  21 -14    0.08    1.09
   0 -21  14   -1.38    1.19
   0 -21 -14   -2.26    0.94
   0  21  14   -2.24    1.29
   0 -21 -14    1.09    1.08
   0  21 -14   -1.23    0.66
   0 -22 -14    0.28    1.15
   0 -22  14   -0.63    1.22
   0  22 -14    1.27    1.19
   0  22  14   -1.81    1.33
   0  22 -14    0.06    0.71
   0 -22 -14    0.70    1.37
   0 -23 -14    0.52    1.50
   0  23  14   -0.52    1.38
   0  23 -14    1.18    1.23
   0 -23  14   -1.10    1.32
   0 -23 -14   -1.04    1.03
   0 -24 -14   -0.59    1.08
   0 -24  14   -2.20    1.34
   0  24 -14    2.25    1.30
   0  24  14   -1.24    1.39
   0 -24 -14    0.73    1.55
   0 -25 -14   -2.42    1.04
   0 -25 -14   -1.78    1.52
   0 -25  14   -3.06    1.37
   0  25 -14   -0.59    1.26
   0  25  14   -0.87    1.39
   0 -26  14   -0.76    1.48
   0 -26 -14   -0.12    1.65
   0 -26 -14    1.79    1.33
   0  26  14    0.45    1.12
   0  26 -14    0.74    1.39
   0  27  14    0.83    1.19
   0 -27 -14   -2.43    1.64
   0 -27  14    0.39    1.35
   0 -27 -14   -1.14    1.29
   0  27 -14   -0.85    1.30
   0 -28  14    3.80    1.55
   0 -28 -14    2.89    1.85
   0  28 -14    4.69    1.69
   0  28  14    2.27    1.63
   0 -28 -14    3.48    1.48
   0  29  14    1.23    1.58
   0  29 -14    1.12    1.41
   0 -29  14    0.12    1.62
   0  30 -14    3.37    1.54
   0  30  14    2.15    1.69
   0 -30  14    2.25    1.56
   0   0  15   -0.26    0.68
   0   0 -15   -0.16    0.53
   0   0 -15   -0.78    0.67
   0   0 -15   -0.38    0.55
   0   0 -15   -0.56    0.43
   0   1  15   10.95    1.08
   0   1 -15   10.66    0.92
   0   1 -15   11.11    1.14
   0  -1 -15    9.96    0.95
   0   1 -15    9.68    1.23
   0  -1 -15   11.15    1.15
   0  -1 -15   10.74    1.18
   0  -1  15    9.34    1.10
   0  -1 -15   10.09    1.17
   0   1 -15   10.80    1.17
   0  -2  15   -1.06    0.60
   0   2 -15   -0.18    0.39
   0   2  15    0.05    0.78
   0   2 -15   -1.08    0.64
   0  -2 -15   -0.45    0.48
   0   2 -15   -0.08    0.56
   0   2 -15   -0.28    0.63
   0  -2 -15    0.47    0.75
   0  -2 -15   -0.05    0.71
   0   3 -15   -0.55    0.75
   0  -3 -15    0.37    0.70
   0  -3 -15   -0.88    0.70
   0  -3  15    0.21    0.57
   0   3 -15   -0.04    0.35
   0  -3 -15   -0.57    0.51
   0   3  15   -1.10    0.75
   0   3 -15   -0.50    0.68
   0   3 -15   -0.10    0.45
   0  -4 -15    0.75    0.74
   0   4 -15   -0.37    0.75
   0   4 -15   -0.63    0.59
   0   4 -15   -0.47    0.30
   0  -4 -15   -0.42    0.60
   0  -4  15   -0.22    0.53
   0   4  15    0.43    0.62
   0  -4 -15    1.44    0.78
   0  -5 -15   24.50    1.70
   0  -5 -15   20.21    1.82
   0   5 -15   21.64    1.89
   0  -5 -15   22.73    1.82
   0  -5  15   23.22    1.66
   0   5 -15   21.43    1.70
   0   5  15   20.80    1.76
   0  -6 -15    0.04    0.59
   0   6  15   -0.67    0.61
   0  -6 -15   -0.62    0.51
   0   6 -15    0.13    0.61
   0   6 -15   -1.68    0.78
   0  -6 -15   -0.19    0.58
   0  -6  15   -0.40    0.52
   0  -7  15   44.88    2.79
   0   7 -15   42.34    2.88
   0  -7 -15   43.48    2.94
   0   7  15   42.55    3.00
   0  -7 -15   41.24    2.91
   0   7 -15   45.48    3.10
   0  -7 -15   44.60    3.02
   0  -8 -15   -0.07    0.58
   0  -8  15   -0.41    0.41
   0   8 -15   -0.08    0.61
   0  -8  15   -0.72    0.47
   0   8 -15   -0.92    0.56
   0  -8 -15   -0.66    0.73
   0   8  15   -1.90    0.88
   0  -8 -15   -0.63    0.61
   0   9  15   10.98    1.51
   0  -9 -15   12.08    1.32
   0   9 -15   15.61    1.57
   0  -9 -15   14.06    1.36
   0  -9 -15   12.58    1.41
   0  -9  15   14.69    1.08
   0   9 -15   13.30    1.03
   0   9 -15   15.79    1.35
   0  -9  15   14.39    1.09
   0  10 -15    0.00    0.58
   0 -10 -15    0.23    0.55
   0 -10  15    0.03    0.40
   0  10  15   -0.02    0.73
   0 -10  15   -0.02    0.39
   0 -10 -15    1.67    0.86
   0 -10 -15   -0.88    0.78
   0  10 -15    0.32    0.88
   0  11 -15    1.30    0.61
   0 -11 -15   -0.19    0.82
   0  11  15    0.50    1.06
   0 -11  15    1.26    0.37
   0 -11 -15   -0.02    0.72
   0  11 -15    0.91    0.69
   0  12  15   -2.09    0.72
   0  12 -15    0.14    0.66
   0 -12 -15   -0.22    0.78
   0 -12 -15   -1.09    0.80
   0  12 -15    1.61    0.74
   0 -13 -15   55.65    3.62
   0  13 -15   53.22    3.46
   0  13 -15   49.73    3.60
   0  13  15   53.92    3.81
   0  14  15   -0.94    0.82
   0 -14 -15   -0.18    0.87
   0 -14  15   -1.85    0.84
   0  14 -15    0.49    0.97
   0  14 -15    0.18    0.64
   0  15  15   -0.55    1.17
   0  15 -15    0.00    0.67
   0 -15 -15   -0.23    1.00
   0 -15  15   -1.94    0.81
   0  15 -15   -0.14    0.99
   0 -16  15   -1.34    1.02
   0  16 -15   -0.15    0.64
   0  16  15   -0.71    0.87
   0  16 -15    0.46    0.77
   0 -16 -15    0.31    0.93
   0 -17 -15   32.50    2.67
   0  17 -15   34.49    2.36
   0  17  15   35.78    2.93
   0  17 -15   30.60    2.73
   0 -17  15   34.16    2.73
   0  18 -15   -0.15    0.63
   0  18  15   -1.49    1.31
   0  18 -15    1.15    0.86
   0 -18  15   -0.80    0.96
   0 -18 -15    2.25    0.99
   0 -19 -15   -1.57    0.93
   0 -19  15   -1.34    1.11
   0  19 -15   -0.87    1.11
   0  19 -15   -0.52    0.62
   0  19  15   -2.13    1.26
   0  20 -15   -0.42    1.13
   0  20 -15   -0.72    0.63
   0 -20  15   -1.32    1.00
   0  20  15    0.54    1.02
   0 -20 -15   -0.15    1.12
   0  21 -15    2.39    0.99
   0  21 -15    2.35    0.78
   0 -21  15    1.31    1.18
   0 -21 -15    0.22    1.17
   0  21  15    1.92    1.48
   0 -22 -15   -0.56    1.20
   0  22  15   -1.87    1.43
   0 -22  15   -0.82    1.16
   0  22 -15    2.12    0.98
   0  22 -15   -0.61    0.75
   0  23  15   56.10    4.40
   0 -23  15   53.46    4.22
   0  23 -15   63.14    4.29
   0 -23 -15   61.13    4.18
   0 -24 -15   -0.25    1.22
   0 -24  15    0.09    1.22
   0  24  15    1.25    1.52
   0  24 -15    2.32    1.33
   0 -25 -15    3.32    1.36
   0  25  15    3.09    1.64
   0 -25  15    3.26    1.41
   0  25 -15    4.81    1.49
   0 -26  15   -1.61    1.30
   0  26  15   -1.56    1.52
   0  26 -15   -0.89    1.28
   0 -26 -15    0.00    1.14
   0  27  15    1.71    1.30
   0 -27 -15    1.28    1.35
   0 -27  15    1.35    1.42
   0  27 -15    0.08    1.42
   0 -28  15   -0.81    1.36
   0  28  15   -1.86    1.17
   0 -28 -15    0.39    1.65
   0  28 -15   -1.05    1.41
   0 -29  15   -1.63    1.67
   0  29 -15    0.50    1.46
   0  29  15    1.65    1.63
   0 -30  15   -0.14    1.48
   0  30  15    0.94    1.64
   0  30 -15    1.76    1.52
   0   0 -16   14.74    1.38
   0   0 -16   17.54    1.48
   0   0  16   14.09    1.43
   0   0 -16   14.62    1.47
   0   0 -16   15.53    1.21
   0   1  16   -0.73    0.74
   0  -1 -16   -1.57    0.69
   0  -1 -16    0.52    0.57
   0   1 -16   -0.31    0.43
   0  -1  16   -1.38    0.64
   0   1 -16    0.31    0.75
   0   1 -16   -0.16    0.69
   0   1 -16    0.11    0.78
   0  -1 -16    0.50    0.79
   0  -1 -16   -0.60    0.45
   0  -2 -16    6.34    0.81
   0  -2 -16    6.40    1.05
   0   2 -16    5.90    1.01
   0   2 -16    8.40    1.02
   0   2  16    7.28    1.08
   0   2 -16    7.46    0.98
   0   2 -16    7.81    0.72
   0  -2 -16    7.31    0.94
   0  -2  16    6.44    0.93
   0   3 -16   -0.14    0.36
   0   3 -16   -0.62    0.79
   0   3 -16   -0.99    0.69
   0  -3 -16    0.67    0.56
   0   3  16   -0.79    0.57
   0  -3 -16   -0.24    0.73
   0  -3 -16   -1.79    0.72
   0  -3  16   -0.55    0.58
   0   3 -16   -0.47    0.64
   0  -4  16   11.79    1.17
   0  -4 -16   13.12    1.36
   0   4 -16   14.92    1.28
   0   4  16    9.86    1.20
   0  -4 -16   11.33    1.14
   0  -4 -16   12.49    1.32
   0   4 -16   10.67    1.36
   0  -5 -16    0.33    0.62
   0  -5  16    0.06    0.62
   0  -5 -16   -0.43    0.63
   0  -5 -16    1.13    0.80
   0   5 -16   -0.12    0.64
   0   5  16   -0.06    0.66
   0   5 -16   -0.23    0.83
   0   6 -16    0.69    0.69
   0   6  16    0.67    0.72
   0   6 -16    1.56    0.68
   0  -6 -16    0.69    0.66
   0  -6 -16    0.93    0.83
   0  -6 -16    1.08    0.63
   0  -6  16    2.09    0.63
   0  -7 -16    0.11    0.59
   0   7 -16    0.31    0.64
   0  -7 -16   -1.88    0.71
   0  -7  16    0.39    0.54
   0   7 -16   -1.15    0.59
   0   7  16   -1.30    0.65
   0  -7 -16   -0.42    0.59
   0   8 -16   -0.44    0.87
   0  -8 -16   -0.22    0.66
   0   8  16    0.82    0.76
   0  -8 -16    0.32    0.81
   0  -8 -16   -0.20    0.80
   0  -8  16   -0.19    0.53
   0   8 -16   -0.18    0.62
   0  -8  16    0.55    0.55
   0  -9 -16    0.87    0.88
   0  -9 -16    0.58    0.85
   0   9  16   -1.40    0.99
   0  -9  16   -0.11    0.47
   0   9 -16   -0.66    0.62
   0   9 -16   -0.53    0.68
   0  -9  16   -0.15    0.46
   0  -9 -16   -0.15    0.66
   0 -10 -16    7.53    1.04
   0 -10  16    6.52    0.71
   0 -10 -16    4.73    1.00
   0 -10  16    6.17    0.69
   0  10 -16    6.65    0.91
   0  10  16    5.17    1.28
   0  10 -16    7.43    1.07
   0  10 -16    7.15    0.66
   0 -10 -16    5.53    1.11
   0  11 -16    0.30    0.60
   0 -11 -16   -0.32    0.73
   0  11 -16    0.12    0.91
   0 -11 -16   -0.97    0.80
   0 -11  16    0.03    0.40
   0  11  16    0.06    0.81
   0 -12 -16    8.03    1.16
   0  12 -16    7.02    0.94
   0 -12  16    8.23    0.65
   0  12  16    4.67    1.37
   0  12 -16    7.60    1.28
   0 -12 -16    8.97    1.23
   0  13 -16   -0.14    0.68
   0  13  16   -1.80    0.80
   0  13 -16    1.40    1.01
   0 -13 -16    0.54    0.90
   0  14  16   20.89    2.08
   0  14 -16   17.28    1.72
   0  14 -16   19.43    1.61
   0 -14  16   16.17    1.85
   0 -14 -16   18.52    1.81
   0  15 -16    0.34    1.04
   0 -15 -16   -0.61    0.89
   0  15  16    0.64    0.93
   0  15 -16   -0.91    0.55
   0 -15  16   -1.84    0.89
   0  16  16    8.37    1.58
   0 -16 -16    7.81    1.26
   0 -16  16    7.45    1.35
   0  16 -16    6.26    0.97
   0  16 -16    8.74    1.43
   0  17 -16    1.39    0.85
   0  17 -16   -0.49    0.67
   0  17  16   -0.57    0.98
   0 -17 -16   -0.15    0.95
   0 -17  16   -1.64    0.90
   0  18 -16    2.81    0.75
   0 -18 -16    1.70    1.05
   0 -18  16    0.84    1.23
   0  18  16   -0.05    1.44
   0  18 -16    4.35    1.27
   0 -19 -16   -0.75    1.13
   0  19  16   -3.00    1.37
   0  19 -16   -0.78    1.13
   0  19 -16   -0.66    0.66
   0 -19  16    0.57    1.06
   0  20  16   -1.70    1.35
   0  20 -16    0.28    0.87
   0  20 -16    0.20    0.73
   0 -20 -16   -0.64    1.00
   0 -20  16   -1.26    1.01
   0  21 -16    0.29    0.74
   0 -21  16   -1.65    1.23
   0  21 -16    1.11    1.25
   0 -21 -16   -0.52    1.04
   0  21  16   -0.40    1.11
   0 -22 -16    3.23    1.25
   0 -22  16    4.17    1.34
   0  22  16    5.32    1.72
   0  22 -16    4.76    1.46
   0  23 -16    3.31    1.42
   0  23  16    3.39    1.63
   0 -23  16    1.83    1.27
   0 -23 -16    3.16    1.23
   0 -24 -16    1.57    1.18
   0 -24  16    0.19    1.31
   0  24 -16    1.61    1.45
   0  24  16    2.09    1.68
   0  25 -16    0.61    1.40
   0 -25 -16   -1.34    1.27
   0 -25  16   -2.64    1.21
   0  25  16   -2.16    1.53
   0  26  16    3.12    1.75
   0 -26 -16    0.96    1.40
   0 -26  16    1.33    1.39
   0  26 -16    0.93    1.45
   0 -27 -16   -0.26    1.35
   0  27 -16    2.61    1.51
   0 -27  16   -2.95    1.23
   0  27  16   -1.93    1.63
   0 -28 -16    0.95    1.93
   0  28 -16    2.85    1.50
   0 -28  16    1.56    1.69
   0  28  16   -3.99    1.61
   0  29 -16    0.72    1.46
   0  29  16   -2.82    1.60
   0 -29  16   -1.06    1.67
   0   0 -17   -0.69    0.53
   0   0 -17   -0.23    0.48
   0   0  17   -1.61    0.73
   0   0 -17   -0.78    0.75
   0   0 -17    0.04    0.83
   0  -1 -17   -1.22    0.73
   0  -1 -17    0.17    0.61
   0  -1 -17    0.26    0.78
   0   1  17    0.19    0.80
   0   1 -17    0.08    0.61
   0   1 -17    0.43    0.48
   0   1 -17    1.16    0.78
   0  -1 -17   -0.16    0.51
   0  -1  17   -0.53    0.69
   0   1 -17   -0.47    0.79
   0   2 -17    0.68    0.64
   0   2  17   -1.19    0.81
   0  -2 -17   -0.08    0.80
   0   2 -17   -1.00    0.69
   0  -2 -17   -0.66    0.74
   0   2 -17   -0.70    0.38
   0   2 -17   -1.09    0.73
   0  -2  17   -1.80    0.75
   0  -2 -17   -0.78    0.48
   0   3 -17   15.02    1.46
   0  -3 -17   15.49    1.56
   0   3  17   15.52    1.44
   0  -3 -17   16.78    1.42
   0   3 -17   16.88    1.57
   0  -3 -17   15.55    1.31
   0   3 -17   14.44    1.44
   0  -3  17   15.84    1.40
   0   4  17   -0.34    0.93
   0  -4 -17   -0.34    0.57
   0  -4 -17   -0.58    0.77
   0  -4 -17   -0.96    0.75
   0   4 -17    0.23    0.64
   0   4 -17    0.11    0.71
   0  -4  17   -0.49    0.61
   0  -5 -17   83.79    5.11
   0  -5  17   76.00    4.91
   0   5 -17   76.02    5.08
   0   5  17   80.97    5.14
   0   5 -17   85.38    5.01
   0  -5 -17   78.10    5.07
   0  -5 -17   73.88    4.96
   0  -6 -17    0.41    0.85
   0  -6 -17    0.20    0.63
   0   6 -17    0.43    0.67
   0   6  17   -1.71    0.97
   0  -6 -17    0.13    0.80
   0   6 -17    0.22    0.68
   0  -6  17   -0.13    0.52
   0   7  17   33.69    2.66
   0  -7  17   35.72    2.30
   0  -7 -17   33.25    2.43
   0   7 -17   31.26    2.63
   0   7 -17   33.34    2.39
   0  -7 -17   33.41    2.55
   0  -7 -17   34.45    2.41
   0  -8 -17   -0.53    0.80
   0   8  17   -2.74    0.99
   0   8 -17   -0.66    0.65
   0  -8 -17   -1.24    0.64
   0   8 -17   -0.11    0.75
   0  -8  17   -0.65    0.55
   0  -8 -17   -0.13    0.85
   0  -9 -17   -0.63    0.73
   0  -9 -17   -0.73    0.88
   0  -9  17    0.08    0.52
   0   9  17   -0.44    0.76
   0   9 -17   -0.18    0.68
   0  -9 -17   -0.31    0.84
   0   9 -17    1.25    1.01
   0  -9  17    0.19    0.58
   0  10 -17   -0.10    0.67
   0  10 -17   -0.11    0.98
   0 -10 -17    0.33    0.70
   0 -10  17    0.09    0.50
   0 -10 -17   -0.58    0.92
   0 -10  17   -0.99    0.48
   0  10  17   -0.95    1.05
   0 -10 -17   -0.26    0.75
   0 -11  17    2.38    0.50
   0 -11 -17    0.42    0.81
   0  11  17    1.43    1.21
   0  11 -17    1.94    0.72
   0 -11 -17    2.11    1.01
   0  11 -17    1.62    1.05
   0 -12 -17    0.03    0.96
   0  12  17   -0.78    0.84
   0  12 -17    1.08    0.67
   0  12 -17    1.01    1.02
   0  13 -17  146.94    9.06
   0  13  17  156.26    9.37
   0 -13 -17  137.82    9.18
   0  13 -17  153.95    9.32
   0  14  17    0.67    0.92
   0  14 -17    2.46    1.14
   0  14 -17    0.77    0.64
   0 -14 -17   -0.26    1.06
   0  15 -17    0.79    1.09
   0  15 -17    0.36    0.73
   0 -15 -17    1.53    1.03
   0  15  17   -0.71    1.25
   0 -15  17   -0.02    1.01
   0 -16  17   -0.01    0.95
   0 -16 -17    0.24    0.97
   0  16 -17    0.80    0.75
   0  16  17   -0.40    0.98
   0  16 -17   -0.13    1.10
   0  17 -17   19.66    2.15
   0  17  17   17.43    2.28
   0 -17 -17   19.53    1.97
   0 -17  17   21.36    2.18
   0  17 -17   21.57    1.72
   0  18 -17   -0.26    0.70
   0 -18 -17   -0.98    1.16
   0 -18  17   -1.96    0.99
   0  18  17   -1.12    1.00
   0  18 -17    1.31    1.19
   0  19 -17   -0.70    1.18
   0 -19 -17   -0.60    1.06
   0 -19  17   -0.51    1.21
   0  19  17   -0.79    1.40
   0  19 -17    0.76    0.77
   0 -20  17   -0.26    1.11
   0  20 -17    1.07    1.24
   0  20  17   -2.08    1.45
   0 -20 -17   -1.92    1.00
   0  20 -17   -1.17    0.70
   0  21 -17   17.26    2.08
   0 -21  17   12.32    1.88
   0 -21 -17   17.26    1.90
   0  21  17   18.32    2.27
   0  21 -17   19.14    1.58
   0 -22  17   -0.03    1.39
   0  22  17   -0.34    1.11
   0  22 -17    2.49    1.06
   0 -22 -17    0.11    1.13
   0  23 -17   78.42    5.87
   0 -23 -17   96.16    5.96
   0  23  17   88.46    6.19
   0 -23  17   94.07    6.16
   0  24  17   -0.85    1.59
   0  24 -17   -0.04    1.31
   0 -24  17    0.01    1.21
   0 -24 -17   -0.69    1.14
   0  25 -17   10.11    1.74
   0  25  17    6.73    1.92
   0 -25 -17    7.22    1.51
   0 -25  17    4.74    1.60
   0  26 -17   -0.06    1.05
   0  26  17   -2.83    1.66
   0 -26 -17    0.49    1.25
   0 -26  17   -0.94    1.28
   0  27  17   -1.35    1.72
   0 -27 -17    2.61    1.50
   0 -27  17    0.05    1.58
   0  27 -17    2.51    1.52
   0  28  17   -2.84    1.71
   0 -28  17   -2.39    1.57
   0  28 -17    1.33    1.54
   0 -28 -17   -2.06    1.83
   0  29 -17    2.65    1.62
   0  29  17   -2.53    1.74
   0   0  18   -0.08    0.81
   0   0 -18    1.98    0.74
   0   0 -18    1.34    0.69
   0   0 -18    1.05    0.85
   0   0 -18    1.26    0.54
   0  -1 -18    1.36    0.87
   0   1  18   -2.47    0.81
   0  -1 -18    0.11    0.64
   0   1 -18    0.10    0.47
   0  -1 -18   -0.96    0.52
   0   1 -18   -0.60    0.75
   0   1 -18   -0.17    0.63
   0  -1  18   -0.95    0.72
   0   1 -18   -0.47    0.65
   0  -2 -18    9.74    1.16
   0   2 -18   12.13    1.29
   0  -2 -18   10.66    1.32
   0   2 -18   11.97    1.29
   0   2 -18   10.79    1.22
   0  -2 -18    9.27    1.03
   0   2  18   10.35    1.19
   0  -2  18   11.75    1.23
   0  -3 -18   -0.86    0.85
   0   3 -18   -0.48    0.73
   0   3 -18   -0.22    0.64
   0  -3  18   -0.89    0.77
   0  -3 -18   -0.42    0.55
   0   3 -18   -0.83    0.81
   0   3  18   -1.30    0.85
   0  -3 -18   -1.54    0.80
   0   4 -18    2.05    0.80
   0   4  18    3.08    1.05
   0  -4 -18    1.33    0.62
   0  -4 -18    1.65    0.92
   0  -4 -18    2.21    0.73
   0   4 -18    1.34    0.72
   0  -4  18    1.07    0.70
   0  -5 -18   -1.19    0.58
   0   5 -18   -0.39    0.71
   0   5 -18   -0.31    0.64
   0  -5  18   -2.29    0.70
   0   5  18   -1.36    0.97
   0  -5 -18   -0.27    0.83
   0  -5 -18   -0.14    0.83
   0  -6 -18    0.64    0.88
   0  -6 -18    1.81    0.93
   0   6 -18    1.91    0.75
   0  -6 -18    0.96    0.76
   0   6  18   -1.00    1.04
   0  -6  18    0.74    0.69
   0   6 -18    0.29    0.94
   0  -7 -18   -0.28    0.69
   0  -7  18   -0.58    0.65
   0   7  18   -1.36    1.04
   0  -7 -18   -0.72    0.61
   0  -7 -18   -0.78    0.87
   0   7 -18   -0.39    0.71
   0   7 -18   -0.47    0.71
   0  -8  18   -0.47    0.61
   0  -8 -18   -1.48    0.88
   0  -8 -18    0.18    0.93
   0  -8 -18   -0.68    0.69
   0   8  18   -1.36    1.04
   0   8 -18   -0.26    0.70
   0   8 -18   -0.92    0.95
   0  -9  18    0.25    0.55
   0  -9 -18   -1.92    0.69
   0   9  18   -1.04    1.09
   0  -9 -18   -0.27    0.72
   0   9 -18   -0.91    0.66
   0  -9 -18   -1.59    0.88
   0   9 -18   -0.69    0.70
   0  10 -18   -1.02    0.70
   0 -10 -18    0.37    0.65
   0  10 -18   -0.46    0.66
   0 -10  18    1.74    0.69
   0  10  18   -0.39    0.85
   0 -10 -18   -0.53    0.77
   0 -10 -18    0.47    0.74
   0 -10  18   -0.03    0.52
   0  11 -18   -0.61    0.68
   0  11 -18   -0.42    0.71
   0 -11 -18    1.08    0.81
   0  11  18   -0.56    0.86
   0  12  18   10.27    1.67
   0 -12 -18   12.41    1.54
   0  12 -18   12.01    1.48
   0  12 -18   14.16    1.32
   0 -13 -18    0.25    1.01
   0  13 -18    0.40    0.79
   0  13 -18    0.56    0.68
   0  13  18    0.83    0.95
   0  14 -18    0.98    0.68
   0  14 -18    0.43    0.83
   0  14  18    1.89    1.35
   0 -14 -18    1.13    1.05
   0  15  18   -0.42    0.98
   0 -15 -18   -1.81    0.91
   0 -15  18   -2.12    1.13
   0  15 -18    0.56    1.14
   0  15 -18   -0.06    0.73
   0  16 -18    0.66    0.80
   0 -16 -18    2.00    1.11
   0  16  18   -0.81    1.40
   0  16 -18    1.25    1.17
   0 -16  18    0.98    1.23
   0  17  18   -0.58    1.07
   0  17 -18   -0.55    1.17
   0 -17  18   -0.03    1.09
   0  17 -18    0.11    0.73
   0 -17 -18   -0.08    1.18
   0  18  18   -0.63    1.48
   0  18 -18   -0.82    1.22
   0  18 -18    0.55    0.76
   0 -18 -18    1.03    1.11
   0 -18  18    1.45    1.10
   0  19 -18   -0.31    0.75
   0  19  18   -2.38    1.41
   0  19 -18   -0.77    1.26
   0 -19 -18   -1.16    1.07
   0 -19  18   -1.87    1.05
   0 -20 -18    2.48    1.40
   0  20  18    2.38    1.26
   0 -20  18   -0.07    1.36
   0  20 -18    2.14    0.90
   0  20 -18    1.58    1.03
   0  21 -18    2.14    1.35
   0  21 -18   -1.44    0.93
   0 -21 -18   -1.07    1.26
   0 -21  18    0.28    1.23
   0  21  18   -0.08    1.61
   0 -22 -18    6.47    1.41
   0  22 -18    6.08    1.57
   0  22  18   11.72    1.94
   0 -22  18    3.83    1.43
   0  23  18   -0.50    1.17
   0 -23  18   -0.54    1.48
   0 -23 -18    0.75    1.22
   0  23 -18    0.36    1.37
   0  24  18   -2.13    1.54
   0 -24  18   -2.55    1.47
   0 -24 -18   -0.15    1.36
   0  24 -18   -0.55    1.40
   0 -25 -18   -0.21    1.42
   0 -25  18   -1.20    1.45
   0  25 -18   -0.78    1.43
   0  25  18   -1.76    1.68
   0  26  18   -1.78    1.75
   0 -26 -18    1.79    1.48
   0  26 -18    1.52    1.54
   0 -26  18    0.61    1.60
   0 -27 -18   -2.19    1.42
   0 -27  18   -2.15    1.56
   0  27 -18    2.30    1.57
   0  27  18   -0.94    1.79
   0  28 -18    2.24    1.59
   0 -28 -18    0.02    1.66
   0  28  18   -4.07    1.75
   0 -28  18   -0.78    2.00
   0   0 -19   -0.33    0.85
   0   0 -19   -0.36    0.66
   0   0  19   -0.84    0.61
   0   0 -19   -1.10    0.79
   0   1  19    1.33    0.95
   0  -1 -19    3.45    0.83
   0  -1 -19    2.52    0.93
   0  -1  19    1.43    0.88
   0   1 -19    3.01    0.77
   0   1 -19    1.76    0.92
   0   1 -19    2.47    1.01
   0  -1 -19    2.18    0.65
   0  -2 -19   -1.65    0.80
   0   2  19   -2.46    0.83
   0  -2  19   -0.65    0.76
   0   2 -19   -0.83    0.84
   0   2 -19   -1.19    0.76
   0   2 -19   -0.63    0.88
   0  -2 -19   -1.58    0.80
   0  -2 -19   -0.81    0.56
   0   3 -19    0.07    0.68
   0   3  19   -0.85    0.93
   0  -3 -19   -0.29    0.65
   0   3 -19   -1.09    0.76
   0  -3 -19    0.72    0.94
   0   3 -19    0.02    0.87
   0  -3 -19   -0.35    0.58
   0  -3  19   -1.16    0.68
   0  -4 -19    0.14    0.62
   0   4 -19   -0.20    0.68
   0   4 -19    0.61    0.78
   0  -4 -19    0.76    0.90
   0  -4 -19   -1.15    0.87
   0   4  19   -1.01    0.94
   0  -4  19   -2.26    0.76
   0  -5 -19    0.39    0.68
   0  -5 -19    1.76    0.95
   0   5 -19    0.39    0.78
   0   5 -19    0.21    0.95
   0  -5 -19   -0.35    0.62
   0  -5  19   -0.64    0.76
   0   5  19   -1.32    0.70
   0   6 -19   -0.30    0.75
   0  -6 -19   -0.08    0.75
   0   6  19   -2.75    0.70
   0   6 -19   -0.58    0.93
   0  -6 -19    0.00    0.90
   0  -6  19   -2.12    0.68
   0  -6 -19    0.41    0.73
   0  -7 -19    7.36    1.06
   0  -7 -19    5.58    0.97
   0   7  19    4.10    1.06
   0   7 -19    5.35    1.04
   0  -7  19    7.62    0.96
   0   7 -19    7.21    1.06
   0  -7 -19    7.71    1.23
   0  -8 -19   -0.60    0.95
   0   8  19   -0.89    0.81
   0  -8 -19   -0.67    0.93
   0  -8  19   -0.47    0.61
   0  -8 -19   -0.26    0.72
   0   8 -19   -0.30    0.71
   0   8 -19   -1.70    0.70
   0   9  19    0.96    1.18
   0  -9 -19    0.29    1.01
   0  -9  19   -1.06    0.57
   0   9 -19   -0.63    1.03
   0  -9 -19    0.13    0.99
   0   9 -19   -0.59    0.72
   0  10 -19   -0.10    1.06
   0 -10 -19    0.80    0.77
   0  10  19   -2.56    1.15
   0  10 -19   -0.28    0.72
   0 -10  19   -0.56    0.57
   0 -10 -19   -0.93    0.98
   0  11 -19    0.45    0.86
   0  11 -19    0.65    1.12
   0 -11 -19    0.18    0.96
   0  11  19    0.44    0.93
   0 -11  19    0.72    0.57
   0 -12 -19    0.89    0.99
   0  12 -19   -1.09    0.81
   0  12  19   -0.63    0.90
   0  12 -19   -1.15    1.08
   0  13 -19    7.79    1.12
   0 -13 -19    9.55    1.44
   0  13 -19    6.63    1.49
   0  13  19    8.24    1.61
   0  14 -19   -0.62    1.13
   0  14  19    0.82    1.01
   0  14 -19   -1.65    0.67
   0 -14 -19   -0.55    1.03
   0  15 -19    6.81    1.06
   0 -15 -19    7.67    1.40
   0  15  19    7.75    1.69
   0  15 -19    7.13    1.29
   0  16 -19   -0.51    0.78
   0 -16  19   -1.33    1.07
   0  16 -19   -0.63    1.20
   0 -16 -19    0.06    1.06
   0  16  19   -0.38    1.07
   0 -17 -19    2.63    1.20
   0  17  19   -1.49    1.51
   0  17 -19    0.29    1.28
   0 -17  19    1.31    1.10
   0  17 -19    1.38    0.81
   0  18 -19    1.39    0.83
   0  18  19    0.08    1.12
   0 -18  19   -0.77    1.26
   0 -18 -19   -1.36    1.20
   0  18 -19   -0.75    1.29
   0 -19 -19    4.81    1.30
   0  19 -19    2.35    0.93
   0 -19  19    2.77    1.37
   0  19  19    3.68    1.73
   0  19 -19    2.12    1.39
   0  20 -19   -0.15    0.80
   0  20 -19    1.60    1.38
   0 -20  19   -1.71    1.36
   0  20  19    0.61    1.60
   0 -20 -19    1.23    1.21
   0  21  19   -0.12    1.14
   0  21 -19    0.59    1.33
   0 -21 -19    3.15    1.30
   0 -21  19   -0.21    1.25
   0 -22  19   -0.89    1.28
   0  22  19    0.20    1.69
   0  22 -19    0.86    1.06
   0 -22 -19   -1.35    1.16
   0 -23  19   -4.52    1.37
   0  23  19    0.56    1.72
   0 -23 -19   -1.15    1.18
   0  23 -19   -0.90    1.33
   0 -24 -19   -0.15    1.23
   0  24 -19   -0.02    1.42
   0 -24  19   -2.33    1.51
   0  24  19    0.44    1.29
   0 -25  19    1.00    1.57
   0  25 -19    1.06    1.48
   0  25  19    1.88    1.44
   0 -25 -19    1.82    1.32
   0  26  19   -2.77    1.78
   0  26 -19    0.15    1.50
   0 -26 -19   -1.52    1.29
   0 -26  19   -1.31    1.56
   0  27  19   -3.06    1.86
   0 -27  19   -0.50    1.67
   0 -27 -19   -0.44    1.48
   0  27 -19    0.73    1.52
   0  28  19   -1.07    1.99
   0  28 -19   -0.25    1.52
   0   0 -20   39.97    2.98
   0   0  20   40.54    2.93
   0   0 -20   37.07    2.92
   0   0 -20   45.18    3.10
   0  -1 -20   -1.18    0.86
   0  -1 -20   -0.15    0.85
   0   1 -20   -0.20    0.97
   0   1 -20    0.41    0.88
   0   1 -20   -0.15    0.88
   0   1  20   -1.67    0.85
   0  -1  20    0.44    0.86
   0   2  20   16.57    1.74
   0   2 -20   14.78    1.62
   0  -2 -20   18.90    1.64
   0   2 -20   16.86    1.71
   0  -2  20   18.56    1.68
   0   2 -20   22.01    1.97
   0  -2 -20   19.05    1.64
   0  -3 -20   -0.20    0.94
   0  -3 -20   -0.70    0.93
   0   3  20   -1.30    0.93
   0  -3  20    0.21    0.79
   0   3 -20   -1.04    0.80
   0   3 -20   -0.53    0.67
   0   3 -20    0.24    0.73
   0   4 -20   30.47    2.34
   0  -4  20   29.75    2.33
   0   4 -20   28.82    2.37
   0  -4 -20   31.22    2.47
   0  -4 -20   32.38    2.21
   0  -4 -20   31.53    2.33
   0   4  20   30.00    2.35
   0  -5 -20    2.08    1.04
   0  -5  20   -0.12    0.69
   0  -5 -20   -0.29    0.62
   0  -5 -20   -0.53    0.90
   0   5 -20    0.21    1.00
   0   5  20   -0.63    0.75
   0   5 -20    0.17    0.80
   0  -6 -20    0.09    0.74
   0   6 -20    0.37    0.83
   0  -6 -20    1.07    0.93
   0   6 -20    0.86    0.79
   0  -6  20    0.85    0.78
   0   6  20   -1.46    1.08
   0   7 -20   -0.76    0.80
   0  -7 -20    0.09    0.96
   0   7 -20    0.78    1.07
   0  -7 -20    0.11    0.96
   0   7  20   -0.61    1.11
   0  -7  20   -0.01    0.63
   0  -8 -20   -0.73    0.73
   0   8 -20   -0.57    0.81
   0   8 -20    0.01    0.76
   0   8  20   -1.70    0.81
   0  -8 -20    0.87    1.02
   0  -8  20   -0.79    0.67
   0   9 -20   -0.29    0.76
   0  -9 -20   -1.70    0.96
   0   9 -20    0.08    0.78
   0  -9 -20   -1.22    0.98
   0  -9  20   -0.89    0.67
   0   9  20   -1.24    0.88
   0  10  20    5.10    1.19
   0  10 -20    8.17    1.46
   0 -10 -20    5.86    1.31
   0  10 -20    9.23    1.14
   0 -10  20    6.20    0.87
   0 -10 -20    8.08    1.20
   0 -11  20    0.07    0.60
   0 -11 -20   -0.30    1.05
   0  11 -20    0.04    1.13
   0  11 -20   -0.19    0.77
   0  11  20   -2.00    1.24
   0  12 -20   15.75    1.49
   0  12  20   13.80    1.92
   0 -12 -20   12.86    1.66
   0  12 -20   15.31    1.89
   0  13 -20    0.04    0.86
   0  13  20   -1.27    0.95
   0  13 -20   -0.50    0.87
   0 -13 -20    0.40    0.99
   0  14  20   37.63    3.28
   0 -14 -20   39.09    3.01
   0  14 -20   35.25    2.95
   0  14 -20   41.12    2.81
   0 -15 -20    0.46    1.14
   0  15 -20    1.11    0.77
   0  15  20   -1.18    1.04
   0  15 -20    0.79    1.27
   0  16 -20    7.69    1.62
   0 -16  20    7.22    1.53
   0  16  20    5.41    1.78
   0 -16 -20    9.07    1.51
   0  16 -20   10.10    1.23
   0  17  20   -0.67    1.08
   0  17 -20   -0.84    0.80
   0 -17 -20   -2.35    1.10
   0  17 -20    0.20    1.33
   0 -17  20   -1.03    1.05
   0 -18  20    8.28    1.85
   0 -18 -20   12.52    1.70
   0  18  20    9.10    1.98
   0  18 -20   11.12    1.30
   0  18 -20    7.44    1.72
   0 -19  20   -1.30    1.18
   0  19  20    0.44    1.20
   0  19 -20   -1.73    0.82
   0 -19 -20   -1.16    1.17
   0  19 -20   -0.68    1.32
   0  20 -20    0.52    1.02
   0  20 -20   -0.52    0.86
   0  20  20    1.74    1.63
   0 -20 -20   -1.72    1.39
   0 -20  20   -0.66    1.44
   0 -21  20   -4.28    1.12
   0  21  20   -0.41    1.63
   0 -21 -20   -0.51    1.23
   0  21 -20    0.49    1.40
   0 -22 -20    0.92    1.32
   0  22  20    1.05    1.32
   0  22 -20    3.90    1.54
   0 -22  20    1.27    1.36
   0 -23  20   -2.67    1.48
   0 -23 -20   -0.68    1.25
   0  23  20   -0.60    1.72
   0  23 -20    0.37    1.48
   0 -24  20    0.29    1.63
   0  24 -20    1.89    1.49
   0  24  20    1.45    1.89
   0 -24 -20    2.81    1.40
   0  25 -20   -1.21    1.43
   0 -25 -20   -0.87    1.31
   0  25  20    1.10    1.92
   0 -25  20   -2.19    1.50
   0 -26  20    2.43    1.70
   0  26 -20    5.63    1.78
   0  26  20    4.63    1.66
   0 -26 -20    3.82    1.70
   0 -27 -20   -0.32    1.60
   0  27 -20    2.39    1.67
   0  27  20    0.87    2.03
   0   0 -21    0.71    0.73
   0   0 -21   -0.67    0.71
   0   0  21   -1.89    0.85
   0   1  21   21.64    1.87
   0   1 -21   25.81    2.24
   0  -1 -21   21.36    1.99
   0  -1 -21   25.09    2.12
   0   1 -21   22.93    2.04
   0  -1  21   24.29    2.01
   0   1 -21   19.04    2.00
   0  -2 -21   -0.59    0.92
   0   2  21    0.67    1.02
   0   2 -21   -0.55    0.98
   0  -2 -21    1.57    1.01
   0  -2  21   -0.05    0.84
   0   2 -21    0.12    0.93
   0   2 -21    0.27    0.96
   0   3 -21    3.80    1.19
   0   3  21    2.99    1.11
   0  -3 -21    2.70    0.89
   0   3 -21    2.09    0.98
   0  -3 -21    5.11    1.14
   0  -3  21    3.43    0.93
   0  -4  21   -0.72    0.75
   0   4 -21    0.05    0.77
   0  -4 -21    0.44    0.98
   0  -4 -21    0.86    1.00
   0   4 -21   -0.76    0.61
   0   4  21   -0.83    0.75
   0  -5  21    0.84    0.90
   0   5  21    2.40    1.16
   0  -5 -21    0.37    1.05
   0   5 -21    2.72    1.15
   0  -5 -21    2.68    1.07
   0   5 -21    1.90    0.94
   0   6 -21    0.34    0.80
   0   6 -21   -1.09    0.83
   0  -6  21    1.15    0.85
   0   6  21   -0.93    1.13
   0  -6 -21    0.00    0.73
   0  -6 -21   -0.04    1.02
   0   7 -21    2.58    1.20
   0  -7 -21    2.09    1.11
   0  -7 -21    1.40    0.81
   0   7  21    2.78    1.25
   0   7 -21    2.41    0.93
   0  -7  21    1.04    0.85
   0  -8  21   -0.91    0.76
   0   8 -21   -0.86    0.82
   0   8 -21    0.05    1.08
   0  -8 -21   -2.17    0.97
   0   8  21    1.17    1.25
   0  -8 -21   -0.07    0.77
   0   9 -21   17.38    1.89
   0   9  21   17.41    2.08
   0  -9  21   18.16    1.64
   0  -9 -21   18.40    1.95
   0  -9 -21   19.01    1.95
   0   9 -21   21.67    1.78
   0 -10  21   -0.51    0.65
   0 -10 -21    0.83    0.85
   0 -10 -21    0.44    1.09
   0  10 -21    0.96    0.85
   0  10  21   -0.53    0.92
   0  10 -21    0.89    0.89
   0 -11 -21    0.17    1.06
   0 -11  21    0.43    0.65
   0  11 -21    0.39    0.97
   0  11  21    0.12    0.95
   0  11 -21   -0.39    0.84
   0  12  21   -2.52    1.29
   0  12 -21    0.58    0.92
   0  12 -21   -0.59    0.82
   0 -12 -21   -0.20    1.09
   0  13 -21    0.32    1.21
   0 -13 -21    1.24    1.20
   0  13  21    3.16    1.51
   0  13 -21   -0.14    0.79
   0  14  21    0.38    1.07
   0  14 -21   -0.94    0.86
   0  14 -21   -2.70    1.16
   0 -14 -21   -0.30    1.07
   0 -15 -21    1.88    1.15
   0  15 -21    3.17    0.87
   0  15 -21    0.07    1.32
   0  15  21    2.65    1.58
   0  16  21    0.59    1.18
   0  16 -21   -0.42    0.96
   0  16 -21   -1.17    0.86
   0 -16 -21    0.46    1.11
   0 -16  21   -2.04    1.10
   0 -17  21    1.86    1.40
   0  17 -21    3.11    0.89
   0  17 -21    2.41    1.49
   0 -17 -21    3.22    1.30
   0  17  21    3.00    1.70
   0  18 -21   -1.29    0.85
   0  18  21   -2.20    1.08
   0 -18  21   -2.59    1.30
   0  18 -21   -0.32    1.00
   0 -18 -21    1.08    1.42
   0  19 -21   12.77    1.43
   0  19  21   10.75    2.09
   0 -19 -21   13.91    1.89
   0  19 -21   10.94    1.89
   0 -19  21    8.54    1.70
   0 -20  21   -3.40    1.42
   0  20 -21   -2.58    1.32
   0 -20 -21   -1.62    1.24
   0  20  21   -0.18    1.16
   0  20 -21   -0.60    1.38
   0  21 -21    1.03    1.10
   0 -21  21   -0.92    1.28
   0 -21 -21   -2.38    1.25
   0  21  21    0.03    1.68
   0 -22  21   -3.33    1.28
   0 -22 -21   -0.74    1.52
   0  22  21   -1.62    1.72
   0  22 -21   -1.33    1.42
   0  23  21    4.51    1.57
   0 -23 -21    6.82    1.82
   0  23 -21    6.62    1.74
   0 -23  21    5.50    1.80
   0 -24  21   -2.70    1.51
   0  24  21   -0.65    1.91
   0 -24 -21   -1.73    1.56
   0  24 -21    0.97    1.58
   0  25  21    0.30    2.05
   0  25 -21    0.06    1.56
   0 -25 -21   -3.47    1.56
   0 -25  21   -1.61    1.62
   0  26 -21   -0.33    1.59
   0 -26 -21   -3.20    1.58
   0  26  21    0.27    1.98
   0   0 -22   73.92    4.73
   0   0 -22   59.65    4.60
   0   0  22   76.24    4.67
   0  -1  22    0.64    0.91
   0  -1 -22    0.57    0.98
   0   1 -22    1.83    1.00
   0   1  22   -0.49    0.96
   0  -1 -22    0.57    0.94
   0   1 -22    0.33    0.80
   0   1 -22   -1.37    0.95
   0   2 -22    5.50    1.25
   0   2 -22    6.64    1.37
   0  -2  22    5.69    1.10
   0  -2 -22    7.58    1.11
   0   2 -22    6.20    1.22
   0   2  22    4.27    1.23
   0  -2 -22    6.14    1.27
   0   3 -22   -0.22    1.08
   0   3  22    0.01    0.79
   0   3 -22    0.32    0.70
   0  -3 -22   -0.64    0.95
   0  -3 -22   -0.59    0.94
   0  -3  22    0.61    0.84
   0   4  22    6.64    1.35
   0   4 -22    5.27    0.98
   0  -4 -22    4.11    1.22
   0   4 -22    4.19    1.06
   0  -4  22    4.29    1.00
   0  -4 -22    6.03    1.28
   0  -5  22   -0.86    0.90
   0   5 -22   -0.56    0.86
   0   5 -22    1.14    1.13
   0  -5 -22    0.06    1.02
   0   5  22    0.71    1.19
   0  -5 -22    0.22    0.79
   0   6  22    1.24    1.21
   0   6 -22   -0.36    0.81
   0  -6  22    0.78    0.77
   0   6 -22    0.97    0.90
   0  -6 -22   -0.72    1.00
   0  -6 -22    1.98    1.14
   0  -7  22   -1.59    0.77
   0   7 -22   -0.47    0.87
   0  -7 -22   -0.64    1.03
   0   7 -22   -0.96    0.80
   0  -7 -22   -0.45    1.04
   0   7  22   -0.91    1.18
   0  -8  22    4.45    0.98
   0   8 -22    5.23    1.39
   0  -8 -22    7.88    1.40
   0  -8 -22    4.11    1.24
   0   8 -22    7.36    1.14
   0   8  22    6.48    1.50
   0   9  22   -2.71    1.22
   0   9 -22   -0.38    0.83
   0  -9 -22   -1.60    1.10
   0  -9  22   -0.51    0.75
   0  -9 -22   -0.79    1.04
   0   9 -22   -2.05    1.09
   0  10  22   11.71    1.82
   0 -10 -22   11.93    1.49
   0  10 -22    9.08    1.34
   0 -10  22    9.85    1.16
   0  10 -22   15.04    1.81
   0 -10 -22   10.71    1.63
   0  11 -22    0.44    0.91
   0  11  22    0.03    1.36
   0  11 -22    0.54    1.21
   0 -11 -22   -1.29    1.11
   0  12 -22   15.82    1.55
   0  12 -22   13.13    1.89
   0  12  22   13.16    1.75
   0 -12 -22   11.18    1.73
   0 -13 -22   -0.72    1.15
   0  13  22    0.00    1.44
   0  13 -22   -0.17    1.26
   0  13 -22   -1.23    0.95
   0 -14 -22    8.41    1.58
   0  14  22    9.22    1.87
   0  14 -22   14.62    1.88
   0  14 -22    9.51    1.27
   0  15 -22   -0.38    0.95
   0  15 -22   -0.07    0.93
   0  15  22    0.15    1.14
   0 -15 -22   -0.31    1.22
   0  16  22    2.23    1.65
   0  16 -22    0.98    1.46
   0 -16 -22    1.15    1.26
   0  16 -22    2.55    0.90
   0 -17 -22    0.14    1.21
   0  17  22    0.91    1.20
   0 -17  22   -2.34    1.23
   0  17 -22   -0.81    0.88
   0  17 -22   -0.49    1.00
   0 -18 -22   19.65    2.20
   0  18  22   23.80    2.67
   0  18 -22   21.46    2.45
   0  18 -22   23.76    1.99
   0 -18  22   17.16    2.34
   0  19  22    1.01    1.25
   0 -19  22   -2.05    1.26
   0  19 -22    0.56    1.06
   0  19 -22    0.52    0.88
   0 -19 -22   -1.23    1.36
   0 -20  22   -2.65    1.39
   0  20  22    2.00    1.79
   0  20 -22    0.43    1.48
   0 -20 -22   -0.35    1.23
   0 -21  22   -2.94    1.32
   0 -21 -22   -0.40    1.25
   0  21 -22   -0.11    1.49
   0  21  22    0.18    1.35
   0  22 -22    1.27    1.52
   0  22  22   -0.36    1.85
   0 -22 -22    2.57    1.38
   0 -22  22   -2.24    1.30
   0  23  22   -3.90    1.83
   0 -23  22   -0.69    1.60
   0  23 -22    1.17    1.16
   0 -23 -22    1.87    1.33
   0  24 -22    2.72    1.62
   0  24  22   -3.02    1.34
   0 -24 -22    0.92    1.33
   0 -24  22   -3.20    1.54
   0 -25 -22   -1.53    1.32
   0  25 -22    0.12    1.57
   0  25  22   -1.95    1.95
   0  26 -22    0.08    1.60
   0  26  22    2.81    2.12
   0 -26 -22    0.77    1.28
   0   0  23   -0.62    1.00
   0   0 -23   -1.30    0.93
   0   0 -23   -2.02    0.99
   0   1 -23    9.63    1.36
   0  -1 -23    9.47    1.48
   0   1  23   12.27    1.50
   0  -1  23    7.83    1.33
   0   1 -23   10.63    1.42
   0  -1 -23    9.46    1.47
   0   1 -23   11.62    1.44
   0   2  23   -0.16    1.06
   0  -2  23   -0.80    1.04
   0   2 -23    0.12    1.10
   0  -2 -23   -1.23    1.03
   0   2 -23    0.49    0.73
   0   2 -23   -0.87    1.04
   0  -2 -23    0.49    1.07
   0  -3 -23   -0.42    0.78
   0  -3  23   -0.87    1.05
   0   3 -23    1.45    0.81
   0   3  23   -0.32    1.09
   0  -3 -23   -0.36    0.81
   0   3 -23    2.37    1.22
   0  -4 -23    0.28    1.07
   0   4 -23   -0.88    0.79
   0   4 -23   -0.56    0.93
   0  -4 -23   -1.09    1.03
   0  -4  23   -1.15    0.87
   0   4  23   -0.64    1.18
   0  -5 -23    6.75    1.36
   0   5  23    3.76    1.39
   0   5 -23    7.66    1.28
   0   5 -23    5.19    1.41
   0  -5  23    6.71    1.12
   0  -5 -23    7.26    1.40
   0   6  23   -2.08    0.86
   0  -6 -23    0.03    1.11
   0   6 -23   -0.50    1.14
   0  -6  23   -2.12    0.77
   0  -6 -23    0.42    1.11
   0   6 -23   -0.46    0.91
   0  -7 -23   -1.21    1.09
   0   7 -23    1.13    0.95
   0   7  23    0.62    1.00
   0  -7 -23    0.22    0.85
   0  -7  23    0.14    0.88
   0   7 -23    1.54    0.97
   0  -8  23   -0.53    0.79
   0   8  23    0.17    0.96
   0  -8 -23   -0.56    1.16
   0  -8 -23   -1.17    1.12
   0   8 -23   -1.95    1.15
   0   8 -23    0.99    0.96
   0   9 -23   23.55    2.28
   0  -9 -23   17.89    2.03
   0   9 -23   21.90    1.89
   0  -9  23   20.37    1.72
   0  -9 -23   13.91    1.92
   0   9  23   16.61    1.93
   0 -10 -23   -1.33    1.13
   0 -10 -23   -0.03    1.15
   0  10 -23    3.12    1.36
   0 -10  23    0.34    0.78
   0  10  23   -0.25    1.34
   0  10 -23   -0.49    0.92
   0  11 -23    0.92    1.29
   0 -11 -23    0.01    1.26
   0  11 -23   -0.37    0.87
   0  11  23   -0.74    1.38
   0  12  23    0.74    1.47
   0 -12 -23   -0.15    1.21
   0  12 -23   -1.14    0.82
   0  12 -23    1.28    1.34
   0 -13 -23    1.23    1.24
   0  13 -23    1.08    0.90
   0  13 -23   -0.49    0.93
   0  13  23    0.13    1.14
   0 -14 -23   -1.64    1.23
   0  14 -23   -0.69    0.98
   0  14 -23   -0.32    0.99
   0  14  23   -3.39    1.53
   0  15 -23    1.71    0.95
   0 -15 -23    1.81    1.36
   0  15 -23    1.70    1.48
   0  15  23    1.50    1.68
   0  16 -23   -0.65    0.94
   0  16  23   -1.48    1.13
   0  16 -23   -0.44    1.38
   0 -16 -23   -2.06    1.28
   0 -17 -23   10.78    1.92
   0  17 -23   11.94    1.44
   0 -17  23    6.73    1.87
   0  17  23    7.17    2.01
   0  17 -23   14.00    1.99
   0  18  23   -0.66    1.17
   0  18 -23    2.37    1.52
   0 -18  23    0.56    1.25
   0 -18 -23   -0.02    1.36
   0  18 -23   -0.07    0.93
   0  19 -23    1.99    1.53
   0  19  23    2.02    1.80
   0 -19 -23    1.09    1.44
   0  19 -23    1.67    0.90
   0 -19  23   -0.65    1.59
   0 -20  23   -2.22    1.23
   0 -20 -23   -1.23    1.55
   0  20  23    0.30    1.32
   0  20 -23   -0.43    1.10
   0 -21 -23    0.96    1.57
   0  21  23    1.98    1.91
   0  21 -23   -0.04    1.56
   0 -21  23   -0.14    1.42
   0  22 -23   -0.10    1.60
   0 -22 -23    0.91    1.31
   0  22  23   -2.99    1.83
   0 -22  23   -3.06    1.52
   0 -23  23   -1.77    1.59
   0  23 -23   -0.21    1.57
   0  23  23   -4.05    1.83
   0 -23 -23   -0.89    1.28
   0  24  23   -2.41    2.08
   0 -24 -23   -2.05    1.34
   0 -24  23   -1.91    1.71
   0  24 -23    0.68    1.62
   0  25 -23   -0.67    1.58
   0 -25 -23    2.09    1.41
   0  25  23   -0.27    2.11
   0   0  24   -0.52    1.02
   0   0 -24   -0.60    1.07
   0   0 -24    0.58    0.85
   0  -1  24    0.88    0.98
   0   1 -24    0.84    0.74
   0  -1 -24    0.50    1.13
   0   1 -24   -1.01    1.08
   0   1  24   -0.32    1.09
   0  -1 -24   -1.46    1.03
   0  -2  24    1.65    1.05
   0   2  24    1.82    0.90
   0   2 -24    0.84    0.84
   0  -2 -24    1.05    1.16
   0  -2 -24    1.46    1.17
   0   2 -24    1.11    0.94
   0  -3 -24    1.59    1.15
   0   3 -24   -0.06    0.98
   0  -3  24   -0.17    0.95
   0   3 -24    1.77    1.27
   0  -3 -24    1.00    0.95
   0   3  24   -0.58    1.18
   0   4 -24    6.45    1.29
   0  -4  24    4.51    1.33
   0   4 -24    9.08    1.40
   0   4  24    8.05    1.52
   0  -4 -24    9.28    1.49
   0  -4 -24    6.70    1.43
   0  -5 -24    0.12    0.85
   0  -5 -24   -0.53    1.16
   0   5 -24   -0.14    1.22
   0  -5  24   -3.00    0.87
   0   5  24   -0.34    0.94
   0   5 -24    0.20    1.00
   0   6 -24    0.58    1.26
   0   6 -24    2.32    0.84
   0   6  24    0.59    1.01
   0  -6 -24    2.04    1.22
   0  -6 -24    2.39    1.26
   0  -6  24   -0.08    1.03
   0  -7 -24   -2.97    1.10
   0  -7  24   -1.57    0.94
   0   7 -24   -0.04    0.97
   0   7  24    0.42    1.04
   0   7 -24   -1.99    0.84
   0  -7 -24   -2.43    1.07
   0   8 -24    1.59    1.04
   0  -8  24    1.44    0.96
   0   8  24    0.54    1.08
   0  -8 -24    0.77    1.23
   0  -8 -24    3.20    1.33
   0   8 -24    1.87    1.04
   0  -9 -24   -1.71    1.20
   0  -9 -24   -0.32    0.90
   0   9  24    0.11    1.05
   0   9 -24   -0.93    0.95
   0  -9  24   -0.76    0.82
   0   9 -24   -0.11    1.27
   0  10  24   -1.17    0.97
   0  10 -24   -0.01    1.31
   0 -10 -24   -0.99    1.19
   0 -10 -24   -0.24    1.22
   0  10 -24   -0.19    0.95
   0 -11 -24    0.03    1.20
   0  11  24   -1.41    1.03
   0  11 -24   -0.52    0.94
   0  11 -24   -0.84    1.26
   0  12  24    6.19    1.81
   0 -12 -24    6.10    1.53
   0  12 -24    8.76    1.31
   0  12 -24    8.72    1.46
   0  13 -24   -0.98    1.03
   0  13 -24    0.46    1.04
   0  13  24   -2.92    1.55
   0 -13 -24   -1.97    1.24
   0  14 -24    7.86    1.76
   0 -14 -24    8.26    1.68
   0  14 -24    8.95    1.28
   0  14  24    4.49    1.52
   0 -15 -24   -0.81    1.29
   0  15 -24   -0.74    1.39
   0  15 -24   -1.41    0.99
   0  15  24   -1.10    1.61
   0  16  24    1.35    1.78
   0  16 -24    2.05    1.17
   0  16 -24   -0.03    1.00
   0 -16 -24   -0.86    1.34
   0  17 -24    1.13    1.53
   0 -17  24   -4.46    1.19
   0 -17 -24   -0.37    1.33
   0  17 -24    0.51    0.88
   0  17  24    1.10    1.27
   0  18 -24    4.47    1.36
   0  18 -24    3.68    1.12
   0  18  24    0.00    1.90
   0 -18  24    2.23    1.51
   0 -18 -24    5.31    1.58
   0  19 -24   -1.00    1.47
   0  19  24    0.74    1.34
   0 -19 -24   -0.64    1.40
   0 -19  24   -3.71    1.42
   0  20  24    5.25    2.06
   0  20 -24    5.64    1.81
   0 -20  24    3.98    1.55
   0 -20 -24    3.56    1.62
   0 -21  24   -3.45    1.54
   0  21  24    0.60    1.41
   0  21 -24    0.68    1.23
   0 -21 -24   -0.10    1.45
   0  22 -24    4.63    1.77
   0  22  24   -0.93    1.99
   0 -22 -24    2.92    1.79
   0 -22  24    0.83    1.70
   0  23 -24   -0.12    1.65
   0  23  24   -5.83    2.02
   0 -23 -24   -2.40    1.72
   0 -23  24   -1.05    1.48
   0  24  24   -0.64    1.53
   0  24 -24    2.20    1.79
   0 -24 -24    4.99    1.96
   0   0  25   -1.47    1.03
   0   0 -25    1.45    1.18
   0   0 -25   -1.61    1.09
   0  -1 -25    1.22    1.18
   0   1  25    2.39    1.22
   0  -1 -25   -0.26    1.19
   0   1 -25    0.98    1.20
   0  -1  25    1.23    1.12
   0   1 -25    1.62    1.17
   0  -2 -25    0.62    0.88
   0   2 -25   -0.12    0.88
   0   2 -25    0.01    1.03
   0  -2  25   -0.40    1.04
   0   2  25   -0.63    0.85
   0  -2 -25   -1.12    1.08
   0  -3  25   -0.13    1.03
   0   3  25    0.27    1.23
   0  -3 -25    0.16    1.23
   0   3 -25    1.33    1.29
   0   3 -25   -0.08    1.11
   0  -3 -25   -0.47    0.85
   0  -4  25   -1.09    1.13
   0  -4 -25   -0.41    1.20
   0   4 -25    0.17    1.07
   0   4  25   -0.02    1.24
   0  -4 -25    1.82    1.24
   0   4 -25    0.52    0.98
   0  -5  25    2.73    1.06
   0   5 -25    1.69    1.35
   0   5  25    2.85    1.07
   0  -5 -25    2.37    1.30
   0   5 -25    2.52    1.15
   0  -5 -25    0.92    1.30
   0   6 -25   -0.49    1.03
   0   6 -25   -2.46    1.18
   0  -6 -25   -1.43    1.18
   0   6  25   -3.15    1.24
   0  -6  25   -3.52    1.01
   0  -6 -25   -1.76    1.16
   0   7 -25    1.31    1.08
   0  -7  25   -2.78    0.92
   0   7 -25    0.16    0.99
   0  -7 -25    0.08    1.23
   0  -7 -25   -1.01    1.17
   0   7  25   -2.41    1.38
   0   8 -25   -0.61    0.95
   0   8  25   -2.23    1.38
   0  -8 -25   -0.69    1.24
   0  -8  25   -0.38    0.92
   0  -8 -25   -1.41    0.88
   0   8 -25   -1.88    1.00
   0  -9 -25   -1.30    1.21
   0  -9  25   -1.07    1.07
   0   9 -25    0.08    0.99
   0  -9 -25   -1.03    1.27
   0   9 -25   -0.01    1.01
   0   9  25   -0.81    1.47
   0  10 -25   -0.58    0.97
   0 -10 -25   -0.75    1.30
   0  10 -25    0.15    1.01
   0 -10 -25   -1.10    1.23
   0  10  25   -1.11    1.45
   0  11 -25    0.15    0.99
   0  11  25    0.96    1.22
   0  11 -25    2.13    1.11
   0 -11 -25    0.75    1.27
   0 -12 -25    0.56    1.28
   0  12 -25   -2.40    1.08
   0  12 -25   -0.71    1.00
   0  12  25   -1.41    1.13
   0 -13 -25   -0.08    1.31
   0  13 -25   -1.28    0.96
   0  13  25   -2.20    1.61
   0  13 -25    1.25    1.44
   0  14  25   -3.39    1.58
   0  14 -25   -2.11    1.05
   0 -14 -25   -3.72    1.26
   0  14 -25   -1.57    1.38
   0  15 -25    0.37    1.11
   0  15  25   -1.45    1.15
   0  15 -25    0.23    0.91
   0 -15 -25   -2.20    1.35
   0  16 -25   -0.88    1.43
   0  16 -25    0.50    0.91
   0  16  25   -1.76    1.68
   0 -16 -25   -1.30    1.32
   0 -17  25   -1.40    1.37
   0  17 -25    1.22    1.53
   0 -17 -25    1.65    1.51
   0  17 -25    2.21    1.12
   0  17  25   -4.55    1.79
   0  18 -25    1.41    1.57
   0 -18  25   -3.90    1.54
   0  18 -25   -1.25    1.01
   0  18  25   -0.72    1.39
   0 -18 -25    0.31    1.38
   0 -19  25    1.73    1.38
   0  19  25   -1.21    1.87
   0 -19 -25    3.88    1.54
   0  19 -25   -0.40    1.17
   0  20  25    1.39    1.47
   0 -20  25    0.25    1.61
   0  20 -25   -0.94    1.64
   0 -20 -25   -2.18    1.42
   0 -21 -25    1.10    1.59
   0  21  25    1.07    2.01
   0  21 -25   -1.59    1.59
   0 -21  25   -1.19    1.44
   0 -22 -25   -0.72    1.55
   0  22  25   -5.41    1.44
   0  22 -25   -0.13    1.25
   0 -22  25   -1.58    1.43
   0  23  25   -0.39    2.17
   0 -23 -25    0.92    1.58
   0  23 -25   -1.89    1.60
   0   0  26   50.84    3.91
   0   0 -26   55.08    4.06
   0   0 -26   58.75    4.02
   0  -1 -26    1.24    1.25
   0  -1 -26    0.80    1.26
   0  -1  26   -0.56    1.12
   0   1 -26    0.63    1.21
   0   1 -26   -0.88    1.16
   0   1  26   -1.16    1.21
   0   2  26    1.40    1.28
   0  -2 -26   -1.43    1.16
   0   2 -26   -0.35    1.11
   0  -2  26   -0.13    1.11
   0  -2 -26   -1.31    1.18
   0   3 -26   -2.14    1.20
   0  -3 -26   -1.48    1.19
   0   3 -26   -1.73    1.04
   0  -3 -26    0.86    1.23
   0  -3  26   -0.99    1.05
   0   3  26   -0.96    1.25
   0   4  26    1.97    1.02
   0   4 -26    1.36    1.19
   0  -4 -26    2.63    1.32
   0   4 -26    0.11    0.98
   0  -4  26   -0.33    1.01
   0  -4 -26   -0.31    1.25
   0  -5  26   -3.55    1.11
   0   5 -26    0.32    1.07
   0  -5 -26   -0.48    0.92
   0  -5 -26   -0.19    1.26
   0   5 -26    0.54    1.38
   0   5  26   -1.22    1.29
   0   6 -26    0.48    1.40
   0   6  26    2.36    1.50
   0  -6 -26    2.63    1.07
   0  -6  26    0.33    0.98
   0  -6 -26    2.78    1.33
   0   6 -26    1.66    1.16
   0   7  26   -1.01    1.38
   0  -7 -26   -2.14    1.24
   0  -7  26   -1.44    0.88
   0   7 -26   -0.26    1.13
   0  -7 -26   -0.72    1.28
   0   7 -26   -1.14    0.98
   0  -8 -26    5.97    1.56
   0   8  26    3.15    1.60
   0  -8 -26    6.49    1.61
   0   8 -26    8.58    1.44
   0   8 -26    7.07    1.40
   0  -8  26    3.56    1.16
   0   9  26    3.39    1.58
   0  -9 -26   -1.31    1.30
   0  -9 -26   -1.29    1.32
   0   9 -26    0.31    1.05
   0   9 -26   -0.10    1.08
   0  10 -26   32.71    2.71
   0 -10 -26   30.93    2.69
   0  10 -26   34.32    2.86
   0 -10 -26   30.92    3.00
   0  10  26   33.64    3.17
   0 -11 -26   -1.95    1.30
   0  11 -26   -1.43    1.02
   0  11  26   -0.98    1.65
   0  11 -26    0.47    1.07
   0  12 -26   -0.82    1.40
   0  12  26   -2.87    1.58
   0  12 -26   -0.13    1.06
   0 -12 -26   -3.51    1.26
   0 -13 -26   -1.06    1.32
   0  13  26   -0.96    1.18
   0  13 -26   -1.23    0.96
   0  13 -26   -0.91    1.44
   0  14  26   -1.27    1.66
   0  14 -26    3.23    1.59
   0  14 -26    0.54    1.06
   0 -14 -26    2.15    1.38
   0  15 -26   -1.48    1.10
   0  15  26   -0.76    1.71
   0 -15 -26   -1.31    1.33
   0  15 -26    0.19    1.12
   0 -16 -26   -1.52    1.28
   0  16 -26    0.34    1.12
   0  16 -26    0.23    1.56
   0  16  26    0.55    1.40
   0 -17 -26   -0.33    1.48
   0  17 -26   -0.33    0.95
   0  17  26   -3.26    1.75
   0 -17  26   -0.94    1.43
   0  17 -26   -0.52    1.12
   0 -18  26    2.62    1.63
   0 -18 -26    5.15    1.68
   0  18  26    5.11    2.19
   0  18 -26    5.61    1.86
   0 -19  26   -0.27    1.51
   0 -19 -26   -1.75    1.70
   0  19 -26   -0.77    1.60
   0  19  26   -1.64    1.41
   0 -20  26    0.28    1.55
   0 -20 -26    1.64    1.60
   0  20 -26    0.51    1.70
   0  20  26   -0.95    2.03
   0 -21 -26   -0.04    1.56
   0 -21  26    0.38    1.43
   0  21  26   -1.00    1.51
   0  21 -26   -0.19    1.72
   0  22  26   -2.40    2.11
   0 -22 -26   -0.93    1.59
   0  22 -26   -1.00    1.65
   0   0 -27    0.14    1.26
   0   0  27   -0.81    1.18
   0   0 -27   -1.42    1.20
   0   1  27   -1.81    1.20
   0  -1 -27    2.78    1.33
   0   1 -27   -0.26    1.28
   0  -1  27    1.24    1.25
   0  -1 -27    2.58    1.30
   0  -2 -27   -0.47    1.22
   0   2 -27   -0.54    1.25
   0  -2  27   -0.54    1.15
   0   2  27    0.55    1.33
   0  -2 -27   -0.31    1.26
   0  -3 -27   -0.87    1.26
   0   3 -27    0.26    1.15
   0  -3  27   -0.22    1.13
   0   3  27    1.29    1.36
   0  -3 -27    0.30    1.25
   0   3 -27   -0.92    0.92
   0   4 -27   -0.44    1.05
   0  -4 -27   -2.20    1.23
   0   4  27    1.84    1.38
   0   4 -27   -0.52    1.35
   0  -4  27   -0.34    1.08
   0  -4 -27    0.95    1.29
   0   5 -27    2.50    1.50
   0   5  27    2.61    1.47
   0  -5 -27   -2.11    1.22
   0   5 -27    0.25    1.19
   0  -5  27    2.94    1.25
   0  -5 -27    3.66    1.45
   0   6 -27   -0.43    1.34
   0  -6  27   -1.39    0.94
   0  -6 -27   -0.30    1.30
   0   6 -27   -0.36    1.12
   0  -6 -27   -0.13    1.34
   0   6  27   -1.79    1.38
   0  -7 -27   -0.73    1.31
   0   7 -27    0.43    1.16
   0   7  27   -1.42    1.42
   0   7 -27    1.05    1.08
   0  -7 -27   -1.31    1.25
   0  -7  27   -0.96    1.06
   0  -8 -27   -0.84    1.34
   0   8  27   -1.19    1.49
   0   8 -27   -1.20    1.16
   0  -8 -27    0.08    1.36
   0   8 -27    0.84    1.10
   0  -9 -27    1.37    1.44
   0  -9 -27    3.65    1.21
   0   9  27    3.66    1.65
   0   9 -27    0.73    1.11
   0   9 -27    1.72    1.22
   0  10 -27    1.07    1.12
   0  10 -27   -0.31    1.15
   0 -10 -27   -0.48    1.34
   0  10  27   -0.55    1.57
   0  11 -27    1.51    1.32
   0  11  27   -2.40    1.54
   0  11 -27   -1.28    1.37
   0 -11 -27   -2.42    1.28
   0  12 -27   -1.70    1.05
   0  12  27   -2.02    1.68
   0  12 -27    1.39    1.57
   0 -12 -27    0.53    1.49
   0 -13 -27   -0.73    1.46
   0  13  27   -1.08    1.73
   0  13 -27    0.32    1.55
   0  13 -27   -0.15    1.26
   0  14 -27    0.35    1.16
   0  14 -27   -0.90    1.04
   0  14  27   -0.24    1.32
   0 -14 -27   -1.81    1.39
   0 -15 -27    0.60    1.47
   0  15 -27   -1.24    1.04
   0  15  27    4.34    1.91
   0  15 -27    2.72    1.68
   0  16  27   -2.06    1.84
   0  16 -27    1.49    1.57
   0 -16 -27    0.20    1.40
   0  16 -27   -0.57    1.16
   0  17 -27   -0.91    1.49
   0 -17 -27   -0.14    1.39
   0  17  27   -0.34    1.38
   0  17 -27   -1.55    1.14
   0  18  27   -0.84    1.93
   0  18 -27   -2.23    1.57
   0 -18  27   -2.30    1.64
   0 -18 -27   -0.19    1.45
   0  19  27   -2.88    1.95
   0 -19  27    1.61    1.37
   0  19 -27    1.78    1.82
   0 -19 -27   -0.01    1.46
   0 -20  27   -3.85    1.70
   0 -20 -27   -2.12    1.73
   0  20  27   -0.43    1.52
   0  20 -27   -0.64    1.29
   0 -21 -27   -0.92    1.59
   0  21  27   -0.83    2.18
   0  21 -27    1.35    1.80
   0   0 -28   11.32    1.59
   0   0  28   10.66    1.71
   0   0 -28   11.37    1.79
   0   1 -28   -2.35    0.92
   0  -1 -28   -0.80    0.94
   0  -1  28    2.13    1.33
   0  -1 -28   -0.70    1.27
   0   1  28    0.19    1.26
   0   2  28   -0.77    1.34
   0  -2 -28    1.28    1.07
   0   2 -28    1.27    1.36
   0  -2 -28    1.57    1.35
   0  -2  28   -0.03    1.22
   0   3 -28   -1.89    1.25
   0  -3 -28   -0.59    0.96
   0  -3 -28   -1.31    1.25
   0  -3  28   -0.84    1.09
   0   3  28    0.04    1.35
   0   4 -28    5.07    1.65
   0   4 -28    6.24    1.43
   0  -4 -28    3.32    1.18
   0  -4 -28    5.06    1.48
   0  -4  28    6.61    1.34
   0   4  28    5.78    1.61
   0  -5 -28    0.82    1.35
   0   5 -28    0.26    1.11
   0   5  28    0.52    1.49
   0  -5  28   -2.09    1.17
   0  -5 -28   -0.80    0.95
   0   5 -28   -0.28    1.42
   0  -6 -28    5.96    1.58
   0  -6 -28    6.47    1.34
   0   6 -28    3.92    1.61
   0   6  28    1.67    1.59
   0   6 -28    7.04    1.38
   0  -6  28    3.55    1.15
   0  -7 -28   -1.13    1.40
   0   7 -28    0.62    1.11
   0   7  28   -1.13    1.08
   0  -7 -28   -0.16    1.06
   0  -7  28   -0.45    1.40
   0   7 -28    0.83    1.26
   0   8  28    1.01    1.22
   0   8 -28   -0.84    1.01
   0  -8 -28   -0.34    1.41
   0   8 -28   -1.63    1.15
   0  -8 -28   -0.20    1.39
   0   9 -28    0.70    1.18
   0   9 -28   -0.62    1.07
   0   9  28   -0.98    1.21
   0  -9 -28   -0.42    1.39
   0  -9 -28    0.84    1.49
   0  10 -28    2.69    1.33
   0 -10 -28   -0.34    1.43
   0  10  28    2.15    1.35
   0  10 -28    3.94    1.59
   0  11  28   -1.42    1.24
   0  11 -28    1.78    1.60
   0 -11 -28    0.47    1.43
   0  11 -28    1.14    1.21
   0  12 -28    1.22    1.24
   0 -12 -28    0.75    1.48
   0  12  28    0.85    1.76
   0  12 -28    2.34    1.65
   0  13 -28   -0.66    1.55
   0 -13 -28   -0.28    1.47
   0  13 -28    0.09    1.14
   0  13  28    1.87    1.85
   0 -14 -28   -1.25    1.48
   0  14  28   -1.56    1.81
   0  14 -28   -2.95    1.22
   0  14 -28   -0.30    1.16
   0  15 -28   -1.32    1.03
   0  15  28   -0.57    1.36
   0  15 -28    0.81    1.69
   0 -15 -28   -1.96    1.43
   0 -16 -28   -0.24    1.58
   0  16  28    0.44    1.37
   0  16 -28    0.09    1.10
   0  16 -28    0.65    1.28
   0 -17 -28   -0.99    1.69
   0  17  28    0.14    2.05
   0  17 -28   -0.46    1.84
   0  17 -28   -0.74    1.70
   0  18  28   -2.15    1.46
   0 -18 -28   -0.51    1.48
   0  18 -28   -1.23    1.23
   0 -18  28   -2.76    1.70
   0  19  28   -2.85    1.99
   0 -19 -28   -0.46    1.56
   0 -19  28    1.68    1.70
   0  19 -28   -0.31    1.73
   0  20 -28    2.12    1.88
   0  20  28   -3.74    1.99
   0 -20 -28    1.92    1.54
   0   0 -29   -2.16    1.28
   0   0  29   -1.11    1.29
   0  -1 -29   -1.35    1.30
   0  -1 -29    0.11    1.34
   0   1 -29   -3.27    1.26
   0   1  29   -0.30    1.36
   0  -1  29   -1.59    1.24
   0   2  29   -2.44    1.33
   0   2 -29   -0.48    1.01
   0  -2  29    0.33    1.19
   0  -2 -29   -0.71    1.40
   0  -2 -29    0.83    1.36
   0   3 -29    3.03    1.43
   0   3  29    1.93    1.16
   0  -3 -29    2.44    1.45
   0  -3 -29   -1.61    1.35
   0  -3  29   -0.56    1.17
   0  -4  29   -0.86    1.14
   0  -4 -29   -1.73    1.22
   0  -4 -29   -1.26    1.40
   0   4 -29   -1.97    1.24
   0   4  29   -0.80    1.47
   0   5  29    4.96    1.73
   0  -5  29    3.66    1.25
   0  -5 -29    5.01    1.61
   0   5 -29    6.21    1.78
   0  -5 -29    3.88    1.58
   0   5 -29    6.50    1.45
   0  -6 -29    0.55    1.39
   0   6 -29   -0.32    1.46
   0  -6  29   -1.77    1.19
   0   6 -29    1.65    1.12
   0  -6 -29    0.04    1.36
   0   6  29   -1.35    1.10
   0  -7 -29    1.30    1.47
   0   7 -29    3.09    1.30
   0   7  29    1.01    1.25
   0   7 -29    4.88    1.39
   0  -7 -29    3.40    1.60
   0   8 -29   -0.55    1.06
   0  -8 -29   -0.52    1.45
   0   8  29   -1.35    1.58
   0   8 -29    0.74    1.25
   0  -8 -29   -1.93    1.40
   0  -9 -29    5.31    1.68
   0  -9 -29    1.96    1.59
   0   9 -29    4.80    1.40
   0   9 -29    5.98    1.44
   0   9  29    2.27    1.81
   0 -10 -29   -0.20    1.45
   0  10  29   -2.19    1.67
   0  10 -29    0.36    1.23
   0  10 -29   -0.38    1.54
   0  11 -29    1.10    1.26
   0  11 -29    0.53    1.63
   0 -11 -29   -1.42    1.46
   0  11  29    1.46    1.81
   0  12  29    1.21    1.42
   0 -12 -29   -0.75    1.54
   0  12 -29    0.52    1.36
   0  12 -29   -1.39    1.59
   0  13 -29   -0.98    1.14
   0  13  29    1.18    1.36
   0 -13 -29   -1.08    1.43
   0  13 -29   -0.90    1.19
   0 -14 -29    0.33    1.61
   0  14 -29    0.60    1.70
   0  14 -29   -1.64    1.10
   0  14  29   -0.56    1.91
   0  15 -29   -0.84    1.70
   0  15  29    1.00    2.01
   0  15 -29   -1.94    1.30
   0 -15 -29   -0.44    1.51
   0  16 -29   -0.80    1.28
   0 -16 -29    0.02    1.61
   0  16  29   -3.27    1.41
   0  16 -29    0.24    1.31
   0  17  29   -2.84    1.46
   0  17 -29   -0.74    1.72
   0 -17 -29    1.20    1.63
   0 -18  29   -1.57    1.56
   0  18  29   -4.21    2.12
   0  18 -29   -2.29    1.23
   0 -18 -29   -0.09    1.67
   0   0  30    3.70    1.53
   0   0 -30    4.25    1.62
   0   1 -30   -0.90    1.36
   0  -1 -30   -1.16    1.39
   0  -1  30    0.37    1.33
   0   1  30   -1.39    1.36
   0   2 -30    1.01    1.39
   0   2  30    0.42    1.47
   0  -2  30    0.55    1.28
   0  -2 -30    0.76    1.44
   0  -2 -30    1.18    1.50
   0  -3  30   -0.17    1.40
   0  -3 -30   -1.17    1.02
   0   3  30    0.24    1.48
   0   3 -30   -2.35    1.28
   0  -3 -30   -2.04    1.34
   0  -4  30   -1.35    1.17
   0  -4 -30    0.54    1.12
   0   4 -30   -2.50    1.28
   0  -4 -30    0.11    1.11
   0   4  30   -0.03    1.52
   0  -5  30   -0.41    1.14
   0  -5 -30    0.35    1.14
   0  -5 -30   -0.02    1.09
   0   5 -30   -1.17    1.34
   0   5  30   -1.62    1.51
   0   6 -30    0.49    1.57
   0   6  30    0.85    1.27
   0  -6 -30   -0.83    1.08
   0   6 -30   -0.21    1.29
   0  -6 -30    0.22    1.42
   0   7  30   -2.05    1.62
   0   7 -30    3.37    1.31
   0   7 -30    0.38    1.18
   0  -7 -30    0.50    1.48
   0  -7 -30    2.02    1.22
   0   8 -30    0.82    1.24
   0  -8 -30    0.21    1.52
   0   8 -30    4.47    1.30
   0  -8 -30    1.82    1.26
   0   8  30    0.76    1.74
   0  -9 -30   -1.15    1.45
   0   9 -30    2.71    1.28
   0   9 -30   -0.86    1.56
   0   9  30   -0.45    1.77
   0  10 -30    8.59    1.63
   0  10  30    5.89    2.06
   0  10 -30   11.84    2.14
   0 -10 -30    6.00    1.76
   0  11 -30    1.68    1.32
   0  11  30   -1.79    1.79
   0 -11 -30   -1.48    1.45
   0  11 -30   -0.85    1.65
   0 -12 -30   -0.06    1.56
   0  12  30    0.93    1.89
   0  12 -30   -0.97    1.63
   0  12 -30   -2.05    1.39
   0  13  30    0.02    1.47
   0 -13 -30   -0.75    1.51
   0  13 -30    1.00    1.23
   0  13 -30    0.01    1.27
   0 -14 -30   -2.14    1.56
   0  14 -30   -0.51    1.70
   0  14 -30    0.74    1.21
   0  14  30    2.51    1.57
   0  15 -30   -0.08    1.16
   0  15 -30    0.73    1.81
   0  15  30    1.61    2.05
   0 -15 -30   -1.27    1.53
   0  16  30   -0.83    2.10
   0  16 -30   -0.04    1.77
   0 -16 -30   -0.59    1.66
   0  17  30    0.64    2.12
   0  17 -30    1.06    1.89
   0 -17 -30   -3.92    1.53
   0   0  31   -2.45    1.41
   0   0 -31    0.94    1.47
   0   1 -31    2.85    1.52
   0  -1  31   -0.01    1.34
   0   1  31   -3.08    1.38
   0  -1 -31    1.52    1.17
   0  -2 -31   -1.37    1.06
   0  -2 -31   -0.95    1.45
   0  -2  31   -2.44    1.49
   0   2  31    0.98    1.53
   0   2 -31   -0.99    1.40
   0   3 -31   -0.38    1.03
   0  -3  31   -2.32    1.45
   0   3  31   -0.26    1.56
   0  -3 -31   -1.00    1.47
   0  -3 -31   -2.84    1.40
   0  -4  31   -0.95    1.42
   0  -4 -31   -1.91    1.50
   0   4 -31   -0.70    1.38
   0   4  31    0.92    1.66
   0  -4 -31    0.83    1.53
   0  -5 -31    5.05    1.78
   0   5 -31    6.54    1.71
   0  -5 -31    4.54    1.67
   0   5  31    7.68    1.58
   0  -6 -31   -1.35    1.53
   0   6  31   -0.73    1.66
   0  -6 -31    0.69    1.23
   0   6 -31    0.62    1.24
   0   6 -31   -0.08    1.05
   0  -7 -31    3.51    1.65
   0   7 -31    3.82    1.58
   0   7  31    0.28    1.74
   0   7 -31    2.28    1.35
   0  -7 -31    3.95    1.72
   0   8 -31    1.07    1.27
   0   8 -31    0.42    1.23
   0   8  31   -0.93    1.73
   0  -8 -31    1.26    1.58
   0  -8 -31    0.63    1.55
   0   9 -31    2.36    1.77
   0   9  31    5.24    1.99
   0   9 -31    6.41    1.48
   0  -9 -31    4.27    1.74
   0  10 -31    1.58    1.44
   0  10  31   -4.41    1.74
   0 -10 -31   -1.32    1.50
   0  10 -31   -0.39    1.83
   0 -11 -31    2.53    1.69
   0  11  31    0.98    2.01
   0  11 -31    3.24    1.90
   0  11 -31    4.48    1.38
   0  12  31   -1.38    1.92
   0  12 -31    1.52    1.20
   0 -12 -31    1.65    1.67
   0  12 -31   -0.72    1.67
   0 -13 -31   -0.41    1.58
   0  13 -31    4.68    1.47
   0  13  31   -0.57    2.03
   0  13 -31    0.08    1.27
   0  14  31   -1.26    1.95
   0  14 -31    1.16    1.25
   0  14 -31   -1.08    1.75
   0 -14 -31   -1.76    1.60
   0 -15 -31   -0.09    1.63
   0  15  31    0.41    1.54
   0  15 -31    0.86    1.37
   0  15 -31    0.44    1.23
   0   0 -32   -0.01    1.12
   0   0  32   -3.78    1.42
   0   1 -32    0.47    1.51
   0  -1 -32   -2.41    1.49
   0   1  32   -6.61    1.38
   0  -1  32   -3.69    1.38
   0   2  32   -1.67    1.54
   0  -2  32   -2.07    1.55
   0   2 -32   -0.28    1.44
   0  -2 -32   -0.53    1.55
   0   3  32    0.84    1.64
   0  -3 -32    0.72    1.58
   0  -3  32   -0.56    1.56
   0   3 -32    1.73    1.48
   0  -3 -32   -0.03    1.61
   0   4  32    1.43    1.70
   0  -4 -32    0.28    1.64
   0   4 -32   -0.21    1.45
   0  -4 -32    0.40    1.60
   0  -5 -32    0.04    1.54
   0   5  32   -2.75    1.62
   0  -5 -32   -3.85    1.48
   0   5 -32    1.58    1.54
   0  -6 -32    9.79    1.99
   0  -6 -32    6.03    1.90
   0   6  32    6.30    2.02
   0   6 -32    6.19    1.75
   0  -7 -32   -1.28    1.19
   0   7 -32   -0.05    1.30
   0   7  32   -0.05    1.79
   0  -7 -32   -0.90    1.56
   0   7 -32    2.37    1.54
   0  -8 -32    7.95    1.97
   0   8 -32    5.53    1.71
   0   8  32    6.98    2.13
   0  -8 -32    9.61    1.67
   0   8 -32    8.59    1.80
   0   9 -32   -1.52    1.44
   0  -9 -32   -0.60    1.66
   0   9  32   -2.32    1.76
   0   9 -32   -4.34    1.65
   0 -10 -32    1.61    1.66
   0  10 -32   -0.14    1.60
   0  10  32   -1.37    1.98
   0  10 -32    1.41    1.83
   0  11 -32    0.21    1.27
   0 -11 -32   -2.41    1.62
   0  11 -32   -2.11    1.73
   0  11  32   -1.83    1.96
   0  12 -32    5.60    1.39
   0  12 -32    3.66    1.55
   0  12  32    0.05    2.12
   0 -12 -32    1.50    1.78
   0  13  32   -0.73    2.03
   0  13 -32    5.52    1.55
   0  13 -32    0.74    1.83
   0 -13 -32   -0.50    1.68
   0   0  33   -3.67    1.53
   0   0 -33   -1.50    1.57
   0   1  33   -4.09    1.53
   0  -1 -33   -1.70    1.57
   0  -1  33   -5.69    1.66
   0   1 -33    1.87    1.24
   0   2 -33    0.02    1.57
   0   2  33   -2.50    1.54
   0  -2 -33   -1.80    1.57
   0  -2  33   -5.73    1.55
   0   3  33    0.69    1.74
   0  -3  33    1.48    2.15
   0  -3 -33    0.49    1.68
   0   3 -33    1.86    1.60
   0   4  33   -0.68    1.69
   0  -4 -33   -0.45    1.65
   0   4 -33   -1.26    1.38
   0  -4 -33   -0.83    1.22
   0  -5 -33    1.75    1.79
   0   5 -33    2.33    1.59
   0   5  33    2.63    1.88
   0  -5 -33    3.02    1.78
   0   6  33    0.71    1.86
   0  -6 -33    0.66    1.66
   0   6 -33   -0.41    1.54
   0  -6 -33   -0.21    1.69
   0  -7 -33   12.51    2.16
   0   7  33    5.84    2.17
   0   7 -33    9.77    1.97
   0  -7 -33    9.28    1.82
   0   8  33    2.09    1.88
   0   8 -33   -1.00    1.34
   0   8 -33   -0.28    1.50
   0  -8 -33   -1.36    1.62
   0   9 -33    3.99    1.96
   0  -9 -33    3.67    1.90
   0   9  33    3.24    1.59
   0   9 -33    4.72    1.72
   0  10 -33   -0.86    1.85
   0 -10 -33    0.73    1.69
   0  10 -33   -2.75    1.44
   0  10  33    1.59    1.57
   0  11  33   -1.58    1.49
   0  11 -33   -1.19    1.86
   0  11 -33    0.49    1.52
   0 -11 -33    2.90    1.84
   0   0 -34    4.57    1.84
   0   0  34    3.15    1.78
   0   1  34   -3.17    1.62
   0  -1  34   -3.42    1.75
   0  -1 -34   -1.57    1.68
   0   1 -34   -2.17    1.57
   0  -2  34   -1.82    1.80
   0  -2 -34   -1.44    1.24
   0   2 -34   -2.31    1.56
   0   2  34   -0.20    1.65
   0   3 -34    1.73    1.66
   0  -3 -34   -2.15    1.62
   0   3  34   -2.19    1.68
   0   4 -34    8.65    1.93
   0  -4 -34    5.42    1.99
   0   4  34    5.31    1.56
   0  -5 -34   -0.56    1.79
   0   5 -34    0.80    1.63
   0   5  34    0.03    1.85
   0  -5 -34    0.17    1.74
   0  -6 -34   17.00    2.43
   0  -6 -34   12.43    2.35
   0   6 -34   14.71    2.18
   0   6  34   13.88    2.49
   0   7  34   -0.32    1.85
   0   7 -34    0.34    1.59
   0  -7 -34    0.06    1.72
   0   8 -34   21.60    2.47
   0   8  34   14.84    2.32
   0   0  35   -1.50    1.56
   0   0 -35    0.67    1.70
   0   1  35    0.54    1.74
   0  -1 -35   -0.03    1.39
   0   1 -35   -1.89    1.72
   0  -1  35   -0.81    1.86
   1   2   0   -0.01    0.06
   1  -2   0    0.10    0.09
   1  -2   0    0.06    0.07
  -1   2   0   -0.11    0.06
  -1  -2   0    0.00    0.05
   1   3   0    0.11    0.10
   1  -3   0    0.06    0.13
  -1  -3   0   -0.13    0.08
   1   3   0    0.03    0.10
  -1   3   0   -0.04    0.13
  -1   3   0    0.11    0.11
  -1   3   0    0.06    0.11
   1  -3   0    0.23    0.15
   1  -3   0    0.12    0.09
  -1  -3   0   -0.06    0.08
   1   3   0   -0.08    0.08
  -1  -3   0   -0.08    0.11
   1   4   0    0.02    0.15
  -1   4   0   -0.09    0.14
  -1   4   0   -0.12    0.15
   1  -4   0    0.00    0.12
  -1   4   0    0.15    0.19
   1   4   0   -0.10    0.13
   1  -4   0   -0.13    0.22
  -1  -4   0    0.12    0.19
   1   4   0    0.11    0.16
  -1  -4   0    0.13    0.13
  -1  -4   0    0.16    0.13
   1   5   0    0.46    0.19
  -1  -5   0    0.06    0.18
  -1   5   0    0.22    0.20
  -1   5   0    0.27    0.22
  -1  -5   0    0.23    0.29
   1  -5   0   -0.33    0.34
   1  -5   0   -0.34    0.19
  -1   5   0   -0.08    0.19
  -1  -5   0    0.12    0.18
   1   5   0   -0.04    0.22
  -1   5   0    0.14    0.20
   1   5   0    0.32    0.20
  -1   6   0   -0.81    0.25
   1   6   0   -0.56    0.33
   1   6   0   -0.07    0.28
  -1   6   0    0.13    0.29
  -1  -6   0    0.27    0.26
   1  -6   0    0.20    0.28
  -1  -6   0   -0.01    0.25
   1  -6   0   -0.03    0.44
  -1   6   0   -0.03    0.29
  -1  -6   0   -0.05    0.37
  -1   6   0   -0.54    0.36
   1   6   0   -0.44    0.29
  -1   7   0    0.11    0.30
  -1  -7   0   -0.17    0.41
   1  -7   0   -0.21    0.26
   1   7   0    0.13    0.29
  -1   7   0    0.74    0.36
   1   7   0   -0.21    0.41
   1  -7   0   -0.35    0.36
  -1  -7   0    0.42    0.33
   1   7   0    0.05    0.29
  -1  -7   0    0.30    0.29
  -1   7   0   -0.21    0.33
   1  -8   0   -0.47    0.33
   1  -8   0    0.94    0.54
  -1  -8   0   -0.25    0.35
   1   8   0    0.41    0.32
   1   8   0   -0.14    0.35
  -1   8   0   -0.07    0.38
  -1   8   0   -0.15    0.36
  -1  -8   0   -0.28    0.35
  -1   8   0   -0.34    0.37
  -1  -8   0   -0.16    0.45
  -1  -9   0    0.25    0.36
  -1  -9   0    0.13    0.42
  -1   9   0   -0.12    0.40
  -1   9   0    0.63    0.43
  -1  -9   0   -0.59    0.53
   1   9   0    0.15    0.36
   1   9   0    0.71    0.44
   1  -9   0    0.46    0.33
   1   9   0    0.29    0.35
  -1   9   0   -0.12    0.35
   1  -9   0   -0.28    0.59
  -1  10   0    0.50    0.45
  -1 -10   0    0.54    0.56
   1 -10   0   -1.42    0.40
   1  10   0   -0.25    0.40
   1  10   0   -0.79    0.40
  -1  10   0   -1.32    0.36
   1  10   0   -1.38    0.43
  -1  10   0   -0.34    0.47
  -1 -10   0   -0.99    0.36
   1 -10   0   -0.05    0.61
  -1 -10   0    0.39    0.42
  -1 -11   0   -0.10    0.40
  -1  11   0   -0.28    0.50
   1 -11   0   -0.24    0.40
   1  11   0   -0.52    0.46
  -1  11   0   -0.15    0.43
   1 -11   0    0.20    0.62
  -1  11   0   -0.12    0.37
   1  11   0   -0.07    0.37
  -1 -11   0    0.06    0.58
   1  11   0    0.25    0.43
  -1 -11   0    0.35    0.38
  -1  12   0    0.15    0.52
   1  12   0   -0.68    0.44
   1  12   0    0.26    0.50
  -1 -12   0   -0.28    0.57
  -1  12   0   -0.04    0.40
  -1 -12   0   -0.14    0.44
   1  12   0    0.01    0.44
  -1  12   0   -0.05    0.52
   1 -12   0   -1.48    0.60
   1  13   0   -0.42    0.44
   1  13   0   -0.45    0.45
  -1  13   0   -0.18    0.48
  -1 -13   0   -0.48    0.64
  -1  13   0   -0.07    0.49
   1  13   0   -1.03    0.46
   1 -13   0    0.37    0.70
   1  14   0   -0.11    0.51
   1 -14   0    0.48    0.76
  -1 -14   0   -0.05    0.68
  -1  14   0   -0.26    0.51
  -1  14   0   -0.15    0.50
   1  14   0   -0.82    0.51
   1  14   0   -0.48    0.50
   1  15   0   -0.53    0.55
   1 -15   0   -0.20    0.55
   1  15   0    0.14    0.45
  -1  15   0    0.69    0.56
  -1  15   0    0.26    0.45
  -1 -15   0   -0.51    0.68
   1 -16   0   -0.43    0.75
   1  16   0    0.30    0.46
  -1  16   0   -0.42    0.53
   1  16   0   -0.93    0.53
  -1  16   0   -0.46    0.50
  -1 -16   0    0.06    0.75
  -1  17   0    0.42    0.55
   1  17   0   -0.16    0.47
   1  17   0   -0.74    0.50
  -1 -17   0   -1.10    0.78
   1 -17   0   -1.53    0.79
  -1  17   0   -0.32    0.57
   1  18   0   -0.04    0.60
   1  18   0    0.68    0.65
  -1 -18   0   -1.06    0.78
  -1  18   0   -1.41    0.46
   1  18   0    0.24    0.68
   1 -18   0   -0.37    0.89
  -1  18   0   -0.30    0.61
   1  19   0   -0.19    0.67
  -1  19   0    1.38    0.74
   1  19   0    1.05    0.62
  -1  19   0    1.35    0.63
  -1 -19   0   -0.60    0.83
   1 -19   0    1.34    0.98
   1  19   0    1.04    0.70
   1  20   0    0.11    0.69
  -1 -20   0   -0.20    0.89
   1  20   0   -0.57    0.62
  -1  20   0   -0.68    0.70
  -1  20   0   -1.16    0.57
   1  20   0   -0.31    0.66
   1 -20   0    0.93    1.01
  -1  21   0   -0.38    0.76
   1  21   0   -0.59    0.64
   1 -21   0   -0.51    1.03
  -1  21   0   -0.66    0.63
   1  21   0   -0.70    0.66
  -1 -21   0    0.50    0.98
   1  21   0   -0.79    0.75
   1  22   0    0.52    0.85
   1  22   0    0.45    0.75
   1  22   0    0.10    0.72
  -1  22   0   -0.44    0.79
  -1  22   0   -0.56    0.72
  -1 -22   0    0.83    1.07
  -1  22   0    0.87    0.95
   1 -22   0    0.49    1.05
  -1 -23   0    2.65    1.18
  -1  23   0    2.69    0.91
   1  23   0    1.76    0.98
   1  23   0    1.71    0.81
   1  23   0    1.85    0.76
  -1  23   0    1.31    0.78
  -1  23   0    0.65    1.16
   1 -23   0    3.90    1.20
  -1  24   0    1.04    0.86
  -1 -24   0   -0.28    1.12
   1 -24   0    1.05    1.17
   1  24   0   -0.06    0.75
  -1  24   0   -0.30    0.78
  -1  24   0    0.76    1.15
   1  24   0    0.67    0.83
   1  24   0   -0.61    0.89
  -1  25   0   -1.94    0.96
   1 -25   0   -1.10    1.18
   1  25   0    1.94    0.92
   1  25   0   -1.17    0.79
  -1  25   0   -0.41    0.84
  -1  25   0   -1.21    0.76
   1  25   0    0.53    0.77
  -1 -25   0   -0.10    1.16
   1  26   0   -1.20    0.82
  -1 -26   0   -1.60    1.19
   1 -26   0   -0.92    1.29
  -1  26   0   -2.58    0.93
   1  26   0   -0.25    0.88
  -1  26   0   -1.54    0.88
  -1  26   0   -0.90    0.75
   1  26   0    0.38    0.80
  -1 -27   0   -1.12    1.22
   1  27   0    0.40    1.05
  -1  27   0   -1.02    0.89
   1 -27   0   -0.23    1.35
   1  27   0   -1.02    0.82
  -1  27   0   -3.09    1.06
  -1  28   0    0.69    1.06
   1  28   0   -0.57    0.82
   1  28   0    0.19    1.03
   1 -28   0   -2.33    1.30
  -1  28   0    1.01    0.93
  -1 -28   0   -1.62    1.26
  -1  29   0    0.76    0.90
   1 -29   0    0.65    1.48
  -1  29   0    2.40    1.15
  -1 -29   0   -0.21    1.36
   1  29   0    1.39    0.86
   1  29   0    0.52    1.16
   1  30   0    2.14    0.95
  -1  30   0    0.19    0.98
   1 -30   0   -1.26    1.46
   1  30   0    0.93    1.27
  -1 -30   0    1.06    1.52
  -1  30   0    0.96    1.23
   1 -31   0   -0.54    1.50
  -1 -31   0   -1.17    1.44
  -1  31   0   -0.41    1.34
  -1  31   0   -0.70    0.96
   1 -32   0    1.11    1.90
  -1 -32   0    2.20    1.64
   1 -33   0    3.13    1.79
  -1 -33   0    2.08    1.66
   1   2  -1    0.02    0.05
   1   2  -1    0.00    0.06
   1  -2   1   -0.05    0.09
   1   2  -1   -0.02    0.08
  -1  -2  -1    0.12    0.07
  -1  -2  -1    0.00    0.09
   1  -2   1    0.08    0.08
  -1  -2  -1   -0.07    0.06
  -1   2   1   -0.03    0.09
  -1  -2  -1   -0.01    0.05
  -1  -2  -1    0.01    0.05
   1  -2  -1    0.01    0.06
  -1  -2   1    0.00    0.06
  -1   2  -1    0.04    0.07
   1   2   1    0.07    0.07
   1  -2  -1    0.13    0.08
   1   2   1    0.02    0.06
   1   2   1   -0.04    0.07
  -1   2  -1    0.12    0.11
  -1  -2   1   -0.02    0.07
   1   2   1    0.05    0.08
  -1  -2   1   -0.03    0.06
   1   2   1   -0.04    0.05
   1  -3   1    0.05    0.12
   1   3  -1    0.05    0.06
   1   3  -1    0.18    0.12
  -1  -3  -1    0.05    0.10
  -1  -3  -1    0.15    0.09
   1   3  -1    0.01    0.12
  -1  -3  -1    0.05    0.13
  -1   3   1   -0.02    0.12
  -1   3   1    0.04    0.14
  -1  -3  -1   -0.01    0.11
   1   3  -1    0.06    0.11
   1  -3   1    0.05    0.15
  -1  -3  -1   -0.01    0.08
  -1  -3   1   -0.05    0.11
  -1  -3   1    0.14    0.12
   1   3   1   -0.01    0.11
   1   3   1   -0.04    0.12
   1  -3  -1    0.20    0.16
   1   3   1    0.01    0.09
  -1  -3   1    0.08    0.07
   1  -3  -1    0.00    0.11
  -1   3  -1    0.21    0.14
  -1   3  -1    0.05    0.10
  -1  -3   1    0.04    0.08
  -1  -3   1    0.01    0.07
   1   3   1    0.15    0.13
   1   4  -1    0.14    0.12
  -1  -4  -1    0.65    0.22
  -1  -4  -1    0.05    0.14
  -1   4   1    0.47    0.19
  -1   4   1    0.65    0.19
  -1  -4  -1    0.13    0.14
   1  -4   1    0.66    0.20
   1   4  -1   -0.01    0.10
  -1   4   1    0.10    0.20
   1   4  -1   -0.11    0.15
   1   4  -1   -0.12    0.13
   1  -4   1    1.10    0.26
  -1  -4   1    0.22    0.11
   1   4   1    0.08    0.16
  -1  -4   1    0.79    0.20
   1   4   1    0.34    0.18
   1   4   1   -0.02    0.18
   1  -4  -1    0.02    0.15
  -1   4  -1    0.23    0.11
  -1   4  -1    0.00    0.13
  -1  -4   1    0.02    0.10
   1  -4  -1    0.86    0.27
   1   4   1    0.35    0.13
  -1   4  -1    0.08    0.19
   1  -5   1   22.06    1.32
  -1  -5  -1   21.16    1.33
   1  -5   1   20.54    1.26
  -1   5   1   18.95    1.27
   1  -5  -1   20.71    1.36
   1   5   1   16.38    1.24
   1   5   1   17.44    1.26
  -1  -5   1   20.68    1.30
  -1  -6  -1    1.25    0.34
   1  -6   1    1.57    0.28
   1   6  -1    0.77    0.41
   1   6  -1    0.69    0.29
  -1   6   1    0.76    0.43
   1  -6   1    1.41    0.36
   1   6  -1    1.27    0.27
  -1   6   1    1.14    0.40
  -1  -6  -1    1.98    0.34
   1   6  -1    0.57    0.26
  -1   6   1    1.68    0.38
   1  -6   1    0.98    0.37
   1   6  -1    1.41    0.28
  -1  -6  -1    0.54    0.42
  -1  -6   1    1.34    0.44
   1  -6  -1    1.48    0.37
  -1   6  -1    1.46    0.32
   1   6   1    1.78    0.36
  -1   6  -1    0.28    0.40
  -1  -6   1    1.73    0.29
   1  -6  -1    1.50    0.49
   1   6   1    0.95    0.39
  -1   6  -1    1.20    0.29
  -1   6  -1    0.99    0.31
  -1  -6   1    1.33    0.28
   1   6   1    1.38    0.33
   1  -7   1   70.03    4.12
   1   7  -1   68.46    4.12
   1   7  -1   62.09    4.12
  -1  -7  -1   73.53    4.16
  -1  -7  -1   61.86    4.21
  -1   7   1   69.23    4.16
   1   7  -1   67.80    4.17
  -1   7   1   65.65    4.16
   1  -7   1   67.47    4.24
  -1  -7  -1   69.92    4.15
   1  -7   1   73.47    4.17
   1   7  -1   69.12    4.12
   1   7  -1   72.45    4.23
   1   7   1   68.26    4.15
   1  -7  -1   70.70    4.16
   1   7   1   70.57    4.23
  -1   7  -1   65.46    4.36
  -1  -7   1   69.60    4.21
   1  -7  -1   65.29    4.24
  -1   7  -1   67.59    4.14
  -1  -7   1   68.86    4.12
   1   7   1   72.55    4.15
  -1  -7   1   68.03    4.13
  -1   7  -1   69.49    4.12
  -1   7  -1   64.53    4.14
   1   8  -1    2.38    0.41
   1   8  -1    1.92    0.46
   1  -8   1    2.68    0.61
  -1   8   1    2.44    0.47
   1  -8   1    2.69    0.37
   1   8  -1    2.84    0.40
  -1  -8  -1    3.70    0.52
  -1   8   1    3.21    0.49
   1   8  -1    2.89    0.40
  -1  -8  -1    1.94    0.48
  -1  -8  -1    3.10    0.48
  -1   8  -1    2.20    0.39
  -1   8  -1    2.74    0.47
   1  -8  -1    2.62    0.53
   1  -8  -1    2.96    0.45
  -1  -8   1    2.63    0.38
   1   8   1    2.52    0.48
   1   8   1    2.89    0.51
  -1   8  -1    2.81    0.44
  -1  -8   1    3.38    0.55
  -1  -8   1    2.56    0.42
   1   9  -1  709.62   47.35
  -1  -9  -1  866.56   47.39
   1  -9   1  806.27   47.35
   1  -9   1  771.78   47.46
  -1  -9  -1  795.35   47.46
  -1   9   1  777.85   47.38
  -1   9   1  854.63   47.40
   1   9  -1  755.15   47.34
   1   9  -1  812.52   47.35
   1  -9  -1  821.65   47.38
  -1  -9   1  836.34   47.35
  -1  -9   1  790.61   47.44
  -1   9  -1  869.22   47.38
   1   9   1  831.58   47.38
  -1  -9   1  784.09   47.37
   1  -9  -1  788.63   47.47
  -1   9  -1  797.01   47.35
  -1   9  -1  795.78   47.37
   1   9   1  776.53   47.38
  -1 -10  -1    1.47    0.47
   1  10  -1    0.93    0.40
  -1  10   1    0.97    0.56
   1 -10   1    0.06    0.61
  -1  10   1    0.63    0.44
  -1 -10  -1    0.39    0.59
  -1  10   1   -0.30    0.50
   1 -10   1    1.06    0.37
  -1 -10  -1    2.17    0.62
   1  10  -1    0.82    0.40
  -1  10  -1    1.04    0.40
  -1  10  -1    0.38    0.47
  -1 -10   1    1.23    0.44
  -1 -10   1    0.60    0.53
  -1  10  -1    0.16    0.47
   1 -10  -1    2.05    0.55
  -1 -10   1    1.14    0.38
   1  10   1    0.55    0.44
   1  11  -1   32.31    2.15
   1 -11   1   31.42    2.28
   1  11  -1   35.75    2.16
   1  11  -1   33.94    2.17
   1 -11   1   34.33    2.14
  -1  11   1   33.05    2.22
  -1 -11  -1   33.81    2.23
  -1  11   1   31.45    2.22
  -1 -11  -1   34.47    2.36
  -1 -11   1   32.54    2.31
   1  11   1   36.36    2.21
  -1  11  -1   35.06    2.19
  -1 -11   1   36.75    2.16
  -1  11  -1   32.07    2.15
  -1  11  -1   34.96    2.19
   1  11   1   33.98    2.19
  -1 -11   1   32.17    2.17
   1 -11  -1   32.08    2.38
   1 -12   1   -0.28    0.39
  -1  12   1    0.02    0.52
   1 -12   1   -0.62    0.64
  -1 -12  -1    0.40    0.50
   1  12  -1   -0.25    0.40
   1  12  -1   -0.55    0.40
  -1  12   1    0.59    0.53
   1  12  -1    0.21    0.50
  -1 -12  -1    0.20    0.46
   1  12  -1    0.20    0.46
  -1 -12   1    0.21    0.41
  -1  12  -1    0.39    0.41
   1  12   1    0.32    0.52
   1  12   1    0.25    0.45
  -1 -12   1   -0.37    0.55
  -1  12  -1   -0.45    0.41
  -1  12  -1    0.49    0.51
   1 -12  -1    0.10    0.65
   1  13  -1   78.89    4.81
   1  13  -1   81.63    4.91
  -1  13   1   78.04    4.84
   1 -13   1   79.89    5.01
  -1 -13  -1   74.82    4.86
   1  13  -1   78.29    4.82
  -1 -13  -1   78.29    5.00
   1  13  -1   85.87    4.82
  -1  13   1   83.15    4.89
  -1  13  -1   74.29    4.84
   1 -13  -1   77.72    5.02
   1  13   1   80.35    4.88
  -1  13  -1   71.61    4.80
  -1 -13   1   76.32    4.97
  -1 -13   1   78.63    4.89
   1  13   1   79.64    4.86
  -1  13  -1   84.19    4.85
   1  14  -1   -0.01    0.54
  -1  14   1    0.02    0.61
  -1  14   1    0.03    0.54
   1  14  -1   -0.13    0.47
   1  14  -1    0.70    0.47
   1  14  -1   -0.13    0.44
   1 -14   1    0.23    0.72
  -1 -14  -1   -0.69    0.64
  -1  14  -1   -0.14    0.56
  -1 -14   1    1.12    0.69
   1  14   1    0.42    0.56
  -1  14  -1    0.16    0.44
   1 -14  -1   -0.07    0.75
   1  14   1   -0.19    0.51
   1 -15   1    0.79    0.75
   1  15  -1    0.89    0.49
  -1  15   1    1.01    0.50
   1  15  -1    0.38    0.57
  -1 -15  -1   -0.46    0.65
  -1  15   1   -0.08    0.63
   1  15  -1    0.92    0.51
   1  15  -1    0.84    0.46
  -1  15  -1   -0.01    0.46
   1  15   1   -0.40    0.57
  -1 -15   1   -0.20    0.68
   1 -15  -1    1.04    0.78
   1  15   1   -0.09    0.48
  -1  15  -1    0.64    0.52
  -1  16   1    0.48    0.59
   1  16  -1    0.10    0.47
   1  16  -1    0.52    0.55
  -1  16   1    0.31    0.58
   1 -16   1   -0.17    0.57
   1  16  -1    0.09    0.58
   1  16  -1    0.30    0.46
  -1 -16  -1   -0.34    0.73
   1 -16  -1   -0.17    0.79
  -1  16  -1   -0.66    0.57
   1  16   1   -0.13    0.55
  -1  16  -1    0.09    0.45
  -1 -16   1    0.06    0.73
   1  16   1    0.18    0.51
   1  17  -1   -0.88    0.70
   1  17  -1    0.76    0.59
  -1  17   1    0.60    0.61
   1 -17   1   -0.74    0.79
  -1 -17  -1    0.92    0.83
  -1  17   1   -0.50    0.60
   1  17  -1    0.48    0.50
  -1 -17   1   -0.18    0.78
  -1  17  -1    0.45    0.49
   1  17   1   -0.55    0.63
   1  17   1    0.54    0.62
  -1  17  -1   -0.23    0.60
   1 -17  -1   -0.84    0.84
   1  18  -1    0.42    0.71
  -1 -18  -1   -0.12    0.86
  -1  18   1   -0.14    0.61
   1  18  -1   -0.02    0.59
  -1  18   1    1.13    0.69
   1 -18   1    1.84    0.92
   1  18  -1    0.98    0.56
   1  18   1   -0.22    0.63
  -1  18  -1    1.06    0.56
  -1 -18   1   -0.56    0.80
   1  18   1   -0.11    0.61
   1 -18  -1   -1.08    0.90
  -1  18  -1    0.20    0.67
  -1 -19  -1  109.26    6.99
  -1  19   1  115.47    6.80
   1  19  -1  107.47    6.72
   1  19  -1  115.47    6.85
   1 -19   1  109.55    7.00
  -1  19   1  112.22    6.76
   1  19  -1  110.84    6.71
   1  19   1  102.44    6.75
  -1  19  -1  103.42    6.69
  -1  19  -1  111.88    6.90
  -1  19  -1  111.03    6.76
  -1 -19   1  112.63    6.98
   1 -19  -1  106.91    6.97
   1  19   1  111.00    6.76
   1  20  -1    0.30    0.57
  -1 -20  -1   -0.36    0.89
  -1  20   1    0.41    0.80
   1  20  -1    0.68    0.66
  -1  20   1   -0.21    0.65
   1  20  -1   -0.64    0.71
   1 -20   1    0.36    0.96
   1  20   1    1.35    0.74
  -1  20  -1    1.26    0.59
  -1  20  -1    0.87    0.73
   1 -20  -1    0.11    0.96
   1  20   1    0.74    0.71
  -1 -20   1   -0.83    0.90
  -1  20  -1    0.49    0.82
   1  21  -1   10.78    1.05
  -1 -21  -1   10.21    1.47
   1  21  -1    9.70    1.09
  -1  21   1   10.24    1.15
  -1  21   1    9.65    1.20
   1 -21   1    9.07    1.47
   1  21  -1    9.71    1.23
   1 -21  -1    9.55    1.47
  -1  21  -1   10.41    1.06
  -1  21  -1    9.97    1.16
  -1 -21   1   11.60    1.46
   1  21   1    9.34    1.22
   1  21   1    8.86    1.14
   1  21   1   11.11    1.17
  -1  21  -1    9.48    1.31
   1  22  -1    1.21    0.98
   1  22  -1    2.77    0.77
   1 -22   1    1.44    1.11
   1  22  -1    2.49    0.78
  -1  22   1    2.93    0.79
  -1  22   1    2.99    0.85
  -1 -22  -1    1.52    1.10
   1  22   1    2.35    0.88
  -1 -22   1    2.24    1.05
   1  22   1    2.76    0.90
  -1  22  -1    1.54    1.02
  -1  22  -1    1.78    0.74
  -1  22  -1    2.72    0.86
   1 -22  -1    3.79    1.24
   1  22   1    2.98    0.73
   1  23  -1  175.05   10.57
  -1  23   1  178.42   10.64
  -1  23   1  177.53   10.61
   1  23  -1  170.57   10.55
  -1 -23  -1  178.69   10.91
   1 -23   1  175.19   10.92
  -1  23  -1  172.64   10.60
  -1  23  -1  179.54   10.78
  -1 -23   1  177.85   10.89
   1  23   1  173.28   10.70
   1  23   1  180.32   10.62
   1 -23  -1  161.43   10.85
  -1  23  -1  169.80   10.55
   1  23   1  172.80   10.60
  -1  24   1   -0.12    1.01
   1  24  -1    1.86    0.81
  -1 -24  -1    0.82    1.20
   1 -24   1    1.68    1.15
  -1  24   1    2.24    0.97
   1  24  -1    1.67    1.08
  -1  24   1    2.22    0.84
   1  24  -1    2.34    0.72
  -1  24  -1    1.12    0.88
   1  24   1    0.95    0.90
  -1  24  -1    2.09    0.74
   1  24   1    1.86    0.85
  -1 -24   1    2.75    1.23
   1 -24  -1    2.48    1.29
   1  24   1    0.48    1.02
  -1  24  -1    0.48    1.04
   1  25  -1    1.94    0.99
   1 -25   1    2.39    1.22
  -1  25   1    2.64    1.00
   1  25  -1    3.13    0.85
   1  25  -1    3.54    0.84
  -1  25   1    2.65    0.91
  -1  25   1    2.72    1.06
  -1 -25  -1    4.19    1.33
   1  25   1    3.67    0.92
   1  25   1    2.45    1.10
  -1  25  -1    2.76    0.82
   1 -25  -1    1.26    1.32
  -1  25  -1    2.33    1.16
   1  25   1    1.23    0.89
  -1  25  -1    3.06    0.91
  -1 -25   1    2.83    1.27
  -1  26   1    0.79    0.96
   1  26  -1    0.06    0.75
  -1 -26  -1   -1.81    1.35
   1  26  -1   -2.04    0.90
  -1  26   1   -0.68    1.13
   1 -26   1   -0.34    1.18
  -1  26   1   -0.43    0.77
   1  26   1   -0.69    0.77
   1 -26  -1   -1.54    1.28
   1  26   1   -0.52    0.88
  -1 -26   1   -0.29    1.22
   1  26   1   -1.39    1.07
  -1  26  -1   -0.12    1.08
  -1  26  -1   -0.44    1.04
  -1  26  -1    0.52    0.84
  -1  27   1    0.56    1.15
  -1 -27  -1    0.95    1.37
   1 -27   1    1.40    1.38
   1  27  -1    0.49    1.01
   1  27  -1    3.44    0.91
  -1  27   1    0.34    1.04
  -1  27   1    1.03    0.89
   1  27   1   -0.31    0.94
   1  27   1    2.89    1.03
   1  27   1    3.49    0.95
  -1 -27   1    2.69    1.40
  -1  27  -1    2.24    0.94
   1 -27  -1    0.22    1.37
  -1  27  -1    2.06    1.12
   1 -28   1   -0.70    1.31
  -1 -28  -1    0.00    1.31
  -1  28   1   -0.96    1.09
   1  28  -1    0.15    0.98
  -1  28   1   -1.23    0.97
   1  28  -1    0.02    0.80
   1  28   1   -0.14    0.91
  -1  28  -1   -1.10    0.80
  -1  28  -1   -1.49    1.11
   1 -28  -1   -0.64    1.35
  -1 -28   1    0.29    1.37
   1  28   1    0.69    0.94
  -1  29   1    7.83    1.48
  -1 -29  -1    6.00    1.65
  -1  29   1    6.08    1.27
   1  29  -1    8.87    1.13
   1  29  -1   10.46    1.72
   1  29  -1    5.76    1.45
   1 -29   1    9.19    1.80
  -1 -29   1    7.21    1.68
   1  29   1    6.42    1.45
   1  29   1    6.61    1.21
  -1  29  -1    6.92    1.15
  -1  29  -1    7.89    1.49
   1 -29  -1    6.99    1.80
   1  30  -1    1.53    1.22
  -1 -30  -1    0.57    1.67
  -1  30   1    0.95    1.28
   1 -30   1    1.34    1.56
  -1  30   1    0.86    1.04
  -1  30  -1    0.90    0.91
   1  30   1    0.28    1.28
   1  30   1   -0.04    0.92
   1 -30  -1    1.71    1.55
  -1 -30   1    0.76    1.40
  -1  30  -1    0.46    1.15
  -1  31   1    4.83    1.49
   1 -31   1    4.46    1.71
  -1 -31  -1    2.65    1.63
  -1  31   1    6.04    1.17
  -1  31  -1    6.06    1.42
  -1 -31   1    2.40    1.80
   1  31   1    4.38    1.11
   1 -31  -1    5.26    1.86
  -1 -32  -1    0.81    1.67
  -1  32   1    2.47    1.18
   1 -32   1    1.43    1.68
  -1  32  -1    4.87    2.34
  -1 -32   1    2.46    1.82
   1 -32  -1   -1.68    1.61
   1 -33   1   52.19    4.48
  -1 -33  -1   52.03    4.47
  -1 -33   1   54.71    4.43
   1 -33  -1   53.29    4.51
   1   0   2    0.03    0.07
   1   0  -2   -0.06    0.06
   1   0   2   -0.05    0.07
  -1   0   2   -0.01    0.06
   1   0   2   -0.08    0.05
  -1   0   2   -0.02    0.07
   1   0   2   -0.04    0.07
   1  -1   2    0.01    0.09
   1   1  -2   -0.05    0.07
  -1   1   2   -0.05    0.07
  -1  -1  -2    0.01    0.07
  -1  -1  -2    0.01    0.08
   1  -1   2   -0.07    0.05
  -1   1   2   -0.03    0.08
   1   1  -2   -0.11    0.06
  -1   1   2    0.04    0.09
   1  -1   2   -0.04    0.07
  -1  -1  -2    0.00    0.05
   1  -1  -2   -0.08    0.08
  -1  -1   2   -0.01    0.06
  -1   1  -2   -0.03    0.06
   1   1   2   -0.01    0.07
  -1  -1   2    0.06    0.07
   1  -1  -2   -0.08    0.08
  -1   1  -2    0.08    0.07
  -1  -1   2    0.08    0.09
   1   1   2   -0.05    0.07
   1   1   2    0.04    0.06
   1   1   2    0.07    0.09
   1   1   2   -0.10    0.07
  -1  -1   2    0.09    0.05
  -1  -1   2    0.00    0.07
  -1   2   2   -0.02    0.10
   1  -2   2   -0.05    0.10
   1  -2   2   -0.11    0.09
   1   2  -2    0.04    0.09
   1   2  -2    0.03    0.09
  -1  -2  -2   -0.04    0.10
  -1  -2  -2   -0.09    0.08
  -1  -2  -2    0.08    0.07
  -1   2   2   -0.12    0.08
  -1  -2  -2    0.17    0.10
   1   2  -2    0.06    0.06
  -1  -2   2    0.14    0.09
  -1  -2   2    0.03    0.06
   1   2   2    0.08    0.08
   1  -2  -2    0.02    0.13
  -1   2  -2    0.00    0.07
   1   2   2    0.15    0.11
   1  -2  -2   -0.17    0.11
   1   2   2    0.10    0.10
  -1  -2   2   -0.02    0.11
   1   2   2   -0.06    0.11
   1   2   2   -0.01    0.13
  -1  -2   2    0.19    0.08
  -1   2  -2   -0.01    0.09
   1  -2  -2    0.00    0.08
   1   3  -2   -0.10    0.12
  -1   3   2    0.02    0.15
  -1   3   2    0.05    0.13
  -1  -3  -2   -0.01    0.17
  -1  -3  -2   -0.05    0.11
   1  -3   2   -0.16    0.18
   1  -3   2   -0.02    0.13
   1   3  -2   -0.10    0.12
  -1   3   2   -0.24    0.17
  -1  -3  -2    0.12    0.15
   1  -3   2   -0.22    0.17
  -1  -3  -2    0.12    0.11
  -1  -3  -2   -0.03    0.12
  -1   3  -2   -0.12    0.10
  -1  -3   2   -0.04    0.10
   1   3   2    0.04    0.13
   1  -3  -2   -0.02    0.14
   1  -3  -2   -0.02    0.11
  -1   3  -2    0.16    0.11
   1   3   2   -0.22    0.14
   1   3   2   -0.14    0.12
   1   3   2    0.06    0.15
  -1  -3   2   -0.04    0.14
   1   3   2    0.08    0.12
  -1  -3   2   -0.02    0.13
  -1   4   2   -0.02    0.17
   1   4  -2    0.13    0.07
  -1  -4  -2    0.24    0.21
  -1  -4  -2    0.20    0.15
  -1  -4  -2    0.15    0.16
   1   4  -2   -0.10    0.18
   1  -4   2    1.69    0.32
   1   4  -2    0.00    0.17
  -1   4  -2   -0.01    0.13
  -1   4  -2    0.08    0.22
   1   4   2   -0.03    0.21
  -1   4  -2    0.21    0.21
   1  -4  -2   -0.08    0.13
  -1  -5  -2    2.46    0.30
   1   5  -2    2.37    0.32
   1  -5   2    2.71    0.38
   1   5  -2    1.28    0.29
   1  -5   2    2.72    0.35
  -1   5   2    1.19    0.36
  -1  -5  -2    1.02    0.27
  -1  -5  -2    2.77    0.44
  -1  -5  -2    0.88    0.29
  -1   5   2    1.68    0.39
  -1   5   2    2.35    0.38
  -1   5  -2    0.79    0.32
  -1   5  -2    2.32    0.21
   1  -5  -2    1.79    0.46
  -1  -5   2    2.97    0.27
   1   5   2    2.36    0.33
   1  -5  -2    0.96    0.31
   1   5   2    2.37    0.38
   1   5   2    2.82    0.37
  -1  -5   2    1.56    0.23
  -1  -5   2    2.49    0.40
  -1  -5   2    3.23    0.37
  -1   5  -2    0.99    0.25
  -1   6   2    0.23    0.38
  -1  -6  -2   -0.26    0.43
  -1  -6  -2   -0.16    0.31
  -1   6   2   -0.01    0.43
   1   6  -2    0.14    0.39
  -1   6   2   -1.03    0.34
   1   6  -2   -0.47    0.19
   1  -6   2    0.46    0.34
   1   6  -2   -0.20    0.20
   1   6  -2    0.14    0.31
  -1  -6  -2   -0.10    0.35
   1  -6   2   -0.14    0.41
   1   6  -2    0.02    0.29
   1   6   2   -0.10    0.40
  -1   6  -2   -0.44    0.28
  -1  -6   2   -0.45    0.34
  -1  -6   2   -0.11    0.22
  -1   6  -2   -0.30    0.39
  -1  -6   2   -0.25    0.26
  -1   6  -2    0.13    0.21
   1   6   2   -0.34    0.33
   1   6   2    0.34    0.33
  -1  -6   2    0.38    0.21
   1  -6  -2   -0.28    0.47
   1  -6  -2   -0.31    0.34
  -1   6  -2   -0.24    0.26
   1   6   2   -0.31    0.36
   1  -7   2    2.13    0.28
   1   7  -2    1.93    0.29
   1   7  -2    1.10    0.41
   1   7  -2    1.66    0.47
   1   7  -2    2.23    0.30
   1  -7   2    1.59    0.38
  -1  -7  -2    1.41    0.40
   1   7  -2    1.73    0.30
   1  -7   2    1.52    0.52
  -1  -7  -2    1.45    0.51
  -1  -7  -2    2.13    0.45
  -1   7   2    1.38    0.43
  -1   7   2    1.51    0.45
  -1  -7   2    1.92    0.46
  -1  -7   2    1.68    0.31
  -1   7  -2    1.71    0.35
  -1   7  -2    1.75    0.35
   1  -7  -2    1.47    0.42
  -1  -7   2    0.96    0.34
  -1  -7   2    2.14    0.29
   1   7   2    1.81    0.44
   1  -7  -2    1.95    0.57
   1   7   2    2.02    0.42
   1   7   2    1.75    0.41
  -1   7  -2    1.92    0.48
  -1   7  -2    1.35    0.28
   1  -8   2    0.97    0.44
   1   8  -2    0.70    0.28
  -1   8   2    1.24    0.46
   1   8  -2    0.92    0.31
   1  -8   2    0.62    0.54
  -1  -8  -2    0.33    0.41
   1   8  -2    0.15    0.28
  -1  -8  -2    0.74    0.54
  -1   8   2    0.67    0.44
   1   8  -2   -0.28    0.40
  -1  -8  -2    0.44    0.40
   1   8  -2    0.87    0.63
   1  -8   2    1.04    0.28
   1   8   2    1.32    0.42
  -1   8  -2    0.61    0.32
  -1  -8   2    0.44    0.27
   1  -8  -2    0.27    0.57
  -1  -8   2    0.71    0.31
  -1   8  -2    0.91    0.37
   1   8   2    1.43    0.46
  -1  -8   2    0.79    0.45
   1  -8  -2    1.47    0.43
  -1   8  -2    0.52    0.28
   1   9  -2    1.19    0.33
   1   9  -2    1.39    0.50
  -1   9   2    2.35    0.51
   1   9  -2    1.27    0.36
   1  -9   2    0.80    0.32
  -1  -9  -2    1.12    0.59
   1   9  -2    1.35    0.34
  -1  -9  -2    1.48    0.47
  -1   9   2    2.03    0.51
   1  -9   2    0.82    0.61
   1  -9  -2    0.80    0.64
   1   9   2    0.75    0.47
  -1  -9   2    1.51    0.32
  -1   9  -2    0.99    0.42
  -1  -9   2    1.26    0.38
   1   9   2    2.00    0.50
  -1   9  -2    1.12    0.41
  -1  -9   2    1.32    0.52
  -1   9  -2    1.59    0.34
   1 -10   2    6.38    0.62
   1  10  -2    6.69    0.75
  -1 -10  -2    5.87    0.73
   1  10  -2    7.01    0.63
   1  10  -2    7.71    0.67
   1  10  -2    8.46    0.65
  -1  10   2    6.33    0.76
  -1 -10  -2    7.66    0.89
   1 -10   2    7.65    0.91
  -1  10  -2    6.05    0.62
  -1  10  -2    7.81    0.69
   1  10   2    6.42    0.74
  -1 -10   2    6.48    0.66
  -1 -10   2    6.97    0.82
   1  10   2    7.88    0.77
  -1 -10   2    6.79    0.64
  -1  10  -2    8.41    0.73
   1 -10  -2    7.93    0.94
  -1 -11  -2   -0.06    0.60
   1  11  -2    0.35    0.39
   1  11  -2    0.23    0.36
   1 -11   2    1.03    0.64
  -1  11   2    0.05    0.54
   1  11  -2    0.14    0.49
   1 -11   2   -0.04    0.33
  -1 -11  -2   -0.34    0.51
   1  11  -2   -0.27    0.35
   1  11   2   -0.77    0.52
   1  11   2   -0.78    0.57
  -1 -11   2    0.22    0.32
  -1  11  -2    0.11    0.39
   1 -11  -2    0.21    0.67
  -1 -11   2    0.40    0.55
  -1  11  -2    0.44    0.41
  -1  11  -2    0.32    0.36
   1 -12   2    7.39    0.70
  -1 -12  -2    6.75    0.84
   1  12  -2    8.32    0.76
   1  12  -2    8.05    0.87
  -1 -12  -2    7.07    0.98
   1  12  -2    7.32    0.74
  -1  12   2    9.04    0.87
   1  12  -2    8.41    0.73
   1 -12   2    7.28    0.99
  -1  12  -2    7.34    0.74
  -1 -12   2    8.16    0.95
  -1 -12   2    8.59    0.74
  -1  12  -2    8.29    0.80
   1 -12  -2    8.80    1.07
   1  12   2    8.05    0.85
  -1  12  -2   10.27    0.82
  -1 -13  -2   -0.79    0.65
   1 -13   2   -0.44    0.51
   1  13  -2    0.60    0.39
  -1 -13  -2    0.18    0.52
  -1  13   2   -0.53    0.58
   1 -13   2    0.39    0.39
   1  13  -2    0.14    0.56
   1  13  -2    0.37    0.41
   1  13  -2    0.13    0.43
  -1 -13   2    0.29    0.36
  -1 -13   2    0.04    0.62
  -1  13  -2    0.07    0.61
   1 -13  -2    0.13    0.72
   1  13   2   -0.09    0.50
  -1  13  -2   -0.02    0.45
  -1  13  -2    0.11    0.37
  -1  13  -2   -0.28    0.43
   1 -14   2   -1.05    0.69
   1  14  -2   -0.43    0.57
  -1 -14  -2    0.49    0.53
   1  14  -2   -0.13    0.43
   1  14  -2   -0.98    0.39
  -1  14   2    0.28    0.60
   1  14  -2   -0.65    0.42
  -1 -14  -2    0.53    0.73
   1 -14   2    0.17    0.41
  -1  14   2   -0.17    0.54
  -1  14  -2   -0.46    0.46
   1 -14  -2   -0.53    0.74
  -1  14  -2   -0.72    0.63
  -1 -14   2   -0.04    0.65
  -1 -14   2    0.06    0.38
  -1  14  -2   -0.33    0.49
   1  14   2    0.00    0.54
  -1  14  -2   -0.42    0.39
   1 -15   2    0.68    0.75
  -1  15   2   -0.75    0.62
   1  15  -2   -0.20    0.46
   1  15  -2    0.74    0.44
  -1 -15  -2   -0.99    0.69
   1  15  -2    0.14    0.40
   1  15  -2   -1.10    0.56
  -1  15   2   -0.37    0.60
   1 -15  -2   -0.60    0.73
  -1  15  -2   -0.62    0.62
  -1  15  -2   -0.36    0.54
  -1  15  -2    0.37    0.43
   1  15   2   -0.04    0.54
  -1 -15   2    0.50    0.68
  -1  15  -2    1.25    0.53
   1  16  -2    3.66    0.56
  -1 -16  -2    3.36    0.91
   1  16  -2    3.37    0.62
  -1  16   2    3.56    0.71
   1  16  -2    3.11    0.54
  -1  16   2    3.46    0.79
   1  16  -2    3.71    0.76
   1 -16   2    3.77    0.92
   1  16   2    3.04    0.68
  -1  16  -2    2.65    0.60
   1 -16  -2    2.24    0.92
  -1  16  -2    2.94    0.56
  -1 -16   2    3.47    0.86
   1  16   2    3.05    0.72
  -1  16  -2    2.51    0.79
   1  17  -2    3.13    0.58
   1  17  -2    4.14    0.59
   1  17  -2    3.04    0.80
  -1 -17  -2    2.21    0.94
  -1  17   2    3.05    0.79
  -1  17   2    3.04    0.78
   1  17  -2    2.48    0.63
   1 -17   2    2.52    0.95
  -1  17  -2    2.46    0.88
   1  17   2    3.62    0.72
  -1  17  -2    3.66    0.71
   1  17   2    2.93    0.79
   1 -17  -2    2.40    0.99
  -1 -17   2    2.91    0.89
  -1  17  -2    3.56    0.59
   1  18  -2    3.55    0.62
  -1  18   2    1.68    0.68
   1  18  -2    1.84    0.80
   1  18  -2    2.62    0.65
  -1 -18  -2    4.32    1.04
   1 -18   2    2.18    0.99
   1  18  -2    3.10    0.58
  -1  18   2    3.16    0.85
  -1  18  -2    2.68    0.92
   1  18   2    1.76    0.73
  -1 -18   2    2.87    0.93
  -1  18  -2    3.76    0.73
   1  18   2    2.41    0.71
  -1  18  -2    4.11    0.59
   1 -18  -2    0.37    0.97
   1  19  -2    1.46    0.77
  -1  19   2    1.48    0.74
  -1 -19  -2    1.86    0.99
   1 -19   2   -0.80    0.90
  -1  19   2    0.92    0.72
   1  19  -2    1.21    0.59
   1  19  -2    0.70    0.52
   1  19  -2    0.96    0.61
   1  19   2    0.57    0.65
  -1 -19   2    0.50    0.84
   1 -19  -2    0.84    1.01
  -1  19  -2    1.75    0.72
   1  19   2    0.79    0.77
  -1  19  -2    0.72    0.55
  -1  19  -2    0.91    0.86
  -1  20   2   11.10    1.13
   1 -20   2   11.69    1.46
  -1 -20  -2   10.23    1.43
   1  20  -2    9.96    1.05
   1  20  -2   10.25    1.00
   1  20  -2   10.56    1.23
  -1  20   2    9.70    1.17
  -1 -20   2   11.87    1.40
  -1  20  -2    9.51    1.10
   1 -20  -2   10.80    1.35
   1  20   2   10.18    1.16
  -1  20  -2    9.78    1.01
   1  20   2   11.88    1.15
  -1  20  -2    9.98    1.33
  -1 -21  -2    1.20    1.07
   1  21  -2    2.44    1.00
   1  21  -2    1.81    0.64
  -1  21   2    2.66    0.93
   1  21  -2    2.13    0.70
   1 -21   2   -0.53    0.74
  -1  21   2    2.63    0.83
  -1 -21   2    3.53    1.06
  -1  21  -2    2.66    1.01
   1  21   2    3.29    0.91
  -1  21  -2    1.54    0.61
   1  21   2    1.65    0.82
  -1  21  -2    1.78    0.77
   1 -21  -2    1.79    1.15
   1  22  -2    2.24    0.70
   1  22  -2   -0.33    0.87
  -1 -22  -2    0.08    1.05
   1  22  -2   -0.97    0.65
  -1  22   2    0.93    0.87
  -1  22   2   -0.18    0.80
   1 -22   2    2.29    1.11
  -1  22  -2    0.56    0.72
  -1 -22   2   -0.23    0.98
   1  22   2    1.21    0.86
  -1  22  -2   -2.07    0.65
   1  22   2    0.72    0.76
  -1  22  -2    1.88    1.02
   1 -22  -2    0.59    1.13
   1  23  -2   -0.10    0.94
  -1  23   2    0.93    0.86
   1 -23   2    3.13    1.24
  -1 -23  -2    1.39    1.19
  -1  23   2    2.97    0.91
   1  23  -2    1.32    0.69
   1  23  -2    2.49    0.72
   1  23   2    1.84    0.93
  -1 -23   2    2.27    1.14
  -1  23  -2    2.62    0.81
  -1  23  -2    0.49    1.16
   1 -23  -2    1.62    0.99
   1  23   2    0.67    0.86
  -1  23  -2    1.86    0.71
   1 -24   2    4.45    1.36
   1  24  -2    4.40    0.82
  -1  24   2    3.86    1.00
  -1 -24  -2    5.50    1.40
  -1  24   2    3.46    1.09
   1  24  -2    4.62    0.84
   1  24  -2    4.84    1.08
  -1  24  -2    4.62    0.93
   1 -24  -2    4.55    1.40
   1  24   2    4.43    0.99
  -1  24  -2    2.72    0.81
  -1  24  -2    2.26    1.09
  -1 -24   2    3.40    1.19
   1  24   2    4.16    1.14
   1  24   2    4.73    1.02
  -1 -25  -2    0.30    1.20
   1  25  -2    0.32    0.73
  -1  25   2   -0.23    0.84
  -1  25   2   -0.66    0.93
   1  25  -2   -0.13    0.71
   1  25  -2   -0.23    1.05
   1 -25   2    1.16    1.24
  -1  25  -2   -0.29    0.67
   1 -25  -2    0.01    1.25
   1  25   2    0.81    0.85
  -1 -25   2    0.50    1.08
  -1  25  -2    1.18    1.02
   1  25   2    0.97    0.85
  -1  25  -2   -1.11    0.75
   1  25   2   -1.71    0.87
  -1 -26  -2   -1.05    1.26
  -1  26   2   -0.69    0.95
   1 -26   2    1.06    1.28
  -1  26   2   -1.04    0.88
   1  26  -2   -2.30    1.04
   1  26  -2   -0.56    0.72
  -1  26   2    0.24    1.08
  -1  26  -2   -1.84    1.06
  -1  26  -2   -0.07    0.79
  -1 -26   2   -2.05    1.16
   1  26   2   -0.51    1.08
   1 -26  -2   -1.51    1.30
   1  26   2   -0.66    0.88
   1  26   2   -0.16    0.89
   1  27  -2   -0.33    1.16
   1 -27   2    0.47    1.26
  -1  27   2   -1.04    0.87
  -1 -27  -2   -0.73    1.27
  -1  27   2   -2.03    1.13
  -1  27   2   -2.14    1.00
   1  27  -2    0.24    0.75
   1  27  -2   -0.34    1.16
   1  27   2   -0.34    1.12
  -1  27  -2   -1.15    1.12
  -1  27  -2    1.59    0.85
   1  27   2   -0.58    0.94
  -1 -27   2   -0.78    1.19
   1 -27  -2   -1.10    1.34
   1  27   2   -0.91    0.87
  -1 -28  -2    0.85    1.32
   1  28  -2    0.94    1.22
   1  28  -2    0.62    0.73
  -1  28   2   -0.22    1.16
   1  28  -2    0.42    1.04
  -1  28   2   -0.08    1.10
   1 -28   2    1.07    1.38
  -1  28   2    0.16    1.09
  -1  28  -2    0.80    0.83
   1  28   2   -2.16    0.88
   1  28   2   -0.07    0.98
  -1  28  -2    0.56    1.13
  -1 -28   2   -1.45    1.22
   1 -28  -2   -2.12    1.37
   1 -29   2    1.67    1.49
  -1  29   2   -0.23    1.06
  -1 -29  -2   -0.13    1.37
   1  29  -2    1.07    1.01
   1  29  -2   -1.58    1.95
  -1  29   2   -0.25    1.16
  -1  29  -2    0.93    0.84
   1 -29  -2   -1.15    1.50
  -1 -29   2   -0.54    1.30
   1  29   2    1.64    1.12
  -1  29  -2    0.07    1.16
   1  29   2    0.21    1.00
   1 -30   2   -0.53    1.47
  -1  30   2   -2.36    1.05
  -1 -30  -2   -1.21    1.53
   1  30  -2    0.71    1.03
  -1  30   2   -1.55    1.34
  -1 -30   2    0.83    1.47
  -1  30  -2    0.96    1.24
   1  30   2    0.61    1.06
   1 -30  -2    0.63    1.53
  -1  31   2    3.33    1.19
  -1 -31  -2   -0.02    1.48
  -1  31   2   -0.77    1.11
   1 -31   2    2.82    1.62
  -1  31  -2   -0.33    1.24
  -1 -31   2    0.25    1.46
   1  31   2   -0.09    1.05
   1 -31  -2    0.59    1.57
   1 -32   2    1.02    1.66
  -1  32   2    2.46    1.15
  -1 -32  -2    3.94    1.94
   1 -32  -2   -1.54    1.58
  -1  32  -2    2.39    1.28
  -1 -32   2    0.55    1.59
   1 -33   2    0.80    1.74
  -1 -33  -2    0.46    1.69
   1 -33  -2    2.70    1.83
  -1 -33   2    0.52    1.62
  -1   0  -3   -0.13    0.10
   1   0  -3   -0.04    0.07
   1   0   3   -0.11    0.09
  -1   0  -3    0.04    0.11
  -1   0   3    0.05    0.12
  -1   0   3   -0.05    0.09
   1   0   3    0.07    0.08
   1   0   3   -0.04    0.10
  -1   0   3    0.09    0.09
  -1   0  -3    0.09    0.12
   1   0  -3   -0.07    0.08
   1   0   3   -0.08    0.12
   1   0  -3    0.05    0.10
  -1   0   3    0.14    0.11
   1   0   3   -0.02    0.12
  -1   0  -3   -0.02    0.08
  -1   0  -3   -0.03    0.08
   1   0  -3    0.05    0.12
   1   1  -3   -0.03    0.08
  -1  -1  -3    0.04    0.10
  -1   1   3    0.25    0.12
  -1   1   3   -0.06    0.13
  -1   1   3   -0.09    0.10
  -1  -1  -3    0.01    0.13
   1   1  -3    0.04    0.09
   1   1  -3   -0.05    0.11
  -1  -1  -3    0.03    0.08
  -1  -1  -3    0.04    0.10
   1  -1   3    0.09    0.12
   1   1  -3    0.00    0.08
   1  -1   3    0.02    0.10
  -1   1   3    0.03    0.12
   1  -1   3    0.08    0.10
  -1  -1  -3    0.08    0.11
  -1   1   3   -0.12    0.11
  -1  -1   3   -0.06    0.10
   1  -1  -3   -0.13    0.13
   1   1   3   -0.02    0.10
  -1   1  -3   -0.03    0.09
   1  -1  -3    0.01    0.12
   1   1   3    0.14    0.11
   1   1   3    0.05    0.15
  -1  -1   3   -0.02    0.14
   1  -1  -3    0.23    0.14
  -1   1  -3   -0.12    0.10
  -1   1  -3    0.05    0.09
  -1  -1   3    0.06    0.10
   1   1   3    0.09    0.12
  -1   1  -3    0.15    0.09
   1   1   3    0.12    0.12
  -1  -1   3    0.11    0.09
   1   2  -3   -0.05    0.13
  -1  -2  -3   -0.03    0.12
   1  -2   3    0.04    0.14
  -1   2   3   -0.01    0.14
  -1   2   3    0.26    0.14
  -1   2   3    0.27    0.17
   1   2  -3    0.01    0.14
   1   2  -3    0.18    0.09
  -1   2   3    0.03    0.19
  -1   2   3   -0.19    0.14
   1  -2   3   -0.07    0.10
  -1  -2  -3    0.16    0.15
  -1  -2  -3   -0.10    0.13
  -1  -2  -3   -0.09    0.12
   1  -2   3   -0.10    0.09
  -1  -2   3    0.09    0.12
  -1   2  -3   -0.04    0.12
   1   2   3   -0.19    0.14
   1  -2  -3   -0.12    0.17
  -1   2  -3   -0.03    0.10
   1  -2  -3   -0.18    0.15
  -1  -2   3    0.09    0.10
  -1  -2   3    0.01    0.11
   1   2   3   -0.04    0.11
  -1  -2   3   -0.15    0.10
   1   2   3   -0.19    0.12
   1   2   3   -0.08    0.11
  -1   2  -3   -0.06    0.09
   1  -2  -3    0.12    0.13
  -1  -2   3    0.01    0.08
   1   2   3   -0.14    0.17
  -1  -3  -3   -0.11    0.16
   1   3  -3    0.35    0.14
  -1  -3  -3    0.16    0.15
   1   3  -3   -0.12    0.16
  -1  -3  -3    0.10    0.15
  -1   3   3    0.75    0.22
  -1   3   3   -0.01    0.20
   1   3  -3   -0.01    0.11
   1  -3   3    0.46    0.26
  -1   3  -3   -0.01    0.09
  -1   3  -3    0.31    0.21
   1  -3  -3    0.81    0.22
  -1  -3   3   -0.10    0.13
  -1  -3   3   -0.13    0.13
  -1   3  -3    0.09    0.12
   1  -3  -3    1.03    0.27
   1   3   3    0.15    0.20
   1  -3  -3    0.12    0.20
   1   3   3    0.42    0.19
   1   3   3   -0.07    0.14
  -1  -3   3    0.52    0.18
   1  -4   3    8.23    0.59
  -1   4   3    6.89    0.68
   1  -4   3    9.34    0.65
  -1   4   3    7.83    0.64
  -1  -4  -3    9.36    0.69
  -1  -4   3    8.16    0.65
  -1  -4   3    6.59    0.51
   1  -4  -3    9.24    0.76
  -1  -4   3    8.61    0.63
   1  -4  -3    8.23    0.64
   1   4   3    7.59    0.59
   1   4   3    8.69    0.64
  -1  -5  -3    0.55    0.27
   1  -5   3   -0.47    0.39
   1   5  -3    0.06    0.25
  -1  -5  -3   -0.07    0.32
  -1   5   3    0.28    0.30
  -1  -5  -3    0.28    0.41
  -1  -5  -3    0.24    0.31
   1  -5   3    0.06    0.41
  -1  -5  -3    0.30    0.35
  -1   5   3   -0.35    0.38
   1   5  -3    0.01    0.27
   1  -5   3    0.00    0.27
  -1   5   3    0.41    0.35
   1  -5  -3    0.12    0.26
  -1  -5   3   -0.48    0.33
   1  -5  -3    0.28    0.44
  -1  -5   3   -0.07    0.18
   1   5   3    0.76    0.36
  -1   5  -3   -0.01    0.32
  -1  -5   3    0.15    0.30
  -1   5  -3    0.31    0.20
   1   5   3    0.47    0.30
  -1  -5   3    0.03    0.16
   1   5   3   -0.10    0.34
  -1  -5   3    0.08    0.11
   1   5   3    0.24    0.41
   1  -6   3    1.13    0.34
  -1  -6  -3    0.41    0.47
   1   6  -3    0.69    0.30
   1   6  -3    1.00    0.43
  -1  -6  -3    0.03    0.36
  -1  -6  -3    0.25    0.32
   1  -6   3    0.50    0.44
   1   6  -3    0.58    0.16
  -1  -6  -3    0.05    0.34
   1   6  -3    0.05    0.36
  -1   6   3    0.75    0.45
  -1   6   3    0.82    0.41
   1   6   3    0.72    0.45
  -1  -6   3    0.67    0.42
  -1  -6   3    0.13    0.24
   1  -6  -3    0.66    0.49
   1   6   3    0.88    0.38
   1   6   3    1.01    0.47
  -1  -6   3    0.36    0.22
  -1   6  -3    0.21    0.26
   1   6   3    0.50    0.34
  -1   6  -3   -0.39    0.40
  -1  -6   3    1.06    0.41
  -1   6  -3    0.55    0.44
  -1  -6   3    0.76    0.15
   1  -6  -3    0.81    0.33
  -1  -7  -3   74.56    4.76
   1  -7   3   79.10    4.82
   1  -7   3   81.99    4.73
   1   7  -3   73.61    4.67
  -1   7   3   83.20    4.77
  -1  -7  -3   88.11    4.81
   1   7  -3   81.70    4.72
  -1  -7  -3   77.38    4.73
  -1   7   3   70.44    4.77
   1   7  -3   86.15    4.81
  -1  -7  -3   74.34    4.81
  -1  -7   3   75.22    4.78
  -1  -7   3   78.67    4.66
   1  -7  -3   82.78    4.81
  -1   7  -3   75.30    4.66
  -1  -7   3   78.15    4.69
   1   7   3   81.19    4.76
  -1   7  -3   80.33    4.81
  -1   7  -3   75.08    4.71
  -1  -7   3   76.96    4.69
   1   7   3   80.05    4.74
   1  -7  -3   74.50    4.84
   1   7   3   77.26    4.78
   1   8  -3    0.34    0.25
   1   8  -3    1.07    0.47
  -1   8   3    0.65    0.49
  -1  -8  -3    0.14    0.42
   1   8  -3   -0.57    0.64
   1  -8   3    0.97    0.42
  -1   8   3    0.42    0.46
   1   8  -3    0.22    0.42
   1  -8   3    0.46    0.53
   1   8  -3    0.74    0.39
  -1  -8  -3    0.40    0.55
   1   8  -3    0.37    0.23
  -1  -8  -3    0.35    0.39
   1  -8  -3    0.84    0.61
  -1  -8   3   -0.02    0.44
  -1   8  -3    0.86    0.23
  -1   8  -3    0.17    0.33
   1   8   3    1.20    0.47
   1   8   3    0.78    0.39
   1   8   3   -0.03    0.47
  -1   8  -3    0.74    0.35
  -1   8  -3    0.45    0.52
  -1  -8   3    1.23    0.34
  -1  -8   3    1.12    0.23
  -1  -9  -3   33.56    2.26
   1   9  -3   34.70    2.15
   1   9  -3   32.45    2.13
   1   9  -3   32.35    2.27
  -1   9   3   36.57    2.29
   1   9  -3   34.07    2.14
  -1  -9  -3   32.57    2.37
   1  -9   3   32.66    2.36
   1   9   3   35.76    2.26
  -1   9  -3   35.22    2.19
   1  -9  -3   34.02    2.34
  -1   9  -3   33.77    2.27
  -1  -9   3   39.10    2.20
  -1  -9   3   36.28    2.13
  -1   9  -3   34.78    2.20
  -1  -9   3   36.75    2.32
   1   9   3   33.38    2.28
  -1   9  -3   35.56    2.13
   1   9   3   36.87    2.23
   1 -10   3    3.05    0.70
  -1 -10  -3    3.28    0.58
  -1  10   3    2.51    0.61
  -1 -10  -3    4.15    0.75
   1  10  -3    3.22    0.41
   1  10  -3    3.67    0.62
   1  10  -3    3.45    0.40
   1  10  -3    3.34    0.44
  -1  10  -3    2.62    0.68
   1 -10  -3    3.22    0.78
  -1 -10   3    4.17    0.40
  -1 -10   3    3.02    0.64
  -1  10  -3    4.02    0.41
   1  10   3    3.75    0.63
  -1  10  -3    2.64    0.50
   1  10   3    3.70    0.54
  -1  10  -3    3.39    0.48
   1 -11   3   29.06    2.09
  -1 -11  -3   29.40    2.11
   1  11  -3   28.14    1.97
  -1 -11  -3   28.66    1.96
   1  11  -3   29.31    1.82
  -1  11   3   28.30    1.97
   1  11  -3   28.78    1.81
   1  11  -3   28.93    1.84
   1  11   3   29.28    1.93
  -1  11  -3   30.26    1.86
  -1  11  -3   28.87    2.02
   1 -11  -3   28.93    2.15
  -1  11  -3   28.37    1.88
   1  11   3   27.49    1.96
  -1  11  -3   26.19    1.80
  -1 -11   3   29.57    1.80
  -1 -11   3   27.93    2.02
   1  12  -3    0.85    0.40
  -1 -12  -3    2.13    0.59
  -1 -12  -3    1.78    0.72
   1 -12   3    1.52    0.70
   1  12  -3    0.49    0.55
   1  12  -3    1.00    0.37
  -1  12   3    0.73    0.58
   1  12  -3    1.23    0.37
  -1 -12   3    0.99    0.62
  -1  12  -3    1.47    0.66
   1  12   3    1.53    0.59
  -1  12  -3    0.91    0.43
   1 -12  -3    1.68    0.78
  -1  12  -3    0.76    0.44
  -1 -12   3    1.45    0.34
  -1  12  -3    1.56    0.37
   1  13  -3   43.80    2.53
  -1 -13  -3   41.08    2.67
   1 -13   3   39.44    2.79
   1  13  -3   40.08    2.68
  -1  13   3   40.02    2.67
   1  13  -3   42.12    2.53
   1  13  -3   36.50    2.53
  -1 -13  -3   39.48    2.81
  -1  13  -3   35.40    2.57
  -1 -13   3   41.77    2.51
  -1 -13   3   39.84    2.75
  -1  13  -3   40.42    2.73
   1 -13  -3   42.40    2.88
  -1  13  -3   41.12    2.51
  -1  13  -3   43.21    2.57
   1  13   3   37.96    2.65
   1  14  -3    5.95    0.58
   1  14  -3    4.82    0.57
   1  14  -3    5.16    0.82
  -1  14   3    5.12    0.79
   1  14  -3    4.83    0.62
  -1 -14  -3    4.86    0.81
   1 -14   3    5.03    0.92
  -1 -14  -3    4.23    0.78
  -1  14  -3    5.47    0.57
  -1  14  -3    5.58    0.66
   1  14   3    6.71    0.82
  -1  14  -3    4.91    0.88
  -1 -14   3    4.61    0.86
  -1 -14   3    5.65    0.56
  -1  14  -3    5.71    0.70
   1 -14  -3    5.02    0.98
  -1 -15  -3    0.64    0.59
   1  15  -3   -0.12    0.37
   1  15  -3   -0.42    0.61
   1  15  -3   -0.45    0.36
   1  15  -3    0.07    0.44
  -1  15   3   -0.43    0.55
   1 -15   3   -0.19    0.71
  -1 -15  -3    0.43    0.60
  -1 -15   3    0.20    0.67
   1  15   3    0.06    0.59
  -1 -15   3    0.19    0.38
   1 -15  -3    0.28    0.61
  -1  15  -3   -0.56    0.49
  -1  15  -3   -0.25    0.36
  -1  15  -3   -0.78    0.64
  -1  15  -3   -0.26    0.44
   1  16  -3    4.20    0.56
   1  16  -3    4.04    0.81
   1  16  -3    4.24    0.58
  -1  16   3    3.16    0.81
  -1  16   3    5.04    0.89
   1 -16   3    3.74    0.94
   1  16  -3    4.08    0.61
  -1 -16  -3    3.17    0.95
  -1 -16   3    4.42    0.56
   1 -16  -3    2.84    0.99
  -1  16  -3    4.57    0.69
  -1  16  -3    4.74    0.63
   1  16   3    4.77    0.79
  -1 -16   3    4.43    0.90
  -1  16  -3    4.44    0.88
  -1  16  -3    4.38    0.56
   1  17  -3    8.92    0.87
   1 -17   3    9.45    1.25
  -1 -17  -3    9.24    1.28
   1  17  -3    7.90    0.87
  -1  17   3   10.10    1.16
   1  17  -3    7.87    0.84
  -1  17   3    9.35    1.06
   1  17  -3    8.38    1.16
   1 -17  -3    8.33    1.31
  -1 -17   3    9.83    1.28
  -1  17  -3    9.28    0.84
  -1  17  -3    8.13    0.93
   1  17   3   10.23    1.07
  -1  17  -3    8.87    1.18
  -1  17  -3   11.82    1.02
   1 -18   3    0.74    0.88
   1  18  -3    0.55    0.54
  -1  18   3   -1.21    0.67
  -1 -18  -3   -1.07    0.89
   1  18  -3   -1.56    0.70
   1  18  -3   -0.04    0.45
   1  18  -3   -0.11    0.46
  -1  18   3   -0.86    0.65
  -1 -18   3   -0.26    0.78
   1  18   3   -0.28    0.66
   1  18   3   -0.41    0.75
  -1  18  -3    0.01    0.46
  -1  18  -3    0.24    0.83
   1 -18  -3   -0.33    0.93
  -1  18  -3    0.08    0.60
  -1 -19  -3    1.88    0.79
   1  19  -3    1.02    0.56
  -1  19   3    0.39    0.78
  -1  19   3    0.30    0.85
   1  19  -3    2.09    0.82
   1  19  -3    1.17    0.51
   1  19  -3    1.15    0.50
   1 -19   3    0.02    0.91
  -1 -19   3    0.09    0.85
  -1  19  -3    1.73    0.66
  -1  19  -3    0.98    0.50
   1  19   3    0.31    0.69
  -1  19  -3    0.83    0.88
   1  19   3    0.19    0.69
   1 -19  -3    0.70    1.03
   1  20  -3    1.29    0.53
   1  20  -3    0.98    0.52
  -1 -20  -3    0.28    0.99
  -1  20   3    0.88    0.71
   1 -20   3    1.20    0.98
  -1  20   3    1.06    0.78
   1  20  -3    0.38    0.76
   1  20  -3    0.25    0.57
  -1  20  -3    1.10    0.87
   1  20   3    1.01    0.82
  -1  20  -3    0.50    0.51
   1  20   3    1.52    0.74
  -1 -20   3    0.83    0.92
  -1  20  -3    1.87    0.67
   1 -20  -3    0.72    1.05
  -1  21   3   24.08    1.93
   1  21  -3   22.69    1.66
   1  21  -3   21.45    1.90
  -1  21   3   19.34    1.86
  -1 -21  -3   22.16    2.21
   1 -21   3   21.58    2.13
   1  21  -3   23.07    1.63
  -1 -21   3   22.34    2.10
   1 -21  -3   24.26    2.28
   1  21   3   23.24    1.82
  -1  21  -3   21.13    1.70
  -1  21  -3   18.19    1.99
   1  21   3   25.24    1.93
  -1  21  -3   20.95    1.64
   1  22  -3    1.02    0.62
  -1 -22  -3    2.04    1.14
   1  22  -3    0.77    0.62
  -1  22   3    0.77    0.89
   1 -22   3   -0.28    1.02
  -1  22   3    0.88    0.74
   1  22  -3   -1.54    0.85
   1  22   3   -0.20    0.78
  -1  22  -3   -0.48    0.92
   1 -22  -3    0.66    1.14
   1  22   3    0.26    0.74
  -1  22  -3    0.82    0.71
  -1 -22   3   -0.91    0.94
  -1  22  -3    1.12    0.58
  -1  23   3   27.95    2.28
   1  23  -3   29.04    2.04
  -1  23   3   25.99    2.22
   1 -23   3   26.02    2.59
   1  23  -3   28.14    2.47
   1  23  -3   29.24    2.07
  -1 -23  -3   29.20    2.67
  -1  23  -3   28.58    2.14
   1  23   3   28.93    2.29
  -1  23  -3   29.92    2.04
  -1 -23   3   32.96    2.75
  -1  23  -3   26.58    2.44
   1  23   3   31.90    2.32
   1 -23  -3   29.42    2.71
  -1 -24  -3   -0.40    0.83
   1  24  -3   -0.13    0.65
   1  24  -3    0.46    0.58
  -1  24   3   -0.51    0.86
  -1  24   3   -0.94    0.95
   1  24  -3   -0.59    0.92
   1  24  -3    0.41    0.99
  -1 -24  -3    0.69    1.22
   1 -24   3   -0.62    1.14
  -1 -24   3    0.04    1.24
   1 -24  -3   -0.43    1.23
   1  24   3   -0.45    0.81
  -1  24  -3    0.20    0.71
  -1  24  -3    1.12    0.60
   1  24   3   -0.07    0.90
  -1  24  -3   -1.53    0.98
  -1 -25  -3   -1.72    1.15
  -1  25   3   -0.34    0.87
  -1 -25  -3   -1.53    0.82
   1  25  -3   -0.38    1.02
   1 -25   3    0.96    1.21
  -1  25   3   -0.54    0.78
   1  25  -3   -1.26    0.60
   1  25  -3   -0.51    0.91
   1 -25  -3   -0.13    1.26
   1  25   3   -0.07    0.91
  -1 -25   3   -0.53    1.02
  -1  25  -3    1.09    1.23
  -1  25  -3   -0.23    0.73
   1  25   3    0.05    0.96
   1  26  -3    0.84    1.09
  -1  26   3   -1.18    1.02
  -1 -26  -3    0.17    1.31
   1  26  -3   -0.30    0.66
  -1 -26  -3    0.82    0.94
   1  26  -3   -0.05    1.10
  -1  26   3   -1.08    0.97
   1 -26   3    0.00    1.28
   1  26   3    0.40    0.97
   1 -26  -3   -0.85    1.33
  -1  26  -3    0.25    0.78
   1  26   3    2.22    0.97
  -1  26  -3   -2.24    1.03
   1  26   3    1.53    0.90
  -1 -26   3    2.66    1.21
   1  27  -3    1.07    0.72
  -1 -27  -3   -1.01    1.26
   1 -27   3   -0.89    1.28
   1  27  -3    0.38    1.14
  -1  27   3   -0.82    1.02
  -1  27   3   -0.78    0.87
   1  27  -3    0.55    1.14
   1  27   3   -0.88    1.00
   1  27   3    1.37    1.10
   1  27   3   -1.01    1.01
  -1  27  -3   -0.01    0.77
  -1  27  -3   -1.62    1.07
  -1 -27   3    0.00    1.25
   1 -27  -3   -0.36    1.45
  -1 -28  -3    0.24    1.39
   1  28  -3    1.62    1.03
   1  28  -3   -0.27    1.20
  -1  28   3   -0.92    1.04
   1 -28   3    0.06    1.23
  -1  28   3   -0.64    0.99
  -1  28   3    1.24    1.00
  -1  28  -3    0.01    0.77
   1  28   3   -1.57    0.97
  -1  28  -3   -1.06    1.14
   1  28   3   -0.84    0.97
   1 -28  -3   -2.25    1.34
  -1 -28   3   -0.76    1.28
   1  28   3    0.35    1.14
   1 -28  -3   -3.49    1.22
  -1  29   3   -2.19    1.05
  -1 -29  -3    0.10    1.42
  -1  29   3    0.41    1.07
   1  29  -3   -1.24    1.03
   1 -29   3    0.26    1.32
  -1  29  -3    0.17    1.31
  -1 -29   3    0.83    1.37
   1  29   3   -0.32    0.99
   1  29   3   -1.06    1.00
  -1  29  -3    1.24    1.25
   1 -29  -3   -3.82    1.36
  -1  30   3   -2.86    1.29
  -1 -30  -3   -0.73    1.45
   1  30  -3    0.81    1.11
  -1  30   3    0.24    1.15
   1 -30   3   -1.38    1.41
  -1  30  -3    1.42    1.22
   1 -30  -3   -1.53    1.49
   1  30   3   -0.21    1.09
  -1 -30   3   -0.18    1.38
   1 -31   3    4.50    1.91
  -1  31   3    1.46    1.22
  -1 -31  -3    2.15    1.64
  -1  31   3    4.34    1.44
   1  31  -3    4.50    1.40
  -1  31  -3    3.48    1.29
   1 -31  -3    4.96    1.82
   1  31   3    4.15    1.24
  -1 -31   3    0.12    1.45
  -1 -32  -3   -2.02    1.60
   1 -32   3   -1.24    1.83
  -1  32   3   -0.82    1.16
   1  32   3   -2.03    1.07
  -1 -32   3   -0.95    1.46
   1 -32  -3   -2.02    1.59
  -1  32  -3    2.42    1.37
  -1  33   3    4.45    1.36
   1 -33   3    1.42    1.75
  -1 -33  -3    4.51    2.11
   1 -33  -3    2.55    1.81
  -1 -33   3    4.72    1.80
  -1   0  -4    0.21    0.14
   1   0   4   -0.02    0.14
  -1   0  -4    0.29    0.17
  -1   0   4   -0.03    0.15
  -1   0   4   -0.04    0.20
  -1   0   4   -0.13    0.17
  -1   0   4    0.02    0.12
   1   0   4   -0.20    0.17
   1   0  -4   -0.09    0.10
  -1   0  -4   -0.12    0.11
   1   0   4   -0.05    0.13
  -1   0   4   -0.01    0.12
   1   0  -4   -0.18    0.11
  -1   0  -4   -0.09    0.11
   1   0   4    0.12    0.16
   1   0   4   -0.10    0.15
   1   0  -4    0.00    0.15
  -1   0  -4   -0.01    0.13
   1   0  -4   -0.22    0.17
   1  -1   4    0.00    0.16
  -1   1   4    0.50    0.17
   1  -1   4    0.11    0.14
   1   1  -4    0.25    0.17
  -1   1   4   -0.14    0.16
   1  -1   4   -0.04    0.13
  -1  -1  -4   -0.17    0.14
  -1   1   4   -0.27    0.18
   1   1  -4   -0.06    0.12
  -1  -1  -4    0.31    0.18
  -1   1   4   -0.03    0.14
   1   1  -4   -0.05    0.12
   1  -1   4   -0.06    0.15
   1   1  -4   -0.03    0.13
   1  -1   4    0.08    0.22
  -1  -1  -4   -0.09    0.13
  -1  -1  -4   -0.23    0.16
  -1  -1  -4    0.15    0.16
  -1  -1   4    0.25    0.15
  -1   1  -4   -0.04    0.13
  -1  -1   4    0.11    0.09
  -1  -1   4    0.18    0.16
   1  -1  -4    0.14    0.19
   1  -1  -4    0.10    0.13
   1   1   4    0.21    0.15
  -1  -1   4   -0.01    0.15
  -1  -1   4    0.01    0.16
   1   1   4   -0.08    0.13
   1   1   4    0.53    0.22
   1  -1  -4   -0.02    0.16
   1   1   4    0.09    0.17
  -1   1  -4   -0.13    0.15
  -1   1  -4    0.03    0.12
  -1   1  -4    0.01    0.11
   1   1   4   -0.14    0.17
  -1  -2  -4   -0.08    0.21
  -1   2   4   -0.02    0.18
  -1  -2  -4    0.18    0.16
   1   2  -4   -0.06    0.12
   1   2  -4   -0.24    0.19
  -1  -2  -4    0.21    0.18
  -1   2   4    0.16    0.21
   1   2  -4   -0.04    0.13
  -1   2  -4   -0.17    0.13
   1  -2  -4   -0.02    0.15
  -1  -2   4    0.16    0.16
   1   2   4    0.28    0.18
   1  -2  -4   -0.14    0.15
  -1   2  -4   -0.10    0.14
   1   2   4    0.30    0.14
  -1   2  -4    0.02    0.12
   1  -2  -4    0.21    0.19
  -1   2  -4    0.03    0.16
  -1  -3  -4    0.31    0.25
  -1   3   4   -0.08    0.29
  -1   3   4   -0.28    0.22
  -1  -3  -4    0.00    0.19
   1  -3   4    0.37    0.36
  -1  -3  -4    0.00    0.15
  -1   3   4   -0.13    0.35
   1  -3   4    0.31    0.16
  -1   3   4    0.19    0.28
   1   3  -4   -0.04    0.22
  -1   3   4   -0.17    0.24
  -1  -3  -4    0.03    0.21
   1   3  -4   -0.05    0.13
   1  -3   4    0.29    0.19
   1   3   4    0.33    0.27
   1  -3  -4    0.02    0.34
  -1  -3   4    0.43    0.20
   1  -3  -4   -0.03    0.14
  -1  -3   4    0.20    0.23
   1   3   4    0.19    0.22
  -1  -3   4   -0.07    0.13
  -1  -3   4    0.10    0.18
  -1  -3   4    0.31    0.19
  -1   3  -4   -0.21    0.23
  -1   3  -4   -0.04    0.13
   1   3   4    0.70    0.38
   1  -3  -4    0.20    0.30
   1   3   4   -0.10    0.26
  -1   3  -4    0.07    0.13
   1  -3  -4   -0.02    0.17
   1   3   4   -0.11    0.19
  -1  -4  -4    0.75    0.23
  -1   4   4    1.43    0.36
   1   4  -4    1.44    0.24
   1   4  -4    0.72    0.21
  -1  -4  -4    0.95    0.30
   1   4  -4    0.09    0.28
   1  -4   4    1.06    0.34
  -1  -4  -4    1.01    0.33
  -1   4   4    0.90    0.37
  -1  -4  -4    0.45    0.26
  -1   4   4    1.28    0.39
  -1   4   4    1.49    0.38
  -1  -4  -4    1.61    0.46
   1  -4   4    1.65    0.28
   1   4   4    0.52    0.28
   1   4   4    0.58    0.36
  -1  -4   4    1.50    0.14
   1  -4  -4    0.27    0.25
   1   4   4    1.60    0.36
   1  -4  -4    1.14    0.38
   1   4   4    1.13    0.35
   1  -4  -4    1.01    0.35
  -1  -4   4    0.99    0.25
  -1  -4   4    1.32    0.31
   1  -4  -4    0.59    0.22
  -1   4  -4    0.97    0.16
  -1  -4   4    1.70    0.16
  -1   4  -4    0.88    0.20
  -1   4  -4    0.50    0.25
   1   4   4    1.18    0.37
  -1   5   4    5.63    0.64
  -1  -5  -4    5.07    0.61
  -1  -5  -4    6.63    0.69
  -1  -5  -4    6.26    0.59
   1   5  -4    6.80    0.53
  -1  -5  -4    7.40    0.61
  -1   5   4    7.41    0.66
  -1   5   4    5.78    0.70
   1  -5   4    6.13    0.71
   1  -5   4    7.04    0.56
  -1   5   4    8.04    0.66
  -1  -5  -4    5.37    0.64
   1   5   4    6.85    0.58
  -1  -5   4    6.59    0.53
   1  -5  -4    5.55    0.66
   1  -5  -4    5.03    0.59
  -1   5  -4    6.15    0.42
   1   5   4    5.19    0.62
  -1  -5   4    7.24    0.65
   1   5   4    7.21    0.65
   1   5   4    7.09    0.62
   1   5   4    6.69    0.59
   1  -5  -4    6.41    0.63
  -1  -5   4    7.28    0.68
  -1   5  -4    5.00    0.50
  -1   5  -4    5.19    0.60
   1  -5  -4    6.61    0.72
  -1  -5   4    6.65    0.46
   1   6  -4   22.81    1.44
  -1  -6  -4   25.67    1.67
  -1  -6  -4   19.73    1.49
  -1   6   4   24.47    1.54
  -1   6   4   20.85    1.58
   1  -6   4   24.15    1.48
  -1  -6  -4   20.56    1.50
   1  -6   4   24.82    1.61
  -1  -6  -4   21.37    1.53
   1  -6   4   21.38    1.61
   1   6  -4   22.09    1.54
  -1   6  -4   22.41    1.44
   1   6   4   22.99    1.53
   1   6   4   24.31    1.52
  -1  -6   4   23.98    1.42
   1   6   4   21.62    1.53
  -1  -6   4   22.61    1.54
  -1  -6   4   22.43    1.55
   1  -6  -4   22.31    1.53
  -1   6  -4   24.67    1.60
   1  -6  -4   23.41    1.66
   1  -6  -4   22.43    1.53
   1   7  -4   29.53    1.80
   1  -7   4   24.15    1.93
  -1   7   4   30.50    1.86
  -1  -7  -4   25.18    1.91
   1   7  -4   29.40    1.90
  -1  -7  -4   27.97    1.88
  -1  -7  -4   27.91    1.85
   1  -7   4   29.82    1.83
  -1   7   4   29.39    1.89
   1   7  -4   28.60    1.71
   1  -7   4   32.81    1.97
  -1  -7   4   24.61    1.89
  -1   7  -4   29.05    1.94
   1   7   4   27.56    1.88
  -1   7  -4   29.23    1.79
  -1  -7   4   26.82    1.78
   1  -7  -4   29.22    2.01
   1  -7  -4   29.18    1.86
   1   7   4   30.27    1.86
  -1  -7   4   28.53    1.92
   1   7   4   30.04    1.88
  -1  -8  -4   31.08    2.12
  -1  -8  -4   33.35    2.08
  -1  -8  -4   28.39    2.16
   1   8  -4   32.99    2.04
   1  -8   4   30.91    2.20
   1   8  -4   31.81    1.97
  -1   8   4   33.89    2.19
   1  -8   4   36.28    2.08
   1   8  -4   29.99    2.10
  -1   8  -4   35.27    2.03
   1   8   4   31.31    2.17
  -1  -8   4   33.78    2.16
   1   8   4   32.27    2.09
   1  -8  -4   33.73    2.27
  -1  -8   4   36.20    2.04
  -1  -8   4   31.88    1.95
  -1   8  -4   30.48    2.03
  -1  -8   4   30.19    2.14
  -1   8  -4   31.31    2.13
   1   8   4   35.11    2.15
  -1  -9  -4    0.98    0.47
  -1  -9  -4   -0.80    0.58
   1  -9   4   -0.83    0.53
   1   9  -4    0.21    0.38
   1   9  -4   -0.06    0.23
   1   9  -4   -0.06    0.51
  -1  -9  -4    0.58    0.40
  -1   9   4    0.32    0.57
  -1   9  -4    0.09    0.19
   1   9   4    0.15    0.54
  -1   9  -4    0.82    0.45
  -1  -9   4    0.49    0.18
   1   9   4   -0.09    0.41
  -1   9  -4    0.27    0.32
   1  -9  -4    0.06    0.63
  -1  -9   4    0.14    0.48
  -1   9  -4    0.08    0.33
  -1  -9   4    0.25    0.35
  -1 -10  -4    2.19    0.51
  -1 -10  -4    0.98    0.53
   1  10  -4    1.65    0.48
  -1 -10  -4    1.54    0.67
   1  10  -4    1.11    0.53
  -1  10   4    1.39    0.46
   1  10  -4    0.91    0.29
   1 -10   4    0.64    0.60
  -1 -10   4    2.01    0.69
  -1  10  -4    1.31    0.62
   1  10   4    0.53    0.58
  -1  10  -4    1.37    0.25
  -1  10  -4    1.25    0.39
  -1 -10   4    1.85    0.25
  -1 -10   4    1.80    0.57
  -1  10  -4    1.53    0.37
   1 -10  -4    1.73    0.71
   1  10   4    1.55    0.48
   1  11  -4    0.80    0.29
  -1 -11  -4    0.64    0.67
   1 -11   4    0.25    0.62
   1  11  -4    0.19    0.54
   1  11  -4    0.98    0.32
  -1  11   4    0.49    0.59
  -1 -11  -4    0.78    0.54
  -1 -11  -4    0.38    0.47
   1  11  -4    0.32    0.49
  -1  11  -4    0.69    0.26
  -1  11  -4    0.57    0.37
  -1  11  -4    0.77    0.59
   1 -11  -4    1.60    0.72
   1  11   4    0.64    0.58
  -1 -11   4    0.42    0.24
  -1  11  -4    0.57    0.40
  -1 -11   4    0.49    0.55
  -1 -12  -4    4.89    0.67
   1  12  -4    4.07    0.45
   1 -12   4    4.10    0.82
   1  12  -4    4.06    0.48
   1  12  -4    3.78    0.45
   1  12  -4    4.95    0.74
  -1  12   4    3.80    0.75
  -1 -12  -4    4.50    0.86
   1  12  -4    5.09    0.68
  -1 -12  -4    5.05    0.75
  -1 -12   4    3.58    0.74
  -1  12  -4    4.22    0.43
  -1  12  -4    3.62    0.76
   1  12   4    4.38    0.75
  -1  12  -4    4.00    0.56
  -1  12  -4    4.78    0.55
   1 -12  -4    4.32    0.77
  -1 -12   4    4.55    0.43
   1  13  -4    9.68    0.75
   1 -13   4    7.90    1.05
   1  13  -4    8.91    0.91
   1  13  -4    9.76    0.73
  -1 -13  -4    7.50    0.95
  -1 -13  -4    8.66    1.13
   1  13  -4    9.31    0.99
  -1 -13  -4    7.89    0.88
  -1  13   4    9.67    1.00
   1  13  -4    9.20    0.72
  -1  13  -4    7.98    0.77
  -1 -13   4    9.05    1.02
   1  13   4    8.14    0.96
  -1  13  -4    5.89    0.97
  -1 -13   4    8.68    0.69
   1 -13  -4    9.49    1.14
  -1  13  -4    9.24    0.70
  -1  13  -4    8.23    0.79
   1  14  -4    1.09    0.59
  -1 -14  -4    1.04    0.63
  -1 -14  -4    1.52    0.60
   1  14  -4    0.96    0.66
   1  14  -4    0.51    0.39
   1  14  -4    0.80    0.36
   1 -14   4    1.51    0.77
  -1  14   4    1.51    0.67
  -1 -14  -4    1.01    0.62
   1  14  -4    1.35    0.35
   1 -14  -4    2.10    0.86
  -1  14  -4    1.86    0.36
  -1  14  -4    0.94    0.44
   1  14   4    1.19    0.67
  -1 -14   4    0.59    0.67
  -1  14  -4   -0.02    0.65
  -1  14  -4    1.78    0.48
  -1 -14   4    1.70    0.36
   1 -15   4    0.00    0.72
   1  15  -4    0.56    0.34
  -1 -15  -4   -0.46    0.55
  -1  15   4   -0.60    0.59
   1  15  -4    0.20    0.39
   1  15  -4   -0.12    0.62
   1  15  -4    0.15    0.35
  -1 -15  -4    0.72    0.59
  -1 -15  -4    0.65    0.77
  -1  15  -4    0.39    0.42
  -1 -15   4    0.60    0.67
  -1  15  -4    0.93    0.70
  -1  15  -4   -0.26    0.46
   1  15   4    0.94    0.66
   1 -15  -4   -0.18    0.59
  -1 -15   4    0.34    0.34
  -1  15  -4    0.82    0.34
   1  16  -4    0.61    0.43
   1 -16   4    1.96    0.84
  -1  16   4    2.26    0.72
  -1 -16  -4    1.38    0.90
  -1 -16  -4   -0.14    0.54
   1  16  -4    0.59    0.41
   1  16  -4    1.04    0.72
   1  16  -4    1.26    0.40
  -1 -16   4    0.17    0.73
  -1 -16   4    1.68    0.40
   1  16   4    1.34    0.70
  -1  16  -4   -0.25    0.74
  -1  16  -4    0.92    0.53
  -1  16  -4    1.27    0.50
   1 -16  -4    0.06    0.88
  -1  16  -4    1.22    0.39
   1 -17   4   15.32    1.54
   1  17  -4   14.51    1.12
   1  17  -4   13.17    1.09
  -1 -17  -4   13.80    1.57
  -1  17   4   15.45    1.46
  -1 -17  -4   14.55    1.28
   1  17  -4   14.54    1.40
   1  17  -4   13.97    1.08
   1 -17  -4   12.20    1.59
  -1  17  -4   14.61    1.08
  -1  17  -4   14.06    1.47
  -1 -17   4   14.88    1.07
   1  17   4   14.01    1.36
  -1  17  -4   13.34    1.21
  -1 -17   4   15.42    1.50
  -1  17  -4   13.07    1.13
   1  18  -4    5.73    0.88
   1  18  -4    5.01    0.60
   1  18  -4    3.84    0.59
   1  18  -4    3.57    0.61
  -1 -18  -4    5.62    0.86
  -1  18   4    4.01    0.90
   1 -18   4    3.31    1.04
  -1  18   4    5.03    0.96
   1  18  -4    3.83    0.95
  -1 -18  -4    4.64    0.96
  -1  18  -4    3.62    0.69
  -1 -18   4    4.74    1.02
   1 -18  -4    3.23    1.15
  -1  18  -4    4.71    0.58
  -1  18  -4    4.64    0.68
   1  18   4    3.74    0.87
  -1  18  -4    3.70    1.00
  -1 -18   4    5.84    0.59
   1  19  -4    2.56    0.87
   1  19  -4    1.72    0.47
   1 -19   4    1.63    0.96
   1  19  -4    2.22    0.78
  -1  19   4    1.26    0.89
   1  19  -4    1.54    0.47
  -1 -19  -4    1.36    0.74
  -1  19   4    2.00    0.79
  -1 -19  -4    1.54    1.00
   1  19  -4    1.25    0.53
  -1  19  -4    2.78    0.59
  -1 -19   4    2.55    1.03
  -1  19  -4    1.73    0.62
  -1  19  -4    2.50    0.51
  -1  19  -4    1.78    0.93
   1  19   4    1.80    0.79
   1 -19  -4    1.21    0.83
  -1 -20  -4   10.76    1.49
   1  20  -4    9.10    1.34
   1  20  -4   10.58    0.91
   1  20  -4   10.12    0.92
  -1 -20  -4    9.32    1.10
   1  20  -4   12.32    1.22
   1 -20   4    9.63    1.39
   1  20  -4    8.95    0.91
  -1  20   4    9.71    1.26
  -1  20   4    8.33    1.18
   1  20   4   10.13    1.28
   1  20   4    9.17    1.17
   1 -20  -4    7.57    1.46
  -1 -20   4   10.44    1.36
  -1  20  -4    8.95    1.30
  -1  20  -4    9.79    0.93
  -1  20  -4   10.00    1.01
  -1  20  -4   12.39    1.02
  -1  21   4    1.42    0.81
  -1  21   4    0.63    0.95
   1  21  -4    0.72    0.87
   1 -21   4    2.00    1.08
  -1 -21  -4    0.49    0.79
   1  21  -4    1.12    0.83
  -1 -21  -4    2.54    1.13
   1  21  -4    0.30    0.54
  -1  21  -4    0.25    0.62
  -1  21  -4    1.12    0.97
  -1 -21   4    0.15    0.95
   1 -21  -4    1.12    1.13
  -1  21  -4    1.11    0.51
   1  21   4    0.75    0.81
   1  21   4    0.62    0.88
  -1 -22  -4    0.68    1.15
   1 -22   4   -1.29    1.20
   1  22  -4    0.15    0.55
  -1 -22  -4    1.17    0.80
  -1  22   4    1.14    0.81
   1  22  -4   -0.12    0.93
  -1  22   4    1.21    0.91
   1  22  -4    0.49    0.84
   1  22   4    0.73    0.81
   1 -22  -4    0.57    1.16
  -1  22  -4    0.55    0.54
   1  22   4    0.64    0.85
  -1  22  -4    0.85    1.00
  -1 -22   4    1.02    1.02
  -1  22  -4    0.35    0.65
   1  23  -4    4.50    0.72
  -1  23   4    3.91    1.15
  -1 -23  -4    4.67    1.38
   1  23  -4    1.78    1.06
   1  23  -4    4.31    1.08
  -1  23   4    6.06    1.14
  -1 -23  -4    6.14    1.01
   1 -23   4    2.36    1.28
  -1 -23   4    4.32    1.37
  -1  23  -4    3.24    0.78
   1 -23  -4    3.68    1.40
   1  23   4    5.44    1.15
  -1  23  -4    4.96    0.70
  -1  23  -4    4.78    1.21
   1  23   4    5.43    1.02
  -1  24   4    1.93    0.96
   1  24  -4    2.83    1.02
   1  24  -4    1.35    0.60
  -1  24   4    0.75    0.83
  -1 -24  -4   -0.58    1.16
   1  24  -4    0.09    1.06
  -1 -24  -4   -0.01    0.88
   1 -24   4    1.47    1.23
  -1  24  -4    0.44    0.67
  -1 -24   4    0.94    1.09
  -1  24  -4    2.18    1.13
   1  24   4   -0.49    0.86
   1 -24  -4    0.08    1.27
   1  24   4    1.96    0.99
   1  25  -4    4.09    1.14
  -1  25   4    3.24    0.99
   1  25  -4    4.34    1.09
  -1 -25  -4    3.29    1.00
   1  25  -4    1.73    0.67
  -1  25   4    1.98    1.08
  -1 -25  -4    3.17    1.39
   1 -25   4    3.85    1.32
   1  25   4    2.64    1.09
   1 -25  -4    4.00    1.08
  -1 -25   4    2.08    1.23
  -1  25  -4    3.59    1.19
   1  25   4    1.12    1.04
  -1  25  -4    4.24    0.82
   1 -25  -4    4.29    1.43
   1 -26   4   -0.69    1.21
   1  26  -4   -0.59    0.98
   1  26  -4    1.09    0.65
  -1  26   4   -0.04    1.07
  -1  26   4   -1.08    1.02
  -1 -26  -4    0.00    1.29
   1  26  -4   -0.76    1.02
  -1 -26  -4   -0.93    0.98
  -1  26  -4   -2.10    1.08
  -1  26  -4    0.55    0.71
   1  26   4   -0.45    0.88
   1  26   4   -1.00    0.99
  -1 -26   4   -0.49    1.21
   1 -26  -4   -1.58    0.95
   1 -26  -4   -1.50    1.36
  -1  26  -4   -1.39    1.05
   1 -27   4   -0.27    1.28
   1  27  -4   -0.84    1.14
   1  27  -4    2.02    1.28
  -1 -27  -4   -0.04    1.41
  -1  27   4    1.13    0.96
  -1  27   4   -0.88    1.06
   1  27   4    1.06    1.02
   1  27   4    0.21    0.90
   1 -27  -4   -0.49    1.05
  -1 -27   4    0.42    1.21
   1 -27  -4   -0.32    1.39
  -1  27  -4    0.95    0.71
   1  27   4   -0.52    0.96
  -1  27  -4    0.89    1.24
   1 -28   4   -1.30    1.32
  -1  28   4   -1.52    1.01
   1  28  -4   -0.05    1.08
  -1 -28  -4    1.10    1.41
  -1  28   4   -0.29    1.14
  -1 -28   4    1.17    1.29
  -1  28  -4   -2.45    1.04
   1 -28  -4   -1.77    1.43
   1  28   4    0.10    1.08
   1  28   4   -0.47    1.08
   1  28   4    0.59    1.09
   1 -28  -4   -1.73    1.12
  -1  28  -4    0.21    1.02
  -1  29   4   -1.97    1.10
   1  29  -4   -0.28    1.07
  -1  29   4   -1.99    1.07
  -1  29   4    0.25    0.95
   1 -29   4    2.83    1.44
  -1 -29  -4   -1.66    1.39
   1  29   4   -0.86    1.06
  -1 -29   4   -0.75    1.32
  -1  29  -4    1.34    1.20
   1 -29  -4   -4.73    1.44
   1  29   4   -0.17    1.10
   1  29   4   -2.35    0.93
   1 -30   4    2.86    1.51
  -1  30   4    0.81    1.21
  -1  30   4    1.19    1.29
   1  30  -4    1.53    1.17
  -1 -30  -4   -1.26    1.49
   1  30   4   -0.55    1.08
  -1 -30   4   -0.14    1.41
   1 -30  -4    0.39    1.61
  -1  30  -4    1.50    1.44
  -1  31   4   -1.12    1.15
  -1 -31  -4   -0.74    1.73
   1  31  -4   -0.29    1.29
   1 -31   4    0.37    1.53
   1 -31  -4   -1.36    1.58
   1  31   4   -1.40    1.11
  -1 -31   4   -1.93    1.63
  -1  31  -4    0.49    1.44
  -1  32   4   -0.11    1.22
  -1 -32  -4   -0.82    1.69
   1 -32   4   -1.09    1.63
   1 -32  -4   -2.05    1.63
  -1  32  -4   -0.91    1.49
   1  32   4   -1.77    1.17
  -1 -32   4    0.74    1.79
  -1 -33  -4   -1.71    1.64
  -1  33   4   -1.79    1.22
   1 -33   4   -0.42    1.65
   1  33   4   -1.86    1.20
  -1 -33   4   -1.56    1.78
   1 -33  -4   -0.71    1.72
   1   0  -5    1.00    0.30
   1   0   5    0.28    0.22
  -1   0   5    0.91    0.29
  -1   0  -5    0.02    0.21
  -1   0  -5   -0.19    0.21
  -1   0  -5    0.82    0.29
  -1   0  -5   -0.06    0.15
   1   0   5    1.12    0.27
  -1   0  -5   -0.02    0.17
   1   0  -5   -0.02    0.17
  -1   0   5    0.88    0.21
  -1   0   5    1.42    0.35
   1   0   5    0.92    0.31
   1   0  -5    0.18    0.20
   1   0   5    0.88    0.32
  -1   0   5    0.16    0.21
  -1   0   5    0.12    0.21
   1   0   5   -0.12    0.15
   1   0  -5   -0.13    0.19
  -1   1   5   -0.18    0.32
  -1  -1  -5    0.08    0.21
   1  -1   5    0.43    0.24
   1   1  -5    0.14    0.24
  -1   1   5    0.22    0.25
  -1  -1  -5    0.05    0.29
   1  -1   5   -0.06    0.24
   1  -1   5    0.21    0.28
  -1   1   5    0.31    0.23
  -1   1   5    0.15    0.29
   1  -1   5   -0.19    0.23
  -1  -1  -5    0.12    0.21
  -1  -1  -5   -0.31    0.23
   1   1  -5    0.02    0.18
   1  -1   5   -0.09    0.22
  -1   1   5   -0.53    0.21
  -1  -1  -5    0.05    0.18
   1   1  -5   -0.13    0.25
   1   1  -5   -0.25    0.17
  -1   1  -5   -0.06    0.20
   1   1   5   -0.18    0.20
   1   1   5    0.15    0.30
  -1   1  -5   -0.16    0.17
   1  -1  -5    0.13    0.15
   1  -1  -5    0.23    0.22
   1  -1  -5   -0.18    0.23
  -1   1  -5   -0.12    0.14
  -1  -1   5    0.58    0.27
  -1  -1   5    0.16    0.25
   1   1   5   -0.27    0.20
  -1  -1   5   -0.09    0.24
  -1   1  -5   -0.06    0.16
  -1  -1   5    0.02    0.16
  -1   1  -5    0.24    0.28
   1  -1  -5    0.39    0.30
  -1  -1   5   -0.28    0.23
   1   1   5    0.18    0.25
   1   1   5    0.19    0.27
   1  -2   5   13.77    1.01
  -1   3   5   36.29    2.31
   1  -3   5   34.21    2.27
   1  -3   5   36.81    2.21
  -1  -3  -5   33.89    2.26
   1  -3   5   36.59    2.20
   1   3  -5   34.27    2.24
  -1   3   5   37.51    2.26
  -1   3   5   36.62    2.25
   1  -3  -5   40.05    2.29
  -1  -3   5   35.81    2.16
   1   3   5   35.00    2.26
  -1  -3   5   34.86    2.29
  -1  -3   5   37.22    2.22
   1   3   5   39.24    2.27
  -1  -3   5   36.28    2.19
   1   3   5   35.81    2.28
   1  -3  -5   37.57    2.35
   1   3   5   33.22    2.24
  -1   4   5    6.98    0.64
   1  -4   5    7.41    0.73
   1   4  -5    4.60    0.49
   1  -4   5    6.30    0.55
  -1  -4  -5    7.18    0.64
  -1   4   5    6.95    0.64
  -1   4   5    6.71    0.72
  -1  -4  -5    6.62    0.61
   1   4  -5    5.54    0.62
  -1  -4  -5    6.31    0.56
  -1   4   5    5.77    0.63
  -1  -4  -5    5.79    0.60
  -1   4   5    7.08    0.63
   1  -4   5    5.65    0.41
  -1  -4   5    5.37    0.45
   1   4   5    6.46    0.60
  -1  -4   5    6.46    0.66
   1  -4  -5    6.00    0.58
   1   4   5    6.94    0.73
  -1  -4   5    5.54    0.53
  -1  -4   5    7.10    0.59
   1  -4  -5    6.33    0.64
  -1  -4   5    6.66    0.42
   1   4   5    5.14    0.63
  -1   4  -5    6.67    0.46
  -1   4  -5    4.91    0.64
   1   4   5    6.57    0.62
   1  -4  -5    4.39    0.69
  -1   4  -5    5.25    0.48
   1   4   5    7.61    0.65
   1  -4  -5    6.98    0.63
  -1  -5  -5    3.92    0.52
  -1   5   5    4.58    0.57
   1  -5   5    4.53    0.64
  -1  -5  -5    5.17    0.51
   1   5  -5    3.78    0.57
   1   5  -5    4.78    0.44
   1   5  -5    4.11    0.43
  -1   5   5    3.27    0.63
  -1  -5  -5    3.86    0.53
   1  -5   5    4.71    0.46
  -1  -5  -5    3.58    0.64
  -1   5   5    5.61    0.53
   1   5   5    4.09    0.56
  -1   5  -5    4.20    0.61
  -1  -5   5    4.03    0.33
  -1  -5   5    4.08    0.36
  -1   5  -5    4.18    0.35
   1   5   5    5.55    0.57
   1  -5  -5    3.96    0.58
   1   5   5    4.29    0.66
  -1  -5   5    4.60    0.60
   1  -5  -5    3.77    0.56
  -1   5  -5    4.05    0.39
  -1  -5   5    5.93    0.46
   1   5   5    4.37    0.56
   1  -5  -5    3.91    0.53
  -1   6   5    2.51    0.51
   1  -6   5    1.21    0.56
  -1   6   5    2.31    0.48
  -1  -6  -5    3.08    0.49
  -1  -6  -5    2.61    0.50
   1   6  -5    2.33    0.36
  -1   6   5    2.19    0.54
   1  -6   5    2.25    0.39
  -1  -6  -5    3.02    0.54
  -1  -6  -5    3.11    0.50
   1   6  -5    1.99    0.51
   1  -6  -5    1.27    0.58
  -1  -6   5    2.63    0.36
   1   6   5    3.15    0.50
  -1  -6   5    2.96    0.57
  -1   6  -5    2.46    0.32
   1   6   5    3.23    0.62
  -1  -6   5    2.37    0.29
  -1  -6   5    2.60    0.49
  -1   6  -5    2.10    0.57
   1  -6  -5    2.47    0.49
   1   6   5    3.14    0.48
   1  -6  -5    1.86    0.50
  -1   6  -5    2.13    0.21
   1   6   5    2.82    0.53
  -1   7   5  135.84    7.98
   1  -7   5  139.78    7.93
  -1  -7  -5  127.31    8.05
   1   7  -5  131.92    8.00
  -1  -7  -5  126.92    7.98
   1   7  -5  131.62    7.90
  -1   7   5  132.16    8.00
   1  -7   5  145.69    8.04
  -1  -7  -5  133.04    7.96
   1  -7   5  139.65    8.05
  -1   7  -5  130.17    8.02
   1   7   5  133.66    8.02
   1  -7  -5  131.57    7.99
  -1  -7   5  129.02    7.99
   1  -7  -5  138.26    8.09
  -1  -7   5  136.04    7.89
   1  -7  -5  128.19    7.97
  -1  -7   5  134.27    8.00
  -1   7  -5  123.10    7.89
   1   7   5  129.47    7.97
  -1   8   5    8.35    0.87
  -1   8   5    8.00    0.80
  -1  -8  -5    8.31    0.85
   1   8  -5    6.74    0.80
   1  -8   5    9.10    0.73
  -1  -8  -5    8.61    0.80
  -1  -8  -5    6.81    0.72
   1  -8   5    7.38    0.86
   1   8  -5    7.27    0.67
  -1  -8   5    7.74    0.65
  -1   8  -5    6.95    0.56
  -1   8  -5    7.39    0.63
  -1  -8   5    8.13    0.79
  -1  -8   5    7.24    0.82
   1  -8  -5    7.64    0.78
  -1   8  -5    6.54    0.76
   1   8   5    6.80    0.77
   1  -8  -5    7.72    0.81
   1   8   5    9.19    0.79
   1  -8  -5    6.08    0.90
   1  -9   5   37.83    2.65
   1   9  -5   38.08    2.38
   1   9  -5   39.49    2.47
  -1  -9  -5   41.29    2.55
   1   9  -5   39.39    2.60
  -1  -9  -5   38.87    2.71
  -1   9   5   39.99    2.63
  -1  -9  -5   36.94    2.58
  -1   9  -5   42.31    2.46
   1   9   5   37.95    2.62
   1  -9  -5   40.09    2.73
   1  -9  -5   37.54    2.56
  -1   9  -5   41.48    2.43
  -1  -9   5   41.25    2.61
  -1  -9   5   43.07    2.48
  -1   9  -5   38.39    2.46
  -1   9  -5   39.35    2.64
   1   9   5   42.61    2.58
  -1 -10  -5    2.80    0.52
  -1 -10  -5    1.50    0.70
  -1 -10  -5    1.72    0.58
   1  10  -5    2.56    0.47
  -1  10   5    2.56    0.69
   1 -10   5    1.76    0.65
   1  10  -5    2.11    0.27
   1  10  -5    2.80    0.61
   1 -10  -5    3.01    0.58
  -1  10  -5    2.17    0.38
  -1  10  -5    1.58    0.40
   1 -10  -5    1.45    0.73
  -1  10  -5    2.90    0.69
   1  10   5    2.65    0.56
  -1 -10   5    2.35    0.59
  -1  10  -5    3.02    0.41
  -1 -10   5    2.39    0.47
  -1 -11  -5    5.55    0.71
  -1 -11  -5    5.12    0.88
  -1 -11  -5    5.88    0.79
   1  11  -5    6.02    0.65
   1  11  -5    6.32    0.81
   1 -11   5    4.58    0.81
   1  11  -5    5.19    0.48
  -1  11   5    7.49    0.89
   1 -11  -5    4.86    0.92
   1  11   5    6.39    0.85
  -1  11  -5    4.83    0.55
  -1  11  -5    5.54    0.83
  -1 -11   5    5.84    0.79
  -1  11  -5    5.55    0.49
   1 -11  -5    5.39    0.74
  -1  11  -5    5.37    0.54
   1  12  -5    5.80    0.51
  -1  12   5    6.75    0.89
  -1 -12  -5    4.06    0.79
  -1 -12  -5    5.47    0.79
   1 -12   5    4.81    0.84
  -1 -12  -5    6.49    0.76
   1  12  -5    4.75    0.80
   1  12  -5    5.63    0.68
  -1 -12   5    5.17    0.44
   1  12   5    5.25    0.84
  -1 -12   5    5.31    0.81
  -1  12  -5    4.60    0.84
  -1  12  -5    6.57    0.46
  -1  12  -5    4.95    0.59
  -1  12  -5    6.02    0.58
   1 -12  -5    5.48    0.97
   1  13  -5    6.88    0.62
  -1 -13  -5    4.88    1.00
  -1  13   5    6.82    0.93
   1  13  -5    6.76    0.91
  -1 -13  -5    6.95    0.78
  -1 -13  -5    5.72    0.87
   1 -13   5    6.02    0.96
   1  13  -5    7.60    0.78
  -1  13  -5    7.11    0.68
   1 -13  -5    5.87    0.93
  -1  13  -5    7.02    0.56
  -1  13  -5    6.43    0.84
  -1 -13   5    7.57    0.55
  -1 -13   5    6.52    0.92
  -1  13  -5    7.63    0.66
   1  13   5    7.55    0.94
  -1 -14  -5   11.85    1.22
   1  14  -5   12.62    0.94
  -1 -14  -5   13.46    1.18
   1 -14   5   12.56    1.33
   1  14  -5   13.22    1.25
  -1 -14  -5   12.60    1.38
  -1  14   5   13.39    1.27
   1  14  -5   12.69    1.09
  -1  14  -5   11.69    1.28
  -1  14  -5   13.47    0.99
   1  14   5   12.29    1.25
  -1 -14   5   14.18    1.34
  -1  14  -5   12.28    1.02
  -1  14  -5   12.36    0.88
  -1 -14   5   13.69    0.88
   1 -14  -5   10.93    1.38
   1  15  -5   -0.31    0.49
   1 -15   5    0.20    0.74
  -1 -15  -5   -0.07    0.63
  -1  15   5   -0.39    0.65
   1  15  -5   -0.05    0.34
  -1 -15  -5    0.03    0.82
  -1 -15  -5   -0.40    0.50
   1  15  -5    0.00    0.28
   1  15  -5    0.78    0.67
  -1 -15   5    0.89    0.70
  -1  15  -5   -0.17    0.42
  -1  15  -5   -0.16    0.37
   1 -15  -5    0.89    0.87
   1  15   5    1.02    0.70
  -1  15  -5    0.25    0.28
  -1  15  -5   -0.36    0.69
   1  16  -5   13.39    1.01
   1  16  -5   13.74    1.05
  -1 -16  -5   13.27    1.53
  -1 -16  -5   13.96    1.26
  -1 -16  -5   15.52    1.38
   1  16  -5   13.56    1.24
   1 -16   5   12.56    1.43
  -1  16   5   11.78    1.33
   1  16  -5   15.71    1.40
   1  16   5   13.91    1.36
  -1  16  -5   14.61    1.00
  -1 -16   5   15.48    1.49
   1 -16  -5   12.97    1.58
  -1  16  -5   15.63    1.11
  -1  16  -5   15.20    1.14
  -1  16  -5   12.23    1.41
   1 -17   5   37.35    2.71
  -1  17   5   35.78    2.56
   1  17  -5   34.36    2.25
   1  17  -5   32.39    2.54
   1  17  -5   34.22    2.28
  -1 -17  -5   35.81    2.46
  -1 -17  -5   37.14    2.80
   1  17  -5   37.29    2.44
  -1  17  -5   31.85    2.60
  -1  17  -5   37.14    2.24
  -1  17  -5   37.16    2.35
  -1 -17   5   37.01    2.65
  -1  17  -5   36.62    2.32
   1  17   5   36.40    2.57
   1 -17  -5   34.56    2.84
   1 -18   5   -1.20    0.79
   1  18  -5   -0.49    0.36
   1  18  -5    0.25    0.77
  -1 -18  -5   -0.39    0.69
   1  18  -5   -0.48    0.42
  -1  18   5    0.49    0.89
   1  18  -5   -0.37    0.67
  -1 -18  -5    0.37    0.96
   1 -18  -5   -0.42    0.78
   1  18   5    1.21    0.79
  -1  18  -5    0.78    0.51
  -1  18  -5   -0.41    0.47
  -1 -18   5   -0.53    0.92
  -1  18  -5   -0.28    0.81
  -1  18  -5    0.90    0.38
  -1  19   5    1.53    0.82
   1  19  -5    0.86    0.40
   1  19  -5    0.15    0.72
  -1 -19  -5    0.95    0.73
   1 -19   5    0.04    0.93
  -1 -19  -5   -0.56    0.97
   1  19  -5   -0.03    0.78
   1  19  -5    0.11    0.44
  -1  19  -5   -0.27    0.86
   1 -19  -5   -0.47    1.05
  -1  19  -5    0.64    0.49
   1  19   5    2.28    0.84
  -1 -19   5    2.84    0.93
  -1  19  -5    1.16    0.42
  -1  19  -5    0.65    0.53
   1  20  -5   -0.09    0.46
  -1 -20  -5    0.66    1.06
  -1  20   5    0.99    0.82
  -1 -20  -5    0.38    0.74
   1 -20   5    0.69    0.95
   1  20  -5    0.00    0.76
  -1  20   5    0.29    0.86
   1  20  -5   -1.10    0.78
   1  20  -5    0.33    0.41
  -1  20  -5    1.03    0.58
   1  20   5    1.22    0.83
  -1  20  -5    1.57    0.42
  -1  20  -5    0.63    0.57
  -1 -20   5    0.44    1.02
   1 -20  -5    0.37    1.12
  -1  20  -5    1.53    0.95
  -1 -21  -5    1.38    0.83
   1  21  -5    2.08    0.52
  -1  21   5    1.53    0.85
   1  21  -5    0.99    0.79
  -1  21   5    1.01    0.90
  -1 -21  -5    1.36    1.10
   1  21  -5    1.34    0.90
   1 -21   5   -0.61    1.00
  -1  21  -5    2.97    0.51
  -1  21  -5    0.67    0.58
  -1 -21   5    2.56    1.03
  -1  21  -5    1.77    1.00
   1 -21  -5    0.18    1.11
   1 -21  -5    1.84    0.81
   1  21   5    2.26    0.90
   1  22  -5    0.22    0.50
  -1 -22  -5   -0.27    1.15
  -1  22   5   -0.23    0.86
  -1 -22  -5    0.02    0.84
   1 -22   5   -2.11    1.18
   1  22  -5   -2.25    0.89
   1  22  -5   -0.02    0.83
  -1  22   5    0.60    0.97
  -1 -22   5    0.88    1.01
   1  22   5    0.57    0.91
  -1  22  -5    0.83    0.48
   1  22   5    0.60    0.86
  -1  22  -5    1.10    0.61
   1 -22  -5    0.35    0.94
  -1  22  -5   -1.02    0.98
   1 -22  -5    1.56    1.21
  -1  22  -5    0.26    0.80
   1 -23   5   19.64    2.07
   1  23  -5   15.89    1.85
   1  23  -5   18.68    1.70
  -1 -23  -5   15.43    2.07
   1  23  -5   18.83    1.41
  -1  23   5   21.88    1.82
  -1  23   5   18.28    1.83
  -1 -23  -5   19.78    1.74
   1 -23  -5   17.19    2.12
   1  23   5   16.50    1.76
  -1  23  -5   20.49    1.72
  -1  23  -5   19.15    1.95
  -1 -23   5   21.65    2.12
   1  23   5   22.48    1.95
  -1  23  -5   21.13    1.53
   1 -23  -5   16.72    1.73
   1  24  -5   -0.21    0.96
  -1  24   5    0.56    0.86
  -1 -24  -5    1.41    1.27
   1  24  -5    0.32    0.51
  -1 -24  -5   -0.92    0.84
   1 -24   5    0.84    1.17
   1  24  -5   -0.07    0.94
  -1  24   5    0.61    1.06
  -1  24  -5    2.06    1.13
   1 -24  -5    0.31    0.96
   1 -24  -5    0.14    1.21
  -1  24  -5   -0.01    0.90
  -1  24  -5    0.89    0.62
  -1 -24   5    0.74    1.09
   1  24   5    0.15    1.06
   1  24   5    0.95    1.02
   1 -25   5    8.35    1.71
  -1  25   5    6.99    1.24
   1  25  -5    5.22    1.21
   1  25  -5    9.59    1.36
  -1  25   5    8.57    1.34
  -1 -25  -5    8.68    1.19
  -1 -25  -5    7.41    1.57
   1  25  -5    6.34    0.76
  -1  25  -5    7.13    1.36
  -1 -25   5    7.40    1.42
  -1  25  -5    5.25    1.18
   1  25   5    8.46    1.31
   1  25   5    8.04    1.25
   1 -25  -5    5.27    1.57
  -1  25  -5    6.17    0.88
   1 -25  -5    8.67    1.28
   1  26  -5    4.52    1.18
  -1  26   5    5.20    1.29
  -1  26   5    6.68    1.20
  -1 -26  -5    3.51    1.54
   1  26  -5    5.07    1.22
  -1 -26  -5    6.20    1.16
   1 -26   5    6.91    1.53
   1 -26  -5    6.56    1.29
   1  26   5    8.56    1.32
  -1 -26   5    3.35    1.39
   1 -26  -5    3.00    1.56
   1  26   5    7.52    1.21
  -1  26  -5    5.96    1.52
  -1  26  -5    5.40    0.85
   1 -27   5    4.93    1.51
  -1 -27  -5    3.76    1.53
   1  27  -5    3.15    1.34
  -1  27   5    4.72    1.14
  -1  27   5    4.03    1.28
   1  27   5    3.43    1.21
  -1  27  -5    3.00    1.33
   1 -27  -5    3.93    1.22
   1 -27  -5    3.04    1.64
   1  27   5    3.91    1.10
  -1 -27   5    7.08    1.70
  -1  28   5   -0.93    1.07
  -1  28   5   -1.25    1.12
   1  28  -5   -1.17    1.04
  -1 -28  -5   -0.77    1.40
   1 -28   5   -2.90    1.20
   1 -28  -5   -2.67    1.07
   1  28   5    0.43    1.11
   1 -28  -5   -3.01    1.46
   1  28   5    0.52    1.01
  -1  28  -5   -2.30    1.14
  -1 -28   5    0.50    1.21
   1  29  -5    1.90    1.16
  -1  29   5    1.68    1.08
   1 -29   5    2.36    1.45
  -1 -29  -5    1.74    1.58
  -1  29   5   -0.09    1.19
   1  29   5    1.67    1.18
   1 -29  -5   -0.50    1.61
   1  29   5    3.11    1.09
  -1 -29   5    4.15    1.39
  -1  29  -5   -0.53    1.37
   1  29   5    1.95    1.24
  -1 -30  -5    0.43    1.57
   1  30  -5    2.01    1.33
   1 -30   5    1.11    1.39
  -1  30   5   -1.91    1.18
  -1 -30   5   -1.81    1.36
  -1  30  -5    1.00    1.44
   1 -30  -5   -1.50    1.59
   1  30   5   -1.96    1.13
  -1  31   5   -1.87    1.13
   1  31  -5   -0.24    1.36
   1 -31   5   -0.67    1.40
  -1 -31  -5    0.39    1.62
  -1  31  -5    0.37    1.28
   1  31   5    1.01    1.25
   1 -31  -5   -1.53    1.61
  -1 -31   5   -2.83    1.36
  -1 -32  -5    2.23    2.03
   1 -32   5   -1.96    1.59
  -1  32   5   -0.10    1.32
  -1  32  -5   -0.05    1.35
  -1 -32   5    1.10    1.56
   1 -32  -5    2.28    1.82
   1  32   5    0.10    1.17
  -1  33   5   -0.26    1.25
  -1 -33  -5   -0.78    1.75
   1 -33   5   -1.08    1.70
  -1 -33   5    1.45    1.87
   1 -33  -5    1.17    1.83
   1  33   5   -0.40    1.24
  -1   0  -6    4.43    0.52
  -1   0   6    7.16    0.57
   1   0  -6    6.03    0.50
  -1   0   6    7.41    0.53
   1   0   6    7.17    0.57
  -1   0   6    6.90    0.68
   1   0  -6    5.48    0.61
  -1   0  -6    7.23    0.64
   1   0   6    7.07    0.60
  -1   0   6    7.05    0.66
   1   0  -6    5.51    0.62
   1   0   6    7.25    0.61
  -1   0  -6    7.17    0.64
  -1   0  -6    4.26    0.55
   1   0   6    7.63    0.65
   1  -1   6   73.34    4.13
  -1  -1  -6   65.30    4.15
  -1   1   6   70.46    4.13
  -1   1   6   70.80    4.15
   1   1  -6   52.73    4.13
   1  -1   6   75.58    4.15
   1   1  -6   55.93    4.14
  -1  -1  -6   54.31    4.12
  -1  -1  -6   67.11    4.15
   1  -1   6   69.37    4.11
  -1   1   6   72.49    4.11
   1  -1   6   72.19    4.17
  -1   1   6   68.82    4.15
  -1   1  -6   71.28    4.15
  -1   1  -6   62.44    4.14
  -1  -1   6   72.00    4.08
  -1  -1   6   70.72    4.18
  -1  -1   6   76.60    4.14
   1   1   6   70.81    4.16
  -1   1  -6   55.86    4.10
   1   1   6   70.36    4.15
   1   1   6   73.68    4.17
  -1  -1   6   71.73    4.13
   1   1   6   71.35    4.12
   1  -1  -6   71.82    4.16
   1  -2   6   12.04    0.92
  -1  -2  -6   11.36    0.95
  -1   2   6   12.18    0.94
   1   2  -6   12.35    0.86
   1  -2   6   13.60    0.86
  -1  -2  -6   11.70    0.93
   1   2  -6   10.18    0.95
  -1  -2  -6   10.93    0.92
  -1  -2  -6   12.08    0.89
  -1   2   6   11.46    0.88
   1  -2   6   12.16    0.92
   1   2  -6   12.00    0.92
   1  -2   6   10.41    0.87
  -1   2   6   12.74    1.00
  -1   2   6   14.04    0.90
   1   2  -6   11.02    0.86
  -1  -2  -6    9.29    0.94
   1  -2   6   12.18    0.86
  -1   2   6   13.15    0.91
   1   2   6   13.76    0.93
  -1   2  -6   11.90    0.96
   1  -2  -6   10.78    0.92
   1  -2  -6   12.66    0.97
  -1  -2   6   12.59    0.86
  -1  -2   6   13.70    0.89
  -1   2  -6    9.68    0.84
  -1   2  -6   11.79    0.83
  -1  -2   6   14.35    0.80
  -1  -2   6   12.69    0.92
   1   2   6   13.70    1.02
   1   2   6   12.73    0.95
   1  -2  -6   11.89    0.88
  -1   2  -6   13.07    0.85
   1  -2  -6   10.28    0.88
   1   2   6   12.26    0.93
  -1  -2   6   10.84    0.91
   1   2   6   13.21    0.90
  -1  -3  -6   -0.12    0.28
  -1  -3  -6    0.04    0.40
  -1   3   6    0.13    0.45
   1   3  -6    0.27    0.41
   1   3  -6    0.21    0.35
   1  -3   6    0.35    0.39
  -1  -3  -6    0.14    0.55
   1  -3   6    0.21    0.35
  -1   3   6   -0.52    0.39
  -1   3   6    0.69    0.38
  -1   3   6   -0.85    0.47
   1   3  -6    0.14    0.28
   1   3  -6   -0.01    0.25
  -1   3   6   -0.06    0.42
  -1  -3  -6   -0.31    0.35
   1  -3   6    0.03    0.28
   1  -3   6   -0.09    0.28
  -1   3  -6   -0.23    0.22
   1  -3  -6   -0.40    0.37
  -1  -3   6    0.06    0.26
   1   3   6   -0.20    0.49
   1  -3  -6    0.00    0.31
  -1   3  -6   -0.26    0.30
   1  -3  -6    0.56    0.43
  -1  -3   6    0.04    0.18
  -1  -3   6   -0.27    0.34
  -1   3  -6   -0.11    0.26
  -1  -3   6    0.78    0.35
   1  -3  -6   -0.13    0.32
   1   3   6   -0.15    0.39
   1   3   6   -0.29    0.38
   1   3   6   -0.23    0.29
   1   3   6    0.19    0.36
  -1  -3   6    0.15    0.30
  -1   3  -6    0.21    0.33
   1   4  -6    1.96    0.38
   1   4  -6    3.08    0.53
  -1   4   6    2.02    0.46
  -1  -4  -6    1.19    0.44
  -1  -4  -6    2.77    0.48
   1  -4   6    2.68    0.46
  -1   4   6    2.89    0.48
   1  -4   6    2.46    0.32
   1  -4   6    2.09    0.35
  -1  -4  -6    1.83    0.47
   1   4  -6    2.15    0.30
  -1   4   6    1.93    0.40
   1  -4  -6    2.54    0.51
  -1  -4   6    2.75    0.55
  -1   4  -6    2.92    0.30
   1   4   6    2.42    0.48
  -1  -4   6    2.31    0.24
   1   4   6    2.41    0.41
   1  -4  -6    1.69    0.56
  -1   4  -6    2.29    0.31
  -1  -4   6    2.74    0.35
   1   4   6    2.08    0.58
   1  -4  -6    1.82    0.39
  -1   4  -6    2.15    0.41
  -1  -4   6    1.54    0.29
   1  -4  -6    2.35    0.44
  -1   4  -6    2.46    0.45
  -1  -4   6    2.00    0.42
   1   4   6    2.51    0.47
  -1   5   6    6.39    0.71
   1  -5   6    7.47    0.63
  -1  -5  -6    6.97    0.71
  -1  -5  -6    6.17    0.68
  -1   5   6    8.51    0.80
   1   5  -6    7.90    0.70
  -1   5   6    7.89    0.75
   1  -5   6    7.36    0.73
   1  -5   6    6.92    0.48
   1   5  -6    6.62    0.63
  -1  -5  -6    6.49    0.70
  -1  -5   6    6.78    0.77
   1  -5  -6    6.56    0.68
  -1  -5   6    7.60    0.60
  -1  -5   6    7.88    0.69
  -1   5  -6    7.89    0.55
   1  -5  -6    7.80    0.69
  -1  -5   6    7.41    0.51
   1   5   6    7.55    0.67
  -1   5  -6    7.36    0.52
   1   5   6    6.84    0.72
  -1  -5   6    5.70    0.51
   1  -5  -6    5.89    0.81
  -1   5  -6    7.15    0.80
   1   5   6    7.49    0.72
  -1  -6  -6    6.50    0.72
  -1   6   6    7.51    0.74
   1   6  -6    7.12    0.63
  -1  -6  -6    6.60    0.84
   1  -6   6    6.33    0.73
  -1  -6  -6    5.84    0.67
   1   6  -6    6.32    0.76
   1  -6   6    6.88    0.64
   1   6  -6    7.21    0.57
  -1   6   6    7.69    0.69
  -1  -6  -6    5.74    0.70
   1  -6  -6    6.38    0.65
   1   6   6    8.82    0.75
  -1  -6   6    6.76    0.53
  -1  -6   6    5.80    0.45
  -1  -6   6    7.31    0.79
  -1  -6   6    7.35    0.59
  -1   6  -6    6.86    0.48
   1  -6  -6    6.50    0.73
  -1   6  -6    7.29    0.55
   1  -6  -6    7.51    0.86
  -1   6  -6    6.41    0.71
   1   6   6    7.20    0.74
  -1  -7  -6   23.63    1.69
  -1  -7  -6   26.12    1.69
  -1  -7  -6   22.17    1.83
  -1  -7  -6   25.93    1.70
   1   7  -6   20.74    1.55
  -1   7   6   23.20    1.70
   1  -7   6   27.12    1.61
   1   7  -6   26.24    1.74
  -1  -7   6   25.88    1.74
   1   7   6   26.23    1.79
  -1   7  -6   24.64    1.70
   1  -7  -6   24.68    1.70
  -1  -7   6   25.49    1.56
   1  -7  -6   23.19    1.68
   1   7   6   24.99    1.68
  -1   7  -6   25.18    1.54
  -1  -7   6   24.25    1.54
   1  -7  -6   24.84    1.85
  -1  -7   6   23.02    1.70
   1  -8   6   37.44    2.49
   1   8  -6   35.83    2.41
   1   8  -6   35.40    2.27
  -1  -8  -6   35.26    2.54
  -1  -8  -6   38.05    2.36
  -1   8   6   37.64    2.47
  -1  -8  -6   36.05    2.40
   1  -8   6   39.11    2.32
   1   8   6   35.47    2.46
  -1  -8   6   37.88    2.26
  -1   8  -6   36.17    2.25
  -1   8  -6   35.34    2.40
   1  -8  -6   38.82    2.56
  -1  -8   6   35.84    2.45
   1  -8  -6   35.08    2.40
   1  -8  -6   36.17    2.39
   1  -9   6    5.90    0.81
  -1   9   6    5.23    0.82
  -1  -9  -6    3.78    0.82
   1   9  -6    4.92    0.74
  -1  -9  -6    5.38    0.73
  -1  -9  -6    5.93    0.66
   1   9  -6    5.44    0.54
  -1   9  -6    4.43    0.47
   1  -9  -6    4.30    0.69
   1   9   6    3.93    0.79
  -1   9  -6    5.09    0.82
   1  -9  -6    5.99    0.67
  -1   9  -6    5.89    0.51
  -1   9  -6    4.71    0.44
   1  -9  -6    4.66    0.73
  -1  -9   6    5.67    0.72
  -1  -9   6    5.37    0.54
   1 -10   6    5.88    0.84
  -1  10   6    5.50    0.85
   1  10  -6    5.63    0.79
  -1 -10  -6    4.63    0.67
  -1 -10  -6    6.10    0.83
  -1 -10  -6    4.95    0.68
   1  10  -6    5.81    0.59
  -1  10  -6    5.53    0.50
   1 -10  -6    3.32    0.73
   1 -10  -6    6.07    0.75
  -1 -10   6    5.81    0.58
  -1  10  -6    5.84    0.50
  -1 -10   6    5.73    0.76
  -1  10  -6    5.07    0.52
   1  10   6    5.23    0.84
  -1  10  -6    6.01    0.87
  -1 -11  -6    2.23    0.68
  -1 -11  -6    3.82    0.66
   1  11  -6    3.28    0.51
   1  11  -6    2.79    0.70
   1  11  -6    3.18    0.25
  -1 -11  -6    1.92    0.64
   1 -11   6    2.74    0.74
  -1  11   6    3.24    0.63
   1  11  -6    3.02    0.23
  -1  11  -6    3.88    0.77
  -1  11  -6    3.01    0.43
  -1  11  -6    3.61    0.41
   1  11   6    3.12    0.78
   1 -11  -6    3.99    0.68
   1 -11  -6    2.11    0.67
  -1 -11   6    2.65    0.65
  -1  11  -6    3.20    0.42
   1  12  -6    2.45    0.26
   1 -12   6    1.60    0.72
  -1 -12  -6    2.17    0.65
   1  12  -6    2.51    0.70
   1  12  -6    2.24    0.51
  -1 -12  -6    1.57    0.67
  -1  12   6    2.00    0.60
  -1 -12  -6    2.48    0.65
  -1  12  -6    2.72    0.77
  -1  12  -6    2.28    0.43
   1 -12  -6    1.86    0.63
   1 -12  -6    3.27    0.88
  -1 -12   6    2.18    0.66
  -1  12  -6    2.48    0.43
   1  12   6    1.65    0.59
  -1  12  -6    2.88    0.40
   1  13  -6   12.68    1.28
  -1 -13  -6   12.66    1.26
  -1  13   6   13.33    1.22
   1  13  -6   14.29    1.08
  -1 -13  -6   13.21    1.23
  -1 -13  -6   12.81    1.41
   1 -13   6   14.29    1.40
   1  13  -6   13.62    0.90
  -1  13  -6   13.89    1.03
   1 -13  -6   16.44    1.33
   1  13   6   14.91    1.36
  -1  13  -6   13.47    1.04
  -1  13  -6   11.57    1.30
  -1 -13   6   14.05    1.32
   1 -13  -6   11.17    1.31
  -1  13  -6   16.35    1.01
   1 -14   6    4.84    0.91
  -1 -14  -6    4.33    0.72
  -1 -14  -6    4.28    0.79
   1  14  -6    4.84    0.43
   1  14  -6    3.79    0.63
   1  14  -6    4.50    0.83
  -1 -14  -6    3.73    0.95
  -1  14   6    5.62    0.92
   1 -14  -6    4.69    1.02
   1  14   6    4.76    0.89
  -1  14  -6    4.78    0.79
  -1  14  -6    4.69    0.60
  -1  14  -6    5.96    0.54
  -1 -14   6    3.25    0.81
   1 -14  -6    4.20    0.76
  -1  14  -6    4.50    0.54
  -1  15   6    7.95    1.04
  -1 -15  -6    8.03    0.96
   1  15  -6    7.49    0.64
   1  15  -6    7.39    1.01
   1  15  -6    7.88    0.84
  -1 -15  -6    7.02    1.00
   1 -15   6    7.88    1.10
  -1 -15  -6    7.13    1.17
  -1  15  -6    8.31    1.09
   1  15   6    8.05    1.06
  -1  15  -6    8.85    0.58
   1 -15  -6    6.63    1.18
  -1 -15   6    8.03    1.06
  -1  15  -6    9.03    0.81
  -1  15  -6    7.98    0.71
   1 -15  -6    7.63    0.95
  -1  15  -6    7.43    0.74
  -1 -16  -6   45.50    3.17
   1  16  -6   44.81    3.17
  -1  16   6   42.74    3.18
   1  16  -6   46.18    3.01
   1 -16   6   49.94    3.31
   1  16  -6   45.43    2.87
  -1 -16  -6   45.10    3.27
  -1 -16  -6   44.36    3.05
  -1  16  -6   47.98    2.98
  -1  16  -6   47.28    2.95
  -1  16  -6   48.06    2.84
  -1  16  -6   49.20    3.26
   1 -16  -6   48.22    3.11
  -1 -16   6   49.94    3.24
  -1  16  -6   50.72    2.94
   1  16   6   46.13    3.19
   1 -16  -6   44.99    3.39
   1  17  -6   15.62    1.11
  -1 -17  -6   16.92    1.40
  -1  17   6   19.64    1.64
   1  17  -6   16.43    1.55
   1 -17   6   19.54    1.74
   1  17  -6   16.10    1.34
  -1 -17  -6   13.83    1.68
   1  17   6   19.61    1.60
  -1  17  -6   12.86    1.28
  -1 -17   6   16.87    1.65
   1 -17  -6   14.47    1.43
  -1  17  -6   17.64    1.23
  -1  17  -6   15.35    1.07
  -1  17  -6   17.35    1.21
  -1  17  -6   15.17    1.63
   1 -17  -6   13.58    1.73
  -1 -18  -6   24.10    2.26
  -1  18   6   25.61    2.03
  -1 -18  -6   28.36    1.92
   1  18  -6   24.23    2.00
   1 -18   6   25.26    2.17
   1  18  -6   23.27    1.60
   1  18  -6   25.54    1.81
  -1  18  -6   24.11    1.57
  -1  18  -6   24.24    1.77
   1  18   6   24.67    1.99
  -1  18  -6   25.03    1.71
  -1  18  -6   22.51    2.06
   1 -18  -6   22.73    2.30
  -1  18  -6   25.99    1.68
   1 -18  -6   24.68    1.90
  -1 -18   6   24.50    2.08
  -1  19   6    8.23    1.14
   1  19  -6    5.97    0.64
  -1 -19  -6    6.28    1.32
   1  19  -6    8.16    0.97
   1 -19   6    8.93    1.29
   1  19  -6    7.20    1.12
  -1 -19  -6    8.45    1.04
  -1 -19   6    6.26    1.15
   1 -19  -6    5.75    1.36
   1  19   6    8.02    1.13
   1 -19  -6    8.14    1.04
  -1  19  -6    7.88    1.20
  -1  19  -6    8.48    0.81
  -1  19  -6    6.32    0.72
  -1  19  -6    6.79    0.90
   1  20  -6    0.34    0.70
  -1 -20  -6    0.80    1.10
   1 -20   6    0.26    0.94
  -1  20   6    1.48    0.88
  -1 -20  -6    0.65    0.75
   1  20  -6    0.22    0.40
   1  20  -6   -0.11    0.83
  -1  20  -6    1.32    0.92
  -1  20  -6    0.10    0.52
   1  20   6    0.51    0.96
   1 -20  -6   -0.49    0.88
   1 -20  -6   -1.19    1.06
  -1  20  -6   -0.04    0.68
  -1  20  -6    1.08    0.76
  -1 -20   6    0.66    0.89
   1  21  -6   -0.82    0.37
   1  21  -6   -0.76    0.72
   1  21  -6   -1.27    0.82
   1 -21   6   -1.29    0.99
  -1  21   6   -0.10    0.86
  -1 -21  -6   -1.25    0.75
  -1 -21  -6    0.04    1.05
   1 -21  -6   -0.91    0.75
   1 -21  -6   -0.79    0.80
   1  21   6   -0.51    0.98
  -1 -21   6    0.45    0.94
  -1  21  -6   -1.19    0.67
  -1  21  -6    0.21    0.94
  -1  21  -6   -0.32    0.49
  -1  22   6   10.57    1.40
  -1  22   6   12.39    1.40
   1  22  -6   10.28    1.20
  -1 -22  -6    7.53    1.55
   1 -22   6    9.95    1.66
  -1 -22  -6   10.74    1.23
   1  22  -6   10.54    1.42
   1  22  -6   10.07    0.86
  -1  22  -6   13.77    1.26
   1 -22  -6    8.94    1.62
  -1  22  -6    9.59    0.96
   1  22   6   11.73    1.47
  -1  22  -6    6.65    1.32
   1 -22  -6   10.35    1.34
  -1 -22   6    8.52    1.42
   1 -23   6    6.05    1.40
  -1  23   6    6.82    1.32
  -1 -23  -6    7.92    1.12
  -1  23   6    6.14    1.20
  -1 -23  -6    5.18    1.47
   1  23  -6    6.78    0.68
   1  23  -6    6.38    1.06
   1  23  -6    6.45    1.26
   1  23   6    7.46    1.24
  -1  23  -6    7.45    1.06
   1  23   6    7.92    1.33
  -1  23  -6    6.27    0.80
  -1 -23   6    7.54    1.33
  -1  23  -6    7.80    1.35
   1 -23  -6    8.21    1.60
   1 -23  -6    8.94    1.23
  -1  24   6   -0.08    0.92
   1  24  -6    0.65    0.99
  -1  24   6   -0.35    1.01
   1  24  -6   -2.20    0.84
   1  24  -6    0.46    0.44
  -1 -24  -6    0.99    0.91
   1 -24   6    0.25    1.13
  -1 -24  -6   -0.29    1.22
  -1 -24   6   -1.22    1.05
  -1  24  -6    1.67    1.08
  -1  24  -6   -0.65    0.80
   1 -24  -6   -0.22    0.99
   1  24   6   -0.72    0.95
  -1  24  -6    0.58    0.56
   1 -24  -6    0.84    1.00
   1  24   6    0.34    0.93
  -1 -25  -6    7.65    1.20
   1  25  -6    6.61    1.19
   1  25  -6    7.02    1.30
  -1  25   6    7.11    1.39
  -1 -25  -6    6.45    1.36
   1 -25   6    6.99    1.49
  -1  25   6    7.75    1.27
   1 -25  -6    9.82    1.75
   1 -25  -6    7.36    1.18
   1  25   6    8.12    1.36
  -1  25  -6    7.05    0.84
  -1  25  -6    5.85    1.64
  -1  25  -6    6.18    1.41
  -1 -25   6    7.34    1.47
   1  25   6    9.24    1.31
   1  26  -6   14.68    1.64
  -1 -26  -6   11.88    1.92
  -1  26   6   10.53    1.53
  -1 -26  -6   12.43    1.44
   1 -26   6   11.60    1.80
  -1  26   6   11.11    1.52
  -1 -26   6   11.46    1.85
  -1  26  -6   11.65    1.48
   1  26   6   12.08    1.54
   1 -26  -6   10.16    1.93
   1 -26  -6   14.02    1.59
   1  26   6   15.06    1.68
  -1  26  -6   11.58    1.69
   1 -27   6    3.08    1.35
  -1  27   6    3.54    1.26
  -1  27   6    2.31    1.27
   1  27  -6    2.24    1.16
  -1 -27  -6    2.00    1.48
  -1 -27  -6    2.05    1.61
   1  27   6    3.09    1.11
  -1 -27   6    2.22    1.32
   1 -27  -6    0.42    1.53
   1  27   6    2.15    1.10
  -1  27  -6    0.98    1.28
   1 -27  -6    1.81    1.19
   1 -28   6    5.90    1.61
  -1 -28  -6    5.35    1.73
  -1  28   6    6.05    1.31
   1  28  -6    8.29    1.43
  -1  28   6    6.63    1.33
  -1  28  -6   10.23    1.55
   1 -28  -6    5.99    1.37
  -1 -28   6    4.86    1.54
   1 -28  -6    6.56    1.85
   1  28   6    7.55    1.43
   1  28   6    5.71    1.42
  -1  29   6    3.14    1.35
   1 -29   6    3.52    1.58
   1  29  -6    1.89    1.37
  -1 -29  -6    2.74    1.67
  -1  29   6    3.89    1.32
   1  29   6    1.68    1.23
  -1 -29   6    4.18    1.51
   1  29   6    4.32    1.33
   1 -29  -6   -1.46    1.54
  -1  29  -6    4.48    1.54
  -1  30   6    0.15    1.24
   1  30  -6    0.95    1.20
  -1  30   6   -1.88    1.21
  -1 -30  -6    1.63    1.63
   1 -30   6    0.11    1.46
   1 -30  -6   -0.46    1.56
   1  30   6    0.23    1.09
  -1  30  -6    1.00    1.32
  -1 -30   6    1.66    1.59
   1  30   6   -1.44    1.03
   1 -31   6    1.68    1.74
  -1 -31  -6   -0.65    1.57
   1  31  -6    2.43    1.32
  -1  31   6   -1.01    1.27
   1  31   6   -0.48    1.25
   1 -31  -6   -0.15    1.65
  -1  31  -6   -0.04    1.34
  -1 -31   6   -0.76    1.41
  -1  32   6   -0.31    1.33
  -1 -32  -6   -0.21    1.73
   1 -32   6    2.01    1.54
   1 -32  -6    2.44    1.81
  -1 -32   6    1.54    1.61
   1  32   6    1.59    1.38
  -1  32  -6    1.13    1.38
  -1 -33  -6   -0.86    1.74
  -1  33   6   -0.71    1.26
   1 -33   6    0.03    1.71
  -1 -33   6   -2.60    1.47
  -1  33  -6   -0.03    2.04
   1 -33  -6    0.60    1.81
   1  33   6   -0.66    1.22
  -1   0  -7   17.05    1.20
   1   0   7   18.94    1.27
   1   0  -7   19.96    1.26
  -1   0   7   16.65    1.24
   1   0  -7   17.56    1.24
   1   0   7   17.62    1.23
   1   0  -7   17.36    1.27
  -1   0  -7   17.35    1.28
   1   0   7   17.51    1.19
   1   0   7   16.01    1.25
  -1   0   7   16.49    1.23
  -1   0  -7   17.56    1.18
   1   0  -7   17.14    1.15
  -1   0  -7   19.58    1.25
   1   0  -7   18.37    1.30
  -1   0   7   16.72    1.25
  -1   0  -7   17.75    1.22
  -1   0   7   17.88    1.18
   1  -1   7    0.42    0.41
   1   1  -7    0.29    0.33
  -1   1   7    0.41    0.36
   1   1  -7    0.42    0.37
  -1  -1  -7    0.59    0.44
  -1  -1  -7    0.69    0.42
  -1   1   7   -0.09    0.46
   1   1  -7   -0.08    0.22
   1  -1   7    0.35    0.31
   1   1  -7    0.20    0.33
  -1  -1  -7    0.48    0.43
   1  -1   7    0.70    0.38
  -1   1   7   -0.39    0.40
   1   1  -7   -0.01    0.41
   1  -1   7    0.13    0.47
  -1  -1  -7    0.58    0.32
  -1  -1  -7    0.67    0.44
  -1   1   7    0.03    0.33
   1  -1  -7    0.50    0.45
   1   1   7    0.09    0.35
   1  -1  -7    0.03    0.27
  -1  -1   7    0.01    0.37
   1  -1  -7    0.51    0.43
  -1   1  -7   -0.24    0.31
  -1   1  -7    0.21    0.29
   1   1   7    0.35    0.44
  -1  -1   7    0.21    0.26
  -1   1  -7   -0.09    0.35
   1   1   7    0.10    0.34
  -1   1  -7   -0.43    0.37
   1   1   7   -0.22    0.31
  -1   1  -7    0.47    0.45
  -1  -1   7   -0.35    0.47
   1  -1  -7   -0.37    0.39
  -1  -1   7   -0.18    0.36
   1  -2   7   10.05    0.89
   1   2  -7    8.27    0.76
   1  -2   7    9.37    0.71
  -1   2   7    8.39    0.73
  -1   2   7    8.69    0.75
   1   2  -7    9.55    0.71
  -1   2   7    7.53    0.82
  -1  -2  -7    9.55    0.83
  -1   2   7    9.33    0.81
   1   2  -7    7.86    0.75
   1  -2   7    8.75    0.77
  -1  -2  -7    8.49    0.78
   1   2  -7    8.35    0.73
  -1  -2  -7    7.97    0.72
  -1  -2  -7    7.84    0.74
   1  -2   7    9.14    0.79
   1  -2  -7    6.76    0.70
   1   2   7    8.95    0.76
  -1  -2   7    8.67    0.63
  -1   2  -7    8.91    0.77
  -1   2  -7    8.24    0.69
   1   2   7    8.45    0.76
  -1  -2   7    7.47    0.70
  -1  -2   7    8.94    0.68
  -1   2  -7    8.19    0.66
   1   2   7    8.83    0.73
   1  -2  -7    9.36    0.73
   1   2   7    7.51    0.72
   1  -2  -7    8.50    0.80
  -1   2  -7    8.64    0.83
  -1  -2   7    9.42    0.88
  -1  -2   7    8.86    0.84
   1   3  -7   31.56    2.07
   1  -3   7   30.92    2.02
  -1   3   7   29.67    2.02
  -1  -3  -7   30.09    1.99
   1  -3   7   32.27    1.95
  -1  -3  -7   28.16    2.02
  -1   3   7   31.92    1.99
   1   3  -7   31.10    1.94
  -1  -3  -7   30.57    1.99
   1  -3   7   31.76    1.94
  -1   3   7   32.67    2.03
   1   3  -7   30.28    1.97
   1   3  -7   31.39    2.01
  -1  -3   7   31.36    1.94
  -1  -3   7   31.48    1.89
  -1  -3   7   30.79    2.09
  -1   3  -7   30.65    2.06
  -1   3  -7   28.50    1.91
  -1   3  -7   32.82    1.94
   1  -3  -7   29.52    1.98
   1   3   7   31.56    2.02
   1  -3  -7   30.17    2.02
  -1  -3   7   31.78    2.02
   1   3   7   30.35    2.02
  -1  -3   7   33.17    1.97
  -1   3  -7   31.47    1.99
   1   3   7   31.69    2.07
   1  -3  -7   29.44    2.03
   1   3   7   29.12    1.99
   1  -4   7    2.67    0.38
   1  -4   7    2.53    0.38
  -1   4   7    3.66    0.66
  -1  -4  -7    1.91    0.49
   1   4  -7    2.41    0.34
  -1  -4  -7    1.40    0.51
   1   4  -7    2.73    0.58
   1  -4   7    2.83    0.62
   1   4  -7    2.85    0.45
  -1  -4  -7    2.70    0.53
  -1   4   7    2.95    0.47
   1  -4  -7    2.64    0.53
   1   4   7    3.35    0.51
  -1   4  -7    2.89    0.46
  -1  -4   7    2.74    0.42
   1   4   7    2.21    0.53
  -1  -4   7    2.48    0.36
  -1  -4   7    2.53    0.38
  -1   4  -7    2.32    0.32
  -1   4  -7    2.92    0.35
   1  -4  -7    1.31    0.52
  -1   4  -7    2.85    0.59
  -1  -4   7    2.68    0.29
  -1  -4   7    2.54    0.49
   1  -4  -7    2.18    0.47
   1   4   7    2.55    0.63
   1   5  -7   34.06    2.31
   1  -5   7   36.90    2.17
   1  -5   7   35.27    2.11
   1  -5   7   33.46    2.14
  -1  -5  -7   34.50    2.25
  -1  -5  -7   33.30    2.27
  -1  -5  -7   31.80    2.22
   1   5  -7   35.21    2.19
   1   5  -7   38.96    2.14
  -1   5   7   34.54    2.28
   1   5   7   37.18    2.27
   1  -5  -7   33.92    2.24
   1   5   7   34.98    2.29
  -1   5  -7   32.95    2.13
  -1   5  -7   36.46    2.33
  -1   5  -7   36.11    2.13
  -1  -5   7   36.82    2.12
   1  -5  -7   35.29    2.28
  -1   5  -7   29.23    2.21
  -1  -5   7   38.16    2.32
   1  -5  -7   32.91    2.25
  -1  -5   7   31.72    2.16
  -1  -5   7   35.27    2.13
   1  -5  -7   39.79    2.42
  -1   6   7   13.11    1.08
   1   6  -7   12.22    1.13
   1   6  -7   12.84    0.96
  -1  -6  -7   12.18    0.99
  -1  -6  -7   12.86    1.10
   1  -6   7   13.16    0.94
  -1  -6  -7   13.44    1.07
   1  -6   7   12.64    0.80
  -1   6  -7   11.59    0.86
   1  -6  -7   12.24    1.26
   1  -6  -7   13.43    1.06
  -1  -6   7   13.37    0.91
  -1  -6   7   13.45    0.86
   1   6   7   13.84    1.09
   1  -6  -7   13.22    1.10
  -1   6  -7   12.88    0.84
  -1  -6   7   11.93    0.83
  -1  -7  -7  172.97   11.83
  -1   7   7  204.29   11.92
  -1  -7  -7  203.36   11.97
   1   7  -7  207.09   11.80
   1  -7   7  210.00   11.80
  -1  -7  -7  201.17   11.87
   1   7  -7  195.40   11.89
  -1  -7  -7  190.96   11.86
  -1  -7   7  204.42   11.76
  -1   7  -7  175.07   11.71
   1  -7  -7  192.64   11.85
  -1  -7   7  197.01   11.75
   1  -7  -7  202.13   11.97
   1  -7  -7  210.80   11.88
  -1   7  -7  201.42   11.75
   1   7   7  205.32   11.92
  -1   7  -7  204.49   11.92
  -1  -7   7  195.63   11.71
  -1  -8  -7   10.08    0.92
  -1  -8  -7    7.35    1.01
  -1   8   7    7.35    1.00
   1   8  -7    8.05    0.77
   1   8  -7    8.18    0.70
   1  -8   7    9.55    0.78
   1   8  -7    8.42    0.94
  -1  -8  -7    9.59    0.90
  -1  -8  -7    9.49    0.91
   1  -8  -7    9.16    0.97
  -1   8  -7   10.49    1.02
   1  -8  -7    7.93    0.89
  -1   8  -7    8.88    0.66
  -1  -8   7    9.48    0.71
   1  -8  -7    8.90    0.90
  -1  -8   7    8.24    0.70
   1   8   7    9.06    1.01
  -1  -8   7    8.96    0.95
  -1  -9  -7    1.28    0.72
  -1  -9  -7    1.47    0.59
  -1   9   7    0.56    0.69
   1  -9   7    2.41    0.69
   1   9  -7    1.65    0.61
   1   9  -7    0.97    0.37
  -1  -9  -7    1.80    0.60
   1   9   7    1.70    0.56
   1  -9  -7    0.40    0.56
   1  -9  -7    1.16    0.73
  -1  -9   7    1.51    0.57
  -1  -9   7    1.11    0.36
  -1   9  -7    0.99    0.30
   1  -9  -7    0.26    0.57
  -1   9  -7    1.61    0.66
  -1 -10  -7    1.10    0.60
   1  10  -7    1.15    0.38
   1  10  -7    0.57    0.47
  -1 -10  -7    0.63    0.75
  -1  10   7    1.52    0.74
   1 -10   7    1.00    0.66
  -1 -10  -7    1.23    0.48
  -1 -10   7    0.65    0.64
  -1  10  -7    0.80    0.50
  -1  10  -7    1.41    0.31
   1 -10  -7    0.30    0.55
   1 -10  -7    0.72    0.74
  -1  10  -7    0.91    0.27
  -1 -10   7    1.81    0.40
   1  10   7    0.28    0.70
  -1  11   7    0.31    0.73
   1  11  -7   -0.33    0.61
  -1 -11  -7   -0.20    0.60
  -1 -11  -7   -0.48    0.50
   1 -11   7    0.66    0.65
  -1 -11  -7   -0.07    0.54
   1  11  -7    0.41    0.38
  -1  11  -7    0.54    0.27
  -1  11  -7    0.24    0.50
   1  11   7   -0.23    0.70
   1 -11  -7    0.38    0.56
  -1 -11   7    0.14    0.55
  -1  11  -7    0.31    0.30
   1 -11  -7   -0.48    0.73
  -1 -12  -7    0.98    0.57
   1 -12   7    0.57    0.67
   1  12  -7    1.23    0.70
  -1  12   7    1.68    0.81
  -1 -12  -7    1.59    0.84
   1  12  -7    2.08    0.46
  -1 -12  -7    0.90    0.68
  -1  12  -7    1.26    0.34
  -1 -12   7    1.55    0.63
   1  12   7    0.81    0.76
   1 -12  -7    2.66    0.88
  -1  12  -7    1.44    0.57
  -1  12  -7    0.86    0.33
  -1  12  -7    1.57    0.36
   1 -12  -7    1.24    0.63
  -1  13   7   36.96    2.72
   1  13  -7   39.50    2.70
   1 -13   7   37.91    2.74
  -1 -13  -7   37.66    2.77
  -1 -13  -7   36.38    2.58
  -1 -13  -7   38.49    2.68
   1  13  -7   40.09    2.49
  -1  13  -7   40.40    2.75
   1  13   7   40.09    2.74
  -1  13  -7   38.71    2.44
   1 -13  -7   39.39    2.64
  -1 -13   7   38.20    2.70
   1 -13  -7   40.24    2.88
  -1  13  -7   40.49    2.43
  -1  13  -7   42.28    2.44
  -1 -14  -7   -0.47    0.61
  -1 -14  -7   -0.44    0.79
   1  14  -7    0.62    0.68
   1 -14   7   -0.14    0.68
   1  14  -7   -0.58    0.43
  -1  14   7   -0.31    0.74
  -1 -14  -7   -0.40    0.61
   1 -14  -7   -0.64    0.67
  -1  14  -7    0.13    0.29
  -1  14  -7   -0.01    0.36
  -1 -14   7    1.19    0.68
   1 -14  -7    0.53    0.84
  -1  14  -7   -0.65    0.32
   1  14   7   -0.18    0.72
  -1  14  -7    0.92    0.57
  -1 -15  -7   45.30    3.02
  -1 -15  -7   46.84    3.29
  -1 -15  -7   46.95    3.01
   1  15  -7   43.54    3.07
   1  15  -7   44.41    2.87
  -1  15   7   43.40    3.10
   1 -15   7   43.13    3.14
   1 -15  -7   44.57    3.18
  -1  15  -7   45.09    2.81
  -1  15  -7   47.49    2.83
  -1 -15   7   43.55    3.09
  -1  15  -7   47.44    3.14
   1  15   7   41.32    3.01
  -1  15  -7   47.04    2.80
   1 -15  -7   47.34    3.01
   1  16  -7    7.55    0.49
   1  16  -7    7.27    1.07
   1  16  -7    6.81    0.48
  -1 -16  -7    7.82    1.05
   1  16  -7    6.12    0.80
  -1 -16  -7    6.68    1.26
  -1  16   7    8.80    1.13
  -1 -16  -7    5.55    0.95
   1 -16   7    5.13    1.05
  -1  16  -7    6.49    0.75
   1 -16  -7    6.12    1.27
   1 -16  -7    6.90    0.97
  -1  16  -7    7.84    1.17
  -1 -16   7    8.18    1.18
  -1  16  -7    6.07    0.64
   1  16   7    8.85    1.13
  -1  16  -7    6.98    0.68
   1 -17   7  164.80    9.96
  -1 -17  -7  148.07    9.96
   1  17  -7  150.81    9.54
  -1 -17  -7  161.01    9.76
   1  17  -7  165.30    9.69
  -1  17   7  168.71    9.90
   1  17  -7  163.76    9.86
   1  17  -7  153.55    9.53
  -1  17  -7  165.71    9.92
   1 -17  -7  166.91    9.80
   1 -17  -7  170.63   10.08
  -1  17  -7  160.51    9.62
  -1  17  -7  163.87    9.66
  -1 -17   7  160.00    9.92
   1  17   7  164.96    9.88
  -1  17  -7  156.61    9.61
   1  18  -7   11.07    1.32
   1 -18   7   13.56    1.45
   1  18  -7   10.58    0.74
  -1 -18  -7   10.76    1.51
  -1  18   7   12.55    1.36
  -1 -18  -7   11.41    1.21
   1  18  -7   10.91    1.05
   1  18  -7   11.00    0.84
  -1 -18   7   10.78    1.41
   1  18   7   12.27    1.36
   1 -18  -7   10.20    1.18
   1 -18  -7   10.73    1.55
  -1  18  -7   10.70    1.02
  -1  18  -7   10.64    0.93
  -1  18  -7    9.74    1.38
  -1  18  -7   10.47    0.88
   1  19  -7    7.97    1.21
   1  19  -7    9.54    0.74
  -1 -19  -7    8.48    1.10
   1  19  -7    7.81    0.95
   1 -19   7    8.90    1.30
  -1  19   7    9.48    1.27
   1  19  -7    8.12    0.62
  -1 -19  -7    7.63    1.43
  -1  19  -7    7.76    0.74
  -1 -19   7    8.18    1.24
   1 -19  -7    8.43    1.46
   1  19   7   10.63    1.29
  -1  19  -7    7.97    0.79
  -1  19  -7    9.60    0.94
   1 -19  -7    8.08    1.10
  -1  19  -7    8.38    1.29
  -1 -20  -7   -0.45    0.78
   1  20  -7   -0.42    0.64
  -1  20   7    1.42    0.93
   1  20  -7   -0.11    0.23
   1  20  -7    1.44    0.93
  -1 -20  -7    0.56    1.08
   1  20  -7   -0.17    0.33
   1 -20   7   -0.50    0.94
   1 -20  -7   -0.65    0.85
  -1  20  -7   -0.20    0.44
  -1  20  -7   -0.27    0.59
  -1  20  -7   -0.57    0.91
   1  20   7    1.05    0.95
   1 -20  -7   -1.42    1.09
  -1 -20   7   -0.35    0.90
   1 -21   7   -1.29    0.96
   1  21  -7   -1.67    0.63
   1  21  -7    0.92    0.93
  -1 -21  -7   -0.80    1.05
  -1  21   7   -1.30    0.87
  -1 -21  -7   -0.52    0.71
   1  21  -7   -0.18    0.23
   1  21   7   -0.41    0.93
  -1  21  -7   -0.03    0.45
   1 -21  -7    0.03    0.86
  -1 -21   7   -1.64    0.87
  -1  21  -7   -0.63    0.96
  -1  21  -7   -0.64    0.62
   1 -21  -7   -1.52    0.89
  -1 -22  -7   -0.21    0.92
   1 -22   7    0.22    1.05
   1  22  -7    0.90    0.27
   1  22  -7    0.44    0.99
  -1 -22  -7    0.19    0.88
  -1  22   7    0.69    1.00
   1  22  -7    0.16    0.73
   1 -22  -7    0.45    1.23
  -1  22  -7    1.21    1.04
  -1  22  -7    0.30    0.49
   1  22   7    0.40    1.00
  -1  22  -7   -0.30    0.70
  -1 -22   7    1.25    1.04
   1 -22  -7    1.76    0.90
  -1 -23  -7   19.54    2.28
  -1  23   7   21.44    2.08
   1  23  -7   23.36    1.81
   1 -23   7   20.38    2.18
  -1  23   7   24.25    2.09
   1  23  -7   21.69    2.15
  -1 -23  -7   25.95    1.99
  -1  23  -7   23.08    2.18
  -1  23  -7   20.89    1.56
  -1 -23   7   25.58    2.24
   1 -23  -7   19.44    2.33
   1 -23  -7   19.96    1.97
  -1  23  -7   23.05    1.75
   1  23   7   26.03    2.14
  -1 -24  -7    0.08    1.24
   1  24  -7   -0.08    0.99
  -1 -24  -7   -0.53    0.85
   1  24  -7   -2.35    0.79
  -1  24   7    0.00    0.99
  -1  24   7   -0.85    0.97
   1 -24   7   -0.19    1.12
   1  24   7    0.34    1.00
  -1  24  -7   -1.01    1.25
  -1 -24   7   -0.61    1.04
  -1  24  -7   -0.20    1.03
   1 -24  -7   -0.56    1.24
   1 -24  -7   -1.51    0.93
  -1  24  -7    0.26    0.48
   1  24   7   -0.51    1.01
   1  25  -7   17.45    1.93
  -1 -25  -7   14.72    2.18
   1 -25   7   22.26    2.22
  -1  25   7   18.44    2.00
  -1  25   7   21.63    2.06
  -1 -25  -7   19.85    1.84
   1 -25  -7   20.24    1.94
   1  25   7   22.62    2.07
  -1  25  -7   18.11    2.02
   1 -25  -7   18.12    2.29
  -1 -25   7   19.41    2.20
   1  25   7   21.68    2.01
  -1  26   7    6.84    1.31
  -1  26   7    5.99    1.27
   1  26  -7    5.05    1.27
  -1 -26  -7    3.81    1.11
   1 -26   7    5.91    1.63
  -1 -26  -7    3.77    1.29
   1 -26  -7    4.35    1.15
  -1  26  -7    5.56    1.39
   1 -26  -7    6.37    1.69
  -1 -26   7    6.14    1.45
   1  26   7    5.14    1.21
   1  26   7    3.97    1.31
  -1 -27  -7   25.79    2.67
  -1  27   7   30.29    2.73
   1 -27   7   32.85    2.98
  -1  27   7   30.54    2.65
   1  27  -7   31.60    2.66
  -1 -27  -7   33.75    3.20
   1  27   7   29.79    2.55
   1 -27  -7   30.69    2.60
   1 -27  -7   35.03    3.22
  -1 -27   7   31.10    2.85
   1  27   7   32.18    2.78
  -1  27  -7   34.05    2.81
  -1  28   7    2.38    1.23
   1  28  -7    3.73    1.25
   1 -28   7    1.72    1.43
  -1  28   7    4.93    1.39
  -1 -28  -7    2.80    1.63
   1 -28  -7    2.02    1.64
   1  28   7    3.90    1.22
   1  28   7    2.97    1.32
  -1  28  -7    5.29    1.53
   1 -28  -7    0.66    1.21
  -1 -28   7    3.04    1.57
  -1  29   7   16.48    1.87
  -1 -29  -7   17.06    2.36
   1  29  -7   17.23    1.93
  -1  29   7   17.01    1.97
   1 -29   7   13.50    2.22
   1 -29  -7   14.60    2.32
   1  29   7   16.44    1.88
  -1  29  -7   15.70    2.01
  -1 -29   7   16.83    2.14
   1  29   7   13.85    1.84
   1  30  -7    1.06    1.22
  -1 -30  -7   -2.01    1.53
  -1  30   7   -0.40    1.13
   1 -30   7    1.55    1.49
  -1  30   7   -1.46    1.13
  -1 -30   7   -1.04    1.36
  -1  30  -7    0.21    1.28
   1  30   7    0.71    1.23
   1 -30  -7    0.41    1.69
   1  30   7   -1.35    1.10
  -1 -31  -7    0.64    1.69
  -1  31   7   -0.84    1.30
   1  31  -7   -0.92    1.39
   1 -31   7   -0.69    1.51
   1 -31  -7   -0.87    1.64
  -1  31  -7    0.18    1.52
  -1 -31   7    1.85    1.61
   1  31   7   -2.64    1.23
   1 -32   7    1.11    1.78
  -1 -32  -7    0.87    1.73
  -1  32   7   -2.81    1.29
   1 -32  -7   -0.26    1.72
  -1  32  -7   -0.38    1.33
   1  32   7   -1.58    1.28
  -1 -32   7   -0.36    1.48
  -1   0   8   19.32    1.38
   1   0  -8   20.83    1.42
  -1   0   8   19.20    1.37
  -1   0  -8   18.06    1.36
   1   0  -8   18.97    1.43
   1   0   8   21.49    1.38
  -1   0  -8   19.90    1.30
  -1   0  -8   18.24    1.34
  -1   0  -8   22.32    1.41
   1   0   8   19.88    1.39
  -1   0  -8   17.72    1.38
   1   0   8   19.58    1.39
  -1   0   8   19.58    1.32
  -1   0   8   19.47    1.29
   1   0  -8   19.94    1.38
   1   0  -8   19.00    1.37
   1   0   8   19.16    1.31
   1   0  -8   18.71    1.28
   1  -1   8    9.62    0.85
  -1  -1  -8    9.29    0.89
   1   1  -8   10.53    0.73
   1   1  -8   10.24    0.86
  -1   1   8    9.21    0.83
  -1   1   8   10.83    0.90
  -1  -1  -8   10.80    0.91
   1  -1   8   10.43    0.89
   1  -1   8   10.48    0.97
   1   1  -8   10.57    0.84
  -1   1   8    9.98    0.96
  -1  -1  -8   10.74    0.94
  -1   1   8    9.22    0.90
  -1  -1  -8    9.93    0.81
   1  -1   8   10.72    0.82
   1   1  -8   11.53    0.86
   1   1  -8   10.52    0.86
  -1   1  -8   10.08    0.84
  -1   1  -8    9.81    0.89
  -1  -1   8    9.35    0.76
  -1  -1   8    9.29    0.86
   1   1   8    9.78    0.94
  -1   1  -8   10.39    0.75
   1  -1  -8    9.43    0.76
   1  -1  -8    8.84    0.89
  -1   1  -8    9.08    0.91
  -1  -1   8   10.21    0.86
   1   1   8   10.27    0.91
  -1  -1   8    8.94    0.84
  -1   1  -8    7.81    0.86
   1   1   8    9.45    0.84
   1   1   8   10.68    0.83
   1  -1  -8    9.36    0.88
   1   2  -8   20.59    1.54
  -1   2   8   21.64    1.53
  -1  -2  -8   20.88    1.50
   1   2  -8   20.78    1.48
  -1  -2  -8   20.47    1.44
   1  -2   8   22.54    1.39
  -1   2   8   22.91    1.43
  -1   2   8   20.77    1.44
  -1  -2  -8   19.63    1.43
   1  -2   8   20.91    1.46
   1   2  -8   21.04    1.41
  -1   2   8   20.69    1.47
   1   2  -8   20.91    1.41
  -1  -2  -8   22.06    1.52
   1  -2   8   22.21    1.48
   1  -2   8   22.11    1.48
  -1  -2   8   22.80    1.55
   1   2   8   20.95    1.51
  -1   2  -8   21.01    1.49
  -1   2  -8   21.45    1.42
  -1  -2   8   20.15    1.41
   1   2   8   22.52    1.45
  -1   2  -8   20.31    1.37
   1  -2  -8   20.87    1.41
   1  -2  -8   19.85    1.50
   1   2   8   19.68    1.53
  -1  -2   8   22.31    1.36
  -1   2  -8   20.88    1.47
  -1   2  -8   20.60    1.48
  -1  -2   8   20.83    1.44
   1  -2  -8   21.43    1.45
  -1   3   8    0.50    0.37
  -1  -3  -8    0.36    0.39
   1  -3   8    1.07    0.35
   1  -3   8    0.50    0.39
  -1  -3  -8    0.49    0.42
   1   3  -8    0.51    0.38
   1   3  -8    0.44    0.45
   1   3  -8    0.16    0.51
  -1  -3  -8    1.18    0.51
   1   3  -8    0.32    0.37
  -1   3   8    0.43    0.43
  -1   3   8    0.44    0.43
   1   3   8    0.74    0.47
   1  -3  -8    1.18    0.41
  -1   3  -8    0.61    0.41
   1   3   8    0.50    0.58
  -1   3  -8    0.90    0.29
   1   3   8    0.76    0.57
   1  -3  -8    0.25    0.48
  -1   3  -8    0.81    0.34
  -1  -3   8    0.65    0.62
   1  -3  -8    0.33    0.38
  -1   3  -8    0.33    0.37
  -1  -3   8    0.70    0.27
  -1  -3   8    0.53    0.33
  -1  -3   8    1.26    0.41
  -1  -4  -8   70.39    4.29
  -1  -4  -8   68.10    4.27
  -1   4   8   67.45    4.32
   1   4  -8   71.80    4.19
   1  -4   8   69.47    4.20
  -1  -4  -8   69.10    4.26
   1   4  -8   66.79    4.32
   1  -4   8   74.86    4.20
   1   4  -8   66.65    4.23
  -1   4  -8   68.28    4.25
   1   4   8   71.62    4.33
  -1  -4   8   68.94    4.16
   1   4   8   68.41    4.27
  -1  -4   8   68.10    4.19
   1  -4  -8   66.95    4.29
   1  -4  -8   65.31    4.25
   1  -4  -8   67.93    4.28
  -1   4  -8   67.85    4.32
  -1   4  -8   73.09    4.19
  -1  -4   8   74.19    4.24
  -1   4  -8   69.95    4.17
  -1  -5  -8    0.07    0.51
  -1  -5  -8   -0.34    0.49
   1  -5   8    0.14    0.31
   1   5  -8    0.38    0.29
   1  -5   8    0.04    0.32
   1   5  -8   -0.03    0.54
   1   5  -8    0.32    0.37
  -1   5   8   -0.03    0.46
  -1  -5  -8    0.20    0.47
  -1   5  -8   -0.21    0.24
   1  -5  -8    0.03    0.40
   1   5   8    0.71    0.47
  -1   5  -8   -0.43    0.56
  -1  -5   8    0.05    0.29
   1  -5  -8    0.39    0.39
  -1   5  -8    0.31    0.29
  -1  -5   8    0.44    0.32
   1   5   8   -0.59    0.61
  -1   5  -8    0.15    0.42
  -1  -5   8    0.02    0.24
   1  -5  -8   -0.27    0.32
   1   6  -8  189.66   11.29
  -1   6   8  185.27   11.28
  -1  -6  -8  188.91   11.24
   1  -6   8  193.32   11.17
   1  -6   8  178.80   11.11
   1   6  -8  195.40   11.19
  -1  -6  -8  188.82   11.26
  -1  -6  -8  192.57   11.24
   1  -6   8  200.09   11.14
  -1   6  -8  180.76   11.12
  -1   6  -8  188.47   11.28
   1  -6  -8  196.64   11.36
  -1  -6   8  197.58   11.13
   1  -6  -8  170.64   11.24
  -1  -6   8  184.40   11.15
  -1   6  -8  157.25   11.20
   1  -6  -8  188.51   11.25
   1   6   8  187.52   11.30
   1  -6  -8  193.08   11.26
  -1   6  -8  197.69   11.13
  -1  -7  -8    5.86    0.67
  -1  -7  -8    5.62    0.74
   1  -7   8    6.08    0.58
   1   7  -8    5.91    0.61
   1   7  -8    6.34    0.83
  -1  -7  -8    4.42    0.69
   1  -7   8    5.13    0.40
  -1   7   8    5.63    0.87
  -1  -7   8    4.98    0.44
   1  -7  -8    4.30    0.87
  -1  -7   8    5.65    0.48
  -1   7  -8    5.76    0.73
   1  -7  -8    4.94    0.65
  -1  -7   8    6.25    0.54
  -1   7  -8    5.16    0.45
   1  -7  -8    5.15    0.74
   1   7   8    6.28    0.89
  -1   7  -8    4.66    0.44
  -1   8   8  134.03    8.48
   1   8  -8  142.87    8.37
   1   8  -8  133.03    8.48
  -1  -8  -8  134.90    8.43
  -1  -8  -8  139.07    8.45
  -1  -8  -8  140.91    8.44
  -1   8  -8  139.85    8.29
  -1   8  -8  144.62    8.50
   1   8   8  138.44    8.51
   1  -8  -8  145.76    8.46
  -1   8  -8  142.39    8.27
  -1  -8   8  142.40    8.32
  -1  -8   8  138.65    8.26
   1  -8  -8  130.31    8.57
  -1  -8   8  147.40    8.33
   1  -8  -8  139.34    8.46
  -1   9   8    4.81    0.75
   1  -9   8    5.29    0.84
   1   9  -8    5.65    0.83
  -1  -9  -8    5.02    0.93
   1   9  -8    5.18    0.50
   1   9  -8    4.44    0.57
  -1  -9  -8    5.53    0.79
  -1  -9  -8    5.39    0.70
  -1  -9   8    5.78    0.54
  -1  -9   8    4.98    0.76
  -1   9  -8    6.18    0.88
  -1  -9   8    5.33    0.53
  -1   9  -8    4.74    0.44
   1  -9  -8    5.06    0.75
   1  -9  -8    5.13    0.77
   1   9   8    4.45    0.75
   1  -9  -8    4.45    0.91
  -1  10   8   11.94    1.13
  -1 -10  -8   12.46    1.12
  -1 -10  -8   11.84    1.06
   1  10  -8   12.47    1.05
   1  10  -8   11.77    0.84
   1 -10   8   12.03    1.20
  -1 -10  -8    9.82    1.14
  -1 -10   8   11.93    0.96
  -1  10  -8   10.24    1.06
   1  10   8   10.42    1.22
  -1 -10   8   13.45    1.19
   1 -10  -8    9.19    1.05
   1 -10  -8    8.75    1.20
   1 -10  -8   10.22    0.98
  -1  10  -8   10.34    0.77
  -1  11   8    0.35    0.79
  -1 -11  -8    1.79    0.60
   1  11  -8    2.33    0.69
  -1 -11  -8    0.93    0.81
   1  11  -8    1.94    0.40
  -1 -11  -8    1.26    0.69
   1 -11   8    2.35    0.74
  -1  11  -8    1.74    0.31
  -1  11  -8    1.94    0.60
  -1 -11   8    1.67    0.72
   1 -11  -8    1.60    0.81
   1  11   8    0.66    0.62
   1 -11  -8    1.65    0.67
  -1 -12  -8   -0.18    0.55
   1  12  -8   -0.45    0.60
   1 -12   8   -0.76    0.74
  -1 -12  -8    0.19    0.83
  -1 -12  -8    0.78    0.69
   1  12  -8   -0.19    0.36
  -1  12   8   -0.67    0.75
  -1  12  -8    0.19    0.55
  -1  12  -8    0.19    0.24
   1 -12  -8   -0.85    0.61
   1  12   8   -0.02    0.76
  -1  12  -8   -0.07    0.27
   1 -12  -8   -0.18    0.80
  -1 -12   8   -0.08    0.60
  -1 -13  -8    1.49    0.73
  -1  13   8    1.11    0.84
   1 -13   8    1.49    0.83
  -1 -13  -8   -0.18    0.58
  -1 -13  -8    2.52    0.91
   1  13  -8    1.02    0.43
   1  13  -8    0.97    0.72
  -1  13  -8    1.16    0.31
   1  13   8    1.54    0.86
  -1  13  -8    1.04    0.79
  -1 -13   8    1.10    0.67
  -1  13  -8    1.85    0.32
   1 -13  -8    0.81    0.87
   1 -13  -8    0.73    0.65
   1  14  -8    4.55    0.56
  -1 -14  -8    3.70    0.85
  -1 -14  -8    4.06    0.74
   1  14  -8    3.11    0.84
  -1  14   8    3.94    0.97
  -1 -14  -8    2.59    0.98
   1 -14   8    3.51    0.87
  -1 -14   8    3.80    0.82
  -1  14  -8    3.53    0.43
  -1  14  -8    3.76    0.45
  -1  14  -8    4.41    0.92
   1  14   8    3.30    0.76
   1 -14  -8    3.39    0.83
   1 -14  -8    3.85    0.79
   1  15  -8    3.73    0.75
  -1  15   8    5.08    0.97
  -1 -15  -8    3.72    0.84
   1 -15   8    3.55    0.94
  -1 -15  -8    3.74    0.86
   1  15  -8    3.33    0.57
  -1 -15  -8    2.89    0.89
   1 -15  -8    2.82    1.10
  -1  15  -8    3.18    0.44
   1  15   8    5.50    0.99
   1 -15  -8    4.41    0.83
  -1  15  -8    3.72    0.48
  -1 -15   8    3.26    0.86
  -1  15  -8    2.82    0.96
   1  16  -8  122.52    7.48
  -1 -16  -8  129.20    7.91
   1  16  -8  126.58    7.71
  -1 -16  -8  126.41    7.60
  -1 -16  -8  117.54    7.65
   1 -16   8  125.23    7.77
  -1  16   8  116.99    7.70
   1 -16  -8  131.44    7.92
   1 -16  -8  127.52    7.63
  -1 -16   8  111.66    7.69
  -1  16  -8  129.94    7.75
  -1  16  -8  124.70    7.42
   1  16   8  133.07    7.75
  -1  16  -8  120.12    7.44
   1  17  -8    9.24    1.21
  -1  17   8    8.69    1.26
   1  17  -8    9.05    0.88
  -1 -17  -8    7.63    1.40
   1 -17   8    8.32    1.23
  -1 -17  -8    7.55    1.07
   1  17   8    9.37    1.27
  -1  17  -8    8.63    0.81
  -1  17  -8    9.62    0.75
   1 -17  -8    7.55    1.06
  -1  17  -8    6.19    1.05
   1 -17  -8    7.79    1.22
  -1 -17   8    8.76    1.20
  -1  18   8   55.98    3.65
   1 -18   8   54.58    3.70
  -1 -18  -8   55.34    3.50
   1  18  -8   48.63    3.32
  -1 -18  -8   53.99    3.73
   1  18  -8   52.05    3.58
   1 -18  -8   53.89    3.86
  -1  18  -8   52.89    3.23
   1  18   8   54.75    3.64
  -1  18  -8   51.89    3.63
  -1  18  -8   49.85    3.27
  -1 -18   8   49.59    3.61
   1 -18  -8   54.87    3.55
  -1 -19  -8    7.39    1.46
   1  19  -8    8.84    1.25
  -1  19   8    7.81    1.32
   1 -19   8    9.87    1.37
  -1 -19  -8    9.51    1.17
   1  19  -8    9.24    0.98
  -1 -19   8    9.94    1.31
   1 -19  -8   10.03    1.55
  -1  19  -8    8.74    1.30
   1  19   8   10.23    1.36
   1 -19  -8    9.84    1.25
  -1  19  -8    8.95    0.79
  -1  19  -8    9.28    0.91
   1  20  -8   -0.68    0.56
  -1 -20  -8   -1.30    0.80
  -1  20   8    0.01    0.96
   1 -20   8    0.22    0.96
   1  20  -8    0.69    0.91
  -1 -20  -8   -0.69    1.07
   1 -20  -8   -0.39    1.12
   1 -20  -8   -1.69    0.76
   1  20   8   -0.15    0.94
  -1  20  -8   -0.35    0.89
  -1  20  -8   -0.80    0.35
  -1 -20   8   -0.51    0.86
  -1  20  -8   -1.71    0.53
  -1 -21  -8   -1.11    0.81
   1 -21   8   -0.42    1.02
   1  21  -8   -1.14    0.62
  -1  21   8   -0.86    0.69
   1  21  -8   -1.15    0.89
  -1 -21  -8   -0.93    1.13
   1  21   8    0.79    0.99
   1 -21  -8    0.64    0.90
  -1  21  -8   -1.05    0.57
  -1 -21   8   -0.76    1.05
  -1  21  -8   -1.05    0.37
  -1  21  -8   -0.49    0.92
   1 -21  -8   -0.89    0.82
   1 -22   8    0.34    1.08
   1  22  -8    2.55    0.79
  -1  22   8    1.87    1.09
   1  22  -8    1.20    1.01
  -1 -22  -8   -0.04    1.24
  -1 -22  -8    1.28    0.91
   1 -22  -8    2.55    1.05
   1  22   8    1.59    1.06
  -1  22  -8    2.19    0.70
  -1 -22   8    2.84    1.10
   1 -22  -8    2.09    1.04
  -1  22  -8    1.22    1.09
  -1  22  -8    1.49    0.44
   1  23  -8    2.88    0.83
   1  23  -8    1.21    1.04
  -1  23   8    0.91    1.15
  -1 -23  -8    2.78    1.35
   1 -23   8    2.71    1.21
  -1 -23  -8    1.53    0.95
  -1  23  -8    3.53    1.20
  -1 -23   8    3.72    1.20
   1 -23  -8    3.56    1.12
  -1  23  -8    2.36    0.45
   1 -23  -8    2.54    1.40
   1  23   8    2.87    1.20
  -1 -24  -8   -0.89    1.26
  -1  24   8   -0.50    1.05
  -1  24   8   -0.98    1.03
   1  24  -8    0.83    1.04
  -1 -24  -8    1.19    0.96
   1 -24   8   -2.18    1.05
   1 -24  -8   -1.02    0.86
   1  24   8   -1.90    1.00
   1 -24  -8    0.48    1.33
  -1 -24   8   -2.59    1.11
  -1  24  -8   -0.65    1.04
  -1  25   8    2.79    1.30
   1  25  -8    2.83    1.22
  -1 -25  -8    3.25    1.09
  -1 -25  -8    2.59    1.55
   1 -25   8    4.79    1.54
  -1  25   8    5.83    1.27
   1  25   8    5.23    1.27
   1 -25  -8    2.05    1.18
  -1 -25   8    2.15    1.25
  -1  25  -8    2.39    1.30
   1 -25  -8    2.48    1.51
  -1 -26  -8   34.65    3.30
   1 -26   8   36.44    3.04
  -1  26   8   31.44    2.70
  -1  26   8   34.88    2.79
   1  26  -8   36.05    2.97
  -1 -26  -8   34.63    2.65
  -1 -26   8   29.17    2.88
   1  26   8   31.18    2.76
  -1  26  -8   38.11    2.92
   1  26   8   30.83    2.69
   1 -26  -8   36.85    2.74
   1 -26  -8   32.07    3.25
  -1 -27  -8    1.80    1.58
  -1  27   8    1.91    1.21
  -1  27   8    3.52    1.34
   1 -27   8    3.32    1.39
  -1 -27  -8    3.08    1.22
   1  27  -8    1.96    1.23
  -1  27  -8    3.59    1.36
   1 -27  -8    2.26    1.63
   1  27   8    3.37    1.26
   1  27   8    4.47    1.18
  -1 -27   8    2.68    1.33
   1 -27  -8    1.43    1.20
  -1 -28  -8   20.11    2.63
  -1  28   8   21.91    2.25
   1  28  -8   21.10    2.32
   1 -28   8   20.06    2.40
  -1  28   8   24.68    2.33
  -1 -28   8   22.89    2.41
   1 -28  -8   22.01    2.65
   1  28   8   28.00    2.41
  -1  28  -8   21.88    2.33
   1  28   8   24.61    2.33
   1 -28  -8   22.19    2.18
   1 -29   8    9.04    1.74
  -1  29   8    3.86    1.48
  -1  29   8    2.35    1.30
  -1 -29  -8    3.87    1.77
   1  29  -8    4.13    1.36
  -1  29  -8    3.69    1.45
  -1 -29   8    5.55    1.73
   1  29   8    4.88    1.44
   1  29   8    4.66    1.35
   1 -29  -8    3.82    1.81
  -1  30   8   10.65    1.80
   1 -30   8    9.78    2.02
  -1 -30  -8    9.49    2.02
  -1  30   8    9.76    1.68
  -1 -30   8   10.14    1.85
  -1  30  -8    9.68    1.87
   1  30   8    8.22    1.71
   1  30   8    6.15    1.47
   1 -30  -8    6.84    2.00
  -1 -31  -8    1.49    1.78
  -1  31   8    0.86    1.37
  -1  31   8    0.87    1.28
   1 -31   8    0.71    1.55
   1  31   8    1.25    1.35
   1  31   8    0.67    1.28
   1 -31  -8    0.86    1.81
  -1  31  -8    0.99    1.37
  -1 -31   8    0.79    1.46
   1  32  -8    5.16    1.41
  -1 -32  -8    2.40    1.74
   1 -32   8   -2.46    1.53
  -1  32   8   -0.33    1.38
   1  32   8   -0.50    1.32
  -1  32  -8    1.22    1.44
   1 -32  -8   -0.23    1.73
  -1 -32   8    1.19    1.67
  -1   0   9   66.64    3.79
  -1   0  -9   62.95    3.77
   1   0  -9   62.54    3.79
  -1   0  -9   59.56    3.80
  -1   0   9   61.65    3.76
   1   0  -9   57.12    3.78
   1   0  -9   61.55    3.77
   1   0  -9   57.79    3.68
  -1   0  -9   60.28    3.77
   1   0   9   62.27    3.76
  -1   0  -9   55.35    3.69
  -1   0   9   61.19    3.69
  -1  -1  -9    7.98    0.84
   1   1  -9    8.95    0.93
   1   1  -9    8.26    0.84
   1  -1   9    8.42    0.72
  -1  -1  -9    8.12    0.77
  -1  -1  -9    7.96    0.79
  -1   1   9    7.63    0.77
   1   1  -9    8.19    0.65
   1  -1   9    9.44    0.97
  -1  -1  -9    7.44    0.76
   1   1  -9    8.32    0.80
   1  -1   9    8.82    0.83
   1  -1  -9    7.56    0.83
  -1  -1   9    9.59    0.82
  -1  -1   9    8.64    0.72
  -1   1  -9    8.86    0.81
   1   1   9    8.03    0.86
   1  -1  -9    7.58    0.80
  -1   1  -9    8.27    0.78
  -1   1  -9    8.58    0.83
   1  -1  -9    7.33    0.70
   1   1   9    9.13    0.80
  -1   1  -9    8.14    0.72
  -1  -1   9    8.59    0.82
   1  -2   9   17.26    1.14
  -1  -2  -9   15.69    1.19
   1  -2   9   17.75    1.20
  -1  -2  -9   17.56    1.30
  -1  -2  -9   15.56    1.29
   1   2  -9   15.02    1.21
  -1  -2  -9   15.74    1.27
   1  -2   9   18.31    1.25
   1   2  -9   16.44    1.26
   1   2  -9   15.31    1.33
  -1   2   9   16.32    1.23
   1   2  -9   16.28    1.22
  -1  -2   9   16.86    1.11
  -1   2  -9   15.83    1.18
  -1   2  -9   15.33    1.20
   1   2   9   16.33    1.28
   1  -2  -9   15.74    1.16
  -1   2  -9   17.86    1.19
  -1  -2   9   16.30    1.18
   1  -2  -9   18.85    1.32
  -1  -2   9   16.24    1.22
   1   2   9   15.34    1.32
  -1   2  -9   15.19    1.11
   1  -2  -9   16.28    1.28
  -1   2  -9   15.66    1.23
  -1   3   9   18.27    1.40
   1  -3   9   17.79    1.22
  -1  -3  -9   16.22    1.24
   1  -3   9   16.28    1.23
   1   3  -9   16.40    1.29
   1   3  -9   16.36    1.28
  -1  -3  -9   15.89    1.32
   1   3  -9   17.25    1.25
   1  -3   9   16.89    1.19
  -1  -3  -9   16.78    1.33
   1   3  -9   18.48    1.22
   1  -3  -9   15.31    1.22
  -1   3  -9   16.57    1.14
   1  -3  -9   16.24    1.32
   1  -3  -9   17.33    1.34
  -1  -3   9   18.76    1.15
   1   3   9   17.00    1.29
  -1  -3   9   16.74    1.22
  -1   3  -9   16.27    1.38
  -1   3  -9   16.39    1.27
   1   3   9   16.52    1.30
  -1   3  -9   17.92    1.22
  -1  -3   9   18.19    1.25
  -1  -4  -9   19.51    1.50
   1   4  -9   20.07    1.46
   1  -4   9   20.32    1.37
  -1  -4  -9   20.32    1.44
   1  -4   9   19.41    1.35
  -1  -4  -9   18.72    1.43
   1   4  -9   18.87    1.40
   1   4  -9   18.89    1.54
   1   4  -9   20.76    1.35
  -1   4   9   21.73    1.58
  -1  -4   9   22.58    1.41
  -1   4  -9   18.71    1.55
   1   4   9   22.57    1.49
  -1  -4   9   19.56    1.30
  -1   4  -9   19.09    1.35
  -1   4  -9   21.09    1.44
   1  -4  -9   18.85    1.42
  -1   4  -9   20.63    1.30
   1  -4  -9   18.84    1.42
   1  -4  -9   20.29    1.51
   1   4   9   21.29    1.58
  -1  -4   9   20.59    1.36
  -1  -5  -9  167.74   10.44
   1  -5   9  179.16   10.35
  -1   5   9  172.42   10.47
   1   5  -9  181.31   10.40
   1   5  -9  169.93   10.48
  -1  -5  -9  171.01   10.44
   1   5  -9  182.20   10.35
   1  -5   9  174.37   10.36
  -1  -5  -9  173.68   10.43
  -1  -5   9  178.57   10.35
   1   5   9  187.05   10.46
   1   5   9  178.88   10.50
  -1   5  -9  167.09   10.31
  -1   5  -9  173.07   10.49
  -1   5  -9  181.58   10.34
  -1  -5   9  176.60   10.32
   1  -5  -9  159.01   10.43
   1  -5  -9  165.27   10.44
  -1  -5   9  174.72   10.34
   1  -5  -9  158.13   10.41
  -1   5  -9  178.22   10.42
  -1  -6  -9    0.47    0.54
   1  -6   9    0.29    0.37
   1   6  -9    0.06    0.29
   1  -6   9   -0.13    0.25
  -1  -6  -9    0.12    0.41
   1  -6   9    0.43    0.33
   1   6  -9   -0.20    0.38
  -1  -6  -9    0.78    0.53
  -1   6   9    0.24    0.67
   1   6  -9    0.19    0.60
   1  -6  -9   -0.27    0.49
  -1   6  -9   -0.09    0.46
  -1  -6   9   -0.02    0.28
  -1   6  -9    0.33    0.31
  -1   6  -9   -0.29    0.42
   1  -6  -9    0.51    0.58
  -1  -6   9    0.18    0.31
   1  -6  -9   -0.34    0.58
  -1  -6   9    0.19    0.33
  -1   6  -9    0.09    0.25
   1   6   9   -0.79    0.67
   1  -7   9   53.47    3.22
  -1  -7  -9   51.42    3.39
  -1  -7  -9   54.10    3.41
   1   7  -9   51.29    3.42
  -1   7   9   54.83    3.51
   1   7  -9   53.90    3.33
  -1  -7  -9   53.42    3.42
  -1   7  -9   52.41    3.23
   1   7   9   54.62    3.52
  -1   7  -9   51.40    3.44
   1  -7  -9   52.04    3.38
  -1   7  -9   56.18    3.24
  -1   7  -9   54.90    3.37
  -1  -7   9   57.61    3.27
  -1  -7   9   53.75    3.24
   1  -7  -9   53.16    3.44
  -1  -7   9   53.07    3.28
  -1   8   9    2.88    0.65
   1   8  -9    2.41    0.58
  -1  -8  -9    1.95    0.66
  -1  -8  -9    2.55    0.64
  -1  -8  -9    2.15    0.53
   1   8  -9    2.51    0.46
   1  -8  -9    1.93    0.62
   1   8   9    2.13    0.62
  -1  -8   9    2.89    0.28
  -1   8  -9    1.68    0.51
  -1   8  -9    2.54    0.29
  -1   8  -9    1.82    0.28
  -1  -8   9    2.67    0.38
   1  -8  -9    2.53    0.68
  -1  -8   9    2.19    0.42
  -1   8  -9    2.63    0.61
   1  -8  -9    2.16    0.82
   1   9  -9    2.43    0.50
  -1  -9  -9    2.54    0.68
   1   9  -9    2.15    0.57
  -1  -9  -9    1.49    0.63
  -1  -9  -9    3.26    0.69
  -1   9   9    1.89    0.84
  -1  -9   9    2.71    0.42
   1   9   9    1.24    0.81
   1  -9  -9    2.57    0.67
  -1   9  -9    2.82    0.29
   1  -9  -9    0.82    0.79
  -1   9  -9    1.38    0.71
   1  -9  -9    2.31    0.65
  -1  -9   9    3.45    0.43
  -1 -10  -9    9.12    1.01
  -1 -10  -9    9.13    1.01
   1 -10   9   10.53    1.11
   1  10  -9    9.82    1.09
  -1 -10  -9    9.65    1.18
  -1  10   9    7.05    1.12
   1  10  -9    9.77    0.84
   1 -10  -9    9.57    1.01
   1 -10  -9    8.44    0.98
  -1  10  -9    8.21    0.97
   1  10   9    8.21    1.13
  -1  10  -9    8.71    0.62
   1 -10  -9    6.28    1.13
  -1 -10   9    9.02    1.01
  -1 -11  -9    7.33    1.10
   1  11  -9    6.99    0.64
  -1 -11  -9    8.23    0.90
   1  11  -9    7.20    0.87
  -1 -11  -9    6.43    0.93
   1  11  -9    6.31    0.71
   1 -11   9    5.89    0.96
  -1  11   9    6.85    1.08
   1 -11  -9    7.71    1.02
   1 -11  -9    7.36    0.95
  -1 -11   9    7.60    0.96
   1  11   9    6.17    1.07
  -1  11  -9    7.16    0.53
  -1  11  -9    6.98    0.90
   1  12  -9   15.48    1.03
  -1 -12  -9   14.17    1.28
   1  12  -9   13.30    1.25
  -1  12   9   13.30    1.32
   1 -12   9   15.52    1.45
  -1 -12  -9   12.83    1.36
  -1 -12  -9   11.59    1.38
  -1 -12   9   15.71    1.48
  -1  12  -9   14.79    0.94
  -1  12  -9   15.83    1.32
   1  12   9   15.24    1.49
   1 -12  -9   14.48    1.33
   1 -12  -9   14.83    1.44
   1  13  -9    9.72    1.05
   1 -13   9   11.54    1.22
  -1 -13  -9    7.39    0.98
   1  13  -9    9.33    0.78
  -1 -13  -9    9.39    1.18
  -1  13   9    8.32    1.08
  -1 -13  -9    8.82    1.13
   1 -13  -9    9.10    1.06
  -1 -13   9    9.56    1.09
   1  13   9    9.91    1.26
  -1  13  -9    8.31    1.04
   1 -13  -9    8.86    1.16
  -1  13  -9   10.18    0.67
  -1  14   9    8.10    1.07
   1  14  -9    9.45    0.76
  -1 -14  -9    7.86    0.98
  -1 -14  -9    5.37    1.06
   1  14  -9    4.41    0.94
   1 -14   9    9.01    1.16
  -1 -14  -9    9.15    1.12
  -1 -14   9    7.20    1.05
  -1  14  -9    9.45    1.18
   1 -14  -9    7.56    1.28
  -1  14  -9    9.03    0.62
   1  14   9    7.67    1.06
   1 -14  -9   10.07    1.12
  -1  14  -9    9.33    0.63
   1  15  -9   27.31    2.27
  -1  15   9   27.57    2.35
   1 -15   9   31.33    2.41
   1  15  -9   32.55    2.00
  -1 -15  -9   32.41    2.26
  -1 -15  -9   29.43    2.29
  -1 -15  -9   27.91    2.59
  -1  15  -9   30.36    2.24
   1 -15  -9   27.03    2.38
  -1  15  -9   31.06    1.92
   1 -15  -9   32.82    2.25
   1  15   9   32.72    2.40
  -1 -15   9   31.84    2.41
  -1  15  -9   31.18    1.89
  -1 -16  -9   -0.26    0.74
   1  16  -9   -0.26    0.45
  -1 -16  -9   -0.15    0.76
  -1 -16  -9   -1.32    0.98
   1  16  -9   -1.67    0.81
  -1  16   9    1.28    0.92
   1 -16   9   -0.32    0.82
  -1  16  -9   -1.13    0.84
   1 -16  -9    0.01    0.72
  -1  16  -9    0.22    0.34
   1  16   9    0.21    0.92
  -1 -16   9   -1.46    0.73
  -1  16  -9   -0.03    0.27
   1 -16  -9   -1.11    1.00
  -1 -17  -9   18.52    2.10
  -1  17   9   25.04    2.04
   1  17  -9   21.41    1.93
  -1 -17  -9   19.33    1.76
   1  17  -9   21.63    1.56
   1 -17   9   25.00    2.05
  -1 -17  -9   23.09    1.84
  -1  17  -9   22.07    1.48
   1 -17  -9   21.54    2.21
   1 -17  -9   21.87    1.91
  -1 -17   9   21.75    2.05
   1  17   9   25.77    2.04
  -1  17  -9   22.46    1.98
  -1  17  -9   22.32    1.41
  -1 -18  -9   31.00    2.80
   1  18  -9   36.47    2.41
   1  18  -9   39.16    2.75
  -1 -18  -9   35.18    2.57
  -1  18   9   39.05    2.83
   1 -18   9   33.50    2.79
  -1 -18   9   37.17    2.77
   1  18   9   41.09    2.83
   1 -18  -9   40.29    2.72
  -1  18  -9   37.58    2.34
  -1  18  -9   36.39    2.26
  -1  18  -9   38.08    2.79
   1 -18  -9   37.11    2.88
  -1  19   9    9.01    1.35
  -1 -19  -9    6.37    1.43
   1  19  -9    7.73    0.89
  -1 -19  -9    7.95    1.08
   1  19  -9    7.52    1.22
   1 -19   9    9.78    1.36
  -1  19  -9    7.98    0.63
  -1  19  -9    7.43    1.27
   1 -19  -9    8.16    1.21
  -1 -19   9    9.07    1.28
   1  19   9    7.66    1.15
  -1  19  -9    8.25    0.79
   1 -19  -9    5.46    1.41
  -1  20   9   -1.16    0.97
  -1 -20  -9    0.60    1.16
   1  20  -9   -0.16    0.59
   1 -20   9    1.17    1.03
   1  20  -9   -0.38    0.92
  -1 -20  -9   -0.78    0.83
  -1  20  -9   -0.95    0.49
  -1  20  -9   -0.68    0.26
   1 -20  -9   -0.65    0.92
  -1  20  -9   -0.19    0.95
   1 -20  -9   -0.03    1.14
  -1 -20   9   -1.31    0.84
   1  20   9   -0.28    0.98
   1  21  -9   -0.77    0.92
   1  21  -9    0.43    0.62
  -1 -21  -9   -0.78    1.16
   1 -21   9   -0.48    1.01
  -1  21   9   -0.40    1.02
  -1 -21  -9   -2.28    0.83
  -1  21  -9   -0.12    0.26
   1 -21  -9   -0.13    1.18
   1  21   9   -1.00    1.01
  -1  21  -9    0.05    0.54
  -1  21  -9   -0.40    0.98
  -1 -21   9    0.66    1.12
   1 -21  -9   -0.81    0.96
   1 -22   9    0.43    1.11
  -1 -22  -9    1.63    1.34
   1  22  -9    1.18    0.66
  -1 -22  -9    0.99    0.84
   1  22  -9    1.98    1.08
  -1  22   9    0.99    0.87
  -1 -22   9    1.59    1.07
   1  22   9    0.29    1.14
   1 -22  -9    0.88    1.01
   1 -22  -9    0.22    1.02
  -1  22  -9    1.70    1.14
  -1  23   9   -1.18    1.11
  -1 -23  -9   -1.84    0.86
   1 -23   9   -0.09    1.03
   1  23  -9   -0.91    0.93
  -1 -23  -9    0.76    1.29
  -1  23  -9    1.21    1.10
   1 -23  -9    0.24    0.97
   1  23   9   -2.26    1.08
  -1 -23   9   -2.09    0.96
   1 -23  -9    0.64    0.90
  -1  24   9   -3.45    1.04
  -1 -24  -9   -2.66    0.95
   1 -24   9   -0.57    1.14
   1  24  -9   -0.68    1.04
  -1 -24  -9   -1.05    1.29
   1 -24  -9   -1.22    1.29
  -1  24  -9   -1.10    1.09
  -1 -24   9    0.78    1.09
   1  24   9   -3.58    1.07
   1 -24  -9   -2.11    1.02
  -1  25   9    1.41    1.19
  -1 -25  -9   -0.89    1.06
   1 -25   9   -0.27    1.21
   1  25  -9    0.41    1.15
  -1 -25  -9   -0.42    1.02
   1  25   9    0.67    1.19
   1 -25  -9    0.29    1.11
  -1 -25   9    1.91    1.22
  -1  25  -9   -0.32    1.19
   1 -25  -9    0.27    1.45
  -1  26   9    1.51    1.21
   1 -26   9   -0.56    1.26
   1  26  -9    0.99    1.18
  -1  26   9    1.96    1.20
  -1 -26  -9    1.57    1.11
  -1 -26  -9    1.96    1.59
   1  26   9    1.84    1.20
   1 -26  -9    1.58    1.55
  -1 -26   9    1.19    1.26
   1 -26  -9    1.56    1.18
  -1  26  -9    2.40    1.34
  -1  27   9    6.64    1.39
  -1  27   9    9.22    1.56
   1 -27   9    7.44    1.63
  -1 -27  -9    6.31    1.87
   1  27  -9   10.60    1.40
  -1 -27  -9    8.97    1.40
   1 -27  -9    5.64    1.83
   1  27   9    6.37    1.48
   1 -27  -9    8.65    1.46
  -1  27  -9    9.21    1.63
   1  27   9    9.39    1.70
  -1 -27   9    7.87    1.59
  -1  28   9   10.71    1.74
  -1 -28  -9    8.49    2.01
  -1  28   9   10.64    1.82
   1 -28   9    9.21    1.72
   1  28   9    8.76    1.75
  -1 -28   9    9.52    1.71
   1 -28  -9    9.94    1.57
  -1  28  -9    9.49    1.70
   1  28   9    8.00    1.58
   1 -28  -9    7.52    2.02
   1 -29   9   19.08    2.19
  -1 -29  -9   11.21    2.21
  -1  29   9   14.30    1.89
  -1  29   9   12.97    1.84
   1  29   9   12.06    1.90
   1 -29  -9   15.61    2.42
  -1  29  -9   16.45    2.16
   1  29   9   13.90    1.87
  -1 -29   9   15.73    2.07
  -1 -30  -9    3.26    1.74
  -1  30   9    1.09    1.47
  -1  30   9    3.07    1.39
   1 -30   9    2.18    1.56
   1  30   9    1.14    1.29
  -1 -30   9   -0.22    1.61
   1 -30  -9    2.33    1.80
   1  30   9    0.26    1.25
  -1  30  -9    3.88    1.47
  -1  31   9    0.37    1.30
  -1  31   9    2.61    1.56
   1  31  -9    2.05    1.34
   1 -31   9    1.31    1.77
  -1 -31  -9    3.18    1.79
  -1 -31   9    0.82    1.53
   1 -31  -9    1.10    1.83
   1  31   9    0.86    1.41
   1  31   9    0.75    1.34
  -1  31  -9    1.66    1.43
   1 -32   9   -0.77    1.59
  -1 -32  -9   -0.24    1.71
   1  32  -9   -2.50    1.50
  -1  32   9   -1.01    1.41
   1 -32  -9   -0.43    1.78
  -1 -32   9   -2.95    1.42
   1  32   9    0.21    1.39
   1   0  10  213.89   12.40
   1   0 -10  210.36   12.44
  -1   0 -10  187.10   12.33
  -1   0 -10  206.88   12.41
  -1   0  10  212.76   12.40
   1   0 -10  216.98   12.43
   1   0 -10  201.27   12.32
  -1   0 -10  207.91   12.40
   1   0 -10  214.06   12.41
  -1   0 -10  203.89   12.43
  -1  -1 -10    2.11    0.49
   1   1 -10    1.81    0.54
   1   1 -10    2.52    0.62
   1   1 -10    2.73    0.66
  -1  -1 -10    2.48    0.64
  -1   1  10    1.14    0.60
  -1  -1 -10    1.54    0.46
   1  -1  10    1.86    0.54
  -1  -1 -10    1.53    0.45
   1   1 -10    1.83    0.35
  -1  -1  10    1.35    0.46
  -1   1 -10    1.96    0.45
  -1  -1  10    2.05    0.53
   1  -1 -10    1.24    0.42
   1  -1 -10    2.16    0.51
   1  -1 -10    0.62    0.60
  -1   1 -10    1.54    0.44
  -1   1 -10    1.78    0.59
   1  -1 -10    1.17    0.58
   1   1  10    1.55    0.62
  -1   1 -10    1.59    0.63
   1   2 -10    9.36    1.01
  -1  -2 -10   10.70    0.87
  -1  -2 -10    9.22    0.86
  -1  -2 -10    8.50    0.94
   1  -2  10    9.54    0.88
   1   2 -10    9.39    0.93
  -1  -2 -10   10.55    0.90
  -1   2  10    9.12    0.98
   1   2 -10   10.08    0.90
  -1   2 -10    8.81    0.93
   1  -2 -10    8.92    0.88
  -1  -2  10   10.28    0.87
  -1  -2  10    9.76    0.78
  -1   2 -10    9.74    0.78
   1  -2 -10   10.09    0.98
  -1   2 -10    9.03    0.92
  -1   2 -10    9.41    0.91
   1   2  10   11.03    1.01
   1  -2 -10    7.67    0.79
  -1  -3 -10    2.29    0.53
   1  -3  10    1.59    0.45
   1   3 -10    1.99    0.50
  -1  -3 -10    1.08    0.59
  -1   3  10    0.72    0.64
   1   3 -10    1.19    0.50
   1   3 -10    1.65    0.51
  -1  -3 -10    1.64    0.48
   1   3 -10    1.31    0.55
  -1  -3  10    2.04    0.50
  -1   3 -10    1.01    0.52
  -1   3 -10    1.34    0.63
  -1  -3  10    2.09    0.38
   1   3  10    1.73    0.67
   1  -3 -10    1.58    0.59
   1  -3 -10    1.21    0.62
  -1   3 -10    1.49    0.36
  -1   3 -10    1.66    0.49
   1  -3 -10    2.10    0.49
   1   4 -10  109.12    6.66
   1   4 -10  111.66    6.58
  -1  -4 -10  111.02    6.69
   1   4 -10  103.28    6.69
  -1  -4 -10  107.88    6.64
  -1  -4 -10  113.68    6.70
   1   4 -10  110.12    6.64
   1  -4  10  105.02    6.59
  -1   4  10  108.33    6.69
   1  -4 -10  109.22    6.68
   1  -4 -10  112.29    6.69
  -1  -4  10  115.11    6.55
  -1  -4  10  107.92    6.58
  -1   4 -10  109.46    6.72
  -1   4 -10  109.45    6.64
  -1  -4  10  115.02    6.65
  -1   4 -10  118.09    6.59
   1   4  10  106.55    6.69
   1  -4 -10   98.28    6.62
  -1   4 -10  108.45    6.54
  -1   5  10    3.67    0.67
   1  -5  10    3.71    0.55
  -1  -5 -10    4.57    0.74
   1   5 -10    3.58    0.77
  -1  -5 -10    4.37    0.67
  -1  -5 -10    4.59    0.76
   1   5 -10    4.36    0.60
   1   5 -10    4.78    0.52
  -1   5 -10    4.31    0.68
   1  -5 -10    3.85    0.64
  -1  -5  10    5.19    0.62
   1  -5 -10    3.27    0.72
  -1   5 -10    3.91    0.63
  -1   5 -10    4.22    0.43
   1  -5 -10    4.53    0.65
   1   5  10    4.23    0.70
  -1   5 -10    3.70    0.53
  -1  -5  10    3.96    0.45
  -1  -5  10    3.68    0.53
  -1  -6 -10  192.49   11.87
   1   6 -10  194.78   11.90
   1   6 -10  211.16   11.74
   1  -6  10  203.03   11.74
  -1  -6 -10  192.39   11.84
  -1   6  10  200.37   11.91
   1   6 -10  192.46   11.80
  -1  -6 -10  187.58   11.85
   1  -6 -10  183.79   11.84
  -1  -6  10  201.25   11.75
   1  -6 -10  194.80   11.87
  -1   6 -10  194.83   11.82
  -1   6 -10  197.40   11.70
  -1   6 -10  193.14   11.91
  -1  -6  10  217.04   11.73
   1  -6 -10  195.39   11.84
  -1   6 -10  201.07   11.74
  -1  -6  10  204.32   11.74
   1   6  10  189.48   11.89
   1   7 -10   -0.82    0.62
  -1   7  10    0.19    0.55
  -1  -7 -10   -1.11    0.53
  -1  -7 -10   -0.37    0.43
  -1  -7 -10    0.19    0.60
   1   7 -10    0.16    0.42
   1   7 -10    0.13    0.30
   1  -7  10    0.06    0.33
   1  -7  10   -0.02    0.27
  -1   7 -10   -0.17    0.45
  -1   7 -10    0.29    0.68
  -1   7 -10    0.07    0.31
   1   7  10    0.47    0.55
   1  -7 -10   -0.99    0.59
   1  -7 -10    0.45    0.53
  -1  -7  10    0.20    0.32
  -1   7 -10    0.28    0.23
  -1  -7  10    0.35    0.31
  -1  -7  10    1.00    0.39
   1  -7 -10    0.02    0.61
   1   8 -10    1.55    0.51
  -1  -8 -10    1.71    0.64
  -1   8  10    0.46    0.79
   1   8 -10    1.85    0.74
  -1  -8 -10    1.56    0.68
  -1  -8 -10    1.54    0.61
   1  -8  10    1.57    0.27
  -1  -8  10    1.45    0.30
  -1  -8  10    1.39    0.36
  -1  -8  10    1.50    0.41
  -1   8 -10    1.62    0.25
  -1   8 -10    1.10    0.73
   1  -8 -10    1.41    0.60
   1   8  10    1.15    0.62
   1  -8 -10    1.60    0.67
  -1   8 -10    1.30    0.29
  -1   8 -10    1.77    0.51
  -1  -9 -10    9.66    1.04
  -1  -9 -10   10.79    1.06
  -1   9  10    9.72    1.18
  -1  -9 -10    9.09    1.03
   1   9 -10    8.45    0.83
   1   9 -10    7.93    1.06
  -1  -9  10    7.43    0.62
   1  -9 -10    9.46    1.03
  -1   9 -10    9.74    0.92
   1   9  10    7.68    1.13
  -1   9 -10    8.81    0.62
  -1   9 -10    9.19    1.00
  -1  -9  10    9.92    0.75
   1  -9 -10    8.84    1.00
   1  -9 -10    9.67    1.21
  -1   9 -10    9.53    0.61
  -1  -9  10   11.19    0.85
  -1 -10 -10   31.77    2.30
  -1 -10 -10   32.62    2.27
   1  10 -10   32.99    2.15
   1  10 -10   33.97    2.29
  -1  10  10   31.57    2.32
   1 -10 -10   31.08    2.41
   1 -10 -10   34.00    2.30
  -1  10 -10   33.65    1.98
  -1  10 -10   31.31    1.96
  -1 -10  10   34.97    2.06
  -1  10 -10   34.30    2.40
   1  10  10   30.93    2.31
   1 -10 -10   31.45    2.28
  -1  11  10    1.52    0.93
   1  11 -10    2.76    0.56
  -1 -11 -10    2.16    0.77
   1 -11  10    4.38    0.85
  -1 -11 -10    3.83    0.76
   1  11 -10    3.93    0.86
  -1  11 -10    2.36    0.22
  -1 -11  10    3.77    0.78
  -1  11 -10    2.89    0.23
   1 -11 -10    2.05    0.92
   1  11  10    0.79    0.92
  -1  11 -10    2.51    0.79
   1 -11 -10    2.94    0.75
   1 -12  10    2.26    0.79
  -1 -12 -10    2.93    0.70
   1  12 -10    3.29    0.84
   1  12 -10    2.84    0.54
  -1  12  10    0.05    0.95
  -1 -12 -10    2.76    0.78
  -1 -12 -10    2.55    0.95
  -1  12 -10    0.41    0.71
   1 -12 -10    2.60    0.98
  -1 -12  10    2.59    0.85
   1 -12 -10    3.24    0.78
   1  12  10    1.38    0.75
   1  13 -10    0.38    0.46
   1  13 -10    0.00    0.33
  -1 -13 -10    1.16    0.92
  -1 -13 -10   -0.86    0.68
  -1  13  10   -1.20    0.87
   1  13 -10   -0.27    0.75
   1 -13  10    0.37    0.76
  -1 -13 -10    0.48    0.64
   1  13  10   -0.89    0.89
  -1  13 -10    1.04    0.80
   1 -13 -10   -0.21    0.68
  -1 -13  10   -0.77    0.64
   1 -13 -10    0.23    0.90
  -1 -14 -10   36.58    2.37
   1  14 -10   32.27    2.04
   1  14 -10   31.85    2.42
  -1 -14 -10   29.24    2.34
  -1 -14 -10   30.45    2.64
   1 -14  10   34.55    2.49
  -1  14  10   31.69    2.48
  -1 -14  10   31.27    2.38
   1  14  10   29.99    2.36
   1 -14 -10   35.07    2.34
   1 -14 -10   33.18    2.66
  -1  14 -10   31.29    2.33
  -1 -15 -10   -0.01    0.67
   1  15 -10   -2.85    0.77
   1 -15  10   -0.34    0.82
   1  15 -10    0.77    0.40
  -1 -15 -10    0.15    0.74
  -1 -15 -10   -1.22    0.97
  -1  15  10   -0.23    0.61
  -1  15 -10   -1.51    0.81
  -1 -15  10   -1.30    0.72
   1 -15 -10    0.73    0.74
   1 -15 -10   -1.07    0.96
   1  15  10   -0.29    0.92
  -1 -16 -10   37.16    2.68
   1  16 -10   36.30    2.79
  -1 -16 -10   39.21    2.66
  -1 -16 -10   35.78    2.90
  -1  16  10   38.19    2.75
   1  16 -10   39.22    2.43
   1 -16  10   35.96    2.83
   1 -16 -10   38.14    3.07
   1 -16 -10   37.34    2.69
  -1  16 -10   39.21    2.73
   1  16  10   38.22    2.86
  -1  16 -10   41.02    2.42
  -1 -16  10   38.00    2.86
  -1  17  10    6.20    1.02
   1  17 -10    5.61    0.64
  -1 -17 -10    5.66    1.02
   1  17 -10    3.51    0.99
  -1 -17 -10    2.45    1.20
  -1 -17 -10    5.04    0.89
   1 -17  10    4.71    1.08
  -1 -17  10    4.70    1.03
  -1  17 -10    5.77    0.53
   1  17  10    4.82    1.14
   1 -17 -10    5.39    1.00
   1 -17 -10    5.07    1.29
  -1  17 -10    5.80    1.14
   1 -18  10    2.82    1.03
  -1  18  10    2.23    0.88
  -1 -18 -10    2.01    0.92
   1  18 -10    2.28    0.87
   1  18 -10    2.30    0.55
  -1 -18 -10    1.45    0.90
   1  18  10    2.23    0.87
  -1  18 -10    4.69    1.11
  -1  18 -10    2.51    0.42
  -1 -18  10    2.71    1.05
   1 -18 -10    2.01    0.97
   1 -18 -10    1.92    0.87
  -1 -19 -10    3.58    1.32
   1  19 -10    5.51    1.03
  -1 -19 -10    5.32    0.97
   1  19 -10    4.59    0.68
   1 -19  10    5.93    1.19
  -1  19  10    5.55    1.28
  -1  19 -10    4.76    1.17
   1 -19 -10    4.31    1.34
   1 -19 -10    4.90    1.11
   1  19  10    4.49    1.24
  -1 -19  10    4.67    1.19
  -1  19 -10    5.32    0.57
  -1 -20 -10    1.75    0.85
   1 -20  10    0.65    1.01
   1  20 -10    1.77    0.58
  -1 -20 -10    2.32    1.27
  -1  20  10    1.07    1.11
   1  20 -10    2.56    0.87
   1 -20 -10    1.04    0.99
  -1  20 -10    1.39    0.47
   1  20  10    1.20    1.10
  -1  20 -10    0.83    1.02
  -1 -20  10    1.62    1.08
   1 -20 -10    2.17    1.29
  -1 -21 -10   -0.99    0.78
   1 -21  10    0.65    1.08
  -1 -21 -10    0.50    1.23
   1  21 -10    0.11    0.83
  -1  21  10   -0.78    1.07
   1  21 -10   -0.10    0.57
  -1  21 -10   -0.22    1.04
   1 -21 -10   -0.07    1.24
   1 -21 -10    0.48    1.00
  -1 -21  10   -0.82    1.08
   1  21  10   -0.12    1.12
  -1 -22 -10    0.74    1.29
  -1  22  10   -0.96    0.81
   1  22 -10    1.38    0.87
   1 -22  10   -0.97    1.05
  -1 -22 -10   -1.81    0.78
  -1 -22  10    0.02    1.14
   1 -22 -10   -0.04    0.90
   1 -22 -10   -0.39    1.26
   1  22  10   -1.17    1.13
  -1  22 -10   -0.08    1.07
  -1 -23 -10    3.12    1.38
  -1  23  10   -4.00    1.06
   1 -23  10   -0.05    1.10
   1  23 -10    2.60    0.89
  -1 -23 -10   -1.19    0.94
   1 -23 -10    2.39    1.41
   1 -23 -10   -1.76    0.85
  -1 -23  10   -0.19    1.04
   1  23  10   -1.99    1.21
  -1  23 -10    0.74    1.12
  -1 -24 -10   -0.51    1.37
   1  24 -10    4.14    1.01
  -1 -24 -10   -2.49    0.94
  -1  24  10   -1.94    1.17
   1 -24  10    1.08    1.17
  -1  24 -10   -0.61    1.15
  -1 -24  10   -0.92    1.06
   1 -24 -10   -0.51    1.03
   1  24  10   -3.11    1.19
   1 -24 -10    0.50    1.11
  -1  25  10    0.44    1.22
   1 -25  10   -2.56    1.16
  -1 -25 -10   -2.24    0.99
   1  25 -10    1.16    0.98
  -1 -25 -10   -0.91    1.41
   1  25  10    0.65    1.27
   1 -25 -10   -1.99    1.10
  -1 -25  10   -2.79    1.23
   1 -25 -10   -1.88    1.36
  -1  25 -10   -0.73    1.15
   1 -26  10    2.55    1.41
  -1  26  10    0.58    1.30
   1  26 -10    6.79    1.23
  -1 -26 -10    1.46    1.13
  -1 -26 -10    1.99    1.59
   1  26  10    0.16    1.28
   1 -26 -10    3.59    1.28
   1 -26 -10    4.59    1.74
  -1 -26  10    2.31    1.32
  -1  26 -10    0.45    1.31
   1 -27  10    5.41    1.66
  -1 -27 -10    2.33    1.26
  -1  27  10    2.91    1.36
  -1 -27 -10    2.48    1.23
   1  27 -10    6.99    1.44
  -1  27  10    4.16    1.43
   1 -27 -10    3.29    1.31
   1 -27 -10    3.13    1.74
   1  27  10    4.50    1.42
  -1 -27  10    2.65    1.36
  -1  27 -10    2.92    1.41
  -1  28  10    7.09    1.59
  -1 -28 -10    4.57    1.86
  -1  28  10    5.59    1.52
   1  28 -10    6.01    1.50
   1 -28  10    8.88    1.73
  -1  28 -10    8.68    1.68
   1  28  10    7.60    1.58
   1  28  10    6.96    1.58
  -1 -28  10    5.56    1.58
   1 -28 -10    6.93    1.64
   1 -28 -10    7.13    1.50
   1  29 -10    2.83    1.34
  -1  29  10    2.54    1.58
  -1 -29 -10   -0.46    1.63
   1 -29  10    1.09    1.65
  -1  29  10   -0.75    1.27
   1  29  10    1.46    1.36
   1 -29 -10    0.38    1.68
  -1  29 -10    0.64    1.38
   1  29  10    0.15    1.29
  -1 -29  10   -1.16    1.36
  -1 -30 -10   17.49    2.52
   1  30 -10   17.30    2.00
  -1  30  10   14.99    2.01
  -1  30  10   14.49    1.96
   1 -30  10   14.28    2.18
   1  30  10   14.51    2.12
   1  30  10   14.69    2.03
   1 -30 -10   15.10    2.52
  -1 -30  10   15.18    2.11
   1  31 -10    1.08    1.33
  -1 -31 -10    0.99    1.68
  -1  31  10    0.53    1.51
   1 -31  10   -1.39    1.74
  -1  31  10   -1.65    1.29
   1  31  10    0.52    1.31
  -1 -31  10   -0.69    1.63
   1  31  10    0.15    1.53
   1 -31 -10    1.28    1.74
  -1 -32 -10    0.50    1.74
  -1  32  10   -0.56    1.27
   1  32 -10    2.10    1.35
   1 -32  10    0.29    1.61
  -1  32  10   -3.92    1.26
   1  32  10   -0.28    1.42
  -1 -32  10   -0.71    1.52
   1  32  10   -2.33    1.40
   1 -32 -10    2.41    1.87
  -1   0 -11  122.20    7.31
   1   0 -11  123.56    7.17
  -1   0 -11  118.84    7.19
   1   0 -11  120.51    7.32
  -1   0 -11  114.27    7.24
   1   0  11  121.94    7.26
  -1   0 -11  120.85    7.28
  -1   0  11  115.86    7.23
   1   0 -11  117.86    7.24
   1   1 -11    5.12    0.53
  -1  -1 -11    5.75    0.80
  -1  -1 -11    5.20    0.66
  -1  -1 -11    4.99    0.69
   1  -1  11    5.84    0.71
  -1  -1 -11    5.88    0.77
   1   1 -11    6.25    0.74
  -1   1  11    4.72    0.77
   1   1 -11    4.53    0.71
   1   1 -11    4.93    0.76
   1   1  11    5.40    0.79
   1  -1 -11    4.83    0.61
  -1   1 -11    5.90    0.79
  -1   1 -11    4.99    0.74
   1  -1 -11    5.01    0.76
  -1  -1  11    5.48    0.71
   1  -1 -11    5.29    0.71
  -1   1 -11    6.17    0.84
   1  -1 -11    5.22    0.78
  -1   1 -11    5.16    0.60
  -1   2  11   19.13    1.52
  -1  -2 -11   19.86    1.44
  -1  -2 -11   18.72    1.40
   1  -2  11   19.62    1.41
  -1  -2 -11   20.62    1.52
   1   2 -11   18.76    1.48
   1   2 -11   19.18    1.55
   1   2 -11   18.68    1.42
  -1  -2 -11   20.10    1.49
   1  -2 -11   17.15    1.49
  -1  -2  11   20.02    1.40
   1   2  11   17.92    1.42
  -1   2 -11   17.95    1.30
   1  -2 -11   18.04    1.37
  -1   2 -11   20.68    1.56
   1  -2 -11   18.54    1.41
  -1   2 -11   17.19    1.47
  -1   2 -11   20.95    1.47
  -1  -3 -11    0.87    0.53
   1   3 -11    0.33    0.54
  -1   3  11    0.58    0.67
   1  -3  11    1.09    0.47
   1   3 -11    1.30    0.52
  -1  -3 -11    0.79    0.46
   1   3 -11   -0.44    0.61
  -1  -3 -11    1.03    0.50
   1  -3 -11    0.12    0.62
  -1  -3  11    0.71    0.46
   1  -3 -11    0.04    0.48
   1   3  11    1.11    0.68
  -1   3 -11    0.50    0.35
   1  -3 -11    0.30    0.60
  -1   3 -11    0.61    0.54
  -1   3 -11   -0.38    0.62
   1   4 -11   35.69    2.47
  -1   4  11   32.49    2.38
  -1  -4 -11   36.33    2.42
   1   4 -11   36.29    2.34
   1   4 -11   44.92    2.43
   1  -4  11   35.90    2.31
  -1  -4 -11   36.38    2.34
   1   4 -11   36.06    2.39
  -1  -4 -11   34.76    2.42
  -1  -4  11   37.85    2.28
  -1   4 -11   35.22    2.47
  -1   4 -11   32.84    2.21
  -1   4 -11   35.92    2.37
   1  -4 -11   34.56    2.32
   1   4  11   33.75    2.47
   1  -4 -11   33.30    2.40
   1  -4 -11   34.83    2.43
  -1  -4  11   33.54    2.29
  -1   4 -11   36.37    2.36
  -1  -5 -11   27.81    1.95
  -1  -5 -11   22.36    1.89
   1   5 -11   25.27    1.88
   1  -5  11   27.17    1.79
   1   5 -11   29.74    1.87
  -1  -5 -11   24.88    1.84
  -1   5  11   24.22    1.88
   1   5 -11   28.36    1.75
  -1   5 -11   22.90    1.73
  -1  -5  11   28.40    1.71
   1  -5 -11   24.44    1.84
  -1   5 -11   28.40    1.67
   1  -5 -11   26.76    1.94
   1  -5 -11   27.64    1.85
  -1   5 -11   26.70    1.90
  -1   5 -11   27.85    1.86
   1   5  11   24.70    1.89
   1   6 -11    3.41    0.61
  -1  -6 -11    4.28    0.77
  -1   6  11    2.93    0.88
   1  -6  11    3.84    0.52
   1   6 -11    5.31    0.54
  -1  -6 -11    4.49    0.69
   1   6 -11    5.40    0.86
  -1  -6 -11    3.80    0.61
   1  -6 -11    3.67    0.77
   1  -6 -11    4.19    0.80
  -1  -6  11    4.31    0.54
  -1   6 -11    3.72    0.66
   1  -6 -11    3.72    0.67
   1   6  11    3.16    0.71
  -1   6 -11    5.72    0.53
  -1   6 -11    4.31    0.41
  -1  -6  11    4.37    0.55
  -1   6 -11    3.21    0.69
  -1  -6  11    4.32    0.48
   1  -7  11    2.84    0.45
  -1   7  11    2.18    0.67
  -1  -7 -11    1.89    0.70
   1   7 -11    3.61    0.82
   1  -7  11    3.50    0.41
  -1  -7 -11    1.97    0.72
   1   7 -11    3.09    0.61
  -1  -7 -11    2.86    0.58
   1   7 -11    2.98    0.44
   1  -7 -11    2.41    0.73
   1  -7 -11    2.82    0.74
   1   7  11    3.16    0.86
  -1   7 -11    2.74    0.60
  -1   7 -11    1.89    0.63
   1  -7 -11    3.21    0.67
  -1  -7  11    3.83    0.46
  -1   7 -11    2.95    0.45
  -1   7 -11    3.19    0.33
  -1  -7  11    4.23    0.53
  -1  -7  11    3.30    0.45
   1   8 -11    3.83    0.59
  -1  -8 -11    3.02    0.72
  -1  -8 -11    3.53    0.66
  -1  -8 -11    3.36    0.61
   1   8 -11    4.30    0.86
   1  -8  11    4.14    0.41
  -1   8  11    2.47    0.90
  -1   8 -11    3.60    0.43
  -1   8 -11    4.06    0.35
  -1  -8  11    3.26    0.43
   1  -8 -11    3.47    0.71
  -1   8 -11    2.99    0.69
  -1   8 -11    2.80    0.61
   1   8  11    4.37    0.95
  -1  -8  11    4.90    0.54
   1  -8 -11    4.31    0.81
  -1  -9 -11    0.30    0.61
   1   9 -11    1.00    0.75
   1  -9  11    0.53    0.22
   1   9 -11    0.52    0.45
  -1   9  11   -0.08    0.60
  -1  -9 -11    1.16    0.70
  -1  -9 -11   -0.12    0.48
  -1   9 -11    0.50    0.15
  -1   9 -11    0.36    0.25
   1  -9 -11   -0.59    0.66
  -1  -9  11    0.32    0.38
  -1   9 -11    0.63    0.50
   1  -9 -11    0.75    0.63
  -1  -9  11    0.09    0.27
  -1   9 -11    0.71    0.78
   1   9  11    0.54    0.63
   1  10 -11   10.82    1.10
  -1 -10 -11    9.72    1.03
  -1  10  11    8.13    1.26
   1  10 -11   10.68    0.95
  -1 -10 -11    9.92    1.13
  -1 -10 -11   11.24    1.11
   1 -10 -11    8.89    1.06
  -1  10 -11   10.44    0.97
  -1 -10  11   10.94    0.82
   1 -10 -11    9.77    1.11
  -1  10 -11   11.43    1.15
   1  10  11    9.57    1.16
  -1 -11 -11    4.28    0.71
   1  11 -11    3.37    0.89
  -1  11  11    2.63    0.99
   1  11 -11    3.58    0.60
  -1 -11 -11    2.85    0.76
  -1  11 -11    3.50    0.76
  -1  11 -11    3.59    0.67
   1  11  11    2.36    1.02
   1 -11 -11    4.03    0.86
   1 -11 -11    4.09    0.83
  -1 -11  11    4.57    0.84
   1 -12  11   16.36    1.52
   1  12 -11   15.10    1.48
  -1 -12 -11   14.33    1.28
  -1 -12 -11   16.55    1.36
  -1  12  11   13.72    1.43
   1  12 -11   14.80    1.17
   1 -12 -11   11.89    1.45
   1 -12 -11   16.15    1.40
  -1 -12  11   14.91    1.43
  -1  12 -11   14.42    1.34
   1  12  11   11.82    1.39
   1 -13  11    0.52    0.81
   1  13 -11   -0.79    0.77
  -1 -13 -11   -0.78    0.72
  -1 -13 -11    0.20    0.54
  -1  13  11   -1.19    0.64
   1  13 -11   -0.37    0.45
   1  13  11   -0.67    0.94
   1 -13 -11    0.37    0.68
  -1 -13  11   -1.12    0.78
   1 -13 -11   -0.49    0.80
  -1  13 -11   -0.51    0.58
   1  14 -11    2.36    0.54
   1 -14  11    0.75    0.86
   1  14 -11    2.39    0.92
  -1 -14 -11    3.24    0.77
  -1  14  11    1.49    0.98
  -1 -14 -11    1.47    1.07
  -1 -14 -11    2.62    0.67
   1  14  11    0.67    0.99
  -1 -14  11   -1.02    0.86
   1 -14 -11    2.24    0.81
   1 -14 -11    1.69    0.87
  -1  14 -11    2.34    0.84
  -1 -15 -11    2.61    0.71
   1  15 -11    1.58    0.92
  -1  15  11    2.45    1.03
   1  15 -11    2.84    0.56
  -1 -15 -11    1.80    0.77
  -1 -15 -11    1.10    1.09
   1 -15  11    1.01    0.90
   1 -15 -11    3.63    0.87
   1 -15 -11    2.30    1.10
  -1 -15  11    0.15    0.91
  -1  15 -11    2.68    0.87
   1  15  11    1.99    0.81
  -1  16  11    2.33    1.07
   1 -16  11    0.37    0.89
  -1 -16 -11    0.83    0.85
   1  16 -11    0.84    0.91
   1  16 -11    1.76    0.53
  -1 -16 -11    1.48    0.89
   1  16 -11    1.59    0.40
  -1 -16 -11    1.89    0.70
   1 -16 -11    2.14    0.85
   1  16  11    3.51    1.10
   1 -16 -11    0.98    0.80
  -1 -16  11   -0.30    0.78
  -1  16 -11    2.07    0.91
   1  17 -11    0.25    0.91
   1  17 -11   -0.29    0.39
   1 -17  11   -0.36    0.84
  -1 -17 -11   -0.60    0.73
  -1  17  11    0.71    1.04
   1  17 -11    0.35    0.49
  -1 -17 -11   -1.31    1.00
  -1 -17 -11    0.34    0.66
   1  17  11    0.72    1.05
   1 -17 -11   -0.73    0.78
  -1 -17  11   -0.92    0.78
   1 -17 -11   -0.22    1.11
  -1  17 -11   -0.60    0.90
  -1  18  11   45.58    3.28
  -1 -18 -11   45.16    3.23
   1  18 -11   49.51    3.34
   1 -18  11   49.40    3.40
  -1 -18 -11   37.06    3.36
   1  18 -11   49.44    2.90
  -1 -18  11   45.38    3.31
   1 -18 -11   48.85    3.23
   1 -18 -11   46.79    3.48
  -1  18 -11   47.50    3.36
   1  18  11   43.04    3.26
   1  19 -11    2.97    1.04
   1  19 -11    2.06    0.53
   1 -19  11    1.51    1.04
  -1  19  11    1.62    0.92
  -1 -19 -11    2.84    1.25
  -1 -19 -11    0.41    0.94
   1 -19 -11    1.63    0.93
  -1  19 -11    3.43    1.12
   1 -19 -11    1.76    1.25
   1  19  11    2.97    1.23
  -1 -19  11    2.55    1.10
   1  20 -11    0.75    0.48
   1 -20  11   -0.52    0.95
  -1 -20 -11   -0.40    0.81
  -1 -20 -11   -0.11    1.19
   1  20 -11    1.12    1.02
  -1  20  11   -0.35    0.83
  -1 -20  11   -0.25    1.03
   1 -20 -11   -0.56    1.18
   1  20  11   -1.56    1.09
  -1  20 -11    0.60    1.04
   1 -20 -11   -1.34    0.86
  -1  21  11    0.58    0.90
   1 -21  11    0.40    1.22
  -1 -21 -11    0.31    0.87
  -1 -21 -11    0.62    1.26
   1  21 -11    0.35    1.03
  -1 -21  11   -1.19    0.95
  -1  21 -11    0.52    1.07
   1  21  11   -1.88    1.14
   1 -21 -11    0.18    1.32
   1 -21 -11   -0.88    0.92
  -1 -22 -11    0.29    0.97
   1 -22  11    0.09    1.10
  -1 -22 -11    0.42    1.26
  -1  22  11   -0.75    0.88
   1  22 -11   -0.24    1.05
  -1 -22  11    0.57    1.17
   1  22  11   -0.97    1.25
   1 -22 -11   -0.98    1.29
  -1  22 -11    0.38    1.11
   1 -22 -11    1.36    0.98
  -1  23  11   -1.96    0.88
  -1 -23 -11    0.46    1.07
   1 -23  11   -0.09    1.12
   1  23 -11    0.88    1.13
  -1 -23 -11   -1.34    1.00
  -1 -23  11   -0.65    1.18
   1 -23 -11   -0.24    1.37
  -1  23 -11    1.40    1.18
   1 -23 -11   -1.61    0.91
   1  23  11   -3.17    1.23
   1  24 -11   -2.37    1.05
   1 -24  11   -3.32    1.10
  -1 -24 -11   -1.39    1.28
  -1  24  11   -1.78    1.21
  -1 -24 -11   -0.94    1.07
   1 -24 -11    0.01    1.43
   1 -24 -11   -3.11    1.11
  -1  24 -11   -1.63    1.13
   1  24  11   -2.90    1.24
  -1 -24  11   -2.66    1.01
  -1 -25 -11    1.05    1.50
  -1  25  11   -1.30    1.21
   1 -25  11   -1.65    1.12
  -1 -25 -11   -1.15    1.08
   1  25 -11   -1.67    1.10
   1 -25 -11   -3.18    1.09
   1  25  11   -0.11    1.28
  -1 -25  11   -0.37    1.15
   1 -25 -11   -1.69    1.40
  -1  25 -11   -0.20    1.20
  -1 -26 -11   -1.09    1.45
   1  26 -11   -0.59    1.17
  -1  26  11    1.25    1.34
  -1 -26 -11    0.02    1.09
   1 -26  11    0.49    1.48
   1  26  11    1.27    1.35
  -1  26 -11    2.10    1.11
   1 -26 -11    0.49    1.23
  -1 -26  11   -0.17    1.17
   1 -26 -11   -1.16    1.18
  -1 -27 -11   -0.22    1.18
   1  27 -11    0.60    1.26
  -1 -27 -11    3.16    1.67
  -1  27  11    0.71    1.37
   1 -27  11   -1.35    1.29
   1  27  11    0.54    1.35
  -1 -27  11    1.28    1.43
  -1  27 -11    2.82    1.15
   1 -27 -11    0.97    1.66
   1 -27 -11    0.98    1.29
   1 -28  11   10.30    1.79
   1  28 -11    8.81    1.78
  -1  28  11    7.55    1.67
  -1  28  11   11.80    1.84
  -1 -28 -11    9.02    2.03
   1 -28 -11    7.17    2.06
  -1 -28  11    7.66    1.67
   1  28  11   10.72    1.79
   1 -28 -11    6.66    1.55
  -1  28 -11    7.43    1.43
  -1  29  11    1.65    1.44
   1 -29  11    0.56    1.43
  -1 -29 -11    2.23    1.66
  -1  29  11    1.29    1.41
   1  29 -11    2.35    1.37
   1  29  11    1.59    1.44
   1 -29 -11    2.83    1.77
   1  29  11    1.22    1.37
  -1 -29  11    2.03    1.65
  -1 -30 -11    3.22    1.76
  -1  30  11    2.40    1.50
   1 -30  11    3.65    1.59
  -1  30  11    3.54    1.50
   1  30 -11    3.42    1.42
  -1 -30  11    3.49    1.58
   1  30  11    4.71    1.56
   1 -30 -11    4.23    1.89
   1  30  11    4.48    1.40
   1  31 -11   -1.14    1.32
   1 -31  11   -0.10    1.56
  -1  31  11   -1.92    1.28
  -1 -31 -11    2.70    1.79
  -1  31  11    0.12    1.40
   1  31  11   -0.66    1.53
  -1  31 -11    0.37    1.48
  -1 -31  11   -1.82    1.63
   1  31  11   -0.94    1.36
   1 -31 -11    1.89    1.88
   1   0 -12   25.34    1.80
  -1   0 -12   26.84    1.75
   1   0 -12   25.51    1.84
   1   0 -12   23.93    1.79
   1   0  12   23.34    1.72
  -1   0 -12   25.96    1.88
  -1   0 -12   24.11    1.75
  -1   0 -12   23.75    1.65
  -1   0  12   24.73    1.79
   1   0 -12   24.86    1.64
   1   1 -12    4.95    0.66
   1   1 -12    4.14    0.51
  -1  -1 -12    4.44    0.60
   1  -1  12    3.57    0.69
  -1  -1 -12    4.11    0.75
   1   1 -12    5.49    0.85
  -1   1  12    4.11    0.65
  -1  -1 -12    4.73    0.80
   1   1 -12    4.41    0.75
  -1  -1 -12    5.46    0.80
  -1   1 -12    4.51    0.59
  -1   1 -12    5.10    0.74
  -1   1 -12    5.56    0.78
  -1   1 -12    4.27    0.66
  -1  -1  12    4.48    0.70
   1  -1 -12    5.44    0.79
   1   1  12    3.90    0.76
   1  -1 -12    4.21    0.58
   1  -1 -12    4.69    0.69
   1   2 -12    1.63    0.60
   1  -2  12    1.66    0.56
  -1  -2 -12    1.34    0.50
  -1  -2 -12    1.57    0.68
   1   2 -12    0.54    0.69
  -1  -2 -12    0.84    0.66
  -1   2  12    0.46    0.68
   1   2 -12    0.99    0.51
  -1  -2 -12    1.41    0.50
  -1   2 -12    1.58    0.53
  -1   2 -12    0.80    0.46
   1  -2 -12    1.31    0.44
   1  -2 -12    2.03    0.69
   1  -2 -12    1.29    0.52
  -1   2 -12    0.55    0.52
  -1   2 -12    1.68    0.42
   1   2  12   -0.04    0.70
  -1  -2  12    1.33    0.54
   1  -3  12    0.30    0.48
   1   3 -12   -0.48    0.55
   1   3 -12   -0.16    0.64
  -1  -3 -12    0.12    0.52
   1   3 -12   -0.12    0.51
  -1  -3 -12    0.32    0.64
  -1   3  12   -0.52    0.67
  -1  -3 -12   -0.47    0.48
   1   3  12   -0.83    0.48
  -1   3 -12    0.68    0.56
  -1  -3  12    0.10    0.47
   1  -3 -12    0.22    0.62
   1  -3 -12    0.05    0.45
  -1   3 -12    0.00    0.35
  -1   3 -12    0.10    0.49
   1  -3 -12    0.06    0.46
   1   4 -12    4.77    0.66
   1   4 -12    3.15    0.70
   1  -4  12    2.26    0.58
  -1  -4 -12    3.61    0.65
  -1  -4 -12    3.47    0.63
  -1   4  12    2.87    0.66
   1   4 -12    2.69    0.64
  -1  -4 -12    2.86    0.73
  -1   4 -12    3.10    0.79
   1   4  12    2.74    0.66
  -1   4 -12    2.47    0.63
   1  -4 -12    2.11    0.57
   1  -4 -12    2.10    0.71
  -1   4 -12    3.65    0.43
  -1  -4  12    3.00    0.59
   1  -4 -12    4.09    0.79
   1  -5  12   -0.34    0.46
   1   5 -12   -0.29    0.70
  -1  -5 -12   -0.86    0.62
  -1  -5 -12   -0.15    0.52
  -1  -5 -12    0.68    0.65
   1   5 -12   -0.01    0.49
  -1   5  12    0.14    0.56
  -1   5 -12   -0.11    0.29
  -1  -5  12   -0.13    0.44
   1  -5 -12   -0.53    0.60
   1   5  12   -1.57    0.71
  -1   5 -12   -0.50    0.51
   1  -5 -12   -0.77    0.63
   1  -5 -12    0.38    0.51
  -1   5 -12    0.56    0.54
   1   6 -12    2.30    0.79
   1  -6  12    2.91    0.53
  -1  -6 -12    2.09    0.74
   1   6 -12    2.56    0.59
  -1   6  12    2.47    0.87
  -1  -6 -12    0.67    0.68
  -1  -6 -12    2.14    0.65
   1   6 -12    3.37    0.50
  -1   6 -12    2.87    0.49
   1   6  12    2.57    0.87
  -1  -6  12    3.04    0.51
   1  -6 -12    2.51    0.75
  -1   6 -12    2.93    0.35
  -1   6 -12    1.89    0.60
   1  -6 -12    2.83    0.63
  -1   6 -12    2.49    0.65
  -1  -6  12    3.29    0.51
   1  -6 -12    1.87    0.73
  -1   7  12    0.59    0.64
   1  -7  12    0.87    0.43
   1   7 -12    0.74    0.56
   1   7 -12    0.48    0.48
  -1  -7 -12    0.75    0.54
  -1  -7 -12   -0.69    0.64
   1   7 -12    0.96    0.37
   1  -7  12    1.07    0.36
  -1  -7 -12    1.18    0.62
   1  -7 -12    0.70    0.59
  -1   7 -12    1.26    0.56
  -1   7 -12    1.00    0.24
  -1  -7  12    0.82    0.43
  -1   7 -12    1.08    0.39
   1  -7 -12    0.05    0.69
   1  -7 -12    0.27    0.53
  -1   7 -12    1.08    0.60
   1   7  12    0.28    0.83
  -1  -7  12    0.92    0.42
   1  -8  12    7.39    0.69
  -1   8  12    7.91    1.11
  -1  -8 -12    6.06    0.94
   1   8 -12    6.06    1.00
   1   8 -12    7.74    0.84
  -1  -8 -12    5.91    0.91
  -1  -8 -12    7.50    0.94
   1  -8  12    6.52    0.61
  -1   8 -12    6.54    0.80
  -1   8 -12    6.30    0.48
  -1  -8  12    6.91    0.67
   1  -8 -12    6.71    0.87
   1  -8 -12    7.53    0.89
  -1  -8  12    9.55    0.74
  -1   8 -12    7.27    0.65
   1  -8 -12    6.05    0.84
  -1   8 -12    4.97    0.99
   1   8  12    6.17    0.94
   1  -9  12    5.94    0.49
  -1  -9 -12    4.44    0.85
   1   9 -12    6.21    0.99
   1   9 -12    5.39    0.75
  -1  -9 -12    5.86    0.92
  -1   9  12    4.94    1.05
  -1  -9 -12    5.28    0.85
  -1   9 -12    5.60    0.76
  -1   9 -12    5.60    0.54
   1  -9 -12    5.12    0.92
   1   9  12    4.75    0.90
  -1   9 -12    6.02    1.01
  -1  -9  12    5.15    0.53
   1  -9 -12    4.86    0.83
  -1  -9  12    7.13    0.64
  -1 -10 -12    7.27    1.00
   1  10 -12    8.27    0.88
  -1 -10 -12    7.34    1.00
   1  10 -12    8.50    1.02
  -1  10  12    8.24    1.21
  -1 -10 -12    8.25    0.96
  -1  10 -12    7.74    0.88
  -1 -10  12    8.52    0.62
  -1  10 -12    7.53    1.14
   1  10  12    8.33    1.23
  -1 -10  12    7.90    0.74
   1 -10 -12    8.41    1.06
  -1  10 -12    8.85    0.61
  -1 -11 -12   -1.80    0.61
  -1 -11 -12    0.37    0.71
   1  11 -12   -0.19    0.48
   1  11 -12    0.24    0.78
  -1  11  12   -0.33    0.65
  -1 -11  12    0.36    0.35
   1  11  12   -0.66    0.65
   1 -11 -12   -1.12    0.65
  -1  11 -12    0.09    0.77
  -1  11 -12    0.00    0.57
   1  12 -12    2.81    0.92
  -1 -12 -12    2.41    0.78
  -1 -12 -12    1.97    0.82
   1 -12  12    2.10    0.88
   1  12 -12    2.71    0.58
  -1  12  12    0.56    1.01
  -1  12 -12    3.10    0.78
   1 -12 -12    1.81    0.81
  -1  12 -12    3.07    0.62
   1  12  12    1.38    1.02
  -1 -12  12    2.57    0.93
  -1 -13 -12    0.12    0.74
   1  13 -12    0.06    0.84
  -1  13  12   -1.12    0.92
   1 -13  12   -1.36    0.76
   1  13 -12   -0.25    0.49
  -1 -13 -12   -0.11    0.68
  -1  13 -12    0.47    0.58
   1 -13 -12   -0.40    0.73
  -1  13 -12   -0.07    0.84
   1 -13 -12    0.37    0.96
  -1 -13  12   -1.03    0.68
   1  13  12    0.12    0.75
  -1  14  12    0.67    0.72
  -1 -14 -12    1.07    0.75
  -1 -14 -12    1.25    0.82
   1  14 -12    1.76    0.54
   1 -14  12   -0.31    0.85
   1  14 -12    1.24    0.91
  -1  14 -12    2.57    0.95
  -1 -14  12   -0.38    0.76
  -1  14 -12    0.85    0.62
   1 -14 -12   -0.12    0.80
   1  14  12    1.39    1.06
   1 -14 -12    1.84    1.07
   1 -15  12   -0.68    1.00
  -1  15  12    0.22    0.77
  -1 -15 -12    0.81    0.83
   1  15 -12   -0.12    0.53
   1  15 -12    0.20    0.65
  -1 -15 -12    0.56    0.77
   1 -15 -12   -1.05    0.89
   1 -15 -12    1.48    1.06
  -1 -15  12   -0.51    0.78
  -1  15 -12    1.03    0.72
   1  15  12   -0.17    0.75
  -1 -16 -12    0.36    0.88
  -1 -16 -12   -0.25    0.79
[truncated: 7,745,538 more chars]
