# Supplementary material for: Lanthanide and Actinide‐Centered Polyoxo‐Noble‐Metalate‐Based Metal−Organic Frameworks
Source: Chem Asian J. 2025 Jul 8;20(18):e00737. doi: 10.1002/asia.202500737 (PMC12450036; doi:10.1002/asia.202500737)
Supplement: Supplementary file 2 — Supporting Information [file ASIA-20-e00737-s001.zip › Pr.cif]

 
data_Pr
 
_audit_creation_method            'SHELXL-2019/3'
_shelx_SHELXL_version_number      '2019/3'
_chemical_name_systematic         ?
_chemical_name_common             ?
_chemical_melting_point           ?
_chemical_formula_moiety          ?
_chemical_formula_sum
 'C56 H32 As8 Ba6 N2 O68 Pd12 Pr' 
_chemical_formula_weight          4661.94

loop_
 _atom_type_symbol
 _atom_type_description
 _atom_type_scat_dispersion_real
 _atom_type_scat_dispersion_imag
 _atom_type_scat_source
 'Pr'  'Pr'  -0.2180   2.8214
 'International Tables Vol C Tables 4.2.6.8 and 6.1.1.4'
 'Pd'  'Pd'  -0.9988   1.0072
 'International Tables Vol C Tables 4.2.6.8 and 6.1.1.4'
 'As'  'As'   0.0499   2.0058
 'International Tables Vol C Tables 4.2.6.8 and 6.1.1.4'
 'Ba'  'Ba'  -0.3244   2.2819
 'International Tables Vol C Tables 4.2.6.8 and 6.1.1.4'
 'N'  'N'   0.0061   0.0033
 'International Tables Vol C Tables 4.2.6.8 and 6.1.1.4'
 'O'  'O'   0.0106   0.0060
 'International Tables Vol C Tables 4.2.6.8 and 6.1.1.4'
 'C'  'C'   0.0033   0.0016
 'International Tables Vol C Tables 4.2.6.8 and 6.1.1.4'
 'H'  'H'   0.0000   0.0000
 'International Tables Vol C Tables 4.2.6.8 and 6.1.1.4'
 
_space_group_crystal_system       orthorhombic
_space_group_IT_number            62
_space_group_name_H-M_alt         'P n m a'
_space_group_name_Hall            '-P 2ac 2n'
 
_shelx_space_group_comment
;
The symmetry employed for this shelxl refinement is uniquely defined
by the following loop, which should always be used as a source of
symmetry information in preference to the above space-group names.
They are only intended as comments.
;
 
loop_
 _space_group_symop_operation_xyz
 'x, y, z'
 '-x+1/2, -y, z+1/2'
 '-x, y+1/2, -z'
 'x+1/2, -y+1/2, -z+1/2'
 '-x, -y, -z'
 'x-1/2, y, -z-1/2'
 'x, -y-1/2, z'
 '-x-1/2, y-1/2, z-1/2'
 
_cell_length_a                    30.0770(5)
_cell_length_b                    26.6499(4)
_cell_length_c                    28.1155(5)
_cell_angle_alpha                 90
_cell_angle_beta                  90
_cell_angle_gamma                 90
_cell_volume                      22536.0(6)
_cell_formula_units_Z             4
_cell_measurement_temperature     102(2)
_cell_measurement_reflns_used     22615
_cell_measurement_theta_min       2.401
_cell_measurement_theta_max       25.999
 
_exptl_crystal_description        rods
_exptl_crystal_colour             red
_exptl_crystal_density_meas       ?
_exptl_crystal_density_method     ?
_exptl_crystal_density_diffrn     1.374          
_exptl_crystal_F_000              8548
_exptl_transmission_factor_min    ?
_exptl_transmission_factor_max    ?
_exptl_crystal_size_max           0.36
_exptl_crystal_size_mid           0.14
_exptl_crystal_size_min           0.13
_exptl_absorpt_coefficient_mu     3.386
_shelx_estimated_absorpt_T_min    ?
_shelx_estimated_absorpt_T_max    ?
_exptl_absorpt_correction_type    'Multi-Scan'
_exptl_absorpt_correction_T_min   0.562
_exptl_absorpt_correction_T_max   0.636
_exptl_absorpt_process_details    SADABS
_exptl_absorpt_special_details    ?
_diffrn_ambient_temperature       102(2)
_diffrn_radiation_wavelength      0.71073
_diffrn_radiation_type            MoK\a
_diffrn_source                    ?
_diffrn_measurement_device_type   'Bruker APEX-II CCD'
_diffrn_measurement_method        '\f and \w scans'
_diffrn_detector_area_resol_mean  ?
_diffrn_reflns_number             226830
_diffrn_reflns_av_unetI/netI      0.0342
_diffrn_reflns_av_R_equivalents   0.0822
_diffrn_reflns_limit_h_min        -37
_diffrn_reflns_limit_h_max        36
_diffrn_reflns_limit_k_min        -32
_diffrn_reflns_limit_k_max        31
_diffrn_reflns_limit_l_min        -34
_diffrn_reflns_limit_l_max        34
_diffrn_reflns_theta_min          2.401
_diffrn_reflns_theta_max          25.999
_diffrn_reflns_theta_full         25.242
_diffrn_measured_fraction_theta_max   0.998
_diffrn_measured_fraction_theta_full  0.998
_diffrn_reflns_Laue_measured_fraction_max    0.998
_diffrn_reflns_Laue_measured_fraction_full   0.998
_diffrn_reflns_point_group_measured_fraction_max   0.998
_diffrn_reflns_point_group_measured_fraction_full  0.998
_reflns_number_total              22615
_reflns_number_gt                 16565
_reflns_threshold_expression      'I > 2\s(I)'
_reflns_Friedel_coverage          0.000
_reflns_Friedel_fraction_max      .
_reflns_Friedel_fraction_full     .
 
_reflns_special_details
;
 Reflections were merged by SHELXL according to the crystal
 class for the calculation of statistics and refinement.
 
 Structure factors included contributions from the .fab file.
 
 _reflns_Friedel_fraction is defined as the number of unique
 Friedel pairs measured divided by the number that would be
 possible theoretically, ignoring centric projections and
 systematic absences.
;
 
_computing_data_collection        'Bruker APEX2'
_computing_cell_refinement        'Bruker SAINT'
_computing_data_reduction         'Bruker SAINT'
_computing_structure_solution     'SHELXS-97 (Sheldrick 2008)'
_computing_structure_refinement   'SHELXL-2019/2 (Sheldrick, 2019)'
_computing_molecular_graphics     'Bruker SHELXTL'
_computing_publication_material   'Bruker SHELXTL'
_refine_special_details           ?
_refine_ls_structure_factor_coef  Fsqd
_refine_ls_matrix_type            full
_refine_ls_weighting_scheme       calc
_refine_ls_weighting_details
'w=1/[\s^2^(Fo^2^)+(0.1390P)^2^] where P=(Fo^2^+2Fc^2^)/3'
_atom_sites_solution_primary      ?
_atom_sites_solution_secondary    ?
_atom_sites_solution_hydrogens    geom
_refine_ls_hydrogen_treatment     constr
_refine_ls_extinction_method      none
_refine_ls_extinction_coef        .
_refine_ls_number_reflns          22615
_refine_ls_number_parameters      673
_refine_ls_number_restraints      464
_refine_ls_R_factor_all           0.0802
_refine_ls_R_factor_gt            0.0621
_refine_ls_wR_factor_ref          0.2112
_refine_ls_wR_factor_gt           0.1997
_refine_ls_goodness_of_fit_ref    1.154
_refine_ls_restrained_S_all       1.167
_refine_ls_shift/su_max           0.002
_refine_ls_shift/su_mean          0.000
 
loop_
 _atom_site_label
 _atom_site_type_symbol
 _atom_site_fract_x
 _atom_site_fract_y
 _atom_site_fract_z
 _atom_site_U_iso_or_equiv
 _atom_site_adp_type
 _atom_site_occupancy
 _atom_site_site_symmetry_order  
 _atom_site_calc_flag
 _atom_site_refinement_flags_posn
 _atom_site_refinement_flags_adp
 _atom_site_refinement_flags_occupancy
 _atom_site_disorder_assembly
 _atom_site_disorder_group
Pr1 Pr 0.25314(2) 0.750000 0.51692(2) 0.03558(14) Uani 1 2 d S TU P . .
Pd1 Pd 0.36399(3) 0.750000 0.53773(3) 0.0420(2) Uani 1 2 d S TU P . .
Pd2 Pd 0.29896(2) 0.65857(2) 0.58722(2) 0.03835(15) Uani 1 1 d . U . . .
Pd3 Pd 0.31836(2) 0.65946(2) 0.46842(2) 0.04093(15) Uani 1 1 d . U . . .
Pd4 Pd 0.14361(2) 0.750000 0.49295(3) 0.03783(18) Uani 1 2 d S TU P . .
Pd5 Pd 0.18758(2) 0.65949(2) 0.56495(2) 0.03626(14) Uani 1 1 d . U . . .
Pd6 Pd 0.20842(2) 0.65933(2) 0.44507(2) 0.03805(15) Uani 1 1 d . U . . .
Pd7 Pd 0.23342(3) 0.750000 0.63529(3) 0.03619(18) Uani 1 2 d S TU P . .
Pd8 Pd 0.27492(3) 0.750000 0.39793(3) 0.04042(19) Uani 1 2 d S TU P . .
As1 As 0.39390(3) 0.63645(3) 0.54304(3) 0.0497(2) Uani 1 1 d . . . . .
As2 As 0.22787(3) 0.63569(3) 0.66653(3) 0.04123(19) Uani 1 1 d . . . . .
As3 As 0.11420(2) 0.63631(3) 0.48682(3) 0.04144(19) Uani 1 1 d . . . . .
As4 As 0.27978(3) 0.63602(3) 0.36636(3) 0.0461(2) Uani 1 1 d . . . . .
Ba1 Ba 0.33586(2) 0.52983(2) 0.45314(2) 0.05497(15) Uani 1 1 d . U . . .
Ba2 Ba 0.18560(2) 0.52999(2) 0.39864(2) 0.06342(17) Uani 1 1 d . U . . .
Ba3 Ba 0.14430(2) 0.53535(2) 0.59264(2) 0.05885(17) Uani 1 1 d . U . . .
N1 N 0.2202(3) 0.5391(3) 0.5095(3) 0.063(2) Uani 1 1 d . . . . .
O1 O 0.31775(15) 0.69746(19) 0.52936(17) 0.0401(11) Uani 1 1 d . U . . .
O2 O 0.18984(15) 0.69625(18) 0.50326(16) 0.0357(10) Uani 1 1 d . U . . .
O3 O 0.24193(15) 0.69682(18) 0.58579(16) 0.0345(10) Uani 1 1 d . U . . .
O4 O 0.26488(16) 0.69740(18) 0.44740(16) 0.0367(10) Uani 1 1 d . U . . .
O5 O 0.40972(19) 0.6966(2) 0.5461(2) 0.0563(14) Uani 1 1 d . U . . .
O6 O 0.35800(18) 0.6207(2) 0.58755(19) 0.0479(12) Uani 1 1 d . U . . .
O7 O 0.27894(18) 0.6196(2) 0.6455(2) 0.0501(13) Uani 1 1 d . U . . .
O8 O 0.37226(18) 0.6200(2) 0.4892(2) 0.0515(13) Uani 1 1 d . U . . .
O9 O 0.31964(19) 0.6200(2) 0.4065(2) 0.0522(14) Uani 1 1 d . U . . .
O10 O 0.09832(17) 0.6974(2) 0.48232(19) 0.0482(13) Uani 1 1 d . U . . .
O11 O 0.18604(18) 0.6223(2) 0.62743(18) 0.0478(13) Uani 1 1 d . U . . .
O12 O 0.13262(17) 0.6222(2) 0.54304(17) 0.0438(12) Uani 1 1 d . U . . .
O13 O 0.15109(18) 0.6201(2) 0.44319(19) 0.0473(12) Uani 1 1 d . U . . .
O14 O 0.22754(18) 0.6222(2) 0.38514(19) 0.0475(12) Uani 1 1 d . U . . .
O15 O 0.22513(18) 0.6965(2) 0.68506(18) 0.0473(12) Uani 1 1 d . U . . .
O16 O 0.2849(2) 0.6968(2) 0.3483(2) 0.0557(14) Uani 1 1 d . U . . .
O17 O 0.5723(2) 0.4763(3) 0.5714(3) 0.081(2) Uani 1 1 d . U . . .
O18 O 0.5994(3) 0.5315(3) 0.5177(3) 0.095(2) Uani 1 1 d . U . . .
O19 O 0.2280(2) 0.4977(2) 0.8745(2) 0.0621(16) Uani 1 1 d . U . . .
O20 O 0.1594(3) 0.5216(3) 0.8711(3) 0.097(2) Uani 1 1 d . U . . .
O21 O -0.0885(2) 0.5167(3) 0.4727(3) 0.0741(18) Uani 1 1 d . U . . .
O22 O -0.0616(4) 0.5066(4) 0.4008(4) 0.125(3) Uani 1 1 d . U . . .
O23 O 0.2940(3) 0.5053(3) 0.1568(2) 0.0766(19) Uani 1 1 d . U . . .
O24 O 0.3647(3) 0.5115(4) 0.1757(3) 0.107(3) Uani 1 1 d . U . . .
O25 O 0.2477(2) 0.5484(3) 0.4760(2) 0.0638(16) Uani 1 1 d . U . . .
O26 O 0.1818(2) 0.5253(3) 0.5005(2) 0.0659(17) Uani 1 1 d . U . . .
O27 O 0.2329(2) 0.5447(3) 0.5520(2) 0.0651(17) Uani 1 1 d . U . . .
O28 O 0.3265(3) 0.5299(3) 0.5527(3) 0.084(2) Uani 1 1 d . U . . .
O29 O 0.2925(4) 0.4391(4) 0.4793(4) 0.131(4) Uani 1 1 d . U . . .
O30 O 0.1370(5) 0.5779(5) 0.3255(5) 0.176(5) Uani 1 1 d . U . . .
O31 O 0.1522(5) 0.4653(6) 0.3298(5) 0.184(6) Uani 1 1 d . U . . .
O32 O 0.2071(3) 0.4303(3) 0.4349(4) 0.108(3) Uani 1 1 d . U . . .
O33 O 0.0813(4) 0.5926(5) 0.6450(4) 0.146(4) Uani 1 1 d . U . . .
O34 O 0.1769(4) 0.4317(4) 0.5718(5) 0.145(4) Uani 1 1 d . U . . .
C1 C 0.4468(2) 0.5988(2) 0.5478(3) 0.054(2) Uani 1 1 d G U . . .
C2 C 0.4833(3) 0.6168(2) 0.5226(3) 0.127(5) Uani 1 1 d G U . . .
H2 H 0.481285 0.647769 0.506044 0.152 Uiso 1 1 calc R U . . .
C3 C 0.5226(2) 0.5895(3) 0.5218(3) 0.120(5) Uani 1 1 d G U . . .
H3 H 0.547551 0.601787 0.504631 0.144 Uiso 1 1 calc R U . . .
C4 C 0.52552(19) 0.5442(3) 0.5461(3) 0.062(2) Uani 1 1 d G U . . .
C5 C 0.4890(2) 0.5262(2) 0.5712(3) 0.091(3) Uani 1 1 d G U . . .
H5 H 0.491025 0.495183 0.587779 0.110 Uiso 1 1 calc R U . . .
C6 C 0.4497(2) 0.5535(3) 0.5720(3) 0.106(4) Uani 1 1 d G U . . .
H6 H 0.424759 0.541164 0.589192 0.127 Uiso 1 1 calc R U . . .
C7 C 0.5689(4) 0.5155(4) 0.5459(4) 0.070(3) Uani 1 1 d . U . . .
C8 C 0.2192(3) 0.5979(3) 0.7238(3) 0.0476(18) Uani 1 1 d . U . . .
C9 C 0.2538(3) 0.5805(3) 0.7498(3) 0.060(2) Uani 1 1 d . U . . .
H9 H 0.283342 0.585257 0.738706 0.072 Uiso 1 1 calc R U . . .
C10 C 0.2468(3) 0.5565(4) 0.7917(3) 0.063(2) Uani 1 1 d . U . . .
H10 H 0.271496 0.544270 0.809288 0.075 Uiso 1 1 calc R U . . .
C11 C 0.2050(3) 0.5495(3) 0.8090(3) 0.055(2) Uani 1 1 d . U . . .
C12 C 0.1695(4) 0.5656(4) 0.7821(4) 0.075(3) Uani 1 1 d . U . . .
H12 H 0.140175 0.559804 0.793510 0.089 Uiso 1 1 calc R U . . .
C13 C 0.1752(3) 0.5900(4) 0.7391(3) 0.066(2) Uani 1 1 d . U . . .
H13 H 0.150577 0.600838 0.720636 0.080 Uiso 1 1 calc R U . . .
C14 C 0.1978(4) 0.5211(4) 0.8546(4) 0.067(2) Uani 1 1 d . U . . .
C15 C 0.0613(3) 0.6002(3) 0.4751(3) 0.0464(17) Uani 1 1 d . U . . .
C16 C 0.0313(3) 0.5900(3) 0.5105(3) 0.058(2) Uani 1 1 d . U . . .
H16 H 0.037642 0.599784 0.542309 0.070 Uiso 1 1 calc R U . . .
C17 C -0.0078(3) 0.5657(3) 0.5003(3) 0.060(2) Uani 1 1 d . U . . .
H17 H -0.028162 0.558752 0.525235 0.072 Uiso 1 1 calc R U . . .
C18 C -0.0180(3) 0.5512(4) 0.4546(3) 0.058(2) Uani 1 1 d . U . . .
C19 C 0.0128(3) 0.5628(4) 0.4180(4) 0.071(3) Uani 1 1 d . U . . .
H19 H 0.006485 0.553448 0.386140 0.085 Uiso 1 1 calc R U . . .
C20 C 0.0519(3) 0.5878(4) 0.4286(3) 0.064(2) Uani 1 1 d . U . . .
H20 H 0.072125 0.596363 0.403925 0.077 Uiso 1 1 calc R U . . .
C21 C -0.0577(4) 0.5245(4) 0.4417(4) 0.071(3) Uani 1 1 d . U . . .
C22 C 0.29142(19) 0.5987(2) 0.31135(17) 0.054(2) Uani 1 1 d G U . . .
C23 C 0.25842(15) 0.5877(2) 0.2784(2) 0.064(2) Uani 1 1 d G U . . .
H23 H 0.228516 0.597244 0.284414 0.077 Uiso 1 1 calc R U . . .
C24 C 0.26916(19) 0.5627(3) 0.23655(19) 0.070(3) Uani 1 1 d G U . . .
H24 H 0.246600 0.555100 0.214009 0.084 Uiso 1 1 calc R U . . .
C25 C 0.3129(2) 0.5487(2) 0.22770(18) 0.067(2) Uani 1 1 d G U . . .
C26 C 0.34592(16) 0.5597(3) 0.2607(2) 0.073(3) Uani 1 1 d G U . . .
H26 H 0.375818 0.550185 0.254635 0.088 Uiso 1 1 calc R U . . .
C27 C 0.33518(17) 0.5848(3) 0.3025(2) 0.078(3) Uani 1 1 d G U . . .
H27 H 0.357735 0.592330 0.325040 0.094 Uiso 1 1 calc R U . . .
C28 C 0.3255(4) 0.5197(4) 0.1841(4) 0.074(3) Uani 1 1 d . U . . .
 
loop_
 _atom_site_aniso_label
 _atom_site_aniso_U_11
 _atom_site_aniso_U_22
 _atom_site_aniso_U_33
 _atom_site_aniso_U_23
 _atom_site_aniso_U_13
 _atom_site_aniso_U_12
Pr1 0.0302(3) 0.0424(3) 0.0342(3) 0.000 -0.0007(2) 0.000
Pd1 0.0291(4) 0.0491(5) 0.0477(5) 0.000 -0.0025(3) 0.000
Pd2 0.0324(3) 0.0440(3) 0.0386(3) 0.0004(2) -0.0054(2) 0.0033(2)
Pd3 0.0334(3) 0.0487(3) 0.0407(3) -0.0059(2) -0.0001(2) 0.0036(2)
Pd4 0.0302(4) 0.0469(4) 0.0364(4) 0.000 -0.0032(3) 0.000
Pd5 0.0323(3) 0.0441(3) 0.0324(3) 0.0022(2) -0.0036(2) -0.0032(2)
Pd6 0.0345(3) 0.0469(3) 0.0328(3) -0.0033(2) -0.0013(2) -0.0023(2)
Pd7 0.0339(4) 0.0421(4) 0.0325(4) 0.000 -0.0025(3) 0.000
Pd8 0.0381(4) 0.0500(5) 0.0332(4) 0.000 0.0027(3) 0.000
As1 0.0343(4) 0.0555(5) 0.0592(5) -0.0085(4) -0.0074(4) 0.0101(3)
As2 0.0413(4) 0.0459(4) 0.0365(4) 0.0064(3) -0.0067(3) -0.0028(3)
As3 0.0343(4) 0.0518(4) 0.0382(4) 0.0022(3) -0.0059(3) -0.0077(3)
As4 0.0455(5) 0.0525(5) 0.0401(4) -0.0103(3) 0.0030(3) 0.0008(3)
Ba1 0.0504(3) 0.0565(3) 0.0580(3) -0.0122(2) -0.0102(2) 0.0052(2)
Ba2 0.0556(4) 0.0678(4) 0.0669(4) -0.0154(3) 0.0004(3) -0.0063(3)
Ba3 0.0547(3) 0.0641(3) 0.0578(3) 0.0166(2) -0.0192(2) -0.0219(2)
N1 0.065(5) 0.057(4) 0.066(5) 0.002(4) 0.012(4) -0.002(4)
O1 0.031(2) 0.049(3) 0.040(2) -0.002(2) 0.0007(19) 0.001(2)
O2 0.031(2) 0.040(2) 0.036(2) -0.0045(19) 0.0027(18) -0.0012(18)
O3 0.032(2) 0.041(2) 0.031(2) 0.0003(18) -0.0043(18) -0.0025(18)
O4 0.038(2) 0.039(2) 0.034(2) -0.0029(19) 0.0028(19) 0.0013(19)
O5 0.045(3) 0.054(3) 0.070(3) -0.001(2) -0.004(2) 0.003(2)
O6 0.042(3) 0.051(3) 0.050(3) -0.001(2) -0.004(2) 0.010(2)
O7 0.047(3) 0.053(3) 0.050(3) 0.013(2) -0.005(2) 0.006(2)
O8 0.044(3) 0.052(3) 0.059(3) -0.012(2) -0.001(2) 0.009(2)
O9 0.051(3) 0.054(3) 0.052(3) -0.008(2) -0.003(2) 0.011(2)
O10 0.040(3) 0.052(3) 0.052(3) -0.001(2) -0.006(2) -0.002(2)
O11 0.046(3) 0.056(3) 0.041(2) 0.010(2) -0.009(2) -0.007(2)
O12 0.040(2) 0.056(3) 0.035(2) 0.003(2) -0.006(2) -0.012(2)
O13 0.041(3) 0.054(3) 0.047(3) -0.007(2) 0.000(2) -0.007(2)
O14 0.043(3) 0.051(3) 0.048(3) -0.006(2) 0.002(2) -0.004(2)
O15 0.048(3) 0.052(3) 0.042(2) 0.000(2) -0.005(2) -0.006(2)
O16 0.054(3) 0.057(3) 0.056(3) -0.009(2) 0.009(2) 0.002(2)
O17 0.067(3) 0.080(4) 0.096(4) 0.003(3) -0.009(3) 0.018(3)
O18 0.068(4) 0.110(4) 0.108(4) 0.013(4) 0.008(3) 0.025(3)
O19 0.069(3) 0.068(3) 0.049(3) 0.019(3) 0.001(3) 0.006(3)
O20 0.091(4) 0.110(4) 0.091(4) 0.031(4) 0.008(3) 0.015(4)
O21 0.060(3) 0.083(4) 0.080(4) -0.006(3) 0.002(3) -0.017(3)
O22 0.113(5) 0.146(5) 0.117(5) -0.009(4) -0.001(4) -0.035(4)
O23 0.081(4) 0.087(4) 0.062(3) -0.020(3) 0.005(3) 0.007(3)
O24 0.098(4) 0.121(5) 0.102(4) -0.024(4) 0.009(4) -0.002(4)
O25 0.062(3) 0.064(3) 0.065(3) -0.006(3) 0.005(3) -0.002(3)
O26 0.058(3) 0.075(3) 0.064(3) -0.003(3) 0.001(3) -0.003(3)
O27 0.061(3) 0.077(3) 0.057(3) 0.002(3) -0.007(3) -0.005(3)
O28 0.101(5) 0.092(5) 0.060(4) -0.002(4) -0.002(4) -0.018(4)
O29 0.136(7) 0.107(6) 0.151(7) 0.009(6) -0.034(6) -0.032(6)
O30 0.175(9) 0.174(8) 0.179(9) 0.031(7) -0.034(7) 0.010(7)
O31 0.167(9) 0.208(9) 0.178(9) -0.058(7) -0.007(7) -0.010(7)
O32 0.085(5) 0.094(5) 0.146(7) 0.001(5) 0.009(5) -0.001(4)
O33 0.134(7) 0.167(8) 0.137(7) 0.008(6) 0.022(6) 0.019(6)
O34 0.151(8) 0.123(7) 0.161(8) -0.004(6) -0.024(7) -0.004(6)
C1 0.051(4) 0.053(4) 0.059(4) -0.003(3) -0.004(3) 0.006(3)
C2 0.115(7) 0.132(7) 0.134(7) 0.011(5) 0.012(5) 0.011(5)
C3 0.112(6) 0.119(6) 0.130(6) 0.013(5) 0.005(5) 0.013(5)
C4 0.056(4) 0.065(4) 0.064(4) 0.001(3) -0.003(3) 0.008(3)
C5 0.082(5) 0.090(5) 0.103(5) 0.020(4) 0.003(4) 0.010(4)
C6 0.095(6) 0.108(6) 0.116(6) 0.011(4) 0.009(4) 0.004(4)
C7 0.063(4) 0.076(4) 0.071(4) -0.001(4) -0.006(4) 0.003(4)
C8 0.050(3) 0.054(4) 0.039(3) 0.003(3) -0.006(3) -0.005(3)
C9 0.056(4) 0.068(4) 0.057(4) 0.009(3) 0.001(3) 0.002(3)
C10 0.059(4) 0.066(4) 0.062(4) 0.014(3) -0.004(3) 0.004(3)
C11 0.056(4) 0.059(4) 0.050(4) 0.014(3) -0.003(3) -0.004(3)
C12 0.071(4) 0.079(4) 0.074(4) 0.017(4) -0.004(4) 0.001(4)
C13 0.064(4) 0.073(4) 0.061(4) 0.012(3) -0.003(3) -0.002(4)
C14 0.063(4) 0.074(4) 0.063(4) 0.002(4) 0.005(4) -0.001(4)
C15 0.040(3) 0.053(3) 0.046(3) 0.000(3) -0.006(3) -0.002(3)
C16 0.060(4) 0.062(4) 0.053(4) -0.003(3) -0.010(3) -0.010(3)
C17 0.048(4) 0.071(4) 0.060(4) 0.005(3) 0.005(3) -0.016(3)
C18 0.051(4) 0.066(4) 0.057(4) 0.003(3) -0.005(3) -0.009(3)
C19 0.070(4) 0.080(4) 0.063(4) -0.008(4) -0.002(4) -0.011(4)
C20 0.057(4) 0.076(4) 0.060(4) -0.006(3) -0.003(3) -0.012(3)
C21 0.066(4) 0.077(4) 0.070(4) -0.002(4) 0.001(4) -0.013(4)
C22 0.054(4) 0.054(4) 0.055(4) -0.006(3) 0.002(3) 0.006(3)
C23 0.069(4) 0.066(4) 0.057(4) -0.007(3) -0.002(3) 0.012(3)
C24 0.074(4) 0.072(4) 0.064(4) -0.012(4) -0.008(4) 0.007(4)
C25 0.072(4) 0.069(4) 0.060(4) -0.011(3) 0.007(3) -0.005(4)
C26 0.065(4) 0.084(5) 0.071(4) -0.015(4) 0.010(4) -0.004(4)
C27 0.072(4) 0.086(5) 0.077(5) -0.019(4) 0.002(4) 0.000(4)
C28 0.072(4) 0.078(4) 0.072(4) -0.004(4) 0.011(4) 0.001(4)
 
_geom_special_details
;
 All esds (except the esd in the dihedral angle between two l.s. planes)
 are estimated using the full covariance matrix.  The cell esds are taken
 into account individually in the estimation of esds in distances, angles
 and torsion angles; correlations between esds in cell parameters are only
 used when they are defined by crystal symmetry.  An approximate (isotropic)
 treatment of cell esds is used for estimating esds involving l.s. planes.
;
 
loop_
 _geom_bond_atom_site_label_1
 _geom_bond_atom_site_label_2
 _geom_bond_distance
 _geom_bond_site_symmetry_2
 _geom_bond_publ_flag
Pr1 O2 2.413(5) . ?
Pr1 O2 2.413(5) 7_575 ?
Pr1 O1 2.421(5) . ?
Pr1 O1 2.421(5) 7_575 ?
Pr1 O3 2.423(5) . ?
Pr1 O3 2.423(5) 7_575 ?
Pr1 O4 2.431(5) . ?
Pr1 O4 2.431(5) 7_575 ?
Pr1 Pd4 3.3627(9) . ?
Pr1 Pd7 3.3806(9) . ?
Pr1 Pd1 3.3850(9) . ?
Pr1 Pd3 3.3953(7) . ?
Pd1 O1 1.988(5) 7_575 ?
Pd1 O1 1.988(5) . ?
Pd1 O5 1.993(6) . ?
Pd1 O5 1.993(6) 7_575 ?
Pd2 O3 1.996(5) . ?
Pd2 O1 2.010(5) . ?
Pd2 O7 2.031(5) . ?
Pd2 O6 2.043(5) . ?
Pd3 O4 1.989(5) . ?
Pd3 O1 1.990(5) . ?
Pd3 O8 2.019(5) . ?
Pd3 O9 2.035(5) . ?
Pd3 Ba1 3.5208(8) . ?
Pd4 O10 1.976(5) 7_575 ?
Pd4 O10 1.976(5) . ?
Pd4 O2 2.017(5) 7_575 ?
Pd4 O2 2.017(5) . ?
Pd5 O2 1.993(5) . ?
Pd5 O3 2.001(5) . ?
Pd5 O11 2.017(5) . ?
Pd5 O12 2.024(5) . ?
Pd5 Ba3 3.6395(7) . ?
Pd6 O4 1.979(5) . ?
Pd6 O2 1.989(5) . ?
Pd6 O13 2.017(5) . ?
Pd6 O14 2.037(5) . ?
Pd6 Ba2 3.7491(8) . ?
Pd7 O3 2.003(5) . ?
Pd7 O3 2.003(5) 7_575 ?
Pd7 O15 2.012(5) . ?
Pd7 O15 2.012(5) 7_575 ?
Pd8 O4 1.997(5) 7_575 ?
Pd8 O4 1.998(5) . ?
Pd8 O16 2.010(6) 7_575 ?
Pd8 O16 2.010(6) . ?
As1 O5 1.673(6) . ?
As1 O6 1.706(6) . ?
As1 O8 1.706(6) . ?
As1 C1 1.886(5) . ?
As2 O7 1.700(6) . ?
As2 O15 1.705(5) . ?
As2 O11 1.708(5) . ?
As2 C8 1.916(8) . ?
As3 O10 1.702(5) . ?
As3 O13 1.709(5) . ?
As3 O12 1.716(5) . ?
As3 C15 1.889(8) . ?
As4 O14 1.698(5) . ?
As4 O9 1.700(6) . ?
As4 O16 1.705(6) . ?
As4 C22 1.871(4) . ?
Ba1 O18 2.673(8) 5_666 ?
Ba1 O20 2.687(8) 2_564 ?
Ba1 O25 2.774(6) . ?
Ba1 O9 2.781(6) . ?
Ba1 O28 2.812(7) . ?
Ba1 O8 2.828(6) . ?
Ba1 O29 2.844(10) . ?
Ba1 O17 2.851(8) 5_666 ?
Ba1 O19 3.019(6) 2_564 ?
Ba1 C7 3.109(11) 5_666 ?
Ba1 C14 3.246(10) 2_564 ?
Ba2 O31 2.779(13) . ?
Ba2 O19 2.787(6) 2_564 ?
Ba2 O14 2.787(5) . ?
Ba2 O30 2.828(13) . ?
Ba2 O26 2.869(7) . ?
Ba2 O13 2.901(5) . ?
Ba2 O25 2.908(7) . ?
Ba2 O32 2.918(9) . ?
Ba2 N1 3.295(9) . ?
Ba3 O24 2.662(9) 2_565 ?
Ba3 O12 2.726(5) . ?
Ba3 O22 2.733(10) 5_566 ?
Ba3 O23 2.807(7) 2_565 ?
Ba3 O11 2.812(5) . ?
Ba3 O26 2.838(7) . ?
Ba3 O33 2.843(11) . ?
Ba3 O21 2.850(7) 5_566 ?
Ba3 O27 2.909(7) . ?
Ba3 O34 2.988(12) . ?
Ba3 C28 3.096(11) 2_565 ?
Ba3 C21 3.203(11) 5_566 ?
N1 O26 1.238(10) . ?
N1 O27 1.264(10) . ?
N1 O25 1.278(9) . ?
O17 C7 1.272(13) . ?
O18 C7 1.285(13) . ?
O19 C14 1.233(11) . ?
O20 C14 1.246(12) . ?
O21 C21 1.289(12) . ?
O22 C21 1.250(13) . ?
O23 C28 1.276(13) . ?
O24 C28 1.222(13) . ?
C1 C2 1.3900 . ?
C1 C6 1.3900 . ?
C2 C3 1.3900 . ?
C3 C4 1.3900 . ?
C4 C5 1.3900 . ?
C4 C7 1.512(12) . ?
C5 C6 1.3900 . ?
C8 C9 1.354(12) . ?
C8 C13 1.407(12) . ?
C9 C10 1.357(12) . ?
C10 C11 1.359(13) . ?
C11 C12 1.377(13) . ?
C11 C14 1.506(13) . ?
C12 C13 1.386(13) . ?
C15 C16 1.371(12) . ?
C15 C20 1.378(12) . ?
C16 C17 1.373(12) . ?
C17 C18 1.376(12) . ?
C18 C19 1.418(13) . ?
C18 C21 1.437(13) . ?
C19 C20 1.385(13) . ?
C22 C23 1.3900 . ?
C22 C27 1.3900 . ?
C23 C24 1.3900 . ?
C24 C25 1.3900 . ?
C25 C26 1.3900 . ?
C25 C28 1.498(12) . ?
C26 C27 1.3900 . ?
 
loop_
 _geom_angle_atom_site_label_1
 _geom_angle_atom_site_label_2
 _geom_angle_atom_site_label_3
 _geom_angle
 _geom_angle_site_symmetry_1
 _geom_angle_site_symmetry_3
 _geom_angle_publ_flag
O2 Pr1 O2 72.8(2) . 7_575 ?
O2 Pr1 O1 108.24(17) . . ?
O2 Pr1 O1 178.56(16) 7_575 . ?
O2 Pr1 O1 178.56(16) . 7_575 ?
O2 Pr1 O1 108.24(17) 7_575 7_575 ?
O1 Pr1 O1 70.7(2) . 7_575 ?
O2 Pr1 O3 70.74(15) . . ?
O2 Pr1 O3 111.38(15) 7_575 . ?
O1 Pr1 O3 69.99(16) . . ?
O1 Pr1 O3 109.54(16) 7_575 . ?
O2 Pr1 O3 111.38(15) . 7_575 ?
O2 Pr1 O3 70.75(15) 7_575 7_575 ?
O1 Pr1 O3 109.54(16) . 7_575 ?
O1 Pr1 O3 69.99(16) 7_575 7_575 ?
O3 Pr1 O3 71.6(2) . 7_575 ?
O2 Pr1 O4 69.17(15) . . ?
O2 Pr1 O4 109.20(16) 7_575 . ?
O1 Pr1 O4 70.49(16) . . ?
O1 Pr1 O4 109.46(16) 7_575 . ?
O3 Pr1 O4 108.99(17) . . ?
O3 Pr1 O4 179.35(16) 7_575 . ?
O2 Pr1 O4 109.20(16) . 7_575 ?
O2 Pr1 O4 69.18(15) 7_575 7_575 ?
O1 Pr1 O4 109.46(16) . 7_575 ?
O1 Pr1 O4 70.49(16) 7_575 7_575 ?
O3 Pr1 O4 179.35(16) . 7_575 ?
O3 Pr1 O4 108.99(17) 7_575 7_575 ?
O4 Pr1 O4 70.4(2) . 7_575 ?
O2 Pr1 Pd4 36.41(11) . . ?
O2 Pr1 Pd4 36.41(11) 7_575 . ?
O1 Pr1 Pd4 144.63(12) . . ?
O1 Pr1 Pd4 144.63(12) 7_575 . ?
O3 Pr1 Pd4 91.36(11) . . ?
O3 Pr1 Pd4 91.37(11) 7_575 . ?
O4 Pr1 Pd4 88.92(11) . . ?
O4 Pr1 Pd4 88.92(11) 7_575 . ?
O2 Pr1 Pd7 91.05(11) . . ?
O2 Pr1 Pd7 91.04(11) 7_575 . ?
O1 Pr1 Pd7 89.92(11) . . ?
O1 Pr1 Pd7 89.91(11) 7_575 . ?
O3 Pr1 Pd7 35.79(11) . . ?
O3 Pr1 Pd7 35.79(11) 7_575 . ?
O4 Pr1 Pd7 144.79(11) . . ?
O4 Pr1 Pd7 144.79(11) 7_575 . ?
Pd4 Pr1 Pd7 91.46(2) . . ?
O2 Pr1 Pd1 143.57(11) . . ?
O2 Pr1 Pd1 143.57(11) 7_575 . ?
O1 Pr1 Pd1 35.34(12) . . ?
O1 Pr1 Pd1 35.34(12) 7_575 . ?
O3 Pr1 Pd1 89.94(11) . . ?
O3 Pr1 Pd1 89.94(11) 7_575 . ?
O4 Pr1 Pd1 89.77(11) . . ?
O4 Pr1 Pd1 89.77(11) 7_575 . ?
Pd4 Pr1 Pd1 178.40(3) . . ?
Pd7 Pr1 Pd1 90.15(2) . . ?
O2 Pr1 Pd3 88.29(11) . . ?
O2 Pr1 Pd3 144.46(11) 7_575 . ?
O1 Pr1 Pd3 35.23(11) . . ?
O1 Pr1 Pd3 90.31(12) 7_575 . ?
O3 Pr1 Pd3 89.18(11) . . ?
O3 Pr1 Pd3 144.78(11) 7_575 . ?
O4 Pr1 Pd3 35.26(11) . . ?
O4 Pr1 Pd3 90.17(11) 7_575 . ?
Pd4 Pr1 Pd3 119.046(16) . . ?
Pd7 Pr1 Pd3 119.781(16) . . ?
Pd1 Pr1 Pd3 60.028(15) . . ?
O1 Pd1 O1 89.6(3) 7_575 . ?
O1 Pd1 O5 179.2(2) 7_575 . ?
O1 Pd1 O5 89.6(2) . . ?
O1 Pd1 O5 89.6(2) 7_575 7_575 ?
O1 Pd1 O5 179.2(2) . 7_575 ?
O5 Pd1 O5 91.2(3) . 7_575 ?
O1 Pd1 Pr1 44.79(14) 7_575 . ?
O1 Pd1 Pr1 44.79(14) . . ?
O5 Pd1 Pr1 134.41(17) . . ?
O5 Pd1 Pr1 134.41(17) 7_575 . ?
O3 Pd2 O1 87.83(19) . . ?
O3 Pd2 O7 91.3(2) . . ?
O1 Pd2 O7 179.1(2) . . ?
O3 Pd2 O6 178.6(2) . . ?
O1 Pd2 O6 90.8(2) . . ?
O7 Pd2 O6 90.1(2) . . ?
O3 Pd2 Pr1 43.92(13) . . ?
O1 Pd2 Pr1 43.91(14) . . ?
O7 Pd2 Pr1 135.19(15) . . ?
O6 Pd2 Pr1 134.73(16) . . ?
O4 Pd3 O1 89.42(19) . . ?
O4 Pd3 O8 179.1(2) . . ?
O1 Pd3 O8 91.4(2) . . ?
O4 Pd3 O9 91.4(2) . . ?
O1 Pd3 O9 179.2(2) . . ?
O8 Pd3 O9 87.9(2) . . ?
O4 Pd3 Pr1 44.86(13) . . ?
O1 Pd3 Pr1 44.56(14) . . ?
O8 Pd3 Pr1 135.92(16) . . ?
O9 Pd3 Pr1 136.21(16) . . ?
O4 Pd3 Ba1 125.68(14) . . ?
O1 Pd3 Ba1 127.27(15) . . ?
O8 Pd3 Ba1 53.40(16) . . ?
O9 Pd3 Ba1 52.09(16) . . ?
Pr1 Pd3 Ba1 146.38(2) . . ?
O10 Pd4 O10 90.3(3) 7_575 . ?
O10 Pd4 O2 89.6(2) 7_575 7_575 ?
O10 Pd4 O2 179.6(2) . 7_575 ?
O10 Pd4 O2 179.6(2) 7_575 . ?
O10 Pd4 O2 89.6(2) . . ?
O2 Pd4 O2 90.5(3) 7_575 . ?
O10 Pd4 Pr1 134.87(16) 7_575 . ?
O10 Pd4 Pr1 134.87(16) . . ?
O2 Pd4 Pr1 45.24(13) 7_575 . ?
O2 Pd4 Pr1 45.24(13) . . ?
O2 Pd5 O3 89.01(19) . . ?
O2 Pd5 O11 179.4(2) . . ?
O3 Pd5 O11 90.4(2) . . ?
O2 Pd5 O12 90.24(19) . . ?
O3 Pd5 O12 179.2(2) . . ?
O11 Pd5 O12 90.3(2) . . ?
O2 Pd5 Pr1 44.36(13) . . ?
O3 Pd5 Pr1 44.69(13) . . ?
O11 Pd5 Pr1 135.10(15) . . ?
O12 Pd5 Pr1 134.56(14) . . ?
O2 Pd5 Ba3 130.17(13) . . ?
O3 Pd5 Ba3 132.95(13) . . ?
O11 Pd5 Ba3 50.16(15) . . ?
O12 Pd5 Ba3 47.71(15) . . ?
Pr1 Pd5 Ba3 159.80(2) . . ?
O4 Pd6 O2 87.72(19) . . ?
O4 Pd6 O13 179.5(2) . . ?
O2 Pd6 O13 92.1(2) . . ?
O4 Pd6 O14 92.0(2) . . ?
O2 Pd6 O14 179.4(2) . . ?
O13 Pd6 O14 88.2(2) . . ?
O4 Pd6 Pr1 44.09(13) . . ?
O2 Pd6 Pr1 43.63(13) . . ?
O13 Pd6 Pr1 135.78(15) . . ?
O14 Pd6 Pr1 136.06(15) . . ?
O4 Pd6 Ba2 129.79(14) . . ?
O2 Pd6 Ba2 133.61(14) . . ?
O13 Pd6 Ba2 50.07(16) . . ?
O14 Pd6 Ba2 46.90(15) . . ?
Pr1 Pd6 Ba2 157.82(2) . . ?
O3 Pd7 O3 90.1(3) . 7_575 ?
O3 Pd7 O15 89.9(2) . . ?
O3 Pd7 O15 179.8(2) 7_575 . ?
O3 Pd7 O15 179.8(2) . 7_575 ?
O3 Pd7 O15 89.9(2) 7_575 7_575 ?
O15 Pd7 O15 90.1(3) . 7_575 ?
O3 Pd7 Pr1 45.05(13) . . ?
O3 Pd7 Pr1 45.05(13) 7_575 . ?
O15 Pd7 Pr1 134.93(15) . . ?
O15 Pd7 Pr1 134.93(15) 7_575 . ?
O4 Pd8 O4 89.1(3) 7_575 . ?
O4 Pd8 O16 90.6(2) 7_575 7_575 ?
O4 Pd8 O16 179.7(2) . 7_575 ?
O4 Pd8 O16 179.7(2) 7_575 . ?
O4 Pd8 O16 90.6(2) . . ?
O16 Pd8 O16 89.6(3) 7_575 . ?
O4 Pd8 Pr1 44.58(13) 7_575 . ?
O4 Pd8 Pr1 44.58(13) . . ?
O16 Pd8 Pr1 135.17(17) 7_575 . ?
O16 Pd8 Pr1 135.17(17) . . ?
O5 As1 O6 112.3(3) . . ?
O5 As1 O8 113.6(3) . . ?
O6 As1 O8 110.3(3) . . ?
O5 As1 C1 105.4(3) . . ?
O6 As1 C1 110.6(3) . . ?
O8 As1 C1 104.3(3) . . ?
O7 As2 O15 112.9(3) . . ?
O7 As2 O11 112.9(3) . . ?
O15 As2 O11 111.0(3) . . ?
O7 As2 C8 106.4(3) . . ?
O15 As2 C8 103.7(3) . . ?
O11 As2 C8 109.4(3) . . ?
O10 As3 O13 111.7(3) . . ?
O10 As3 O12 111.6(3) . . ?
O13 As3 O12 113.3(3) . . ?
O10 As3 C15 103.8(3) . . ?
O13 As3 C15 107.0(3) . . ?
O12 As3 C15 108.7(3) . . ?
O14 As4 O9 113.1(3) . . ?
O14 As4 O16 112.5(3) . . ?
O9 As4 O16 111.9(3) . . ?
O14 As4 C22 108.3(3) . . ?
O9 As4 C22 106.4(3) . . ?
O16 As4 C22 104.0(3) . . ?
O18 Ba1 O20 85.0(3) 5_666 2_564 ?
O18 Ba1 O25 137.3(2) 5_666 . ?
O20 Ba1 O25 109.9(2) 2_564 . ?
O18 Ba1 O9 143.3(2) 5_666 . ?
O20 Ba1 O9 92.6(2) 2_564 . ?
O25 Ba1 O9 77.72(19) . . ?
O18 Ba1 O28 76.5(3) 5_666 . ?
O20 Ba1 O28 149.3(3) 2_564 . ?
O25 Ba1 O28 71.0(2) . . ?
O9 Ba1 O28 116.8(2) . . ?
O18 Ba1 O8 97.3(2) 5_666 . ?
O20 Ba1 O8 136.1(2) 2_564 . ?
O25 Ba1 O8 97.79(18) . . ?
O9 Ba1 O8 60.19(16) . . ?
O28 Ba1 O8 71.4(2) . . ?
O18 Ba1 O29 74.6(3) 5_666 . ?
O20 Ba1 O29 79.2(3) 2_564 . ?
O25 Ba1 O29 69.7(3) . . ?
O9 Ba1 O29 140.9(3) . . ?
O28 Ba1 O29 72.4(3) . . ?
O8 Ba1 O29 143.8(3) . . ?
O18 Ba1 O17 48.2(2) 5_666 5_666 ?
O20 Ba1 O17 73.2(3) 2_564 5_666 ?
O25 Ba1 O17 173.0(2) . 5_666 ?
O9 Ba1 O17 96.05(19) . 5_666 ?
O28 Ba1 O17 109.7(2) . 5_666 ?
O8 Ba1 O17 76.14(19) . 5_666 ?
O29 Ba1 O17 117.2(3) . 5_666 ?
O18 Ba1 O19 122.7(2) 5_666 2_564 ?
O20 Ba1 O19 44.0(2) 2_564 2_564 ?
O25 Ba1 O19 66.74(18) . 2_564 ?
O9 Ba1 O19 75.70(17) . 2_564 ?
O28 Ba1 O19 131.7(2) . 2_564 ?
O8 Ba1 O19 135.67(17) . 2_564 ?
O29 Ba1 O19 72.0(3) . 2_564 ?
O17 Ba1 O19 115.1(2) 5_666 2_564 ?
O18 Ba1 C7 24.2(3) 5_666 5_666 ?
O20 Ba1 C7 76.1(3) 2_564 5_666 ?
O25 Ba1 C7 161.5(3) . 5_666 ?
O9 Ba1 C7 120.1(2) . 5_666 ?
O28 Ba1 C7 94.8(3) . 5_666 ?
O8 Ba1 C7 88.3(2) . 5_666 ?
O29 Ba1 C7 95.1(3) . 5_666 ?
O17 Ba1 C7 24.1(2) 5_666 5_666 ?
O19 Ba1 C7 119.9(2) 2_564 5_666 ?
O18 Ba1 C14 103.5(3) 5_666 2_564 ?
O20 Ba1 C14 21.7(3) 2_564 2_564 ?
O25 Ba1 C14 88.5(2) . 2_564 ?
O9 Ba1 C14 84.5(2) . 2_564 ?
O28 Ba1 C14 144.9(2) . 2_564 ?
O8 Ba1 C14 141.4(2) . 2_564 ?
O29 Ba1 C14 73.9(3) . 2_564 ?
O17 Ba1 C14 94.1(3) 5_666 2_564 ?
O19 Ba1 C14 22.3(2) 2_564 2_564 ?
C7 Ba1 C14 97.6(3) 5_666 2_564 ?
O18 Ba1 Pd3 132.2(2) 5_666 . ?
O20 Ba1 Pd3 127.8(2) 2_564 . ?
O25 Ba1 Pd3 69.73(14) . . ?
O9 Ba1 Pd3 35.27(11) . . ?
O28 Ba1 Pd3 82.13(17) . . ?
O8 Ba1 Pd3 34.97(11) . . ?
O29 Ba1 Pd3 137.2(3) . . ?
O17 Ba1 Pd3 103.34(15) 5_666 . ?
O19 Ba1 Pd3 103.48(12) 2_564 . ?
C7 Ba1 Pd3 121.2(2) 5_666 . ?
C14 Ba1 Pd3 117.88(18) 2_564 . ?
O31 Ba2 O19 90.2(3) . 2_564 ?
O31 Ba2 O14 128.0(4) . . ?
O19 Ba2 O14 77.19(18) 2_564 . ?
O31 Ba2 O30 65.6(5) . . ?
O19 Ba2 O30 115.1(3) 2_564 . ?
O14 Ba2 O30 74.8(3) . . ?
O31 Ba2 O26 130.8(4) . . ?
O19 Ba2 O26 105.61(18) 2_564 . ?
O14 Ba2 O26 101.09(18) . . ?
O30 Ba2 O26 136.5(3) . . ?
O31 Ba2 O13 133.2(3) . . ?
O19 Ba2 O13 131.18(16) 2_564 . ?
O14 Ba2 O13 59.40(15) . . ?
O30 Ba2 O13 75.8(3) . . ?
O26 Ba2 O13 65.84(17) . . ?
O31 Ba2 O25 149.0(4) . . ?
O19 Ba2 O25 68.17(17) 2_564 . ?
O14 Ba2 O25 70.28(18) . . ?
O30 Ba2 O25 143.1(3) . . ?
O26 Ba2 O25 44.47(18) . . ?
O13 Ba2 O25 76.52(17) . . ?
O31 Ba2 O32 76.1(4) . . ?
O19 Ba2 O32 68.7(2) 2_564 . ?
O14 Ba2 O32 138.5(2) . . ?
O30 Ba2 O32 141.3(4) . . ?
O26 Ba2 O32 67.7(2) . . ?
O13 Ba2 O32 133.0(2) . . ?
O25 Ba2 O32 75.5(2) . . ?
O31 Ba2 N1 144.9(4) . . ?
O19 Ba2 N1 87.46(19) 2_564 . ?
O14 Ba2 N1 85.46(18) . . ?
O30 Ba2 N1 144.9(3) . . ?
O26 Ba2 N1 21.79(17) . . ?
O13 Ba2 N1 69.10(17) . . ?
O25 Ba2 N1 22.69(18) . . ?
O32 Ba2 N1 70.5(2) . . ?
O31 Ba2 Pd6 151.5(4) . . ?
O19 Ba2 Pd6 99.08(13) 2_564 . ?
O14 Ba2 Pd6 32.25(11) . . ?
O30 Ba2 Pd6 86.2(3) . . ?
O26 Ba2 Pd6 72.53(14) . . ?
O13 Ba2 Pd6 32.21(10) . . ?
O25 Ba2 Pd6 57.78(14) . . ?
O32 Ba2 Pd6 132.4(2) . . ?
N1 Ba2 Pd6 62.93(13) . . ?
O31 Ba2 Ba1 124.4(3) . . ?
O19 Ba2 Ba1 36.34(12) 2_564 . ?
O14 Ba2 Ba1 67.42(11) . . ?
O30 Ba2 Ba1 136.3(3) . . ?
O26 Ba2 Ba1 73.59(13) . . ?
O13 Ba2 Ba1 101.59(10) . . ?
O25 Ba2 Ba1 32.01(12) . . ?
O32 Ba2 Ba1 71.14(18) . . ?
N1 Ba2 Ba1 52.95(14) . . ?
Pd6 Ba2 Ba1 73.478(14) . . ?
O24 Ba3 O12 146.5(2) 2_565 . ?
O24 Ba3 O22 69.9(3) 2_565 5_566 ?
O12 Ba3 O22 105.4(3) . 5_566 ?
O24 Ba3 O23 47.3(3) 2_565 2_565 ?
O12 Ba3 O23 137.95(19) . 2_565 ?
O22 Ba3 O23 113.6(3) 5_566 2_565 ?
O24 Ba3 O11 97.3(2) 2_565 . ?
O12 Ba3 O11 62.30(14) . . ?
O22 Ba3 O11 136.1(3) 5_566 . ?
O23 Ba3 O11 78.45(19) 2_565 . ?
O24 Ba3 O26 142.8(3) 2_565 . ?
O12 Ba3 O26 70.38(18) . . ?
O22 Ba3 O26 112.6(3) 5_566 . ?
O23 Ba3 O26 106.7(2) 2_565 . ?
O11 Ba3 O26 102.59(18) . . ?
O24 Ba3 O33 74.3(3) 2_565 . ?
O12 Ba3 O33 73.9(3) . . ?
O22 Ba3 O33 65.1(4) 5_566 . ?
O23 Ba3 O33 108.4(3) 2_565 . ?
O11 Ba3 O33 71.0(3) . . ?
O26 Ba3 O33 142.0(3) . . ?
O24 Ba3 O21 106.1(3) 2_565 5_566 ?
O12 Ba3 O21 90.45(18) . 5_566 ?
O22 Ba3 O21 46.2(3) 5_566 5_566 ?
O23 Ba3 O21 128.0(2) 2_565 5_566 ?
O11 Ba3 O21 152.72(19) . 5_566 ?
O26 Ba3 O21 66.4(2) . 5_566 ?
O33 Ba3 O21 101.7(3) . 5_566 ?
O24 Ba3 O27 118.5(2) 2_565 . ?
O12 Ba3 O27 81.06(17) . . ?
O22 Ba3 O27 153.5(3) 5_566 . ?
O23 Ba3 O27 71.3(2) 2_565 . ?
O11 Ba3 O27 69.95(18) . . ?
O26 Ba3 O27 44.44(19) . . ?
O33 Ba3 O27 140.1(3) . . ?
O21 Ba3 O27 109.14(19) 5_566 . ?
O24 Ba3 O34 76.8(3) 2_565 . ?
O12 Ba3 O34 136.6(3) . . ?
O22 Ba3 O34 86.2(3) 5_566 . ?
O23 Ba3 O34 63.4(3) 2_565 . ?
O11 Ba3 O34 133.1(3) . . ?
O26 Ba3 O34 66.7(3) . . ?
O33 Ba3 O34 144.7(4) . . ?
O21 Ba3 O34 67.5(3) 5_566 . ?
O27 Ba3 O34 72.7(3) . . ?
O24 Ba3 C28 22.9(3) 2_565 2_565 ?
O12 Ba3 C28 149.9(2) . 2_565 ?
O22 Ba3 C28 91.0(3) 5_566 2_565 ?
O23 Ba3 C28 24.3(2) 2_565 2_565 ?
O11 Ba3 C28 88.3(2) . 2_565 ?
O26 Ba3 C28 126.6(3) . 2_565 ?
O33 Ba3 C28 91.2(3) . 2_565 ?
O21 Ba3 C28 118.5(3) 5_566 2_565 ?
O27 Ba3 C28 95.6(3) . 2_565 ?
O34 Ba3 C28 68.2(3) . 2_565 ?
O24 Ba3 C21 87.1(3) 2_565 5_566 ?
O12 Ba3 C21 99.4(2) . 5_566 ?
O22 Ba3 C21 22.6(3) 5_566 5_566 ?
O23 Ba3 C21 122.6(3) 2_565 5_566 ?
O11 Ba3 C21 151.4(2) . 5_566 ?
O26 Ba3 C21 90.1(2) . 5_566 ?
O33 Ba3 C21 83.2(3) . 5_566 ?
O21 Ba3 C21 23.7(2) 5_566 5_566 ?
O27 Ba3 C21 132.0(2) . 5_566 ?
O34 Ba3 C21 75.4(3) . 5_566 ?
C28 Ba3 C21 104.7(3) 2_565 5_566 ?
O26 N1 O27 120.7(8) . . ?
O26 N1 O25 120.7(8) . . ?
O27 N1 O25 118.6(8) . . ?
O26 N1 Ba3 59.1(5) . . ?
O27 N1 Ba3 62.5(4) . . ?
O25 N1 Ba3 170.1(6) . . ?
O26 N1 Ba2 59.4(5) . . ?
O27 N1 Ba2 177.4(6) . . ?
O25 N1 Ba2 61.4(5) . . ?
Ba3 N1 Ba2 117.0(3) . . ?
Pd1 O1 Pd3 117.0(2) . . ?
Pd1 O1 Pd2 117.7(2) . . ?
Pd3 O1 Pd2 115.9(2) . . ?
Pd1 O1 Pr1 99.9(2) . . ?
Pd3 O1 Pr1 100.21(19) . . ?
Pd2 O1 Pr1 100.93(19) . . ?
Pd6 O2 Pd5 118.8(2) . . ?
Pd6 O2 Pd4 115.3(2) . . ?
Pd5 O2 Pd4 116.8(2) . . ?
Pd6 O2 Pr1 101.70(18) . . ?
Pd5 O2 Pr1 100.38(19) . . ?
Pd4 O2 Pr1 98.35(19) . . ?
Pd2 O3 Pd5 117.0(2) . . ?
Pd2 O3 Pd7 117.2(2) . . ?
Pd5 O3 Pd7 116.8(2) . . ?
Pd2 O3 Pr1 101.25(19) . . ?
Pd5 O3 Pr1 99.81(17) . . ?
Pd7 O3 Pr1 99.16(19) . . ?
Pd6 O4 Pd3 116.3(2) . . ?
Pd6 O4 Pd8 117.8(2) . . ?
Pd3 O4 Pd8 116.2(2) . . ?
Pd6 O4 Pr1 101.40(19) . . ?
Pd3 O4 Pr1 99.88(19) . . ?
Pd8 O4 Pr1 100.20(19) . . ?
As1 O5 Pd1 118.8(3) . . ?
As1 O6 Pd2 115.1(3) . . ?
As2 O7 Pd2 114.8(3) . . ?
As1 O8 Pd3 115.4(3) . . ?
As1 O8 Ba1 133.2(3) . . ?
Pd3 O8 Ba1 91.6(2) . . ?
As4 O9 Pd3 115.1(3) . . ?
As4 O9 Ba1 130.8(3) . . ?
Pd3 O9 Ba1 92.6(2) . . ?
As3 O10 Pd4 118.3(3) . . ?
As2 O11 Pd5 116.2(3) . . ?
As2 O11 Ba3 136.4(3) . . ?
Pd5 O11 Ba3 96.43(19) . . ?
As3 O12 Pd5 115.9(3) . . ?
As3 O12 Ba3 134.3(3) . . ?
Pd5 O12 Ba3 98.96(19) . . ?
As3 O13 Pd6 113.9(3) . . ?
As3 O13 Ba2 138.7(3) . . ?
Pd6 O13 Ba2 97.7(2) . . ?
As4 O14 Pd6 114.4(3) . . ?
As4 O14 Ba2 130.7(3) . . ?
Pd6 O14 Ba2 100.8(2) . . ?
As2 O15 Pd7 117.1(3) . . ?
As4 O16 Pd8 116.8(3) . . ?
C7 O17 Ba1 89.4(6) . 5_666 ?
C7 O18 Ba1 97.3(7) . 5_666 ?
C14 O19 Ba2 158.4(6) . 2_565 ?
C14 O19 Ba1 89.3(6) . 2_565 ?
Ba2 O19 Ba1 110.50(19) 2_565 2_565 ?
C14 O20 Ba1 105.3(7) . 2_565 ?
C21 O21 Ba3 93.7(6) . 5_566 ?
C21 O22 Ba3 100.4(8) . 5_566 ?
C28 O23 Ba3 90.6(6) . 2_564 ?
C28 O24 Ba3 98.9(8) . 2_564 ?
N1 O25 Ba1 139.1(6) . . ?
N1 O25 Ba2 95.9(5) . . ?
Ba1 O25 Ba2 114.2(2) . . ?
N1 O26 Ba3 98.9(5) . . ?
N1 O26 Ba2 98.9(5) . . ?
Ba3 O26 Ba2 157.4(3) . . ?
N1 O27 Ba3 94.9(5) . . ?
C2 C1 C6 120.0 . . ?
C2 C1 As1 116.5(4) . . ?
C6 C1 As1 123.4(4) . . ?
C3 C2 C1 120.0 . . ?
C2 C3 C4 120.0 . . ?
C5 C4 C3 120.0 . . ?
C5 C4 C7 120.6(7) . . ?
C3 C4 C7 119.4(7) . . ?
C6 C5 C4 120.0 . . ?
C5 C6 C1 120.0 . . ?
O17 C7 O18 124.3(10) . . ?
O17 C7 C4 118.9(9) . . ?
O18 C7 C4 116.8(9) . . ?
O17 C7 Ba1 66.5(6) . 5_666 ?
O18 C7 Ba1 58.5(6) . 5_666 ?
C4 C7 Ba1 172.5(7) . 5_666 ?
C9 C8 C13 120.4(8) . . ?
C9 C8 As2 122.0(7) . . ?
C13 C8 As2 117.6(6) . . ?
C8 C9 C10 120.7(9) . . ?
C9 C10 C11 121.2(9) . . ?
C10 C11 C12 118.7(9) . . ?
C10 C11 C14 120.4(8) . . ?
C12 C11 C14 120.8(9) . . ?
C11 C12 C13 121.8(10) . . ?
C12 C13 C8 117.1(9) . . ?
O19 C14 O20 121.3(10) . . ?
O19 C14 C11 122.3(9) . . ?
O20 C14 C11 116.4(9) . . ?
O19 C14 Ba1 68.4(5) . 2_565 ?
O20 C14 Ba1 53.0(5) . 2_565 ?
C11 C14 Ba1 169.2(7) . 2_565 ?
C16 C15 C20 120.5(8) . . ?
C16 C15 As3 121.9(6) . . ?
C20 C15 As3 117.4(6) . . ?
C15 C16 C17 120.3(8) . . ?
C16 C17 C18 121.3(9) . . ?
C17 C18 C19 118.0(8) . . ?
C17 C18 C21 124.1(9) . . ?
C19 C18 C21 117.9(9) . . ?
C20 C19 C18 120.3(9) . . ?
C15 C20 C19 119.5(9) . . ?
O22 C21 O21 119.6(10) . . ?
O22 C21 C18 120.0(10) . . ?
O21 C21 C18 120.4(10) . . ?
O22 C21 Ba3 57.0(6) . 5_566 ?
O21 C21 Ba3 62.6(5) . 5_566 ?
C18 C21 Ba3 177.0(8) . 5_566 ?
C23 C22 C27 120.0 . . ?
C23 C22 As4 122.0(3) . . ?
C27 C22 As4 117.9(3) . . ?
C24 C23 C22 120.0 . . ?
C25 C24 C23 120.0 . . ?
C24 C25 C26 120.0 . . ?
C24 C25 C28 121.6(6) . . ?
C26 C25 C28 118.4(6) . . ?
C27 C26 C25 120.0 . . ?
C26 C27 C22 120.0 . . ?
O24 C28 O23 123.2(11) . . ?
O24 C28 C25 119.6(11) . . ?
O23 C28 C25 117.3(9) . . ?
O24 C28 Ba3 58.1(6) . 2_564 ?
O23 C28 Ba3 65.0(6) . 2_564 ?
C25 C28 Ba3 176.6(7) . 2_564 ?
 
_refine_diff_density_max    4.928
_refine_diff_density_min   -2.408
_refine_diff_density_rms    0.199

_shelx_res_file
;
TITL shelxt_a.res in Pnma
    shelx.res
    created by SHELXL-2019/3 at 11:12:50 on 06-Dec-2024
CELL  0.71073  30.0770  26.6499  28.1155   90.000   90.000   90.000
ZERR     4.00   0.0005   0.0004   0.0005    0.000    0.000    0.000
LATT   1
SYMM  1/2 - X, - Y, 1/2 + Z
SYMM  - X, 1/2 + Y, - Z
SYMM  1/2 + X, 1/2 - Y, 1/2 - Z
SFAC  PR   PD   AS   BA   N    O    C    H
UNIT  4    48   32   24   8   272  224   128
MERG   2
OMIT     0.00  52.00
OMIT     3   1   1
OMIT     3   3   1
OMIT     3   0   6
OMIT     5   5   6
OMIT     1   4   7
OMIT     2   0   7
OMIT     6   2   9
OMIT     1   3   3
OMIT     6   4   3
OMIT     2   7   3
OMIT     2   8   3
OMIT     1   3   8
OMIT     8   4   1
OMIT     0   9   3
OMIT     4   5   6
ABIN
ISOR 0.005 0.01 $C $O $H
ISOR 0.1 0.2 $Pd $Pr $Ba
SIMU 0.02 0.1 $Pd $Pr $Ba
DELU 0.01 0.01 $Pd $Pr $Ba
FMAP   2
PLAN   50
ACTA
BOND
L.S.  15    0  514
TEMP  -171.00
WGHT    0.139000
FVAR       0.04451
PR1   1    0.253140    0.750000    0.516916    10.50000    0.03017    0.04236 =
         0.03420    0.00000   -0.00074    0.00000
PD1   2    0.363988    0.750000    0.537735    10.50000    0.02910    0.04913 =
         0.04766    0.00000   -0.00247    0.00000
PD2   2    0.298959    0.658571    0.587216    11.00000    0.03242    0.04400 =
         0.03863    0.00042   -0.00543    0.00328
PD3   2    0.318356    0.659464    0.468423    11.00000    0.03337    0.04870 =
         0.04073   -0.00589   -0.00006    0.00357
PD4   2    0.143606    0.750000    0.492945    10.50000    0.03019    0.04687 =
         0.03642    0.00000   -0.00315    0.00000
PD5   2    0.187579    0.659493    0.564949    11.00000    0.03228    0.04409 =
         0.03242    0.00218   -0.00357   -0.00322
PD6   2    0.208423    0.659325    0.445065    11.00000    0.03446    0.04690 =
         0.03281   -0.00328   -0.00133   -0.00230
PD7   2    0.233421    0.750000    0.635291    10.50000    0.03394    0.04212 =
         0.03251    0.00000   -0.00245    0.00000
PD8   2    0.274919    0.750000    0.397935    10.50000    0.03808    0.04997 =
         0.03321    0.00000    0.00266    0.00000
AS1   3    0.393899    0.636449    0.543039    11.00000    0.03434    0.05551 =
         0.05920   -0.00849   -0.00741    0.01013
AS2   3    0.227872    0.635688    0.666535    11.00000    0.04130    0.04591 =
         0.03649    0.00637   -0.00674   -0.00281
AS3   3    0.114203    0.636315    0.486823    11.00000    0.03434    0.05183 =
         0.03816    0.00216   -0.00594   -0.00773
AS4   3    0.279775    0.636015    0.366365    11.00000    0.04553    0.05255 =
         0.04011   -0.01025    0.00298    0.00076
BA1   4    0.335863    0.529835    0.453135    11.00000    0.05038    0.05655 =
         0.05798   -0.01220   -0.01022    0.00515
BA2   4    0.185605    0.529988    0.398635    11.00000    0.05563    0.06778 =
         0.06685   -0.01541    0.00038   -0.00635
BA3   4    0.144301    0.535348    0.592637    11.00000    0.05468    0.06405 =
         0.05782    0.01664   -0.01924   -0.02190
N1    5    0.220161    0.539130    0.509501    11.00000    0.06469    0.05652 =
         0.06639    0.00211    0.01248   -0.00178
O1    6    0.317748    0.697456    0.529362    11.00000    0.03111    0.04941 =
         0.03971   -0.00237    0.00074    0.00077
O2    6    0.189837    0.696249    0.503256    11.00000    0.03067    0.04027 =
         0.03608   -0.00454    0.00266   -0.00123
O3    6    0.241926    0.696816    0.585792    11.00000    0.03236    0.04060 =
         0.03058    0.00029   -0.00429   -0.00252
O4    6    0.264885    0.697401    0.447398    11.00000    0.03763    0.03874 =
         0.03381   -0.00292    0.00283    0.00131
O5    6    0.409716    0.696567    0.546055    11.00000    0.04548    0.05380 =
         0.06955   -0.00074   -0.00419    0.00319
O6    6    0.357999    0.620667    0.587553    11.00000    0.04236    0.05117 =
         0.05012   -0.00129   -0.00365    0.00954
O7    6    0.278938    0.619644    0.645525    11.00000    0.04678    0.05320 =
         0.05030    0.01276   -0.00528    0.00572
O8    6    0.372258    0.619984    0.489161    11.00000    0.04370    0.05210 =
         0.05858   -0.01157   -0.00067    0.00894
O9    6    0.319638    0.619990    0.406467    11.00000    0.05071    0.05386 =
         0.05206   -0.00830   -0.00349    0.01063
O10   6    0.098318    0.697441    0.482323    11.00000    0.04044    0.05204 =
         0.05200   -0.00061   -0.00615   -0.00195
O11   6    0.186041    0.622345    0.627426    11.00000    0.04645    0.05593 =
         0.04089    0.00992   -0.00924   -0.00709
O12   6    0.132616    0.622227    0.543039    11.00000    0.04016    0.05639 =
         0.03496    0.00284   -0.00554   -0.01164
O13   6    0.151092    0.620131    0.443188    11.00000    0.04095    0.05387 =
         0.04706   -0.00674   -0.00050   -0.00731
O14   6    0.227535    0.622159    0.385137    11.00000    0.04331    0.05150 =
         0.04782   -0.00595    0.00183   -0.00378
O15   6    0.225128    0.696540    0.685056    11.00000    0.04780    0.05166 =
         0.04239    0.00036   -0.00455   -0.00595
O16   6    0.284859    0.696839    0.348349    11.00000    0.05436    0.05666 =
         0.05612   -0.00915    0.00889    0.00158
O17   6    0.572323    0.476306    0.571400    11.00000    0.06654    0.07961 =
         0.09649    0.00296   -0.00935    0.01783
O18   6    0.599377    0.531531    0.517658    11.00000    0.06772    0.10972 =
         0.10785    0.01262    0.00781    0.02507
O19   6    0.227951    0.497731    0.874486    11.00000    0.06911    0.06803 =
         0.04928    0.01885    0.00093    0.00615
O20   6    0.159356    0.521581    0.871079    11.00000    0.09121    0.11036 =
         0.09051    0.03112    0.00813    0.01548
O21   6   -0.088490    0.516737    0.472740    11.00000    0.06017    0.08256 =
         0.07959   -0.00558    0.00228   -0.01748
O22   6   -0.061649    0.506643    0.400811    11.00000    0.11310    0.14572 =
         0.11663   -0.00903   -0.00105   -0.03455
O23   6    0.294000    0.505345    0.156848    11.00000    0.08060    0.08663 =
         0.06248   -0.02005    0.00536    0.00686
O24   6    0.364679    0.511480    0.175699    11.00000    0.09805    0.12145 =
         0.10206   -0.02432    0.00928   -0.00159
O25   6    0.247669    0.548411    0.475998    11.00000    0.06204    0.06432 =
         0.06494   -0.00569    0.00542   -0.00183
O26   6    0.181779    0.525308    0.500492    11.00000    0.05840    0.07541 =
         0.06386   -0.00341    0.00051   -0.00255
O27   6    0.232857    0.544686    0.552028    11.00000    0.06131    0.07735 =
         0.05653    0.00222   -0.00684   -0.00528
O28   6    0.326541    0.529888    0.552668    11.00000    0.10093    0.09190 =
         0.06010   -0.00171   -0.00188   -0.01806
O29   6    0.292531    0.439089    0.479309    11.00000    0.13603    0.10746 =
         0.15099    0.00850   -0.03352   -0.03205
O30   6    0.136996    0.577891    0.325474    11.00000    0.17532    0.17435 =
         0.17944    0.03067   -0.03401    0.01021
O31   6    0.152244    0.465287    0.329811    11.00000    0.16719    0.20813 =
         0.17794   -0.05843   -0.00708   -0.00996
O32   6    0.207133    0.430343    0.434931    11.00000    0.08453    0.09391 =
         0.14573    0.00124    0.00890   -0.00125
O33   6    0.081303    0.592597    0.644978    11.00000    0.13446    0.16732 =
         0.13689    0.00831    0.02182    0.01932
O34   6    0.176866    0.431735    0.571815    11.00000    0.15072    0.12276 =
         0.16148   -0.00424   -0.02392   -0.00447
AFIX  66
C1    7    0.446792    0.598791    0.547750    11.00000    0.05104    0.05276 =
         0.05929   -0.00302   -0.00442    0.00567
C2    7    0.483262    0.616796    0.522635    11.00000    0.11474    0.13219 =
         0.13411    0.01128    0.01170    0.01081
AFIX  43
H2    8    0.481285    0.647769    0.506044    11.00000   -1.20000
AFIX  65
C3    7    0.522625    0.589482    0.521796    11.00000    0.11236    0.11861 =
         0.13021    0.01341    0.00544    0.01343
AFIX  43
H3    8    0.547551    0.601787    0.504631    11.00000   -1.20000
AFIX  65
C4    7    0.525518    0.544163    0.546072    11.00000    0.05573    0.06508 =
         0.06373    0.00072   -0.00268    0.00846
C5    7    0.489048    0.526157    0.571188    11.00000    0.08153    0.08967 =
         0.10294    0.02002    0.00340    0.00967
AFIX  43
H5    8    0.491025    0.495183    0.587779    11.00000   -1.20000
AFIX  65
C6    7    0.449685    0.553470    0.572027    11.00000    0.09498    0.10783 =
         0.11578    0.01062    0.00909    0.00414
AFIX  43
H6    8    0.424759    0.541164    0.589192    11.00000   -1.20000
AFIX   0
C7    7    0.568888    0.515502    0.545863    11.00000    0.06279    0.07551 =
         0.07115   -0.00102   -0.00576    0.00275
C8    7    0.219237    0.597898    0.723780    11.00000    0.04951    0.05411 =
         0.03920    0.00332   -0.00606   -0.00543
C9    7    0.253818    0.580538    0.749848    11.00000    0.05578    0.06810 =
         0.05687    0.00904    0.00125    0.00165
AFIX  43
H9    8    0.283342    0.585257    0.738706    11.00000   -1.20000
AFIX   0
C10   7    0.246778    0.556470    0.791714    11.00000    0.05946    0.06601 =
         0.06228    0.01382   -0.00441    0.00395
AFIX  43
H10   8    0.271496    0.544270    0.809288    11.00000   -1.20000
AFIX   0
C11   7    0.205028    0.549500    0.808962    11.00000    0.05628    0.05926 =
         0.05005    0.01393   -0.00271   -0.00392
C12   7    0.169478    0.565582    0.782150    11.00000    0.07090    0.07890 =
         0.07381    0.01684   -0.00410    0.00077
AFIX  43
H12   8    0.140175    0.559804    0.793510    11.00000   -1.20000
AFIX   0
C13   7    0.175241    0.589961    0.739056    11.00000    0.06426    0.07328 =
         0.06130    0.01230   -0.00253   -0.00157
AFIX  43
H13   8    0.150577    0.600838    0.720636    11.00000   -1.20000
AFIX   0
C14   7    0.197812    0.521072    0.854625    11.00000    0.06298    0.07356 =
         0.06298    0.00180    0.00510   -0.00061
C15   7    0.061306    0.600185    0.475087    11.00000    0.03998    0.05301 =
         0.04626    0.00026   -0.00566   -0.00151
C16   7    0.031332    0.589995    0.510528    11.00000    0.05960    0.06208 =
         0.05332   -0.00271   -0.00959   -0.00975
AFIX  43
H16   8    0.037642    0.599784    0.542309    11.00000   -1.20000
AFIX   0
C17   7   -0.007772    0.565699    0.500285    11.00000    0.04844    0.07070 =
         0.06022    0.00484    0.00465   -0.01636
AFIX  43
H17   8   -0.028162    0.558752    0.525235    11.00000   -1.20000
AFIX   0
C18   7   -0.018015    0.551216    0.454612    11.00000    0.05063    0.06582 =
         0.05726    0.00285   -0.00518   -0.00935
C19   7    0.012755    0.562841    0.418038    11.00000    0.07019    0.07954 =
         0.06301   -0.00803   -0.00169   -0.01146
AFIX  43
H19   8    0.006485    0.553448    0.386140    11.00000   -1.20000
AFIX   0
C20   7    0.051899    0.587816    0.428580    11.00000    0.05684    0.07602 =
         0.05954   -0.00568   -0.00259   -0.01206
AFIX  43
H20   8    0.072125    0.596363    0.403925    11.00000   -1.20000
AFIX   0
C21   7   -0.057699    0.524486    0.441703    11.00000    0.06568    0.07719 =
         0.06963   -0.00184    0.00087   -0.01258
AFIX  66
C22   7    0.291424    0.598749    0.311346    11.00000    0.05423    0.05421 =
         0.05457   -0.00563    0.00217    0.00618
C23   7    0.258417    0.587691    0.278369    11.00000    0.06923    0.06619 =
         0.05659   -0.00694   -0.00237    0.01158
AFIX  43
H23   8    0.228516    0.597244    0.284414    11.00000   -1.20000
AFIX  65
C24   7    0.269159    0.562657    0.236547    11.00000    0.07408    0.07216 =
         0.06432   -0.01207   -0.00822    0.00672
AFIX  43
H24   8    0.246600    0.555100    0.214009    11.00000   -1.20000
AFIX  65
C25   7    0.312909    0.548680    0.227703    11.00000    0.07212    0.06872 =
         0.06021   -0.01115    0.00739   -0.00458
C26   7    0.345917    0.559738    0.260680    11.00000    0.06517    0.08413 =
         0.07102   -0.01527    0.00990   -0.00367
AFIX  43
H26   8    0.375818    0.550185    0.254635    11.00000   -1.20000
AFIX  65
C27   7    0.335175    0.584772    0.302501    11.00000    0.07216    0.08569 =
         0.07683   -0.01893    0.00161   -0.00012
AFIX  43
H27   8    0.357735    0.592330    0.325040    11.00000   -1.20000
AFIX   0
C28   7    0.325481    0.519686    0.184067    11.00000    0.07161    0.07762 =
         0.07155   -0.00409    0.01108    0.00112
HKLF    4


REM  shelxt_a.res in Pnma
REM wR2 = 0.2112, GooF = S = 1.154, Restrained GooF = 1.167 for all data
REM R1 = 0.0621 for 16565 Fo > 4sig(Fo) and 0.0802 for all 22615 data
REM 673 parameters refined using 464 restraints

END

WGHT      0.1350     11.3335

REM Highest difference peak  4.928,  deepest hole -2.408,  1-sigma level  0.199
Q1    1   0.1659  0.5257  0.5716  11.00000  0.05    4.93
Q2    1   0.3627  0.5310  0.4442  11.00000  0.05    2.97
Q3    1   0.2711  0.7500  0.5325  10.50000  0.05    2.09
Q4    1   0.1880  0.6333  0.5646  11.00000  0.05    1.72
Q5    1   0.2101  0.6392  0.6761  11.00000  0.05    1.57
Q6    1   0.2129  0.5220  0.4186  11.00000  0.05    1.45
Q7    1   0.1248  0.4972  0.4373  11.00000  0.05    1.30
Q8    1   0.3845  0.6187  0.5651  11.00000  0.05    1.27
Q9    1   0.2911  0.6198  0.3824  11.00000  0.05    1.23
Q10   1   0.3920  0.6748  0.5406  11.00000  0.05    1.23
Q11   1   0.1441  0.5687  0.5926  11.00000  0.05    1.20
Q12   1   0.1084  0.6678  0.4895  11.00000  0.05    1.12
Q13   1   0.1857  0.5733  0.4006  11.00000  0.05    1.08
Q14   1  -0.0777  0.5331  0.3968  11.00000  0.05    1.07
Q15   1   0.3134  0.5273  0.6024  11.00000  0.05    1.03
Q16   1   0.3377  0.5702  0.4534  11.00000  0.05    1.02
Q17   1  -0.0523  0.4818  0.4040  11.00000  0.05    1.00
Q18   1   0.1681  0.5469  0.3017  11.00000  0.05    1.00
Q19   1   0.3597  0.5382  0.1601  11.00000  0.05    1.00
Q20   1   0.1864  0.4844  0.3986  11.00000  0.05    0.98
Q21   1   0.1491  0.4423  0.4973  11.00000  0.05    0.98
Q22   1   0.1081  0.5551  0.3409  11.00000  0.05    0.90
Q23   1   0.1577  0.5227  0.6127  11.00000  0.05    0.89
Q24   1   0.4917  0.5277  0.5508  11.00000  0.05    0.88
Q25   1   0.1456  0.4941  0.5931  11.00000  0.05    0.84
Q26   1   0.1422  0.5978  0.3342  11.00000  0.05    0.82
Q27   1   0.4678  0.5889  0.5058  11.00000  0.05    0.80
Q28   1   0.2015  0.6577  0.3896  11.00000  0.05    0.76
Q29   1   0.1228  0.5532  0.3007  11.00000  0.05    0.74
Q30   1   0.2657  0.4988  0.1584  11.00000  0.05    0.73
Q31   1   0.1469  0.4804  0.3218  11.00000  0.05    0.73
Q32   1   0.2185  0.5150  0.3772  11.00000  0.05    0.73
Q33   1   0.4899  0.6262  0.5407  11.00000  0.05    0.72
Q34   1   0.1563  0.5422  0.3689  11.00000  0.05    0.72
Q35   1  -0.0993  0.5096  0.5303  11.00000  0.05    0.71
Q36   1   0.2251  0.7500  0.5809  10.50000  0.05    0.70
Q37   1   0.3567  0.5005  0.5528  11.00000  0.05    0.70
Q38   1   0.2116  0.5275  0.3676  11.00000  0.05    0.70
Q39   1   0.3218  0.5398  0.1624  11.00000  0.05    0.68
Q40   1   0.4508  0.5534  0.5529  11.00000  0.05    0.68
Q41   1   0.1410  0.6229  0.4635  11.00000  0.05    0.68
Q42   1   0.5125  0.5692  0.5021  11.00000  0.05    0.68
Q43   1   0.1492  0.6487  0.4487  11.00000  0.05    0.67
Q44   1   0.1530  0.4382  0.3471  11.00000  0.05    0.67
Q45   1   0.1564  0.5533  0.4227  11.00000  0.05    0.67
Q46   1   0.2405  0.7500  0.4591  10.50000  0.05    0.66
Q47   1   0.1857  0.6563  0.6261  11.00000  0.05    0.66
Q48   1   0.4552  0.5752  0.5872  11.00000  0.05    0.65
Q49   1   0.5730  0.4814  0.5536  11.00000  0.05    0.65
Q50   1   0.1613  0.5431  0.8836  11.00000  0.05    0.65
;
_shelx_res_checksum    7194

_shelx_hkl_file
;
   0   0   4 0.82344 0.41668   0
   0   0   5-0.43578 0.52491   0
   0   0   6 197.398 9.41731   0
   0   0   7 0.46307  0.8079   0
   0   0  -8 257.384  11.986   0
   0   0   8 244.614 11.9467   0
   0   0  -9-1.20038 1.16135   0
   0   0   9-0.76122 1.02472   0
   0   0 -10 289.486 12.9366   0
   0   0  10 252.423 12.8686   0
   0   0 -11-1.38896 1.49506   0
   0   0  11-0.89704  1.3118   0
   0   0 -12 4.72374 1.55222   0
   0   0 -12 6.35261 1.27436   0
   0   0  12 5.49985 1.35101   0
   0   0 -13-4.06216 1.82654   0
   0   0  13-0.18075 1.41747   0
   0   0 -13 0.38053  1.2938   0
   0   0 -14 238.765 8.95924   0
   0   0  14 197.792 8.76098   0
   0   0 -14 200.502 8.70434   0
   0   0  15-0.72105 1.62939   0
   0   0 -15-0.84279  1.4421   0
   0   0 -15-1.25481 2.06014   0
   0   0 -16 93.2136 4.94849   0
   0   0  16 95.8596  5.0599   0
   0   0 -17 0.57965 1.51814   0
   0   0  17 0.40484 1.74816   0
   0   0 -18 9.12348 1.68616   0
   0   0  18 9.44249 1.95048   0
   0   0  19 0.79421 6.77787   0
   0   0 -19 -0.0361 1.63355   0
   0   0  19-0.47833 1.98553   0
   0   0  20 256.781 17.6613   0
   0   0 -20 249.724 12.5335   0
   0   0  20  269.52 12.6586   0
   0   0  21-4.00422   7.593   0
   0   0 -21-3.30591 1.89162   0
   0   0  21-1.10492 2.34243   0
   0   0 -22 501.102 24.8483   0
   0   0  22 523.633  24.962   0
   0   0  23-1.01152 2.28239   0
   0   0  23 4.34865 6.23336   0
   0   0 -23 2.28239 1.81554   0
   0   0  24 4.99096 2.34165   0
   0   0 -24 1.08536 1.86306   0
   0   0  25-0.92058 2.40701   0
   0   0  25-8.22607 5.54035   0
   0   0 -25 -2.8124 1.97628   0
   0   0  26 322.835  16.705   0
   0   0 -26 333.299 16.5298   0
   0   0  27-0.71704 5.00279   0
   0   0  27-1.37639  2.7775   0
   0   0  28 125.982 8.32557   0
   0   0  29 3.10933 4.16184   0
   0   0  30 26.5821 4.63918   0
   0   0  31 1.13476 4.09295   0
   0   0  32-1.56749 4.09247   0
   0   0 -34 21.6314 3.51633   0
   0   0 -35-0.23711 3.11203   0
   0   0 -36 2.13341 3.17089   0
   0   0 -37-2.88859  3.1335   0
   0   1   4 1.58704 0.85303   0
   0  -1   4 0.18846   0.367   0
   0   1   4-0.02976 0.47611   0
   0   1   5 8.81263 0.80205   0
   0  -1   5 10.0702 0.69313   0
   0   1   5 4.40632 1.73282   0
   0   1   6 0.05928 0.74096   0
   0   1   6-0.44457 2.41058   0
   0  -1   6 0.18771 0.60264   0
   0   1   7  1.1228 0.90612   0
   0  -1   7 1.63496 0.71899   0
   0   1  -7 0.99477 0.64019   0
   0   1   8 2.22579 0.96091   0
   0  -1   8-0.40202 0.79422   0
   0   1  -8 0.33338 0.71578   0
   0  -1  -8 0.89228  0.9315   0
   0   1   9  31.551 1.87315   0
   0  -1  -9 27.9022 1.83413   0
   0  -1   9 26.5949 1.72681   0
   0   1  -9 29.5607 1.67803   0
   0   1  10 0.19403 1.21271   0
   0  -1 -10 0.18433 1.11569   0
   0  -1  10 0.29105 1.03808   0
   0   1 -10 0.19403 0.90226   0
   0   1  11 581.507 27.3074   0
   0  -1 -11 583.947 27.2978   0
   0  -1  11 592.731 27.2592   0
   0   1 -11 550.005 27.2206   0
   0   1 -12 0.20115 1.08238   0
   0  -1 -12 -0.2682 1.31226   0
   0   1  12-0.82376 1.40805   0
   0   1  12-0.32567 4.33908   0
   0  -1  12-0.24904 1.24521   0
   0   1 -13 28.1693 1.91156   0
   0  -1 -13 32.5345 2.19686   0
   0   1  13 29.3581  2.2349   0
   0   1  13 15.2354 6.08655   0
   0  -1  13 28.9016 2.00666   0
   0   1 -14 1.02872 1.25522   0
   0  -1 -14-0.16044 1.66104   0
   0   1  14 0.96265 1.64217   0
   0  -1  14 1.51004 1.41566   0
   0   1 -15 126.856 6.60913   0
   0  -1 -15 131.462 6.74019   0
   0  -1 -15  150.11 6.87125   0
   0   1  15 127.296 6.81508   0
   0   1  15 146.272 10.7469   0
   0  -1  15 137.294 6.72147   0
   0  -1 -16  1.5964 1.63352   0
   0   1 -16 1.76346 1.35508   0
   0  -1 -16 0.51048 1.97693   0
   0   1  16 2.38532 1.82843   0
   0  -1  16 1.51287  1.5964   0
   0   1 -17 15.5263 1.66485   0
   0  -1 -17 18.8652 1.98678   0
   0  -1 -17 19.2699  2.3547   0
   0   1  17 17.3291 6.42944   0
   0  -1  17  15.186 1.94079   0
   0   1  17 13.8339 2.08796   0
   0  -1  18 0.49203 2.30525   0
   0   1  18 4.22781 5.59456   0
   0  -1 -18 1.51253  2.1868   0
   0  -1 -18 0.31891 1.69477   0
   0   1 -18 0.16401 1.45786   0
   0   1  18 0.03645   1.877   0
   0  -1  18 1.39408 1.73121   0
   0   1  19 17.0976 2.31878   0
   0  -1  19 19.6059 2.14735   0
   0  -1 -19   28.89 2.67065   0
   0   1  19 22.2314 5.79243   0
   0   1 -19 19.6239 1.89472   0
   0  -1 -19 18.1081 2.10224   0
   0   1  20 7.01961 5.72465   0
   0   1  20-1.22352 2.19698   0
   0  -1  20 1.87547 1.96478   0
   0   1 -20 1.90226 1.60755   0
   0  -1 -20 0.03572 1.85761   0
   0  -1  21 223.147 11.0549   0
   0   1  21 231.834 11.1521   0
   0   1 -21 219.842 10.9135   0
   0  -1 -21 204.184 11.0107   0
   0   1  22 1.38979 5.13959   0
   0   1  22 0.64682 2.40372   0
   0  -1  22-3.45261 2.28135   0
   0   1 -22  3.7498 1.73942   0
   0  -1 -22-0.53319 1.95794   0
   0  -1 -23  114.27 5.79084   0
   0   1  23 101.772 5.92913   0
   0  -1  23 77.0442 11.7805   0
   0  -1  23 105.679 5.85999   0
   0   1 -23 102.135 5.62663   0
   0   1  24 0.17942 2.37519   0
   0   1  24-1.97363 4.60513   0
   0  -1  24 0.44428 2.28975   0
   0   1 -24-0.15379 1.77712   0
   0   1  25 7.26977 2.54147   0
   0   1 -25 9.19487 1.95887   0
   0  -1  25 11.2297 2.49925   0
   0   1  25 3.75732 4.46656   0
   0   1 -26-1.67674 1.95202   0
   0  -1  26-1.45984 2.48591   0
   0   1  26-1.20959 4.34616   0
   0   1 -27 6.55881 2.10937   0
   0  -1  27 6.36106 6.78953   0
   0   1  27 9.74758  4.7296   0
   0  -1  27  7.9678 2.52959   0
   0  -1  28-3.45794 5.67102   0
   0   1  28-2.41649 4.10071   0
   0   1 -28-3.49862 2.02595   0
   0  -1  28  -0.358 2.46531   0
   0  -1  29-1.70288 4.90782   0
   0   1  29  4.4821 4.08851   0
   0   1 -29-1.10044 1.95188   0
   0  -1  29 0.89963 2.48202   0
   0   1 -30 3.89279 1.95036   0
   0  -1  30-1.10203 4.47155   0
   0   1  30  7.5398 4.04342   0
   0   1 -31 6.47829 2.03425   0
   0   1  31  0.6181 4.05285   0
   0  -1  31 1.64305 4.45187   0
   0  -1 -31 1.14231 2.20638   0
   0   1 -32-8.76201 3.13425   0
   0   1  32-4.39259 4.13783   0
   0  -1  32-3.26549 4.23047   0
   0  -1 -32 1.40501 2.17699   0
   0   1 -33 1.42416 3.01587   0
   0  -1 -33 3.77746 2.18575   0
   0   1 -33 7.31882 2.03343   0
   0   1 -34-0.55587  3.1775   0
   0   1 -34 -1.1418 2.04321   0
   0  -1 -34 1.96058 2.25355   0
   0   1 -35 1.68901 3.18542   0
   0  -1 -35 3.08171 3.06689   0
   0  -1 -35 5.24483 2.25202   0
   0  -1 -36 0.62089 3.22864   0
   0   1 -36-1.05917 3.22864   0
   0   1 -37 4.02587 3.22646   0
   0  -1 -37 3.90344 3.17604   0
   0   2  -3 0.35732 0.40695   0
   0   2   4 600.395 27.5773   0
   0   2   4 569.804 27.5376   0
   0   2   5 0.36612 0.75204   0
   0   2   5 0.90046 0.81141   0
   0   2   6 1252.24 58.5624   0
   0   2   6 1225.98 58.6414   0
   0   2   7 0.30502 1.16104   0
   0  -2   7 -0.0492 0.66907   0
   0   2   7-0.11807 1.02329   0
   0  -2   7-0.13775 0.61988   0
   0   2   8 546.708 27.7997   0
   0  -2   8 583.588 27.5352   0
   0   2   8 617.373 27.6332   0
   0   2  -8 564.154 27.4863   0
   0  -2   8 599.212 27.5058   0
   0  -2   9-0.21442  0.6725   0
   0   2   9 0.59453 1.41323   0
   0  -2  -9  0.1267 0.98439   0
   0   2   9 -0.4191 1.18906   0
   0   2  -9-0.26315 0.68225   0
   0  -2   9 0.38986 0.79921   0
   0  -2  10  46.571 2.27767   0
   0   2  10 27.3417 2.96581   0
   0  -2 -10 45.0203 2.51997   0
   0   2  10 50.3995 2.64597   0
   0   2 -10 43.9445 2.29705   0
   0  -2  10 40.7945 2.39397   0
   0  -2  11 0.59725 0.68395   0
   0   2  11 0.61652 1.83029   0
   0  -2 -11  0.0289 1.24267   0
   0   2  11-1.05001  1.4257   0
   0   2 -11 0.31789 0.79955   0
   0  -2  11  0.1734 1.00184   0
   0  -2  12 3.14832 1.10048   0
   0  -2 -12 1.13875 1.24402   0
   0   2  12 3.05263 2.27751   0
   0   2  12 2.66985 1.42583   0
   0   2 -12 1.72248 0.89952   0
   0  -2  12 1.36842 0.70813   0
   0  -2 -13-1.38717 1.34917   0
   0  -2  13-0.36105 1.19715   0
   0  -2  13 0.20903 0.71259   0
   0   2  13  1.6152  1.5582   0
   0   2 -13-0.48456 0.94062   0
   0   2  13 2.11877 2.57482   0
   0  -2 -14 134.918 6.96794   0
   0  -2  14 141.829 6.87366   0
   0   2  14 188.257   8.552   0
   0   2  14 148.213  7.0528   0
   0  -2  14 132.146 6.65679   0
   0   2 -14 143.262 6.76994   0
   0  -2 -15-2.97415 1.69284   0
   0   2  15 0.86045 1.82377   0
   0  -2  15 0.47699  0.6921   0
   0  -2  15-0.75757 1.44031   0
   0   2  15-0.29929 3.13315   0
   0   2 -15 1.63672 1.14103   0
   0  -2 -16 60.7187 3.39387   0
   0  -2  16  60.524 3.21768   0
   0  -2  16 52.1321 2.76331   0
   0   2  16 82.0185 5.24844   0
   0   2  16 60.9691 3.49587   0
   0   2 -16 58.4562 3.06932   0
   0   2 -17 0.52381 1.25899   0
   0   2  17-1.01087 1.91146   0
   0  -2 -17-2.21472 1.93903   0
   0   2  17-4.18132 3.61156   0
   0  -2 -17-0.34002 1.80118   0
   0  -2  17-0.34002  1.6082   0
   0   2 -18 70.7889 3.86899   0
   0   2  18 72.0452 4.28776   0
   0  -2 -18 83.7523 4.26955   0
   0   2  18 85.7096 5.52583   0
   0  -2 -18   68.24 4.16941   0
   0  -2  18 69.1867 4.02375   0
   0   2 -19-0.25241 1.39725   0
   0   2  19 0.04507 2.10039   0
   0  -2 -19 0.47777 1.93813   0
   0  -2  19-1.03667 1.80291   0
   0   2  19-1.47838 3.68695   0
   0   2  20 147.686  7.5043   0
   0   2 -20 137.736 7.13845   0
   0  -2  20 141.475 7.29907   0
   0  -2 -20 139.459 7.39722   0
   0   2  21 1.12132   3.982   0
   0   2  21-1.32439 2.29561   0
   0   2 -21 2.34859 1.50098   0
   0  -2  21-1.72171 1.97776   0
   0  -2 -21 3.99966 2.03956   0
   0   2  22 70.6099 5.34487   0
   0   2  22 51.4662 3.78158   0
   0   2 -22 53.6234 3.27504   0
   0  -2  22 49.5186 3.53705   0
   0  -2 -22 68.1908 3.50211   0
   0   2 -23 0.63042 1.61491   0
   0  -2  23 0.07772  2.1417   0
   0   2  23-1.02767 2.40942   0
   0   2  23 2.99666 3.95524   0
   0   2  24 14.6835 4.08918   0
   0  -2  24 18.5251 2.37326   0
   0   2 -24 14.1627  1.9208   0
   0   2 -25  2.1176 1.72952   0
   0   2  25-4.05804 4.06648   0
   0  -2  25-0.19404 2.19353   0
   0   2 -26 3.49255 1.75878   0
   0   2  26-0.18338   3.976   0
   0  -2  26 2.53397 2.27557   0
   0   2 -27-2.17361 1.86897   0
   0  -2  27-2.12421 2.37121   0
   0   2  27 3.81205 4.00965   0
   0   2  28 0.08943  3.9919   0
   0  -2  28 3.45531 7.07323   0
   0   2 -28 8.16267 1.95124   0
   0  -2  28 7.76429 2.42279   0
   0  -2 -28 9.67488  2.2927   0
   0  -2  29 1.41266 2.38386   0
   0   2 -29-1.44476  1.9424   0
   0  -2 -29 1.03541 2.22333   0
   0   2  29-0.99528 4.04533   0
   0  -2  30 7.40753 2.52727   0
   0   2 -30 3.32744 2.05192   0
   0   2  30 3.34329 3.96124   0
   0  -2  30 1.32306 5.41106   0
   0  -2 -30 7.09063  2.2896   0
   0  -2 -31-2.51753 2.27516   0
   0   2  31 1.00076 4.08121   0
   0  -2  31 7.64641 4.98815   0
   0   2 -31-0.07818 2.95536   0
   0   2 -31 0.66457 1.98588   0
   0  -2 -32 2.93919 2.28346   0
   0   2  32-0.09257 4.05778   0
   0  -2  32-0.10029  4.7135   0
   0   2 -32-5.10694 3.02405   0
   0   2 -32 3.84949 2.00575   0
   0   2 -33 3.87379 3.07468   0
   0  -2 -33-1.95592 2.32884   0
   0   2 -33 1.55256 2.00158   0
   0   2 -34  3.0177 3.07024   0
   0  -2 -34-2.89008 2.34209   0
   0   2 -35-2.48001 3.22771   0
   0  -2 -35-0.28872 2.30234   0
   0   2 -36 12.6798 3.41632   0
   0  -2 -36 7.37284 3.19003   0
   0   2 -37-4.02329 3.36834   0
   0  -2 -37-5.72905 3.21719   0
   0  -3   0-0.04966 0.39727   0
   0  -3   1 9.51287 0.44685   0
   0   3  -1-0.36741 0.32769   0
   0   3  -2-0.46646 0.39698   0
   0  -3   2 0.00992 0.38706   0
   0  -3  -2  0.6054 0.45653   0
   0   3   2-0.59548 0.45653   0
   0   3  -3 33.6133  1.7352   0
   0  -3  -3 31.1047 1.67571   0
   0   3  -3 34.6247 1.71537   0
   0   3   3  29.895 1.75503   0
   0   3  -4 0.43569 0.57432   0
   0  -3  -4-0.16833   0.505   0
   0   3  -4 0.16833 0.69314   0
   0   3   4 0.92089 0.73275   0
   0   3   5 149.354 7.05703   0
   0  -3  -5 142.228 6.89889   0
   0   3   6 1.16349 1.20294   0
   0   3   6 0.40426 0.58175   0
   0  -3  -6 0.57189 0.56203   0
   0   3   7 179.025 8.52639   0
   0  -3   7 182.905 8.32993   0
   0   3   7 174.241 8.26117   0
   0  -3  -7 161.147 8.28082   0
   0   3   7 179.624 8.43799   0
   0  -3   8-0.24449 0.81169   0
   0   3   8 0.67478 0.58676   0
   0   3   8 0.21515 1.25176   0
   0   3   8-0.91926 1.13441   0
   0   3   9 403.532 21.2221   0
   0   3   9 452.291 21.1346   0
   0  -3  -9 420.745 21.0762   0
   0  -3   9 462.129 20.9983   0
   0   3   9 448.156   20.94   0
   0   3  10-0.04838 1.46115   0
   0   3  10-0.06774 0.60962   0
   0  -3  10-1.05473 0.87088   0
   0   3  10 0.17418 1.41276   0
   0   3 -10 0.80315 0.61929   0
   0  -3 -10-0.24191 1.20956   0
   0  -3  10 0.47415  0.8612   0
   0   3  11 159.027 10.5601   0
   0   3 -11 213.838 10.2235   0
   0  -3  11 224.099 10.2812   0
   0  -3 -11 217.877 10.3966   0
   0   3  11 223.869 10.1946   0
   0   3  11 214.982 10.4928   0
   0  -3  11 208.913 10.3004   0
   0   3 -12 0.26751 0.76433   0
   0  -3  12 0.07643 0.86942   0
   0  -3  12 0.59235 0.97452   0
   0   3  12 0.56369 1.58598   0
   0   3  12 2.04457 1.60509   0
   0  -3 -12-0.27707 1.34713   0
   0   3 -13 36.5597 1.93518   0
   0  -3  13 34.7574 1.95415   0
   0   3  13 33.8182 2.55178   0
   0   3  13 15.5099 2.42846   0
   0  -3 -13 38.3716 2.32411   0
   0  -3  13 37.5843 2.07747   0
   0   3 -14 0.21652 0.90376   0
   0  -3  14 0.89434 1.24267   0
   0  -3  14 0.41422 0.88493   0
   0   3  14 2.85249 2.17467   0
   0   3  14 1.17677 1.76044   0
   0  -3 -14 0.21652 1.53451   0
   0   3 -15  2.8575 1.02721   0
   0  -3 -15 1.16728 1.63419   0
   0  -3  15  1.5875 0.88713   0
   0   3  15-1.06456  2.1011   0
   0   3  15 1.30735 1.91434   0
   0  -3  15 3.53919 1.34471   0
   0   3 -16-0.76847 1.10179   0
   0  -3 -16 1.25919 1.77767   0
   0  -3  16 -0.3148 0.90735   0
   0   3  16 0.66663 2.31468   0
   0   3  16-0.48145 1.93507   0
   0  -3  16-0.17592 1.41658   0
   0  -3  17 144.823 7.25812   0
   0   3  17 143.547 8.16653   0
   0  -3  17 155.357 7.51504   0
   0   3  17 160.248 7.75362   0
   0   3 -17  151.98 7.38658   0
   0  -3 -17 165.202 7.65268   0
   0   3  18 0.64539 2.67246   0
   0  -3  18 0.02727 1.56348   0
   0  -3 -18-1.66347 1.92708   0
   0   3 -18-0.24543 1.25442   0
   0  -3  18 -0.6363 0.78174   0
   0   3  18-0.39087 2.13615   0
   0   3  19 5.17577 2.89843   0
   0   3  19 2.80842 2.23233   0
   0  -3  19 3.69955 1.68325   0
   0  -3 -19 9.65844  2.0253   0
   0   3 -19 4.52768  1.3142   0
   0   3  20 1.19397 3.19876   0
   0   3  20-0.32077 2.28992   0
   0  -3  20-1.10486 1.80877   0
   0   3 -20 0.73955 1.35435   0
   0   3  21 20.3666 3.63249   0
   0  -3  21 18.8501 2.20418   0
   0   3 -21 22.3945 1.85151   0
   0  -3  22-0.66281 1.90995   0
   0   3 -22 1.13376 1.43028   0
   0   3  22 2.45067 3.44489   0
   0   3  23 15.4543 3.57897   0
   0  -3  23 11.2285 2.18188   0
   0  -3 -23 13.4535 2.61308   0
   0   3 -23 9.04661 1.67306   0
   0  -3 -24 6.49633 2.60876   0
   0   3  24 3.75969 3.69148   0
   0   3 -24-1.08272 1.60277   0
   0  -3  24 0.90369 2.05461   0
   0  -3 -25 6.46234  2.7467   0
   0   3  25  3.0753 3.68193   0
   0  -3  25 1.46603  2.1485   0
   0   3 -25 2.81411 1.65139   0
   0   3  26-1.64826  3.8959   0
   0  -3 -26 1.37355 2.24763   0
   0   3 -26  1.0489 1.71486   0
   0  -3  26  1.4235 2.23098   0
   0  -3 -27 3.33023 2.36816   0
   0   3  27 11.0679  4.1525   0
   0   3 -27 3.19044  1.8419   0
   0  -3  27 4.43208 2.29415   0
   0  -3 -28 0.81199 2.28981   0
   0   3  28 0.65771  3.9219   0
   0  -3  28 7.46217 7.94124   0
   0   3 -28-2.15989 1.81885   0
   0  -3  28-2.22485 2.33041   0
   0   3 -29  3.3028 2.90999   0
   0  -3 -29 0.98603 2.30074   0
   0  -3  29 1.01008 6.78998   0
   0   3  29  5.0504 3.89602   0
   0   3 -29 1.93999 1.86785   0
   0  -3  29 2.10834  2.3809   0
   0  -3  30-1.82787 2.36594   0
   0  -3 -30 2.09691 2.37386   0
   0  -3  30 0.43521 7.08992   0
   0   3  30-1.25023 3.93269   0
   0   3 -30-0.84667 1.88326   0
   0   3 -30-2.23142 2.97523   0
   0  -3 -31  0.0859 2.38177   0
   0   3 -31 3.14706 2.99869   0
   0  -3  31 0.96833 6.28632   0
   0   3  31 0.09371 4.02949   0
   0  -3  31 0.55444 2.45986   0
   0   3  32-1.49484 4.11467   0
   0  -3  32-4.78504 5.60181   0
   0   3 -32 4.90062 3.11297   0
   0  -3 -32-0.80907 2.36555   0
   0   3 -33 6.37796  3.2764   0
   0  -3 -33 5.60257 2.41739   0
   0   3 -34 0.58486 3.15675   0
   0  -3 -34-0.89229 2.41443   0
   0   3 -35 24.5064 3.71219   0
   0  -3 -35 21.5337 2.86179   0
   0   3 -36 3.40532 3.34698   0
   0   3 -37 10.6119 3.54449   0
   0  -4   0 514.589 24.6455   0
   0   4   0 528.553 24.6653   0
   0   4   1 0.50571 0.63461   0
   0   4  -1 0.72386 0.63461   0
   0  -4  -1 0.44621 0.51562   0
   0  -4   1 0.67428 0.46604   0
   0   4  -1 0.76352  0.5652   0
   0   4   2 2.70548 0.72344   0
   0  -4   2 2.21988 0.49551   0
   0  -4  -2 2.59646  0.6838   0
   0   4  -2 3.09197 0.71353   0
   0   4  -2 2.58655 0.66398   0
   0  -4   3-0.41582 0.56433   0
   0   4  -3-0.35642 0.70293   0
   0   4   3 0.42572 0.80194   0
   0   4  -3  0.0891 0.71283   0
   0  -4  -3 0.23761 0.63363   0
   0   4   4 3.88532  0.9392   0
   0   4  -4  6.6436 0.86011   0
   0  -4  -4 5.61542 0.75136   0
   0   4  -4 5.54622 0.89965   0
   0   4  -5 0.38482 0.83871   0
   0   4  -5 0.32562 0.94725   0
   0   4   5 0.96698 1.04592   0
   0  -4  -5 0.07894 0.68084   0
   0   4   6 29.2296 1.70203   0
   0   4  -6  31.276 1.92831   0
   0  -4  -6 30.2921 1.70203   0
   0   4   6 31.1382 2.04637   0
   0  -4  -7-0.40181 0.73502   0
   0   4   7 0.62722 1.19564   0
   0   4   7-0.27441 0.74482   0
   0  -4   7 0.18621 0.91143   0
   0  -4  -8 474.546 22.5775   0
   0  -4   8 467.394 22.6262   0
   0   4   8 471.307 22.5677   0
   0   4   8 528.541 22.8799   0
   0   4   9-0.07767 0.83491   0
   0  -4   9-1.59215  1.0582   0
   0  -4  -9-0.62133 1.37857   0
   0   4   9-0.33979 1.60186   0
   0  -4  10 779.709 36.1369   0
   0   4  10 750.996 36.0789   0
   0   4  10 755.418 36.4265   0
   0  -4 -10 777.179 36.2238   0
   0   4  11-0.07677 0.76768   0
   0  -4 -11 0.08636 1.33384   0
   0   4  11-0.40303 1.70808   0
   0  -4  11-2.09192 1.03636   0
   0   4  12  8.9799 1.94469   0
   0   4  12 11.5919 0.97235   0
   0  -4  12 11.6777  1.2202   0
   0  -4  12 11.4298 1.14394   0
   0  -4 -12  11.039 1.53478   0
   0   4 -12 9.22775 0.86748   0
   0   4  13-0.29342 1.61856   0
   0   4  13 0.05679 0.73829   0
   0  -4  13-0.64364 1.04118   0
   0  -4  13-0.66257 1.05064   0
   0  -4 -13-0.17984 1.38193   0
   0   4 -13 0.61524 0.71936   0
   0  -4  14 178.168 9.01786   0
   0  -4  14 188.229 9.00846   0
   0  -4 -14 193.499 9.19633   0
   0   4 -14  206.03 8.94271   0
   0   4  15-1.02499  1.8543   0
   0  -4 -15 0.32613 1.63998   0
   0  -4  15 -0.8759 1.24862   0
   0   4 -15-0.27954 0.91317   0
   0  -4  15-1.37908  1.0809   0
   0  -4 -16 79.2151 4.20374   0
   0  -4  16 70.8723 3.98201   0
   0   4 -16 83.4835 3.82494   0
   0  -4  16 80.1483 3.84342   0
   0  -4  17 0.33879 1.46505   0
   0   4 -17-1.20867 1.09879   0
   0  -4  17-0.98891 1.07132   0
   0   4  17-0.97976 2.25252   0
   0  -4  18 6.17745 1.67816   0
   0   4 -18 5.43362 1.26996   0
   0  -4  18 6.25909 1.09761   0
   0   4  18 4.97099 2.62156   0
   0  -4  19 -1.5271 1.61693   0
   0   4 -19 -2.0571 1.25761   0
   0   4  19-1.06897 2.70387   0
   0  -4  19-0.52999 0.95219   0
   0  -4  20 222.591 8.91005   0
   0   4 -20 237.699 8.76778   0
   0  -4  21-0.80073 1.78624   0
   0   4 -21-1.07351 1.40788   0
   0   4  22  62.209 5.05715   0
   0  -4  22 62.2786 3.91689   0
   0  -4 -22 69.6511 4.18672   0
   0   4 -22  71.949 3.68188   0
   0   4  23-2.31541 3.25363   0
   0   4 -23-2.41009 1.54935   0
   0  -4 -23-1.61821 2.42731   0
   0  -4  23 1.35998 1.89365   0
   0  -4  24 38.8364 3.09738   0
   0  -4 -24 39.2533 3.41222   0
   0   4  24 44.8269 4.53545   0
   0  -4 -24 45.9757 3.53986   0
   0   4 -24 52.2555 2.83359   0
   0   4  25-0.67279  3.7508   0
   0  -4 -25 0.74848 2.43045   0
   0  -4 -25 3.00232 2.54819   0
   0   4 -25 0.46254  1.6231   0
   0  -4  25 2.39681 2.05201   0
   0  -4 -26 3.98852 2.60916   0
   0  -4  26 2.26016 2.09397   0
   0  -4 -26 0.54011 2.36818   0
   0   4 -26 2.67563 1.70343   0
   0  -4  26-1.87793 3.71431   0
   0   4  26 2.34326 3.90543   0
   0  -4 -27 3.53765 2.39674   0
   0   4 -27-0.46786 2.79072   0
   0  -4  27-0.56635 2.21616   0
   0  -4 -27 1.95351 2.69223   0
   0   4  27-2.88922  3.7921   0
   0  -4  28 22.3957 2.59378   0
   0   4 -28 18.4969 3.21791   0
   0   4  28 26.7159 4.27163   0
   0  -4 -28 22.1282 2.80452   0
   0  -4 -29-3.47314 2.37678   0
   0  -4  29 0.39213 2.30476   0
   0   4  29 6.36209  3.9453   0
   0   4 -29-1.68855 2.96097   0
   0  -4 -30 0.42657 2.47251   0
   0  -4  30-5.96405 7.51234   0
   0  -4  30 3.81541 2.33822   0
   0   4  30 0.71885 4.13139   0
   0   4 -30 2.12494 3.02547   0
   0  -4 -31 2.30764 2.43238   0
   0  -4  31 3.46146 7.80387   0
   0  -4  31 -2.3856 2.40899   0
   0   4  31-4.52173 4.18649   0
   0   4 -31-0.57691 3.11843   0
   0  -4 -32  4.6926 2.60786   0
   0  -4  32 6.48502 2.50016   0
   0   4  32 7.03121 4.35412   0
   0   4 -32  9.1775 3.28482   0
   0  -4  32 9.15442 6.91582   0
   0  -4 -33 0.04554 2.55772   0
   0   4 -33 0.34153 3.21802   0
   0  -4 -34 26.6215 3.08438   0
   0   4 -34 26.5616 3.85548   0
   0  -4 -35-0.25842 2.55463   0
   0   4 -35 0.34702 3.44802   0
   0   4 -36 25.5338 3.95348   0
   0  -5   0-0.53452 0.70279   0
   0   5   0 0.07919 0.78198   0
   0   5   1 71.8186 3.81013   0
   0   5  -1 74.6094 3.82003   0
   0  -5  -1 76.0938 3.76065   0
   0  -5   1 74.7479 3.78044   0
   0  -5   1 79.0826 3.74086   0
   0  -5   2 0.38572 0.63299   0
   0  -5  -2-0.54397 0.90992   0
   0   5  -2-0.91981 0.87035   0
   0   5  -2-0.10879  0.8209   0
   0   5   2-0.08901  0.9297   0
   0   5   3 47.5229 2.57868   0
   0  -5   3 44.1538 2.40084   0
   0   5  -3 46.6929  2.5194   0
   0   5  -3 47.1869 2.54904   0
   0  -5  -3 48.1749 2.48976   0
   0   5  -4 0.31568 0.91744   0
   0   5   4 2.18016 1.10488   0
   0   5  -4 0.14797 0.97663   0
   0  -5  -4 0.70041 0.88785   0
   0   5   5 10.7367 1.34824   0
   0   5  -5 11.5339 1.20062   0
   0   5  -5 11.7405 1.32856   0
   0  -5  -5  10.412 1.08253   0
   0   5   6 0.24522 1.20651   0
   0   5  -6-0.22561 0.99071   0
   0  -5  -6 0.03924 0.89262   0
   0   5  -6 0.39236 1.07899   0
   0   5   6-0.24522 0.80434   0
   0  -5  -7 300.261 14.2465   0
   0   5   7 298.688 14.4126   0
   0   5  -7 305.684 14.4126   0
   0   5   7 292.268 14.2465   0
   0  -5   7 301.844 14.3051   0
   0   5   8-1.29384 1.67324   0
   0  -5  -8-0.92417 0.99227   0
   0   5  -8-2.66551 1.50786   0
   0  -5   8-1.64406 1.29384   0
   0   5   8-2.04291  1.0701   0
   0   5   9 3081.72 138.751   0
   0  -5  -9 2939.66  138.48   0
   0   5  -9 2906.41 138.693   0
   0  -5   9 2954.08 138.547   0
   0   5   9 2896.24 138.489   0
   0   5  10  -1.598 1.01078   0
   0  -5  10-2.00231  1.2707   0
   0  -5 -10-1.26107 1.33808   0
   0   5  10-1.01078 1.80015   0
   0  -5 -10-1.79053 1.61725   0
   0   5  11 877.253 41.8423   0
   0  -5 -11 865.054 41.9858   0
   0  -5  11 897.443 41.9189   0
   0   5  11 937.371 42.3016   0
   0   5  12-0.31368 2.11975   0
   0   5  12 0.16159 0.93155   0
   0  -5  12-0.11407 1.15968   0
   0  -5 -12-0.09506 1.44485   0
   0  -5 -13 67.8252 3.76597   0
   0   5  13 70.4208 3.43562   0
   0  -5  13 62.3037 3.49225   0
   0  -5  13 69.4675 3.59608   0
   0   5  13 69.4675 4.32284   0
   0  -5 -14-0.71192 1.62992   0
   0  -5  14 -0.4028 1.09598   0
   0   5  14-0.82433 2.05145   0
   0  -5  14-0.04684 1.19902   0
   0  -5 -15 186.878 8.54896   0
   0  -5  15 177.698 8.34453   0
   0   5  15 146.345 8.83702   0
   0  -5  15 165.487 8.36311   0
   0  -5  16 0.04607 1.23465   0
   0   5  16-1.75983 2.18367   0
   0  -5  16-0.78317 1.28072   0
   0  -5  17 706.172 30.5098   0
   0  -5  17 692.976  30.528   0
   0  -5  18 0.23522 1.18516   0
   0  -5  18-0.33474 1.42944   0
   0   5  18 0.58806 2.23462   0
   0  -5  19 1.95316  1.6127   0
   0   5  19 1.79189 2.34737   0
   0  -5  19 1.93524 1.13785   0
   0  -5  20-0.21286  1.6763   0
   0   5  20-2.03994 2.69627   0
   0  -5  20 0.70954 1.08206   0
   0  -5  21 28.4107 2.28198   0
   0   5  21  24.031 3.40542   0
   0  -5  21 24.3558 1.81681   0
   0  -5 -21 30.4557 2.72083   0
   0  -5  22-0.02605 1.73649   0
   0  -5 -22 -1.5802 2.11852   0
   0   5  22-0.28652 3.05622   0
   0  -5 -22 1.38051 2.37031   0
   0  -5  23 42.1244 2.86783   0
   0  -5 -23 40.4587 3.20269   0
   0   5  23 36.0282 4.13002   0
   0  -5 -23 45.7393 3.48604   0
   0  -5 -24 -1.8081 2.56359   0
   0   5 -24 3.70957 2.85221   0
   0  -5  24-0.57723 1.94392   0
   0   5  24-2.39382 3.37002   0
   0  -5 -24-3.74352 2.41928   0
   0   5 -25 22.8037 3.28045   0
   0  -5 -25 23.8021 2.94485   0
   0  -5  25 26.9232 2.48341   0
   0   5  25 28.7773 4.25367   0
   0  -5 -25 24.5153  2.9029   0
   0   5 -26 0.54714 2.79374   0
   0  -5 -26 7.62684 2.65281   0
   0  -5  26 1.03625 2.02277   0
   0   5  26 0.43108 3.80513   0
   0   5 -27 6.48578  2.9317   0
   0  -5 -27 13.1026 2.64508   0
   0  -5  27 11.3665 2.29295   0
   0   5  27 14.3637 4.11912   0
   0  -5 -27 9.88426 2.73516   0
   0   5 -28 2.11077 3.00036   0
   0  -5 -28-2.28869 2.68496   0
   0  -5 -28 0.67933 2.53939   0
   0  -5  28-1.46379 2.19973   0
   0   5  28 -4.4965 4.05979   0
   0  -5  29 20.9842 2.59508   0
   0   5  29 29.6398   4.751   0
   0   5 -29  18.485  3.3776   0
   0  -5 -29 22.4854 2.90649   0
   0  -5  30 0.11823 2.30161   0
   0  -5 -30-0.66211 2.60901   0
   0   5 -30 -3.8544 3.04253   0
   0   5  30 2.44348 4.31945   0
   0  -5  31 32.8447 3.05732   0
   0  -5 -31 38.0336 3.33737   0
   0   5 -31 29.0406 3.94417   0
   0   5  31 40.0252 5.39114   0
   0  -5  32-0.97494 2.38745   0
   0   5  32 4.72883 4.95146   0
   0  -5 -32 -0.5911 2.60239   0
   0   5 -32 0.17656 3.23188   0
   0  -5 -33 7.89219 2.75697   0
   0   5 -33 15.1557 3.59011   0
   0  -5 -34-3.98215 2.74193   0
   0   5 -34-4.30341 3.60859   0
   0  -5 -35 7.89184 2.91062   0
   0   5 -35 10.7951 3.70644   0
   0  -5 -36-0.53046 2.66685   0
   0   5 -36-3.21185 3.58245   0
   0  -6   0 2133.51 98.7312   0
   0   6   0 2069.62 98.7805   0
   0  -6   0 2075.88 98.7608   0
   0  -6   1 0.53303   0.918   0
   0  -6  -1 0.26652 0.86865   0
   0  -6   1 0.28626  0.8489   0
   0   6   1 0.92787 1.03645   0
   0   6  -1 0.55277 1.03645   0
   0  -6  -2 1633.50  78.294   0
   0  -6   2 1727.12 78.2446   0
   0   6  -2 1627.42 78.3137   0
   0  -6   2 1627.18 78.3038   0
   0   6   3 0.10837 1.24138   0
   0  -6   3 0.78818 0.76847   0
   0   6  -3-0.07882 1.02463   0
   0  -6  -3-0.06897 1.10345   0
   0   6  -3 0.44335 1.12315   0
   0   6  -4 827.866  38.196   0
   0  -6   4 812.784 38.0977   0
   0   6   4 787.428  38.196   0
   0   6  -4 739.096 38.0781   0
   0  -6  -4  851.01 38.1567   0
   0   6  -4 858.452 38.1862   0
   0   6  -5-0.27455 1.13742   0
   0   6  -5  0.1863 0.96093   0
   0   6  -5 0.07844 1.11781   0
   0  -6  -5-0.57852 1.03937   0
   0   6   5-0.44124 1.23548   0
   0   6  -6 707.725 33.8846   0
   0   6  -6 738.844 33.8259   0
   0   6  -6 691.667 33.7868   0
   0   6   6 713.579 33.7771   0
   0  -6  -6 723.411 33.7771   0
   0   6   6 705.673 33.8846   0
   0   6   7-2.03483 1.14885   0
   0  -6   7-1.94721 1.33384   0
   0   6  -7-1.80117 1.46041   0
   0  -6  -7-1.15859  1.0807   0
   0   6   7-0.73994 1.54803   0
   0   6   8 2615.73 124.607   0
   0  -6   8 2787.03 124.675   0
   0   6   8 2664.58 124.801   0
   0  -6  -8 2600.23 124.607   0
   0   6  -8 2568.57 124.772   0
   0   6  -9-2.83574 1.84227   0
   0  -6  -9-2.36312 1.21532   0
   0   6   9-0.96454 1.80368   0
   0   6   9-2.33418 1.28283   0
   0   6  10 760.722 35.9526   0
   0  -6  10 779.821 35.7032   0
   0  -6 -10 753.432 35.6265   0
   0   6 -10 751.446 35.8663   0
   0  -6 -10  739.57 35.7512   0
   0   6  10  739.58 35.6265   0
   0   6  11-0.05721 1.90696   0
   0  -6  11-2.42184 1.37301   0
   0  -6 -11-0.41953  1.3158   0
   0   6  11 -1.6972 1.07743   0
   0   6 -11-0.23837 1.79254   0
   0  -6 -11 -1.3158 1.65906   0
   0   6  12 11.6229 2.22606   0
   0  -6  12 13.1385 1.49667   0
   0   6  12 12.3712 1.25986   0
   0   6 -12 12.3807 1.97977   0
   0  -6 -12 10.9124 1.77138   0
   0  -6  13-0.37624 1.34507   0
   0   6 -13  -1.853 1.89062   0
   0  -6 -13-0.65843 1.61785   0
   0   6  13 1.33566 2.04112   0
   0   6  13-0.52674 1.05348   0
   0  -6  14 34.3267  2.2872   0
   0   6  14 34.6161 2.08182   0
   0  -6 -14 34.2333 2.52992   0
   0   6 -14 36.4365 2.97803   0
   0   6  14 35.3909 3.12739   0
   0   6  15-0.69458 2.43568   0
   0  -6  15-0.25931 1.38917   0
   0  -6 -15 1.65774 1.37991   0
   0  -6  15-0.03704 1.09281   0
   0   6 -15 2.04671 2.13932   0
   0  -6  16 13.2973 1.43258   0
   0   6 -16 13.0585 2.39682   0
   0  -6  16 13.1687 1.57033   0
   0   6  16 8.43936 2.75496   0
   0  -6  17-0.98302 1.28338   0
   0   6 -17-0.57343 2.33012   0
   0  -6  17-0.34588  1.3471   0
   0   6  17 1.40171 2.79432   0
   0  -6  18 9.95568 1.50598   0
   0   6 -18 9.01783 2.41678   0
   0  -6  18  9.2072 1.42482   0
   0   6  18 7.83649 2.60615   0
   0  -6  19-1.00919  1.4736   0
   0   6  19-1.76832 2.51852   0
   0   6 -19 3.34016 2.33097   0
   0  -6  19 0.33937 1.29498   0
   0   6  20-0.68963 2.54634   0
   0  -6 -20 2.36067 2.09542   0
   0  -6  20 1.12286  1.5561   0
   0  -6  20    1.45 1.26433   0
   0   6 -20-0.77805 2.56402   0
   0   6 -21 0.64748 2.39742   0
   0  -6 -21-1.66245 2.54617   0
   0  -6 -21 1.83744 2.13493   0
   0  -6  21 0.85747 1.20746   0
   0   6  21-0.71748 2.93115   0
   0  -6  21-0.55998  1.6887   0
   0   6 -22  4.5271 2.78724   0
   0  -6 -22 8.82914 2.68337   0
   0  -6 -22  9.7813 2.15535   0
   0  -6  22 7.50477 1.41959   0
   0   6  22 4.94259 3.19407   0
   0  -6  22 7.11525  1.7918   0
   0  -6 -23 0.34242 2.58531   0
   0   6  23 1.40394 3.21879   0
   0  -6  23-0.83894 1.78061   0
   0   6 -23 0.53076 2.75652   0
   0  -6 -23-1.25841 2.20864   0
   0  -6 -24 15.8611 2.77611   0
   0   6  24 5.97541 3.54631   0
   0  -6  24 8.48914  1.9382   0
   0   6 -24  8.6161 2.86921   0
   0  -6 -24 6.39013 2.41217   0
   0  -6 -25-1.13773 2.68537   0
   0   6  25-0.46848 3.91512   0
   0  -6  25-1.34687 1.91573   0
   0   6 -25 3.56377 2.82759   0
   0  -6 -25-2.96144 2.45113   0
   0  -6 -26 10.3001 2.77755   0
   0  -6 -26 10.6803 2.63702   0
   0   6  26 17.8391 4.03406   0
   0  -6  26 11.5979 2.10796   0
   0   6 -26 7.59692 2.94288   0
   0   6 -27-0.66146 2.98065   0
   0  -6  27-3.44612 2.05787   0
   0  -6 -27 -2.1477 2.71117   0
   0  -6 -27 2.57234 2.61317   0
   0   6  27 4.18924  4.3689   0
   0   6 -28 23.4449 3.57278   0
   0  -6  28 24.7837 2.62112   0
   0  -6 -28 30.9131 3.25019   0
   0  -6 -28 29.0017 3.05663   0
   0   6  28 33.9294 4.70995   0
   0  -6 -29 2.25361 2.70752   0
   0  -6 -29 4.80983  2.6677   0
   0  -6  29-1.78378 2.15805   0
   0   6  29 6.28304 4.24444   0
   0   6 -29-1.44932 3.13754   0
   0  -6 -30-0.76255 2.66498   0
   0  -6  30-3.96996 2.31123   0
   0   6 -30-2.16186 3.05019   0
   0  -6 -30-0.08647 2.72787   0
   0   6  30 0.36162 4.43378   0
   0   6 -31-1.22595 3.34421   0
   0  -6 -31 1.72254   2.739   0
   0   6  31-0.48107  4.4693   0
   0  -6  31-2.48294 2.30448   0
   0   6 -32 40.4295 4.25734   0
   0  -6 -32 43.8369 3.76729   0
   0   6  32 47.6195 5.52076   0
   0   6 -33-7.23017 3.58109   0
   0  -6 -33-6.21024 2.87847   0
   0   6 -34 52.4078 4.94117   0
   0  -6 -34 58.7873 4.31514   0
   0   6 -35-2.91092 3.64601   0
   0  -6 -35-0.82329 2.88152   0
   0  -6 -36 9.54017  2.9215   0
   0  -7   0-0.71804 1.11149   0
   0  -7   0-0.37377 0.93444   0
   0   7   0-0.62951 1.20001   0
   0  -7   1 30.3355 1.81915   0
   0   7  -1 32.0268 1.99614   0
   0  -7  -1 30.1585 1.88798   0
   0  -7  -1  30.896 2.06498   0
   0  -7   1 28.0149 1.89781   0
   0  -7  -2-0.56982 1.23788   0
   0   7  -2 0.46175  0.9235   0
   0   7  -2-0.76631  1.2477   0
   0  -7  -2-0.06877 0.86455   0
   0  -7   2 0.11789 0.87438   0
   0  -7   2 0.83508 1.08069   0
   0   7  -3 13.9202 1.23604   0
   0  -7   3 13.1746 1.27528   0
   0   7  -3 13.3021 1.52052   0
   0  -7  -3 13.7632 1.51071   0
   0  -7   3 14.8521  1.5009   0
   0   7   3 13.4787 1.57938   0
   0  -7   4-0.67547 0.93979   0
   0   7  -4-0.01958 0.91042   0
   0   7  -4-0.22516 1.22368   0
   0  -7  -4-0.22516 1.21389   0
   0   7   4 0.16642   1.302   0
   0   7  -4-0.08811 1.24326   0
   0   7  -5 364.821 17.7695   0
   0   7  -5 384.572 17.8866   0
   0   7  -5 380.149 17.9061   0
   0  -7  -5 377.855 17.8378   0
   0   7   5 362.038 17.9257   0
   0   7   6-1.57656 1.70307   0
   0   7  -6-1.48897 1.38192   0
   0   7  -6-1.42085 1.47924   0
   0   7   6-3.40614 1.38192   0
   0  -7  -6-1.33326 1.27487   0
   0   7  -6-0.97318 1.12889   0
   0   7  -7 1692.52 79.6912   0
   0   7   7 1642.63 79.8076   0
   0   7  -7 1699.40 79.8076   0
   0  -7  -7 1703.03 79.6815   0
   0   7   7 1666.62 79.6718   0
   0  -7   7 1724.48 79.7203   0
   0   7  -8-2.49999 1.43822   0
   0  -7   8-3.83203  1.7471   0
   0   7   8-2.01737   1.361   0
   0   7   8-1.92084  1.7664   0
   0  -7  -8-2.16215 1.33204   0
   0   7  -8-4.82624 1.82432   0
   0  -7   9 3107.43 142.846   0
   0   7   9 3056.63  142.99   0
   0  -7  -9 3069.13 142.779   0
   0   7   9 2923.39 142.779   0
   0   7  -9 3026.20 142.952   0
   0   7  10-0.73555 1.31827   0
   0  -7  10-4.44199 1.56664   0
   0  -7 -10-0.66869 1.26095   0
   0   7  10-1.20363 1.96785   0
   0  -7 -10-2.05382 1.83411   0
   0   7 -10-1.70037 1.95829   0
   0   7 -11 25.0398 2.39288   0
   0  -7  11 26.9959 1.97508   0
   0  -7 -11 23.1977 1.81365   0
   0   7  11 22.5045 2.44036   0
   0  -7 -11 24.2422 2.22196   0
   0   7  11 24.0048 1.80416   0
   0   7 -12 0.89623 1.83962   0
   0  -7  12 0.18868  1.4434   0
   0  -7 -12-0.38679 1.59434   0
   0   7  12 0.77358 1.17925   0
   0   7  12 0.89623 2.12264   0
   0  -7 -12-1.31132 1.76415   0
   0  -7  13 131.781  6.7544   0
   0   7  13 129.186 6.60451   0
   0   7 -13 143.313 7.09165   0
   0  -7 -13 140.952 6.83871   0
   0   7  13  129.27 7.20407   0
   0  -7  14-0.64158 1.52491   0
   0   7 -14-1.27385  2.0828   0
   0   7  14-1.17157 1.21807   0
   0   7  14-2.25017 2.42683   0
   0   7 -15 406.609  19.104   0
   0   7  15 386.924 19.2609   0
   0  -7  15 386.813 18.7812   0
   0   7  16  -0.869 2.48809   0
   0  -7  16-0.97877 1.18001   0
   0   7 -16-1.13428 2.34173   0
   0  -7  16-2.12219 1.55506   0
   0  -7  17 304.505  6.7821   0
   0  -7  17 275.736 6.53729   0
   0   7 -17 320.119   7.716   0
   0   7  17 260.458 7.80667   0
   0  -7  18-2.04826 1.48229   0
   0   7  18-2.02131 2.44354   0
   0  -7  18-1.36551  1.3116   0
   0   7 -18 2.91967 2.31777   0
   0  -7  19 41.2932 2.41122   0
   0   7  19 21.5942 3.26538   0
   0   7 -19 38.8731 3.27427   0
   0  -7  19 34.7358 2.35783   0
   0  -7 -19 39.0422 2.93617   0
   0  -7  20 0.22903 1.41822   0
   0   7 -20 1.66486 2.62502   0
   0  -7 -20-1.09229 2.11411   0
   0  -7  20-1.20681  1.4975   0
   0   7  20-0.38759  2.5017   0
   0   7  21 2.85075 2.73742   0
   0   7 -21 6.17228 2.56306   0
   0  -7 -21  2.8246 2.12717   0
   0  -7  21  7.3056 1.42974   0
   0  -7  21  2.4323 1.63025   0
   0  -7  22-0.81938 1.38863   0
   0   7  22 0.31913 2.84627   0
   0   7 -22  0.3795 2.70827   0
   0  -7  22 0.56063 1.69051   0
   0  -7 -22-0.35363 2.62202   0
   0  -7 -22-0.73313 2.21664   0
   0  -7  23 3.33543 1.50137   0
   0  -7 -23 6.26139 2.28617   0
   0   7  23 3.59134 2.97714   0
   0   7 -23 1.79994 2.64446   0
   0  -7 -23-3.95815  2.6018   0
   0  -7  23 3.86432 1.78287   0
   0  -7 -24-0.60728 2.23514   0
   0   7  24 -1.0037 3.18823   0
   0   7 -24 1.83872 2.63999   0
   0  -7 -24-0.36268 2.75808   0
   0  -7  24 2.48817 1.81341   0
   0  -7 -25  0.4919 2.35943   0
   0   7  25 4.77723 3.46828   0
   0   7 -25 4.58547 2.94304   0
   0  -7 -25 2.94304 2.75962   0
   0  -7  25 4.28533  1.8592   0
   0  -7 -26-0.93924 2.44696   0
   0   7  26-4.16065 3.61688   0
   0   7 -26-0.42018 3.04016   0
   0  -7 -26-0.60144 2.82595   0
   0  -7  26-2.47991 1.94438   0
   0  -7 -27 1.16391 2.48247   0
   0   7  27  4.0859 3.60569   0
   0   7 -27 0.34185 3.10105   0
   0  -7 -27 4.48472 2.79176   0
   0  -7  27 1.31856 1.96156   0
   0   7  28 5.53878 3.85865   0
   0  -7  28 0.20097 2.03383   0
   0   7 -28 1.63993  3.1432   0
   0  -7 -28 1.09329 2.61263   0
   0  -7 -28-2.61263 2.82968   0
   0   7  29 13.7486 4.05631   0
   0  -7  29 9.68434 2.23851   0
   0   7 -29 14.2566 3.32601   0
   0  -7 -29  11.907 2.78623   0
   0  -7 -29 9.77166  2.9053   0
   0   7  30-0.11755 4.07513   0
   0  -7  30-1.05013 2.20214   0
   0   7 -30 2.65667 3.16606   0
   0  -7 -30 0.71315 2.62532   0
   0  -7 -30-4.27105 2.80557   0
   0   7  31  12.075 4.44788   0
   0  -7 -31 9.58422 2.80023   0
   0  -7 -31  8.2924 2.93174   0
   0  -7  31    7.31 2.32837   0
   0   7 -31 16.4456 3.36492   0
   0   7  32 1.20619 4.43542   0
   0   7 -32-10.9473 3.67201   0
   0  -7 -32-3.81705 2.90859   0
   0   7 -33 21.3852 3.94712   0
   0  -7 -33 23.4718 3.39723   0
   0   7 -34-10.2623   3.775   0
   0  -7 -34-1.24099 2.95015   0
   0  -7 -35  57.085  4.5152   0
   0   7 -35 62.9196 5.13824   0
   0  -7 -36 1.10605 2.84104   0
   0  -8   0 3832.56  177.76   0
   0   8   0 3669.57 177.828   0
   0  -8   0 3802.94 177.799   0
   0  -8  -1-1.03716 1.13501   0
   0   8  -1-1.05673 1.50682   0
   0  -8  -1-0.72406 1.36005   0
   0  -8   1-0.27397 1.23285   0
   0  -8   1-0.99803 1.10565   0
   0  -8   2 522.403 24.8112   0
   0  -8  -2 500.896 24.8307   0
   0   8  -2 517.241 24.9187   0
   0   8  -2 539.247 24.8307   0
   0  -8   2 519.079 24.8796   0
   0  -8  -2 538.005 24.9089   0
   0  -8   3 -0.1269  1.2397   0
   0  -8   3 0.39046 1.01519   0
   0   8  -3 -1.1128 1.37636   0
   0   8  -3 0.18547 1.01519   0
   0  -8  -3 0.09761  1.3666   0
   0  -8  -4 308.225 14.9529   0
   0  -8   4 321.512 14.8555   0
   0   8  -4  321.97 14.9919   0
   0   8   4 299.243 15.0211   0
   0  -8   4 312.004 14.9821   0
   0   8  -4 300.354 14.8457   0
   0   8   5 0.55379 1.41847   0
   0   8  -5 4.63433 1.10757   0
   0  -8  -5 0.70924 1.28246   0
   0  -8   5 0.54407 1.10757   0
   0   8   5 1.33103 1.60307   0
   0   8  -5 1.53506 1.56421   0
   0   8  -5 0.96184 1.53506   0
   0   8  -6 1349.58 59.3649   0
   0   8  -6 1209.51  59.239   0
   0   8   6 1212.26 59.3843   0
   0   8  -6 1259.17  59.394   0
   0  -8  -6 1282.01 59.3068   0
   0   8   6 1235.51 59.2971   0
   0  -8   7-2.51805 1.68835   0
   0   8   7-0.44379 1.40857   0
   0   8  -7-0.50168  1.2735   0
   0   8   7 -1.4761 1.92954   0
   0   8  -7-1.30244 1.77518   0
   0  -8  -7 0.81041 1.38927   0
   0   8  -7-0.17366 1.55328   0
   0  -8   8 975.371 43.6683   0
   0   8  -8 909.215 43.6203   0
   0   8   8 896.209 43.7644   0
   0   8  -8 897.429 43.7452   0
   0   8   8 915.421 43.6011   0
   0  -8  -8 925.305 43.6011   0
   0   8  -9-0.10515 1.42429   0
   0   8  -9-0.65957 1.84488   0
   0   8   9-1.17575 1.90224   0
   0   8   9-1.90224 1.51988   0
   0  -8   9-3.94786 1.69194   0
   0  -8  -9-1.64414 1.42429   0
   0   8  10 7.18744 2.01553   0
   0   8 -10  5.5427 1.75883   0
   0  -8 -10 5.65678 1.35953   0
   0  -8  10 7.09237 1.62573   0
   0   8  10 5.71383 1.38805   0
   0  -8 -11   3.166 1.79564   0
   0   8  11-1.58773 1.34201   0
   0   8  11-1.48377 2.08862   0
   0   8 -11 0.31188  1.8429   0
   0  -8 -11 0.16066 1.37981   0
   0  -8  11-0.95453 1.53102   0
   0  -8 -12 36.1322 2.53526   0
   0   8  12 41.8412 3.23011   0
   0   8  12 39.2778 2.45075   0
   0  -8 -12 38.5547 2.52587   0
   0   8 -12 39.4562 2.93902   0
   0  -8  12 37.3435 2.61977   0
   0   8 -13-0.17717 2.04212   0
   0  -8 -13 0.17717 1.96752   0
   0   8  13-0.06527 2.28456   0
   0   8  13 0.31704 1.31479   0
   0  -8  13-0.35434 1.63183   0
   0  -8  14 11.0327 1.75857   0
   0   8  14  11.588 1.49016   0
   0   8 -14 13.3836 2.34167   0
   0   8  14 10.0979 2.49902   0
   0  -8  15-0.23875 1.60699   0
   0   8  15 0.02755 1.34987   0
   0   8 -15-0.82645 2.21305   0
   0   8  15 0.30303 2.52527   0
   0  -8 -16 -0.4189 4.12524   0
   0   8  16 0.40979 2.54982   0
   0   8 -16-0.12749 2.13092   0
   0  -8  16-1.23848 1.63917   0
   0   8  17  1.0381 2.61782   0
   0  -8  17-2.13036  1.6068   0
   0   8 -17-0.07222 2.38312   0
   0   8 -18 1.06439 2.54023   0
   0  -8  18 1.30589 1.26117   0
   0  -8  18 1.88728 1.60106   0
   0  -8 -18 1.54739 2.04829   0
   0  -8 -19 0.16833 2.05535   0
   0   8 -19 1.46178 2.54261   0
   0  -8  19   1.196 1.35547   0
   0  -8  19 1.14284 1.59467   0
   0   8  19-2.01105 2.64892   0
   0  -8 -20 3.48229 2.15779   0
   0   8 -20 -1.8771 2.69285   0
   0  -8  20 2.44725 1.42976   0
   0  -8  20 1.23678  1.5701   0
   0   8  20 4.85064 2.64899   0
   0  -8 -21-1.39773  2.2138   0
   0   8 -21-3.32504 2.67392   0
   0  -8  21-2.69128 1.56268   0
   0  -8  21  1.6495 1.56268   0
   0   8  21 -1.1286 2.70865   0
   0  -8 -22 42.6907 3.22113   0
   0   8 -22 40.9899 3.68497   0
   0  -8  22 39.9076 2.69716   0
   0   8  22 21.4226 3.71074   0
   0  -8  22 44.3141 2.61126   0
   0  -8  23-1.82666  1.7247   0
   0   8 -23-3.40693 2.98212   0
   0  -8 -23-3.78076 2.87168   0
   0  -8  23-1.11299 1.53779   0
   0   8  23-1.86914 2.99912   0
   0  -8 -23-1.05351 2.35341   0
   0  -8  24  13.282 1.99104   0
   0   8 -24 17.4993 3.16719   0
   0  -8 -24 19.5156 3.10838   0
   0  -8  24 14.2229 1.99944   0
   0   8  24 5.44386  3.2428   0
   0  -8 -24 17.3565 2.56231   0
   0   8 -25 -4.0527  2.8236   0
   0   8  25-3.94474  3.3468   0
   0  -8 -25-0.06644  2.9897   0
   0  -8  25 0.82217 1.81043   0
   0  -8 -25 0.08305 2.34193   0
   0   8 -26 44.8934 4.12002   0
   0   8  26 29.1028 4.31699   0
   0  -8 -26 44.9016 3.85739   0
   0  -8  26 47.0027 2.95459   0
   0  -8 -26 38.2374 3.37316   0
   0   8 -27-2.18117 3.22716   0
   0   8  27-0.24325 3.52718   0
   0  -8 -27-1.51628 3.12175   0
   0  -8  27 -2.2055 1.99468   0
   0  -8 -27 1.28924 2.42443   0
   0   8 -28 1.59379 3.19559   0
   0  -8 -28 4.02051 2.96333   0
   0   8  28 1.82605 3.62006   0
   0  -8  28 2.11437 2.01827   0
   0  -8 -28 4.74132 2.57089   0
   0  -8  29-0.98072 2.11171   0
   0   8  29-5.44932 4.08106   0
   0   8 -29 3.49579 3.21106   0
   0  -8 -29-0.97281 2.60207   0
   0  -8 -29 1.62135 2.95797   0
   0  -8  30 6.28603 2.22549   0
   0   8  30 9.70625 4.09177   0
   0   8 -30 9.16745 3.32652   0
   0  -8 -30 10.6355 2.80333   0
   0  -8 -30 8.26164 3.08445   0
   0  -8  31-0.78624 2.25082   0
   0   8 -31-4.59413 3.27602   0
   0  -8 -31-2.82894 2.96769   0
   0  -8 -31-1.84999 2.72873   0
   0   8  31 7.35369 4.43226   0
   0  -8 -32 33.8318 3.64413   0
   0   8 -32 37.6357 4.14625   0
   0  -8 -32 28.7346 3.33982   0
   0  -8 -33-2.37973 2.92024   0
   0  -8 -33-4.23397 3.04786   0
   0   8 -33 0.93838 3.63341   0
   0   8 -34 71.8337 6.02872   0
   0  -8 -34 89.0163   5.414   0
   0  -8 -35 3.17805 3.03194   0
   0  -8 -36 6.65105 3.01207   0
   0  -9   1  209.78 9.80791   0
   0  -9   1 194.884 9.73007   0
   0  -9  -1 197.919 9.77872   0
   0  -9  -1 204.847 9.87602   0
   0   9  -1 191.692 9.87602   0
   0   9  -2-2.16789 1.85681   0
   0  -9   2-1.56516 1.63321   0
   0  -9   2-2.36232 1.41934   0
   0  -9  -2-2.79007 1.77903   0
   0  -9  -2-1.72071 1.33185   0
   0   9  -3 13.8134 1.94145   0
   0  -9   3 18.7156 1.55316   0
   0  -9   3 16.8421 1.82496   0
   0   9  -3 20.0261 1.58228   0
   0  -9  -3 17.4536 1.76672   0
   0  -9  -3 18.6962 1.59199   0
   0  -9  -4-0.49406 1.47248   0
   0   9  -4 -0.8428 1.52092   0
   0  -9   4-0.48437 1.41436   0
   0   9  -4 0.18406 1.12374   0
   0  -9   4-0.52312 1.14311   0
   0  -9   5  73.634 3.79716   0
   0  -9  -5 70.5614 3.97107   0
   0   9  -5 73.9528 3.81648   0
   0   9  -5   74.89 4.07736   0
   0   9   5 66.2522 3.97107   0
   0   9   5  69.344 4.16431   0
   0  -9   5 78.2137 4.01938   0
   0   9  -6 0.23115 1.64693   0
   0   9  -6 1.40615 1.19426   0
   0   9   6-0.06742 1.41578   0
   0   9  -6  0.8957 1.61803   0
   0  -9  -6-0.62603 1.47357   0
   0   9   6 0.13484 1.69508   0
   0   9   7 46.6221 2.99364   0
   0   9  -7 50.0763 3.17595   0
   0   9  -7 59.7481 2.91688   0
   0  -9   7 50.5081 3.13757   0
   0   9   7 43.1104 3.28149   0
   0   9  -7 47.0923 3.15676   0
   0  -9  -7 47.7448 3.03202   0
   0  -9   8-0.23884 1.68145   0
   0   9   8 0.02866 1.45216   0
   0  -9  -8-0.22929 1.49993   0
   0   9  -8  0.7643  1.2993   0
   0   9   8 1.13689 1.96806   0
   0   9  -8 0.66876 1.73878   0
   0   9  -9 69.8129 4.05016   0
   0  -9   9 74.8424 3.89804   0
   0   9   9 68.2347 3.77444   0
   0   9  -9 62.7679 3.76494   0
   0   9   9 65.7913  4.0977   0
   0  -9  -9 68.0065 3.76494   0
   0   9 -10 0.05674 1.97637   0
   0  -9  10 0.43499 1.71159   0
   0   9 -10 2.18441 1.63594   0
   0   9  10 0.18913 1.43736   0
   0   9  10-1.10639 2.11821   0
   0  -9 -10 0.66194 1.50355   0
   0   9 -11 544.191 8.52633   0
   0   9 -11 523.716 8.80835   0
   0   9  11 527.645  8.0939   0
   0   9  11 535.617 9.02456   0
   0  -9 -11 529.798  8.0469   0
   0  -9  11 491.538 8.38532   0
   0  -9  12 0.19615 1.72799   0
   0  -9 -12 1.74667 1.55052   0
   0   9  12-1.45711 2.22303   0
   0   9 -12-0.46702 1.90546   0
   0   9  12-0.06538 1.49447   0
   0  -9 -13 -0.1948 1.92944   0
   0   9 -13 2.79213 2.12424   0
   0   9  13 1.62333 2.43963   0
   0  -9  13 1.70682 1.80885   0
   0   9  13 2.20773 1.48419   0
   0   9 -14-2.53219 2.29278   0
   0   9  14-2.58743 2.51377   0
   0  -9  14 0.30386 1.79555   0
   0   9  14-0.81951 1.49169   0
   0   9 -15 154.426 7.67427   0
   0   9  15 135.423 7.11697   0
   0  -9  15 144.404 7.26314   0
   0   9  15 145.418 7.86612   0
   0  -9 -16 0.38961 3.16218   0
   0  -9  16-1.63998 1.73965   0
   0   9  16 1.04198 2.60947   0
   0  -9 -16 1.00574 2.08396   0
   0   9 -16 0.96043 2.39202   0
   0  -9 -17 11.4432 2.20062   0
   0  -9  17 11.5151 1.88625   0
   0   9  17 10.9762 2.66769   0
   0   9 -17 10.9672 2.45212   0
   0  -9 -17 13.5181 4.24855   0
   0  -9 -18-3.25764 2.13616   0
   0  -9  18 1.40631 1.70003   0
   0   9 -18 3.22204 2.52779   0
   0   9  18 0.08901  2.6524   0
   0   9 -19 1.20785 2.68019   0
   0  -9  19 2.23055 1.70157   0
   0  -9  19 1.40181 1.34009   0
   0   9  19-0.85519  2.7419   0
   0  -9 -19  3.0593 2.26582   0
   0   9  20-2.20862 2.86334   0
   0   9 -20-3.41332 2.75859   0
   0  -9  20-1.13486 1.50151   0
   0  -9  20-0.27062 1.74594   0
   0  -9 -20-0.17459 2.22608   0
   0   9 -21 172.514 8.66674   0
   0  -9  21 156.209 7.74218   0
   0  -9  21 161.462 7.88043   0
   0  -9 -21 166.863 8.13101   0
   0   9  22-4.09545  3.0267   0
   0   9 -22-6.52365 2.86425   0
   0  -9  22 -1.4535 1.71855   0
   0  -9  22 -2.1204 1.63305   0
   0  -9 -22 -4.5828 2.43675   0
   0  -9 -23 172.584 8.50823   0
   0   9 -23 174.114  9.0326   0
   0  -9  23  159.06 8.17839   0
   0  -9  23 178.554 8.17839   0
   0  -9 -23 188.424 8.93956   0
   0  -9 -24 -2.4756 2.37524   0
   0  -9  24 0.60217 1.73125   0
   0   9  24-1.65597 2.95232   0
   0  -9  24-1.28798 1.64761   0
   0  -9 -24 0.40145  2.9105   0
   0   9 -24-2.89377 2.97741   0
   0  -9  25 2.21589 1.81075   0
   0   9 -25 1.73633 3.07579   0
   0   9  25 -3.4644 3.27423   0
   0  -9  25 -1.5379 2.10014   0
   0  -9 -25 5.16766 3.05099   0
   0  -9 -25 1.26504 2.48875   0
   0   9 -26 0.08989  3.0807   0
   0   9  26-1.58529 3.28499   0
   0  -9 -26-8.04087  3.3095   0
   0  -9  26-2.87641 1.96936   0
   0  -9 -26-2.03473 2.52503   0
   0   9 -27 11.0209 3.48792   0
   0   9  27 7.32302 3.68977   0
   0  -9 -27 14.4684 3.38296   0
   0  -9  27 8.25959 2.13151   0
   0  -9 -27 8.13848 2.68053   0
   0   9 -28  0.9092  3.3816   0
   0  -9 -28-1.45153 3.07853   0
   0   9  28-4.49018  3.8681   0
   0  -9  28-2.13742 1.97791   0
   0  -9 -28-0.08773 2.58405   0
   0  -9 -29 35.0662 3.66258   0
   0   9  29 24.3857 4.41085   0
   0   9 -29  25.772 3.88312   0
   0  -9 -29 29.5606 3.11122   0
   0  -9  29 26.4336 2.59925   0
   0  -9 -30-2.26317   3.142   0
   0   9  30-2.22429 4.01305   0
   0   9 -30-1.96764 3.35976   0
   0  -9 -30-3.28199 2.71425   0
   0  -9  30 -4.0286  2.1854   0
   0  -9 -31 15.9083  3.2784   0
   0   9  31 14.7797 4.48381   0
   0   9 -31 14.4035 3.63926   0
   0  -9 -31 15.9774 2.90219   0
   0  -9  31 10.7949 2.31868   0
   0   9 -32-3.63755 3.50872   0
   0  -9 -32 -0.8715  3.0995   0
   0  -9 -32 4.85765 2.70543   0
   0  -9 -33 3.51478 2.93148   0
   0  -9 -33 7.93443 3.28296   0
   0   9 -33 13.0197 3.76904   0
   0  -9 -34-2.72264 2.95137   0
   0  -9 -34-5.02471 3.24651   0
   0   9 -34-4.36065 3.67446   0
   0  -9 -35-0.11646 3.14449   0
   0  -9 -36-2.01035 3.02988   0
   0 -10   0 9671.87 447.137   0
   0 -10   0 9303.36 447.069   0
   0  10   0 9592.19 447.185   0
   0 -10  -1-4.92204 2.10806   0
   0 -10   1-1.10238 1.63423   0
   0 -10  -1-2.30146  1.5472   0
   0 -10   1-1.70192 1.42149   0
   0 -10   2 3857.63 177.522   0
   0 -10  -2 3709.57 177.551   0
   0 -10   2 3795.98 177.618   0
   0 -10  -2 3735.95 177.628   0
   0  10  -2 3727.90 177.638   0
   0 -10  -3 0.07718 1.64008   0
   0  10  -3-0.17366 1.31206   0
   0 -10   3 0.87792 1.26383   0
   0 -10  -3 0.78145 1.25418   0
   0  10  -3-1.91021 1.84268   0
   0 -10   3 -1.7655 1.55325   0
   0 -10  -4  4.5829 1.70415   0
   0 -10   4 3.76453 1.20349   0
   0  10  -4 4.96802  1.7234   0
   0 -10   4 6.53737 1.58861   0
   0  10  -4 3.06169 1.22275   0
   0  10  -5 0.85466 1.24838   0
   0  10  -5 1.25798 1.57488   0
   0 -10   5 0.58578 1.20997   0
   0 -10  -5-0.96989 1.59408   0
   0 -10   5 2.17986 1.58448   0
   0  10   5 0.37451 1.80535   0
   0  10   5-0.57617 1.62289   0
   0 -10   6 202.516 9.61081   0
   0 -10  -6 202.736 9.77355   0
   0  10  -6 187.976 9.59167   0
   0  10   6 196.017 9.74483   0
   0  10  -6 210.069 9.81184   0
   0  10   6 184.405 9.87884   0
   0  10  -7 -1.0586 1.68803   0
   0  10  -7 0.24796 1.68803   0
   0 -10  -7-0.57221 1.56405   0
   0 -10   7 0.64851 1.77386   0
   0  10   7-0.52453  1.6022   0
   0  10  -7 0.40055 1.25887   0
   0  10   7-0.29564  1.8597   0
   0 -10   8  2.2601 1.69982   0
   0  10   8  1.5099 1.59536   0
   0  10  -8  0.4938 1.36745   0
   0  10   8 0.62675 2.02269   0
   0 -10  -8 1.11106 1.54788   0
   0  10  -8 1.51939 1.81377   0
   0 -10   9 0.04725 1.76726   0
   0 -10  -9-0.53868 1.56879   0
   0  10   9 0.33077 2.10748   0
   0  10   9 0.68989 1.57825   0
   0  10  -9-1.42704 1.82396   0
   0  10  -9 1.44594 1.43649   0
   0 -10  10  9.4754 1.96464   0
   0 -10 -10 9.93601 1.72024   0
   0  10  10  9.5694 2.36885   0
   0  10  10 11.5998 1.81424   0
   0  10 -10 8.43198 2.14324   0
   0  10 -10 5.96913 1.73904   0
   0 -10  11-0.13083 1.92513   0
   0  10  11-0.85042  1.6728   0
   0  10 -11-1.40179 2.09334   0
   0 -10 -11-0.89715  1.6728   0
   0  10  11 0.30839 2.44846   0
   0 -10  12 1.55076 1.82934   0
   0  10  12 3.28725 1.65291   0
   0  10 -12 2.40508 1.91292   0
   0  10 -12 3.96513 2.06149   0
   0  10  12  3.4544 2.45151   0
   0 -10 -12 5.23731 1.63434   0
   0  10 -13 4.91566 2.13043   0
   0 -10  13-1.28195 1.89064   0
   0  10 -13-0.47035 2.01053   0
   0 -10 -13  0.3689 1.59552   0
   0  10  13 1.30961 2.49933   0
   0  10  13 0.60869  1.5494   0
   0  10 -14  16.086 2.42617   0
   0 -10 -14 12.2682  2.2156   0
   0  10  14 12.3506 2.79239   0
   0  10  14 9.52158 1.81276   0
   0  10 -14 17.0473  2.5635   0
   0 -10  14 14.4838 2.11489   0
   0 -10 -15 1.27182  2.1621   0
   0 -10 -15-2.69808 2.30745   0
   0 -10  15-1.20823 1.88957   0
   0  10  15 0.19077  1.5807   0
   0  10 -15-2.47097 2.42555   0
   0  10  15-0.08176 2.63449   0
   0  10  16 30.0128 3.48693   0
   0 -10 -16 29.3731 2.91929   0
   0  10 -16 33.2925 3.14454   0
   0 -10 -16 36.9777 3.23464   0
   0 -10  16  35.464 2.70304   0
   0  10  17 0.34837 2.68874   0
   0 -10  17-0.97366 1.89373   0
   0  10 -17 0.07146 2.36716   0
   0 -10 -17 0.60742 2.20637   0
   0 -10 -17-2.65301 3.58201   0
   0 -10 -18-1.45177 2.29274   0
   0 -10  18-0.99145 1.89439   0
   0  10  18-4.70941 3.00092   0
   0  10 -18-0.15049 2.62027   0
   0 -10 -18  5.2494 4.47925   0
   0 -10  19 0.77168  1.9029   0
   0  10  19-1.82398 2.78858   0
   0  10 -19-1.71875 2.74474   0
   0 -10 -19-2.18351  2.3589   0
   0 -10  20 28.2043 2.39667   0
   0  10 -20 28.5516 3.22161   0
   0  10  20 22.4905 3.40396   0
   0 -10  20 23.2112 1.91039   0
   0 -10 -20 26.9972 2.80479   0
   0 -10  21-3.13749 1.92547   0
   0  10 -21-3.78218 2.96557   0
   0  10  21-1.96845 2.92259   0
   0 -10  21-1.28938 1.52147   0
   0 -10 -21 -3.1117 2.42403   0
   0 -10  22 47.3456 3.06224   0
   0  10 -22 50.3483 4.21057   0
   0 -10 -22 51.5476 3.49605   0
   0 -10  22 40.6937 2.78153   0
   0  10  22 43.3477 4.03194   0
   0 -10  23-0.94247 1.82603   0
   0  10 -23-0.85832 3.04619   0
   0 -10 -23-1.38845 2.48239   0
   0 -10  23-2.12896 1.60724   0
   0  10  23 0.66478  2.8863   0
   0 -10 -24 0.69073 3.04588   0
   0 -10  24 3.94466  1.7726   0
   0  10 -24 7.36503  2.9044   0
   0 -10 -24 1.41475  2.4134   0
   0 -10  24 4.51888 1.67273   0
   0  10  24-1.25663 2.72964   0
   0 -10  25 0.21393 1.85129   0
   0 -10 -25 0.90507 2.52598   0
   0 -10  25-3.25004 1.78546   0
   0  10  25-3.30763 3.07725   0
   0 -10 -25-5.51272 3.11016   0
   0  10 -25 2.68231 3.15953   0
   0 -10 -26 160.425 8.30306   0
   0 -10  26 162.133 7.61994   0
   0 -10 -26 149.325 7.83952   0
   0 -10  26 145.543  7.4817   0
   0  10 -26 168.314 8.55516   0
   0 -10 -27-4.86963  2.7241   0
   0  10  27-2.95714 3.52767   0
   0 -10 -27-1.52678 3.27856   0
   0 -10  27  0.1125 1.97678   0
   0  10 -27 -2.4991  3.3991   0
   0 -10 -28 15.7657 2.75462   0
   0  10  28 10.2802 3.67548   0
   0 -10 -28 15.5354 3.38969   0
   0 -10  28 14.2335 2.17512   0
   0  10 -28 9.68484 3.52465   0
   0 -10 -29-1.37994 2.54034   0
   0  10  29 3.93597 3.59882   0
   0  10 -29  4.1947 3.44985   0
   0 -10 -29-4.30447 3.33224   0
   0 -10  29 0.06272 2.07775   0
   0 -10  30 32.5877 2.80274   0
   0 -10 -30 38.1545 3.93313   0
   0  10  30 25.8983 4.45187   0
   0  10 -30 42.7612 4.23508   0
   0 -10 -30 32.6806 3.33697   0
   0 -10 -31 3.86786 3.14933   0
   0  10  31 0.38984 3.89844   0
   0 -10 -31 0.08408 2.66011   0
   0  10 -31 3.68441 3.53152   0
   0 -10 -32 2.15798 3.24451   0
   0 -10 -32 0.82999 2.76915   0
   0  10 -32 0.78472 3.62178   0
   0 -10 -33-0.70741 3.23174   0
   0  10 -33-5.60714 3.65618   0
   0 -10 -33-3.41045 2.86686   0
   0 -10 -34 6.50261 2.83616   0
   0 -10 -34 8.53788 3.25498   0
   0 -10 -35-2.80538 2.86337   0
   0 -10 -35 0.49294  3.0591   0
   0 -10 -36 2.93903 3.14641   0
   0 -11   0 0.58605 1.63326   0
   0 -11   0-1.02799 1.39308   0
   0  11   0-1.23936 1.89266   0
   0 -11   1  58.646 3.29439   0
   0 -11  -1 55.2459 3.27519   0
   0 -11  -1 58.7132 3.44807   0
   0 -11   1 53.5939 3.20795   0
   0  11  -1 54.2086 3.52491   0
   0 -11   2-1.02681  1.5642   0
   0 -11  -2 1.25712 1.44905   0
   0 -11  -2  0.7965 1.70815   0
   0 -11   2-0.24951 1.35308   0
   0  11  -2-0.22072 1.74653   0
   0  11  -3 238.758  12.256   0
   0 -11   3  269.25 12.2273   0
   0 -11  -3 237.915 12.1027   0
   0 -11   3 246.922 12.0548   0
   0  11  -3 256.744 12.0836   0
   0 -11  -3 244.536 12.2081   0
   0  11  -4 0.27733 1.27191   0
   0 -11   4-0.26777 1.32929   0
   0  11  -4-0.09563 1.81702   0
   0 -11  -4-0.47816 1.77876   0
   0 -11   4-1.05196 1.63532   0
   0 -11  -4 0.69812 1.34842   0
   0 -11  -5 24.1995 2.30835   0
   0  11  -5 28.7494 2.48004   0
   0  11   5 27.8909 2.41327   0
   0 -11   5 28.1294 2.06034   0
   0 -11   5 32.9273 2.30835   0
   0  11  -5 25.9641 2.03173   0
   0 -11   6  1.1981 1.29318   0
   0 -11  -6-0.12361 1.71157   0
   0  11   6 0.30428  1.9683   0
   0  11  -6 0.50396 1.34073   0
   0  11  -6-1.77813 1.83518   0
   0  11   6-0.29477 1.68304   0
   0  11  -7 22.7842 2.41578   0
   0  11   7  23.002 2.54841   0
   0 -11  -7  26.801 2.23578   0
   0  11   7 24.7263  2.2642   0
   0  11  -7 27.1136 2.45368   0
   0  11  -7 22.8599 1.89473   0
   0 -11   7 22.5663 2.46315   0
   0  11  -8 2.14143 1.87729   0
   0  11   8  1.0943 2.12256   0
   0 -11  -8 0.20754 1.75465   0
   0  11   8-0.84902 1.67918   0
   0  11  -8 1.35844 1.43391   0
   0 -11   8 1.79238 1.73578   0
   0  11  -9  4.9854 2.08429   0
   0 -11  -9 4.65679 1.72752   0
   0  11   9 2.89172 2.25329   0
   0 -11   9 5.06051 2.02796   0
   0  11  -9 1.67119 1.62424   0
   0  11   9  4.4033 1.79324   0
   0  11  10-0.49497 2.41883   0
   0  11 -10  0.6444 2.02659   0
   0 -11 -10 1.32615 1.65302   0
   0 -11  10 0.42026 1.86782   0
   0  11  10  1.0273 1.70906   0
   0  11 -10 3.82904 1.65302   0
   0 -11  11 4.37326 1.89415   0
   0  11 -11 5.19035 2.22841   0
   0 -11 -11 2.62767 1.79202   0
   0  11  11 1.81987 2.44197   0
   0  11  11 3.99257 1.78273   0
   0 -11  12 4.59491 1.90071   0
   0  11  12 0.40598 2.50044   0
   0  11 -12-0.12917 2.20519   0
   0 -11 -12-1.33788 1.69772   0
   0  11 -12-0.23989 1.80844   0
   0  11  12-0.46134  1.7254   0
   0  11 -13 0.39407 2.26359   0
   0 -11 -13-0.10081 2.30025   0
   0  11  13 4.02314 2.54768   0
   0 -11 -13    3.29 1.72289   0
   0  11  13 0.81563 1.63125   0
   0  11 -13 1.14554  1.9795   0
   0  11 -14-2.20174 2.21994   0
   0 -11 -14-1.41021 2.32912   0
   0 -11 -14-1.51029 2.09257   0
   0  11 -14 0.68236 2.03798   0
   0  11  14-0.65506 1.72864   0
   0 -11 -14-0.03639  1.9197   0
   0  11  14-2.19264 2.76583   0
   0  11  15 11.9264 2.83488   0
   0  11 -15 8.98315 2.41958   0
   0 -11 -15 3.98148 2.30221   0
   0  11 -15 10.2832 2.43764   0
   0 -11 -15 8.55882 2.37444   0
   0  11  15 9.14566 1.86886   0
   0 -11 -15  6.9879 2.36541   0
   0  11 -16 4.35219 2.48952   0
   0  11 -16 3.04474 2.52534   0
   0  11  16 1.60297 2.92832   0
   0 -11 -16 0.77014 2.48952   0
   0 -11 -16 1.14625  2.4537   0
   0 -11 -17 24.5677 2.93001   0
   0  11  17 25.0826 3.52489   0
   0  11 -17 22.6942 3.10758   0
   0 -11 -17 24.3635 3.44498   0
   0 -11  17 38.9691 2.45943   0
   0  11  18 2.25268 3.06224   0
   0  11 -18 1.25833 2.85985   0
   0 -11 -18 0.85355   3.775   0
   0 -11 -18-2.56066 2.39347   0
   0  11  19 2.66759 3.34756   0
   0  11 -19 6.90434 2.85937   0
   0 -11 -19 3.22551 4.88186   0
   0 -11 -19 5.77105 2.53682   0
   0  11 -20-1.00146 2.66769   0
   0  11  20-2.69359 3.17705   0
   0 -11 -20-3.44468 2.46912   0
   0 -11 -21 0.18803 2.47004   0
   0  11 -21   3.923 2.86319   0
   0 -11  21 1.82902 1.48715   0
   0  11  21 1.06835 3.07686   0
   0 -11  22-1.17573 1.55636   0
   0 -11 -22 0.38063 2.42758   0
   0  11 -22-0.17763 2.77438   0
   0  11  22 1.45486 3.02813   0
   0 -11  23 3.97499 1.64021   0
   0 -11 -23 6.34325 2.62768   0
   0  11 -23 2.13394 2.92894   0
   0  11  23-0.92052  3.2051   0
   0  11 -24 0.91045 3.16176   0
   0 -11 -24-3.47628 3.04588   0
   0 -11  24-0.51316 1.60571   0
   0 -11 -24-0.96012 2.56582   0
   0  11  24-0.82769 2.94656   0
   0 -11  25 6.87436  1.9641   0
   0  11 -25 3.97731  3.2735   0
   0 -11 -25 2.02957 3.23259   0
   0 -11  25   5.745 1.83316   0
   0 -11 -25 6.47335 2.58607   0
   0  11  25 0.61378 3.19167   0
   0 -11  26-1.29429 1.99807   0
   0  11  26-1.25385 3.17911   0
   0  11 -26 0.46918 3.36516   0
   0 -11 -26-4.36824 2.74228   0
   0 -11  26-2.92834  1.8929   0
   0 -11 -26 -3.8667 3.30045   0
   0  11  27 5.45989 3.31751   0
   0 -11 -27 0.09593 2.57406   0
   0  11 -27 1.62278 3.29352   0
   0 -11 -27 2.47814 3.23757   0
   0 -11  27 -0.1359 1.91856   0
   0  11 -28-3.75151 3.44349   0
   0 -11 -28-6.29464 2.60631   0
   0  11  28  -0.387 3.34872   0
   0 -11 -28-3.67253 3.23815   0
   0 -11  28-1.35844 1.95868   0
   0  11 -29-2.23897 3.40917   0
   0 -11 -29 5.40631 2.69145   0
   0  11  29 1.83331 3.51059   0
   0 -11 -29 4.14249 3.22974   0
   0 -11  29 1.95813 1.95813   0
   0  11 -30-4.32212  3.3976   0
   0 -11 -30 -0.3544 2.55783   0
   0  11  30-1.74118 3.67496   0
   0 -11  30 0.46996 2.04164   0
   0 -11 -30-2.68881 3.30515   0
   0  11 -31 5.45429 3.52209   0
   0 -11 -31 6.51168 3.38516   0
   0 -11 -31  4.8229 2.76138   0
   0  11 -32 -4.7009 3.49188   0
   0 -11 -32-2.61328 2.83856   0
   0 -11 -32-4.11517 3.31166   0
   0 -11 -33 3.17215 2.80898   0
   0 -11 -33 1.54902 3.28332   0
   0 -11 -34-5.06849 2.84508   0
   0 -11 -34 5.23671 3.34974   0
   0 -11 -35-1.06803 2.82161   0
   0 -11 -35 4.07004 3.24016   0
   0 -11 -36-1.61608 2.94028   0
   0 -11 -36 4.33566 3.21793   0
   0 -11 -37 2.64054  3.2445   0
   0 -12   0 48.9819 3.01369   0
   0 -12   0 46.0732 2.87063   0
   0  12   0 45.3102  3.2235   0
   0  12  -1 0.84855  1.7543   0
   0 -12   1 0.23836 1.40154   0
   0 -12   1 0.60066 1.50641   0
   0 -12  -1-0.20975 1.56362   0
   0 -12  -1-0.03814  1.3348   0
   0  12  -1-0.86762 1.80197   0
   0  12  -2 97.9377 5.62039   0
   0 -12  -2 105.139 5.43939   0
   0 -12   2 102.653 5.55371   0
   0 -12  -2 107.902 5.63944   0
   0 -12   2 105.692 5.42987   0
   0 -12   3-0.69441 1.42688   0
   0 -12   3 0.09513  1.7503   0
   0  12  -3-1.95006  1.8264   0
   0 -12  -3 1.71225 1.69323   0
   0 -12  -3 1.28419 1.54103   0
   0 -12  -4 267.387 13.4524   0
   0 -12   4 277.896 13.4619   0
   0 -12   4 277.174  13.291   0
   0 -12  -4 272.883 13.3005   0
   0  12  -4 283.184  13.291   0
   0  12  -4 261.453 13.4999   0
   0 -12  -5-0.88065  1.8844   0
   0  12  -5-1.07004 1.42041   0
   0  12   5-1.00375 1.83706   0
   0  12  -5-0.29355 1.99804   0
   0 -12   5-0.06629 1.42987   0
   0 -12  -5-0.07575 1.41094   0
   0 -12   5  1.0511 1.78024   0
   0  12   6 4.38959 1.90688   0
   0  12  -6 3.09632 1.94464   0
   0 -12  -6 4.88047 1.97296   0
   0  12  -6 2.13344   1.416   0
   0 -12   6 2.66208 1.42544   0
   0  12  -7 0.15049 1.94695   0
   0  12   7-0.04703 1.75884   0
   0 -12  -7 0.09406 1.89051   0
   0  12   7 0.11287 2.21971   0
   0  12  -7 1.27915 1.42964   0
   0  12  -8 42.4943 2.84732   0
   0  12   8 49.3598 3.13767   0
   0 -12  -8  51.439 3.19387   0
   0  12   8 47.0182 3.46549   0
   0  12  -8 39.0101 3.20323   0
   0  12  -9 1.88305 1.62204   0
   0  12   9-0.17712 1.87373   0
   0 -12  -9-0.96017 1.86441   0
   0  12   9-0.90424 2.44238   0
   0  12  -9-0.53136 2.09746   0
   0  12 -10 32.6699 2.44816   0
   0  12  10 30.1383 2.61508   0
   0 -12 -10 31.6127 2.63362   0
   0  12 -10 34.7193 2.89328   0
   0  12  10 32.3917 3.13438   0
   0  12 -11-1.47523 2.26817   0
   0 -12 -11 0.24894 1.89014   0
   0  12  11 1.52133 1.79794   0
   0  12  11 1.35537 2.59087   0
   0  12 -11-1.41069 1.71495   0
   0  12 -12 0.22907 1.83257   0
   0 -12 -12 3.94919 1.79592   0
   0  12 -12 0.66889 2.27239   0
   0  12  12 4.77384 1.79592   0
   0 -12 -12 2.59309 2.35485   0
   0  12  12 3.70179 2.62057   0
   0  12  13 0.15473 2.57573   0
   0  12 -13 0.90105 2.33909   0
   0 -12 -13-1.75659  1.8203   0
   0 -12 -13-0.48238 2.24807   0
   0 -12 -13 1.38343 2.12975   0
   0  12  13  0.6098  1.8294   0
   0 -12  13-0.13652 0.79183   0
   0  12 -13 0.05461 1.95683   0
   0  12  14 121.567 6.58754   0
   0  12 -14  126.88 7.05744   0
   0 -12 -14 133.648 6.61465   0
   0  12  14 121.829 7.13876   0
   0 -12 -14 135.058 6.81345   0
   0 -12 -14 119.434 6.80442   0
   0  12 -14  129.98 6.76827   0
   0 -12 -15-3.99065 2.37646   0
   0  12 -15-3.48846 2.57375   0
   0 -12 -15-3.30013 2.43026   0
   0  12 -15 -3.0311 2.43026   0
   0  12  15-2.14329  2.9773   0
   0  12  15  1.9191 1.96394   0
   0 -12 -15 -2.9773 2.55581   0
   0  12 -16 50.6348 4.10986   0
   0  12 -16 55.8923 4.26108   0
   0 -12 -16 58.7211 4.07427   0
   0 -12 -16 62.9822 3.98531   0
   0  12  16 57.8671 4.62581   0
   0  12 -17-2.60209 2.68148   0
   0  12 -17-4.03104 2.82261   0
   0 -12 -17-8.27377 2.82261   0
   0 -12 -17 -1.3231 2.89317   0
   0  12  17-4.27801 3.46651   0
   0  12 -18  70.387 4.68606   0
   0 -12 -18 61.5132 4.42378   0
   0  12 -18 71.4361 4.90462   0
   0 -12 -18 72.1968 4.88714   0
   0  12  18 57.3343 5.12319   0
   0  12  19-0.70163 3.14432   0
   0  12 -19 -1.0048 2.82382   0
   0 -12 -19  1.8017 2.50333   0
   0 -12 -19 1.67177  3.5601   0
   0  12 -19-0.48507 2.71988   0
   0  12  20 69.5075 5.42196   0
   0  12 -20 76.3107 5.14743   0
   0 -12 -20 78.2238 4.63269   0
   0  12 -20 75.8646 5.06164   0
   0  12 -21 1.05325 3.00686   0
   0  12  21 0.55211 3.17674   0
   0 -12 -21-0.55211 2.61614   0
   0  12 -22 66.1289 4.25391   0
   0  12  22 51.2234 4.32116   0
   0 -12  22 47.6841 2.61456   0
   0  12 -23-2.56201 3.12765   0
   0  12  23-2.71174 3.23579   0
   0 -12  23-0.52405 1.56383   0
   0 -12 -23 0.04991 2.56201   0
   0  12 -24 44.8343 4.19628   0
   0  12  24 28.5676 4.12222   0
   0 -12  24 42.3742 2.64119   0
   0 -12 -24 36.5405 3.39816   0
   0 -12  25 0.36612 1.68416   0
   0  12 -25 -1.5133 3.18119   0
   0 -12 -25-2.58726 2.65235   0
   0  12  25 1.87129 3.07542   0
   0 -12 -25 3.75885 3.31136   0
   0 -12  26-0.87668 1.74532   0
   0 -12 -26 0.75604 3.26543   0
   0  12 -26-1.92226 3.31369   0
   0  12  26-3.85257 3.27347   0
   0 -12 -26-2.58983 2.68634   0
   0 -12  27 1.66927 1.72491   0
   0 -12 -27 2.28929 3.29085   0
   0  12 -27-1.36721 3.34649   0
   0  12  27 0.26231 3.27495   0
   0 -12  27-0.13513 1.82825   0
   0 -12 -27 0.33385 2.52776   0
   0 -12 -28 16.1089 2.85892   0
   0 -12 -28 15.7712 3.53437   0
   0  12 -28 15.1978 3.64433   0
   0  12  28 8.98516 3.60506   0
   0 -12  28 16.6037  2.1599   0
   0 -12 -29 -0.7914 2.57594   0
   0 -12 -29 2.74664 3.27424   0
   0  12 -29-2.09489 3.28976   0
   0  12  29-3.81736 3.46821   0
   0 -12  29-0.67502 1.93971   0
   0 -12 -30 9.32605 3.50972   0
   0  12  30 2.75873 3.60168   0
   0 -12 -30 5.60943 2.75107   0
   0  12 -30 5.34122 3.44842   0
   0 -12 -31 4.92622 2.73174   0
   0 -12 -31 1.02157 3.29171   0
   0  12 -31 0.09837 3.51116   0
   0 -12 -32 10.7575 2.87615   0
   0 -12 -32 14.4256 3.45138   0
   0  12 -32 11.8781 3.83238   0
   0 -12 -33 -1.7476 3.27399   0
   0 -12 -33  3.0454 2.77994   0
   0 -12 -34 17.7712 3.57316   0
   0 -12 -34 15.1223 3.03464   0
   0 -12 -35-4.45223 3.28891   0
   0 -12 -35 0.51703 2.85087   0
   0 -12 -36 7.02132 3.30873   0
   0 -12 -36 3.38667  2.8978   0
   0 -12 -37 4.66904 3.31306   0
   0 -12 -37  0.6011 2.87971   0
   0 -13   0-3.26432 1.78828   0
   0  13   0-0.56771 2.17621   0
   0 -13   0 -3.6901 1.79774   0
   0  13  -1  1.9675 2.11884   0
   0 -13  -1 2.04317 1.60805   0
   0 -13  -1 2.55396 1.80669   0
   0 -13   1 2.76206 1.81615   0
   0 -13   1 0.87024 1.66481   0
   0  13  -1 0.43512 1.99588   0
   0  13  -2-0.68048  2.1454   0
   0 -13  -2-2.64631 2.24936   0
   0 -13   2-0.80334 1.91858   0
   0 -13   2-1.20029 1.64449   0
   0 -13  -2 0.99237 1.59724   0
   0  13  -2-2.15485 1.94693   0
   0  13  -3-0.62289 2.03856   0
   0 -13   3 0.32088 1.60442   0
   0 -13   3 1.26466 1.75543   0
   0 -13  -3 0.61346 1.94418   0
   0 -13  -3-0.33976 1.67049   0
   0  13  -4 -0.9325 1.60127   0
   0 -13   4-0.69702 1.92152   0
   0 -13  -4-1.27159 2.10049   0
   0  13  -4-1.30927 2.11932   0
   0 -13   4-0.81005 1.58243   0
   0 -13  -4 0.16955 1.61069   0
   0 -13   5 88.8811 4.63196   0
   0 -13  -5 92.9305 4.96081   0
   0  13  -5  85.386  4.9796   0
   0  13   5 83.9109 4.84806   0
   0 -13  -5 80.0588 4.65075   0
   0 -13   5 94.4996 4.89504   0
   0  13  -5 83.9297 4.64136   0
   0 -13   6-1.51739 2.03256   0
   0 -13  -6 0.24353 1.52676   0
   0 -13   6-0.63693 1.60169   0
   0  13  -6-1.00223 1.53613   0
   0  13  -6 -1.2083 2.26673   0
   0  13   6 -0.3372 2.01383   0
   0 -13  -6-2.23863 2.02319   0
   0 -13   7 379.604  17.863   0
   0  13   7 372.212  18.003   0
   0  13  -7 384.317  18.087   0
   0  13   7 378.381  18.171   0
   0 -13  -7 378.922 18.0404   0
   0  13  -7 347.042 17.8351   0
   0  13   8 0.50189 2.50944   0
   0 -13  -8-1.78449  1.9332   0
   0  13   8-0.62271 2.01684   0
   0  13  -8 0.97589 1.51496   0
   0 -13  -9 211.818 10.4073   0
   0  13  -9 198.478 10.5275   0
   0  13   9  203.02 10.6478   0
   0  13   9  221.92 10.4258   0
   0  13  -9 205.046 10.2685   0
   0 -13 -10-2.11671 2.15352   0
   0  13 -10-1.47249 2.19033   0
   0  13  10-0.39573 2.65969   0
   0  13  10-1.85902 2.06149   0
   0  13 -10-0.61661 1.68416   0
   0 -13 -11 6.15858  1.9766   0
   0  13 -11 2.67207 2.36094   0
   0  13  11 5.56377 2.02236   0
   0  13 -11  5.4448 1.73868   0
   0  13  11 7.57697 2.58056   0
   0 -13 -12 1.39148 2.34642   0
   0  13  12-2.41918 2.62835   0
   0  13 -12 1.31872 2.41918   0
   0  13  12 0.80942 1.96444   0
   0 -13 -12-0.13642 1.88259   0
   0  13 -12  0.5184 1.78255   0
   0 -13 -12 0.10914 2.31914   0
   0 -13 -13 39.0017 3.32467   0
   0  13  13 39.8328 2.98136   0
   0  13 -13 37.5742 3.46922   0
   0 -13 -13 43.6544 3.05364   0
   0  13  13 40.5917 3.78543   0
   0  13 -13 41.7843 3.00847   0
   0 -13 -13 45.1451 3.55053   0
   0  13  14-0.40367 3.04997   0
   0  13 -14-2.45792  2.6463   0
   0 -13 -14 2.26954 1.99145   0
   0 -13 -14-0.05382 2.44895   0
   0 -13 -14 1.35455 2.47586   0
   0  13  14-2.17983 2.10807   0
   0 -13  14-0.18838 0.63691   0
   0  13 -14 0.26911 2.24263   0
   0 -13 -15 392.253 20.2723   0
   0 -13 -15 399.918 20.1744   0
   0  13  15 425.746 20.6641   0
   0  13 -15 437.552 20.3169   0
   0  13 -15 427.393 20.5216   0
   0 -13 -15 431.934 20.2456   0
   0  13  16-8.75284 3.50643   0
   0 -13 -16-6.05014 2.87934   0
   0  13 -16-6.96871 3.20614   0
   0 -13 -16-4.85778 2.79102   0
   0  13 -16-5.76751 2.73802   0
   0  13  17 1153.33  56.212   0
   0 -13 -17 1125.60 55.8004   0
   0  13 -17 1175.92 56.0806   0
   0 -13 -17 1235.32 55.8004   0
   0  13 -17 1174.44 55.9405   0
   0  13  18 -4.0197 3.45538   0
   0 -13 -18-5.86025 2.76083   0
   0  13 -18-7.24066 3.16887   0
   0 -13 -18-6.07729 3.05601   0
   0  13 -18-5.79079 2.79555   0
   0  13  19 66.8252 4.61101   0
   0  13 -19 64.8724 4.31852   0
   0  13 -19 58.3602 4.08625   0
   0 -13 -19 68.6748 4.62821   0
   0 -13 -20-4.35426 2.71822   0
   0  13 -20-2.73526 2.98237   0
   0  13 -20 0.58795  2.8716   0
   0  13  20-0.74985  3.5192   0
   0 -13 -20-0.53683 4.28609   0
   0 -13 -21 12.8417 2.80965   0
   0  13 -21 12.3861 3.23995   0
   0  13 -21 11.2302 3.28214   0
   0  13  21  9.0955 3.52682   0
   0 -13 -21 4.74181 5.10462   0
   0 -13 -22-0.10022 2.57236   0
   0  13 -22 2.12136 3.14863   0
   0  13  22 1.72047  3.2572   0
   0  13 -22-0.28396 2.98159   0
   0  13 -23 6.83477 3.12399   0
   0 -13 -23 9.13231 2.67771   0
   0 -13  23 6.66948 1.61158   0
   0  13  23  11.215  3.3554   0
   0  13 -23 11.1075 3.33887   0
   0  13 -24-3.84247 3.26201   0
   0 -13  24 0.14716 1.64327   0
   0 -13 -24-0.77667 2.72243   0
   0  13 -24-0.48235 3.21296   0
   0  13  24-3.83429 3.45004   0
   0 -13  25 7.96364 1.76251   0
   0 -13 -25 5.58667 2.85397   0
   0  13 -25 0.65488 3.28247   0
   0 -13 -25 1.63315 3.37141   0
   0  13 -25 5.74029 3.13695   0
   0  13  25  6.7509 3.38758   0
   0 -13  26-1.36684 1.68657   0
   0 -13 -26 2.74967 2.74967   0
   0 -13 -26-6.01891 3.34917   0
   0  13 -26 0.33572 3.30121   0
   0  13 -26 1.87841 3.33318   0
   0  13  26 2.09423  3.0694   0
   0 -13  27 0.67155 1.77764   0
   0 -13 -27  -2.544 2.67041   0
   0  13 -27-1.75394 3.54738   0
   0 -13 -27 0.07901 3.33407   0
   0  13 -27-1.00338 3.37357   0
   0  13  27-2.81262 3.16025   0
   0 -13 -28 3.41959 2.69351   0
   0 -13  28-0.34352 1.88155   0
   0 -13 -28 2.32657  3.3259   0
   0  13 -28 1.56146  3.4352   0
   0  13 -28 1.72541 3.40397   0
   0  13  28 2.87308 3.38836   0
   0 -13 -29  2.0209 2.61483   0
   0 -13  29-0.16198 1.93605   0
   0  13  29-5.15252 3.66384   0
   0 -13 -29  6.0087 3.47101   0
   0  13 -29 1.59666 3.54043   0
   0  13 -29 1.94377 3.36302   0
   0 -13 -30 1.47047 2.78856   0
   0 -13 -30-2.36951  3.4057   0
   0  13 -30 0.37333  3.5657   0
   0  13 -30 1.75237 3.55808   0
   0 -13 -31 4.57466 2.72373   0
   0  13 -31 3.05479 3.71691   0
   0 -13 -31 8.31414 3.54385   0
   0  13 -31 3.43099 3.62662   0
   0  13 -32 1.29261 3.78124   0
   0 -13 -32 -2.0132 3.49895   0
   0 -13 -32-2.60007 2.80807   0
   0 -13 -33  3.8647 3.50536   0
   0 -13 -33 1.62801 2.80135   0
   0 -13 -34-6.07277 3.50324   0
   0 -13 -34-1.29562 2.86629   0
   0 -13 -35 1.61433 3.51438   0
   0 -13 -35 0.31429 2.87865   0
   0 -13 -36 2.73475 2.88981   0
   0 -13 -36-4.10917 3.51006   0
   0 -14   0 1293.35 60.1305   0
   0  14   0 1160.18   60.29   0
   0 -14   0 1340.91 60.2337   0
   0 -14   1 0.23449 1.55701   0
   0 -14   1 -0.0469 1.95095   0
   0 -14  -1 0.14069 1.76336   0
   0 -14  -1-0.39394 1.51949   0
   0  14  -1-1.05051 2.26986   0
   0 -14   2 564.843 28.7712   0
   0  14  -2 645.731  28.968   0
   0  14  -2 594.936 28.9399   0
   0 -14  -2 575.705 28.8368   0
   0 -14   2 656.189 28.9118   0
   0  14  -3-0.39306 2.20865   0
   0 -14   3 0.18717 1.60969   0
   0 -14  -3-0.60831 2.23672   0
   0 -14  -3-1.45059 1.74071   0
   0  14  -3 0.64575 2.02147   0
   0 -14   3 0.41178 1.97468   0
   0  14  -4 22.4732 2.53127   0
   0 -14  -4 20.8012 2.59665   0
   0 -14   4  26.994 2.16699   0
   0 -14  -4 18.4661 2.14831   0
   0 -14   4 25.0512 2.56863   0
   0  14  -5 0.58698 1.66778   0
   0 -14   5 1.77027 2.03115   0
   0 -14   5-0.22361 1.63983   0
   0  14  -5-1.17397 2.29203   0
   0  14   5-0.99694 2.01252   0
   0 -14  -5 0.47518 1.68641   0
   0 -14  -5  -0.382 2.24545   0
   0 -14   6 225.647 10.8681   0
   0 -14   6  228.09 10.6173   0
   0  14  -6 217.222 10.8774   0
   0  14   6 207.543 10.7845   0
   0  14  -6 205.472 10.5801   0
   0 -14  -6 202.295 10.6173   0
   0 -14  -6 231.908 10.8681   0
   0  14   7-2.42503 2.18438   0
   0 -14  -7-0.15735  2.2214   0
   0 -14   7-0.29619 1.67531   0
   0  14  -7-1.37912 1.61052   0
   0 -14   7-1.06442 2.20289   0
   0  14   8 78.9981 4.80257   0
   0  14  -8 69.1257   4.102   0
   0 -14  -8 79.9476 4.45229   0
   0 -14   8 77.9012 4.52603   0
   0  14   8  68.462 4.39698   0
   0  14   9-4.17487 2.27554   0
   0  14  -9  0.0367 1.75253   0
   0 -14  -9-4.10147 2.28471   0
   0  14   9-2.90865 2.75266   0
   0 -14 -10 305.336 13.9851   0
   0  14  10 295.185 13.9578   0
   0  14 -10  268.84 13.8117   0
   0  14  10  283.29 14.2499   0
   0  14 -10 267.279 14.0947   0
   0 -14 -11 0.78067 2.14231   0
   0  14 -11-2.50541 2.49633   0
   0  14  11 1.12562 2.14231   0
   0  14 -11-0.13616 1.84275   0
   0  14  11-0.58096 2.74142   0
   0  14  12 2.18342 2.79694   0
   0 -14  12 5.62997 2.44507   0
   0 -14 -12 2.98641 2.46311   0
   0  14 -12 8.07504 2.59845   0
   0  14  12 4.03301 2.11124   0
   0  14 -12 6.14425 1.94884   0
   0 -14 -12 5.58486 2.12026   0
   0 -14 -13 2.11535 2.55456   0
   0  14 -13   1.712 2.60834   0
   0 -14 -13-0.33164 2.08846   0
   0 -14  13 0.22408 2.33047   0
   0 -14 -13-2.24084 2.89516   0
   0  14  13-2.07054 2.12432   0
   0  14  13-0.55573 2.85035   0
   0  14 -13 2.02572 2.10639   0
   0 -14 -14 93.8398 5.63413   0
   0 -14  14 86.0962 4.61945   0
   0 -14 -14 107.529 5.67863   0
   0  14  14 98.1388  5.2959   0
   0  14  14 102.295 6.08806   0
   0 -14  14 107.244 5.51842   0
   0 -14 -14 100.604 5.37601   0
   0  14 -14 96.9284 5.69643   0
   0  14 -14 102.776 5.40271   0
   0 -14 -15-0.53007 2.55316   0
   0  14 -15 1.03363  2.3323   0
   0 -14 -15 3.63097 2.40298   0
   0 -14  15-1.12198 2.57083   0
   0  14  15 1.93475 3.18041   0
   0  14 -15-1.98776 2.90654   0
   0 -14 -15 1.58137  2.5885   0
   0 -14 -16 71.0318 5.09248   0
   0  14 -16 78.5259 5.04866   0
   0 -14 -16 78.4032 5.10125   0
   0  14 -16 85.5993 5.46061   0
   0 -14  16 87.1945  5.0136   0
   0 -14 -16 76.9394 5.13631   0
   0  14  16 77.3163 5.75862   0
   0  14 -17-1.68636 3.06848   0
   0  14  17-3.19018 3.45965   0
   0 -14 -17-5.77187 2.95548   0
   0 -14  17-7.65816 2.63385   0
   0  14  18-1.30984 3.40386   0
   0 -14  18 4.05016  2.4301   0
   0  14 -18 3.63653 3.06778   0
   0 -14 -18 0.06032 2.80064   0
   0  14 -18-0.36193 2.65415   0
   0 -14 -18 1.23228 2.86097   0
   0  14  19-0.83688 3.39022   0
   0 -14  19 -2.9547 2.43379   0
   0  14 -19-3.73181 3.07426   0
   0 -14 -19-0.63193 2.75829   0
   0  14 -19 0.23057 2.82661   0
   0 -14 -19-3.38168 3.11696   0
   0  14  20 185.374 9.26318   0
   0  14 -20 202.403 8.76407   0
   0 -14  20 190.534 8.28187   0
   0  14 -20 210.431 9.00939   0
   0 -14 -20 202.893 9.29702   0
   0 -14  21-3.18339 2.41268   0
   0  14  21-5.11018 3.59388   0
   0 -14 -21 4.18029 4.60754   0
   0  14 -21 1.57494 2.99909   0
   0  14 -21-6.23274 3.10799   0
   0 -14 -21-3.85358 2.83154   0
   0 -14  22 57.4558 3.48317   0
   0  14  22 48.8888  4.5613   0
   0  14 -22 56.5269 4.22957   0
   0  14 -22 61.5195 4.28762   0
   0  14 -23 -2.3391 3.06135   0
   0 -14  23-1.63326 2.28985   0
   0  14  23 2.42938 3.33219   0
   0  14 -23  -0.673 3.15983   0
   0 -14 -23  1.4527 2.72484   0
   0  14 -24 42.6849 4.07606   0
   0 -14  24  35.426 3.00427   0
   0  14  24 30.4486 4.14101   0
   0 -14  24 28.8409 2.35469   0
   0  14 -24  39.705 4.03546   0
   0 -14 -24 35.2067 3.37777   0
   0  14 -25 2.65812 3.18011   0
   0  14 -25 -4.4891 3.22829   0
   0 -14 -25-0.64245 3.32466   0
   0  14  25 1.92734 3.26042   0
   0 -14  25 2.32084 1.68642   0
   0 -14 -25-2.70631 2.71434   0
   0  14 -26 11.1404 3.39055   0
   0  14 -26 11.2436 3.54936   0
   0 -14 -26 7.81335 3.57318   0
   0  14  26 12.3235  3.5573   0
   0 -14  26  11.728 1.83423   0
   0 -14  26 11.7756 2.33448   0
   0 -14 -26 13.1017 2.96971   0
   0  14 -27-1.02826 3.18681   0
   0  14 -27-1.94662 3.53218   0
   0 -14 -27 -1.1303 3.49293   0
   0  14  27-2.84144 3.24176   0
   0 -14  27 2.91209 1.74254   0
   0 -14  27 1.78179 2.40188   0
   0 -14 -27-0.83202 2.77865   0
   0  14 -28-0.82229 3.31242   0
   0  14 -28 -0.3103 3.32017   0
   0 -14 -28 5.23625 3.54514   0
   0  14  28-3.18054 3.41326   0
   0 -14  28  1.9859 1.85402   0
   0 -14  28 2.55219 2.75388   0
   0 -14 -28 -2.5677 2.81594   0
   0  14 -29-1.56365 3.34958   0
   0  14 -29-0.83548 3.52587   0
   0  14  29 1.41035 3.38791   0
   0 -14 -29 1.03477  3.5642   0
   0 -14 -29-1.59431 2.76705   0
   0  14 -30 3.49082 3.61955   0
   0  14 -30 1.71891 3.53626   0
   0 -14 -30  5.5202 2.85475   0
   0 -14 -30 0.39376 3.49082   0
   0  14 -31 0.50104 3.62696   0
   0 -14 -31 2.20609 2.78939   0
   0 -14 -31 1.63774 3.46992   0
   0  14 -32-3.04972 3.75861   0
   0 -14 -32 1.83869 2.85773   0
   0 -14 -32 3.93583 3.61831   0
   0 -14 -33-3.04005 2.87966   0
   0 -14 -33-3.47746 3.61598   0
   0 -14 -34 4.92949 2.90012   0
   0 -14 -34 4.36818 3.56938   0
   0 -14 -35 1.89639 2.96888   0
   0 -14 -35-7.56425 3.60101   0
   0 -15   0 0.66019 1.95268   0
   0  15   0-1.39477 2.27813   0
   0 -15   0 0.15807 1.67373   0
   0  15  -1 26.9582  2.7423   0
   0 -15   1 24.2996 2.19384   0
   0 -15  -1 24.2159  2.2868   0
   0 -15   1 20.6184 2.32398   0
   0 -15  -1 20.7206 2.14736   0
   0 -15  -2-1.00313  2.2942   0
   0  15  -2-2.34993 2.42423   0
   0 -15  -2-1.17032 1.70904   0
   0 -15   2-1.91338 1.69975   0
   0 -15  -2 1.96911  1.8948   0
   0 -15   2-2.22918 2.01555   0
   0  15  -2-1.16103 1.94124   0
   0  15  -3 39.2631 3.25569   0
   0 -15  -3 38.8179 3.16294   0
   0 -15   3 38.6045 2.75482   0
   0 -15   3 39.4672 2.95888   0
   0  15  -3 36.3599 3.09801   0
   0 -15  -3 38.8457 2.80119   0
   0 -15  -4 0.12035 2.34219   0
   0 -15   4-1.35162 1.79599   0
   0  15  -4 1.99966  2.1663   0
   0  15  -4-1.22201  2.1663   0
   0 -15  -4 2.12926 1.80525   0
   0 -15   4-3.06429 2.04595   0
   0 -15  -5 31.3063 3.02905   0
   0 -15   5 38.1217 2.89976   0
   0 -15   5 31.7773  2.5396   0
   0 -15  -5 29.6348  2.5396   0
   0  15   5 36.2747  2.9644   0
   0  15  -5 33.0887  3.1214   0
   0  15  -6-1.48237 1.86907   0
   0 -15   6-4.86143 2.62407   0
   0 -15   6-3.36986 2.06243   0
   0 -15  -6-3.81181 2.58724   0
   0 -15  -6-3.39748 1.92432   0
   0  15   6-4.61284 2.33864   0
   0  15  -6-3.13047 2.73456   0
   0 -15   7 458.284 21.4416   0
   0  15  -7 419.768  21.148   0
   0 -15  -7 441.604 21.3591   0
   0 -15   7 463.257 21.3866   0
   0 -15   7 452.926 21.1756   0
   0  15   7 442.136 21.3591   0
   0 -15  -7 422.814 21.1939   0
   0  15   8-7.43818 2.64083   0
   0 -15   8-4.04805 2.54031   0
   0  15  -8-2.43066 2.01032   0
   0 -15   8-5.81165 2.88755   0
   0 -15  -8-5.23597 2.60428   0
   0  15   9 477.782 23.3411   0
   0 -15  -9 511.029 23.2683   0
   0 -15   9  497.73 23.2319   0
   0 -15  -9 486.806 23.1591   0
   0  15  -9 446.573  22.959   0
   0  15   9  475.39 23.1136   0
   0  15  10-4.75146 2.38931   0
   0  15  10-2.93233 2.83278   0
   0 -15 -10-4.01838 2.39836   0
   0 -15  10-5.35784 2.57937   0
   0  15 -10-1.97299 1.87343   0
   0 -15 -10-0.29866 2.59747   0
   0 -15 -11 177.181 8.82036   0
   0  15 -11 159.262 8.76636   0
   0  15  11 175.939 8.55035   0
   0  15 -11 159.811 8.38835   0
   0 -15 -11 166.291 8.54135   0
   0 -15  11 164.923 8.67636   0
   0  15  11 152.268 8.91037   0
   0  15  12-4.37477  2.9523   0
   0 -15 -12-2.03977 2.77337   0
   0  15 -12-0.67098 2.47814   0
   0 -15  12 -1.5835 2.42446   0
   0  15  12-3.92745 2.24554   0
   0  15 -12-1.66402 1.95925   0
   0 -15 -12-1.27933 2.25448   0
   0 -15 -13 6.47995 2.67553   0
   0 -15  13 10.0799 2.50665   0
   0 -15 -13 12.3821 2.41776   0
   0 -15 -13 13.7777 2.79109   0
   0  15 -13 11.2799 2.80887   0
   0  15  13 12.5955 2.29331   0
   0  15 -13 6.23995 2.07998   0
   0  15  13 9.26215 3.00442   0
   0 -15 -14-0.92684 2.63929   0
   0 -15  14-0.60024 2.48041   0
   0 -15 -14-4.03397 2.33917   0
   0 -15 -14-0.82974 2.87762   0
   0  15 -14-0.79444 2.84232   0
   0 -15  14-0.98863 1.06808   0
   0  15  14-2.20677 2.17146   0
   0  15 -14 -0.7503 2.10967   0
   0  15  14-1.02394 3.04534   0
   0 -15  15 5.06455 0.86746   0
   0 -15 -15-0.18401 2.92657   0
   0 -15  15 4.04813 2.56732   0
   0  15 -15 6.92213 2.28693   0
   0 -15 -15 3.89041 2.78638   0
   0 -15 -15 7.53549 2.39208   0
   0  15  15 3.76774 3.31211   0
   0  15 -15 9.85747 2.83019   0
   0 -15 -16-0.36515 2.93862   0
   0  15 -16-1.01722 2.71258   0
   0  15 -16 0.48687 2.33873   0
   0 -15  16 0.12172 2.61694   0
   0  15  16-2.92993 3.35594   0
   0 -15 -16-5.23388 2.79952   0
   0 -15 -17 1.57804 2.73354   0
   0  15 -17 -1.3021 2.91463   0
   0  15 -17 2.02644 2.52659   0
   0 -15  17-0.81058 2.44035   0
   0 -15 -17-3.11296 3.19057   0
   0  15  17-1.77637 3.33716   0
   0 -15 -17 -0.4829 2.60419   0
   0 -15  18-1.37646 2.56483   0
   0  15 -18 0.98318 2.88971   0
   0  15 -18-0.28213 2.55628   0
   0  15  18-2.27415 3.56511   0
   0 -15 -18-0.60701 2.88971   0
   0 -15 -18-0.67541 2.77857   0
   0 -15  19 53.4997 3.59263   0
   0  15 -19  47.882 4.15186   0
   0  15 -19  54.669 3.87225   0
   0  15  19 48.0854 4.53316   0
   0 -15 -19 50.5002 3.89767   0
   0 -15  20-2.56877 2.61074   0
   0  15 -20 3.55934 2.91295   0
   0  15 -20-2.99689 3.19837   0
   0  15  20-2.58556 3.50897   0
   0 -15 -20-0.52886 2.96331   0
   0 -15 -20-0.43652 3.28231   0
   0  15 -21 12.9283 3.47527   0
   0 -15  21 20.5107 2.86003   0
   0  15  21  23.828 4.01568   0
   0 -15 -21 22.3814 4.34824   0
   0 -15 -21 21.6747 3.10114   0
   0  15 -21 21.9657 3.30067   0
   0  15 -22-1.26765 2.99627   0
   0 -15  22-1.70392 2.46945   0
   0  15  22-2.17312 3.70418   0
   0 -15 -22-1.74508 5.11177   0
   0 -15 -22 2.06611 2.78225   0
   0  15 -22-2.36244 2.99627   0
   0  15 -23 10.5258 3.20172   0
   0 -15  23 13.4016 2.54997   0
   0  15  23 5.98795 3.71497   0
   0 -15 -23-1.21388 4.52966   0
   0  15 -23 7.10407  3.1121   0
   0 -15 -23 1.48273 2.92473   0
   0 -15  24-0.33855  2.3376   0
   0  15 -24-2.72452 3.15174   0
   0 -15 -24-0.60455 2.73258   0
   0  15 -24 1.20911 3.15174   0
   0  15  24 -0.9028 3.47416   0
   0 -15  24 1.70887 1.61214   0
   0  15 -25-1.05246 3.18929   0
   0 -15  25-0.61394 1.63451   0
   0 -15 -25 2.47967 3.50024   0
   0  15  25 7.01643 3.61984   0
   0  15 -25 2.15277 3.28497   0
   0 -15  25 1.11625 2.38399   0
   0 -15 -25 5.38192 2.92617   0
   0  15 -26-2.62557 3.16173   0
   0 -15  26-1.34827 1.73461   0
   0 -15 -26-0.57558 3.46134   0
   0  15  26   -0.41 3.35884   0
   0  15 -26-3.74519 3.50865   0
   0 -15  26 1.70307 2.31019   0
   0 -15 -26-2.18403 2.80692   0
   0  15 -27 2.59575 3.32848   0
   0 -15  27 5.45653 1.75389   0
   0 -15 -27 7.48324 3.63249   0
   0  15  27 7.81064 3.50777   0
   0  15 -27 8.52778 3.65588   0
   0 -15  27 2.11246 2.40867   0
   0 -15 -27 2.59575  2.8374   0
   0  15 -28-0.46999 3.24369   0
   0 -15  28 0.83981  1.8029   0
   0  15  28-3.54417 3.28991   0
   0 -15  28-2.13421 2.91238   0
   0 -15 -28-5.02348  3.7599   0
   0  15 -28 1.70274 3.51335   0
   0 -15 -28 1.86454 2.76599   0
   0 -15 -29-9.16698 3.68506   0
   0  15 -29 1.49991 3.62415   0
   0  15 -29 0.12182 3.33483   0
   0 -15 -29 0.25887 2.81709   0
   0  15 -30-0.24823 3.50528   0
   0 -15 -30 1.62477 3.66325   0
   0 -15 -30 3.94908 2.83582   0
   0  15 -30-1.61724 3.47519   0
   0  15 -31-5.26028 3.75203   0
   0 -15 -31 1.99861 2.88275   0
   0 -15 -31  4.1681 3.58858   0
   0  15 -32-6.61086 3.76401   0
   0 -15 -32-1.21065 2.92756   0
   0 -15 -32-2.14981 3.71265   0
   0 -15 -33-2.52838 3.02827   0
   0 -15 -33 1.17363 3.76722   0
   0 -15 -34-3.80492 3.06825   0
   0  16   0 91.0416 5.56345   0
   0 -16   0 97.6736 5.24107   0
   0 -16   0 102.104 5.45292   0
   0  16  -1 1.04977 2.32054   0
   0 -16  -1 0.10129 1.97062   0
   0 -16   1 1.04056 2.10875   0
   0 -16   1 0.84718 1.71278   0
   0 -16  -1-0.77351 1.77724   0
   0 -16   2 206.811 10.0291   0
   0 -16  -2 210.638 10.3235   0
   0  16  -2 207.455 10.2683   0
   0 -16  -2 174.598 9.97388   0
   0 -16   2 215.368 10.2131   0
   0 -16  -2 198.944 10.1119   0
   0  16  -2 211.623 10.3051   0
   0 -16  -3-0.18377 2.38902   0
   0 -16   3-0.12864 1.81933   0
   0  16  -3 0.17458 2.19606   0
   0 -16  -3 0.20215 1.93878   0
   0 -16   3-0.28484 1.97553   0
   0  16  -3 2.53603 2.28794   0
   0 -16  -4 52.4955 3.87022   0
   0 -16   4 59.1354 3.54923   0
   0 -16  -4 53.3668 3.56757   0
   0  16  -4 52.4589 3.86104   0
   0  16   4 49.8359 3.95276   0
   0  16  -4 59.8049 4.01695   0
   0 -16   4 59.0345 3.82436   0
   0 -16   5 2.25062 2.36041   0
   0 -16   5 3.33019  2.0219   0
   0 -16  -5 -4.0804 2.92764   0
   0  16  -5-5.65401 2.54339   0
   0 -16  -5-0.79595 2.14999   0
   0  16   5-3.43083 2.85445   0
   0  16  -5-4.71167 2.78126   0
   0 -16   6 1818.83 80.9475   0
   0  16  -6 1638.95 80.7103   0
   0 -16   6 1768.81 80.7194   0
   0 -16  -6 1757.16 80.9201   0
   0 -16  -6 1610.12 80.7468   0
   0  16   6 1700.62 80.8836   0
   0  16  -7 -5.9359 2.29073   0
   0 -16  -7 -6.1268 2.51799   0
   0 -16   7-4.33603 2.38163   0
   0  16   8 1094.08 50.1501   0
   0  16  -8 993.803 49.9509   0
   0 -16  -8 1111.32 50.2316   0
   0 -16   8 1143.60 50.2044   0
   0 -16  -8 951.313  49.969   0
   0 -16   8 1079.49 50.2135   0
   0 -16  -8 1084.19 50.1592   0
   0 -16  -9-2.86626 3.05554   0
   0  16   9-7.07552 2.72205   0
   0  16  -9-2.58685 1.93788   0
   0 -16   9-8.52668 2.93837   0
   0 -16  -9-7.82363 2.76711   0
   0  16  10 19.3542 3.34527   0
   0 -16 -10 23.8474 3.21971   0
   0  16  10 25.1389 2.84303   0
   0  16 -10 17.8743 2.37667   0
   0 -16  10 24.6635 3.13003   0
   0 -16 -10 27.4528  2.8251   0
   0  16  11-2.98808 2.89888   0
   0 -16 -11-3.56786 2.75617   0
   0  16  11-1.65013 2.29235   0
   0  16 -11 -0.0446 1.87312   0
   0 -16  11-0.64221 2.50642   0
   0 -16 -11-1.82853 2.33695   0
   0  16  12 3.02357 2.95264   0
   0 -16  12 1.92409 2.50043   0
   0  16 -12  0.0798 2.71324   0
   0 -16 -12-0.50541 2.76644   0
   0  16  12-0.97535  2.2965   0
   0  16 -12 0.69161 1.94183   0
   0 -16 -12-0.76254  2.2699   0
   0 -16 -13 1.34796  2.7752   0
   0 -16 -13 0.24668 2.82806   0
   0  16  13 1.34796 2.97784   0
   0 -16  13 1.27747 2.62543   0
   0  16 -13-1.36558 2.78401   0
   0  16  13  -1.903  2.3435   0
   0 -16 -13-1.27747 2.32588   0
   0  16 -13-0.91626 2.06158   0
   0 -16  14 46.2263 2.66876   0
   0 -16 -14 56.6564 4.17376   0
   0 -16 -14 61.3901 4.39251   0
   0 -16 -14 57.8026 3.64876   0
   0  16  14 51.1964 4.41001   0
   0  16 -14 58.1614 4.07751   0
   0  16 -14 54.8451 3.54376   0
   0 -16 -15-3.40513 3.00554   0
   0 -16  15-0.62543 2.77101   0
   0 -16 -15 -1.2248 3.05766   0
   0 -16 -15-0.52119 2.50173   0
   0  16  15-3.37907 3.43987   0
   0  16 -15-1.86761 2.97949   0
   0  16 -15 9.14693 2.32799   0
   0 -16 -16 0.76718 3.59452   0
   0  16  16 45.1944 4.24102   0
   0 -16  16 1.80157 3.48246   0
   0 -16 -16 39.3501 3.44798   0
   0  16 -16 42.6171 3.81002   0
   0  16 -16  34.566 3.24972   0
   0 -16 -16 43.7204  3.4566   0
   0  16 -17-3.06107 2.55659   0
   0  16  17-1.20562 3.57409   0
   0 -16 -17 0.22231 3.21498   0
   0 -16 -17 2.89861 2.75325   0
   0 -16  17-3.49714  2.6934   0
   0  16 -17 -2.7789 3.08672   0
   0 -16 -17-2.17182 3.00121   0
   0 -16 -18 12.3953 3.07762   0
   0  16 -18 9.74155 3.24718   0
   0 -16 -18 13.9553 2.92501   0
   0 -16  18 13.1753 2.91653   0
   0  16  18   15.60 3.95936   0
   0  16 -18 12.5648 2.91653   0
   0 -16 -19 0.05883 2.94967   0
   0  16 -19-4.04214 3.26901   0
   0  16 -19-1.83199 2.70597   0
   0 -16  19-3.61356 2.68076   0
   0  16  19 1.64711  3.7144   0
   0 -16 -19-1.92443 2.82362   0
   0  16 -20 47.4454 4.31322   0
   0  16  20 58.0703 4.95438   0
   0  16 -20 63.2661 4.19665   0
   0 -16 -20 65.0314 4.23828   0
   0 -16  20 57.0295 3.89689   0
   0 -16 -21-0.18145 2.95267   0
   0  16 -21-1.75675 2.98566   0
   0 -16  21-3.42278 2.67225   0
   0  16  21-2.38358 3.81042   0
   0 -16 -21 2.13615  3.3733   0
   0  16 -21 3.24133 3.24133   0
   0  16 -22 7.08029 3.08691   0
   0 -16  22 9.88954 2.71125   0
   0  16  22 12.0291 3.81372   0
   0 -16 -22 12.1271  4.3037   0
   0 -16 -22 8.19092 2.98891   0
   0  16 -22 12.8213 3.43806   0
   0  16 -23 0.56584 3.12019   0
   0 -16  23-3.24144 2.55435   0
   0 -16 -23-0.70325 5.39971   0
   0 -16 -23 0.71134 2.95044   0
   0  16 -23-3.57286 3.28994   0
   0  16  23-0.37992 3.76686   0
   0  16 -24  9.7586 3.29553   0
   0 -16  24 8.66276 2.56763   0
   0 -16 -24 4.62334 2.90358   0
   0  16 -24 7.98286 3.43151   0
   0  16  24 8.55878 3.79946   0
   0 -16 -25 2.54799 3.60041   0
   0  16 -25-2.72998 3.23642   0
   0 -16  25 2.57964 2.42929   0
   0  16 -25-2.77746 3.23642   0
   0 -16  25-0.07122 1.65382   0
   0  16  25 0.40356 3.63207   0
   0 -16 -25-0.90208 2.90407   0
   0 -16  26  4.0617 2.40259   0
   0  16 -26-1.29129 3.23214   0
   0  16 -26-0.95477 3.47475   0
   0 -16 -26 3.05997 3.60779   0
   0 -16  26 3.74866 1.75303   0
   0 -16 -26 0.42261 1.90955   0
   0  16  26-4.71126 3.59997   0
   0  16 -27-3.68333 3.27321   0
   0 -16  27 1.59404 2.41428   0
   0 -16  27-0.58036 1.74107   0
   0  16 -27-2.04285 3.61368   0
   0 -16 -27-1.61726 3.58273   0
   0 -16 -27-1.39285 2.93273   0
   0  16  27 0.42559 3.65237   0
   0 -16  28  2.3254  2.9297   0
   0 -16 -28 1.98883 2.89145   0
   0  16 -28 6.96091 3.64874   0
   0 -16 -28 3.35042 3.64874   0
   0  16 -28 4.49782 3.38866   0
   0  16  28 1.74405 3.51105   0
   0  16 -29-2.29821  3.5456   0
   0  16 -29 3.68168 3.31124   0
   0 -16 -29-2.43429 2.96348   0
   0 -16  29-2.43429 3.12224   0
   0 -16 -29-3.62876 3.62876   0
   0 -16 -30 2.66662 3.67501   0
   0  16 -30 1.58354 3.42851   0
   0 -16 -30-1.67317  2.8683   0
   0 -16 -31-0.90759 3.71151   0
   0  16 -31-0.61982 3.54918   0
   0 -16 -31 1.38721  2.9515   0
   0 -16 -32 29.0562 4.25604   0
   0 -16 -32 26.3306 3.51269   0
   0  16 -32 28.4878 4.37265   0
   0 -16 -33 6.07396 3.18091   0
   0 -17   0-0.60193 2.52626   0
   0 -17   0-2.86371 2.32562   0
   0 -17   0-3.38355  2.0429   0
   0  17  -1-0.83882  2.5347   0
   0 -17  -1-3.58323 2.49823   0
   0 -17   1-1.07588 2.39794   0
   0 -17   1   -1.55 2.17912   0
   0 -17  -1-1.21265 2.16088   0
   0 -17   1 0.75676 1.85088   0
   0 -17  -1 -2.9997 1.90559   0
   0 -17   2-2.87886 2.01338   0
   0 -17  -2-0.59217 1.83117   0
   0 -17   2-0.13665 2.61466   0
   0 -17  -2-0.06377 2.50534   0
   0 -17   2-2.75132 2.32313   0
   0 -17  -2-0.32797 2.13181   0
   0  17  -2-0.45552 2.52356   0
   0  17  -3  29.669 3.13886   0
   0 -17   3 29.5326 2.73854   0
   0 -17   3 25.3656 2.47469   0
   0 -17  -3 20.6164 2.40191   0
   0 -17  -3 26.7849 3.12066   0
   0 -17  -3 28.3043 2.53838   0
   0  17  -3 25.4566 2.73854   0
   0 -17  -3 25.2655 3.16615   0
   0  17  -4-0.06357 2.52456   0
   0 -17  -4-0.20887 2.07051   0
   0 -17   4-1.15331 2.34294   0
   0 -17   4 0.86271 1.98878   0
   0  17   4-2.51548 2.44283   0
   0  17  -4 1.03525 2.68803   0
   0 -17  -4 2.33386  2.5064   0
   0 -17  -4 0.26335 2.82424   0
   0 -17   5 35.9389 3.38824   0
   0 -17  -5 27.3686 3.29764   0
   0 -17   5 28.2202 2.73596   0
   0  17  -5 28.6007 3.13457   0
   0 -17  -5 29.5157 2.87185   0
   0  17   5 30.9562 3.27046   0
   0  17  -5 31.4726 3.27952   0
   0 -17  -5 26.1003 3.70532   0
   0 -17   6 -7.6962 3.26998   0
   0 -17   6 -6.4406 2.36667   0
   0 -17  -6-5.46502 2.52927   0
   0  17   6-8.80727 3.21578   0
   0 -17  -6-3.15255 3.39644   0
   0 -17   7 996.533 47.5586   0
   0 -17  -7 1008.00 47.4685   0
   0 -17   7 1039.38 47.2795   0
   0 -17   7 1072.68 47.5406   0
   0  17  -7 952.413 47.2795   0
   0 -17  -7  925.02 47.3155   0
   0  17   7 968.104 47.4415   0
   0 -17  -7 1038.08 47.5766   0
   0 -17   8-6.52787 2.40312   0
   0  17  -8-3.81988 2.27758   0
   0  17   8-8.86821 3.18323   0
   0 -17  -8-7.23625 2.52865   0
   0 -17   8-7.72046 3.31773   0
   0 -17  -9 668.434 30.0312   0
   0  17   9 628.708 29.8705   0
   0 -17  -9 589.089 29.7276   0
   0 -17   9 656.383 29.9865   0
   0 -17  -9 645.598 29.9062   0
   0  17  -9 580.983 29.6741   0
   0 -17 -10-0.79063 3.06478   0
   0  17 -10 0.88834 1.94547   0
   0 -17  10-0.74621 2.70056   0
   0 -17 -10-0.41752 2.54066   0
   0  17  10-5.23234 2.70056   0
   0 -17 -11 12.3433 2.96876   0
   0  17  11 8.95044   3.278   0
   0  17 -11   11.61 2.20006   0
   0 -17 -11 9.29503   2.633   0
   0 -17  11 8.13757 2.80088   0
   0  17  11 11.6453 2.57999   0
   0  17  12-3.62776 3.17978   0
   0 -17 -12-2.20476 2.97775   0
   0 -17 -12 1.31759 2.49463   0
   0  17 -12 2.76693 2.09057   0
   0 -17  12-0.13176 2.74936   0
   0  17  12-0.73785 2.39801   0
   0 -17  13 34.9057 3.40415   0
   0 -17 -13  32.933 3.18594   0
   0  17 -13 32.8544  3.5089   0
   0 -17 -13  41.906 3.73584   0
   0  17 -13  28.429 2.82806   0
   0  17  13 40.4745 4.04134   0
   0 -17 -14-3.88408 3.15582   0
   0  17  14  0.0867  3.3899   0
   0  17 -14-1.36983  3.0171   0
   0 -17 -14-3.12114 3.19916   0
   0 -17  14-0.25143 1.30914   0
   0 -17  14-2.34085 2.86104   0
   0  17 -14-5.35795 2.26282   0
   0 -17 -14-1.49988 2.47957   0
   0 -17 -15 189.518 9.13286   0
   0 -17 -15 182.167 8.87463   0
   0  17 -15 181.581 9.24477   0
   0 -17 -15 223.123 9.28781   0
   0 -17  15  174.11 8.18601   0
   0  17 -15 184.344 8.81438   0
   0  17  15 191.816 9.53743   0
   0 -17  16-0.06834 2.83618   0
   0 -17 -16-1.85377 2.91306   0
   0  17 -16-4.31406 3.18643   0
   0 -17 -16 0.40151   3.101   0
   0 -17  16-0.46985 0.88844   0
   0  17  16-3.60502 3.50251   0
   0 -17 -16-4.89497 3.03266   0
   0  17 -16-3.30603 2.48593   0
   0  17  17 117.435 6.59336   0
   0 -17  17  108.68 5.83911   0
   0 -17 -17 111.079 5.90691   0
   0  17 -17 97.1377 6.27132   0
   0  17 -17 110.528 5.72046   0
   0 -17 -17 122.638  6.0764   0
   0  17  18 3.19358 3.46251   0
   0  17 -18-1.51275 2.63891   0
   0 -17 -18-1.10094 2.87422   0
   0  17 -18-2.16827 3.21879   0
   0 -17  18 0.12606 2.76497   0
   0 -17 -18 1.63881 2.98348   0
   0  17  19 1.33298 3.51573   0
   0  17 -19 2.22441 3.14083   0
   0 -17 -19 1.78286 2.89923   0
   0 -17  19 0.30825  2.7576   0
   0 -17 -19 0.58318 3.07418   0
   0  17 -19 4.14889 2.80759   0
   0  17 -20 3.94628 3.17849   0
   0  17 -20-3.52523    2.84   0
   0 -17 -20-1.16407 2.98035   0
   0 -17 -20 0.56139 3.07942   0
   0 -17  20-1.75849 2.75744   0
   0 -17  21 22.8579  3.1077   0
   0  17 -21 25.6876  3.2958   0
   0  17 -21 16.7325 3.64746   0
   0 -17 -21 24.4527  3.7047   0
   0  17  21 31.6086 4.27718   0
   0  17 -22-1.28766 3.03694   0
   0 -17  22 -1.0933 2.65631   0
   0  17 -22 3.08553 3.43376   0
   0 -17 -22 -1.6197 4.09784   0
   0 -17 -22 0.68837 3.02884   0
   0  17  22 3.89538 4.08164   0
   0  17  23 66.2056 5.65209   0
   0  17 -23 67.7449 4.93054   0
   0 -17  23 64.1772 4.31322   0
   0 -17 -23 67.6086 4.66598   0
   0  17 -23 70.3264 5.13097   0
   0  17 -24 2.96742 3.40381   0
   0  17 -24 3.91954 3.13404   0
   0  17  24-0.13488 3.77672   0
   0 -17 -24 1.11873 5.45879   0
   0 -17  24-0.43639 2.57071   0
   0 -17 -24 0.06347 3.08644   0
   0 -17 -25 2.34718  3.5875   0
   0 -17 -25 0.81641 3.03799   0
   0  17 -25 9.24744  3.5875   0
   0 -17  25 9.71844 2.69259   0
   0  17 -25 7.83442 3.24995   0
   0  17  25 -0.1413 3.90936   0
   0  17 -26 0.62895 3.15251   0
   0 -17 -26-0.52024 3.68829   0
   0 -17  26-1.17249  1.6772   0
   0  17 -26-4.68218 3.37769   0
   0 -17  26-0.76095 2.66333   0
   0 -17 -26-0.58236 2.94286   0
   0  17  26-1.56849 3.88241   0
   0  17 -27-2.18071 3.14053   0
   0 -17 -27 0.08446  3.6166   0
   0 -17  27-1.90428  1.7891   0
   0  17 -27-0.43768 3.53213   0
   0 -17  27 4.26927 2.57231   0
   0 -17 -27-1.90428 2.96392   0
   0  17  27-0.87535 3.77785   0
   0 -17  28-0.86543 2.96067   0
   0  17 -28 0.67564 3.16564   0
   0  17 -28 -5.7847 3.75018   0
   0 -17 -28-2.89235 3.80332   0
   0 -17 -28 2.26985 2.89994   0
   0 -17  29-0.05252 3.27145   0
   0  17 -29-0.12005 3.35399   0
   0 -17 -29 1.64323 3.75167   0
   0 -17 -29 0.72782 3.05386   0
   0  17 -30-0.11863 3.34396   0
   0 -17 -30 2.65441 3.69245   0
   0 -17 -30-2.49129 2.98806   0
   0 -17 -31 3.65536 2.99607   0
   0  17 -31-0.36627  3.5235   0
   0 -17 -31-2.88619 3.83117   0
   0 -17 -32-7.32276 3.24893   0
   0  17 -32 -1.8741 3.50942   0
   0 -18   0 2267.71  102.13   0
   0 -18   0 2212.92 101.976   0
   0 -18   0 2050.83 101.832   0
   0  18  -1-2.76124 2.81538   0
   0 -18  -1  1.7145 2.04837   0
   0 -18   1-1.90399 2.23787   0
   0 -18  -1 3.37485 3.04097   0
   0 -18   1-6.84896 3.29364   0
   0 -18  -1-3.62751 3.13121   0
   0 -18  -1-1.56109 2.58077   0
   0 -18   1-1.01967   2.671   0
   0 -18  -2 314.478 16.9511   0
   0  18  -2  355.90 17.3117   0
   0 -18   2 357.154 17.0052   0
   0 -18   2 361.148 17.3207   0
   0 -18  -2 367.432 17.3748   0
   0 -18  -2 363.673 17.3748   0
   0 -18   2 367.613 17.2216   0
   0 -18  -2 338.543 17.1224   0
   0  18  -3 3.11561 2.62936   0
   0 -18  -3 0.24313 1.86396   0
   0 -18   3-2.06207 2.22415   0
   0  18  -3 0.06303 2.53031   0
   0 -18   3-1.21563 1.94501   0
   0 -18  -3-4.66441  2.5123   0
   0 -18  -3-2.27818  2.8995   0
   0 -18  -3 0.33317 2.15211   0
   0  18  -4 0.20673 2.50768   0
   0  18   4 1.77066 2.56161   0
   0  18  -4 0.53929 2.39983   0
   0 -18  -4 1.77066 2.77733   0
   0 -18   4 1.64483 2.16614   0
   0 -18   4 2.57959 1.97739   0
   0 -18  -4-1.95042 2.93013   0
   0 -18  -4 1.38417 2.13018   0
   0 -18   5 0.57388 2.39418   0
   0 -18  -5 -0.9236 3.04876   0
   0 -18   5 0.04483 2.05343   0
   0 -18  -5 1.01327 2.54661   0
   0  18  -5 2.60042 2.38521   0
   0 -18  -5-0.71736 2.17897   0
   0  18   5-1.04017 2.62732   0
   0 -18   6 274.523 13.3314   0
   0 -18  -6 278.359 13.5549   0
   0 -18   6 287.327 13.0989   0
   0 -18  -6 261.219 13.3672   0
   0  18  -6  257.32 13.3582   0
   0 -18  -6 249.023 13.1347   0
   0  18   6 249.381 13.2599   0
   0 -18   7-6.04174 2.87829   0
   0 -18  -7-6.60314 3.52881   0
   0 -18   7 -3.1278 2.31689   0
   0 -18  -7-7.81506 2.91394   0
   0  18  -7-7.15563 3.16345   0
   0 -18  -7-2.30798 2.45947   0
   0  18   7-7.52099 3.08325   0
   0 -18   8 339.958 16.5283   0
   0  18  -8 318.485  16.191   0
   0 -18  -8  311.65 16.2443   0
   0 -18  -8 361.289 16.6348   0
   0  18   8 334.259 16.4307   0
   0 -18   8  335.36 16.6171   0
   0 -18  -8 335.253 16.4307   0
   0 -18   8 339.017 16.2088   0
   0  18   9 -4.9139 2.88117   0
   0 -18  -9-9.00587 3.49983   0
   0 -18   9-5.14368 2.95187   0
   0 -18  -9-4.05662 2.84582   0
   0  18  -9-6.10702 2.36857   0
   0 -18  -9-1.11358 2.22716   0
   0  18  10 42.2345 3.54446   0
   0 -18 -10 41.4253 3.91385   0
   0 -18 -10 36.3505 3.50048   0
   0 -18  10 39.5431 3.86108   0
   0  18 -10  33.492 2.96398   0
   0 -18 -10 32.3926 3.04313   0
   0 -18 -11-0.84861 2.14338   0
   0 -18  11-0.20996 3.06198   0
   0 -18 -11 2.15213 2.69454   0
   0  18  11 0.12248  2.6158   0
   0  18 -11-4.88167 2.29211   0
   0 -18 -11 -3.5169 3.32443   0
   0 -18 -12 0.69585  3.1748   0
   0 -18 -12 2.05275  2.7138   0
   0 -18  12-0.35662 2.95735   0
   0  18  12-3.25309 3.44444   0
   0  18 -12 0.15657 2.13973   0
   0 -18 -13-3.83799 3.27612   0
   0  18  13-3.69104 3.40578   0
   0 -18 -13-1.24475 2.57595   0
   0 -18  13 0.20746  2.8612   0
   0  18 -13-0.69153 2.15238   0
   0  18  14 58.1924 4.87727   0
   0 -18 -14 61.7216 4.37066   0
   0 -18 -14 66.8135 4.07871   0
   0  18 -14 60.0987 4.58533   0
   0 -18 -14 69.1491 4.56815   0
   0 -18  14 55.0583 3.09123   0
   0  18 -14 58.0035 3.75241   0
   0 -18  15 -1.3983 1.26188   0
   0  18  15-2.81364 3.30816   0
   0 -18  15-0.69062 2.88185   0
   0 -18 -15-1.73082 3.51279   0
   0  18 -15-2.98417 3.00975   0
   0 -18 -15-1.79903 2.63459   0
   0 -18 -15-0.41778 2.95006   0
   0  18 -15-0.11937  2.3106   0
   0 -18  16 24.3809 1.54866   0
   0 -18 -16  0.1354 3.46122   0
   0  18  16 21.3597  3.9182   0
   0 -18  16 -0.2708 3.31735   0
   0 -18 -16  26.725 3.18195   0
   0 -18 -16 31.4556 3.48661   0
   0  18 -16  25.151 2.75882   0
   0  18 -16 24.6771 3.42737   0
   0 -18 -17-4.59276 3.04785   0
   0 -18 -17 1.62048 3.36691   0
   0 -18  17  2.0235 2.91351   0
   0  18  17-0.20991 3.50125   0
   0  18 -17-0.83123 2.35935   0
   0 -18 -17 0.34425 3.08143   0
   0  18 -17  1.8052   3.157   0
   0 -18 -18 8.08581 3.09775   0
   0 -18 -18-0.92433 3.66401   0
   0 -18  18 1.86531 2.91455   0
   0  18 -18 0.60789 2.55648   0
   0 -18 -18 2.65641 3.16437   0
   0  18 -18 3.01448 3.28928   0
   0  18  18-4.09703 3.83888   0
   0  18  19-1.00722 3.92981   0
   0 -18  19-3.51701 2.83177   0
   0  18 -19-3.64085 2.72445   0
   0 -18 -19-1.14757 3.11247   0
   0  18 -19-1.48606 3.19503   0
   0 -18 -19-1.27141 3.04643   0
   0  18  20 48.7565 5.08102   0
   0 -18  20  53.502 4.02554   0
   0  18 -20 60.3258 4.18918   0
   0  18 -20 51.9311 4.57373   0
   0 -18 -20 61.6186   4.271   0
   0  18  21-8.90029 4.02864   0
   0 -18  21-4.15833 2.84518   0
   0  18 -21-5.95784 3.03161   0
   0 -18 -21  0.1297 3.26668   0
   0  18 -21-5.47149 3.58281   0
   0 -18 -21-5.16347  3.4288   0
   0  18  22 113.636 7.01643   0
   0  18 -22 101.538 6.54278   0
   0 -18  22 110.192 5.85238   0
   0 -18 -22 132.622 6.64715   0
   0  18 -22 107.711 6.12533   0
   0 -18 -23 -0.9379 4.18876   0
   0 -18  23 -5.4128 2.87729   0
   0  18 -23-5.94534 3.20317   0
   0  18 -23-0.10333 3.38598   0
   0 -18 -23-2.92498 3.11574   0
   0  18 -24   20.14  3.4537   0
   0 -18  24 15.8209 2.96593   0
   0 -18 -24 17.2527 3.32782   0
   0  18 -24  15.522 3.76052   0
   0  18  24 15.9704 4.29549   0
   0  18 -25-1.46353  3.1139   0
   0 -18 -25 0.55272  3.1139   0
   0  18 -25 3.08276 3.61213   0
   0 -18 -25 0.88746  3.6744   0
   0 -18  25-3.60434 2.72466   0
   0  18  25-1.96954 3.90016   0
   0 -18  26 28.1863 3.18059   0
   0  18 -26 19.9537 3.71967   0
   0 -18  26 26.3765 2.33346   0
   0  18  26 29.2106 4.54369   0
   0 -18 -26 31.0434 4.25105   0
   0  18 -26   32.73 4.25105   0
   0 -18 -26  29.688 3.63496   0
   0 -18 -27 0.29705 3.10758   0
   0 -18 -27-1.87369 3.80069   0
   0 -18  27 2.31545 2.64297   0
   0  18 -27-3.71691 3.52649   0
   0  18 -27 0.63218 3.08473   0
   0 -18  28 2.09362 3.02746   0
   0 -18 -28  2.5982  3.7655   0
   0 -18 -28-1.58151 2.98228   0
   0  18 -28-2.19152 3.15549   0
   0 -18  29-1.39211 3.38722   0
   0 -18 -29-2.79166 3.16388   0
   0 -18 -29-6.00766 3.79666   0
   0  18 -29-0.56578 3.29044   0
   0 -18 -30 0.33844 3.05328   0
   0  18 -30 0.23543 3.44321   0
   0  18 -31-1.55573 3.41678   0
   0  18 -32 25.9339  4.1727   0
   0 -19   0-0.29466 3.06272   0
   0 -19   0-3.25024  2.7502   0
   0 -19   0-3.36631 2.39303   0
   0  19  -1 10.9801   3.053   0
   0 -19  -1 4.20457 3.24046   0
   0 -19   1 10.0606 3.20476   0
   0 -19  -1 4.37418 2.84768   0
   0 -19   1 12.1852 2.50846   0
   0 -19  -1 13.3725 2.56202   0
   0 -19   1 3.93676 2.47275   0
   0 -19  -1 0.76771 2.43704   0
   0 -19  -2 0.57088 2.93466   0
   0  19  -2-1.12391 2.75626   0
   0 -19   2-1.19527 2.13187   0
   0 -19  -2-5.38765 2.46191   0
   0 -19   2-1.83751 2.38163   0
   0 -19   2-0.51736 2.87222   0
   0 -19  -2 1.81075 2.80086   0
   0 -19  -2-1.92671 2.14079   0
   0 -19   3 9.78142 2.32509   0
   0 -19  -3 7.28707 2.07566   0
   0 -19   3 8.93512 2.04002   0
   0 -19  -3  7.9552 2.36963   0
   0 -19  -3  8.0621 2.87741   0
   0 -19   3 8.35608 2.89523   0
   0 -19  -3 4.65018 2.93977   0
   0  19   4-2.04523 2.70326   0
   0 -19  -4  2.4276 2.20529   0
   0 -19   4-2.33867 2.11637   0
   0 -19  -4 0.85366 2.77439   0
   0 -19   4 -3.8059 2.45427   0
   0 -19  -4-0.64914 1.99187   0
   0 -19  -4-4.62399 3.04116   0
   0  19  -4-1.60061 2.63212   0
   0 -19  -5 39.8426 3.92127   0
   0 -19   5 41.5371 3.09621   0
   0 -19   5 43.1163 3.53092   0
   0  19   5 40.2596  3.7261   0
   0  19  -5  40.508 3.60189   0
   0 -19  -5  37.811 3.20267   0
   0 -19  -5 42.4598 3.73497   0
   0 -19  -6-0.83158 2.64513   0
   0 -19  -6 3.92789 3.15824   0
   0 -19   6-2.94592 2.16742   0
   0  19   6 0.20347 2.76899   0
   0 -19  -6  0.5131 2.21165   0
   0  19  -6-1.68085  2.4682   0
   0 -19   6-2.51244 2.69821   0
   0 -19   7 64.5067 4.53205   0
   0 -19  -7 64.0747 4.36452   0
   0 -19  -7 60.1158 4.69076   0
   0 -19   7 66.7551 3.97656   0
   0  19   7 62.8579 4.37334   0
   0 -19  -7  55.425 4.01183   0
   0  19  -7  61.553 4.51441   0
   0 -19   7 61.6676  4.3557   0
   0 -19  -8-1.87969 2.75805   0
   0 -19   8-0.07905 2.96886   0
   0 -19  -8-4.18978  3.2675   0
   0 -19   8-4.66409 2.23104   0
   0 -19  -8-0.21959 2.17833   0
   0  19  -8-1.30876 2.92494   0
   0 -19   8 -2.0378 2.69657   0
   0  19   8-3.15331 2.82832   0
   0  19   9 8.15992 2.82493   0
   0 -19  -9 9.13072 2.30892   0
   0 -19  -9 6.95299 3.27971   0
   0  19  -9 10.8362 2.32641   0
   0 -19  -9 10.5301 2.98235   0
   0 -19   9 0.07871 3.14852   0
   0  19 -10-0.54837 2.17606   0
   0 -19 -10 1.76696 2.17606   0
   0 -19  10-0.37428 2.90721   0
   0 -19 -10 2.15865 2.80276   0
   0  19  10-5.57071 2.74183   0
   0 -19 -10 0.28724 3.17704   0
   0 -19 -11 -1.2815 2.70153   0
   0 -19  11 -0.2944 2.76214   0
   0 -19 -11 2.59763 2.24262   0
   0 -19 -11-1.41138  3.1691   0
   0  19 -11 3.03922 2.21664   0
   0 -19 -12-0.88679 2.66037   0
   0 -19  12-0.22385 2.96171   0
   0 -19 -12-0.72321 2.15241   0
   0 -19 -12-2.20406 3.22861   0
   0  19 -12-1.81663 2.21267   0
   0 -19 -13 37.4797  3.4228   0
   0  19 -13 41.4844 3.01207   0
   0 -19 -13  54.123 3.97045   0
   0 -19 -14-2.29529  3.1199   0
   0  19 -14-0.56107 2.15077   0
   0 -19  14-0.36555 2.94137   0
   0 -19 -14-1.10514 2.65234   0
   0 -19  14-0.33154 1.47919   0
   0  19  14  3.1709 3.40043   0
   0 -19 -14-1.05413  3.1369   0
   0 -19 -15 1.01304 3.29239   0
   0  19  15 5.46199 3.38525   0
   0 -19  15 1.01304 2.96315   0
   0  19 -15  1.5871 2.31311   0
   0 -19 -15 0.48964 2.70145   0
   0  19 -15 0.46431 3.24174   0
   0 -19 -15-0.06754 3.05601   0
   0 -19  15 2.43974  1.3254   0
   0 -19  16-1.74304 1.18996   0
   0 -19 -16 2.27099 2.84083   0
   0  19  16-0.82962 3.62017   0
   0 -19 -16-1.93579 3.16765   0
   0 -19 -16-3.80453 3.26821   0
   0  19 -16-1.05588 3.00843   0
   0  19 -16 2.38831 2.33803   0
   0 -19  16 -0.5028 2.86597   0
   0 -19 -17   1.688 3.47578   0
   0 -19 -17 0.65691 3.24295   0
   0  19  17 1.71294 3.68366   0
   0  19 -17 0.64028 2.38648   0
   0  19 -17 0.78163 3.10159   0
   0 -19  17 0.63196 2.97686   0
   0 -19 -17-0.07484 3.17643   0
   0 -19  17 1.86262 0.85647   0
   0 -19  18 1.52587 2.98575   0
   0  19 -18-3.15896 2.61459   0
   0 -19 -18 2.40839 3.71157   0
   0  19 -18-0.19795 3.12596   0
   0  19  18-0.44539 3.72806   0
   0 -19 -18-4.75905 2.95276   0
   0 -19 -18  1.4104 3.22494   0
   0  19  19 25.5069 4.28522   0
   0 -19 -19 23.1843 3.63099   0
   0  19 -19  27.993 3.68823   0
   0 -19  19 22.5546 3.39383   0
   0  19 -19 22.7836 3.08307   0
   0 -19 -19 27.2569 3.45925   0
   0  19  20 -5.8117 3.98794   0
   0 -19 -20 0.68897 3.29897   0
   0  19 -20 3.96363 3.41245   0
   0 -19  20-4.44186  3.0558   0
   0  19 -20 1.43469  2.7559   0
   0 -19 -20  0.4377 3.11254   0
   0  19  21 76.0556 5.75838   0
   0  19 -21  65.358 5.26848   0
   0 -19  21 75.9592 4.69826   0
   0  19 -21 73.4374 4.73039   0
   0 -19 -21 78.8746 4.97132   0
   0  19  22-2.68083 4.19229   0
   0  19 -22-2.64901 2.91153   0
   0 -19 -22-2.41832 3.29337   0
   0 -19 -22-9.68919 3.77863   0
   0  19 -22 1.51145 3.60362   0
   0 -19  22-5.71169  2.9513   0
   0  19 -23 10.5317 3.63135   0
   0 -19 -23 12.7531 3.29264   0
   0 -19  23 9.43679 2.95392   0
   0  19  23 10.5711 4.23789   0
   0  19 -23 12.7846 3.13509   0
   0 -19 -23 8.34975 3.88342   0
   0  19 -24-0.55364 3.11131   0
   0  19 -24 2.67463 3.65715   0
   0 -19 -24-4.65526 3.18149   0
   0 -19  24 3.35304 2.83839   0
   0 -19  25 9.83158 2.96336   0
   0  19  25 1.84439 4.07463   0
   0  19 -25 3.46498 3.25661   0
   0 -19 -25 2.90934  3.8354   0
   0  19 -25 9.36855  3.8817   0
   0 -19 -25 0.19293 3.34922   0
   0 -19  26 1.18347 2.77924   0
   0  19  26-0.43521 4.03143   0
   0  19 -26 1.20637 3.13046   0
   0 -19 -26-4.45137  3.7871   0
   0  19 -26-6.39073 3.90926   0
   0 -19 -26 0.06108 3.08465   0
   0 -19 -27 2.82458 3.85925   0
   0  19 -27-1.87298 3.28527   0
   0 -19 -27 0.91383 3.10402   0
   0 -19  27-2.43941 2.75661   0
   0 -19 -28-1.82971  3.8536   0
   0 -19 -28-2.84539 3.20386   0
   0 -19  28-1.88199 3.09184   0
   0  19 -28-0.64227 3.21133   0
   0 -19 -29 6.73362 3.27082   0
   0  19 -29 8.12169 3.29297   0
   0 -19  29 3.04932 3.50709   0
   0  19 -30 0.45977 3.28406   0
   0  19 -31-4.56523 3.37524   0
   0 -20   0 164.447 9.00642   0
   0 -20   0 177.992   8.821   0
   0 -20   0  166.61 9.04174   0
   0 -20   0 161.074 8.52078   0
   0 -20  -1-1.36827 2.94841   0
   0 -20   1-1.07696 2.79834   0
   0 -20   1-1.94207    2.56   0
   0 -20  -1-0.44138 2.33931   0
   0 -20  -1 0.22069 2.92193   0
   0 -20  -1  -1.536 2.12744   0
   0 -20   1-0.24717 2.12744   0
   0  20  -1-7.58288 2.86013   0
   0 -20   2 94.6737 5.67178   0
   0 -20  -2 93.6064 5.59239   0
   0 -20   2 94.4355 5.35423   0
   0 -20  -2 86.7261 5.10724   0
   0 -20   2 87.4318 4.94847   0
   0 -20  -2  72.604 4.85144   0
   0 -20  -2 82.2804 5.50418   0
   0 -20  -3-1.25977 3.09215   0
   0 -20   3 -1.9381 2.51953   0
   0 -20   3 0.52857 2.09667   0
   0 -20  -3-1.21572 2.27286   0
   0 -20  -3 0.52857 2.88953   0
   0 -20   3-0.38762 2.91596   0
   0 -20  -3-2.32572 2.06143   0
   0 -20  -4 149.891 7.99362   0
   0 -20  -4 136.815 7.52755   0
   0 -20   4 148.194 7.42202   0
   0  20   4 148.994 7.81774   0
   0 -20  -4 118.568 7.33408   0
   0 -20   4 151.281  7.7386   0
   0 -20  -4 153.981  7.8793   0
   0  20  -5 0.14915 2.77252   0
   0 -20  -5 0.65803 2.33383   0
   0 -20  -5 0.91247 3.12347   0
   0 -20   5-1.46522 2.10571   0
   0  20   5 -0.7019 2.71988   0
   0 -20   5 0.69313 2.67601   0
   0 -20  -5 0.14915  2.9129   0
   0 -20  -6  71.054 4.97842   0
   0 -20  -6  71.194 5.11841   0
   0 -20   6 74.9387 4.38346   0
   0  20   6   75.35 4.94342   0
   0  20  -6 70.3278 4.80343   0
   0 -20  -6  67.003 4.48845   0
   0 -20   6 79.6897 4.84718   0
   0 -20   7-0.15698 3.06101   0
   0 -20  -7 0.06977 2.70345   0
   0 -20  -7-2.79938 3.15694   0
   0 -20   7 6.73247 2.21509   0
   0  20   7-0.40988 2.67729   0
   0 -20  -7 1.64824 2.18893   0
   0  20  -7 4.19472 2.94764   0
   0 -20   7-0.42732  2.7645   0
   0 -20  -8 26.1947 3.11035   0
   0 -20  -8 26.8463 3.57951   0
   0 -20   8 25.6821 2.64988   0
   0  20   8 23.6925  3.1451   0
   0  20  -8 24.4049  3.3623   0
   0 -20  -8 22.4849 2.58037   0
   0 -20   8 34.9089 3.31886   0
   0  20  -9 1.14199 2.91553   0
   0 -20  -9 0.23359 2.16286   0
   0 -20   9-0.31145 3.00205   0
   0 -20  -9-0.27685 2.71655   0
   0 -20  -9  1.4967 3.11451   0
   0  20 -10 7.29341 2.25605   0
   0 -20 -10 4.46905 3.12575   0
   0 -20 -10   3.961 2.18716   0
   0 -20  10 -0.0775 2.91048   0
   0 -20 -10 8.32672  2.9277   0
   0 -20 -11  4.6945 2.78415   0
   0 -20  11 -0.6168 3.13538   0
   0 -20 -11 2.53572 2.17592   0
   0 -20 -11-1.31926 3.16965   0
   0  20 -11-1.31069 2.20162   0
   0 -20 -12 0.52816 2.77712   0
   0 -20  12-0.62187 3.07528   0
   0 -20 -12-0.23001 2.11266   0
   0 -20 -12 0.94558 3.06676   0
   0  20 -12-0.69002 2.18933   0
   0 -20 -13-3.05678 2.77735   0
   0 -20 -13-0.98223 2.21003   0
   0 -20  13-0.30483 3.03985   0
   0 -20 -13-1.04151 3.19226   0
   0  20 -13-0.05081 2.18462   0
   0 -20 -14 8.35417  3.2811   0
   0 -20  14 0.15143 3.19696   0
   0 -20 -14 11.2735 2.95299   0
   0 -20 -14 11.0211 2.34725   0
   0 -20 -14 9.92742 3.39888   0
   0  20 -14 7.91669 2.33883   0
   0 -20  14 8.25322 1.61531   0
   0 -20  15-1.10293 1.42044   0
   0  20 -15-4.75429 2.35626   0
   0 -20 -15-1.32853 3.21688   0
   0 -20 -15  5.2222 3.40905   0
   0 -20 -15 2.35626 2.85759   0
   0 -20  15  0.8272 3.08319   0
   0  20  15  -1.128 3.59288   0
   0  20 -16 2.46364 3.12725   0
   0 -20 -16 0.30692 3.65814   0
   0 -20  16 0.52259 1.26085   0
   0 -20 -16 5.00194 3.30974   0
   0 -20 -16-0.25715 2.98623   0
   0  20  16 0.42305 3.84063   0
   0  20 -16-1.66731  2.5383   0
   0 -20  16 0.52259 3.02771   0
   0 -20  17-3.18576 1.11954   0
   0  20  17 2.18969 3.83608   0
   0  20 -17-1.09485 2.54367   0
   0 -20 -17 1.23479 3.36686   0
   0 -20 -17-2.09914 3.24338   0
   0  20 -17 3.82785 3.16929   0
   0 -20 -17 -0.2058 3.46564   0
   0 -20  17 2.33787 3.17753   0
   0 -20 -18 12.1672 3.96047   0
   0  20  18 17.0749 4.04213   0
   0 -20 -18 0.57978 3.42968   0
   0 -20 -18 18.8469 3.36435   0
   0  20 -18 5.56915 3.38069   0
   0  20 -18 18.8306 2.84174   0
   0 -20  18 13.1961 3.11121   0
   0  20  19 -1.2956 3.91919   0
   0 -20 -19 -1.2875 3.34427   0
   0 -20 -19-3.69246 2.98798   0
   0  20 -19-0.42107 3.31998   0
   0  20 -19-2.40496 2.71266   0
   0 -20  19 1.33609 3.00417   0
   0  20  20 12.7307 4.13385   0
   0 -20 -20 0.07224 3.51578   0
   0 -20 -20 11.7434 3.33116   0
   0  20 -20 9.96138 3.58802   0
   0  20 -20 13.0196  2.9539   0
   0 -20  20 12.6103 3.17063   0
   0  20  21 1.12951 4.00101   0
   0 -20 -21 1.68631 3.30103   0
   0 -20 -21-3.42034 3.27717   0
   0  20 -21 4.13623 3.57147   0
   0  20 -21 2.17152 2.76809   0
   0 -20  21 -3.9851 3.01467   0
   0  20  22 0.90618 3.93204   0
   0 -20 -22 0.92982 3.39621   0
   0 -20  22 5.88624 2.93918   0
   0  20 -22 3.09678 3.32529   0
   0 -20 -22 3.53805 3.22286   0
   0  20 -22 2.13544 2.94706   0
   0  20  23 7.75694 4.11258   0
   0  20 -23-1.37346 3.01225   0
   0 -20 -23-3.23856 3.14492   0
   0 -20  23-0.57748   2.903   0
   0  20 -23-0.22631 3.58193   0
   0  20  24 15.8928 4.42711   0
   0  20 -24 22.2514 3.49997   0
   0 -20 -24 17.7084 3.66222   0
   0 -20  24 23.8971 3.27591   0
   0  20 -24 19.8409 4.14897   0
   0 -20  25-2.25596 2.82186   0
   0  20  25-5.27665 4.21368   0
   0 -20 -25-0.19883 3.22717   0
   0  20 -25-2.81422 3.08952   0
   0 -20 -25-0.46649 3.73954   0
   0  20 -25-2.77598 3.83131   0
   0  20 -26 0.88537 3.08744   0
   0 -20  26 8.27102  2.9361   0
   0 -20 -26 4.44198  3.8366   0
   0 -20 -26 9.00504 3.30689   0
   0  20 -27-0.41172 3.21888   0
   0 -20  27-6.78959 2.95688   0
   0 -20 -27 4.54386  3.8402   0
   0 -20 -27 2.48527 3.14402   0
   0 -20  28 2.32466 3.22047   0
   0  20 -28-0.85139 3.24268   0
   0 -20 -28-3.90898 3.22047   0
   0 -20  29 5.76105 3.60889   0
   0  20 -29 -0.1098 3.22092   0
   0  20 -30-0.56445 3.09725   0
   0  20 -31 4.63476 3.19713   0
   0 -21   0-3.03741 3.03741   0
   0 -21   0-0.79427 2.64465   0
   0 -21   0 0.05237 2.19078   0
   0 -21   0-2.63592 3.26435   0
   0 -21   1 9.86912  3.2548   0
   0 -21  -1 10.8639 3.10646   0
   0 -21   1 6.82374 2.67016   0
   0 -21  -1 10.8552  2.5829   0
   0 -21   1 4.15358 2.19895   0
   0 -21  -1 6.62304 2.21641   0
   0 -21  -1 4.11868 3.12391   0
   0 -21  -2 2.98205  3.0518   0
   0 -21   2-3.68832 2.79022   0
   0 -21  -2 -1.5695 3.07796   0
   0 -21   2-6.03385 3.11284   0
   0 -21   2-4.49923 2.33681   0
   0 -21  -2-2.04035 2.20602   0
   0 -21  -2-0.63652 2.62455   0
   0 -21   3 44.7704   4.302   0
   0 -21  -3 51.0231 4.20621   0
   0 -21   3 46.7124 3.52694   0
   0 -21   3 57.2845 4.04945   0
   0 -21  -3 48.9331 3.71853   0
   0 -21  -3   43.02 3.40503   0
   0 -21  -3 45.1623 4.38909   0
   0 -21  -4-2.54713 3.25997   0
   0 -21  -4-1.06058 2.31241   0
   0 -21   4-1.08666 2.12985   0
   0 -21  -4 0.07824 2.99917   0
   0 -21  -4-1.53001 2.12116   0
   0 -21   4-0.98234 2.50366   0
   0  21   4 -2.0603 2.78184   0
   0 -21  -5-1.51791 2.72356   0
   0 -21   5-3.00979  2.2812   0
   0 -21  -5  3.8685 2.13374   0
   0 -21   5 0.21684 2.75825   0
   0 -21  -5 0.98881 2.42865   0
   0 -21  -5 3.68635 3.25266   0
   0  21  -5 2.14242 2.56743   0
   0  21   5  1.0235 2.70621   0
   0 -21   6 0.28545 2.68152   0
   0 -21  -6-2.05007 3.29568   0
   0 -21   6 2.19712 2.36147   0
   0 -21  -6 1.10721 2.35282   0
   0 -21  -6-2.17117 3.03617   0
   0  21  -6 3.52058 2.84587   0
   0 -21  -7 16.4082 2.56082   0
   0  21  -7 17.9171 3.10402   0
   0 -21   7 19.9951 3.00918   0
   0 -21   7 15.3046 3.28509   0
   0 -21  -7 17.3998 3.12127   0
   0 -21   7 15.0114 2.46597   0
   0 -21  -7 15.1235 3.50927   0
   0 -21  -8-1.52052 2.27648   0
   0  21  -8 0.65288 2.87782   0
   0 -21   8-2.01018 2.94654   0
   0 -21   8-0.73019 3.19567   0
   0 -21  -8 1.38307 2.86923   0
   0 -21  -8-0.46389  3.3417   0
   0 -21   8-0.53261 2.16481   0
   0 -21  -9 8.78581 3.41338   0
   0 -21  -9 7.22028 2.36969   0
   0  21  -9 4.71371 2.98564   0
   0 -21   9 0.97525 3.02841   0
   0 -21  -9 7.40848 2.87442   0
   0 -21 -10 0.61311 3.32101   0
   0 -21  10-0.16179 3.25288   0
   0 -21 -10-0.21288 2.89524   0
   0  21 -10 2.06924 2.92078   0
   0 -21 -10 1.02185   2.214   0
   0 -21 -11 16.0551 3.49908   0
   0 -21 -11 16.1737 3.16866   0
   0  21 -11 12.5391  2.4824   0
   0 -21  11 1.37252 68.2787   0
   0 -21 -11 11.6071 2.44004   0
   0 -21 -12-1.37341 2.27497   0
   0 -21 -12 0.59823 3.18496   0
   0 -21  12-0.48027 3.07543   0
   0  21 -12 0.05898 2.27497   0
   0 -21 -12 3.09228 2.96589   0
   0 -21 -13 47.1987 3.25826   0
   0 -21 -13 42.6672 4.14611   0
   0  21 -13 41.2266 3.22475   0
   0 -21 -13 49.0832 3.84458   0
   0  21 -14-2.11403 2.32211   0
   0 -21  14 0.16646 1.62298   0
   0 -21 -14 1.14025 2.30546   0
   0 -21 -14-0.29963 3.37912   0
   0 -21 -14-3.33751 2.87142   0
   0 -21  14 0.47441 3.13776   0
   0 -21 -15 12.9378 3.47212   0
   0  21 -15 12.5244 2.57102   0
   0 -21  15 11.6564 1.67819   0
   0 -21 -15 11.2265 2.52142   0
   0 -21 -15 15.1285 3.60439   0
   0 -21  15  0.0744 3.35638   0
   0 -21 -15 11.8631 3.20758   0
   0 -21 -16 2.03557 3.34884   0
   0 -21 -16-2.42135 3.45555   0
   0  21 -16 1.53489 2.63475   0
   0 -21  16-1.19015 1.43639   0
   0 -21 -16-1.76471 2.51163   0
   0 -21 -16-2.22435  3.8249   0
   0  21  16 4.79344 4.29276   0
   0 -21  16 1.46102 3.34064   0
   0 -21 -17 131.055 7.11155   0
   0 -21 -17 167.411  7.2256   0
   0  21 -17 145.025 7.27447   0
   0 -21  17 118.534 5.55564   0
   0  21  17 162.148 7.83655   0
   0 -21 -17 8.50453 7.08711   0
   0 -21  17 6.73683 6.95677   0
   0  21 -17 137.343 6.54947   0
   0  21 -18-8.25146 3.59638   0
   0 -21  18 0.50107 0.64654   0
   0 -21 -18-0.07274 3.56405   0
   0 -21 -18-4.60659 3.54788   0
   0 -21  18-2.44877 3.32968   0
   0 -21 -18 6.02898 4.00854   0
   0  21  18-2.08509 4.11361   0
   0  21 -18 1.22034 2.78012   0
   0 -21 -19  16.519 3.71096   0
   0 -21 -19 11.9264 3.51059   0
   0  21  19 15.5572 4.28805   0
   0 -21  19  16.535 3.37433   0
   0  21 -19 7.60627 2.90144   0
   0  21 -19 14.3469 3.55066   0
   0 -21 -20 2.92419 3.34534   0
   0 -21 -20 0.12714 3.24999   0
   0  21  20-0.24633 4.00488   0
   0 -21  20-4.72003  3.1149   0
   0  21 -20  -2.805 2.82089   0
   0  21 -20-4.73592 3.55194   0
   0 -21 -21 3.33127 3.31552   0
   0 -21 -21 1.59869 3.22102   0
   0  21 -21 0.55915 3.74866   0
   0  21 -21  0.5434 2.79575   0
   0  21  21 -0.6379 4.10305   0
   0 -21  21-0.07088 3.08713   0
   0  21  22 0.26529 4.01059   0
   0 -21  22-3.22252 3.04305   0
   0  21 -22-3.05866 2.87139   0
   0 -21 -22-1.71659 3.30835   0
   0  21 -22-1.24843 3.40978   0
   0 -21 -23 8.87996 3.38505   0
   0  21 -23 3.11456 3.09137   0
   0  21 -23 13.3006 3.90286   0
   0 -21  23 8.09166 3.12228   0
   0  21  23  12.265 4.37429   0
   0 -21 -24 1.16321 3.36718   0
   0  21 -24 1.85195  3.1376   0
   0  21 -24-2.46416 3.79573   0
   0 -21  24-1.43105 3.05342   0
   0  21  24-0.13775 4.15541   0
   0 -21 -25-1.88633 3.39388   0
   0  21 -25 6.65896 3.11358   0
   0 -21  25 3.54539  3.0454   0
   0  21 -26 2.90133 3.15622   0
   0 -21 -26 1.52188 3.34365   0
   0 -21  26  0.4948 2.94631   0
   0  21 -27-1.59471 3.12266   0
   0 -21 -27 0.06676 3.27101   0
   0 -21  27  2.9669 2.92982   0
   0 -21  28-0.97577 3.25014   0
   0  21 -28-3.10341 3.15476   0
   0 -21  29 7.82849 3.80904   0
   0  21 -29    3.41 3.19234   0
   0  21 -30-6.27671 3.22085   0
   0 -22   0 933.064 47.4359   0
   0 -22   0 1081.77  47.824   0
   0 -22   0 984.493 47.7636   0
   0 -22   0 1036.21  47.686   0
   0 -22  -1 1.13818 2.37983   0
   0 -22  -1-6.38071 3.70771   0
   0 -22  -1-5.10457 3.00928   0
   0 -22   1-9.06233    3.13   0
   0 -22   1-2.58677 2.65576   0
   0 -22   2 694.793 33.8961   0
   0 -22  -2 618.238 33.8444   0
   0 -22  -2 760.905 34.3011   0
   0 -22  -2 737.573 34.1115   0
   0 -22   2 761.146 34.1891   0
   0 -22   2 722.649 34.3442   0
   0 -22  -2 753.065 34.3183   0
   0 -22   3-4.04463 2.99475   0
   0 -22   3 0.95522 2.28909   0
   0 -22  -3-0.21514 2.24606   0
   0 -22  -3-2.98614 3.49387   0
   0 -22  -3-2.54726 2.68494   0
   0 -22  -3-3.78646 3.43363   0
   0 -22   3-2.68494  3.5455   0
   0 -22   4 10.3004  2.8951   0
   0 -22   4 12.9979 2.37965   0
   0 -22  -4 11.2196 3.04114   0
   0 -22  -4 7.92071 2.38824   0
   0 -22  -4  7.0015 3.43632   0
   0 -22  -4 7.73171 2.62878   0
   0 -22  -5 1.20863 2.22868   0
   0 -22   5-3.22302 3.08587   0
   0 -22   5 -0.5486 2.37441   0
   0 -22  -5 0.16287 3.52304   0
   0 -22  -5-4.38879 3.28302   0
   0 -22  -5-2.55442 2.58013   0
   0 -22  -6 204.258 11.3016   0
   0 -22   6 227.443 11.6008   0
   0 -22   6 219.107 11.2589   0
   0 -22  -6 251.328   11.90   0
   0  22  -6 225.699 11.6521   0
   0 -22  -6 226.656 11.6265   0
   0 -22  -7-0.63062 2.54804   0
   0 -22  -7-1.52542 3.56215   0
   0  22  -7 0.98854 3.06788   0
   0 -22  -7 0.76697 3.24684   0
   0 -22   7-0.08522 3.16162   0
   0 -22   7-5.47957 2.90596   0
   0 -22   7 0.10226 2.42022   0
   0 -22  -8 56.4568 4.61912   0
   0  22  -8 46.9384   4.254   0
   0 -22  -8 48.7724 3.70209   0
   0 -22  -8 53.6123 4.32193   0
   0 -22   8 58.4777  4.1606   0
   0 -22   8 53.1623 3.54925   0
   0 -22  -9 2.68913 3.32336   0
   0 -22  -9 0.93866 2.33396   0
   0  22  -9-0.77799 3.12041   0
   0 -22   9-0.33825 3.28953   0
   0 -22  -9 0.89638 2.96819   0
   0 -22 -10 0.86706 2.32339   0
   0  22 -10-1.59944  2.8874   0
   0 -22  10 0.25254 3.06418   0
   0 -22 -10 3.88916 3.32514   0
   0 -22 -10 0.65661 3.03893   0
   0 -22 -11-0.43556 2.29509   0
   0  22 -11-3.09084 3.21648   0
   0 -22 -11-2.67203 3.25836   0
   0 -22 -11 0.21778 3.00708   0
   0 -22  11 0.08376 3.30025   0
   0 -22 -12-0.05832 2.26604   0
   0  22 -12 2.76591 2.33269   0
   0 -22 -12-0.38323 3.31575   0
   0 -22  12 0.49986 3.31575   0
   0 -22 -12 1.49126 2.90753   0
   0 -22 -13 2.45993 3.02314   0
   0 -22  13-0.16565  3.2302   0
   0 -22 -13-0.39756 3.36273   0
   0  22 -13-0.33959 2.43508   0
   0 -22 -13-0.61291 2.31912   0
   0 -22  14 1.74497 1.72028   0
   0 -22 -14  3.7451 3.08662   0
   0 -22  14-0.24693 3.32532   0
   0 -22 -14 4.33773 3.56402   0
   0  22 -14 2.09067 2.42814   0
   0 -22 -14-0.06585 2.39522   0
   0 -22  15-4.63591 1.83147   0
   0 -22 -15 -3.5403 3.37678   0
   0 -22  15-0.08176 3.60571   0
   0 -22 -15-4.12081 3.76106   0
   0  22 -15-6.14851 2.80444   0
   0 -22 -15-1.36543 2.67362   0
   0 -22 -16 3.17438 2.78469   0
   0 -22 -16-0.61702 3.96189   0
   0 -22 -16 4.93613 3.67774   0
   0 -22  16-0.31663 3.76704   0
   0 -22 -16 -2.7035 4.28664   0
   0  22 -16-5.29334 3.06072   0
   0 -22  16 5.17968 1.73739   0
   0 -22  17 0.31428  3.6424   0
   0 -22 -17-0.15311 4.08561   0
   0 -22 -17-5.95516 4.18231   0
   0 -22 -17-6.77712 2.85268   0
   0  22 -17-7.58296 2.97355   0
   0 -22 -17 -6.9544 3.99697   0
   0 -22 -18 13.1929 3.80596   0
   0  22 -18 10.0826  3.9179   0
   0 -22 -18 9.25105 2.83848   0
   0 -22 -18 3.24626 4.16577   0
   0 -22  18 9.69881 1.20735   0
   0 -22  18 6.36459 3.68603   0
   0 -22 -18 1.60714 3.94189   0
   0  22  18 7.71587 4.50159   0
   0  22 -18 6.13272 3.03038   0
   0  22 -19-0.62653 2.72817   0
   0  22 -19-4.09226 3.49746   0
   0 -22 -19-0.26965  3.3547   0
   0 -22 -19 0.38068 3.47366   0
   0  22  19 2.68852 4.06054   0
   0 -22  19 -0.9041 3.29126   0
   0  22 -20 12.0392 2.94887   0
   0 -22 -20 15.1296 3.67232   0
   0 -22 -20 11.5831 3.42068   0
   0  22 -20 14.8701 3.67232   0
   0 -22  20  14.131 3.40496   0
   0  22  20 8.46128 4.20705   0
   0  22  21 0.52224 4.28703   0
   0  22 -21-5.35489 2.96195   0
   0 -22 -21 -0.1481 3.45301   0
   0  22 -21  0.5768 3.88171   0
   0 -22  21-2.03439 3.21917   0
   0 -22 -22 2.98137 3.42935   0
   0  22 -22 0.55611 2.95048   0
   0 -22  22 0.99637 3.15902   0
   0  22  22 4.20173 4.32531   0
   0  22 -22 1.28215 3.70741   0
   0 -22 -23-1.00232 3.40483   0
   0  22 -23-4.52192 3.01462   0
   0  22  23-0.42082 4.30004   0
   0 -22  23 1.52261 3.10643   0
   0  22 -23-7.45238 4.00929   0
   0 -22  24 10.6765 3.22039   0
   0 -22 -24 13.6241 3.55379   0
   0  22 -24 10.5174 3.25828   0
   0 -22  25 1.25279  3.0082   0
   0 -22 -25-3.80339 3.45081   0
   0  22 -25-1.80792 3.03071   0
   0  22 -26-2.07155 3.17043   0
   0 -22  26-0.31927 3.03678   0
   0  22 -27-2.63023 3.14452   0
   0 -22  27 2.60084  3.0637   0
   0  22 -28 2.72558 3.05992   0
   0 -22  28-0.82131 3.37972   0
   0  22 -29-3.03363 3.12708   0
   0 -22  29 4.15506 3.78844   0
   0 -23   0-5.12031 4.16611   0
   0 -23   0-4.27686 3.58677   0
   0 -23   0-10.2236 3.92756   0
   0 -23   0 1.22683 2.71777   0
   0 -23   1-7.96394 4.10547   0
   0 -23   1-8.31316 3.03226   0
   0 -23   1-1.28615 3.76477   0
   0 -23  -1 3.72218 3.96919   0
   0 -23  -1-0.69844 3.20261   0
   0 -23   1 3.21965 3.37296   0
   0 -23   2-2.59597 3.21731   0
   0 -23  -2 -0.3745 2.43426   0
   0 -23   2  5.0047 3.80459   0
   0 -23  -2 2.26403 3.68543   0
   0 -23  -2-1.57461 3.01303   0
   0 -23   2 2.28105 2.50235   0
   0 -23  -2 -1.0469  3.8131   0
   0 -23   3 2.99239 2.77986   0
   0 -23  -3 1.29217  2.3208   0
   0 -23   3 1.03714 3.30693   0
   0 -23  -3 1.32617 3.26442   0
   0 -23  -3-0.27204 2.83937   0
   0 -23   3-1.13065 2.51633   0
   0 -23  -3 6.20581 3.54496   0
   0 -23   4 1.77373 2.98734   0
   0 -23  -4 5.07508  3.3947   0
   0 -23  -4 1.69735 2.31688   0
   0 -23  -4 3.40319 2.70728   0
   0 -23  -4 3.43714 3.36924   0
   0 -23   4   4.167 2.44419   0
   0 -23   5 30.5709 3.02322   0
   0 -23  -5 23.4151 3.15871   0
   0 -23  -5 32.3832 3.85312   0
   0 -23  -5 31.3161 4.10717   0
   0 -23   5 30.4693 3.64988   0
   0 -23  -5  20.231 2.84538   0
   0 -23  -6 0.51521 2.36491   0
   0 -23   6-4.92407 3.16728   0
   0 -23  -6-4.90718 2.66896   0
   0 -23  -6 0.82772 3.62337   0
   0 -23  -6-0.39697 3.31087   0
   0 -23   6 2.97302 2.51694   0
   0 -23   7 65.1786 4.20996   0
   0 -23   7 78.6589 4.87513   0
   0 -23  -7 68.2771 4.33626   0
   0 -23  -7 74.9373 5.23719   0
   0  23  -7 67.8056 4.91723   0
   0 -23  -7 71.7967 4.90881   0
   0 -23   8 0.10068 2.29885   0
   0 -23  -8 2.11427  3.4315   0
   0 -23   8-2.58411 3.03717   0
   0  23  -8-2.08071 2.91132   0
   0 -23  -8 2.07232  2.4247   0
   0 -23  -8-3.27209 3.23014   0
   0 -23   8 -0.0839 3.22175   0
   0  23  -9 6.84385 3.22555   0
   0 -23  -9 3.60995 2.44841   0
   0 -23  -9 6.49289 3.32583   0
   0 -23  -9 5.62383 3.12528   0
   0 -23   9-0.35097  3.2924   0
   0 -23 -10 1.78862 3.46078   0
   0 -23  10 -0.4326 3.40254   0
   0  23 -10-3.36927 2.98658   0
   0 -23 -10-1.08981 2.32105   0
   0 -23 -10 3.26112 3.11137   0
   0 -23 -11 1.44875 3.37765   0
   0 -23  11 0.08279 3.25348   0
   0 -23 -11 1.26662  3.0879   0
   0  23 -11 1.39908 3.15413   0
   0 -23 -11 2.68226 2.30144   0
   0 -23 -12 3.55736 3.24445   0
   0 -23  12 0.17293 3.17034   0
   0 -23 -12 3.46678 2.98917   0
   0  23 -12-5.15488 3.34326   0
   0 -23 -12-1.97631 2.36334   0
   0  23 -13 0.87604 2.44801   0
   0 -23 -13 2.67725 2.39888   0
   0 -23 -13 4.11822 3.38955   0
   0 -23  13-0.63042 1.76027   0
   0 -23 -13 2.25151 3.10299   0
   0 -23  13 0.76142 3.32405   0
   0  23 -14-0.12205 2.49804   0
   0 -23  14-1.59484 1.88777   0
   0 -23 -14-3.36055 2.44108   0
   0 -23 -14-0.39871 3.79181   0
   0 -23  14 0.25224 3.48261   0
   0 -23 -14 0.78928 3.16527   0
   0 -23 -15 266.818 12.2063   0
   0  23 -15 263.051 11.6647   0
   0 -23  15 217.839  11.107   0
   0 -23 -15  257.36 11.6809   0
   0 -23 -15 262.792 12.0204   0
   0 -23 -15 307.648  12.271   0
   0 -23  16-0.24083 3.82919   0
   0 -23 -16-3.64456 4.03791   0
   0  23 -16-0.56194 2.89798   0
   0 -23 -16-5.81202 2.90601   0
   0 -23 -16-3.86933   3.773   0
   0 -23 -16-5.45078 4.02988   0
   0 -23  16-1.94269 1.69384   0
   0 -23  17 18.9345 14.1929   0
   0 -23 -17 27.4216 14.2328   0
   0  23 -17  349.85 13.7148   0
   0 -23 -17 341.817 13.6829   0
   0 -23 -17 368.729 14.3603   0
   0 -23  17 274.813 12.9418   0
   0 -23 -17 440.076 14.5754   0
   0 -23 -18-3.14741  2.6413   0
   0 -23  18-3.55072 3.57445   0
   0 -23 -18 -0.7829 3.74052   0
   0 -23 -18-6.19202 4.33362   0
   0  23 -18-0.86198 2.76782   0
   0 -23 -18 1.58952 3.70888   0
   0 -23  18 -1.5658 1.23366   0
   0 -23 -19-1.23948 3.57724   0
   0 -23 -19-1.57681 3.34974   0
   0  23 -19-2.68293 2.72215   0
   0 -23 -19-0.25888 2.46328   0
   0  23 -19-1.69448    3.64   0
   0 -23  19 0.93353 3.34974   0
   0 -23 -20-4.06868  3.6797   0
   0 -23  20-8.49521 3.42298   0
   0  23  20 1.80484 4.33318   0
   0  23 -20-0.23339 3.51633   0
   0 -23 -20-1.49366 2.51278   0
   0  23 -20-3.67192 2.83952   0
   0  23 -21 34.2501 3.67103   0
   0 -23  21 32.8542 3.89468   0
   0  23  21 28.9441 5.05152   0
   0 -23 -21 30.3168 3.28542   0
   0  23 -21 32.2295 4.58107   0
   0 -23 -21 40.9983 4.29572   0
   0  23 -22-3.40124 2.85857   0
   0 -23  22 1.24585 3.21016   0
   0  23  22-4.64708 4.57829   0
   0  23 -22 2.49934 3.80633   0
   0 -23 -22-6.28273 3.50824   0
   0 -23 -23-2.42313 3.37724   0
   0 -23  23 2.93047 3.13493   0
   0  23 -23 1.65076  3.0062   0
   0 -23  24-0.42001 3.18754   0
   0 -23 -24-2.67003 3.47255   0
   0  23 -24 2.13753 2.99254   0
   0  23 -25 2.22788 3.13388   0
   0 -23  25 3.75026 3.28983   0
   0  23 -26 2.60234 3.13163   0
   0 -23  26 2.79347 3.13163   0
   0  23 -27 1.63691 3.12105   0
   0 -23  27-2.03705 3.20108   0
   0  23 -28-1.49003 3.18161   0
   0 -23  28-1.28128  3.6279   0
   0 -23  29-3.71691 3.99461   0
   0 -24   0 397.368 18.5513   0
   0 -24   0 346.467 17.9792   0
   0 -24   0 384.731 18.2989   0
   0 -24   0 360.955 18.4587   0
   0 -24   1-1.76637 2.50656   0
   0 -24  -1-7.82249 3.54115   0
   0 -24   1-5.78696 3.22993   0
   0 -24  -1-4.12994 2.48133   0
   0 -24  -1-2.63273 2.92713   0
   0 -24   1-4.51686 3.50751   0
   0 -24  -1-3.54115 3.37293   0
   0 -24   2 138.494 7.68243   0
   0 -24  -2 152.674 8.38848   0
   0 -24   2 158.423 8.34645   0
   0 -24   2 160.188 8.16994   0
   0 -24  -2 127.012   7.632   0
   0 -24  -2 154.716 8.01865   0
   0 -24  -2 147.286 8.38848   0
   0 -24   3-0.05037 2.23316   0
   0 -24  -3 -5.0204  3.2238   0
   0 -24   3-3.56801 3.66036   0
   0 -24   3 -1.7966 2.94676   0
   0 -24  -3-2.41785 2.24995   0
   0 -24  -3 0.20988 2.58576   0
   0 -24  -3-0.57928 3.35813   0
   0 -24   4-1.04768 2.36356   0
   0 -24  -4-4.51758 3.41124   0
   0 -24   4-0.07543 2.95864   0
   0 -24  -4-1.22369 2.29651   0
   0 -24  -4-5.12943 3.09274   0
   0 -24  -4 1.99478 2.58986   0
   0 -24   5 0.15055  2.3669   0
   0 -24   5 0.61891 2.95236   0
   0 -24  -5  2.2749 2.25818   0
   0 -24  -5 -7.4018 3.25345   0
   0 -24  -5-2.44218 2.56763   0
   0 -24  -5-0.33454 3.52945   0
   0 -24  -6-2.96141 3.48696   0
   0 -24  -6-2.26902 2.29405   0
   0 -24   6 4.18768 3.01146   0
   0 -24  -6 7.98329 2.61105   0
   0 -24   6  4.3295 2.38581   0
   0 -24  -6 1.89363 3.27841   0
   0 -24  -7 0.75681 3.44308   0
   0 -24  -7 2.27044 2.21222   0
   0 -24   7 1.33898 3.14369   0
   0 -24  -7 0.33266  2.5033   0
   0 -24   7-0.10812 2.44509   0
   0 -24  -7 2.51994 3.13537   0
   0 -24   7-1.16433  3.5013   0
   0 -24  -8  10.575  3.6051   0
   0 -24   8-0.44753 3.52223   0
   0 -24  -8 6.27371 3.25702   0
   0 -24  -8 12.0916 2.69347   0
   0 -24   8 10.7656 2.52771   0
   0  24  -8  9.0832  3.2736   0
   0 -24  -9  -2.072 3.45884   0
   0  24  -9 2.92226 3.10387   0
   0 -24  -9-2.57555 2.48475   0
   0 -24  -9-3.01307 3.26897   0
   0 -24   9-0.98234 3.37629   0
   0 -24 -10 2.90125 3.50122   0
   0  24 -10 5.97509 3.22178   0
   0 -24 -10 6.67369 2.53962   0
   0 -24  10-0.62463 3.50944   0
   0 -24 -10 9.14756 3.29575   0
   0 -24 -11 1.58677 2.38015   0
   0  24 -11-6.78875  3.3044   0
   0 -24  11 0.62162 3.27987   0
   0 -24 -11-0.08179 3.41891   0
   0 -24 -11-0.22902 3.16536   0
   0 -24 -12 1.17977 2.44904   0
   0  24 -12 1.86323 3.39286   0
   0 -24  12   0.179 3.37659   0
   0 -24 -12-0.75668 2.93723   0
   0 -24 -12 2.66059 3.46609   0
   0 -24  13 0.24271 1.86079   0
   0  24 -13-0.29935  3.4546   0
   0 -24 -13 2.54847  2.3543   0
   0 -24  13 0.60678  3.4546   0
   0 -24 -13 0.45306 3.13098   0
   0 -24 -13-1.14884 3.55168   0
   0 -24 -14 0.29753 3.23267   0
   0 -24  14-2.17923 1.82541   0
   0 -24 -14 0.12866 2.53306   0
   0 -24  14-0.60311 3.49803   0
   0  24 -14-2.60543 2.58131   0
   0 -24 -15-1.98943 3.69923   0
   0 -24  15-1.82964 1.72577   0
   0 -24 -15-7.32655   3.875   0
   0 -24 -15-3.28377 3.33969   0
   0 -24 -15-1.76572 2.54871   0
   0 -24  15-0.33557 3.56341   0
   0  24 -15-2.10129 2.66057   0
   0 -24 -16-1.87272 3.84067   0
   0 -24  16 0.57927 1.66641   0
   0 -24 -16-4.26124 3.74545   0
   0 -24 -16 -7.5147 3.81686   0
   0  24 -16-0.49992 2.76941   0
   0 -24 -16   1.103 2.50755   0
   0 -24  16-0.08729 3.61848   0
   0 -24 -17 0.77995 2.48955   0
   0 -24 -17-8.74494  4.2149   0
   0 -24 -17-0.15757  3.7816   0
   0  24 -17-5.15242 2.71802   0
   0 -24  17-2.59985 1.55203   0
   0 -24  17 -5.5227   3.561   0
   0 -24 -17-4.19915  4.2149   0
   0 -24  18-4.47248 3.48728   0
   0 -24  18-1.18849 1.31359   0
   0 -24 -18-3.39345 4.40992   0
   0  24 -18 0.39877 2.69756   0
   0 -24 -18 2.47081 3.72185   0
   0 -24 -18 2.08768 2.52554   0
   0 -24  19-0.64387 3.34348   0
   0  24 -19-1.78423 2.62204   0
   0 -24 -19 0.86884 3.59948   0
   0  24 -19-2.29622 3.94081   0
   0 -24 -19  0.9852 2.45137   0
   0 -24  20 1.26181  3.4315   0
   0  24 -20 3.00064 2.82368   0
   0 -24 -20 2.26202 3.63923   0
   0  24 -20 1.63881 3.85466   0
   0 -24 -20 0.52319 2.50053   0
   0  24 -21 0.96119 2.80728   0
   0 -24 -21 0.84676 3.58539   0
   0 -24 -21-0.72471 2.43349   0
   0  24 -21-0.12206 3.67693   0
   0 -24  21 1.54095 3.37942   0
   0  24 -22-0.68807 2.88082   0
   0 -24 -22-4.79381 3.59913   0
   0 -24 -22-3.36474 2.45739   0
   0 -24  22-3.31937 3.26644   0
   0 -24  23 0.44203 3.20658   0
   0  24 -23 3.05674 2.85445   0
   0 -24  24 6.62725 3.28023   0
   0  24 -24 11.5921 3.15407   0
   0 -24  25 0.84517  3.2631   0
   0  24 -25-4.55658 3.03527   0
   0 -24  26 13.8101 3.41979   0
   0  24 -26 10.6523 3.30337   0
   0 -24  27-0.82102 3.31289   0
   0 -24  28 3.00752 3.75584   0
   0 -25   0  4.3772 2.74094   0
   0 -25   0 1.17113 3.34727   0
   0 -25   0 5.82242 3.26421   0
   0 -25   0 1.42861 2.35887   0
   0 -25   1 7.86383  3.3714   0
   0 -25  -1 6.22795 3.35479   0
   0 -25   1 10.4962 2.35001   0
   0 -25   1 7.65623 2.81504   0
   0 -25  -1 13.1451 2.84825   0
   0 -25  -1 5.82937  2.3085   0
   0 -25  -1 9.82356 3.52087   0
   0 -25   1 8.54475 3.28006   0
   0 -25   2-1.90857 3.43543   0
   0 -25  -2 0.97088 3.27776   0
   0 -25   2-0.80492 2.33178   0
   0 -25   2-0.07468 2.78817   0
   0 -25  -2 0.64725 2.74668   0
   0 -25  -2-0.72194 2.17411   0
   0 -25  -2 0.16596 3.20308   0
   0 -25  -3 19.1049 3.71324   0
   0 -25   3 12.7062 3.79612   0
   0 -25   3 21.6329 2.71862   0
   0 -25   3 22.1551 3.07503   0
   0 -25  -3 23.4647  3.0916   0
   0 -25  -3 16.1791 2.56943   0
   0 -25  -3 23.6305 3.78784   0
   0 -25   4 -0.7944 2.37493   0
   0 -25   4-1.24125  3.0452   0
   0 -25  -4-2.26735 2.37493   0
   0 -25  -4 3.59963 2.83005   0
   0 -25  -4   1.986 3.40103   0
   0 -25   5 22.0895 2.89848   0
   0 -25   5 27.2259 3.57562   0
   0 -25  -5 16.5238 2.67552   0
   0 -25  -5 22.1639 3.97199   0
   0 -25  -5 16.2265 3.14621   0
   0 -25  -5 24.8642 3.94722   0
   0 -25   6 0.21416 2.57813   0
   0 -25   6-2.22394 3.39357   0
   0 -25  -6 0.05766 2.47929   0
   0 -25  -6-1.79563 2.80052   0
   0 -25  -6-4.90091 3.26178   0
   0 -25  -6 2.07568 3.68186   0
   0 -25   7 85.0201 4.74661   0
   0 -25  -7 62.7735 4.63164   0
   0 -25   7 84.3467    5.42   0
   0 -25  -7 85.1269 4.98476   0
   0 -25  -7 86.5229 5.64994   0
   0 -25  -7 94.9897 5.69921   0
   0 -25   8-1.15392 2.51244   0
   0 -25  -8-0.81838 2.78251   0
   0 -25  -8 2.97073  2.4797   0
   0 -25  -8-0.17186 3.72365   0
   0 -25   8 0.09002 3.57634   0
   0 -25  -8-1.98049 3.42084   0
   0 -25  -9  67.385 4.72005   0
   0 -25  -9 51.9286 3.86408   0
   0  25  -9 58.1894 4.67113   0
   0 -25  -9 58.6296 4.57331   0
   0 -25 -10-5.69807 3.35228   0
   0 -25 -10 0.34091 3.63637   0
   0 -25 -10-0.26786 2.57306   0
   0  25 -10 1.33929  3.3604   0
   0 -25  10-0.08929 3.32793   0
   0 -25 -11 3.22331 3.29602   0
   0 -25 -11 0.95326 3.15868   0
   0 -25 -11 3.10213 2.44778   0
   0  25 -11-1.65609 3.40912   0
   0 -25  11  3.0779   3.603   0
   0 -25 -11 1.93883 3.40912   0
   0 -25 -12-0.41792 3.43979   0
   0 -25 -12-1.40646 3.11028   0
   0 -25 -12-1.81634  2.4834   0
   0  25 -12-0.60277 3.38353   0
   0 -25  12 0.65099 1.91278   0
   0 -25  12-2.05744 3.35138   0
   0 -25 -13-0.91112 3.57255   0
   0 -25 -13 4.33182 3.17294   0
   0 -25  13-0.08792 3.34877   0
   0 -25 -13 2.54954 2.50958   0
   0  25 -13 2.15792 3.54858   0
   0 -25  13 3.07703 1.89417   0
   0 -25 -14-3.30503 3.36859   0
   0 -25 -14-5.01316 2.60589   0
   0  25 -14 0.84215 3.59899   0
   0 -25  14-1.37445  1.8273   0
   0 -25  14 0.43696 3.47982   0
   0 -25 -15 36.8991 4.28674   0
   0 -25  15 26.7941 2.25784   0
   0 -25 -15 30.9308 3.87622   0
   0 -25 -15 21.4653  3.0394   0
   0 -25 -16 2.60344  2.5956   0
   0 -25 -16  3.2151 3.73265   0
   0 -25  16 1.12136 1.67812   0
   0  25 -16-2.03884 2.65049   0
   0 -25 -16 1.17625 3.80322   0
   0 -25  16 1.88985 3.43466   0
   0 -25 -16 -4.4384 3.90516   0
   0 -25  17 38.9631 4.26694   0
   0 -25  17 29.3235 2.32034   0
   0  25 -17 32.4303 3.44158   0
   0 -25 -17 28.6539 4.82756   0
   0 -25 -17 34.1122 4.30587   0
   0 -25 -17 41.2445 3.40265   0
   0 -25  18 1.75443 3.50113   0
   0  25 -18-0.53329 2.75144   0
   0 -25 -18-11.4463 4.38994   0
   0 -25 -18-1.86263 3.69435   0
   0 -25 -18-0.06956 2.57368   0
   0 -25  19 5.34527 3.38969   0
   0  25 -19 5.26858 2.79151   0
   0 -25 -19 10.5218 3.67344   0
   0 -25 -19 1.97859 2.49242   0
   0  25 -20-0.28147 2.79944   0
   0 -25 -20-1.20193 3.59058   0
   0 -25 -20  1.5899 2.48754   0
   0 -25  20-2.57883 3.37758   0
   0 -25 -21-0.92783 2.50438   0
   0 -25  21 2.92681 3.43221   0
   0  25 -21-1.82548   2.874   0
   0 -25  22-3.40976 3.42471   0
   0  25 -22 1.89929 2.84894   0
   0 -25  23-1.13375 3.34197   0
   0  25 -23 0.94109 2.83067   0
   0 -25  24-1.92342 3.30358   0
   0  25 -24-2.03354 3.00259   0
   0 -25  25-0.86526 3.33745   0
   0  25 -25 0.50898 3.03206   0
   0 -25  26 0.50399 3.25431   0
   0 -25  27 1.00497 3.53522   0
   0 -25  28-0.35976 3.93623   0
   0 -26   0 36.3885 4.13152   0
   0 -26   0  35.577 3.46752   0
   0 -26   0 35.9294 3.91019   0
   0 -26   0 26.8876 2.98387   0
   0 -26   1-1.52438 2.27017   0
   0 -26   1 2.67995 2.80288   0
   0 -26  -1 3.90929 2.85206   0
   0 -26  -1 0.99986 3.24545   0
   0 -26   1 -1.2949 3.29462   0
   0 -26  -1-0.11474 2.32754   0
   0 -26   1-1.36866 3.35199   0
   0 -26  -1 6.91706 3.31921   0
   0 -26  -2-0.36036 3.15312   0
   0 -26   2-3.06303 3.48891   0
   0 -26   2 0.43407 2.29318   0
   0 -26   2 3.01389 2.94018   0
   0 -26  -2 -2.4406 2.85009   0
   0 -26  -2 0.11466 2.32594   0
   0 -26   2-0.25389 3.37425   0
   0 -26  -2 2.30956 3.34149   0
   0 -26   3 0.56446 3.24767   0
   0 -26  -3 5.44823 3.32129   0
   0 -26  -3-2.50324 3.45218   0
   0 -26  -3 1.12891 2.25783   0
   0 -26  -3 2.56869 2.69957   0
   0 -26   3 1.64429 3.04316   0
   0 -26   3 1.41523 2.42144   0
   0 -26   4 24.6084 2.94844   0
   0 -26   4 27.0423 3.61817   0
   0 -26  -4 20.2634 2.84226   0
   0 -26  -4 27.5732  3.9367   0
   0 -26  -4 23.8489 3.31597   0
   0 -26  -4 24.6084 3.67534   0
   0 -26   5 2.61636  2.5593   0
   0 -26   5-2.31478  3.2195   0
   0 -26  -5 2.21698  2.5267   0
   0 -26  -5 1.93985 2.95053   0
   0 -26  -5 -6.3086 3.57813   0
   0 -26  -5 -0.6113 3.61073   0
   0 -26   6 261.656 12.1629   0
   0 -26   6 255.444   12.61   0
   0 -26  -6 256.631 12.3986   0
   0 -26  -6 247.395 12.7564   0
   0 -26  -6 271.713  12.919   0
   0 -26   7-2.78047 2.78047   0
   0 -26  -7 -1.2808 2.65076   0
   0 -26   7-5.51229 3.80186   0
   0 -26  -7-5.06645 3.86671   0
   0 -26  -7-4.78273 3.24253   0
   0 -26   7-10.8057  4.2315   0
   0 -26  -7-4.35309 4.00452   0
   0 -26   8 111.545 6.06726   0
   0 -26  -8 76.1679 5.88952   0
   0 -26   8 110.835 6.89939   0
   0 -26  -8 123.292 6.86707   0
   0 -26  -8 120.998 6.98825   0
   0 -26  -8 106.068 6.26923   0
   0 -26  -9-0.48289 2.82489   0
   0 -26  -9-3.59751 2.46272   0
   0 -26  -9-0.94968  3.8631   0
   0 -26   9-5.22323 3.75042   0
   0 -26  -9-1.58548 3.38021   0
   0 -26 -10-1.15402 3.34186   0
   0 -26 -10-1.72302  3.7666   0
   0 -26 -10-0.07213 2.62059   0
   0  26 -10 5.46558 3.43001   0
   0 -26  10-0.28049 3.74256   0
   0 -26 -11-0.07977 3.35025   0
   0 -26 -11-2.10587 3.63742   0
   0 -26 -11  3.2306 2.56853   0
   0 -26 -11-3.69326 3.58956   0
   0  26 -11-1.39594  3.2306   0
   0 -26  11-2.12183 3.60551   0
   0 -26 -12  1.9365 3.70634   0
   0 -26  12 0.78571 2.03968   0
   0  26 -12 6.21427 3.39682   0
   0 -26 -12  3.9365 3.26983   0
   0 -26 -12 8.32537 2.82539   0
   0 -26  12 2.10317 3.58729   0
   0 -26 -13-0.75775 3.74139   0
   0 -26  13  0.7025 1.99699   0
   0  26 -13-2.92839 3.48881   0
   0 -26 -13 0.07893  3.2678   0
   0 -26 -13 0.95508 2.65213   0
   0 -26  13-5.08324 3.72561   0
   0 -26  14 2.72297 1.86763   0
   0 -26 -14 3.70387  3.8922   0
   0 -26  14-1.07506 3.64894   0
   0  26 -14 0.10986  3.7431   0
   0 -26 -14 -0.6827 2.52679   0
   0 -26 -14 1.34971  3.4606   0
   0 -26  15-3.79784 1.89502   0
   0 -26 -15 0.81883 2.57348   0
   0  26 -15-4.71025 3.69646   0
   0 -26  15-0.35873 3.64187   0
   0 -26 -15-6.62867 3.68866   0
   0 -26  16  6.2442 3.71863   0
   0 -26 -16 5.79487 4.21445   0
   0 -26  16 2.09173 1.72761   0
   0 -26 -16-1.34026 3.72638   0
   0 -26 -16  2.3009 2.57205   0
   0 -26 -17-1.07708 3.72363   0
   0 -26  17-1.90798 3.56207   0
   0 -26 -17 3.96982  4.3468   0
   0  26 -17-4.00829  2.7081   0
   0 -26 -17-3.03891 2.57731   0
   0 -26 -18-0.90886 3.73474   0
   0  26 -18 3.09319 2.66549   0
   0 -26 -18-1.21436 2.58911   0
   0 -26 -18-2.85642 4.23881   0
   0 -26  18-2.48219 3.42924   0
   0 -26  19-1.59926 3.52443   0
   0 -26 -19 3.62296 2.51636   0
   0  26 -19  1.0308 2.71343   0
   0 -26 -20 8.63186 2.69182   0
   0 -26  20 6.93256 3.63922   0
   0  26 -20 11.1432 3.00762   0
   0 -26  21 0.16405 3.48231   0
   0  26 -21 4.63811 2.93797   0
   0 -26  22 1.03499  3.4746   0
   0  26 -22 0.52489 2.83882   0
   0 -26  23-1.48009 3.37051   0
   0  26 -23 3.08475  2.9382   0
   0 -26  24 4.25446 3.49214   0
   0 -26  25 1.33769 3.40175   0
   0 -26  26  -8.497  3.5327   0
   0 -26  27 1.32575 3.68813   0
   0 -27   0 1.12424  3.2433   0
   0 -27   0-1.23747 2.86316   0
   0 -27   0 0.43675 3.46977   0
   0 -27   0   1.286 2.40215   0
   0 -27  -1 6.42045 3.56602   0
   0 -27   1 5.09431 3.63071   0
   0 -27   1 1.24528 2.98381   0
   0 -27  -1 3.45281  2.9919   0
   0 -27  -1 5.99188 3.46898   0
   0 -27   1 2.36926 3.46898   0
   0 -27   1  0.0566 2.38543   0
   0 -27  -1 3.06467 2.33692   0
   0 -27  -2-1.10706 3.51512   0
   0 -27   2-4.84037 3.28078   0
   0 -27   2-1.47878 2.41614   0
   0 -27  -2 1.59191 2.76361   0
   0 -27   2-4.58178 3.07876   0
   0 -27  -2-2.12524  2.3515   0
   0 -27   2 5.93935 3.53937   0
   0 -27  -2 6.44843 3.50704   0
   0 -27  -3 32.7628 4.06811   0
   0 -27   3 30.2929 4.26183   0
   0 -27  -3 33.4166  4.1004   0
   0 -27  -3 24.5459 2.93001   0
   0 -27   3 25.1271 2.93001   0
   0 -27   3 36.2579 3.55153   0
   0 -27  -3 24.8688 3.34166   0
   0 -27   4 3.98113 2.53858   0
   0 -27   4-2.65946 3.19941   0
   0 -27  -4-0.91066 3.55401   0
   0 -27  -4-0.29012 2.34516   0
   0 -27  -4-0.14506 2.89317   0
   0 -27  -4 0.98319 3.47342   0
   0 -27   5 3.99724 2.52542   0
   0 -27   5-1.06164 3.20101   0
   0 -27  -5 0.62733 3.71574   0
   0 -27  -5-2.12328 2.39673   0
   0 -27  -5-0.21715 2.94364   0
   0 -27  -5-5.71034 3.65944   0
   0 -27   6-3.78685  2.7198   0
   0 -27   6-2.39888  3.3135   0
   0 -27  -6-0.29685 2.48713   0
   0 -27  -6-1.01892 3.04071   0
   0 -27  -6-4.09173 3.73872   0
   0 -27  -6-2.22237 3.81092   0
   0 -27   7 131.717 7.00784   0
   0 -27  -7 97.7258 6.85585   0
   0 -27  -7 139.869 7.29584   0
   0 -27   7 132.037 7.95982   0
   0 -27  -7 137.085 7.78383   0
   0 -27  -7 139.485 7.91982   0
   0 -27   8-5.09493 2.86241   0
   0 -27  -8-6.24308 3.99462   0
   0 -27  -8-3.54014 2.69497   0
   0 -27   8-4.01056 4.21787   0
   0 -27  -8-8.07694 3.14148   0
   0 -27  -8-2.79862 4.15408   0
   0 -27  -9 95.7904 6.35478   0
   0 -27  -9 72.5716 5.43334   0
   0 -27   9 105.696 6.56926   0
   0 -27  -9  93.876 5.72725   0
   0 -27  -9 106.419 6.56131   0
   0 -27 -10-0.08702  3.5439   0
   0 -27 -10 2.31777 2.84777   0
   0 -27 -10  3.5439 2.54718   0
   0 -27 -10 2.97434 3.82076   0
   0 -27  10-6.44704 4.01062   0
   0 -27 -11 1.02367 3.70097   0
   0 -27 -11-0.58271 3.49624   0
   0 -27 -11  5.3231 2.81116   0
   0 -27 -11 0.60633 3.63798   0
   0  27 -11  1.0158 3.68522   0
   0 -27  11 0.47246 2.21271   0
   0 -27  11 0.94493 3.80334   0
   0 -27 -12 -6.8481 3.83933   0
   0 -27  12  0.3996 2.11555   0
   0  27 -12 2.18606 3.64344   0
   0 -27 -12-2.02152 2.68753   0
   0 -27 -12 1.73161 3.49457   0
   0 -27  12 6.73841  3.8785   0
   0 -27  13 2.52508 2.05747   0
   0  27 -13 0.74817 3.63954   0
   0 -27 -13  4.1617 2.64198   0
   0 -27 -13 2.79006 3.50705   0
   0 -27  13  2.9693 3.63954   0
   0 -27  14-4.34708 2.01469   0
   0  27 -14-6.53224 3.78142   0
   0 -27 -14-1.73573 2.63459   0
   0 -27 -14-3.68843 3.61094   0
   0 -27  14 2.20841 3.47921   0
   0 -27  15 1.80986 1.81757   0
   0 -27 -15 2.55691 2.67244   0
   0 -27 -15 1.24765 3.80456   0
   0 -27  15 2.36438 3.57352   0
   0  27 -15 0.55451 3.89698   0
   0 -27  16-0.35963 3.55044   0
   0  27 -16-5.01193 3.97129   0
   0 -27 -16-1.85939 2.67048   0
   0 -27 -16 1.78287 3.77999   0
   0 -27 -16 1.04065 4.30032   0
   0 -27 -17 -5.3046 4.55983   0
   0 -27  17 1.24635 3.59466   0
   0 -27 -17 1.71753  2.6751   0
   0 -27  18  1.8335 3.63681   0
   0 -27 -18-2.33148 4.22534   0
   0 -27 -18 1.16197 2.61066   0
   0 -27 -19 1.42282 2.58354   0
   0  27 -19-2.68838 2.88308   0
   0 -27  19 3.09276 3.49714   0
   0  27 -20  2.1175 2.91249   0
   0 -27  20 1.85746  3.6109   0
   0  27 -21 10.1917 2.99194   0
   0 -27  21 5.79964 3.75097   0
   0  27 -22-3.33934 2.90822   0
   0 -27  22 4.79345 3.53663   0
   0 -27  23 14.9719 3.78825   0
   0 -27  24-5.92195 3.50292   0
   0 -27  25-1.37966 3.51315   0
   0 -28   0 2.96789 3.43062   0
   0 -28   0-1.12493 2.42537   0
   0 -28   0 2.75248 2.90406   0
   0 -28   0 3.89336 3.47849   0
   0 -28   1-5.87066 3.58142   0
   0 -28  -1-2.08983 3.59737   0
   0 -28   1 1.85053 2.40888   0
   0 -28  -1-3.79678 2.40091   0
   0 -28  -1-2.02601 3.40594   0
   0 -28   1-1.42778 3.34213   0
   0 -28  -1 1.40385 2.95128   0
   0 -28   1-2.78378 3.06295   0
   0 -28  -2 1.27538 2.35149   0
   0 -28   2 0.58189 3.51528   0
   0 -28  -2 1.88916 3.47542   0
   0 -28   2  1.7138 2.39134   0
   0 -28   2   2.487 3.43556   0
   0 -28  -2-1.94496 3.48339   0
   0 -28  -2-0.07971 2.86164   0
   0 -28   2 -2.9015 2.96527   0
   0 -28   3 2.33297 3.71842   0
   0 -28  -3 -0.1911 3.24864   0
   0 -28   3 0.08759 3.34419   0
   0 -28  -3-0.08759 3.55121   0
   0 -28  -3 1.14658 2.87441   0
   0 -28   3 1.87115 3.11328   0
   0 -28   3 2.30908 2.45241   0
   0 -28  -3-0.35034 2.26131   0
   0 -28   4 1.02556 2.46453   0
   0 -28   4-1.88417 3.10054   0
   0 -28  -4 0.81091 3.49009   0
   0 -28  -4 5.23116 2.83818   0
   0 -28  -4 6.21697 3.33109   0
   0 -28  -4 6.43162 2.32143   0
   0 -28   5-0.60301 2.45966   0
   0 -28   5 4.40358  3.2293   0
   0 -28  -5-4.07828 3.63395   0
   0 -28  -5-3.61015 2.95953   0
   0 -28  -5-0.82518  3.4832   0
   0 -28  -5 2.50727 2.34858   0
   0 -28   6  36.165 3.49065   0
   0 -28   6 46.1066 4.27426   0
   0 -28  -6 45.1884  4.5513   0
   0 -28  -6 29.6824 3.33234   0
   0 -28  -6 45.1647  4.5513   0
   0 -28  -6 39.9168 3.81517   0
   0 -28   7-0.59986 2.73883   0
   0 -28   7-9.07681 3.85173   0
   0 -28  -7-0.62354 3.98591   0
   0 -28  -7-5.74602 3.11769   0
   0 -28  -7 0.26836 3.89119   0
   0 -28  -7-1.04975 2.62833   0
   0 -28  -8 95.1618 6.78941   0
   0 -28  -8  129.88 7.59973   0
   0 -28  -8 138.306 7.84361   0
   0 -28   8 130.462 6.86021   0
   0 -28   8 135.985 7.83574   0
   0 -28  -8 123.153  7.1277   0
   0 -28  -9 -6.8429 4.19353   0
   0 -28  -9-0.52517 2.61802   0
   0 -28   9-10.0018 4.36597   0
   0 -28  -9-2.62585 3.82512   0
   0 -28  -9-2.31232 3.08048   0
   0 -28 -10 39.0478 3.66122   0
   0 -28  10 49.5162  4.8556   0
   0 -28 -10 46.6201 4.77754   0
   0 -28 -10 49.8519 4.87122   0
   0 -28 -10 46.5732 4.03593   0
   0 -28  11 0.48183 2.23043   0
   0 -28 -11-0.08549 3.77696   0
   0 -28 -11-0.68389 3.61376   0
   0 -28 -11 0.34972  2.4014   0
   0 -28 -11-2.98426 2.86769   0
   0 -28  11-1.25121 3.83913   0
   0  28 -12-0.85071 3.71991   0
   0 -28 -12-7.09955 3.89779   0
   0 -28 -12-4.23034 3.50337   0
   0 -28  12 3.82045 3.53431   0
   0 -28  12  3.3487 2.18091   0
   0 -28 -12-3.03935 2.73773   0
   0  28 -13 4.55433 3.76963   0
   0 -28 -13 3.29266 3.55422   0
   0 -28  13-4.64665 3.76963   0
   0 -28  13-0.34619 2.05406   0
   0 -28 -13 0.28465 2.67721   0
   0  28 -14 7.64987 3.71784   0
   0 -28 -14 10.3503 3.83259   0
   0 -28  14 10.4268 3.81729   0
   0 -28  14 6.41824 2.03487   0
   0 -28 -14 5.33196 2.66216   0
   0  28 -15-7.25429 4.02255   0
   0 -28 -15-1.20144 4.01495   0
   0 -28  15 1.95425   3.726   0
   0 -28 -15 1.45998 2.59299   0
   0 -28 -16-4.56368 4.51079   0
   0 -28  16 2.38762 3.73255   0
   0 -28 -16 4.04233 2.72763   0
   0 -28  17-2.98697 3.72996   0
   0 -28 -17-11.7452 4.66808   0
   0 -28 -17-3.52733 2.64925   0
   0 -28  18  1.1625 3.56203   0
   0 -28  19-1.05036 3.63927   0
   0 -28  20 4.05162 3.70665   0
   0 -28  21-6.00691 3.67696   0
   0 -29   0 -2.6437  3.8554   0
   0 -29   0 3.21808 2.54929   0
   0 -29   0-1.76247 3.05285   0
   0 -29   0 0.89697 3.56428   0
   0 -29   1-0.48772 3.66577   0
   0 -29  -1 7.08768 3.46124   0
   0 -29   1-1.84862   2.415   0
   0 -29  -1-2.87912   2.533   0
   0 -29   1 3.40618 3.22525   0
   0 -29  -1 3.56351 3.08365   0
   0 -29   1-7.30794 3.59497   0
   0 -29  -1-2.24194 3.69724   0
   0 -29   2-7.70413 3.76559   0
   0 -29  -2 0.09434 3.56905   0
   0 -29   2 3.68697  3.1524   0
   0 -29  -2-2.27979  3.0109   0
   0 -29  -2 1.17134 3.53761   0
   0 -29   2 4.18224 3.56119   0
   0 -29   2 2.57852 2.51563   0
   0 -29  -2 0.52671 2.37413   0
   0 -29  -3 15.7685 3.83219   0
   0 -29   3 14.7712 3.64373   0
   0 -29  -3 4.84521  3.5652   0
   0 -29  -3 8.11985 2.49721   0
   0 -29   3  12.219 3.24323   0
   0 -29  -3 13.6169 3.12544   0
   0 -29   3 19.1139 3.73796   0
   0 -29   3 13.4755 2.64641   0
   0 -29  -4-2.65026 3.52845   0
   0 -29  -4-3.87345 3.66175   0
   0 -29  -4-3.70879 3.03447   0
   0 -29  -4 1.42706 2.39935   0
   0 -29   4 1.41138 3.21481   0
   0 -29   4 0.27443 2.46207   0
   0 -29   4-1.37218 3.39515   0
   0 -29  -5 7.86495 2.52774   0
   0 -29  -5  13.883 3.82683   0
   0 -29  -5 16.9038 3.19294   0
   0 -29   5 11.2692 2.71556   0
   0 -29  -5 16.7394 3.92856   0
   0 -29   5 10.5649 3.38858   0
   0 -29  -6-1.75666 3.65385   0
   0 -29  -6-2.27975 3.04488   0
   0 -29   6-2.91215 2.67012   0
   0 -29  -6-0.97592 2.42809   0
   0 -29  -7 38.1889 4.34442   0
   0 -29   7 33.9145 4.50792   0
   0 -29  -7 31.7968 3.57364   0
   0 -29   7 25.1011 3.17657   0
   0 -29  -7 19.2852   3.052   0
   0 -29   8 2.52229 2.70079   0
   0 -29  -8-3.37598 2.69303   0
   0 -29  -8-0.81489 3.08107   0
   0 -29  -8-6.87614 3.98909   0
   0 -29   8-8.53697 3.97357   0
   0 -29  -9 53.4659 4.59339   0
   0 -29  -9 73.1463 5.57548   0
   0 -29  -9 80.6705 5.03418   0
   0 -29   9 83.8565 5.91574   0
   0 -29  10-1.91012 2.33374   0
   0 -29 -10 5.00637  2.5725   0
   0 -29 -10 -2.1951 3.91267   0
   0 -29 -10-6.35423 3.72012   0
   0 -29 -10 -3.2965 2.98071   0
   0 -29  10-10.3516 4.19765   0
   0 -29  11  29.339 2.86795   0
   0 -29 -11 21.5403 3.08266   0
   0 -29 -11 28.8022 4.25591   0
   0 -29 -11 33.2498 4.26358   0
   0 -29  11 28.4341 4.21757   0
   0 -29 -11 33.6792 3.43541   0
   0 -29 -12-0.21369 2.73216   0
   0 -29  12 0.70975  2.1903   0
   0 -29 -12-2.51847 2.44215   0
   0 -29 -12 0.61054 3.64796   0
   0 -29 -12 2.54136 3.71665   0
   0 -29  12-3.51059 3.83112   0
   0 -29  13 2.22458 3.66714   0
   0 -29 -13-2.92308 2.76364   0
   0 -29  13 0.31129 2.05755   0
   0 -29 -13 1.04016 3.73548   0
   0 -29 -14-4.67371 2.73325   0
   0 -29  14 0.28692 3.63175   0
   0 -29 -14-5.00593 3.91867   0
   0 -29  15 0.94573 3.65533   0
   0 -29 -15  2.3268 2.73211   0
   0 -29  16-1.49176 3.58768   0
   0 -29 -16-3.57277 4.57225   0
   0 -29 -16-0.49228 2.65533   0
   0 -29 -17-1.18553 4.34199   0
   0 -30   0 46.7893 4.20491   0
   0 -30   0 40.5518 3.55323   0
   0 -30   0 46.4557 4.59282   0
   0 -30   1-5.01845 3.87824   0
   0 -30   1-2.24938 2.47432   0
   0 -30  -1 2.01669 2.45881   0
   0 -30   1-0.49641 3.14913   0
   0 -30  -1-5.71653 3.20343   0
   0 -30  -1-6.23622 3.87824   0
   0 -30   2 5.13153  3.5037   0
   0 -30   2 3.63548 2.55026   0
   0 -30  -2 4.82922 2.44174   0
   0 -30  -2 2.64328 3.76726   0
   0 -30   2 1.24025 3.20914   0
   0 -30  -2 3.27116 3.07737   0
   0 -30   3 2.26106  3.0896   0
   0 -30  -3 5.07964 2.90376   0
   0 -30  -3  -0.875 3.70132   0
   0 -30   3-0.60398 3.75552   0
   0 -30  -3 1.78097 2.36946   0
   0 -30   3-0.10841  2.4469   0
   0 -30   4 3.52575 2.52833   0
   0 -30  -4 0.09278 3.57987   0
   0 -30  -4 6.33242 2.43555   0
   0 -30   4 7.46128 3.27832   0
   0 -30  -4 4.49223  3.0309   0
   0 -30   5-1.19617 3.28754   0
   0 -30  -5 -2.2843 3.68112   0
   0 -30   5-1.92931 2.51582   0
   0 -30  -5-3.69656 2.50038   0
   0 -30  -5-2.56984 2.93255   0
   0 -30  -6  12.704  3.8343   0
   0 -30  -6 12.1805 3.14906   0
   0 -30   6 8.27686 2.67939   0
   0 -30  -6 11.5722  2.5408   0
   0 -30  -7-0.74481 3.76245   0
   0 -30  -7 0.38392 2.89478   0
   0 -30   7  -0.215 2.54925   0
   0 -30  -7-0.93677 2.44943   0
   0 -30   7 0.09982 3.98512   0
   0 -30   8 27.9388 4.54676   0
   0 -30  -8  34.292 3.54402   0
   0 -30  -8 20.3303 2.98524   0
   0 -30  -8 28.5512 4.11811   0
   0 -30   9-1.58652 2.45606   0
   0 -30   9-6.25455 3.98156   0
   0 -30  -9-4.72905 2.99761   0
   0 -30  -9-0.45765 2.60098   0
   0 -30  -9  0.9992 3.82901   0
   0 -30  -9-8.93944 4.01207   0
   0 -30  10 6.83028 2.49203   0
   0 -30  10 10.0593  4.1787   0
   0 -30 -10 5.58426 3.08464   0
   0 -30 -10 5.43231 2.62878   0
   0 -30 -10 16.9883  3.8672   0
   0 -30  11 0.31773  2.3073   0
   0 -30 -11-1.61133 2.61746   0
   0 -30 -11-0.51441  2.8898   0
   0 -30  11-5.00041 4.00941   0
   0 -30 -11 0.35555 3.63116   0
   0 -30 -12-0.57976 2.41691   0
   0 -30 -12-0.94869 2.82349   0
   0 -30 -12-1.86727 3.70442   0
   0 -30  12-1.97268 2.16091   0
   0 -30 -13-2.23234 2.58442   0
   0 -30 -13 0.08989 3.65564   0
   0 -30 -13-1.37836  2.7717   0
   0 -30 -14 3.70279 4.09766   0
   0 -30 -14 5.10344 2.83856   0
   0 -30 -15-4.20721 4.35535   0
   0 -30 -15 2.97764  2.7258   0
   0 -30 -16 5.34447 4.75555   0
   0 -30 -17  -0.373 4.32976   0
   0 -31   0 0.68834 2.59277   0
   0 -31   0  -1.109  3.9771   0
   0 -31   0-0.58127  3.3117   0
   0 -31  -1-3.21925 2.59223   0
   0 -31   1-5.01623 2.66105   0
   0 -31  -1-1.10112 4.00686   0
   0 -31   1 0.51233 3.83864   0
   0 -31  -1-3.52512 3.23455   0
   0 -31   1-2.33989 3.24219   0
   0 -31   2-4.42467 2.59825   0
   0 -31  -2-0.99345  2.5524   0
   0 -31   2-4.02729  3.3548   0
   0 -31  -2 1.37555 3.22489   0
   0 -31  -2 4.48581 3.70633   0
   0 -31   2-6.14411 3.98908   0
   0 -31  -3-2.32837 3.15284   0
   0 -31   3-2.63373  3.4124   0
   0 -31  -3 0.23665 2.48868   0
   0 -31   3-0.92371 3.91624   0
   0 -31  -3-2.37417 3.74829   0
   0 -31   3 -5.7713 2.55739   0
   0 -31  -4-2.60704 2.42409   0
   0 -31  -4-4.00967 3.74286   0
   0 -31   4-5.41991 3.33122   0
   0 -31  -4-2.95008 3.11778   0
   0 -31   4  2.5918 2.50032   0
   0 -31  -5 0.98153 2.54894   0
   0 -31  -5 5.70658 3.70547   0
   0 -31  -5 11.8164 3.14242   0
   0 -31   5 5.84354 2.64785   0
   0 -31  -6-0.92617 2.38375   0
   0 -31  -6 0.76675 3.52248   0
   0 -31  -6 1.10078 2.99866   0
   0 -31   6 2.13323 2.59631   0
   0 -31  -7-0.82527 2.41525   0
   0 -31  -7 2.48339 2.97553   0
   0 -31   7 0.21957 2.56668   0
   0 -31  -7  8.6313  3.8008   0
   0 -31  -8 2.77012 2.46065   0
   0 -31  -8 1.92474 3.01165   0
   0 -31  -8 1.03408 3.72871   0
   0 -31   8-1.84171 2.46065   0
   0 -31  -9 11.7114 2.76802   0
   0 -31  -9 19.7146 3.21933   0
   0 -31  -9 17.3979 3.79098   0
   0 -31   9 13.4941 2.65519   0
   0 -31 -10-3.11699 2.51756   0
   0 -31 -10 1.73832 2.91468   0
   0 -31 -10-5.41726 3.83629   0
   0 -31  10 -2.7948 2.40517   0
   0 -31 -11-5.67034 2.55165   0
   0 -31 -11 4.77502  3.7081   0
   0 -31 -11 2.54419 2.87993   0
   0 -31  11-2.16368 2.26813   0
   0 -31 -12 1.00258  3.6687   0
   0 -31 -12 1.99773 2.77009   0
   0 -31 -12-3.03745 2.44333   0
   0 -31 -13 7.84027 3.90166   0
   0 -31 -13 6.08896 2.83757   0
   0 -31 -13 5.52736  2.6085   0
   0 -31 -14 2.45491 4.32917   0
   0 -31 -14-1.85956 2.60926   0
   0 -31 -15 15.9538 2.92328   0
   0 -32   0 269.201   13.20   0
   0 -32   0 240.201 12.6421   0
   0 -32   1-7.06971 3.79111   0
   0 -32  -1-7.06217 3.90417   0
   0 -32   1-0.22611 2.87913   0
   0 -32  -1-0.87429  2.8716   0
   0 -32  -2 119.298  6.8168   0
   0 -32  -2 96.7985 6.20668   0
   0 -32   2 110.214  6.2368   0
   0 -32  -3  4.6352 3.19799   0
   0 -32   3 -0.6095 2.59601   0
   0 -32  -3-3.23561 2.60354   0
   0 -32  -4 1.53284 3.06569   0
   0 -32  -4-2.61485 2.44203   0
   0 -32   4 2.38192 2.57728   0
   0 -32  -5-1.12503 3.14258   0
   0 -32   5-3.42008 2.65507   0
   0 -32  -5-0.18751 2.51256   0
   0 -32  -6 40.0814 3.95127   0
   0 -32   6 33.0619 3.37504   0
   0 -32   6 39.9991 3.45736   0
   0 -32  -6  28.482 3.28524   0
   0 -32   7 0.33587 2.52276   0
   0 -32  -7-2.29139 3.10494   0
   0 -32   7 -0.2687 2.61233   0
   0 -32  -7-2.71682 2.56755   0
   0 -32   8 2.23238 2.44818   0
   0 -32  -8 4.15223 2.53747   0
   0 -32  -8 5.61816 2.96907   0
   0 -32   9 0.66002  2.4176   0
   0 -32  -9 2.84772  2.4176   0
   0 -32  -9 2.62524 2.85514   0
   0 -32  10-0.09604 2.31979   0
   0 -32 -10 0.33984 2.47494   0
   0 -32 -10 1.30026 2.95515   0
   0 -32 -11-2.86193 2.44257   0
   0 -32 -11 1.67007 2.79571   0
   0 -32 -12 0.07324  2.4901   0
   0 -32 -12 3.96219 2.86362   0
   0 -32 -13  2.3176 2.58725   0
   0 -32 -14-1.38472 2.62445   0
   0 -33   0 0.46059 2.88981   0
   0 -33  -1-7.91752 3.05263   0
   0 -33  -2-1.22477 2.68707   0
   0 -33   2-3.76339 2.73161   0
   0 -33  -3 8.66863 3.32953   0
   0 -33  -3 7.80103 2.68438   0
   0 -33   3 10.5818  2.7882   0
   0 -33  -4-2.00677 2.47329   0
   0 -33  -4-1.30329 3.09531   0
   0 -33  -5 0.65048  3.0528   0
   0 -33   5 3.27455 2.57973   0
   0 -33  -5 1.48575 2.47624   0
   0 -33  -6 3.53292 3.03875   0
   0 -33   6 1.79965 2.52984   0
   0 -33  -6-4.40324 2.62572   0
   0 -33  -7-0.47818 3.08243   0
   0 -33   7 4.24478 2.57482   0
   0 -33  -7  6.5474 2.58218   0
   0 -33  -8  0.6308 2.97796   0
   0 -33   8-2.09777 2.48652   0
   0 -33  -8-2.20046  2.5452   0
   0 -33  -9 7.05454 3.07037   0
   0 -33  -9 9.10876 2.58057   0
   0 -33 -10 1.31099 2.95701   0
   0 -33 -10-0.81573 2.51273   0
   0 -33 -11  1.6103 2.54601   0
   0 -33 -12-0.28886 2.54193   0
   0 -34  -1-4.64705   2.737   0
   0 -34  -2 35.3114  3.4229   0
   0 -34  -3 1.95089 2.52812   0
   0 -34   3-4.00408 2.97383   0
   0 -34  -4 4.78664 2.59033   0
   0 -34   4 4.10075 2.76545   0
   0 -34  -5-0.80123 2.43282   0
   0 -34   5-2.37455 2.71689   0
   0 -34   6 5.73468 2.71834   0
   0 -34  -6 3.15444 2.59478   0
   0 -34   7-1.40649 2.56649   0
   0 -34  -7 -0.1305 2.49399   0
   0 -34  -8 2.53737 2.47231   0
   0 -34  -9-0.66289 2.55069   0
   0 -34 -10 1.36404 2.56295   0
   0 -34 -11-2.37395 2.56701   0
   0 -35   3-3.08824 2.88668   0
   0 -35   4 2.47303 2.69589   0
   0 -35   5-0.24401 2.73431   0
  -1   0   4 137.245 6.55673   0
  -1   0   4 137.523 6.57657   0
   1   0   5 2.84196 0.50502   0
  -1   0   5 2.75284 0.60404   0
   1   0   6 79.8297 3.83341   0
  -1   0   6 76.6385 3.89269   0
   1   0   7 219.829 10.3325   0
  -1   0   7 224.971 10.3916   0
  -1   0  -7 218.194 10.3424   0
   1   0  -7 204.995 10.3424   0
   1   0   8  212.22 10.0511   0
  -1   0   8 214.848 10.1001   0
  -1   0  -8 213.348 10.0511   0
   1   0  -8 200.747 10.0609   0
   1   0   9 555.274 26.7139   0
  -1   0   9 565.294 26.7529   0
  -1   0  -9  579.09 26.7334   0
   1   0  -9 618.117 26.8309   0
   1   0  -9 526.452 26.7236   0
   1   0  10 2281.02 109.831   0
  -1   0  10 2291.18  109.87   0
  -1   0 -10 2419.60  109.86   0
   1   0 -10 2544.99 109.937   0
   1   0 -10 2203.59 109.831   0
   1   0  11 1277.97 62.8924   0
  -1   0  11 1308.14 62.9213   0
  -1   0 -11 1433.80 62.9406   0
   1   0 -11 1489.77 63.0274   0
   1   0 -11 1234.59 62.8924   0
   1   0  12 273.927 13.6887   0
  -1   0  12  277.95 13.7174   0
   1   0 -12 323.662 13.8611   0
  -1   0 -12 307.751 13.7557   0
   1   0 -12 263.304 13.6791   0
   1   0  13 733.403 36.5884   0
   1   0 -13 916.136 36.7596   0
  -1   0 -13 864.387 36.6644   0
  -1   0  13  729.00 36.6169   0
   1   0 -13 703.139 36.5693   0
   1   0  14 831.069 28.5417   0
   1   0  14 2.29353 28.4567   0
  -1   0  14 9.24018 28.5417   0
  -1   0  14 885.208 28.5983   0
   1   0 -14 1123.14 28.8626   0
  -1   0 -14 1080.64  28.721   0
   1   0 -14 822.244 28.5228   0
  -1   0  15  184.31 9.49307   0
   1   0  15  187.24 9.45562   0
   1   0 -15 176.848 9.40881   0
   1   0 -16 222.517 11.1755   0
  -1   0 -16  213.05  11.157   0
   1   0  16 218.647 11.2126   0
  -1   0  16 231.623 11.2591   0
   1   0 -17 125.212 6.43905   0
  -1   0 -17  130.51 6.44825   0
  -1   0  17  133.96 6.58623   0
   1   0  17 120.098 6.52184   0
  -1   0 -18 91.6782 4.82949   0
   1   0 -18  90.202  4.8386   0
   1   0  18 90.9584 4.95706   0
  -1   0  18 92.8446 5.01173   0
   1   0 -19 27.2496 2.21967   0
  -1   0 -19 26.3744 2.22869   0
   1   0  19 8.31925 7.25453   0
  -1   0  19 15.5196 7.70569   0
  -1   0  19 26.3834 2.52645   0
   1   0  19 26.8255 2.41818   0
  -1   0 -20 91.7519 5.17126   0
  -1   0  20  111.32 11.2624   0
   1   0  20 90.3139  11.325   0
   1   0 -20 97.0392 5.16233   0
  -1   0  20 105.801 5.38561   0
   1   0  20 98.9952 5.28737   0
  -1   0 -21 0.60094 1.79398   0
   1   0  21-1.59956 7.26431   0
  -1   0  21-1.33444 7.72386   0
   1   0 -21 0.68048 1.78515   0
   1   0  21 0.76001 2.25353   0
  -1   0  21-0.20326 2.25353   0
  -1   0  22 484.164 19.8428   0
   1   0  22 474.444 19.5369   0
   1   0  22 314.626 15.4896   0
  -1   0 -22 314.819 15.3847   0
   1   0 -22 302.056 15.4197   0
  -1   0  22 315.142 15.5421   0
   1   0  23  102.66 8.32375   0
  -1   0  23 95.6064 8.28053   0
   1   0  23 76.7808 4.47736   0
  -1   0 -23 70.5142 4.23535   0
  -1   0  23 72.0873 4.55516   0
   1   0 -23 75.9596 4.33042   0
   1   0  24 13.3804  2.4864   0
   1   0 -24 12.6029 2.06773   0
  -1   0 -24   13.97 2.11045   0
  -1   0  24  10.501 2.57185   0
  -1   0  24 4.48578 6.28863   0
   1   0  24 13.7137  6.4937   0
   1   0  25 118.409 6.70445   0
   1   0 -25 130.635 6.54401   0
  -1   0 -25 117.387 6.51024   0
  -1   0  25 117.851 6.79733   0
  -1   0  25 171.158 9.29672   0
   1   0  25 177.583 9.20384   0
  -1   0 -26 35.9309 3.21184   0
  -1   0  26 38.0332 3.65399   0
   1   0  26 36.7818 6.51544   0
  -1   0  26 22.8249 6.57384   0
   1   0  27 51.4599  5.7846   0
  -1   0  27 40.4016 5.85876   0
  -1   0 -27 51.5175 3.12302   0
  -1   0  27 33.9825 3.55151   0
  -1   0  28 4.88206 5.01225   0
   1   0  28-1.35884 4.91461   0
  -1   0  28 8.65752 2.92924   0
  -1   0  29 2.20904 2.67495   0
  -1   0  29-3.20512 4.35382   0
   1   0  29 1.64674 4.18513   0
  -1   0  30 20.5512 4.52729   0
   1   0  30  23.239 4.57486   0
   1   0  31 9.50668 4.13912   0
  -1   0  31 4.28779 4.17825   0
  -1   0 -32 2.68664 2.94141   0
  -1   0  32-2.60944 4.16892   0
   1   0  32 6.67799 4.13032   0
  -1   0 -33 0.98249 2.92463   0
  -1   0 -34 5.47638 2.99736   0
  -1   0 -35 2.15582 2.99296   0
   1   0 -35-4.59315 3.19298   0
  -1   0 -36 23.9749  3.6817   0
   1   0 -36 29.2636 3.78397   0
   1   0 -37 0.24488 3.24101   0
  -1   0 -37 4.09088  3.1978   0
  -1   1   3 14.5375  0.5958   0
   1   1   3-0.17874 0.42699   0
  -1   1   4 171.253 8.26116   0
  -1   1   4 169.934 8.43967   0
   1   1   4 180.863 8.49917   0
  -1   1   5 4.28675 1.71272   0
   1   1   5 1.79192 1.73252   0
  -1  -1   5 3.95014 0.58411   0
  -1  -1   5 2.20772 0.48511   0
   1  -1   5 3.29674 0.45541   0
   1   1   5 2.32653 0.58411   0
  -1   1   5 1.94042 0.70291   0
  -1   1   6 379.328 39.6288   0
   1   1   6 325.801 39.5201   0
   1  -1   6 872.751 39.0361   0
  -1   1   6  897.04 39.1151   0
   1   1   6 879.389 39.0756   0
  -1  -1   6 863.397 39.0756   0
  -1   1   7  0.9945 3.09183   0
  -1  -1   7 2.37303 0.76803   0
  -1   1   7 1.52622 0.97481   0
   1  -1   7 2.04809 0.69911   0
   1   1   7 2.37303 0.85665   0
   1   1  -7 1.60499 0.69911   0
   1   1  -8 109.535 5.74438   0
   1   1   8 121.779   5.813   0
  -1  -1   8 117.044 5.79339   0
  -1   1   8 119.073 5.86201   0
   1  -1   8 128.758 5.75418   0
  -1  -1  -8 117.309 5.78359   0
   1  -1  -9 91.3903 4.57439   0
   1   1  -9 86.8354 4.47686   0
   1   1   9 92.0145 4.55489   0
  -1   1   9 92.2584 4.62316   0
   1  -1  -9 88.3375 4.58415   0
  -1  -1   9 93.1362 4.53538   0
  -1  -1  -9 89.6542 4.52562   0
   1  -1   9 93.1167 4.48661   0
   1   1 -10 28.7581 1.86225   0
   1  -1 -10 28.8551 2.05623   0
   1   1  10 30.1548 2.03683   0
  -1   1  10 29.8735 2.10473   0
   1  -1 -10 32.2304 2.06593   0
  -1  -1  10 33.0452 1.96894   0
  -1  -1 -10 33.1325 1.95924   0
   1  -1  10  33.695 1.89134   0
   1   1 -11  67.239 3.74032   0
   1  -1 -11 71.9626 3.88492   0
   1  -1  11 72.4928 3.76924   0
  -1  -1  11 77.9201 3.84636   0
  -1  -1 -11 73.0327 3.82708   0
   1   1  11 75.4427 3.86564   0
  -1   1  11 76.5223 3.92348   0
   1  -1 -11 74.8932 3.89456   0
   1  -1 -12 54.1818 3.23674   0
   1   1 -12 50.7919 3.07394   0
   1   1  12 27.3495  6.5022   0
  -1   1  12 32.3482 6.32025   0
  -1  -1  12 58.8358 3.18886   0
   1  -1  12 60.4925 3.12182   0
  -1   1  12 61.7565 3.29419   0
   1   1  12 58.6634 3.21758   0
  -1  -1 -12 60.2244  3.1697   0
   1  -1 -12 62.8482 3.30377   0
   1   1 -13-0.08557 1.15045   0
   1  -1 -13 0.56096 1.43569   0
   1   1  13 1.68289  5.5621   0
  -1   1  13 -5.0772 6.11356   0
   1  -1 -13 0.06656 1.62585   0
  -1  -1 -13 1.14094 1.34061   0
  -1  -1  13-0.02852  1.3311   0
   1  -1  13-0.01902 1.23602   0
  -1   1  13 2.22484 1.62585   0
   1   1  13 0.75112  1.4452   0
   1  -1  13 0.93177 0.71309   0
   1   1 -14 17.1064 1.58515   0
   1  -1 -14 15.1816 1.80217   0
  -1   1 -14 14.8891 1.50967   0
   1  -1 -14 20.3239  2.1041   0
  -1  -1 -14  17.314  1.8116   0
  -1  -1  14 17.8801 1.83991   0
   1   1  14 15.7006 1.83991   0
  -1   1  14  18.267 1.98144   0
   1  -1  14 17.2197 1.64176   0
   1  -1  14 12.8982 1.07564   0
  -1   1  15 16.1164  2.1058   0
   1   1  15 17.3892 1.93733   0
   1  -1  15  14.179 1.78759   0
   1   1  15 4.19288 6.76663   0
  -1   1  15 3.65941 6.70112   0
   1  -1  15 15.2834 1.04822   0
  -1  -1 -15 17.1178 2.02157   0
   1  -1 -15 15.4425 2.19939   0
   1   1 -15 16.5282 1.60977   0
   1  -1 -15  14.282 1.82502   0
  -1   1 -15 14.8061 1.58169   0
  -1  -1  15 14.4505 1.79695   0
  -1  -1  16 2.77447  1.7352   0
  -1  -1 -16 0.69594 1.87439   0
   1  -1 -16 2.64456   2.227   0
   1   1 -16 3.55392 1.41971   0
  -1   1 -16 2.52393 1.38259   0
   1  -1 -16 2.95077 1.66097   0
   1   1  16 5.08498 1.80016   0
  -1   1  16 5.40975 1.91151   0
   1  -1  16 4.24985 1.60529   0
   1   1  17 5.10371 1.88515   0
  -1   1  17 7.49463 2.07827   0
   1  -1  17 5.48993 1.68284   0
  -1   1  17 1.09431 6.17962   0
   1   1  17 4.36804 6.24399   0
  -1  -1  17 5.94053 1.81159   0
  -1  -1 -17 5.63707 2.05987   0
   1  -1 -17 4.41402 2.24379   0
   1   1 -17 6.82333 1.50812   0
  -1   1 -17 6.97047 1.46214   0
   1  -1 -17 5.65546 1.76561   0
   1   1  18 1.48485 1.84923   0
  -1   1  18 1.61239 2.02231   0
   1  -1  18 1.39376 1.71259   0
  -1  -1  18-0.49191 2.51423   0
   1  -1  18-0.49191 2.30471   0
  -1   1  18 3.65292 5.83009   0
   1   1  18  0.3826 5.72078   0
  -1  -1  18-0.71054 1.84012   0
   1  -1 -18 2.69642 1.74903   0
  -1  -1 -18 1.61239 1.71259   0
  -1   1 -18  1.6306 1.44841   0
   1  -1 -18 6.09427 2.30471   0
  -1  -1 -18 0.21863 2.06786   0
   1   1 -18 3.67114 1.51218   0
  -1   1  19-1.36208 5.70089   0
   1   1  19-1.18167 5.54755   0
  -1  -1  19 0.87498  1.8582   0
   1   1  19  0.9742 1.92135   0
   1  -1  19-0.52318 1.74094   0
  -1   1  19-0.65849 2.09273   0
   1  -1 -19 2.76024 1.77702   0
  -1   1 -19-1.45228 1.47033   0
  -1  -1 -19 1.12755 1.80408   0
   1   1 -19-1.15461 1.56053   0
  -1  -1 -19-3.45481 2.31824   0
   1  -1 -19 3.75249 1.94841   0
   1   1  20 9.87523 5.72335   0
  -1   1  20 1.98219 5.68763   0
  -1  -1  20 0.03572 1.92862   0
   1  -1  20 0.13393 1.92862   0
  -1   1  20-1.39289 2.16969   0
   1   1  20-0.69644 2.05362   0
  -1   1 -20-0.02679 1.55361   0
  -1  -1 -20 0.81252 1.74111   0
   1  -1 -20-0.51787 1.83933   0
  -1  -1 -20-1.91076 2.42863   0
   1   1 -20-0.96431 1.61611   0
  -1   1 -21 64.0968  3.6753   0
   1  -1 -21 64.3795 3.92267   0
  -1  -1 -21 61.0399 3.86966   0
  -1   1  21 98.6057 7.07671   0
   1   1  21 93.8791 7.05904   0
   1   1 -21 61.7291 3.71063   0
   1   1  21 57.7092 4.04636   0
  -1   1  21 66.9946 4.15238   0
  -1  -1  21   70.29 4.01985   0
   1  -1  21 67.0211 3.94034   0
  -1  -1 -22 9.27194 2.06237   0
  -1   1  22 6.80758 5.13846   0
   1   1  22 5.77639 5.24332   0
   1   1 -22 8.66022 1.83516   0
   1  -1 -22 9.28942 2.07111   0
  -1   1 -22 7.20083 1.79147   0
   1   1  22 7.39308 2.36823   0
  -1   1  22 9.61276 2.42067   0
   1  -1  22 8.66896 2.18472   0
  -1  -1  22 10.2157  2.3158   0
  -1  -1 -23 36.8546 2.89479   0
  -1   1  23 44.0182 5.57356   0
   1   1  23  46.887  5.5822   0
  -1  -1  23 11.7088 8.71895   0
   1  -1  23 15.1912 8.52884   0
  -1   1 -23 35.3079 2.61828   0
   1  -1 -23 49.5572 2.86887   0
   1   1 -23 31.8514 2.66148   0
   1   1  23 33.5796 3.10218   0
  -1   1  23 35.8609 3.17995   0
  -1  -1  23 34.8758 3.05898   0
   1  -1  23  37.304 2.94664   0
  -1  -1 -24  35.065 2.53698   0
   1   1  24 23.3026 5.07396   0
  -1  -1  24  2.4601 9.13997   0
   1  -1  24 13.7612 8.80683   0
  -1   1  24 30.1619 5.07396   0
   1  -1 -24 35.0565 2.34906   0
  -1   1 -24 24.4302 2.31489   0
   1   1 -24  24.994 2.40031   0
   1  -1  24 30.2473 2.74199   0
  -1   1  24 27.8641 2.99825   0
  -1  -1  24  21.842 2.75053   0
  -1  -1 -25 74.9365 4.27991   0
   1  -1  25 77.0131  4.6007   0
  -1   1  25 76.7514 4.76109   0
  -1  -1  25 76.3715 4.65979   0
   1   1 -25 80.1196 4.38965   0
  -1   1 -25 69.2974 4.28835   0
  -1  -1  25 87.6243 9.84295   0
   1   1  25 97.7205 6.43253   0
  -1   1  25 108.019 6.57604   0
   1  -1  25 79.6553 9.69945   0
  -1   1  26 43.6779 3.72809   0
   1  -1  26  45.029 3.51125   0
  -1  -1  26 47.1725 3.63635   0
  -1   1 -26 45.4127 3.11925   0
   1   1 -26 48.8405 3.24436   0
  -1   1  26  60.617 5.47955   0
   1   1  26 66.1549 5.47121   0
   1  -1  26  46.647 7.56461   0
  -1  -1  26 41.6596 7.58963   0
   1  -1  27 120.737 7.02706   0
  -1   1  27 124.914 7.23301   0
  -1  -1  27 129.634 7.12592   0
   1   1 -27 123.225 6.87054   0
  -1   1 -27 133.308 6.80463   0
   1   1  27 167.496 8.56758   0
  -1  -1  27 158.393 10.3305   0
   1  -1  27 182.728 10.4294   0
  -1   1  27 168.106 8.57582   0
  -1  -1  28 43.5288 3.54673   0
  -1   1  28 40.6817 3.65248   0
  -1   1 -28 39.5428  2.9773   0
   1   1  28 53.9575 5.11673   0
  -1  -1  28 58.3259 6.66233   0
  -1   1  28 59.7413 5.12487   0
   1  -1  28 63.9551 6.61352   0
   1   1 -28 39.8763 3.09119   0
  -1  -1  29 0.53004 4.64185   0
  -1   1  29 0.62641 4.14393   0
   1  -1  29 8.24771 4.90687   0
   1   1  29 3.22038 4.15196   0
  -1  -1  29-0.69869 2.58594   0
   1   1 -29 6.40864 2.01575   0
  -1   1 -29 2.59397 1.94347   0
  -1  -1  30 6.83287 2.73473   0
  -1   1 -30 8.92554 2.10852   0
   1   1  30  7.1658 4.12192   0
  -1  -1  30 8.48957  4.5896   0
   1  -1  30 11.1609 4.68472   0
  -1   1  30 10.5585 4.08228   0
  -1   1 -30 9.42492 3.08351   0
   1  -1 -31 13.3375 2.51886   0
  -1   1 -31 12.1954 2.27636   0
  -1   1  31 16.0519 4.24765   0
  -1  -1  31 19.4938 4.72483   0
   1   1  31 10.5526 4.27112   0
   1  -1  31 14.4248  4.6466   0
  -1   1 -31 17.4599 3.15249   0
  -1  -1 -32-2.28465 2.18431   0
   1  -1 -32 1.45106 2.21518   0
  -1   1 -32-4.83945 2.04538   0
   1  -1  32-7.48686 4.29916   0
   1   1  32 3.33435 4.05989   0
  -1  -1  32-2.64742 4.32231   0
  -1   1  32 -5.4492  4.1062   0
  -1   1 -32-0.91077 2.99474   0
  -1   1 -33 4.92656 3.02294   0
  -1  -1 -33 2.06352 2.96964   0
  -1   1 -33  1.0508 2.07113   0
   1  -1 -33 4.06612 2.29957   0
  -1  -1 -33  0.5787 2.20819   0
   1   1 -34 2.86149 3.18444   0
  -1  -1 -34-1.78749 2.97415   0
  -1   1 -34 -0.8562  3.0793   0
  -1  -1 -34 0.83366   2.148   0
  -1   1 -34-2.42588 2.02032   0
   1  -1 -34 1.08902 2.35078   0
  -1  -1 -35-2.47382 2.99229   0
   1   1 -35 3.20708 3.19968   0
  -1   1 -35  -2.222 3.17746   0
  -1  -1 -35 2.71084 2.19237   0
   1  -1 -35 1.42949 2.24422   0
   1  -1 -36-3.41797 3.22809   0
  -1   1 -36 0.40169 3.24269   0
   1   1 -36-2.14719 3.35224   0
  -1  -1 -36-8.34044 3.27921   0
   1   1 -37 2.16741 3.29072   0
  -1   1 -37  1.0441 3.24752   0
   1  -1 -37  4.0756 3.26192   0
  -1  -1 -37 0.54005 3.13231   0
   1   2  -3 70.8081 3.07645   0
  -1   2   3 71.5027 3.12607   0
   1   2   3 71.2149 3.12607   0
  -1   2   3 39.6069 3.06653   0
  -1   2  -3 74.2715   3.136   0
   1   2   4 193.762 8.88033   0
  -1   2   4 191.423 8.88033   0
   1   2  -4 183.524 8.78122   0
  -1   2   4 181.918  8.8506   0
  -1   2  -4 177.002  8.8506   0
  -1   2   5 316.372 14.7412   0
  -1   2  -5 305.173 14.7511   0
  -1   2   5  297.99  14.761   0
   1   2   5 308.349 14.7709   0
   1   2  -5 314.671 14.6621   0
   1   2   6  190.40 9.12025   0
  -1   2   6 201.346 9.25844   0
  -1  -2   6 185.317 9.12025   0
   1   2   6 195.138  9.3374   0
  -1   2   6 192.473 9.32753   0
   1   2  -6 198.681    9.14   0
  -1  -2   6 189.709 9.10051   0
   1   2  -6 191.891 9.11038   0
   1   2  -7 100.788 4.87904   0
   1   2  -7 102.735 4.89872   0
  -1   2   7 95.9971 5.17415   0
   1   2   7  100.64 5.19382   0
  -1   2   7 105.362 5.06594   0
  -1  -2   7 105.362 4.88888   0
   1   2   7 95.3676 4.87904   0
   1  -2   7 100.089 4.88888   0
  -1  -2   7 104.949 4.88888   0
  -1   2   8 213.448 11.4186   0
   1   2   8 221.478 11.4382   0
  -1  -2  -8 226.737 11.1934   0
  -1   2   8 240.673 11.2815   0
   1   2  -8 242.856  11.115   0
   1   2   8 237.872 11.2326   0
   1   2   8 247.577  11.115   0
   1  -2   8 225.464 11.1248   0
  -1  -2   8 229.215  11.164   0
  -1  -2   8 231.271 11.1053   0
  -1   2   9 111.646 6.88894   0
   1   2   9 103.695 6.85971   0
  -1   2   9  148.40 6.73304   0
  -1  -2  -9  134.31 6.59662   0
   1  -2  -9 127.918 6.65509   0
   1   2  -9 141.404 6.49919   0
   1   2   9  132.79 6.44072   0
   1   2   9 144.298 6.64534   0
   1  -2   9  135.44 6.50893   0
  -1  -2   9 142.047 6.56739   0
  -1  -2   9  135.44 6.46021   0
  -1   2  10 68.2738 5.53283   0
   1   2  10 66.1033 5.61035   0
   1   2  10 110.017 5.32935   0
  -1   2  10 120.356 5.38749   0
   1  -2  10 114.358 5.16463   0
   1  -2 -10 111.257 5.31966   0
  -1  -2 -10 103.903 5.23245   0
   1   2 -10  113.04 5.14525   0
   1   2  10 101.413 5.04835   0
  -1  -2  10 104.048 5.06773   0
  -1  -2  10 112.285 5.22276   0
   1  -2  11 177.512 8.31127   0
   1   2  11 115.828 8.80243   0
  -1   2  11  113.17  8.7928   0
   1   2  11  184.36 8.50388   0
  -1   2  11  189.04 8.57129   0
   1   2  11 162.729 8.22459   0
  -1  -2  11 174.257 8.25348   0
   1  -2  11 184.707 8.35942   0
  -1  -2 -11 181.124 8.43647   0
   1  -2 -11 185.477 8.48462   0
   1   2 -11 176.559 8.33053   0
  -1   2 -11 185.612 8.31127   0
  -1  -2  11 170.068 8.39794   0
   1  -2  12 13.6042  1.1002   0
   1   2  12  12.504 2.45871   0
  -1   2  12 7.80664 2.49698   0
   1   2  12 13.5946 1.65508   0
  -1   2  12 12.6284 1.78902   0
  -1  -2  12 12.6666 0.91843   0
  -1  -2 -12 15.6802 1.48288   0
   1  -2  12  12.571 1.29154   0
   1   2 -12 14.7905   1.215   0
  -1   2 -12   14.36 1.17674   0
  -1  -2  12  14.006 1.39678   0
   1  -2 -12 14.3217 1.64552   0
  -1   2  13 10.7907 2.86865   0
   1   2  13 14.4762 2.83065   0
  -1  -2  13 9.94528 0.87389   0
   1   2  13 12.6335 1.70029   0
  -1   2  13 12.7949 1.85227   0
  -1  -2 -13 13.4504 1.53881   0
   1  -2  13 12.9279 1.36783   0
   1   2 -13 13.3079 1.17786   0
   1  -2  13 11.2941 1.05437   0
   1  -2 -13 13.3934 1.70979   0
  -1   2 -13  11.978 1.18735   0
  -1  -2  13 12.2915 1.43432   0
   1  -2 -13  12.301  1.6243   0
   1   2 -14 62.2342 3.32758   0
   1   2  14 61.7534 3.61037   0
  -1   2  14 60.6694 3.75177   0
  -1   2  14  102.91 5.67479   0
   1   2  14 114.486 5.88218   0
   1  -2  14 63.0543 3.38414   0
  -1  -2  14 67.2585 3.51611   0
  -1  -2 -14 64.4777 3.54439   0
   1  -2 -14 66.5233  3.6198   0
  -1   2 -14 60.0661 3.30872   0
   1  -2 -14 65.8823 3.63865   0
   1  -2  14 58.5107 3.20503   0
   1   2 -15 416.299 19.4769   0
   1   2  15 418.459 19.6546   0
  -1   2  15 420.422  19.692   0
   1   2  15 452.485 20.4493   0
  -1   2  15  476.30 20.5241   0
   1  -2  15 411.194 19.5143   0
  -1  -2  15 418.113 19.5611   0
   1  -2 -15 422.264 19.6546   0
  -1  -2 -15 419.179 19.5798   0
  -1   2 -15  390.37 19.4582   0
   1  -2 -15 417.468 19.6546   0
   1  -2  15 386.555  19.374   0
   1   2 -16 24.1871 1.76142   0
   1   2  16 22.2495  2.2435   0
  -1   2  16 22.9819 2.44745   0
  -1   2  16  35.145 4.13471   0
   1   2  16 27.6821 3.99565   0
   1  -2  16 22.0363 1.88194   0
  -1  -2  16 19.9411 2.00246   0
   1  -2 -16 24.1315 2.32693   0
  -1  -2 -16 21.1927 2.06735   0
   1  -2 -16 18.6433  2.1786   0
  -1   2 -16 22.1012 1.68726   0
   1  -2  16 20.2656  1.3906   0
   1   2 -17 215.374 9.85823   0
  -1  -2 -17 215.622 10.0144   0
   1  -2 -17 245.932 10.1614   0
   1   2  17 202.089 10.0695   0
   1  -2  17 201.575 9.91336   0
  -1   2  17 204.239 10.1247   0
   1   2  17 272.374 11.2456   0
  -1   2  17  267.22 11.2547   0
  -1  -2  17 206.857  9.9593   0
  -1   2 -17 194.252 9.81229   0
   1  -2 -17 195.483 10.0512   0
   1  -2  17  184.44 9.65611   0
  -1  -2  18  14.007 1.91129   0
  -1   2  18 11.2129 2.22074   0
   1  -2  18 12.6509 1.82028   0
  -1   2  18 12.3324 3.75887   0
   1   2  18 19.8046 3.74067   0
   1  -2 -18 12.0593 2.08422   0
  -1   2 -18 14.1982 1.48353   0
  -1  -2 -18  14.362 2.06602   0
   1  -2 -18 25.5203 2.13883   0
   1   2  18 8.74644 2.12062   0
   1  -2  18 8.71003 0.91924   0
   1   2 -18 12.9968 1.57454   0
   1  -2  19 13.5547 1.94669   0
  -1   2  19 13.0951  2.3883   0
  -1   2  19 21.6119 3.92943   0
   1   2  19 23.6577 3.91141   0
   1   2  19 14.2577 2.27114   0
  -1  -2 -19 13.2844 2.13595   0
   1  -2 -19 11.8874 2.10892   0
  -1  -2 -19 17.7816 2.23509   0
  -1  -2  19 12.7076 2.01879   0
  -1   2 -19 10.2111 1.58619   0
   1   2 -19 18.1151 1.68533   0
  -1   2  20 19.1802 2.47113   0
   1  -2  20 15.3888 2.08752   0
   1   2  20 15.6207 4.12152   0
  -1   2  20 15.6029 3.96094   0
   1   2  20 12.4716 2.35516   0
  -1   2 -20 17.1284 1.72176   0
   1   2 -20  15.817 1.79313   0
  -1  -2 -20 26.6561  2.2035   0
  -1  -2  20 16.2185 2.17673   0
   1  -2 -20 15.0141  2.2481   0
  -1  -2 -20  18.529  2.2481   0
   1   2 -21 7.25604 1.65953   0
  -1   2 -21 4.14883 1.54478   0
  -1   2  21  4.8815 2.34806   0
   1  -2  21 4.99625 1.96849   0
   1   2  21 3.81339 3.96346   0
  -1   2  21 5.79953 3.83105   0
  -1  -2  21 4.65199  2.0038   0
  -1  -2 -21 5.43762 2.03911   0
   1  -2 -22 9.10698 1.72884   0
   1   2  22 14.4943 4.13001   0
  -1   2  22 20.2659 4.08635   0
   1  -2  22 15.7342 2.23527   0
  -1  -2  22 15.9176 2.30512   0
  -1   2  22  19.384 2.65438   0
   1   2 -22 17.0614 1.87728   0
  -1   2 -22 14.4594 1.78996   0
  -1   2  23-0.24175  2.4348   0
  -1  -2  23 -2.8147 2.15851   0
   1  -2  23 1.20877 1.99446   0
   1   2  23 0.18132 4.04073   0
  -1   2  23-4.09253 4.01483   0
   1   2 -23 0.82887 1.70954   0
  -1   2 -23 0.55258 1.56276   0
  -1   2 -24 3.04703 1.61313   0
   1  -2  24 1.83504 2.12524   0
  -1  -2  24 2.81658 2.21059   0
  -1   2  24-1.98014 3.92614   0
   1   2  24 0.35847 3.96028   0
   1   2 -24 1.55339 1.74116   0
  -1   2  24 0.39261 2.51785   0
  -1   2 -25 2.50517 1.66168   0
   1  -2  25 2.55578 2.18464   0
  -1  -2  25 1.43393 2.32804   0
  -1   2  25-0.99532 4.03189   0
   1   2  25  1.6195 4.04876   0
   1   2 -25-0.05904 1.84725   0
  -1   2  25 6.45271 2.59795   0
  -1   2 -26 0.70837 1.75842   0
   1  -2  26 2.69179 2.27511   0
  -1  -2  26-0.80004 2.39178   0
   1   2  26 5.69193 3.96685   0
  -1   2  26-6.98366 4.07519   0
   1   2 -26 0.62503 1.94176   0
  -1   2  26  2.1501 2.65846   0
  -1  -2  27-1.37469 2.41189   0
  -1  -2  27 -23.271 9.31829   0
   1   2  27-2.08262 4.12408   0
  -1   2  27 1.89329 4.07469   0
   1  -2  27  -17.55 9.12073   0
  -1   2 -27  0.0247 1.78628   0
   1   2 -27 0.34573 1.98384   0
   1  -2  27-0.43628 2.32957   0
   1  -2 -28 3.54404 2.21096   0
  -1  -2  28 0.88601 2.51172   0
   1   2  28 0.90227 4.00737   0
  -1   2  28 -6.6085 4.12117   0
  -1  -2  28 0.19509 7.07996   0
   1  -2  28 5.36483 6.88487   0
  -1   2 -28 1.94272 1.76389   0
   1   2 -28 0.83724 1.95085   0
   1  -2  28 1.78015  2.3085   0
  -1   2  29 5.23223 4.05257   0
   1   2  29 6.11497 4.11677   0
   1  -2  29 5.04766  5.5452   0
  -1  -2  29 3.71553 5.82607   0
  -1  -2  29 5.26433 2.47167   0
  -1   2 -29 12.4386 3.00131   0
   1   2 -29 7.11808 2.11055   0
  -1   2 -29  7.6397   1.934   0
  -1  -2 -29 8.21749 2.27907   0
   1  -2 -29 9.91877 2.34327   0
  -1   2  30 19.2638 4.14267   0
   1   2  30 14.4241 4.11098   0
  -1  -2  30 11.6597 5.69518   0
   1  -2  30 21.0302 5.60013   0
  -1  -2  30 16.7608 2.74066   0
  -1  -2 -30 13.2201  2.4159   0
   1  -2 -30 16.2222 2.52679   0
  -1   2 -30 14.8201 3.04957   0
   1   2 -30 19.3985 2.35253   0
  -1   2 -30 13.9726 2.13866   0
  -1  -2  31  22.505  5.3937   0
   1  -2  31  12.726 5.26862   0
   1   2  31 15.1805 4.09608   0
  -1   2  31 10.4825 4.14298   0
   1   2 -31 14.3676  2.2591   0
  -1   2 -31 13.9923 2.08713   0
  -1  -2 -31 9.37252 2.38417   0
   1  -2 -31 9.48196 2.45452   0
  -1  -2  31 10.2168 2.78283   0
  -1   2 -31 17.0879  3.1815   0
  -1   2 -32 3.27802 2.95407   0
  -1   2  32  0.6556 4.17273   0
  -1  -2  32-0.97184 4.74349   0
   1  -2  32 6.13954 4.75891   0
   1   2  32 3.44771 4.22672   0
  -1  -2  32 4.31927 2.62242   0
   1   2 -32 5.80017 2.12878   0
   1  -2 -32  0.2391 2.32932   0
  -1  -2 -32 1.92825 2.27533   0
  -1   2 -32 2.07479 1.92825   0
  -1   2 -33 4.53509 3.17304   0
   1   2 -33 3.80461 3.23392   0
  -1  -2 -33 6.72655  2.3132   0
  -1   2 -33 4.22311 1.93274   0
   1  -2 -33 4.73293 2.37407   0
   1   2 -34 5.49393 3.29486   0
  -1   2 -34 7.24269 3.17477   0
  -1  -2 -34 6.10938 3.02467   0
  -1  -2 -34 5.80916 2.34168   0
   1  -2 -34 1.83882 2.38671   0
   1   2 -35-1.25829 3.21975   0
  -1  -2 -35-2.64241 3.10132   0
  -1   2 -35 0.16284 3.09392   0
   1  -2 -35-1.31751 2.35375   0
  -1  -2 -35 2.98289 2.30194   0
   1   2 -36 7.78759 3.50332   0
  -1   2 -36 8.98456 3.33546   0
  -1  -2 -36 11.5245  3.1238   0
   1  -2 -37-1.25212 3.18787   0
   1   2 -37 1.11539 3.37497   0
  -1   2 -37 0.82035 3.21665   0
  -1  -3   0  0.3277 0.33763   0
   1  -3   0 0.03972 0.43693   0
   1  -3   1 201.099 1.61832   0
  -1  -3   1 194.139 1.56868   0
  -1  -3  -1  202.33  1.3999   0
   1  -3   2 1.28999 0.45646   0
  -1  -3  -2 1.81591  0.4763   0
   1   3  -2 2.10368 0.50607   0
  -1   3   2 1.92507 0.45646   0
   1   3   2 3.19521 0.54577   0
   1  -3  -2 2.00445   0.516   0
   1   3  -2 2.09376 0.44654   0
  -1   3  -2 1.28007 0.46638   0
   1   3  -3 67.1957 3.32112   0
  -1   3   3 63.6763 3.36078   0
   1   3   3  66.016 3.36078   0
  -1  -3  -3 66.4225  3.3013   0
  -1   3  -3 68.8811 3.37069   0
   1  -3  -3 71.0126 3.31121   0
  -1   3  -4 2.79188 0.72272   0
  -1   3   4 3.84132 0.81183   0
   1   3   4 4.04922 0.85143   0
   1  -3  -4 3.66311 0.54452   0
   1   3  -4 3.82152 0.64352   0
  -1  -3  -4 3.72251 0.61382   0
  -1   3   4  3.2275 0.82173   0
  -1   3  -5 437.465 20.9399   0
  -1   3   5 434.244 20.9399   0
   1  -3  -5 442.673 20.8411   0
   1   3  -5 442.584 20.8707   0
  -1   3   5 435.884 20.9597   0
   1   3   5 451.735 20.9696   0
   1   3   6 0.08872 1.17312   0
  -1   3   6 0.93653 1.23227   0
   1   3   6 0.34504 0.62106   0
  -1  -3   6 0.22674 0.73936   0
   1  -3  -6 0.43376 0.58163   0
   1   3  -6 0.85766  0.7295   0
  -1   3   6-0.29574 1.05483   0
  -1   3  -6 0.28589 0.94639   0
   1   3   7 371.283 17.5394   0
  -1   3   7 366.707 17.5394   0
   1   3  -7 374.583 17.3724   0
  -1   3   7 378.393 17.4903   0
  -1   3  -7 374.691 17.5001   0
   1  -3  -7 359.842 17.3135   0
  -1  -3   7 366.225 17.3626   0
   1   3   7 357.132 17.3331   0
  -1   3   8 9.06315 1.38831   0
  -1  -3  -8 6.39407 1.11456   0
  -1   3   8 6.27674 1.34921   0
   1   3   8 6.98068 1.39809   0
   1   3  -8 9.91374 0.78215   0
   1  -3   8 8.26145 0.98746   0
   1  -3  -8   8.281 0.73326   0
   1   3   8 7.84104  0.8017   0
  -1  -3   8 7.96814 0.89947   0
  -1  -3   8 9.69864 0.72349   0
   1   3  -9 240.952 11.0899   0
   1  -3  -9 236.156 11.0996   0
  -1  -3  -9 237.479 11.2261   0
  -1   3   9 251.838 11.3331   0
  -1   3   9 220.883 11.4012   0
   1   3   9 219.366 11.4012   0
   1  -3   9 233.189 11.0996   0
  -1  -3   9 230.874 11.1191   0
   1   3   9 220.076 11.0899   0
   1  -3   9 240.359  11.158   0
   1  -3  10 19.5318 1.38338   0
  -1  -3  10  18.874  1.4124   0
   1  -3  10 18.4193 1.29632   0
  -1   3  10 21.1764 1.80904   0
  -1  -3 -10 20.0058 1.62523   0
  -1   3  10 18.0033 1.94447   0
   1   3  10 17.7905  1.9348   0
   1   3  10 19.5898 1.20925   0
  -1  -3  10 19.0094 1.28664   0
   1   3 -10 19.5898 1.23827   0
   1  -3 -10  19.406  1.6349   0
   1  -3  11 10.3844 1.16343   0
  -1   3  11 8.24981 1.69227   0
   1   3  11 8.31711 1.68265   0
  -1   3 -11 10.2882 0.86536   0
  -1   3  11 14.0477 1.66342   0
  -1  -3  11 10.6921 1.02882   0
   1   3  11 10.0767 0.91344   0
   1   3 -11 12.7593 1.01921   0
  -1  -3 -11 14.3458 1.49035   0
   1  -3 -11 11.9805  1.5192   0
  -1  -3  11 12.4324 1.22113   0
   1  -3  11 12.1728 1.08651   0
   1  -3  12 1.98675 0.94562   0
   1   3  12 1.29903 1.66199   0
  -1   3  12 1.13665 1.56648   0
  -1  -3  12 1.86258 1.06979   0
   1  -3  12 1.78617 0.97427   0
   1   3  12 1.03158 0.68772   0
  -1  -3  12 1.63334   0.831   0
  -1   3  12 0.42027 1.59513   0
  -1  -3 -12  0.5349 1.21306   0
   1  -3 -12 1.34679 1.41365   0
  -1   3 -12 1.36589 0.72593   0
   1   3 -12  0.8501  0.8692   0
   1   3 -13  13.799 1.13806   0
  -1  -3 -13 12.1014  1.5269   0
   1  -3 -13 14.7189 1.67864   0
   1  -3  13 12.5376 1.14754   0
  -1  -3  13 12.8411 1.36567   0
   1  -3  13 10.6219 1.25187   0
  -1  -3  13 10.5081 1.02425   0
   1   3  13  11.466 0.91045   0
  -1   3  13  5.1592 1.72606   0
   1   3  13 8.14661 1.97264   0
  -1   3 -13 10.9918 1.02425   0
  -1   3  13 13.4101 1.91573   0
   1   3 -14 4.33886 1.05413   0
   1  -3  14 4.28238 1.18589   0
  -1  -3 -14 4.28238 1.48707   0
  -1  -3  14 3.48238 0.84706   0
   1  -3  14 3.04943 1.00707   0
   1   3  14 3.51061 0.68706   0
  -1   3  14  4.9318 1.92001   0
  -1   3  14 6.63534 2.18355   0
   1   3  14 2.31531 2.18355   0
  -1  -3  14 4.35768 1.28942   0
   1  -3 -14 4.64945 1.57178   0
  -1   3 -14 3.06826 0.91295   0
  -1  -3 -15 90.5309 4.53728   0
  -1  -3  15 90.6896 4.44392   0
   1  -3  15 88.4116  4.3879   0
   1  -3 -15 88.1128 4.59329   0
  -1  -3  15 83.7436 4.18251   0
   1  -3 -15 88.3742 4.71466   0
   1  -3  15  84.117  4.2572   0
   1   3  15 57.7896 4.91072   0
  -1   3  15 57.4349 4.83603   0
  -1   3 -15 82.5019 4.24786   0
   1   3 -15 92.4261 4.31322   0
  -1   3  15 96.4032 4.77068   0
   1   3 -16 0.62944 1.17558   0
  -1  -3  16 0.45357 1.49955   0
   1  -3  16 2.38818 1.36996   0
  -1  -3 -16 1.24037 1.61063   0
   1  -3 -16 0.59242  1.8513   0
   1  -3 -16 0.12033 1.86056   0
   1  -3  16  0.2777 1.02747   0
  -1   3  16-0.71275 2.08271   0
  -1   3  16 5.28546 2.34189   0
   1   3  16 1.03673 2.37892   0
  -1   3 -16 0.53688 1.04598   0
  -1   3  17 1.32101 2.62368   0
   1   3  17-0.61464 2.70624   0
  -1  -3 -17 2.07326 1.85309   0
  -1   3 -17 5.83448 1.21093   0
  -1  -3  17 3.86213 1.62375   0
   1  -3  17 4.22908 1.49531   0
   1  -3 -17 3.85296 2.08243   0
   1  -3  17 5.80696 1.03663   0
   1   3 -17  6.0363 1.31184   0
  -1   3  17 6.58672 2.22004   0
  -1   3  18 1.52676  2.6264   0
   1   3  18 0.56345 2.75363   0
  -1   3  18 2.23562   2.172   0
  -1  -3 -18 3.84417 1.80849   0
   1  -3  18 2.08112 0.91787   0
  -1   3 -18 2.60822 1.15416   0
   1  -3  18 2.03568 1.55403   0
  -1  -3  18 1.88119 1.66308   0
   1   3 -18 2.26288 1.26321   0
   1  -3 -18 4.18042 2.04477   0
  -1   3  19 46.2473 3.41073   0
   1   3  19 50.4949 4.13967   0
  -1   3  19 46.9042 4.05867   0
   1  -3  19 48.3711 2.97876   0
  -1  -3 -19 57.5144 3.02376   0
  -1   3 -19 47.8402 2.70878   0
  -1  -3  19 46.0133 3.05975   0
   1  -3  19 41.9996  2.5018   0
   1  -3 -19 57.8113 3.27574   0
   1   3 -19 53.3567 2.82577   0
  -1   3  20 14.5738 3.33166   0
   1   3  20 9.66538 3.28712   0
  -1   3 -20 10.5384  1.4164   0
  -1  -3  20 11.0551 1.94198   0
   1  -3  20 9.55848 0.96208   0
   1  -3 -20 9.65647 1.66583   0
   1   3 -20 13.7988 1.60347   0
   1  -3  20 8.65876 1.82618   0
  -1   3  20  12.712 2.45866   0
  -1   3 -21 16.4395 1.64836   0
  -1  -3  21 17.8234 2.14199   0
   1   3  21 12.9401 3.58761   0
  -1   3  21 19.0751 3.61405   0
   1   3 -21 16.8097 1.83347   0
   1  -3  21 15.4523 2.04502   0
  -1   3  21  16.607 2.60917   0
   1  -3  22 1.99672 1.92697   0
   1  -3 -22 3.42669 2.41525   0
  -1   3  22 1.09863 2.41525   0
  -1  -3  22 0.66267 1.97929   0
  -1   3  22-0.79346 3.36566   0
   1   3  22 2.96457 3.36566   0
   1   3 -22 2.11008 1.61307   0
  -1   3 -22 2.39781 1.37765   0
   1  -3  23 40.5501 3.10398   0
  -1  -3  23 37.7134 3.13847   0
   1   3 -23 49.3361 2.89705   0
  -1   3  23 48.7239 4.44904   0
   1   3  23 44.5163 4.33695   0
   1  -3 -23 46.6718 3.59545   0
  -1   3  23 49.2671 3.59545   0
  -1   3 -23 45.7837 2.73323   0
   1   3  24-6.06877 3.75037   0
  -1   3  24-1.16773 3.59694   0
  -1   3  24-0.82678 2.59969   0
   1   3 -24 2.61673 1.72176   0
  -1   3 -24 0.02557 1.50015   0
   1  -3  24 0.48584 2.03713   0
  -1  -3  24-1.79847  2.0968   0
   1  -3 -24-1.29558 2.61673   0
  -1  -3 -24 0.44322 2.47183   0
   1   3 -25 7.81721 1.83637   0
  -1   3 -25 3.01569  1.6342   0
  -1   3  25 4.88576 3.70644   0
   1   3  25 8.55007 3.78225   0
  -1  -3  25 5.28167 2.29125   0
   1  -3  25 4.87733 2.15647   0
  -1  -3 -25 10.2432 2.67874   0
   1  -3 -26  3.1294 2.28879   0
  -1   3  26 2.10568 3.85349   0
   1   3  26 8.02324 3.98665   0
   1  -3  26 6.57506 2.19724   0
  -1  -3  26 3.64541 2.32208   0
  -1   3 -26 4.51099 2.77984   0
  -1   3 -26 5.60129  1.6729   0
   1   3 -26 1.73116 1.88097   0
  -1  -3 -26 5.99246  2.4386   0
   1  -3 -27 19.4676 2.65542   0
   1   3  27 27.1708 4.35719   0
  -1   3  27  23.274 4.33253   0
  -1  -3  27 22.7561 2.69653   0
   1  -3  27 17.7083  2.5321   0
  -1   3 -27 15.3653 3.14869   0
  -1   3 -27 22.8794 2.08816   0
   1   3 -27 24.1947 2.26903   0
  -1  -3 -27 24.5072 2.68831   0
   1  -3 -28 1.78602 2.36242   0
  -1  -3  28 8.14263 8.43489   0
   1  -3  28 2.37054 7.96403   0
  -1   3  28-1.03914  3.9536   0
   1   3  28 2.34618 4.05914   0
   1  -3  28-3.27166 2.24064   0
  -1  -3  28-0.67382 2.31371   0
  -1   3 -28 2.33806 2.73586   0
  -1  -3 -28 3.75064 2.31371   0
  -1   3 -28-0.47898 1.69672   0
   1   3 -28-3.03623 1.94839   0
   1  -3 -29 2.17205 2.38845   0
  -1  -3 -29 7.19742 2.35639   0
   1  -3  29 5.05743 6.99705   0
   1   3  29 11.9663 4.08762   0
  -1  -3  29 4.56051 7.15735   0
  -1   3  29 8.00693 4.03152   0
   1  -3  29 5.23376 2.27625   0
  -1  -3  29 9.40153 2.48463   0
  -1   3 -29 0.38472 2.90943   0
  -1   3 -29 6.40394 1.83542   0
   1   3 -29 7.71038 2.05984   0
  -1  -3  30 0.87816 2.49207   0
  -1   3 -30  1.0443 1.79587   0
   1  -3  30 2.06486 6.02844   0
  -1   3  30-3.74998  4.0427   0
   1   3  30 0.95727 3.89238   0
  -1  -3  30 4.69142 6.38445   0
   1  -3 -30 2.56327 2.38922   0
  -1  -3 -30 1.44778 2.33385   0
  -1   3 -30 1.01265 2.93511   0
  -1   3  31 4.35666 4.05997   0
   1  -3  31 14.0693  6.4491   0
   1   3  31 7.82324 4.09901   0
  -1  -3  31  3.8882 6.56622   0
  -1  -3 -31 4.64554 2.42036   0
   1  -3 -31 4.68458 2.44379   0
   1   3 -31-0.82761 3.20113   0
  -1   3 -31 8.15116 3.02155   0
  -1  -3  31 4.73923 2.56871   0
   1   3 -32-0.16949  3.1124   0
  -1   3 -32-0.80892 3.02766   0
  -1  -3  32 4.09081  2.5269   0
  -1  -3  32-1.29427 5.63931   0
   1  -3  32-1.41753 5.48523   0
  -1   3  32-5.98598   4.268   0
   1   3  32  0.2003 4.19866   0
   1  -3 -32 3.08929 2.44216   0
  -1  -3 -32 -0.9707 2.35741   0
  -1   3 -33-1.46689   3.101   0
   1   3 -33 3.96745  3.1846   0
  -1  -3  33 1.34529 2.57657   0
  -1  -3 -33 2.58417 2.40175   0
   1  -3 -33-1.43649 2.49296   0
  -1  -3 -34 5.50271 2.42149   0
   1  -3 -34 1.89671 2.49646   0
  -1   3 -34 1.15452 3.29863   0
   1   3 -34 0.59225 3.26115   0
  -1  -3 -35 3.17182 2.43986   0
  -1   3 -35 4.22909 3.23836   0
   1   3 -35-0.25877 3.37144   0
  -1  -3 -35 1.14599 3.10527   0
   1  -3 -35 2.21066 2.49901   0
  -1   3 -36 2.76316 3.36099   0
  -1  -3 -36-1.95389 3.06207   0
  -1   3 -37 1.77554 3.37856   0
  -1  -4   0 0.14874 0.48589   0
  -1   4   0 0.73379 0.64454   0
   1   4   0 0.87261 0.59496   0
   1  -4   0 0.59496 0.60488   0
  -1  -4   1 29.9706 1.55653   0
   1   4   1 26.0148 1.58627   0
  -1  -4  -1 28.8503 1.52679   0
  -1   4  -1 29.5939 1.62593   0
  -1   4   1 26.6394 1.59619   0
   1   4  -1 27.9779  1.6061   0
   1  -4   1 29.1973 1.56644   0
  -1  -4   1 29.6137 1.48713   0
   1  -4  -2 45.1233 2.35822   0
   1   4  -2 46.2727 2.36813   0
   1   4  -2 41.4274 2.33841   0
  -1  -4  -2 46.2132 2.35822   0
  -1  -4   2 45.6286 2.23932   0
   1  -4   2 46.0646  2.3285   0
  -1   4  -2 47.6202 2.38795   0
   1   4   2 47.1545 2.41767   0
  -1   4   2 42.8444 2.38795   0
  -1   4  -3 113.865 5.60268   0
   1   4  -3 108.995 5.57299   0
  -1  -4  -3 114.004 5.55319   0
  -1   4   3 117.072 5.61258   0
   1   4   3 115.855 5.60268   0
   1   4  -3 114.944 5.56309   0
   1  -4  -3 116.449 5.54329   0
   1  -4   3 113.479 5.54329   0
  -1   4   4 8.82686 1.09718   0
   1   4   4 9.26178 1.09718   0
  -1   4  -4  10.784 1.00822   0
   1   4  -4 9.76589 0.97857   0
   1  -4  -4 11.2486  0.8896   0
  -1  -4  -4 8.95536 0.85995   0
   1   4  -4 8.75767 1.04776   0
   1   4  -5 59.2212 3.12729   0
   1  -4  -5 60.9575  3.0681   0
  -1   4  -5 65.6731 3.23581   0
   1   4   5 61.1746 3.21608   0
  -1   4   5 57.7908 3.21608   0
  -1  -4  -5 60.9871 3.08783   0
  -1   4  -6 29.5072 1.81961   0
   1  -4  -6 28.5728 1.61306   0
  -1  -4  -6  25.209 1.66224   0
  -1   4   6 28.4449 1.60322   0
   1   4  -6  29.163 1.68191   0
   1   4   6 27.0188 1.88846   0
  -1   4   6 29.6056 1.95731   0
   1   4   6 25.4746 1.61306   0
  -1   4  -7 24.8765 1.79299   0
  -1  -4   7 25.7093 1.61663   0
   1   4  -7 27.6493 1.66562   0
  -1   4   7  27.081 1.56764   0
   1  -4   7 28.2568 1.69501   0
   1   4   7 25.5232 1.55784   0
   1  -4  -7   27.13 1.54805   0
  -1   4   7 26.4932 1.97915   0
   1   4   7 26.6107 1.95955   0
  -1   4   7 27.5317 1.93996   0
   1   4   8 754.521 38.5786   0
  -1  -4   8 817.066 38.6176   0
   1  -4  -8 814.656 38.5688   0
   1   4  -8 830.605 38.6273   0
   1  -4   8 832.088 38.6468   0
  -1   4  -8 808.882 38.7541   0
  -1   4   8 800.347 38.7346   0
  -1   4   8 912.161  38.881   0
   1   4   8 914.844  38.881   0
   1   4   9 235.461 10.5696   0
  -1   4   9 225.853 10.5501   0
   1   4   9 201.909 10.1813   0
   1  -4  -9 212.934 10.1522   0
  -1  -4   9 207.849 10.2299   0
  -1   4   9 217.467 10.4143   0
   1  -4   9 221.165 10.2687   0
  -1   4  -9 208.945 10.4143   0
  -1  -4  -9 212.692 10.3366   0
  -1   4  10 1299.43 61.2617   0
   1   4  10 1331.67 61.2713   0
  -1  -4  10 1293.64 60.9721   0
   1  -4 -10 1334.97 60.9142   0
  -1   4  10 1341.07 61.1458   0
   1  -4 -10 1228.87  61.059   0
   1   4  10 1244.38 60.9335   0
   1  -4  10 1309.36 61.0107   0
  -1   4 -10 1298.96 61.1748   0
  -1  -4 -10 1272.27  61.059   0
   1   4  11 384.135 18.5635   0
  -1   4  11 422.461 18.8417   0
  -1  -4 -11 404.109  18.717   0
   1  -4  11  400.79 18.6499   0
   1   4  11 386.246 18.9569   0
  -1   4  11  373.41 18.9473   0
   1  -4 -11 390.601  18.717   0
   1  -4  11 380.547 18.5635   0
  -1  -4  11 396.118 18.6115   0
   1   4  12 38.3695  2.1634   0
   1   4  12 33.6519 2.92584   0
  -1   4  12 32.0222 2.88772   0
  -1  -4 -12 43.2109 2.59227   0
  -1   4  12 42.4389 2.83053   0
   1  -4  12 39.8753 2.33495   0
   1  -4 -12 43.1633 2.59227   0
  -1  -4  12 37.7976 2.25871   0
  -1  -4  12 39.7228 2.30636   0
   1  -4  12 45.5268 2.24918   0
  -1  -4  13 0.77596 1.13555   0
   1  -4  13 1.21125 0.95576   0
  -1   4  13 1.65601  1.7601   0
   1  -4  13 0.41637 1.11662   0
   1   4  13 1.07877 0.81381   0
   1   4  13 2.64015 1.72225   0
  -1   4  13-0.29335  1.6844   0
  -1  -4 -13-0.40691 1.38159   0
   1  -4 -13 0.88951 1.55192   0
   1   4 -13 1.62762 0.86113   0
  -1  -4  13 1.21125 0.92737   0
  -1  -4  14 16.7823   1.512   0
   1  -4  14 14.3781 1.36174   0
  -1   4  14 15.4487 2.11304   0
   1   4  14 9.76695   1.944   0
  -1   4  14 11.3259 2.00974   0
   1   4  14 14.4157 1.12696   0
   1  -4  14 14.9697  1.4087   0
   1   4 -14 13.1103 1.24904   0
  -1  -4 -14 15.7304 1.70922   0
   1  -4 -14 14.1339 1.90643   0
  -1   4 -14 17.0358 1.06122   0
  -1  -4  14 13.6643 1.27722   0
  -1   4 -15 39.2104 1.97496   0
  -1  -4 -15 39.1824 2.53391   0
   1  -4 -15 36.5274 2.63638   0
   1  -4  15 36.3877 2.21717   0
  -1  -4  15 36.9373 2.30101   0
  -1   4  15 23.9138 2.73886   0
   1   4  15 20.8861 2.77612   0
  -1   4  15 37.0584 2.90654   0
   1   4 -15 40.9431 2.13333   0
   1   4  15 34.9996 1.96564   0
   1  -4  15 34.7388 2.18922   0
  -1  -4  15 36.6858 2.09606   0
  -1   4 -16 542.245 23.7293   0
   1  -4  16 532.953 23.8309   0
  -1  -4 -16 542.366 23.9695   0
   1  -4 -16 552.452 23.9787   0
   1   4  16 456.094 23.6831   0
  -1  -4  16 534.099 23.8679   0
  -1   4  16 274.951 24.0249   0
   1   4  16 312.176 24.0895   0
  -1   4  16 569.346  24.145   0
   1  -4  16 535.521 23.8032   0
   1   4 -16  580.31 23.8124   0
  -1  -4  16 495.184 23.7478   0
   1   4  17 72.2651 6.28909   0
  -1   4  17 69.7293 6.24332   0
   1  -4  17 111.913 5.72152   0
  -1   4  17 122.514 6.27994   0
  -1  -4  17 113.378 5.65744   0
   1  -4 -17 126.954 6.22501   0
  -1  -4 -17 122.248  6.0053   0
  -1  -4  17 125.727 5.89545   0
   1  -4  17 124.226 5.84053   0
   1   4 -17 126.194 5.76729   0
  -1   4 -17  120.06 5.65744   0
  -1   4  18 308.311  13.404   0
   1  -4 -18 256.599 13.2227   0
  -1   4  18 174.597 13.4403   0
   1   4  18 198.077 13.5129   0
   1  -4  18 263.084 12.9415   0
   1   4 -18 302.797 13.0141   0
  -1   4 -18 290.953 12.9324   0
  -1  -4  18 291.461 13.1048   0
  -1  -4 -18 257.361 13.0957   0
   1  -4  18 271.518 13.0503   0
  -1   4  19 11.5315 2.46076   0
   1  -4  19 13.0133 1.31121   0
  -1   4 -19 13.5162 1.33815   0
   1   4 -19  15.052 1.58962   0
   1  -4  19 12.3397 1.73331   0
  -1  -4  19 14.2617  1.8321   0
   1   4  19 9.62752 2.84694   0
  -1   4  19 7.53497 2.75713   0
  -1   4  20 39.8017 3.23606   0
  -1  -4  20 41.2064 2.67597   0
   1  -4  20 35.8633  2.5604   0
   1  -4  20 31.8094 2.08921   0
   1   4 -20 41.4464 2.41815   0
  -1   4 -20 39.0016 2.22257   0
  -1   4  20  32.485 3.53832   0
   1   4  20 32.6895 3.63612   0
   1   4  21 36.9046 3.94118   0
  -1   4  21 34.0894 3.89719   0
   1  -4  21 42.8251 2.81513   0
  -1  -4  21 43.1154 2.86791   0
   1  -4 -21 48.3674 3.24619   0
   1  -4  21 36.9485  2.2697   0
   1   4 -21 46.9686 2.65678   0
  -1   4 -21 45.9569 2.47203   0
  -1   4  21  45.869 3.50131   0
   1   4  22-2.41054 3.36779   0
  -1   4  22 -1.8797 3.27207   0
  -1   4 -22 0.11313 1.30535   0
   1   4 -22 0.67878 1.60122   0
   1  -4 -22 0.20886 2.34962   0
   1  -4  22-0.41771 1.81878   0
  -1  -4  22-0.41771 1.92321   0
  -1   4 -23 26.7549 3.14105   0
  -1   4  23 30.7393 4.05325   0
   1   4  23 25.3522 3.87253   0
   1   4 -23 35.7306 2.34073   0
  -1   4 -23 27.0303 2.09117   0
   1  -4 -23 39.3966 3.13245   0
  -1  -4 -23 27.0647 2.83125   0
   1  -4  23 28.3125 2.53005   0
  -1  -4  23 28.2092 2.58169   0
  -1   4 -24 22.0684 3.24986   0
   1  -4 -24 32.7283 3.10523   0
  -1  -4 -24 29.8017 3.03717   0
  -1  -4  24 28.1598  2.6118   0
   1  -4  24 24.3569 2.51822   0
   1  -4 -24 28.7978 2.94359   0
  -1  -4 -24 26.7986 2.90105   0
   1   4  24 29.3168   3.973   0
  -1   4  24 29.7252 4.02404   0
  -1   4 -24 28.2534 2.10135   0
   1   4 -24 30.6355 2.33105   0
  -1   4 -25  1.4546 1.51346   0
   1  -4 -25 4.58242  2.6906   0
  -1   4 -25 2.56447  2.7999   0
  -1  -4 -25 1.07624 2.51403   0
  -1  -4 -25-1.48824 2.42994   0
   1  -4 -25 4.00226 2.43835   0
   1   4  25 0.85763 3.87614   0
  -1   4  25-1.81615   3.935   0
   1   4 -25 0.47926 1.79934   0
   1  -4  25 2.20293 2.03476   0
  -1  -4  25-0.14294 2.10203   0
   1  -4 -26-0.49846 2.41755   0
  -1  -4 -26 1.79447 2.40924   0
   1  -4  26-1.87755 3.71355   0
  -1  -4  26-2.82463 4.07909   0
   1   4  26 2.33447 3.93786   0
  -1   4  26 1.56185 3.85478   0
  -1  -4  26 1.55354 2.18493   0
   1  -4  26 1.75293 2.09355   0
   1  -4 -26-1.56185 2.75816   0
  -1  -4 -26  7.1031 2.64186   0
  -1   4 -26 2.20155 1.56185   0
  -1   4 -26 1.19631 2.84955   0
  -1  -4 -27 3.80775 2.66707   0
  -1   4 -27 0.99297 2.74913   0
   1   4  27 0.89449 3.91443   0
  -1   4  27-0.89449 3.93084   0
  -1  -4 -27  5.6788 2.49473   0
  -1  -4  27 4.88278 2.35522   0
   1  -4  27 1.14889  2.1911   0
   1  -4 -27 1.18172 2.47832   0
  -1   4 -28-0.38899 2.73103   0
   1   4  28 3.26589 3.84938   0
  -1   4  28 8.74417 3.94663   0
  -1  -4 -28 7.30977 2.41498   0
   1  -4 -28 5.66467 2.47981   0
  -1  -4  28 5.29188 2.35015   0
   1  -4  28 7.86894 2.22859   0
  -1   4 -29 -0.7121  2.9764   0
   1   4 -29 6.60889  3.0164   0
   1  -4 -29-1.06414 2.42433   0
  -1  -4 -29 1.88025 2.41632   0
   1  -4  29 0.93613  2.2403   0
  -1  -4  29 2.38432 2.41632   0
  -1   4  29 0.10401 3.88852   0
   1   4  29 6.54488 4.00854   0
  -1  -4 -30 19.3578 2.76427   0
   1  -4 -30 20.4714 2.82745   0
  -1   4  30 15.4641 4.36754   0
   1   4  30 20.6451 4.39123   0
   1   4 -30 23.5121 3.48298   0
  -1   4 -30 18.8997 3.30132   0
   1  -4  30 17.7466 2.55892   0
   1  -4  30 14.8954 7.69256   0
  -1  -4  30 14.9112 7.84262   0
  -1  -4  30 16.6409 2.73268   0
   1   4 -31 10.5617 3.32051   0
  -1   4 -31 9.63415 3.28154   0
  -1   4  31 9.79784 4.43514   0
   1   4  31 14.2564 4.45073   0
  -1  -4  31 6.70338 2.58781   0
   1  -4  31 0.74049 7.95052   0
  -1  -4  31 6.92163  8.2623   0
  -1  -4 -31 7.28018 2.56443   0
   1  -4 -31 8.19215 2.65017   0
   1   4 -32  16.798 3.47651   0
  -1   4 -32  18.367 3.52265   0
   1   4  32 27.3429  4.8225   0
  -1   4  32  15.675 4.71482   0
  -1  -4 -32 20.0899 2.84581   0
   1  -4 -32 19.5746 2.83043   0
  -1  -4  32 22.5742 2.89196   0
   1  -4  32 17.3825 7.11453   0
  -1  -4  32 6.40692  7.1376   0
   1  -4 -33 7.88426 2.67109   0
  -1  -4 -33 7.88426 2.61797   0
   1   4 -33 7.40619 3.40715   0
  -1   4 -33 7.34549 3.30092   0
   1  -4 -34 4.01947 2.69461   0
  -1  -4 -34 3.89222 2.60479   0
   1   4 -34 5.86079 3.55539   0
  -1   4 -34 9.70061  3.3533   0
   1  -4 -35 4.66546 2.66492   0
  -1  -4 -35 1.63882 2.52466   0
  -1   4 -35 2.55419 3.44742   0
   1   4 -35 0.79726 3.51386   0
   1  -4 -36 3.53059 2.72256   0
  -1   4 -36 7.38877 3.48692   0
   1   4 -36 0.70612 3.44324   0
  -1  -5   0 0.08907  0.5938   0
   1  -5   0-0.01979 0.75215   0
  -1   5   0 0.16824 0.82143   0
   1   5   0-0.64329 0.77194   0
   1  -5   0-0.10886 0.75215   0
  -1   5  -1 430.865 21.6892   0
  -1  -5  -1 461.103 21.6496   0
  -1  -5   1 459.411 21.6793   0
  -1  -5   1 488.887 21.6199   0
   1  -5   1 490.698 21.6793   0
  -1   5  -1 466.693  21.709   0
  -1   5   1  410.66 21.6793   0
   1  -5  -1 464.536 21.6991   0
   1   5   1 432.834 21.6793   0
   1   5  -1  449.16 21.6892   0
  -1   5   2 31.2579  1.8195   0
   1   5   2 28.6077  1.8195   0
  -1  -5  -2 28.9143 1.74039   0
   1  -5   2 28.7461 1.67117   0
  -1  -5   2 30.8821  1.5624   0
   1  -5  -2 30.9315  1.7305   0
   1   5  -2 28.8747 1.74039   0
  -1  -5   2 26.1553 1.68106   0
  -1  -5  -2 28.6077 1.59206   0
  -1   5  -2 26.6794 1.74039   0
  -1  -5  -3 3.31906 0.89891   0
   1   5   3 4.19822 1.04709   0
  -1   5   3 3.23016 1.03721   0
   1   5  -3  3.3487 0.86928   0
   1  -5  -3 3.74383 0.86928   0
   1   5  -3  2.7165 0.92855   0
   1  -5   3 3.14126 0.78038   0
  -1  -5   3 2.87455 0.61245   0
  -1   5  -3  2.8943 0.91867   0
  -1   5   4 82.1493 4.22138   0
   1   5   4 79.7821 4.21152   0
  -1   5  -4 82.7213 4.19179   0
   1   5  -4 79.7328 4.17207   0
   1   5  -4 84.1515  4.1622   0
   1  -5  -4 82.1098 4.12275   0
  -1  -5  -4  82.672 4.11289   0
  -1   5   5 36.3439 2.30224   0
   1   5   5 34.6811 2.33175   0
  -1   5  -5 38.4198 2.25304   0
   1   5  -5 42.1191 2.25304   0
  -1  -5  -5 36.7768  2.1153   0
   1   5  -5 36.6882  2.1645   0
   1  -5  -5 39.2659 2.12514   0
  -1   5  -6 73.1855   3.952   0
   1   5  -6 77.5788 4.00103   0
   1   5   6 69.7827 3.98142   0
  -1   5   6 76.7256 4.01084   0
   1   5  -6 77.7651 3.86374   0
  -1   5   6 74.2054  3.8049   0
   1  -5  -6 77.2846  3.7951   0
   1   5   6 71.4498  3.8049   0
  -1  -5  -6 77.6867 3.81471   0
  -1  -5  -7 423.387 20.3581   0
   1   5   7 408.216 20.3385   0
  -1  -5   7 425.487 20.3776   0
   1  -5  -7 436.155 20.3385   0
  -1   5  -7 448.366 20.4948   0
   1  -5   7 427.558 20.3971   0
  -1   5   7 432.628 20.3385   0
   1   5  -7 439.769 20.3971   0
   1   5   7 424.716 20.4948   0
  -1   5   7 428.975 20.5046   0
  -1  -5  -8 2.52867 1.29351   0
  -1   5  -8  1.5561  1.5561   0
   1  -5  -8 3.52069 0.96284   0
   1   5   8  2.5773 0.99202   0
  -1  -5   8 2.37306 1.18653   0
   1  -5   8 2.70373 1.20598   0
   1   5  -8 3.58877 1.15735   0
  -1   5   8 2.11047 1.00174   0
   1   5   8 2.31471 1.63391   0
  -1   5   8 2.71346 1.66309   0
  -1  -5  -9 1922.83 95.6413   0
   1   5   9 1933.97 95.5446   0
  -1   5  -9 2033.76 95.7284   0
   1  -5  -9 2023.34 95.5252   0
  -1  -5   9 2037.00 95.5929   0
  -1   5   9 2095.37 95.5446   0
   1   5  -9 2075.43 95.5929   0
   1  -5   9 2032.68 95.6123   0
  -1   5   9 2090.25 95.7962   0
   1   5   9 2089.28 95.7962   0
   1  -5 -10 54.4432 3.36842   0
  -1  -5 -10  62.999 3.39729   0
   1   5  10 58.8703 3.09894   0
  -1   5 -10 61.2956 3.55127   0
  -1  -5  10 59.0339 3.19518   0
   1  -5 -10  60.208 3.07007   0
   1  -5  10 54.9148 3.25293   0
   1   5  10   61.95 3.78225   0
  -1   5  10 59.4477 3.75338   0
  -1   5 -11  279.21  14.081   0
   1  -5 -11 289.513 13.7462   0
   1  -5  11 294.478 13.8706   0
   1   5  11 280.301 13.7749   0
  -1  -5  11 278.455 13.8323   0
  -1  -5 -11 297.319 13.9471   0
   1  -5 -11 289.838 13.9471   0
  -1   5  11 304.991 14.2819   0
   1   5  11 311.524 14.3011   0
  -1   5  12 0.68423 2.10021   0
   1   5  12 0.37063 2.01469   0
   1   5  12-0.31361 0.95032   0
   1  -5  12 0.86479 1.21641   0
   1  -5 -12 0.38963 1.50151   0
  -1  -5  12-0.44665 1.13088   0
  -1  -5 -12 0.27559 1.51101   0
  -1   5 -12-0.04752 1.56803   0
  -1   5 -13 110.649  5.7089   0
   1   5  13 97.0984 5.88819   0
  -1   5  13 100.618 5.87875   0
   1   5  13 108.412 5.17103   0
   1  -5  13 105.865 5.32201   0
  -1  -5  13 108.752 5.27483   0
   1  -5 -13 106.072 5.45412   0
   1  -5  13  99.231  5.1616   0
  -1  -5 -13  105.78 5.42581   0
   1  -5  14 6.75221 1.13317   0
  -1   5 -14 5.89999 1.91047   0
  -1   5  14 7.57634 2.06031   0
  -1   5  14 4.92603 2.13524   0
   1   5  14 3.40888 2.07904   0
  -1  -5  14 5.40364 1.25492   0
   1  -5 -14 6.96761 1.70444   0
  -1  -5 -14 4.36412 1.59206   0
   1  -5  14 6.36825 1.34857   0
   1   5  14 6.36825 1.03016   0
  -1  -5  14 4.71063 1.20809   0
  -1   5 -15 166.581 7.63647   0
   1  -5  15 154.188 7.15338   0
   1  -5 -15 156.938 7.30203   0
  -1  -5 -15  155.21 7.30203   0
   1   5  15 125.184  7.6086   0
  -1   5  15 114.445  7.6086   0
   1   5  15 148.698 7.01403   0
  -1  -5  15 143.188 7.11622   0
   1  -5  15 130.024 7.05119   0
  -1  -5  15 147.573 7.10693   0
  -1   5 -16 0.17502 2.04497   0
   1  -5  16 0.74614 1.28041   0
  -1  -5 -16 6.58629 1.65809   0
   1   5  16 0.46058 2.27526   0
  -1   5  16 0.30398  2.1463   0
   1   5  16 1.92522 0.93958   0
  -1  -5  16 2.03576 1.16066   0
  -1  -5  16  1.9068 1.37253   0
   1  -5  16 0.23029 1.23435   0
   1  -5  17 45.1468 2.44678   0
  -1  -5  17 43.5491 2.30071   0
   1   5  17 23.2536 3.30498   0
  -1   5  17 22.5597 3.13152   0
  -1  -5  17 34.3736 2.47417   0
  -1  -5 -17  36.017 2.51069   0
   1  -5  17 38.0073 2.41026   0
  -1   5 -17 47.8401 3.19543   0
  -1  -5  18 37.8984 2.57781   0
  -1   5 -18 49.3312 3.31046   0
   1  -5  18 44.4469 2.42405   0
  -1   5  18  19.121 3.15669   0
   1   5  18 22.7029 3.28332   0
   1  -5  18 38.3326  2.5145   0
  -1  -5  18 44.7726 2.32456   0
   1  -5  19 99.2748 4.09353   0
  -1  -5  19 99.3913 4.28163   0
   1  -5  19 99.7137 4.23685   0
  -1   5  19 57.3632 4.81012   0
   1   5  19 66.1145 4.90865   0
  -1  -5  19  30.903 4.07561   0
  -1   5 -19 109.011 5.03406   0
   1   5  20 6.70369 2.82867   0
   1  -5 -20 9.75405 2.16363   0
  -1   5 -20 6.02091 2.34984   0
   1  -5  20 8.93826 1.72913   0
  -1  -5  20 11.8733  1.8444   0
  -1   5  20 5.05437 2.67793   0
   1  -5  20 9.45256 1.34783   0
   1  -5 -21 248.795 11.3284   0
  -1   5 -21 244.987 11.6882   0
  -1  -5  21  254.85  11.188   0
   1  -5  21 227.209 11.1003   0
  -1   5  21 166.469 11.6706   0
   1   5  21 186.116 11.7321   0
   1  -5  21  227.63 10.9511   0
   1  -5 -22 30.4948 3.02951   0
  -1  -5 -22 22.7691 2.56076   0
   1  -5 -22 25.9288 2.63889   0
  -1   5 -22 30.4687 3.09896   0
   1  -5  22 27.1788 2.23958   0
  -1  -5  22 28.0469 2.36111   0
   1   5  22 22.6389 3.65451   0
  -1   5  22 18.7934 3.47222   0
   1  -5  22  22.934 1.68403   0
  -1   5 -23-1.00438 2.50667   0
  -1   5  23-0.09443 3.29644   0
   1   5  23  1.2705 3.25351   0
   1  -5  23 0.39489  1.2705   0
  -1  -5 -23-3.69132 2.24913   0
   1  -5 -23 1.35635 2.39507   0
   1  -5  23 3.56256 1.81991   0
  -1  -5  23 0.75543 1.86283   0
   1  -5 -23 3.17625 2.51525   0
  -1  -5 -23-0.84986 2.48091   0
   1   5  24 86.3885 6.09362   0
  -1   5  24 83.4859 6.13605   0
  -1  -5 -24 89.8342 5.16854   0
   1  -5 -24  95.461 5.30433   0
  -1  -5  24 88.9345  4.9988   0
   1  -5  24 87.0589 4.92242   0
  -1  -5 -24 100.052 5.39769   0
   1  -5 -24 96.0636 5.38071   0
  -1   5 -24 87.4833  5.5844   0
  -1   5  25 13.4714 3.91727   0
   1   5  25 18.9824  4.0347   0
   1  -5 -25 15.0148 2.82681   0
  -1  -5 -25  16.164 2.66743   0
  -1  -5  25 13.1778 2.23964   0
   1  -5  25 12.9933  2.1977   0
  -1   5 -25  13.614 3.03651   0
   1  -5 -25 16.4156 2.73454   0
  -1  -5 -25 13.4294 2.70937   0
  -1   5  26 76.5264 5.87644   0
   1   5  26 78.1177 5.95933   0
   1  -5 -26 82.8255 4.74923   0
  -1  -5 -26 82.7509 4.66634   0
  -1  -5  26 66.8456 4.36796   0
   1  -5  26 69.9454 4.32652   0
  -1   5 -26 72.4568 5.01445   0
   1  -5 -26 73.0784 4.74094   0
  -1  -5 -26 83.0079 4.78238   0
   1  -5 -27 13.8286 2.95568   0
  -1  -5 -27 9.58753 2.62818   0
   1   5 -27 13.2228 3.19311   0
  -1   5 -27 9.64484 2.99661   0
   1  -5  27 9.80859 2.20243   0
  -1  -5  27  10.308 2.29249   0
   1  -5 -27  11.135 2.63637   0
  -1  -5 -27 7.96641 2.69368   0
   1   5  27 10.4718 4.06917   0
  -1   5  27 8.80153 4.02005   0
   1  -5 -28 17.4165 2.83806   0
  -1  -5 -28  20.586 2.85423   0
   1  -5 -28  22.373 3.00786   0
   1   5 -28  13.592 3.25851   0
  -1   5 -28 20.4162 3.19383   0
   1  -5  28 17.3518 2.39335   0
  -1  -5  28 19.2034 2.56315   0
  -1  -5 -28 15.7023 2.84615   0
  -1   5  28 15.5729 4.43902   0
   1   5  28 20.7558 4.47136   0
   1  -5 -29 8.07912 2.66643   0
  -1  -5 -29 10.1628 2.75425   0
  -1   5  29 3.60846   4.311   0
   1   5  29 7.08121 4.41478   0
  -1  -5 -29 5.48454 2.59458   0
   1   5 -29 2.53071 3.03366   0
  -1   5 -29 7.00936 3.08955   0
  -1  -5  29 6.92953 2.36306   0
   1  -5  29 5.17319 2.18743   0
  -1   5 -30 4.71267 2.97103   0
   1   5 -30 2.56123 3.07348   0
   1  -5  30-0.22066 2.23024   0
  -1  -5  30 -4.0034 2.37998   0
   1   5  30 3.59361  4.3738   0
  -1   5  30-4.19254 4.53929   0
   1  -5 -30 5.57954 2.63216   0
  -1  -5 -30 5.83173  2.6164   0
   1  -5  31 10.5081 2.41117   0
  -1   5 -31 11.0447 3.29009   0
   1   5 -31 15.9915 3.40676   0
  -1  -5  31 10.5625 2.60562   0
  -1   5  31 15.2526  5.0168   0
   1   5  31 17.8427 5.04013   0
   1  -5 -31 13.5726 2.83896   0
  -1  -5 -31 14.7159 2.80785   0
   1  -5 -32 7.73668 2.80915   0
  -1  -5 -32 7.52177  2.7324   0
  -1   5 -32 14.4679 3.49225   0
   1   5 -32 15.3122 3.49225   0
  -1  -5  32 11.8967 2.69402   0
   1  -5  32 1.61948 8.78819   0
  -1  -5  32-2.26421 7.85948   0
  -1   5  32 0.89801 5.18849   0
   1   5  32 22.3274 5.34199   0
  -1   5 -33 35.8624 4.21019   0
   1   5 -33 37.2102 4.30106   0
  -1  -5 -33 42.3821 3.59684   0
   1  -5 -33 46.6301  3.6347   0
  -1   5 -34-3.11494 3.42867   0
   1   5 -34 2.50241 3.45108   0
  -1  -5 -34-2.15879 2.71903   0
   1  -5 -34 1.03831  2.8012   0
   1   5 -35 53.0967 5.13507   0
  -1   5 -35 67.5737 5.16454   0
   1  -5 -35 63.9857  4.4278   0
  -1  -5 -35 66.5864 4.36886   0
  -1   5 -36 -2.6446 3.54551   0
   1  -5 -36 4.18486 2.71726   0
  -1  -5 -36-0.21796  2.6446   0
   1  -6   0 0.34549 0.91802   0
   1   6   0 0.01974 1.01674   0
  -1  -6   0 0.22704 0.83905   0
   1  -6   0-0.19742 0.88841   0
  -1   6   0 0.43433 1.09571   0
  -1  -6   1 19.1559 1.44088   0
   1  -6  -1 20.0243 1.40141   0
   1  -6   1 20.7744 1.51984   0
  -1  -6  -1 21.9784 1.41128   0
   1  -6   1 21.1494 1.42115   0
  -1  -6   1 20.2316 1.32246   0
  -1   6  -1 22.4719 1.60866   0
   1  -6  -1 19.1164 1.51984   0
   1   6  -1 20.2809 1.54944   0
   1   6   1 19.3039 1.51984   0
   1  -6  -2 1.99223 1.08488   0
   1   6  -2 1.75553 1.15391   0
  -1  -6   2 1.85415 0.91721   0
   1  -6   2 1.40048  0.9468   0
  -1  -6   2 1.41034 0.74955   0
  -1   6  -2 2.59384 1.06515   0
  -1   6  -2 2.43604 1.03556   0
  -1  -6  -2 1.41034 0.80873   0
  -1  -6  -2  2.2092 1.09474   0
  -1   6  -3 7.80093 1.20166   0
   1  -6   3 6.95386 0.95542   0
  -1  -6   3 7.53499 0.83722   0
   1   6   3 7.64334  1.3494   0
  -1   6   3 7.66304 1.35925   0
  -1  -6  -3 8.20477 1.22136   0
   1   6  -3 7.49559 1.20166   0
   1  -6  -3 7.44634 1.17211   0
  -1  -6   3 7.75168 1.16226   0
   1   6  -3 6.39243 0.82737   0
   1   6  -4 264.374 12.7582   0
   1   6  -4 270.202 12.8958   0
  -1   6  -4 265.455 12.9056   0
   1  -6   4 264.865  12.827   0
  -1   6   4 257.906 12.9154   0
   1   6   4 269.327 12.9253   0
  -1  -6  -4 269.465 12.8565   0
   1  -6  -4  273.22 12.8663   0
   1   6  -4 280.238 12.8958   0
   1   6   5 31.2612 2.18603   0
  -1   6   5 37.3586 2.22524   0
   1   6  -5 31.3004 1.88214   0
   1  -6  -5 34.6628 2.02919   0
   1   6  -5 33.3786 2.13702   0
   1   6  -5 35.2608 2.13702   0
  -1  -6  -5 33.6923 2.01938   0
  -1   6  -5 33.9668 2.18603   0
  -1  -6  -6 106.855 5.49126   0
   1   6  -6  114.72 5.54989   0
  -1   6   6 117.769 5.50103   0
   1  -6  -6 114.935 5.49126   0
   1   6   6 109.522 5.49126   0
   1   6  -6 111.574 5.47172   0
  -1   6  -6 101.295 5.54989   0
   1   6  -6 106.708 5.60851   0
  -1   6  -6 116.499 5.62805   0
   1   6   6 103.171 5.62805   0
  -1   6   6  110.03  5.6476   0
   1   6   7 146.412 7.44616   0
  -1   6   7  151.60 7.46563   0
  -1   6  -7 146.655 7.35856   0
  -1  -6  -7 149.595 7.27095   0
  -1   6   7 147.103 7.27095   0
   1  -6   7 154.471 7.34882   0
   1   6  -7 151.133 7.31962   0
   1   6  -7 154.345 7.46563   0
   1   6   7 140.105 7.26122   0
  -1  -6   7 149.429 7.32936   0
   1  -6  -7 148.651 7.26122   0
  -1   6  -7 148.067 7.41696   0
   1   6  -8 2157.13 101.531   0
  -1   6  -8 2147.04 101.502   0
  -1  -6   8 2129.00 101.405   0
   1   6   8 2030.66 101.347   0
   1  -6  -8 2152.77 101.347   0
   1   6   8 2160.68 101.531   0
  -1   6   8 2150.73 101.531   0
   1   6  -8 2218.30 101.414   0
  -1   6   8 2143.64 101.356   0
   1  -6   8 2215.86 101.414   0
  -1  -6  -8 2189.14 101.356   0
  -1  -6  -9-0.02893 1.40787   0
  -1  -6  -9 0.19286 1.75501   0
   1  -6   9 0.91608 1.48501   0
   1   6   9 1.07036 1.14751   0
   1   6   9 1.26322 1.85144   0
  -1   6   9 1.62001 1.89001   0
   1   6  -9-1.41751 1.85144   0
  -1   6  -9 0.89679 1.76466   0
  -1   6   9 1.31144 1.22465   0
   1   6  -9 0.37607 1.39822   0
  -1  -6   9 0.58822  1.3693   0
   1  -6  -9  0.4725 1.12822   0
  -1  -6 -10 2044.28 97.7611   0
   1  -6  10 2072.39 97.7419   0
   1   6  10 2010.86 97.6556   0
  -1   6  10 2171.67 97.9625   0
   1   6  10 2153.56 97.9721   0
  -1   6 -10 2126.58 97.8858   0
  -1   6  10 2093.96 97.6556   0
  -1  -6  10 2024.76 97.7131   0
   1  -6 -10 2073.31  97.646   0
   1   6  11 49.8546   2.793   0
   1  -6  11  49.664 2.97412   0
  -1  -6 -11 50.3217 3.09804   0
   1  -6 -11 49.7593 3.13617   0
  -1   6 -11 49.1874 3.32682   0
   1  -6 -11 54.3539 2.75487   0
  -1  -6  11  51.294 2.92646   0
   1   6  11 51.1415 3.50794   0
  -1   6  11 49.5782 3.47934   0
  -1   6  12 25.8822 2.72743   0
   1   6  12 28.7138 2.75585   0
   1  -6 -12  28.515 2.36756   0
  -1  -6 -12 29.6514 2.33915   0
   1  -6  12 29.2631 2.14028   0
   1   6  12 28.7801 1.91299   0
  -1   6 -12 28.2214 2.50962   0
  -1  -6  12 29.4336 2.09293   0
   1  -6 -12 40.3907 1.99822   0
  -1  -6 -13 0.96859 1.62685   0
   1  -6  13  0.2539 1.36355   0
   1   6  13 0.03762 1.09084   0
  -1   6 -13-0.66767 1.89016   0
   1  -6 -13 1.44818 1.64566   0
  -1  -6  13-0.91217 1.27891   0
  -1   6  13-1.33534 2.07824   0
   1   6  13-0.37615 1.97479   0
  -1  -6 -14 248.684 12.0305   0
   1   6  14 250.215 11.8066   0
   1  -6  14 239.799 11.9279   0
  -1   6 -14 256.599 12.2545   0
   1  -6 -14 240.648 11.9932   0
  -1  -6  14  250.42 11.8906   0
  -1   6  14 238.884 12.3945   0
   1   6  14  240.06 12.4039   0
  -1  -6  15 1.69438 1.20366   0
  -1   6  15 0.23147  2.3888   0
   1   6  15-2.22214 2.43509   0
  -1  -6  15 0.94441 1.30551   0
  -1   6 -15-1.36106 2.08325   0
   1  -6  15 0.58331 1.05552   0
   1  -6  15 1.25921 1.37958   0
   1   6  15 2.00918 1.08329   0
   1   6  16 10.6684 2.77267   0
  -1   6  16  8.1803 2.61659   0
  -1  -6  16 9.75944 1.42306   0
  -1  -6 -16-2.60741 1.13845   0
  -1   6 -16 12.7433 2.13918   0
   1   6  16 8.83215 1.18435   0
  -1  -6  16 11.6232 1.39552   0
   1  -6  16 12.0363 1.26698   0
   1  -6  16 12.5872 1.55159   0
  -1  -6  17 33.9699 2.07477   0
  -1   6 -17 35.7717 2.96656   0
  -1   6  17 21.0753 3.19406   0
   1   6  17   23.05 3.33056   0
   1   6  17 28.8103 1.85638   0
  -1  -6  17 30.4573 2.10207   0
   1  -6  17 29.6929 1.99288   0
   1  -6  17  27.691 2.12027   0
  -1  -6  18-1.40646 1.44252   0
   1  -6  18-1.52366 1.36138   0
  -1  -6  18-0.48685 1.25319   0
   1   6  18-0.27949 2.47933   0
   1  -6  18-1.20811 1.39744   0
  -1   6 -18 1.08189 2.23591   0
  -1  -6  19 14.6702 1.71435   0
   1  -6  19 12.7415 1.59827   0
  -1   6 -19 13.0094  2.4733   0
  -1  -6  19 13.2237 1.47327   0
  -1   6  19 6.58059  2.5358   0
   1   6  19  5.2859 2.77688   0
   1  -6  19   11.67 1.56255   0
   1  -6 -19 12.2683 2.14293   0
   1  -6  20 44.9222 2.40434   0
  -1  -6  20 44.6393 2.53693   0
  -1   6 -20 42.9333 3.21757   0
  -1  -6  20  14.594 2.36898   0
   1   6  20 26.7924 3.51811   0
  -1   6  20 24.2555 3.41204   0
   1  -6 -20 45.5056 3.35016   0
   1  -6  20  43.004 2.49273   0
   1  -6 -20  45.152 3.01426   0
   1  -6 -21  4.9425 2.24818   0
  -1  -6 -21  1.7758 2.07323   0
  -1   6 -21 2.59809 2.60684   0
   1  -6 -21 3.70906 2.62434   0
  -1   6  21 3.15795 2.93051   0
   1   6  21 4.56634 3.00049   0
   1  -6  21 5.03872 1.38215   0
  -1  -6  21 5.30116 1.74956   0
   1  -6  21 4.28642 1.64458   0
  -1  -6 -22 6.55984 2.14623   0
   1  -6 -22 2.34527 2.21546   0
  -1   6 -22 2.95972 2.46643   0
   1  -6 -22 6.19637 2.57893   0
   1   6  22 3.87706 3.16742   0
  -1   6  22 2.94241 3.07222   0
   1  -6  22 3.40973 1.29812   0
   1  -6  22 5.04536  1.6616   0
  -1  -6  22 6.66369 1.80872   0
  -1   6  23  26.421 3.97128   0
   1   6  23 27.8075 4.04831   0
  -1  -6  23 37.8812 2.71314   0
   1  -6  23 36.7429 2.56764   0
  -1   6 -23 40.9196 3.61181   0
   1  -6  23 35.2023 2.21673   0
   1  -6 -23 37.1452 3.03837   0
  -1  -6 -23 37.3934 2.92711   0
   1  -6 -23 36.8199 3.32081   0
  -1  -6 -23 40.0637 3.39784   0
   1  -6  24 20.7742 2.20011   0
  -1   6  24 16.2216 3.85866   0
   1   6  24 20.6218 4.00252   0
  -1  -6  24  17.254 2.24242   0
  -1   6 -24 19.0818 3.19017   0
   1   6 -24 22.7458 3.30017   0
   1  -6  24 21.9842 1.84471   0
   1  -6 -24  20.258 2.74168   0
  -1  -6 -24 19.3018 2.58937   0
   1  -6 -24 25.7413 2.97862   0
  -1  -6 -24 19.5472 2.97015   0
   1  -6  25 38.0726 2.75173   0
   1   6 -25 35.2372 3.78886   0
  -1   6 -25  37.186 3.62994   0
   1  -6 -25 36.4165 3.28702   0
  -1  -6 -25 35.1954 3.06956   0
   1   6  25 30.8545 4.65871   0
  -1   6  25 39.2686 4.66707   0
  -1  -6  25 35.7223 2.82701   0
   1  -6 -25  38.382 3.44594   0
  -1  -6 -25 38.0726 3.42921   0
   1  -6  26 -1.3389 1.99182   0
   1   6 -26 2.89269 3.10758   0
  -1   6 -26-1.75214 2.76872   0
  -1  -6 -26-0.08265 2.45466   0
   1  -6 -26-1.76041 2.64475   0
   1   6  26 2.35548 3.88447   0
  -1   6  26 3.78529 3.91753   0
  -1  -6  26-0.06612 2.06621   0
   1  -6 -26-2.26456 2.68607   0
  -1  -6 -26 -1.6447 2.75219   0
   1  -6  27 3.78018  2.0493   0
  -1   6 -27 2.75961 2.89841   0
   1   6 -27 5.79682 3.02904   0
  -1  -6 -27 6.53163 2.52284   0
   1  -6 -27 6.56429 2.62898   0
   1   6  27 7.33992   4.466   0
  -1   6  27 10.2873 4.41701   0
  -1  -6  27 6.04176 2.14727   0
   1  -6 -27 1.73905 2.77594   0
  -1  -6 -27 5.38043 2.72695   0
  -1  -6  28 4.37036 2.18518   0
   1  -6  28 3.36244 2.11261   0
  -1   6  28 8.73265 4.43487   0
   1   6  28 6.24913 4.20103   0
   1   6 -28 0.25803 2.83831   0
  -1   6 -28 3.37856 2.98346   0
   1  -6 -28 0.38704 2.68511   0
  -1  -6 -28 1.70944 2.62867   0
   1  -6 -28 7.81343 2.74962   0
  -1  -6 -28 5.56374 2.73349   0
   1  -6 -29-1.27388 2.72292   0
   1  -6 -29 3.98088 2.73088   0
  -1  -6  29 0.03981 2.22929   0
   1  -6  29  2.5398 2.10987   0
  -1   6  29 -3.4554 4.29139   0
   1   6  29 3.32005 4.20381   0
  -1   6 -29 0.66879 3.12897   0
   1   6 -29-1.38535 3.04935   0
  -1  -6 -29-6.14648   2.707   0
  -1  -6 -29 0.89172  2.6433   0
   1   6  30-1.81562 4.52726   0
  -1   6  30 1.57982 4.43294   0
   1  -6 -30 4.89667 2.82168   0
  -1  -6 -30-4.66088 2.70378   0
   1  -6 -30 0.54233 2.66448   0
  -1  -6  30 1.21827 2.32651   0
   1  -6  30-0.94318 2.15359   0
  -1  -6 -30-4.47224  2.7195   0
   1   6 -30 0.61307 3.19109   0
  -1   6 -30 1.52481 3.10463   0
   1  -6 -31-1.01627 2.73849   0
   1  -6  31-0.83784 2.21872   0
  -1  -6  31 1.56707 2.37387   0
   1   6  31 5.03478 4.50726   0
  -1   6  31 5.17442 4.67017   0
  -1  -6 -31-1.34209 2.79279   0
  -1   6 -31 0.34134 3.09535   0
   1   6 -31-1.86962 3.20395   0
  -1  -6  32 4.55514 2.51107   0
  -1  -6 -32 0.42106  2.7484   0
   1  -6 -32 5.15229 2.84792   0
   1   6 -32 0.71964 3.49866   0
  -1   6 -32 3.04697  3.3532   0
  -1   6  32-0.12249 4.65467   0
   1   6  32 9.07201 4.68529   0
  -1   6 -33-5.98251 3.52757   0
   1   6 -33-3.27074 3.51246   0
   1  -6 -33-2.65134 2.86284   0
  -1  -6 -33-2.00928 2.85529   0
   1   6 -34 28.4943 4.30693   0
  -1   6 -34 41.6834 4.25477   0
  -1  -6 -34 30.8192 3.50218   0
   1  -6 -34 29.4034 3.59159   0
   1   6 -35  0.8305 3.65273   0
  -1   6 -35 1.44051 3.62333   0
   1  -6 -35 1.33027 2.84428   0
  -1  -6 -35-1.76389 2.90307   0
  -1  -6 -36 21.6937 3.16019   0
   1  -6 -36 22.4113 3.19643   0
  -1  -7   0 0.71785 0.92436   0
   1  -7   0 0.29501 0.96369   0
  -1   7   0-0.26551  1.2587   0
   1  -7   0  0.1475 1.04236   0
   1   7   0  -0.118 1.10136   0
  -1  -7   1 736.582  34.309   0
  -1  -7  -1 734.714 34.2795   0
   1  -7  -1 709.872 34.2992   0
   1  -7   1 743.444 34.3385   0
  -1   7  -1 728.904 34.3483   0
   1  -7  -1 713.224 34.3385   0
   1   7   1 648.018 34.2992   0
   1   7  -1 700.376 34.3287   0
  -1  -7   1 760.264 34.2402   0
   1  -7   1 753.255 34.2992   0
   1  -7  -2 20.1152 1.68936   0
   1   7  -2 23.7002 1.74829   0
  -1  -7  -2 23.7297 1.70901   0
   1  -7   2 23.2386 1.58132   0
  -1  -7   2  24.427 1.69919   0
   1  -7   2  20.459  1.6599   0
  -1  -7  -2 21.6278 1.50275   0
   1   7  -2  23.602  1.4831   0
  -1  -7   2 22.7966 1.43399   0
  -1   7  -2 22.5216 1.83669   0
  -1   7  -3 888.305 41.7888   0
   1  -7  -3 846.163 41.7496   0
   1   7  -3 875.281  41.779   0
   1  -7   3 893.924 41.7202   0
  -1  -7   3 986.574 41.6712   0
   1   7   3 863.483 41.7987   0
  -1   7   3 865.356 41.7987   0
  -1  -7  -3 861.207 41.7594   0
  -1  -7  -3 858.461 41.6908   0
  -1   7  -3 843.074 41.7888   0
   1   7  -3  880.39 41.6515   0
  -1  -7   3 873.172 41.7692   0
  -1  -7  -4 351.126 16.2463   0
  -1   7  -4 319.788  16.168   0
   1   7  -4  335.77 16.1289   0
  -1  -7   4 355.785 16.2855   0
  -1  -7   4 322.558 16.1191   0
   1  -7   4 353.954 16.2072   0
   1   7   4  333.50 16.2952   0
  -1   7   4 328.293 16.2952   0
   1   7  -4 355.599 16.2757   0
   1  -7  -4 347.926 16.2463   0
  -1   7  -4 346.458 16.2952   0
   1  -7  -5 1486.82  66.872   0
   1  -7   5 1425.22 66.8428   0
  -1   7  -5 1439.94  66.833   0
   1   7  -5 1400.50 66.7744   0
  -1   7   5 1398.15 66.9306   0
   1   7   5 1412.85 66.9306   0
  -1   7  -5 1443.75 66.9306   0
   1   7  -5 1391.11 66.9306   0
  -1  -7  -5 1461.61 66.8623   0
  -1   7   5 1306.67 66.8428   0
   1   7  -5 1426.57 66.8916   0
  -1   7   6 324.201 15.2945   0
   1   7  -6 332.987 15.3334   0
  -1   7  -6 303.896 15.2653   0
   1   7  -6 303.497 15.2167   0
   1  -7  -6 332.695 15.2945   0
   1   7   6 320.056 15.2751   0
  -1  -7  -6 317.497 15.2848   0
  -1   7  -6 319.463 15.3918   0
   1   7  -6 327.781 15.4015   0
   1   7   6 312.623 15.4015   0
  -1   7   6 323.899  15.421   0
  -1   7   7 2293.69 108.641   0
   1   7  -7 2391.40  108.69   0
  -1  -7  -7 2316.21 108.632   0
  -1   7  -7 2225.83  108.67   0
   1   7  -7 2229.56 108.612   0
  -1  -7   7 2327.09  108.68   0
   1  -7  -7 2369.79 108.641   0
   1   7   7 2304.23 108.632   0
   1  -7   7 2352.55 108.699   0
  -1   7  -7 2361.35 108.758   0
   1   7  -7 2336.23 108.767   0
  -1   7   7 2200.22 108.758   0
   1   7   7 2263.95 108.758   0
  -1   7   8 47.3044 2.75026   0
   1   7  -8 50.2187 2.86606   0
   1  -7  -8 44.1488 2.73096   0
  -1   7  -8 46.6578 2.87571   0
  -1   7  -8 48.3562 3.00116   0
  -1  -7   8 46.0113 2.84676   0
   1  -7   8 46.6289 2.86606   0
   1   7   8 48.0088 2.72131   0
   1   7   8 47.3912 3.13626   0
  -1   7   8 47.5842 3.12661   0
   1   7  -8 49.6011 3.06871   0
  -1  -7  -8 45.5674 2.70201   0
   1   7  -9 678.376 33.3691   0
   1  -7   9  706.80 33.2538   0
  -1  -7   9 696.621 33.2346   0
   1   7   9 691.493  33.177   0
  -1   7   9 688.075 33.4075   0
   1   7   9 710.055 33.4171   0
   1  -7  -9 710.737  33.177   0
  -1   7   9 706.809 33.1866   0
   1   7  -9 718.438 33.2538   0
  -1   7  -9 686.615 33.3787   0
  -1  -7  -9 696.314 33.1866   0
   1  -7 -10 4.81333 1.26064   0
  -1  -7  10 4.88019 1.44209   0
  -1   7  10 3.52405 1.99601   0
   1   7  10  3.7628  1.9578   0
  -1  -7 -10  3.6673 1.73815   0
  -1   7 -10 4.55548 1.77635   0
   1   7 -10 4.51728 1.85275   0
   1   7  10 5.64421 1.25108   0
   1  -7  10 3.46675 1.41344   0
  -1  -7 -10  3.4763 1.57579   0
  -1   7  10 3.01788 1.29884   0
  -1   7  11 27.8151 2.55367   0
   1  -7  11 23.4387 1.99357   0
   1   7  11 26.8942 1.84168   0
  -1  -7  11 27.1126  1.9556   0
   1  -7 -11 23.8374  1.8227   0
   1  -7 -11 23.6761  2.2404   0
  -1  -7 -11 24.8532 2.26888   0
   1   7  11 25.3848 2.54418   0
  -1   7 -11 25.7266 2.30685   0
   1   7 -11 26.9417  2.3733   0
  -1   7 -12 1.85803 1.73542   0
   1   7 -12 3.24449 1.90519   0
   1  -7 -12 2.20701 1.16952   0
   1   7  12 2.08439 1.22611   0
   1  -7  12 1.48077 1.48077   0
  -1  -7 -12 2.19757 1.74485   0
   1  -7 -12 3.88584 1.74485   0
   1   7  12 2.14098  2.0561   0
  -1   7  12 2.27303 2.09383   0
  -1  -7  12 1.54679 1.40532   0
   1   7 -13 16.9428 2.36019   0
  -1   7 -13  14.311 2.25716   0
   1  -7 -13 13.2245 1.60155   0
   1   7  13  16.615  1.4798   0
   1  -7  13 14.7231 1.74204   0
  -1  -7  13 16.0624 1.67648   0
   1  -7 -13 9.88094 1.61092   0
  -1  -7 -13 16.3995 1.99492   0
  -1   7  13 13.6835 2.41638   0
   1   7  13 13.3744 2.35082   0
   1   7  14 4.62939 2.37977   0
  -1   7  14  7.3903 2.39836   0
   1  -7  14 4.17389 1.55243   0
   1   7  14 4.48066 1.26425   0
  -1  -7  14 6.18182 1.48736   0
  -1   7 -14 9.90021 2.18455   0
   1   7 -14 4.24826 2.10089   0
  -1  -7 -14 14.4273 1.59891   0
  -1  -7  15 104.941  5.4043   0
  -1   7  15 95.5159 5.97609   0
   1   7  15 103.936 6.04064   0
   1   7  15 102.829 5.26597   0
   1  -7  15 107.588 5.44119   0
   1   7 -15 110.677 5.92075   0
  -1   7 -15 108.519 5.90231   0
   1   7 -16-2.08511 2.35033   0
  -1   7 -16 2.04853 2.15828   0
  -1   7  16 1.59127 2.36862   0
   1   7  16 1.34435 2.41434   0
   1  -7  16   0.567 1.08828   0
  -1  -7  16-1.60956 1.42666   0
   1   7  16 1.04256 1.17974   0
   1  -7  16 1.17974 1.49067   0
  -1  -7  17 9.31869 1.41412   0
   1  -7  17 8.36688 1.27815   0
   1   7 -17 12.7361  2.5019   0
  -1   7 -17 11.5305   2.375   0
   1  -7  17 10.7419 1.59542   0
  -1  -7  17 9.92603 1.54103   0
   1   7  17 9.79913 1.29628   0
   1   7  17 8.96516 2.60162   0
  -1   7  17 9.59063 2.59255   0
  -1  -7 -17 -0.6708 1.59542   0
   1  -7 -17 -1.0062 1.66794   0
  -1  -7  18 2.44298 1.42806   0
   1  -7  18-0.02694 1.51788   0
  -1   7  18 2.03881 2.40705   0
   1   7  18 2.82918 2.37112   0
  -1   7 -18-0.13472 2.08371   0
   1   7 -18-0.49398 2.48788   0
  -1  -7  18 2.61363 1.40112   0
   1  -7  18 2.41603 1.29334   0
   1  -7 -18  3.5477 2.01186   0
  -1  -7  19 103.472 5.41735   0
   1  -7  19 115.703  5.4974   0
   1   7  19 74.2683 6.12009   0
  -1   7  19 76.9103 6.11119   0
   1   7 -19 115.294 6.19125   0
  -1   7 -19 123.309 6.12009   0
   1  -7 -19 116.913 5.79985   0
   1  -7  19 103.534 5.35508   0
  -1  -7  19 111.807 5.42624   0
   1  -7  20 6.72843 1.62927   0
   1  -7  20 6.95741 1.56762   0
  -1  -7  20 6.42019 1.58523   0
  -1   7 -20 7.89093 2.55398   0
   1   7 -20 8.79804 2.63325   0
  -1  -7  20 6.71962 1.44432   0
   1   7  20  4.7645  2.7037   0
  -1   7  20 6.15598 2.54518   0
   1  -7 -20 5.77729 2.69489   0
   1  -7 -20 8.38412 2.26336   0
  -1  -7 -20 6.46422 2.12245   0
   1  -7  21 88.9903 4.56718   0
  -1  -7  21 91.6487 4.62819   0
  -1   7 -21 96.7127 5.43878   0
   1   7 -21 93.1042 5.48236   0
  -1  -7  21 87.7265 4.54975   0
  -1   7  21 54.1873  5.3429   0
   1   7  21 55.1112  5.4475   0
   1  -7 -21 92.8602 5.32547   0
   1  -7 -21 91.0385 4.97683   0
  -1  -7 -21 88.5022  4.9594   0
   1  -7  21 89.7573 4.55846   0
   1  -7 -22 0.25007 2.22478   0
  -1  -7  22 0.68985 1.73326   0
   1   7 -22 0.07761 2.81116   0
  -1   7 -22  3.4579  2.6387   0
   1  -7 -22 0.54326 2.66457   0
  -1   7  22-1.47457 2.73355   0
   1   7  22 3.15609 3.04399   0
   1  -7  22 1.39696  1.4487   0
  -1  -7 -22 0.27594 2.11268   0
   1  -7  22 1.94884 1.62978   0
   1   7  23 5.30485 3.09591   0
  -1   7  23 1.85073 2.96798   0
   1  -7  23 4.60549 1.41576   0
  -1   7 -23 1.39018 2.72918   0
   1   7 -23-1.20255 2.81447   0
   1  -7  23 7.41143 1.75691   0
  -1  -7  23 6.65238 1.87631   0
   1  -7 -23  3.0618 2.78888   0
  -1  -7 -23 6.61826 2.28569   0
   1  -7 -23 2.33686 2.23452   0
  -1   7  24-0.55656 3.15384   0
   1   7  24-1.55162 3.33093   0
   1  -7  24-0.62402 1.37453   0
   1   7 -24 1.79617 2.65631   0
  -1   7 -24 2.28527 2.72377   0
  -1  -7  24 0.96976 1.86363   0
   1  -7  24-1.71184 1.74557   0
   1  -7 -24-1.73714 2.65631   0
  -1  -7 -24-0.78424 2.72377   0
   1  -7 -24 -1.3408 2.39489   0
  -1  -7 -24 2.40333 2.25154   0
   1   7  25-0.90857 3.51759   0
  -1   7  25-2.95911 3.49258   0
   1  -7  25-0.66684 1.65877   0
   1   7 -25 0.08336 2.87575   0
  -1   7 -25-3.13415 2.94244   0
   1  -7 -25  1.5504 2.35895   0
  -1  -7 -25-3.77599 2.30894   0
   1  -7  25-0.65017 1.85882   0
  -1  -7  25 -0.7502 1.95051   0
  -1  -7 -25-1.75046 2.83407   0
   1  -7 -25 2.87575 2.68403   0
   1   7 -26 1.01318 2.84185   0
  -1   7 -26 1.55684 2.98188   0
   1  -7 -26 2.89127 2.47117   0
  -1  -7 -26 3.73147 2.34762   0
  -1   7  26 0.57661 3.53378   0
   1   7  26 0.11532 3.59968   0
  -1  -7  26 1.84514 1.98518   0
   1  -7  26 0.50247 1.88633   0
   1  -7 -26 5.89787 2.88304   0
  -1  -7 -26 1.40857 2.85009   0
   1  -7  27 0.97652 1.96117   0
  -1   7 -27 1.66821  3.0272   0
   1   7 -27  4.3048 3.01906   0
  -1  -7 -27 7.44593 2.43315   0
   1  -7 -27 1.67635  2.5959   0
   1   7  27 4.89071 3.61311   0
  -1   7  27 4.32922 3.68634   0
  -1  -7  27 1.33457 2.08323   0
  -1  -7 -27 5.87537 2.88886   0
   1  -7 -27 5.91605 2.83189   0
   1  -7  28  3.7936 2.04951   0
  -1   7 -28 4.66163 3.07828   0
   1   7 -28 0.87606 3.03006   0
  -1  -7 -28-0.28131 2.57193   0
   1  -7 -28 5.66629 2.67642   0
   1   7  28 5.05546 3.93827   0
  -1   7  28  2.2424 3.93827   0
  -1  -7  28 6.22087 2.17007   0
   1  -7 -28 1.71194 2.90146   0
  -1  -7 -28 5.18405 2.82109   0
  -1  -7  29 7.26186 2.27776   0
   1  -7  29 5.34124 2.09523   0
  -1   7  29  5.5714 3.96029   0
   1   7  29  10.865 3.97617   0
  -1   7 -29 7.47615 3.19046   0
   1   7 -29 6.78567 3.24601   0
   1  -7 -29 3.27776 2.76982   0
  -1  -7 -29 13.7618 2.73014   0
  -1  -7 -29 7.15869 2.95236   0
   1  -7 -29 10.4761 2.92062   0
   1  -7 -30 5.33585  2.9069   0
   1  -7 -30-3.13413 2.81288   0
  -1  -7  30 4.93625 2.28008   0
   1  -7  30  0.3996  2.1077   0
  -1   7  30 0.11753 4.15272   0
   1   7  30 1.07344 4.18406   0
  -1   7 -30-0.78353 3.25166   0
   1   7 -30  1.4417 3.24382   0
  -1  -7 -30 -1.8648 2.65617   0
  -1  -7 -30-4.11354 2.85205   0
  -1   7  31 6.40377 4.40066   0
   1   7  31 9.87635 4.43933   0
   1  -7 -31 1.97991 2.91573   0
  -1  -7 -31  6.7286 2.79972   0
  -1  -7 -31 9.58245 2.90026   0
   1  -7  31  8.9328 2.24287   0
  -1  -7  31  7.8887 2.42848   0
   1   7 -31 9.76807  3.3411   0
  -1   7 -31 9.37363 3.46484   0
   1  -7 -31   6.775 2.92346   0
   1  -7 -32 3.91559 2.88517   0
  -1  -7 -32-1.96924 2.93097   0
   1   7 -32-2.66382 3.52632   0
  -1   7 -32-0.45033 3.35077   0
  -1  -7 -32 2.76305 2.80121   0
  -1   7  32 1.80896 4.51857   0
   1   7  32-1.92345 4.51857   0
  -1  -7 -33 75.0948 5.00079   0
   1   7 -33 75.5768 5.64096   0
  -1   7 -33 73.6488 5.54305   0
   1  -7 -33 73.6337 4.99326   0
  -1   7 -34 4.75507 3.73719   0
   1   7 -34 3.92293 3.74462   0
  -1  -7 -34 2.84561 2.97192   0
   1  -7 -34 4.30928 3.03136   0
  -1   7 -35 26.8667 3.99409   0
   1  -7 -35 21.7513 3.42246   0
  -1  -7 -35  19.626 3.33452   0
   1  -7 -36 2.59481 2.85502   0
  -1  -7 -36 2.58758 2.97789   0
   1  -8   0-1.17419 1.21333   0
   1  -8   0-0.08806 1.13505   0
  -1  -8   0-0.57731 1.22312   0
   1   8   0-0.90021 1.35032   0
  -1   8   0-0.52839  1.4286   0
  -1  -8   1 16.9718 1.37927   0
   1  -8   1 14.9274   1.526   0
   1  -8  -1 17.6076 1.51621   0
  -1  -8  -1 18.3706 1.71185   0
  -1  -8   1 19.2901 1.54556   0
  -1  -8  -1 19.1532  1.4673   0
   1  -8   1 14.9176 1.60425   0
   1  -8  -1 15.3871 1.71185   0
   1   8   1 9.44943 1.77055   0
   1   8  -1 14.6535 1.60425   0
  -1   8  -1 15.6317 1.65316   0
  -1   8  -2  19.361 1.72988   0
  -1  -8  -2 19.2144 1.71034   0
   1  -8   2 15.7058 1.53441   0
  -1  -8  -2  19.449 1.42691   0
  -1   8  -2 16.4192 1.49532   0
   1  -8   2 18.5009 1.62237   0
  -1  -8   2 16.8102 1.59305   0
   1  -8  -2 16.3703 1.72988   0
   1   8  -2 16.8492 1.70056   0
  -1  -8   2 18.6573 1.39759   0
  -1   8  -3 4.18657 1.37601   0
   1   8  -3 4.29392  1.4736   0
   1  -8  -3 5.12343 1.40528   0
  -1  -8  -3 4.44031 1.29794   0
  -1  -8   3 4.20609 0.98565   0
   1  -8   3  3.6108 1.15155   0
  -1  -8  -3 4.49886   1.093   0
  -1  -8   3 4.81114 1.33697   0
   1   8  -3 4.26465 1.01493   0
  -1   8  -3 3.23996 1.12228   0
   1  -8   3 4.11826 1.40528   0
  -1   8  -4 338.511 16.7118   0
   1   8  -4  348.60 16.6631   0
  -1  -8   4 349.448 16.6631   0
   1  -8   4 363.832 16.7313   0
  -1  -8   4 351.911 16.7994   0
  -1  -8  -4 358.738 16.7994   0
  -1   8  -4 341.803 16.8384   0
   1  -8  -4 345.124 16.7994   0
   1   8  -4 354.327 16.8189   0
   1   8   4 346.097 16.8579   0
  -1   8   4 349.905 16.8676   0
  -1  -8   5 83.2799 4.31261   0
   1  -8  -5 79.8804 4.22519   0
   1   8   5 72.0613 4.35146   0
  -1   8   5 80.5408 4.35146   0
  -1   8  -5 79.9775 4.12806   0
   1   8  -5 80.2203 4.03093   0
   1  -8   5 80.2203 4.14748   0
   1   8  -5 82.5806 4.31261   0
  -1   8   5 72.7704 4.20576   0
  -1   8  -5 78.8411 4.31261   0
  -1  -8  -5 81.4442 4.20576   0
  -1  -8  -6 325.049 15.2296   0
  -1   8  -6 310.914 15.1908   0
   1   8  -6 311.824 15.1327   0
   1   8   6 303.691 15.3457   0
  -1   8   6 307.525 15.3457   0
  -1   8   6 320.237 15.2489   0
   1   8  -6 320.789 15.2877   0
   1  -8  -6  326.85 15.2392   0
   1   8   6  315.29 15.2199   0
   1   8  -6 324.245 15.3361   0
  -1   8  -6 318.543 15.3457   0
   1   8  -7 71.7126 3.82917   0
  -1   8  -7 76.3616 3.90633   0
   1   8   7 72.5421 4.20534   0
  -1   8   7 70.9506 4.18605   0
  -1   8  -7 74.1239 4.12817   0
   1   8  -7 72.5999 4.10888   0
   1   8  -7 76.5352 4.04137   0
  -1   8   7 73.1883 3.92562   0
  -1  -8  -7 73.0147 3.92562   0
  -1  -8   7 72.8796 4.02208   0
   1  -8  -7  70.912 3.93527   0
   1  -8   7 71.6258 4.00279   0
   1   8   7 68.0859  3.8774   0
  -1   8  -8 1343.84  63.402   0
  -1  -8   8 1340.09 63.3156   0
   1  -8   8 1368.92 63.3252   0
   1   8   8 1302.64 63.2483   0
  -1   8  -8 1372.96 63.3059   0
   1   8  -8 1301.47 63.2483   0
   1   8   8 1302.04 63.4116   0
  -1   8   8 1280.89  63.402   0
   1   8  -8 1380.30 63.3156   0
  -1   8   8 1344.70 63.2579   0
   1   8  -8 1380.83  63.402   0
  -1  -8  -8 1346.42 63.2483   0
   1  -8  -8 1346.11 63.2579   0
  -1  -8   9 30.9824 2.32225   0
   1   8   9 30.2083 2.14067   0
   1  -8   9 29.9216 2.32225   0
   1  -8   9 31.5749 1.61506   0
   1  -8  -9 26.8827 2.14067   0
   1   8  -9 30.5715 2.22668   0
  -1   8  -9 28.8895 2.27447   0
  -1  -8  -9 29.2909 2.10245   0
  -1   8   9 32.5115 2.70451   0
   1   8   9 31.2118 2.67584   0
  -1   8  -9 29.6158 2.56116   0
   1   8  -9 26.9113 2.43693   0
  -1   8   9 26.9591 2.15023   0
   1   8  -9 31.9381 2.30314   0
  -1   8  10 4.43876 1.43523   0
  -1   8 -10 5.53181 1.92948   0
   1  -8  10 3.83045 1.59681   0
   1   8  10 3.97302  1.3782   0
  -1   8 -10 4.60034 1.65384   0
  -1  -8 -10 3.68788 1.43523   0
  -1  -8 -10 3.69738  1.7774   0
  -1  -8  10 4.16312  1.5778   0
   1  -8 -10 3.12709  1.3782   0
  -1   8  10 4.65737 1.99602   0
   1   8  10 6.06409 2.06255   0
   1   8 -10 4.99004 1.90097   0
   1   8 -11 54.2623 3.65654   0
   1   8  11 54.1584 3.75102   0
  -1   8  11 52.2403 3.80771   0
  -1  -8 -11 54.4891 3.49592   0
   1  -8 -11 64.2493 3.43923   0
  -1  -8 -11 62.4163 3.46757   0
   1   8  11 56.0008 3.20302   0
   1  -8  11 54.6591 3.42033   0
  -1   8  11 54.9709 3.21246   0
  -1   8 -11 58.1739  3.6093   0
  -1  -8  11 57.9944 3.33529   0
   1  -8 -11  56.889 3.19357   0
   1   8 -12 73.9552 3.43585   0
   1  -8  12 64.9525 3.02279   0
   1   8  12 74.4527 2.81627   0
  -1  -8 -12 79.4188 3.10728   0
  -1   8 -12 69.6369  3.3232   0
  -1   8  12 79.0902 3.65176   0
   1   8  12 72.3405 3.58605   0
   1  -8 -12 70.6696 2.78811   0
  -1  -8  12  72.932 2.98524   0
  -1  -8  13 39.1171 2.20943   0
   1  -8 -13 32.6846 1.99501   0
   1   8  13 40.4502 2.06959   0
   1  -8  13 39.6112 2.29333   0
   1   8 -13 40.2545 2.75013   0
  -1   8 -13 35.0059 2.79674   0
   1   8  13 35.4068  2.9459   0
  -1   8  13  39.173 2.99252   0
  -1   8 -14 2.13754 1.97098   0
   1   8 -14 0.49968 2.09127   0
  -1  -8  14 2.96109 1.61009   0
   1  -8 -14 0.96235  1.7674   0
  -1   8  14 0.75878 2.28559   0
   1   8  14 6.20904 2.36887   0
   1   8  14 0.83281 1.33249   0
   1  -8  14 0.52745 1.63785   0
   1   8 -15 40.0459 3.27748   0
  -1   8 -15 41.8086 3.11223   0
   1   8  15 40.6426 3.45191   0
  -1   8  15   34.51 3.41519   0
  -1  -8  15 41.5882 2.67156   0
   1   8  15 36.2543 2.45123   0
   1  -8  15 38.7055  2.6991   0
  -1   8 -16 21.5318 2.60385   0
   1   8 -16 22.3694 2.69489   0
   1   8  16 22.6061 3.06817   0
  -1   8  16 27.5225 3.08638   0
   1  -8 -16 11.2439 4.41561   0
  -1  -8 -16  8.5763 4.10607   0
   1  -8  16 21.7958 2.06669   0
   1   8  16 20.7306 1.76625   0
  -1  -8  16 22.0963 1.99385   0
   1  -8  17  9.2866 1.29056   0
  -1   8 -17 11.4887 2.50892   0
   1   8 -17 9.12415 2.35549   0
   1   8  17 10.1169 1.45301   0
   1   8  17 8.45631 2.81576   0
  -1   8  17 9.61149 2.77966   0
  -1  -8  17 12.3009  1.7418   0
   1  -8  17 8.56461 1.78693   0
   1  -8 -17 14.2864  2.1028   0
   1   8 -18 17.0711 2.62014   0
  -1   8 -18 16.5972 2.69168   0
  -1  -8 -18 15.4615 2.30715   0
   1  -8 -18 16.5793 2.33398   0
   1  -8  18 16.3289  1.8958   0
  -1  -8  18 16.4362 1.80637   0
  -1  -8  18 14.0843 1.62752   0
   1  -8  18 16.6598 1.52916   0
   1  -8  19 2.47118 1.31088   0
  -1  -8  19  1.3463 1.37288   0
  -1   8 -19 3.85291 2.28518   0
   1   8 -19 0.81487 2.35603   0
  -1  -8  19-1.62974 1.54116   0
   1   8  19 1.33745 2.76347   0
  -1   8  19 2.29403 2.69261   0
   1  -8  19-0.54915 1.69174   0
  -1  -8 -19 1.65631 2.01946   0
   1  -8 -19 0.81487 2.21432   0
  -1  -8  20-0.43848 1.54344   0
   1  -8  20 2.03454 1.35928   0
  -1   8 -20 2.71856  2.4204   0
   1   8 -20 -0.9208 2.63087   0
  -1  -8  20 1.11373 1.54344   0
   1   8  20-1.77145 2.77118   0
  -1   8  20  0.6928 2.63964   0
   1  -8  20 0.59633 1.64868   0
  -1  -8 -20 1.06989 2.14854   0
   1  -8 -20  1.2979 2.22747   0
   1  -8  21  11.327 1.76197   0
  -1  -8  21 8.54079 1.73593   0
   1  -8  21 9.20045 1.59706   0
   1   8 -21 13.2712 2.89901   0
  -1   8 -21 13.6705 2.81221   0
  -1  -8  21 10.1639 1.67518   0
   1   8  21  5.2078 2.90769   0
  -1   8  21 6.04973 2.70806   0
   1  -8 -21 9.99897 2.89901   0
   1  -8 -21 9.86878 2.31747   0
  -1  -8 -21 14.7034 2.35219   0
   1  -8  22  58.234 3.32349   0
  -1  -8  22 58.8008 3.33208   0
   1   8 -22 65.0614 4.38838   0
  -1   8 -22 59.0327 4.31968   0
  -1  -8  22 57.2121 3.36643   0
  -1   8  22 32.1013 4.17368   0
   1   8  22 32.9257  4.3025   0
   1  -8 -22 55.5804 4.38838   0
   1  -8  22 58.8524 3.28055   0
  -1  -8 -22 63.4554 3.78723   0
   1  -8 -22 58.0881 3.77864   0
   1  -8 -23 11.0511 2.48883   0
  -1  -8  23 8.65568 1.86874   0
   1   8 -23 5.59774 2.89655   0
  -1   8 -23 6.73597 2.95601   0
   1  -8 -23 12.5546 2.98149   0
   1   8  23 2.74365 3.17686   0
  -1   8  23 6.17535  3.1174   0
   1  -8  23 8.37537 1.68187   0
   1  -8  23 10.9661 1.79229   0
  -1  -8 -23 5.89504 2.36141   0
   1   8  24 15.3623  3.5445   0
  -1   8  24 16.3366  3.4941   0
   1  -8  24 17.9661 1.86464   0
  -1   8 -24 20.0407 3.28412   0
   1   8 -24 18.6044 3.33452   0
   1  -8  24 24.7863 2.11662   0
  -1  -8  24 24.3831 2.20061   0
   1  -8 -24 26.1386 3.20853   0
   1  -8 -24 21.9977 2.78016   0
  -1  -8 -24 22.5773 2.70457   0
  -1   8  25-0.58121 3.32121   0
   1   8  25 2.43279 3.36272   0
   1  -8  25 3.53709 1.48624   0
   1   8 -25 0.08303 3.08042   0
  -1   8 -25 0.66424 2.98909   0
  -1  -8 -25 2.88945  2.4826   0
   1  -8 -25-0.34042  2.4577   0
  -1  -8  25 5.35545 1.97612   0
   1  -8  25 4.74103 1.79345   0
  -1  -8 -25 2.28333 2.91436   0
   1  -8 -25 4.81575 3.06382   0
  -1   8 -26 3.11811 3.22478   0
   1   8 -26 2.71604 3.16734   0
   1   8  26 0.70568 3.71712   0
  -1   8  26-0.23796   3.553   0
   1  -8 -26 0.42669 2.52731   0
  -1  -8 -26 2.44526 2.46167   0
  -1  -8  26 2.13344 2.02677   0
   1  -8  26 2.77348 1.86266   0
  -1  -8 -26 5.49772 3.13452   0
   1  -8 -26-0.06564 2.98682   0
   1   8 -27 3.38866 3.24274   0
  -1   8 -27 -3.4373 3.30759   0
  -1  -8 -27 2.02671 2.50502   0
   1  -8 -27-1.79972  2.6104   0
  -1   8  27 0.72151 3.69672   0
   1   8  27 3.59133 3.65619   0
   1  -8  27 3.82643 1.94564   0
  -1  -8  27 3.92371 2.02671   0
   1  -8 -27 3.91561 2.94279   0
  -1  -8 -27 1.71865 3.05628   0
   1  -8  28-3.05083 2.00987   0
   1   8 -28-1.80968 3.25102   0
  -1   8 -28 0.44041  3.1229   0
   1  -8 -28 0.95288 2.64245   0
  -1  -8 -28-2.06592 2.45828   0
   1   8  28 2.17802 3.73146   0
  -1   8  28 4.01172 3.67541   0
  -1  -8  28-2.00987 2.16201   0
  -1  -8 -28 0.50447 2.92271   0
   1  -8 -28-3.30707 2.84264   0
   1  -8  29 1.64476 2.06386   0
  -1   8 -29-1.94525 3.10765   0
   1   8 -29 0.54562 3.32116   0
  -1  -8 -29  1.6843 2.54622   0
   1  -8 -29 4.17517 2.68855   0
  -1   8  29 0.12652 4.00911   0
   1   8  29-3.45558 3.96957   0
  -1  -8  29 2.61739 2.12712   0
   1  -8 -29 3.69281 2.87043   0
  -1  -8 -29-2.79926  2.9495   0
  -1   8  30-0.87441  4.0832   0
   1   8  30 2.97457 4.05978   0
   1  -8  30 -0.5387 2.06112   0
  -1  -8  30 0.80415 2.18603   0
   1   8 -30-4.98884 3.31809   0
  -1   8 -30 2.97457 3.26344   0
  -1  -8 -30 0.49967 2.70131   0
   1  -8 -30  0.2186 2.84965   0
   1  -8 -30 5.55877 2.94334   0
  -1  -8 -30 1.54584 2.99799   0
   1  -8 -31 4.21565 2.95943   0
   1  -8  31-3.68388 2.16563   0
  -1  -8  31 2.20416 2.25811   0
  -1   8  31 0.63196 4.29272   0
   1   8  31 7.33693 4.30043   0
  -1   8 -31 -3.3756 3.29854   0
   1   8 -31 3.16752 3.32166   0
   1  -8 -31 4.62411  2.8053   0
  -1  -8 -31 1.10208 2.63575   0
  -1  -8 -31-2.36601 2.99026   0
   1  -8 -32 3.57502 2.87523   0
  -1  -8 -32  5.8113  2.8448   0
   1  -8 -32 2.65464 2.98172   0
  -1   8 -32 12.2539 3.63587   0
   1   8 -32 5.55269 3.37725   0
  -1  -8 -32 6.82296 3.04257   0
  -1  -8 -33-2.97977 3.10736   0
  -1  -8 -33 0.33025  2.8897   0
  -1   8 -33 4.25574  3.5502   0
   1   8 -33-1.14087 3.61025   0
   1  -8 -33-6.25976 3.12988   0
  -1   8 -34 25.0881 4.05794   0
  -1  -8 -34 18.2459 3.47295   0
   1  -8 -34 21.3264 3.49516   0
   1   8 -34   22.80  4.1468   0
   1  -8 -35-2.95107 3.02411   0
  -1  -8 -35 3.10446 3.08985   0
  -1  -8 -36 2.86747 3.00436   0
   1  -8 -36-3.96978  3.0764   0
   1  -9   0 0.98277 1.43037   0
  -1  -9   0  0.1265 1.22603   0
   1  -9   0-0.13623 1.55687   0
  -1  -9   0-0.31137 1.41091   0
   1   9   0-2.67587 1.82932   0
  -1   9   0-0.40868 1.92663   0
   1  -9   1 9558.80 439.297   0
  -1  -9   1 9229.63 439.239   0
  -1  -9  -1 9361.88 439.365   0
  -1  -9  -1 9414.83 439.297   0
   1  -9  -1 9370.10 439.317   0
   1  -9   1 9337.41 439.336   0
  -1  -9   1 9502.27 439.326   0
   1   9  -1 9083.29 439.356   0
   1  -9  -1 9262.62 439.356   0
  -1   9  -1 9209.47 439.365   0
  -1   9  -2 12.8291 1.92436   0
  -1  -9  -2 11.4295 1.74942   0
  -1   9  -2 14.3841 1.57448   0
   1  -9  -2 15.7253 1.56476   0
  -1  -9  -2 12.1876 1.51616   0
   1  -9   2 13.8301 1.56476   0
   1  -9   2 14.3841 1.68139   0
  -1  -9   2 15.2977 1.62307   0
   1   9  -2 14.2578 1.90492   0
   1  -9  -2 14.2967 1.80773   0
  -1  -9   2 14.5493 1.39954   0
  -1   9  -3 398.769 19.0019   0
   1  -9  -3 398.274 18.9728   0
   1   9  -3  383.60 18.9728   0
  -1  -9  -3 385.027 18.9728   0
  -1  -9   3  391.50 18.9534   0
   1   9  -3 386.415 18.8272   0
  -1  -9  -3 389.103 18.8564   0
   1  -9   3 421.944 18.8855   0
  -1  -9   3 403.456 18.8175   0
  -1   9  -3 399.681 18.8855   0
   1  -9   3 382.271 18.9631   0
  -1  -9  -4 0.35834 1.52053   0
  -1   9  -4-0.62952  1.1525   0
   1   9  -4  0.3196 1.01692   0
  -1  -9   4 0.47456 1.40431   0
  -1  -9   4-0.13559 1.00723   0
   1  -9   4 0.30992  1.2203   0
  -1  -9  -4 0.72637 1.10408   0
   1  -9  -4-0.14527  1.5399   0
   1   9  -4 0.40677 1.56896   0
   1  -9   4-0.27118 1.44305   0
  -1   9   5 463.628 21.2606   0
   1   9  -5 458.306 21.2703   0
   1  -9  -5 465.222 21.2703   0
   1   9   5 401.344 21.2027   0
  -1  -9   5 471.655 21.2896   0
  -1  -9  -5 465.048 21.2703   0
  -1   9   5 432.476 21.3282   0
   1   9   5 424.874 21.3186   0
  -1  -9   5 449.718 21.1157   0
   1  -9   5 458.711 21.1833   0
  -1   9  -5 411.834  21.164   0
   1   9  -5 433.288 21.1061   0
  -1   9  -5 452.983 21.3282   0
   1  -9  -6  28.164 2.22423   0
   1   9   6 28.6743 2.20497   0
   1   9   6 28.9824 2.43606   0
  -1   9   6 28.9439 2.47458   0
   1  -9   6 27.9425  2.0798   0
  -1  -9  -6  31.871 2.17609   0
   1   9  -6 32.2273 2.27238   0
  -1   9   6 29.9453 2.23386   0
  -1   9  -6 30.5326 2.36866   0
  -1   9  -6  29.849 2.06054   0
   1   9  -6 30.2053 1.91611   0
   1   9   7  11.348 1.62115   0
   1  -9   7 9.02663  1.6883   0
   1   9   7 10.0722 1.99526   0
  -1   9   7 9.37196 2.03363   0
   1   9  -7 9.65974 1.31418   0
  -1   9  -7   8.288 1.44848   0
   1   9  -7 10.4463 1.77463   0
  -1   9  -7  9.7077 1.69789   0
   1  -9  -7 8.01941   1.554   0
  -1  -9   7 9.40074 1.80341   0
  -1  -9  -7 9.65015 1.61156   0
   1   9  -7 8.19207 1.73626   0
  -1   9   7 9.69811 1.60196   0
   1   9  -8 50.4023 2.94181   0
  -1   9  -8 50.2113 3.05642   0
   1   9   8 52.5609 3.04687   0
   1  -9   8 53.1626 3.21879   0
  -1  -9   8 50.9754 3.18059   0
   1   9  -8 54.2228 3.20924   0
  -1   9   8 47.6802 3.05642   0
   1   9   8 51.0709 3.47668   0
  -1   9   8 49.0078 3.47668   0
   1  -9  -8 48.9314 3.08507   0
  -1  -9  -8 55.1015 3.07552   0
  -1   9  -8 53.8981 3.31431   0
   1   9  -8 48.1768 3.36206   0
  -1   9  -9 12.9839 2.17666   0
  -1   9  -9 17.4893 1.77744   0
   1   9  -9 15.4172 1.65388   0
   1   9  -9 13.3831 2.13864   0
  -1  -9  -9 12.5086 1.77744   0
  -1   9   9 12.0239 2.20517   0
   1   9   9 13.1265 2.27171   0
   1   9  -9 16.3962 1.96754   0
  -1   9   9 13.6207 1.75843   0
  -1  -9   9 13.2595 1.92002   0
   1  -9  -9 14.3241 1.73942   0
   1  -9   9 14.2861 1.94853   0
   1   9   9  15.113 1.76794   0
   1  -9  10 123.422 5.66293   0
  -1   9  10  116.52 6.05054   0
   1   9 -10 134.133 6.15454   0
  -1   9 -10 114.346 6.33416   0
  -1   9 -10 107.615 6.15454   0
   1   9 -10 109.439  6.0789   0
   1   9 -10 112.162 6.27744   0
  -1  -9 -10 120.973 6.19235   0
  -1  -9 -10  115.65    6.06   0
   1   9  10  108.21 6.36252   0
  -1   9  10  111.16 6.37198   0
  -1  -9  10 116.634 6.12617   0
   1  -9 -10 117.986 6.01273   0
   1   9  10 118.118 6.03163   0
   1  -9  10 113.523 6.15454   0
   1   9 -11-2.13341 1.99244   0
  -1   9  11 3.23301 2.30258   0
   1   9  11 3.10143  2.2086   0
  -1   9 -11  4.9341 2.04883   0
  -1  -9 -11-3.12963 1.38155   0
   1   9 -11  3.8251 2.11461   0
  -1   9 -11 0.69547 1.93605   0
   1   9  11 2.16161 1.56951   0
   1  -9  11 2.86648 1.76688   0
  -1   9  11  2.1804 1.58831   0
   1  -9 -11 1.92665 1.53192   0
  -1  -9  11 1.61651 1.71989   0
  -1  -9 -11 1.38155 1.60711   0
  -1  -9  12 58.5599 3.51116   0
   1  -9 -12 54.8993  3.3244   0
   1   9 -12 54.1242 3.81932   0
  -1   9 -12 59.3816 3.80065   0
   1  -9  12 60.1287 3.55785   0
   1   9  12 62.5659 3.36175   0
  -1   9  12 56.4588 3.96874   0
   1   9  12 56.0292 4.05278   0
  -1  -9 -12 59.4563 3.70727   0
  -1   9 -12 55.8611 3.82866   0
  -1   9  13 25.1324 2.82855   0
   1   9  13 28.2113 2.94912   0
  -1   9 -13  22.443 2.52251   0
   1   9 -13 22.6655 2.58743   0
   1  -9  13 21.5341 2.15156   0
  -1  -9  13 21.0519 2.19793   0
   1   9  13 21.5248  1.9568   0
   1  -9 -13 22.6933 1.91043   0
  -1  -9  14 4.43718 1.70307   0
   1   9 -14 3.17599 2.22779   0
  -1   9 -14 3.94927 2.27382   0
   1   9  14 3.53501 1.47292   0
   1  -9  14 2.58682 1.83195   0
   1  -9 -14 2.35667 1.51895   0
  -1   9  14 4.17021  2.5592   0
   1   9  14   4.161 2.47635   0
   1   9  15 105.277 5.46206   0
   1   9 -15 109.607  6.0923   0
   1   9  15 105.716 6.22931   0
  -1   9  15 105.332 6.24758   0
   1  -9 -15   95.65  5.5808   0
   1  -9  15 102.208 5.61734   0
   1  -9 -15 123.015 6.12884   0
  -1  -9 -15 111.141  6.1197   0
  -1  -9  15  106.94 5.61734   0
  -1   9 -15 113.571  6.0649   0
   1   9 -16 2.10159 2.30088   0
  -1   9 -16 0.40764 2.52734   0
  -1  -9 -16  -2.165 3.26109   0
   1  -9 -16 2.24653 3.21579   0
  -1  -9  16 0.36234 1.72113   0
   1  -9  16 0.42575  1.7483   0
   1   9  16 0.13588 1.43125   0
   1  -9 -16 0.13588 2.04724   0
  -1   9  16 0.96927 2.62699   0
   1   9  16-1.76642 2.59981   0
  -1  -9 -17 11.1892 2.22706   0
   1   9  17 10.3002 1.58049   0
   1  -9 -17 10.1116 2.26298   0
  -1  -9  17 8.53108 1.83194   0
   1  -9  17 11.4047  1.9397   0
   1   9 -17 10.1565   2.703   0
  -1   9 -17 11.7729  2.5683   0
   1   9  17 9.17764 2.69402   0
  -1   9  17 12.3386 2.80178   0
   1  -9 -17 7.31876 4.02308   0
  -1  -9 -17  4.3284 4.08594   0
   1  -9  18 10.8653 1.93991   0
  -1  -9  18 10.1445 1.81533   0
  -1   9  18  7.9732 2.83867   0
   1   9  18 6.15787 2.87427   0
   1   9 -18 7.87531 2.68739   0
  -1   9 -18 11.5949  2.6251   0
   1  -9 -18  7.9732 2.20687   0
  -1  -9 -18  10.803 2.32255   0
  -1  -9  19  55.249 3.19083   0
   1  -9  19 53.5742 3.27897   0
  -1   9  19 41.3486 4.14279   0
   1   9  19 46.6637 4.21331   0
   1   9 -19 60.8197  4.0282   0
  -1   9 -19 51.4411 3.86954   0
  -1  -9  19 47.0163 2.94403   0
   1  -9  19 47.5539 2.85588   0
  -1  -9 -19 53.4508 3.55222   0
   1  -9 -19 56.5359 3.55222   0
   1   9  20 14.4881 3.11582   0
  -1   9  20 11.6429 3.11582   0
   1  -9  20 17.3334 2.08594   0
  -1  -9  20 15.4307 1.95502   0
  -1   9 -20 15.9195 2.90635   0
   1   9 -20 15.7362 3.00236   0
   1  -9 -20 19.4892 2.53106   0
  -1  -9 -20 17.1152 2.39141   0
   1  -9  20 15.7187 1.64955   0
  -1  -9  20 15.0118 1.70192   0
   1  -9  21 103.521 5.79674   0
  -1  -9  21 108.695 5.85721   0
  -1   9 -21 126.517 6.81613   0
   1   9 -21 139.605 6.93708   0
   1   9  21 89.8192 6.84205   0
  -1   9  21 89.2317 6.81613   0
   1  -9  21 129.887 6.04727   0
  -1  -9  21 124.565 5.96951   0
   1  -9 -21 133.791 6.74702   0
   1  -9 -21 119.019 6.33235   0
  -1  -9 -21 121.844 6.24596   0
  -1  -9  22 25.4137 2.20543   0
   1  -9  22 30.1238  2.1285   0
   1   9 -22 26.5165 3.31669   0
  -1   9 -22  32.996 3.40218   0
   1   9  22  17.216 3.44492   0
  -1   9  22 17.0622 3.29105   0
   1  -9 -22 23.5246 3.39363   0
  -1  -9  22 32.0129  2.3422   0
   1  -9  22 28.6193  2.3593   0
   1  -9 -22  26.619 2.88929   0
  -1  -9 -22 31.6454 2.87219   0
  -1  -9 -23 99.0587 5.42857   0
   1  -9  23 93.3342 4.93814   0
   1  -9 -23 94.2643  5.4032   0
   1   9 -23  107.43  6.1304   0
  -1  -9  23  91.474 4.96351   0
  -1   9  23  52.138 5.83444   0
   1   9  23 61.7606  5.9951   0
  -1   9 -23 107.988 6.02047   0
  -1  -9  23 98.2132 5.12416   0
   1  -9 -23 108.918 5.95283   0
   1  -9  23 106.102 5.04806   0
   1  -9  24  1.4215 1.64727   0
  -1   9  24 0.71075  3.0186   0
   1   9  24 1.53021 3.11895   0
   1   9 -24-2.52526 2.96007   0
  -1   9 -24-0.75256 3.00188   0
   1  -9 -24 -3.4785 3.02697   0
  -1  -9  24 1.40478 1.78942   0
   1  -9 -24-2.75939 2.50853   0
  -1  -9 -24-0.04181 2.33294   0
   1  -9  24 0.02509 1.68072   0
  -1  -9 -25 54.5429 3.96796   0
   1  -9 -25 50.6659 4.05889   0
   1  -9  25 41.4404 2.76931   0
  -1   9 -25 45.6398 3.99276   0
   1   9 -25 43.6889 4.09196   0
   1  -9  25 46.6814 2.87677   0
  -1  -9  25 46.0531 2.97597   0
  -1  -9 -25 43.0854 3.30663   0
   1   9  25 25.6925 4.11676   0
  -1   9  25  25.676 4.05063   0
   1  -9 -25 41.2172 3.40583   0
   1  -9  26 5.54742 1.78923   0
   1  -9 -26 3.74185 2.62256   0
  -1  -9 -26 0.33497 2.52452   0
   1   9  26 1.09478  3.4559   0
  -1   9  26-0.85785 3.38237   0
  -1   9 -26 0.35131 3.32518   0
   1   9 -26 1.88727 3.34152   0
  -1  -9  26 2.99838 2.02615   0
   1  -9  26 1.00491 1.82191   0
  -1  -9 -26-1.53596  3.1291   0
   1  -9 -26-1.65851  3.2108   0
   1  -9 -27 176.646 8.79074   0
  -1  -9 -27 178.495 8.83918   0
   1  -9 -27 155.311 8.34676   0
  -1  -9 -27 159.283 8.34676   0
  -1   9  27 111.858 9.10556   0
   1   9  27 118.582 9.17821   0
  -1   9 -27 181.102 9.12171   0
   1  -9  27  158.12 8.06423   0
  -1  -9  27  170.39 8.14496   0
   1   9 -27 181.611 9.20243   0
   1  -9  28 21.8087 2.36028   0
   1   9 -28 27.5419 3.83546   0
  -1   9 -28 29.0729 3.58029   0
   1  -9 -28 23.7862 2.98225   0
  -1  -9 -28 20.9236 2.87061   0
  -1   9  28 18.4995 4.19428   0
   1   9  28 16.1233  4.2501   0
  -1  -9  28 23.9856 2.44002   0
  -1  -9 -28 20.6126 3.40486   0
   1  -9 -28 24.5517 3.59624   0
   1  -9  29 10.4974 2.11838   0
  -1   9 -29 7.76477 3.24451   0
   1   9 -29 13.8679 3.51226   0
   1  -9 -29 5.07939 2.66176   0
  -1  -9 -29 10.1273 2.62238   0
   1   9  29 5.43376 4.08714   0
  -1   9  29 6.36302 3.97689   0
  -1  -9  29  8.4814 2.25226   0
  -1  -9 -29 6.29214 3.09488   0
   1  -9 -29 9.82802 3.21301   0
   1  -9  30 13.0555 2.22387   0
   1   9 -30 15.0461 3.65462   0
  -1   9 -30 10.3573 3.41357   0
   1  -9 -30 12.5734  3.2425   0
  -1  -9 -30 12.0136 3.22695   0
   1   9  30 10.4273  4.2378   0
  -1   9  30 9.15209 4.14449   0
  -1  -9  30 10.5828 2.36384   0
  -1  -9 -30 17.8998 2.83038   0
   1  -9 -30 11.8814 2.93147   0
  -1   9 -31 3.35457 3.36992   0
  -1  -9  31 0.20726 2.25685   0
   1   9  31 0.52199 4.20664   0
  -1   9  31 10.2019 4.24502   0
   1   9 -31    5.55  3.5388   0
  -1  -9 -31 3.55415 2.67137   0
   1  -9 -31-1.76556  2.8249   0
  -1  -9 -31  5.2583 3.09357   0
   1  -9 -31  10.532 3.13963   0
   1   9 -32-0.38642 3.47779   0
   1  -9 -32 6.03119 2.84133   0
  -1  -9 -32 3.25048 2.77314   0
  -1  -9 -32 5.82662  3.1444   0
  -1   9 -32 0.65919 3.40202   0
   1  -9 -32-0.87134 3.08379   0
   1  -9 -33 62.0511 4.15718   0
  -1  -9 -33 45.9458 3.99268   0
  -1  -9 -33 49.4674 4.35905   0
   1   9 -33 59.5613 4.91982   0
  -1   9 -33 51.3441 4.77029   0
   1  -9 -33  53.991 4.40392   0
  -1  -9 -34 2.55249 2.81807   0
  -1  -9 -34-3.91726 3.10578   0
   1  -9 -34-3.47464 3.14266   0
  -1   9 -34 1.43117 3.65906   0
   1  -9 -35 17.1098 3.31861   0
  -1  -9 -35 16.0036 3.31134   0
  -1  -9 -36-0.68197 3.03655   0
   1  -9 -36-0.62454 3.05091   0
   1 -10   0-2.41759 1.71166   0
  -1 -10   0-2.90111 1.52792   0
   1  10   0 0.03868  1.4699   0
   1 -10   0 0.11604 1.71166   0
  -1 -10   0 1.02506 1.55693   0
   1  10   0-0.67693 1.89539   0
  -1  10   0-2.41759 1.93407   0
  -1 -10  -1  3.2193 1.67249   0
  -1 -10   1-1.05376 1.44047   0
   1 -10   1 -0.4157 1.53714   0
   1 -10  -1-0.58972 1.52747   0
   1 -10  -1-0.46404 1.59515   0
  -1 -10   1-0.06767 1.74983   0
  -1 -10  -1-0.66706 1.53714   0
   1 -10   1-0.49305 1.80783   0
   1  10  -1 -2.5329  1.8175   0
   1 -10  -1 0.07734 1.93351   0
  -1  10  -1-0.20302 1.90451   0
   1 -10   2 88.0428  4.5591   0
  -1 -10   2 83.8024 4.42387   0
  -1 -10  -2 84.1405 4.69433   0
  -1 -10  -2  86.903 4.53978   0
   1 -10  -2 81.3007 4.50114   0
  -1 -10   2 89.7041 4.61705   0
   1 -10   2 88.9314 4.68467   0
   1  10  -2 84.3916 4.66535   0
   1 -10  -2  84.836 4.70399   0
  -1  10  -2 84.2467  4.7233   0
  -1 -10  -3  23.833 2.15085   0
   1  10  -3 25.5305 1.83256   0
  -1 -10   3 25.8102  2.0544   0
  -1  10  -3 25.9163 1.94831   0
   1 -10   3 25.5112  1.9676   0
  -1 -10   3 24.5564 1.79398   0
  -1 -10  -3 25.2026 1.88079   0
   1 -10  -3 25.4919 1.95795   0
   1 -10   3 24.1706 2.14121   0
   1 -10  -3  21.441 2.21837   0
  -1  10  -3 23.7365 2.30517   0
   1  10  -3  26.659 2.22801   0
   1  10  -4 23.1301 2.02136   0
   1 -10  -4 25.2862 2.12724   0
  -1 -10  -4 19.9248 2.06948   0
  -1 -10   4  21.359 2.06948   0
  -1 -10  -4 23.9001 1.78072   0
   1 -10   4  25.344 1.89622   0
  -1 -10   4  22.206 1.66521   0
  -1  10  -4 18.9622 1.77109   0
   1  10  -4 22.3504 1.70371   0
   1 -10   4 25.3151 2.09836   0
  -1 -10  -5 13.7959 1.82409   0
  -1  10   5 12.9703  2.0449   0
   1  10   5 13.9303 2.07371   0
   1  10  -5 11.4342 1.37287   0
  -1  10  -5 13.7479 1.55528   0
   1 -10   5 0.47042 1.32487   0
  -1 -10   5  15.092 1.76649   0
   1  10   5 13.4023 1.81449   0
   1 -10  -5 13.4887 1.77609   0
   1 -10   5 13.6231 1.50728   0
  -1 -10   5 14.9768 1.34407   0
   1  10  -5 14.1415 1.83369   0
  -1  10   5  12.135 1.81449   0
   1  10  -6 41.7257 2.95717   0
  -1  10   6 42.3861 2.90932   0
  -1 -10  -6 45.8504 2.89018   0
   1  10   6 49.1713 3.19642   0
  -1  10   6 42.6157 3.16771   0
   1 -10   6 44.2331 2.71791   0
  -1 -10   6 56.6264 2.88061   0
  -1  10  -6 40.9027 2.93803   0
   1  10  -6 43.6876 2.60307   0
  -1  10  -6 41.7544  2.6892   0
   1 -10  -6 45.0561 2.89975   0
   1  10   6 46.5491 2.91889   0
   1  10   7 7.57041  1.6018   0
   1 -10   7 5.65397 1.67808   0
   1  10   7 7.78971 2.01178   0
  -1  10   7 6.24511 1.95458   0
   1  10  -7 5.97815 1.73528   0
  -1  10   7 4.71005 1.62087   0
   1  10  -7 6.79811 1.25856   0
  -1  10  -7 6.55975 1.36344   0
  -1 -10  -7 6.10209 1.70668   0
  -1 -10   7 3.93776 1.82109   0
   1 -10  -7 6.46441 1.63994   0
  -1  10  -7 6.74091 1.83063   0
   1  10   8 105.638 5.33554   0
   1 -10   8 100.663 5.44947   0
  -1  10  -8 100.027 5.25959   0
   1  10  -8 101.318 5.18364   0
   1  10   8 103.587 5.57289   0
  -1  10   8 97.8056 5.57289   0
   1  10  -8 107.622 5.43997   0
  -1  10   8 92.8498 5.32605   0
  -1  10  -8 102.742 5.53491   0
   1  10  -8 106.806 5.50643   0
  -1 -10  -8 105.647 5.33554   0
   1 -10  -8 92.9352 5.31655   0
  -1 -10   8 99.1917 5.41149   0
   1 -10   9 46.4948 3.32578   0
   1  10   9 49.1592 3.09902   0
  -1  10   9 51.4835 3.54309   0
   1  10   9 49.0647 3.49585   0
   1  10  -9 50.5953 3.00454   0
  -1  10  -9 53.2408 3.41082   0
   1  10  -9 52.4944 3.39192   0
   1 -10  -9 48.6584 3.13682   0
  -1 -10  -9 48.6679 3.12737   0
  -1 -10   9 54.3746 3.30688   0
   1  10  -9 51.3039 3.29744   0
  -1  10   9 45.6256 3.12737   0
  -1  10  -9  55.773 3.09902   0
   1  10 -10 271.862  13.486   0
  -1  10 -10 266.966 13.5424   0
   1 -10 -10 280.433  13.486   0
  -1 -10  10 281.683   13.58   0
   1  10  10  276.12 13.4766   0
   1 -10  10 281.354 13.6082   0
  -1  10  10 270.011 13.7679   0
   1  10  10 270.368 13.7679   0
  -1  10  10 266.271 13.4954   0
   1  10 -10 301.005 13.5706   0
  -1 -10 -10 283.873 13.4954   0
  -1  10 -10 273.479 13.6833   0
   1  10 -10 286.053 13.7679   0
   1  10 -11 75.8746 4.38187   0
  -1  10 -11 70.0445  4.3445   0
  -1  10 -11 66.4381 4.10158   0
   1  10 -11 63.3362 3.97078   0
   1 -10 -11 67.9891 3.92406   0
  -1 -10  11 75.4167 4.10158   0
   1  10  11 74.0153 3.92406   0
   1 -10  11 69.9231 4.15764   0
   1  10  11 69.0448 4.43793   0
  -1  10  11 73.5014 4.46596   0
  -1  10  11 65.5412 3.95209   0
   1 -10  11 69.3998  3.4102   0
  -1 -10 -11 69.5867 3.98946   0
   1 -10  12 70.7981 4.22412   0
   1 -10 -12  67.883 4.03844   0
  -1 -10  12 69.2477 4.19627   0
   1  10  12  70.826 4.03844   0
  -1 -10 -12 74.6045 4.27982   0
   1  10 -12 77.9373 4.54905   0
  -1  10 -12 72.0607 4.48407   0
  -1  10 -12 75.7928 4.30767   0
   1  10 -12 80.2676  4.2334   0
  -1  10  12 67.4559 4.54905   0
   1  10  12 73.4254 4.62332   0
  -1  10  13 103.066 5.91952   0
   1  10  13 117.035 5.98406   0
  -1  10 -13 103.933 5.77199   0
   1 -10  13 103.121 5.46772   0
   1  10 -13 100.438 5.78121   0
   1  10  13 94.8138 5.29253   0
  -1 -10 -13 85.8054 5.64291   0
   1 -10 -13 100.835 5.29253   0
  -1 -10  13 101.665 5.46772   0
  -1  10 -13  105.38 5.63369   0
   1  10 -13  110.00 5.60603   0
   1  10  14 95.3307 5.83975   0
  -1  10  14 97.9668 5.86721   0
   1  10  14 97.4634  5.1441   0
  -1  10 -14 102.022 5.61092   0
   1 -10 -14 99.8798 5.44616   0
   1 -10  14 97.7746 5.32717   0
   1  10 -14 93.1156 5.59261   0
   1 -10 -14 103.111 5.13495   0
  -1 -10  14 92.4108  5.2814   0
  -1  10 -14 97.0789 5.54685   0
   1 -10  15 89.2703 5.02254   0
  -1 -10 -15 96.5453 5.14061   0
   1 -10 -15  86.691 5.11336   0
   1 -10 -15 92.8034 4.87722   0
   1  10 -15 85.0016 5.29501   0
  -1  10 -15 93.8024 5.42216   0
  -1  10  15 89.4066 5.58564   0
   1  10  15 88.6982 5.52206   0
   1  10  15 88.7799 4.79548   0
  -1 -10 -15 86.5911 5.21326   0
   1 -10 -15 96.6725 5.26776   0
  -1 -10  15 89.7608 4.99529   0
   1 -10  16  76.911 4.36892   0
   1 -10 -16 75.1003 4.51305   0
  -1 -10 -16 77.0821 4.50404   0
   1 -10 -16  61.354  4.3509   0
   1  10  16 71.5151 4.10768   0
  -1 -10  16 74.0104 4.29685   0
   1 -10 -16 84.5858 4.88238   0
  -1 -10 -16 78.8477 4.99047   0
   1  10 -16 80.5863 4.87337   0
  -1  10  16 80.1178 5.08055   0
   1  10  16  79.163 5.06254   0
  -1  10 -16 81.8204  4.9094   0
   1  10  17 66.9978 3.76874   0
  -1  10 -17 70.0075 4.60822   0
  -1  10  17 69.8199 4.78684   0
   1  10  17 61.8359 4.76897   0
   1  10 -17 67.4979  4.5725   0
  -1 -10 -17 71.3649 4.20634   0
   1 -10 -17 63.6488 4.21527   0
   1 -10  17 65.3457 3.99201   0
  -1 -10  17 67.2836 3.95628   0
   1 -10 -17 69.6056 5.42984   0
  -1 -10 -17 69.9628 5.42091   0
   1 -10 -18 17.2935 2.51348   0
  -1 -10 -18 12.7179 2.48693   0
  -1 -10 -18 11.4965  4.7172   0
   1 -10 -18 0.58412 4.31894   0
  -1 -10  18 15.4349 2.08867   0
   1 -10  18 12.7975 2.11522   0
   1  10  18 12.8949 3.23921   0
  -1  10  18 12.6648  3.2038   0
   1  10 -18 12.4435 2.88519   0
  -1  10 -18 13.1869 2.63739   0
   1  10 -19 50.1483 3.99784   0
  -1  10  19 44.3182 4.12058   0
   1  10  19 45.1949 4.14688   0
  -1  10 -19 44.6951 3.98031   0
  -1 -10  19 48.9034 3.13865   0
   1 -10  19 45.5806 3.23509   0
  -1 -10 -19 52.3314 3.47181   0
   1 -10 -19 47.5006 3.46304   0
  -1 -10  20 10.1489 1.52798   0
   1 -10  20 8.50805 2.01415   0
  -1 -10 -20 0.59904 2.32669   0
   1 -10 -20 10.6698 2.41351   0
   1  10 -20 15.1235 2.96914   0
  -1  10 -20 6.02509 2.92573   0
  -1 -10  20 11.5206 1.93602   0
   1 -10  20 7.55306 1.39775   0
  -1  10  20 8.69905 2.92573   0
   1  10  20 8.56882  2.9865   0
   1 -10  21  1.5813 1.91646   0
   1  10 -21-2.26022 2.92196   0
  -1  10 -21 2.11413 2.84462   0
  -1 -10 -21  1.5727  2.2946   0
   1 -10 -21 1.12582  2.4407   0
  -1 -10  21  0.1375 1.77896   0
  -1 -10  21 0.33517 1.51255   0
   1 -10  21-1.23754 1.42661   0
  -1  10  21 1.45239 2.85321   0
   1  10  21 0.92815  2.8618   0
   1  10 -22  52.957 4.16716   0
  -1  10  22 32.9206   3.861   0
   1  10  22 41.0933  4.0396   0
  -1 -10  22 53.3312 2.81496   0
   1 -10  22 51.8514 2.72141   0
   1 -10  22 55.2362 3.07009   0
  -1  10 -22 50.4907 4.05661   0
  -1 -10  22 49.6573 2.97654   0
   1 -10 -22 54.5388 4.08212   0
  -1 -10 -22 2.98505 3.45279   0
   1 -10 -22  8.8616 3.49531   0
  -1 -10  23   3.971 1.69104   0
   1 -10  23 7.10068 1.61532   0
   1  10 -23 3.14651 2.85205   0
  -1  10 -23 7.31942 3.07079   0
  -1  10  23 4.79548 2.86046   0
   1  10  23 5.22455 3.08762   0
   1 -10  23 3.47462 1.87613   0
  -1 -10  23 7.74008 1.92661   0
   1 -10 -23 5.47694 3.02873   0
  -1 -10 -23 5.33392 2.45663   0
   1 -10 -23 1.31245 2.54076   0
  -1 -10  24 0.15809 1.70567   0
   1 -10  24 1.73064 1.60583   0
  -1  10 -24-0.25793 3.01197   0
   1  10 -24 1.69735 3.06189   0
   1  10  24  0.5741 2.95373   0
  -1  10  24-5.18359 2.82892   0
   1 -10  24-0.67395 1.76392   0
  -1 -10 -24-1.99689 2.42955   0
   1 -10 -24-1.89704 2.52107   0
   1 -10 -24 0.91524 3.08685   0
  -1 -10  24 4.95062 2.17161   0
   1 -10  25 14.7579 2.00721   0
   1  10  25 7.41188 3.24938   0
  -1  10  25 13.5816 3.18357   0
  -1  10 -25 15.0541 3.32342   0
   1  10 -25 19.8582 3.35632   0
   1 -10  25 14.5194  1.9414   0
  -1 -10 -25 14.8731 2.59128   0
   1 -10 -25 15.3173 2.67354   0
  -1 -10  25 15.3091  2.0648   0
   1 -10 -25 18.2541 3.39745   0
   1 -10  26 20.8633 2.28472   0
   1  10  26 16.5052 3.86206   0
  -1  10  26 11.6187 3.78076   0
   1  10 -26 23.7171 3.94337   0
  -1  10 -26 22.4975 3.83767   0
  -1 -10 -26 28.2622  3.7401   0
   1 -10 -26 33.9943 3.85393   0
  -1 -10 -26  19.725 3.00021   0
   1 -10 -26  21.408 3.22787   0
  -1 -10  26  26.262 2.41481   0
   1 -10  26 23.7415  2.3335   0
   1 -10 -27 8.86967 3.33416   0
  -1 -10 -27 8.88574 3.35023   0
   1 -10  27  10.838 2.20135   0
   1  10 -27 18.0768  3.7198   0
  -1  10  27 3.83228 3.57519   0
   1  10  27 3.07707 3.63946   0
  -1  10 -27 10.4765 3.56715   0
   1 -10 -27 8.66079 2.77177   0
  -1 -10 -27 5.04543  2.6834   0
  -1 -10  27 11.2719 2.17725   0
   1 -10  27 12.5252 1.99246   0
   1 -10 -28-0.76194 3.19062   0
  -1 -10 -28 1.53182 3.16681   0
   1  10 -28 0.85718 3.34142   0
   1  10  28 1.62706  3.5954   0
  -1  10  28 1.75405 3.46841   0
  -1  10 -28 3.60334 3.13506   0
  -1 -10 -28 4.22242 2.60329   0
   1 -10 -28  5.2304  2.6906   0
   1 -10  28 2.84934 1.97628   0
  -1 -10  28 0.92068 2.10327   0
  -1 -10 -29 0.61929  3.2689   0
   1 -10 -29-0.07055 3.22971   0
   1 -10 -29-5.59711 2.68097   0
  -1 -10 -29-0.84662 2.57122   0
   1  10  29 3.16699  3.6295   0
  -1  10  29-4.06849 3.70005   0
   1  10 -29 -1.5443 3.40217   0
  -1  10 -29-1.30913 3.43352   0
  -1 -10  29 1.93626 2.07736   0
   1 -10  29-0.73687 1.95977   0
  -1 -10 -30 6.12309 3.28216   0
   1 -10 -30 6.85848 3.27442   0
  -1  10 -30-5.76701  3.5918   0
   1 -10  30   6.634 2.02039   0
   1 -10 -30 3.24346 2.86415   0
  -1 -10 -30-1.16888  2.6087   0
   1  10  30 6.26243 3.80081   0
  -1  10  30 4.75294 3.80081   0
  -1 -10  30 5.95279 2.18295   0
   1  10 -30 3.01897  3.4215   0
   1 -10 -31 8.20816 3.20225   0
  -1 -10 -31-1.48267 3.17932   0
   1  10  31 0.12992 3.95887   0
  -1  10  31-0.38977 4.00473   0
   1 -10 -31 3.38567 2.75134   0
  -1 -10 -31-0.20635 2.60613   0
   1  10 -31 3.94358 3.54617   0
  -1  10 -31-1.52852 3.46974   0
  -1 -10 -32 1.60688 2.70831   0
   1 -10 -32-5.28836 2.89691   0
  -1 -10 -32-5.41661 3.25148   0
   1 -10 -32 -1.8332 3.18358   0
   1  10 -32-0.79212 3.59096   0
  -1  10 -32 0.38475 3.50043   0
   1 -10 -33-4.80953 3.17905   0
   1 -10 -33-1.79427 2.86636   0
  -1 -10 -33-3.02271 2.82169   0
  -1 -10 -33 -2.1963 3.23117   0
   1  10 -33-1.39968 3.67788   0
  -1  10 -33 1.45924 3.55131   0
   1 -10 -34-2.07166 3.17361   0
  -1 -10 -34 2.08635 3.13687   0
   1 -10 -34-2.83568 2.90179   0
  -1 -10 -34 1.32234 2.82833   0
  -1 -10 -35  0.9857 2.73968   0
   1 -10 -35-2.68169 2.87738   0
   1 -10 -35-1.60177 3.26877   0
  -1 -10 -35-1.79746 3.14555   0
   1 -10 -36 4.59013 3.23168   0
  -1 -10 -36 4.81177 3.17448   0
   1 -10 -37 4.94356 3.08179   0
   1  11   0-1.03734 1.59443   0
   1 -11   0 0.03842 1.49838   0
  -1 -11   0-0.62433 1.31588   0
  -1 -11   0-0.74919 1.55601   0
   1 -11   0-1.14299 1.49838   0
   1  11   0-1.52719  1.7289   0
  -1  11   0-2.58375 1.88258   0
  -1 -11  -1 270.524 13.6448   0
   1 -11  -1 284.975 13.5871   0
   1  11  -1 266.855 13.5775   0
   1 -11  -1 269.486 13.5583   0
  -1 -11   1 285.964 13.5871   0
  -1 -11  -1 283.362 13.5583   0
   1 -11   1 285.666 13.6256   0
   1 -11   1 274.566 13.5487   0
  -1 -11   1 273.683 13.4911   0
  -1  11  -1 291.216 13.7216   0
   1 -11  -1 296.152 13.6736   0
   1  11  -1 282.795 13.7024   0
  -1 -11  -2 3.02208 1.47746   0
   1 -11  -2 2.70548 1.39112   0
  -1 -11  -2 4.26929 1.78447   0
   1 -11   2 1.51584 1.43909   0
   1 -11   2 3.17559 1.67894   0
  -1 -11   2 3.20437 1.51584   0
  -1 -11   2 1.98594 1.31437   0
   1  11  -2 3.05087 1.59259   0
   1 -11  -2 2.57117 1.81325   0
  -1  11  -2  3.1564 1.65975   0
  -1 -11  -3 325.082 15.2994   0
  -1 -11  -3 311.718 15.1557   0
   1 -11  -3 288.974 15.1749   0
  -1 -11   3 322.418 15.1078   0
   1 -11   3 317.236 15.1653   0
  -1  11  -3 317.763 15.1749   0
   1 -11   3 320.445  15.309   0
  -1 -11   3 330.255 15.2515   0
   1 -11  -3 307.636 15.2994   0
  -1  11  -3 317.312 15.3186   0
   1  11  -3 301.745 15.2899   0
   1  11  -4 16.2056 2.10339   0
   1 -11  -4 16.0909 1.98866   0
  -1 -11  -4 16.4638 2.09383   0
   1  11  -4 14.5421  1.5871   0
  -1 -11   4 17.4294 2.01734   0
  -1 -11   4  16.024 1.52974   0
   1 -11   4 16.1196 1.72095   0
  -1  11  -4 15.9953 1.71139   0
  -1 -11  -4 16.4829 1.62534   0
   1 -11   4 19.7623 1.99822   0
  -1 -11  -5 67.6882 3.71913   0
   1  11  -5 69.9387 3.98614   0
  -1  11   5 67.3639   3.948   0
  -1 -11   5 73.6674 3.95754   0
   1  11  -5 66.6487 3.64284   0
  -1  11  -5 65.5234  3.7382   0
   1 -11   5 65.7619 3.77635   0
  -1 -11   5 67.4784 3.66191   0
  -1 -11  -5  69.233 4.00522   0
   1  11   5 71.3215 3.95754   0
   1 -11  -5 71.3882 4.02429   0
   1 -11  -6 45.0791 2.97549   0
   1  11   6  47.912 2.88042   0
  -1  11  -6 30.5059 2.96598   0
  -1  11  -6  40.421 2.65227   0
   1  11  -6 41.0104 2.56671   0
  -1 -11   6 48.3208 2.98499   0
  -1 -11  -6 40.6396 2.93746   0
   1  11   6 42.9877 3.17512   0
  -1  11   6 39.0235  3.1466   0
   1  11  -6 46.3815 3.07055   0
  -1  11   6 43.5201 2.95647   0
   1 -11   6 45.7635 2.70931   0
  -1 -11   6 43.9573 2.57622   0
  -1  11  -7 4.13896 1.44911   0
   1  11  -7 1.54382 1.26916   0
   1 -11   7 3.11606 1.92268   0
   1  11   7 2.90769 1.72378   0
  -1 -11   7 3.07818 1.81849   0
  -1 -11  -7 1.85638 1.78061   0
   1 -11  -7 1.16497 1.72378   0
  -1  11  -7 3.11606 1.88479   0
  -1  11   7 3.29602 2.15946   0
   1  11   7 1.53435 2.08369   0
   1  11  -7 2.78457 1.74272   0
  -1  11   7 1.69537 1.62907   0
   1  11  -8  22.852 1.92398   0
  -1  11  -8 26.2473 2.00886   0
   1 -11   8 25.6248   2.471   0
   1  11   8 25.8228 2.25408   0
  -1 -11   8 26.1246 2.36725   0
   1 -11  -8  24.493 2.26351   0
  -1 -11  -8 21.9277 2.20692   0
   1  11  -8 18.4382 2.41441   0
  -1  11  -8 24.2007 2.37668   0
  -1  11   8 22.0975 2.56531   0
   1  11   8 21.3053 2.65962   0
   1  11  -8 28.5013 2.31066   0
  -1  11   8  21.956 2.25408   0
   1  11  -9 66.6716 3.82027   0
  -1  11  -9 64.8225 3.91413   0
   1 -11   9  68.164 4.06431   0
   1  11   9 72.0406 3.97045   0
   1  11  -9 72.5193 4.23327   0
  -1  11  -9 69.2716 4.24265   0
  -1 -11   9 78.5173 4.15818   0
  -1 -11  -9 68.1265 3.99861   0
   1 -11  -9 68.0514 3.99861   0
   1  11  -9 66.7373 4.06431   0
  -1  11   9 66.4182 3.99861   0
   1  11   9 65.2543 4.31774   0
  -1  11   9 73.5706 4.39284   0
   1  11 -10 39.4482 2.84774   0
  -1  11  10 33.3419   2.661   0
   1 -11  10 40.9981 2.86641   0
   1  11  10 34.8918 2.64233   0
  -1  11 -10 40.1858 3.07182   0
   1  11 -10 35.0786 3.02514   0
  -1  11  10  32.651 3.18387   0
   1  11  10  30.989 3.17453   0
  -1 -11 -10 32.2215 2.67034   0
  -1  11 -10 32.4922 2.68901   0
   1  11 -10 43.4444 2.63299   0
  -1 -11  10 42.6507 2.84774   0
   1 -11 -10 34.1635   2.661   0
   1  11  11 39.8233 2.80341   0
  -1  11  11 40.8816 2.82198   0
  -1  11 -11 41.6242 3.24899   0
   1  11 -11 42.1347 3.14688   0
  -1 -11  11 46.0335 3.04477   0
   1 -11 -11 38.5052 2.84054   0
  -1 -11 -11 39.0436 2.84983   0
  -1  11  11 33.8452  3.3511   0
   1  11  11 45.1981 3.50891   0
   1 -11  11 48.9019 3.04477   0
   1  11 -11 45.4673 2.84054   0
  -1  11 -11  36.695 2.94266   0
   1 -11  11 40.3153 2.20931   0
  -1  11 -12-0.24906 2.19544   0
   1  11 -12  2.9703 2.26923   0
   1  11  12 0.71951 1.78956   0
  -1 -11  12 7.61946  1.9925   0
   1 -11 -12 0.85788 1.78033   0
  -1 -11 -12 0.19371  1.8818   0
  -1  11  12  3.4223 2.50907   0
   1  11  12  2.9334 2.61054   0
   1 -11  12 1.90948 0.61804   0
  -1  11 -12 2.53674  1.8818   0
   1  11 -12   0.452 1.78033   0
   1 -11 -13  22.374 2.62954   0
  -1 -11 -13 22.6489 2.68452   0
   1  11  13 18.2144 2.07981   0
  -1  11 -13 23.0887 2.74865   0
   1 -11  13 36.8136 2.30887   0
   1  11 -13 19.5063 2.72116   0
   1  11  13 14.8427 2.84027   0
  -1  11  13 15.9055 2.84943   0
  -1 -11 -13 16.0613 2.56541   0
   1 -11 -13 19.7445 2.12562   0
  -1 -11  13 27.2849 2.32719   0
  -1  11 -13 19.5796 2.41881   0
   1  11 -13 22.1633 2.32719   0
   1 -11 -14 6.99481 2.41953   0
  -1 -11 -14  4.7481 2.29219   0
   1  11  14 3.68387 1.77372   0
  -1  11 -14 6.40357 2.31948   0
   1 -11  14 16.0544 1.82829   0
   1  11 -14  5.8942 2.57416   0
   1  11  14  1.8101  2.7288   0
  -1  11  14 3.86579 2.63784   0
   1 -11 -14 4.32059 1.74643   0
   1 -11 -14 3.95675 2.17394   0
  -1 -11 -14 1.29163 2.23761   0
  -1 -11  14 16.1909 2.01021   0
   1  11 -14 4.85726 2.16484   0
  -1  11 -14 2.81976 2.23761   0
   1  11  15 68.2111 4.05277   0
  -1  11 -15  63.039 4.65752   0
   1  11 -15  71.975 4.72071   0
   1 -11  15 63.4272 4.07985   0
   1 -11 -15 72.2367  4.5131   0
  -1 -11 -15 76.6506 4.50408   0
   1 -11 -15  73.013 4.07985   0
   1 -11 -15 73.6448 4.44089   0
  -1 -11 -15 75.7118 4.44089   0
  -1  11 -15  71.632 4.56726   0
   1  11 -15 70.4586 4.45895   0
  -1  11  15 75.8833 4.92831   0
   1  11  15 66.9654 4.87415   0
  -1 -11  15 84.4402 4.23329   0
  -1  11  16 5.16592 2.99928   0
   1  11  16-0.34022 3.07986   0
  -1  11 -16 2.25617 2.71278   0
   1  11  16 5.13906 1.84433   0
   1  11 -16 3.90354 2.72173   0
  -1 -11 -16 1.74585 2.38152   0
   1 -11 -16 6.34773 2.49791   0
   1 -11 -16 0.10744 2.15769   0
  -1  11 -16 5.90008 2.71278   0
   1 -11 -16 0.45661 2.54267   0
  -1 -11 -16-2.82022 2.65011   0
   1 -11  16 4.82571 1.66527   0
   1 -11 -17 2.82283 2.41449   0
  -1  11 -17-3.03587  2.7163   0
   1 -11  17-2.03279 1.37591   0
  -1 -11 -17 -2.6808 2.45888   0
  -1 -11 -17-3.53297 3.13351   0
   1 -11 -17 -7.1192 3.10688   0
   1  11 -17 0.54148 2.57427   0
   1  11  17 0.97645 1.73098   0
  -1  11  17-1.43804 3.10688   0
   1  11  17-0.98533 3.00924   0
  -1  11 -17 0.82554  2.7163   0
  -1  11 -18 24.7828 3.21991   0
  -1 -11 -18 20.6567  2.8944   0
  -1  11  18 24.0702 3.65979   0
   1  11  18 22.2051 3.65099   0
   1  11 -18 19.3371 3.38706   0
   1 -11 -18 18.7652 2.84161   0
  -1 -11 -18 20.2344 4.27562   0
   1 -11 -18 29.4279   4.346   0
  -1  11 -19 79.3564 5.31657   0
  -1 -11 -19 72.4274  4.8895   0
   1 -11 -19 80.6289 4.96795   0
  -1 -11  19  108.72 4.64546   0
   1  11 -19 83.4528 5.35144   0
  -1 -11 -19 42.6633 6.72852   0
   1 -11 -19 48.7294 6.80696   0
   1  11  19 80.1408 5.63034   0
  -1  11  19 76.1839 5.63905   0
   1  11  20 16.2185 3.50436   0
  -1  11  20 9.43415 3.34899   0
   1  11 -20 14.8202 3.09005   0
  -1  11 -20 15.7006 3.13321   0
   1 -11 -20  12.973 2.76206   0
  -1 -11 -20 17.9965 2.81385   0
  -1  11  21 45.2117 4.29814   0
   1  11  21 50.3045 4.39214   0
   1  11 -21  59.516 4.16142   0
  -1 -11  21 44.8528 2.93094   0
   1 -11  21 46.9634 2.87113   0
  -1  11 -21   53.62 4.24687   0
   1 -11 -21 57.4652 3.70854   0
  -1 -11 -22 3.24737 2.43553   0
   1 -11 -22 0.09302 2.45244   0
   1  11 -22 -1.3277 2.99367   0
  -1  11  22-1.34461 3.05286   0
   1  11  22-2.00424 3.12052   0
   1 -11  22 0.32981 1.42918   0
  -1 -11  22 1.08246 1.53912   0
  -1  11 -22-4.10995 3.02749   0
   1 -11 -22-0.06765 2.97675   0
  -1 -11 -23 35.7759 3.22117   0
   1 -11 -23 35.3325  3.2379   0
   1 -11  23 39.6329 2.47654   0
   1  11  23 27.1415 3.89887   0
  -1  11  23 19.8625 3.70644   0
  -1  11 -23 37.2819  3.8403   0
  -1 -11  23 46.4852 2.74427   0
   1 -11  23 31.3332 2.34267   0
  -1 -11  23 31.9356 2.47654   0
   1 -11 -23  33.701 3.78174   0
   1  11 -23 39.8505 3.93234   0
   1 -11 -24 28.6487 3.13629   0
  -1 -11 -24 29.9313 3.13629   0
   1  11  24  26.464  3.7321   0
  -1  11  24   13.05  3.4673   0
  -1  11 -24 31.7436 3.64108   0
  -1 -11  24 30.0058 2.57358   0
  -1 -11  24  24.751 2.34187   0
   1 -11  24 24.7593 2.27567   0
   1 -11 -24 31.5119  3.7652   0
   1  11 -24 23.6918 3.61625   0
  -1 -11  25 51.2692 3.32194   0
   1 -11  25 70.3008 3.28103   0
   1 -11 -25 54.0183  4.4838   0
  -1  11 -25 54.7629 4.58199   0
   1  11 -25 57.3076 4.61472   0
  -1 -11  25 47.7263 3.10921   0
  -1 -11 -25 48.1272 3.78014   0
   1 -11 -25 43.6516 3.78014   0
   1 -11  25 45.9999 3.05193   0
  -1  11  25 26.8946 4.18924   0
   1  11  25 28.2447  4.3938   0
   1 -11  26 73.8977 3.99534   0
  -1 -11  26 71.2449 4.06005   0
  -1 -11 -26 73.5337 4.62619   0
   1 -11 -26  66.918  4.5534   0
   1  11  26 43.6253 5.16807   0
   1 -11  26 71.7625 4.07622   0
   1  11 -26 73.1779 5.21659   0
  -1  11 -26 86.0455 5.51584   0
  -1  11  26  42.679 5.07101   0
   1 -11 -26 82.8104  5.2813   0
  -1 -11 -26 80.1414 5.20042   0
   1 -11 -27 8.80767 2.82932   0
  -1 -11 -27 8.43202 2.57357   0
   1 -11  27 11.2374 1.99811   0
   1  11 -27 15.6332 3.71648   0
  -1 -11 -27 10.7498 3.38879   0
   1 -11 -27 7.86456 3.38879   0
  -1  11  27 -1.2708 3.26092   0
   1  11  27 9.99854 3.42076   0
   1 -11  27 11.5251 1.95815   0
  -1 -11  27 10.4861 2.04606   0
  -1  11 -27 8.70377 3.52467   0
   1 -11  28 14.1583 2.67688   0
   1 -11 -28 35.0364 3.22174   0
  -1 -11 -28 35.2812 3.23753   0
  -1  11 -28 36.4893 4.12982   0
   1  11 -28  38.724 4.28775   0
   1  11  28 28.5929 4.21669   0
  -1  11  28  17.459 3.92452   0
  -1 -11  28 40.1296 2.81112   0
   1 -11  28 39.9638  2.6453   0
   1 -11 -28 41.7641  3.9561   0
  -1 -11 -28 43.9041  3.9561   0
  -1 -11 -29 6.08388 2.72995   0
   1 -11 -29 10.1476 2.82354   0
   1  11 -29 19.3982 3.59573   0
  -1  11 -29  12.004 3.62693   0
   1  11  29 7.71405 3.62693   0
  -1  11  29  5.1167 3.60353   0
   1 -11  29 8.37704 2.08256   0
  -1 -11  29 8.86843 2.13716   0
  -1 -11 -29 11.6686 3.40073   0
   1 -11 -29 6.06048 3.29934   0
   1 -11 -30 0.76259 2.61899   0
  -1 -11 -30 0.13095 2.53426   0
   1  11 -30 0.70096 3.35076   0
  -1  11  30-2.14911 3.68969   0
   1  11  30 2.27236 3.77442   0
  -1  11 -30 0.10014 3.37387   0
   1 -11 -30 0.84732 3.27373   0
  -1 -11 -30 3.12738 3.33536   0
  -1 -11  30 1.75626 2.04897   0
  -1 -11 -31 3.64314 3.30089   0
   1 -11 -31 2.83694 3.36934   0
   1  11 -31  9.2942 3.46821   0
  -1  11 -31 4.90569 3.42258   0
  -1 -11 -31  2.2513 2.58595   0
   1 -11 -31 3.78005 2.82933   0
  -1 -11 -32 2.90563 3.30356   0
   1 -11 -32 2.38757  3.2435   0
  -1 -11 -32 0.81087 2.71793   0
   1 -11 -32-0.27029 2.83055   0
  -1  11 -32-0.88596 3.37113   0
   1  11 -32-0.51055 3.50628   0
  -1  11 -33 5.75778 3.51988   0
  -1 -11 -33 1.91926 2.80108   0
   1 -11 -33 5.51324 2.93447   0
  -1 -11 -33 5.06121 3.25311   0
   1 -11 -33 4.91301 3.26793   0
   1 -11 -34-5.37475 2.88116   0
  -1 -11 -34 1.48445 2.75684   0
  -1 -11 -34  2.4424 3.23216   0
   1 -11 -34 1.18464 3.21754   0
   1 -11 -35  16.667 3.34784   0
  -1 -11 -35 8.63656 3.31898   0
   1 -11 -35 8.83858 2.98708   0
  -1 -11 -35 10.4476 2.93657   0
   1 -11 -36-0.17795 2.89708   0
  -1 -11 -36-4.20682 2.79743   0
  -1 -11 -36-2.84014 3.24587   0
   1 -11 -36 1.57311 3.23875   0
   1 -11 -37-0.18256 3.23695   0
  -1 -11 -37-1.41134  3.1878   0
   1 -12   0-0.88672 1.50647   0
  -1 -12   0-0.38138 1.32531   0
  -1 -12   0  0.2479 1.44926   0
   1 -12   0 2.00227 1.59228   0
   1  12   0 1.41112 1.86878   0
   1  12   0-1.12508 1.57321   0
  -1  12   0-0.14302 1.91645   0
   1 -12  -1 0.26689 1.48697   0
  -1 -12   1 1.03897 1.33446   0
   1 -12   1 0.91506 1.54416   0
   1 -12   1 0.88646 1.53463   0
  -1 -12  -1 0.82927 1.43931   0
  -1 -12   1 0.17157 1.69667   0
   1  12  -1 1.65855 1.84918   0
   1 -12  -1 1.57276 1.56323   0
   1  12  -1-1.38212 1.59182   0
  -1  12  -1 0.91506 1.93497   0
  -1 -12  -2 62.5612 3.87615   0
   1 -12   2 65.4469 3.60949   0
  -1 -12   2 61.0851 3.48568   0
   1 -12  -2  65.866  3.8571   0
  -1 -12   2 62.5993 3.68567   0
   1 -12   2 68.7231 3.77139   0
  -1 -12  -2 62.3612 3.59044   0
   1 -12  -2  60.066 3.57139   0
   1  12  -2 56.7423  3.6571   0
  -1  12  -2 60.9708  3.8952   0
   1  12  -2 62.3898 3.79996   0
  -1  12  -3 4.91674 1.93056   0
  -1 -12   3 5.68706 1.42652   0
   1 -12   3 6.03894 1.57868   0
   1  12  -3 7.15162 2.01615   0
   1 -12  -3 3.45218 1.93056   0
   1 -12   3 4.42221 1.76889   0
  -1 -12  -3 5.40176 2.04468   0
  -1 -12  -3  4.2225 1.57868   0
   1 -12  -3 3.63287 1.49309   0
  -1 -12   3 4.36515 1.85448   0
   1  12  -4 27.5245 2.76195   0
   1 -12  -4 36.2659  2.8094   0
  -1 -12  -4 31.4159 2.72398   0
   1 -12   4 35.4307 2.43924   0
  -1 -12   4 36.5981 2.33484   0
   1 -12   4 35.6965 2.71449   0
  -1  12  -4 36.0192 2.40128   0
  -1 -12   4 37.9174 2.72398   0
   1  12  -4 36.0571 2.34433   0
  -1 -12  -4 33.0579 2.39179   0
   1 -12  -4 30.1346 2.45823   0
   1  12  -5 30.6448 2.86851   0
  -1  12   5 35.6528 2.73597   0
  -1 -12   5  41.049 2.73597   0
  -1  12  -5 33.9866 2.41409   0
   1  12  -5 35.5014 2.30995   0
   1 -12   5 36.5617 2.42356   0
  -1 -12   5 38.8621 2.34782   0
  -1 -12  -5 35.4919 2.81171   0
   1 -12  -5 36.1072 2.73597   0
   1  12   5 33.2103  2.6981   0
  -1 -12  -5 31.6388 2.38569   0
  -1  12   6 34.1266 2.68973   0
   1  12  -6 30.7857 2.72748   0
  -1 -12   6 34.9382 2.65198   0
   1 -12   6 30.2194 2.35942   0
  -1 -12   6 35.1081 2.27448   0
   1  12  -6 31.0593 2.19898   0
  -1  12  -6 31.9748 2.30279   0
  -1 -12  -6 31.8332 2.27448   0
   1  12   6 33.6075 2.60479   0
   1 -12  -6 33.9567 2.63311   0
  -1 -12  -6 34.8155  2.6803   0
   1 -12  -7 13.0705 2.08752   0
  -1 -12   7-2.06871  1.4387   0
  -1 -12  -7 11.3497 1.96528   0
  -1  12   7 13.3902 1.96528   0
   1  12  -7 12.2148 2.23797   0
  -1  12  -7 12.6191 2.25678   0
   1  12  -7 14.0766 1.55153   0
  -1  12  -7 10.0803 1.71139   0
   1 -12   7 14.4434  1.7396   0
  -1  12   7 13.8322 2.36962   0
   1  12   7 10.9548 2.23797   0
   1  12   7 13.3996 2.00289   0
  -1 -12  -8  0.4401 1.85405   0
   1 -12  -8 0.71166 1.83532   0
  -1  12  -8-0.62738 2.10688   0
   1  12   8 2.97772  2.2567   0
  -1  12   8  2.9309 2.28479   0
   1  12  -8 -1.4795 1.98515   0
  -1  12   8-1.50759 1.95705   0
   1  12  -8 0.72102 1.41395   0
  -1  12  -8 1.72296 1.56377   0
   1  12   8 2.85599 1.84469   0
   1  12  -9 125.696 6.33746   0
  -1  12   9 122.779 6.22562   0
   1  12   9 112.993 6.16038   0
   1  12   9 109.666 6.46794   0
  -1  12   9 110.775 6.45862   0
   1  12  -9 109.275 6.38406   0
  -1  12  -9 124.391 6.41202   0
   1  12  -9 117.327 6.01127   0
  -1  12  -9 111.931 6.10446   0
   1 -12  -9 117.886 6.20698   0
  -1 -12  -9 129.387 6.22562   0
  -1  12  10 33.9693 2.75352   0
   1  12  10 34.1084 2.74424   0
   1  12 -10 37.0288 2.93894   0
  -1  12  10 37.8539  3.2727   0
   1  12  10 34.5348  3.2078   0
   1  12 -10 35.4527 3.03165   0
  -1  12 -10 39.2816 3.08727   0
   1 -12 -10 43.1662 2.82768   0
  -1 -12 -10 35.9626 2.74424   0
   1  12 -10  33.172 2.54955   0
  -1  12 -10 34.2752 2.68862   0
   1 -12 -11 113.188 5.91795   0
  -1 -12 -11 94.8716 6.09309   0
  -1 -12 -11 112.395 5.91795   0
  -1  12 -11 118.313 5.95482   0
   1  12 -11  111.16 5.86264   0
   1  12  11 124.987  6.4526   0
  -1  12  11 118.202 6.41572   0
   1  12  11 112.718 5.90873   0
  -1  12  11 115.898 5.94561   0
  -1  12 -11 117.446 6.28667   0
   1  12 -11 109.851 6.20371   0
   1 -12  11 107.841 5.47549   0
   1  12  12 26.9965 2.43674   0
  -1  12 -12 28.3981 2.96806   0
   1  12 -12 29.8455 2.94058   0
  -1 -12 -12  30.102 2.88562   0
  -1 -12 -12 27.0607 2.50087   0
  -1  12 -12 30.3768 2.53751   0
   1  12 -12 25.4942  2.4459   0
   1  12  12 30.0013 3.27953   0
  -1  12  12 31.4028 3.25204   0
   1 -12  12 28.4348 1.65808   0
   1 -12 -12 29.6257 2.50087   0
  -1 -12 -13 2.72982 2.30215   0
   1 -12 -13 5.28675 2.23845   0
  -1 -12 -13 3.18479 2.28395   0
   1 -12 -13 4.69529 2.32944   0
  -1 -12 -13 3.13929 2.04736   0
   1 -12 -13 0.99183 1.84718   0
   1  12  13 5.61432 1.88357   0
  -1  12 -13 5.68712 2.42044   0
   1  12 -13 4.40411 2.34764   0
  -1  12  13 3.68525 2.59333   0
   1  12  13 4.26761 2.73892   0
   1  12 -13 5.75082 1.97457   0
  -1  12 -13 1.71069 1.96547   0
  -1 -12  14  1.1835 0.56013   0
   1  12  14 3.69504 1.83397   0
  -1  12 -14 0.35234 2.40313   0
   1  12 -14-1.09315 2.52058   0
   1 -12 -14 0.18972 1.88817   0
  -1 -12 -14-0.22586 2.33085   0
   1 -12 -14-0.26199 2.38506   0
  -1 -12 -14 0.58723 2.37603   0
  -1  12 -14 1.03895 2.15017   0
   1  12 -14 2.30375 2.06886   0
  -1 -12 -14 0.23489 2.33989   0
   1 -12 -14-1.71652 2.34892   0
   1  12  14 1.33708  2.7103   0
  -1  12  14-0.08131 2.81871   0
   1  12  15 182.954 9.36917   0
   1  12 -15 184.783 9.87125   0
  -1  12 -15  188.11 9.88021   0
   1 -12 -15 191.409 9.36917   0
   1 -12 -15 181.493 9.62917   0
  -1 -12 -15 181.197 9.61124   0
   1  12 -15 197.981   9.674   0
  -1  12 -15 201.504 9.72779   0
  -1 -12 -15 182.506 9.57538   0
   1 -12 -15 191.014 9.56641   0
   1  12  15  182.64 9.99677   0
  -1  12  15 192.216 10.0057   0
   1  12  16 242.391 12.2556   0
   1  12 -16 249.239  12.807   0
  -1  12 -16 242.445 12.7003   0
   1 -12 -16 252.352 12.3179   0
  -1 -12 -16 253.028 12.5224   0
   1 -12 -16  243.77 12.5047   0
  -1  12 -16 244.579 12.6114   0
   1  12 -16 254.602 12.5758   0
  -1 -12 -16 248.581 12.4513   0
   1 -12 -16 259.645 12.4869   0
   1  12  16 262.118 12.9494   0
  -1  12  16 259.396 12.9494   0
   1  12  17 121.054 6.35827   0
  -1  12 -17 119.678 6.94912   0
   1  12 -17 129.035 6.88739   0
  -1 -12 -17 123.735 6.75511   0
   1 -12 -17 111.018 6.69338   0
  -1  12  17  116.68 7.27541   0
   1  12  17  125.71  7.3636   0
   1  12 -17 111.442 6.93148   0
  -1  12 -17 123.991 7.01085   0
  -1 -12 -17 127.818 6.86093   0
   1 -12 -17 132.562 6.85211   0
   1 -12 -17 121.857 6.59637   0
  -1 -12 -18 177.952 9.26516   0
   1 -12 -18 188.397 9.31761   0
  -1  12  18 158.303 9.48368   0
   1  12  18 175.426 9.55361   0
  -1 -12 -18 171.484 8.94175   0
   1 -12 -18 162.848 8.88057   0
  -1  12 -18  171.86 9.28264   0
   1  12 -18 175.321 9.33509   0
  -1  12 -18 169.622 9.14279   0
   1  12 -18 168.591 9.14279   0
   1  12 -19 11.3188 2.90981   0
   1 -12 -19 11.3188 2.65867   0
   1 -12 -19 14.7136 3.87109   0
  -1 -12 -19 10.7472 3.80181   0
  -1  12  19  10.219 3.20426   0
   1  12  19 9.99381 3.24756   0
   1  12 -19 11.3275 2.97043   0
  -1  12 -19 12.2195 2.95311   0
  -1  12 -19 8.29642 2.94445   0
  -1 -12 -19 15.2852 2.69331   0
  -1 -12 -20 2.94199 4.40011   0
   1 -12 -20 1.04642 4.40011   0
   1  12 -20 1.66398 2.87337   0
  -1  12 -20-4.89759 2.99345   0
   1 -12 -20-0.41171  2.5217   0
  -1 -12 -20 3.17357 2.61605   0
  -1  12 -20 0.76337 2.93341   0
   1  12  20 0.31736 3.36227   0
  -1  12  20-1.47528 3.30223   0
   1  12 -21 0.53501 3.00622   0
  -1  12 -21-3.81298 3.11662   0
  -1  12 -21-2.24193 2.85336   0
  -1  12  21 1.31628 3.21003   0
   1  12  21 1.52859 3.29496   0
  -1 -12 -21-3.29496 2.53915   0
   1 -12 -21-0.05095 2.49669   0
   1  12 -22 6.67372 3.09311   0
  -1  12 -22 9.36338 2.93341   0
   1 -12  22 8.03536 1.52134   0
  -1 -12  22 5.09354 1.58017   0
   1 -12 -22 6.49721 2.62242   0
  -1 -12 -22 1.35323 2.64763   0
   1  12  22 5.00109 3.32005   0
  -1  12  22 6.39635 3.27802   0
   1 -12 -23-0.07485 3.15196   0
  -1  12 -23-2.88583 2.93573   0
   1  12 -23 0.18296 2.92742   0
   1 -12  23-0.91482 1.52192   0
  -1 -12  23-1.84627 1.65499   0
  -1 -12 -23-3.53452 2.54486   0
   1 -12 -23 -1.8629 2.57812   0
   1  12  23 3.75907 3.31829   0
  -1  12  23 2.36189 3.22681   0
   1 -12 -24 4.89467 3.31521   0
  -1  12 -24 10.9163 3.20004   0
   1  12 -24 9.32043 3.33166   0
  -1 -12  24 10.0361 1.79334   0
   1 -12  24 6.14507 1.66172   0
  -1 -12 -24 5.54455 2.64065   0
   1 -12 -24 6.10394 2.73937   0
   1  12  24 5.45406 3.39747   0
  -1  12  24 8.63765 3.34812   0
   1 -12 -25 0.07321 3.36765   0
  -1  12 -25-1.22016 3.38392   0
   1  12 -25 2.70062 3.43272   0
  -1 -12  25 -2.5298 1.83024   0
   1 -12  25 1.11441 1.70009   0
  -1 -12 -25-2.66809 2.59488   0
   1 -12 -25-2.55421 2.68436   0
   1  12  25 -4.7505 3.31884   0
  -1  12  25 1.63502 3.14802   0
  -1 -12 -26-0.98105 3.35325   0
   1 -12 -26 0.22516 3.32108   0
  -1  12 -26  0.0965 3.36933   0
   1  12 -26-2.05859 3.25675   0
   1 -12  26 0.02412 1.75302   0
  -1 -12  26-1.33487 1.81735   0
   1 -12 -26 1.84147 2.69386   0
  -1 -12 -26-0.53073 2.57324   0
  -1  12  26 0.12866 3.10397   0
   1  12  26-2.42849 3.29696   0
  -1 -12 -27 3.83859 3.32996   0
   1 -12 -27 1.42258 3.32996   0
  -1  12 -27 7.12881 3.30611   0
   1  12 -27-1.58948  3.4889   0
   1  12  27-0.26226 3.36175   0
  -1  12  27-1.84379 3.32996   0
  -1 -12 -27-0.23842 2.62264   0
   1 -12  27 1.58948 1.85174   0
  -1 -12  27 1.94711 1.91532   0
   1 -12 -27-0.04768 2.66238   0
   1 -12 -28 0.97373 3.31383   0
  -1 -12 -28-0.91091 3.37665   0
  -1  12 -28  4.3818 3.41592   0
   1  12 -28-0.20417 3.43947   0
   1 -12 -28 2.88193 2.75629   0
  -1 -12 -28 2.64635 2.61494   0
  -1  12  28-5.49688 3.40021   0
   1  12  28 1.86894 3.54156   0
   1 -12  28 1.26428 1.85323   0
  -1 -12  28 0.08638 1.94747   0
  -1 -12 -29-1.34979 3.44429   0
   1 -12 -29-4.22779 3.35896   0
  -1  12 -29-2.26517  3.3512   0
   1  12 -29 1.92384  3.2969   0
   1 -12 -29-4.49155 2.69958   0
  -1 -12 -29 0.50423 2.56771   0
   1  12  29 -2.7151 3.44429   0
  -1  12  29 1.36531 3.51411   0
  -1 -12  29-1.31876  2.0402   0
   1 -12  29 1.55924 1.86178   0
  -1 -12 -30 2.35982 3.39416   0
   1 -12 -30 6.31329 3.40948   0
  -1  12 -30 3.77724 3.30988   0
   1  12 -30 3.27157 3.44779   0
  -1 -12 -30 1.78519 2.64331   0
   1 -12 -30 3.14898 2.78122   0
  -1  12  30 3.45545  3.6853   0
   1  12  30 8.25937 3.80023   0
  -1 -12  30 2.12231 2.11464   0
   1 -12 -31 4.81185 2.67073   0
  -1 -12 -31 -1.9898 2.68586   0
  -1 -12 -31 5.40954 3.54836   0
   1 -12 -31 1.29375 3.36678   0
  -1  12 -31 3.40461 3.60888   0
   1  12 -31-2.67829 3.58619   0
  -1 -12 -32-1.51625  2.6665   0
   1 -12 -32 1.41168 2.84576   0
   1 -12 -32 3.19682  3.3462   0
  -1 -12 -32 4.83257 3.45077   0
  -1  12 -32 4.03337 3.58521   0
   1  12 -32 2.27811 3.65244   0
   1 -12 -33 1.26071 3.47986   0
  -1 -12 -33 -0.2138 3.38401   0
   1 -12 -33 1.22385 2.78683   0
  -1 -12 -33-1.55561 2.76472   0
   1 -12 -34 9.83725 3.44158   0
  -1 -12 -34 4.83131 3.39065   0
  -1 -12 -34-1.16417 2.92498   0
   1 -12 -34 5.92273 2.96136   0
   1 -12 -35-2.08215 3.33862   0
  -1 -12 -35-7.10084 3.41041   0
  -1 -12 -35-1.88111 2.79295   0
   1 -12 -35 3.41041 2.91501   0
  -1 -12 -36 3.52071 2.85482   0
   1 -12 -36 4.43453 2.94691   0
  -1 -12 -36 4.70372 3.35069   0
   1 -12 -36 3.66947 3.35778   0
  -1 -12 -37 0.64294  3.2077   0
   1 -12 -37 1.28588 3.32651   0
   1 -13   0 1.22027 1.51351   0
  -1 -13   0 0.20811 1.45676   0
  -1 -13   0  0.3027 1.69324   0
   1 -13   0-0.97432  1.7973   0
   1  13   0-1.32432 2.16622   0
  -1  13   0   -2.10 2.08108   0
  -1 -13  -1 820.462 41.0614   0
   1 -13  -1 782.635 41.1181   0
   1 -13   1  889.96  41.137   0
  -1 -13   1 837.976 41.0803   0
   1 -13   1 927.607 41.2316   0
  -1 -13  -1 898.792 41.1654   0
  -1 -13   1 896.882 41.2032   0
   1  13  -1 909.535 41.2789   0
  -1  13  -1 893.534 41.2694   0
   1  13  -1 864.048 41.2032   0
   1 -13  -1 864.956 41.1843   0
   1  13  -2 0.71811 1.78582   0
   1 -13  -2 0.26457 1.74802   0
   1 -13   2-0.89763 1.64409   0
  -1 -13  -2 2.49448 2.10708   0
  -1 -13   2 -0.3685 1.46456   0
   1 -13  -2 0.26457 2.11653   0
  -1 -13   2-3.19369 1.71968   0
   1 -13   2 0.09449 1.78582   0
  -1 -13  -2 1.74802 1.69133   0
   1  13  -2 0.04724 1.88976   0
  -1  13  -2-0.10394 2.14487   0
   1 -13   3 392.657 18.2671   0
  -1 -13   3 399.884  18.201   0
   1 -13  -3 381.382 18.4369   0
  -1 -13  -3 408.792 18.4369   0
   1  13  -3 358.897 18.4463   0
  -1  13  -3 409.782 18.4652   0
  -1 -13   3 392.298 18.3992   0
   1 -13   3 392.119 18.3992   0
  -1 -13  -3 363.633 18.2765   0
   1  13  -3 346.621 18.3425   0
   1 -13  -3 332.827 18.2765   0
   1  13  -4 101.957 6.12099   0
   1 -13  -4 109.971  6.1304   0
  -1 -13  -4 112.532 6.10215   0
   1 -13   4 118.257  5.9044   0
  -1 -13   4 113.474 5.78198   0
   1 -13   4 119.651 6.06449   0
  -1  13  -4  115.31  5.9044   0
  -1 -13   4 118.135 6.02682   0
   1 -13  -4 106.025 5.89498   0
  -1 -13  -4 111.374 5.85731   0
   1  13  -5 101.916 5.80498   0
  -1  13   5 112.915 5.79558   0
   1  13   5 105.748 5.72983   0
  -1 -13  -5 100.188  5.7768   0
  -1 -13   5 115.311 5.48561   0
   1 -13   5 110.003 5.56075   0
  -1 -13   5 110.595 5.73922   0
   1  13  -5 101.456 5.48561   0
  -1  13  -5 100.667 5.54197   0
   1 -13  -5 111.901 5.80498   0
   1 -13   5  109.74  5.7768   0
  -1 -13  -5 101.296 5.52318   0
   1 -13  -5  99.267 5.56075   0
  -1 -13  -6 137.356 7.16373   0
   1  13  -6 141.065 7.11691   0
  -1  13  -6 133.189 7.18246   0
   1 -13   6 147.002 7.19182   0
  -1 -13   6 144.698 7.11691   0
  -1 -13  -6 142.422 7.37911   0
   1 -13  -6 147.957 7.37911   0
   1  13   6 140.512 7.36038   0
   1  13  -6 134.847 7.42593   0
  -1  13   6 146.814  7.4072   0
  -1 -13   6 147.657 7.38847   0
  -1  13  -7 390.587 19.6595   0
   1  13  -7 385.474 19.5942   0
   1 -13   7  429.43 19.6875   0
  -1 -13  -7 431.073 19.8275   0
   1 -13  -7 416.713 19.8181   0
  -1  13   7 402.997 19.9208   0
   1  13   7 393.013 19.9208   0
   1  13   7 399.983 19.7808   0
   1  13  -7 442.698 19.8928   0
  -1  13   7 420.846 19.7901   0
   1  13   8 7.08048 2.50883   0
  -1  13   8 8.84596 2.49025   0
   1  13  -8 8.85525 1.62609   0
  -1  13  -8 8.04685 2.30441   0
   1  13   8 7.41499 2.13715   0
  -1  13   8 8.18623 2.07211   0
   1  13  -8 7.82384  2.2022   0
  -1  13  -8  8.5672  1.7376   0
   1 -13  -8 4.15351 2.06282   0
  -1 -13  -8 8.88312 2.17432   0
  -1  13  -9 104.177  6.0209   0
  -1  13   9 114.758 5.86367   0
   1  13  -9 116.672  6.0209   0
   1  13   9 109.911 5.85442   0
  -1 -13  -9 111.826 5.89141   0
   1 -13  -9 121.491 5.90991   0
  -1  13   9 107.673 6.20587   0
   1  13   9 104.038 6.18737   0
   1  13  -9 101.088 5.65095   0
  -1  13  -9 102.614 5.72494   0
   1  13  10-1.34333   2.061   0
  -1  13  10 1.12251 2.60385   0
   1  13  10 2.57625 2.57625   0
  -1  13  10-1.15011  2.0794   0
   1 -13 -10 1.77577  2.0426   0
  -1 -13 -10 1.10411   2.015   0
  -1  13 -10 0.57966 2.21742   0
   1  13 -10 0.83728 2.34623   0
  -1  13 -10 0.69927 1.81258   0
   1  13 -10 1.52735 1.59175   0
   1  13  11-0.55807 2.57996   0
  -1  13  11 3.40335 2.50676   0
   1  13 -11  1.1436 2.19571   0
  -1  13 -11 1.39976 2.32379   0
  -1  13  11 0.99722 1.93039   0
   1  13  11 1.37232  1.8938   0
   1 -13 -11 1.59189 1.96699   0
  -1 -13 -11 2.86357 2.04018   0
   1  13 -11 1.99443 1.66508   0
  -1  13 -11 2.73548 1.88465   0
   1  13 -12 2.46407 1.75486   0
  -1  13 -12 4.84632 1.99126   0
   1 -13  12 3.00053 0.99108   0
   1  13  12 1.75486 1.91852   0
  -1  13 -12-2.27313 2.35496   0
   1  13 -12 4.40078 2.24585   0
  -1 -13 -12 1.05473 2.29132   0
  -1 -13 -12 2.50954 1.99126   0
   1 -13 -12 0.80014  1.9458   0
   1 -13 -12  1.0911  2.4368   0
  -1 -13 -12 2.25495  2.4368   0
   1  13  12 -0.7365 2.66411   0
  -1  13  12  0.7365 2.60046   0
  -1  13  13 5.43748 2.89938   0
   1  13  13 8.75235 2.89938   0
  -1  13 -13   6.702 2.52906   0
   1  13 -13 11.4621 2.61938   0
   1 -13  13 8.11105  0.9484   0
  -1 -13 -13 1.13808 2.07744   0
   1  13 -13  8.3188 2.04131   0
  -1  13 -13  6.7291 2.09551   0
   1 -13 -13  6.3949 2.75487   0
  -1 -13 -13 8.25557 2.70971   0
   1  13  13  4.9136 2.03228   0
   1 -13 -13 10.5227 2.06841   0
  -1 -13 -13 6.31361 2.52906   0
   1 -13 -13 4.06456 2.52906   0
   1  13 -14 1.14796 2.03584   0
  -1  13 -14-0.11659 2.22418   0
   1  13 -14 3.69501 2.55601   0
  -1  13 -14 6.25999  2.6457   0
  -1 -13 -14 2.02687 2.52014   0
   1 -13 -14 2.00894 2.62776   0
  -1 -13 -14-1.66813 2.54704   0
   1 -13 -14 0.15246 2.43942   0
   1  13  14 3.60532 1.93719   0
   1  13  14 1.38114 3.07618   0
  -1  13  14  0.6547 3.00443   0
   1 -13 -14  3.1569 2.00894   0
  -1 -13 -14 2.83403 2.53807   0
   1  13  15 11.4913 2.17186   0
  -1 -13 -15  4.1034 2.99967   0
   1 -13 -15 13.3516 2.23417   0
  -1  13  15 10.2986 3.37351   0
   1  13  15 10.6101 3.33791   0
   1 -13 -15   14.58 2.80384   0
  -1 -13 -15 9.19482 2.61692   0
   1  13 -15 11.3667 2.91956   0
  -1  13 -15 13.5385 2.82164   0
   1  13 -15 10.8237 2.37659   0
  -1  13 -15 6.02603 2.55461   0
   1 -13 -15 10.8771 2.63472   0
  -1 -13 -15  11.064 2.64362   0
   1  13  16-4.01781 2.17227   0
   1 -13 -16-6.00464 2.36653   0
   1  13  16-6.88768 3.40852   0
  -1  13  16-6.17242 3.31138   0
  -1 -13 -16-7.14376 3.00232   0
   1 -13 -16-3.77056 2.77273   0
  -1  13 -16 1.88087  2.8522   0
   1  13 -16 -3.0553 2.93168   0
   1  13 -16-5.75739 2.58729   0
   1 -13 -16 -4.2474 2.69326   0
   1  13  17  38.774 2.92469   0
  -1  13 -17 35.8318 3.83537   0
   1  13 -17 41.4623 3.97548   0
   1 -13 -17 39.1331  3.6077   0
  -1 -13 -17 41.2609 3.67775   0
   1 -13 -17 36.6987 3.42381   0
   1  13  17 34.1068 4.43082   0
  -1  13  17 31.7863 4.44833   0
  -1  13 -17 28.6602 3.82662   0
   1  13 -17 29.0543 3.51138   0
   1 -13 -17 32.1628 3.65149   0
  -1 -13 -17  39.028 3.67775   0
   1  13 -18-5.72009 2.97722   0
  -1  13 -18 -4.7219 2.96854   0
   1 -13 -18 0.27776 2.69079   0
  -1 -13 -18 -7.0568 2.75155   0
   1  13 -18 -3.8973 2.73419   0
  -1  13 -18-5.41629  2.9425   0
  -1  13  18-6.87452 3.43726   0
   1  13  18  0.7812 3.32442   0
  -1 -13 -18-2.47379 3.06402   0
   1 -13 -18 4.32262 2.95118   0
   1  13 -19 11.6541 3.09628   0
  -1  13 -19 11.1466 3.01887   0
  -1 -13 -19 0.21502 2.72645   0
  -1  13 -19 8.10193 2.85546   0
   1  13 -19 5.41849 2.74365   0
  -1 -13 -19  7.7751 3.47471   0
   1 -13 -19 11.4562 3.46611   0
  -1  13  19 3.87895  3.3113   0
   1  13  19 6.71721  3.3629   0
   1 -13 -19 7.40527 2.63184   0
   1  13 -20-1.79756 3.17768   0
  -1  13 -20-2.35131 3.03286   0
  -1 -13 -20-0.91156 2.75172   0
   1  13 -20-0.33225 2.81135   0
  -1  13 -20-0.43448 2.97322   0
  -1 -13 -20-7.20729 4.47261   0
   1 -13 -20 -1.1927 4.32778   0
   1  13  20  3.1862 3.51845   0
  -1  13  20 -0.7497 3.41622   0
   1 -13 -20-2.86247 2.75172   0
  -1  13 -21 59.6061 4.37809   0
   1  13 -21 63.7058 4.42026   0
  -1 -13 -21 60.1797 3.83821   0
   1  13 -21 67.4343 4.27686   0
  -1  13 -21 52.4949  4.3106   0
   1 -13 -21 2.29449 3.84664   0
  -1 -13 -21 24.5223 6.25923   0
   1 -13 -21 28.9004 5.98085   0
   1  13  21 47.9902  4.6649   0
  -1  13  21 51.9465 4.74082   0
   1  13 -22-2.22947 2.99768   0
  -1  13 -22 2.58018 3.08118   0
  -1  13 -22-0.81831 3.00603   0
   1  13 -22-0.93521 3.01438   0
  -1 -13 -22  0.4175 2.62193   0
   1 -13 -22 0.15865 2.62193   0
   1  13  22-0.34235 3.27323   0
  -1  13  22-3.56549 3.39849   0
   1  13 -23 2.55322 3.07378   0
   1 -13 -23  2.0905 3.15641   0
   1 -13  23  3.1151 1.47905   0
  -1 -13  23  3.9166 1.61126   0
  -1  13 -23 11.9316 3.23078   0
  -1  13 -23 6.38719 3.15641   0
   1  13 -23 10.2377 3.32993   0
   1  13  23 6.78381 3.26383   0
  -1  13  23 6.21367 3.26383   0
  -1 -13 -23 5.27997 2.67717   0
   1 -13 -23 0.47098 2.67717   0
   1  13 -24-0.72747 3.26136   0
   1 -13 -24-2.88536 3.42483   0
  -1 -13  24 -0.7193 1.67563   0
   1 -13  24 3.26953 1.58572   0
  -1  13 -24-3.55561 3.36762   0
   1  13 -24-3.11423 3.40031   0
  -1  13 -24-2.36224 3.13875   0
  -1  13  24-1.23425 3.51474   0
   1  13  24 6.53089 3.47388   0
  -1 -13 -24-2.32954 2.67284   0
   1 -13 -24-0.67843  2.7791   0
   1 -13 -25 26.8851 3.79108   0
  -1 -13  25 24.9936 2.17441   0
   1 -13  25 22.5525 2.05316   0
  -1  13 -25 22.3504 3.99316   0
  -1  13 -25 20.8226 3.79108   0
   1  13 -25  20.475 3.83149   0
  -1  13  25 17.0881 3.75066   0
   1  13  25 19.3111 3.78299   0
  -1 -13 -25 28.9383 3.03124   0
   1 -13 -25 25.0906 3.12824   0
   1 -13 -26  0.8631 3.34053   0
  -1 -13  26-1.19875 1.78215   0
   1 -13  26 1.74219 1.64629   0
  -1  13 -26 1.01494 3.27659   0
   1  13 -26 3.61224 3.34852   0
  -1  13 -26 1.84608 3.39647   0
  -1  13  26 0.52745 3.10077   0
   1  13  26  1.4385 3.22065   0
   1 -13 -26 7.48821 2.84504   0
  -1 -13 -26 1.94997 2.66123   0
   1 -13 -27  1.7852 3.35713   0
  -1 -13 -27 1.94318 3.41242   0
  -1 -13  27-0.97159  1.8247   0
   1 -13  27 1.54033 1.75361   0
  -1  13 -27 -0.9321 3.56251   0
   1  13  27 -6.2719 3.52301   0
  -1  13  27-5.22922 3.16755   0
   1  13 -27 2.84368 3.42822   0
  -1  13 -27-0.59243 3.18335   0
   1 -13 -27 1.14537 2.65411   0
  -1 -13 -27 3.30183 2.76469   0
  -1 -13 -28 8.82058 3.50481   0
   1 -13 -28 7.73557 3.50481   0
  -1  13 -28 4.55079  3.4892   0
  -1  13 -28 7.98535 3.52042   0
   1  13 -28 2.46664 3.52823   0
  -1 -13  28 7.79021  2.0061   0
   1 -13 -28 9.40601 2.81009   0
   1  13  28 1.22551 3.45798   0
  -1  13  28-3.01305 3.37992   0
   1 -13  28 8.49273 1.86559   0
  -1 -13 -28 8.28197 2.70081   0
  -1  13 -29-3.07706 3.53978   0
   1 -13 -29 -1.2262 3.40868   0
  -1 -13 -29 3.52436 3.50122   0
  -1  13 -29 2.72231 3.16961   0
   1  13 -29-5.90734 3.47808   0
   1 -13 -29-1.65807 2.69147   0
  -1 -13 -29-0.23907 2.62977   0
   1  13  29 1.11052 3.65546   0
  -1  13  29 1.11052 3.40868   0
  -1 -13  29-1.10281 2.02053   0
   1 -13  29 0.77119 1.85858   0
  -1  13 -30 2.38432 3.58029   0
   1 -13 -30 4.72293 3.43555   0
  -1 -13 -30-0.45706 3.49649   0
   1  13 -30 0.41897 3.56505   0
  -1  13 -30 0.40373 3.51935   0
  -1 -13 -30  1.5997 2.71949   0
   1 -13 -30 0.71606 2.81852   0
  -1  13 -31 1.90326 3.66359   0
   1 -13 -31  0.8275 3.49056   0
  -1 -13 -31 1.97096 3.50561   0
   1  13 -31 3.27993 3.76138   0
  -1  13 -31 -0.9253 3.55074   0
   1 -13 -31 5.52171 2.74581   0
  -1 -13 -31-2.42233 2.76838   0
  -1 -13 -32 4.41191 3.47605   0
   1 -13 -32-1.10669 3.35721   0
  -1  13 -32-2.57733 3.73602   0
  -1 -13 -32-0.49021  2.7036   0
   1 -13 -32-2.30994 2.79273   0
  -1 -13 -33-0.35194 2.79354   0
   1 -13 -33-0.50592 2.80087   0
   1 -13 -33 0.14664 3.30679   0
  -1 -13 -33-0.43993 3.49009   0
  -1 -13 -34-2.36646 3.31449   0
  -1 -13 -34 1.88159 2.80791   0
   1 -13 -34 4.81977 2.95265   0
   1 -13 -34 0.42698 3.38686   0
  -1 -13 -35 -7.5061 3.48523   0
  -1 -13 -35 0.87131 2.80675   0
   1 -13 -35 1.64977 2.97816   0
   1 -13 -35 2.65677 3.47095   0
  -1 -13 -36-4.96121 3.52358   0
   1 -13 -36 4.29877 3.53768   0
  -1 -13 -36 0.67653 2.83296   0
   1  14   0-0.75977 2.15738   0
   1 -14   0-2.96405 1.87598   0
  -1 -14   0-2.17614 1.69776   0
  -1  14   0 2.89839 2.13862   0
  -1 -14   0-1.39761 1.84784   0
   1 -14   0-0.48775 1.95102   0
   1 -14  -1  0.2907  1.8567   0
   1  14  -1-0.15004 1.93172   0
  -1 -14  -1 0.03751  1.5285   0
  -1 -14   1 0.14066 1.61289   0
   1 -14   1-1.15341 1.81919   0
   1 -14  -1-1.75355 1.78168   0
  -1  14  -1-0.27194 2.05363   0
   1  14  -1 -0.8252 2.24117   0
  -1 -14  -1 0.59077  1.8567   0
   1 -14   1-2.10051 2.07238   0
  -1 -14   1-4.02286 1.89421   0
   1 -14  -2 0.39352 2.22056   0
  -1  14  -2 1.18055 2.08002   0
   1 -14  -2 0.23424 1.82704   0
   1  14  -2-1.37731 1.86452   0
   1 -14   2-2.35173 1.83641   0
   1 -14  -2 -0.8901 1.77082   0
  -1 -14   2  -1.902 1.62091   0
  -1  14  -2-0.11243 2.10812   0
   1  14  -2 0.82451 2.04254   0
  -1 -14  -2-0.09369 1.71461   0
   1 -14   2-0.97442 1.95821   0
  -1 -14   2 -0.2436 1.91137   0
   1 -14   3 34.5532 2.80692   0
  -1 -14   3 33.7766 2.80692   0
  -1 -14  -3 32.4293 2.58237   0
   1 -14  -3 27.6669 2.62915   0
   1  14  -3 29.4259 2.82563   0
  -1 -14   3 32.4948 2.36717   0
   1 -14   3 34.0854 2.57301   0
   1  14  -3 34.2444 2.97533   0
  -1 -14  -3 36.9016 2.93791   0
   1 -14  -3 40.8407 2.98469   0
  -1 -14  -4 7.47991 2.34389   0
   1 -14  -4 8.46976 2.25051   0
   1 -14   4 6.11653 2.11977   0
  -1 -14  -4  5.6216 1.79294   0
   1  14  -4 5.16403 2.14779   0
   1 -14  -4 6.39667 1.90499   0
   1 -14   4 6.31263 1.89566   0
   1  14  -4 5.24807 2.20382   0
  -1 -14   4 6.03248 2.15713   0
   1 -14  -5 99.4278 5.36541   0
  -1 -14  -5 92.7024  5.3561   0
   1 -14   5 97.1457 5.33747   0
  -1  14  -5 92.3205 5.07665   0
  -1 -14   5 95.0591 5.32815   0
   1 -14  -5 89.1441 5.12322   0
  -1 -14  -5 91.8082 5.07665   0
  -1 -14   5 96.0651 4.97419   0
   1 -14   5  100.35 5.11391   0
   1  14   5 93.5221 5.32815   0
  -1  14   5 92.5254 5.36541   0
   1  14  -5 95.8974  5.4213   0
   1 -14  -6 32.4014 2.90674   0
  -1 -14  -6 34.2123 2.80459   0
  -1  14  -6 23.2168 2.36811   0
  -1 -14  -6 28.0273  2.3774   0
  -1 -14   6 32.6614 2.28453   0
   1 -14   6 28.2409  2.5167   0
   1  14   6 29.9868 2.82316   0
   1  14  -6 28.1388 2.88817   0
  -1  14   6 32.0949  2.7953   0
   1  14  -6 27.5258 2.27525   0
   1 -14   6 33.0329 2.81388   0
  -1 -14   6 34.9088  2.7953   0
  -1 -14   7-0.27761 2.19311   0
  -1  14   7-1.99878 2.11908   0
   1  14  -7-1.11969 2.31341   0
   1 -14  -7-1.73043 2.10057   0
  -1 -14  -7-0.31462 2.22087   0
  -1  14  -7-1.93401  1.7767   0
   1  14  -7-1.02715 1.52685   0
   1 -14   7-0.93462 1.76744   0
  -1 -14   7 -0.8976 1.54536   0
  -1 -14  -7 -1.0179  1.6564   0
   1  14   7 1.23073 2.01729   0
   1  14  -8 56.2716 3.79691   0
   1  14   8  56.115 3.71396   0
  -1  14   8 60.6123 3.75083   0
   1  14  -8 52.9539 3.35455   0
  -1  14  -8 48.7423 3.42828   0
  -1 -14  -8 59.1654 3.78769   0
   1 -14  -8 63.5798 3.82455   0
  -1  14   8 61.2942 4.18397   0
   1  14   8 64.7225 4.21162   0
   1 -14  -9 70.5524 4.27479   0
  -1 -14  -9 70.1947 4.29314   0
   1  14  -9 65.5621 3.95373   0
  -1  14  -9 67.2684 4.05463   0
  -1  14   9 68.8279 4.74264   0
   1  14   9 70.3782 4.69677   0
  -1  14  -9 66.0208 4.53165   0
  -1  14   9 66.8831 4.25645   0
   1  14  -9 80.6156 4.47661   0
   1  14   9 69.5801 4.28397   0
  -1  14 -10 307.154 15.5516   0
   1  14  10 317.823 15.3417   0
  -1  14  10 331.202 15.3417   0
  -1  14 -10  298.83 15.2322   0
   1  14 -10 293.911 15.1592   0
   1 -14 -10 325.169 15.4877   0
  -1 -14 -10 306.314 15.4604   0
  -1 -14 -10 325.224 15.3508   0
   1 -14 -10 338.284   15.36   0
  -1  14  10 299.871 15.5881   0
   1  14  10 307.774 15.5973   0
   1  14  11  26.337 3.23994   0
  -1  14  11  23.097 3.20363   0
  -1  14 -11 27.7709  2.9223   0
   1  14 -11 26.0193 2.85877   0
   1  14  11 22.2258 2.54113   0
   1  14 -11 22.9064 2.22349   0
  -1  14 -11 20.3653 2.37777   0
  -1 -14 -11 27.2717 2.60466   0
   1 -14 -11 28.9053 2.63188   0
  -1 -14 -12 4.69958 2.57079   0
  -1 -14 -12 6.29618 2.19194   0
   1  14  12 8.25358 2.16487   0
   1 -14  12 4.96117 2.42646   0
  -1  14  12 4.37485 2.90454   0
   1  14  12 8.94815 2.89552   0
   1 -14 -12 9.68781  2.1739   0
   1 -14  12 7.54098 1.20872   0
   1 -14 -12  8.0371 2.57981   0
  -1 -14 -12 8.06416 2.58883   0
  -1  14 -12 8.65048 2.10173   0
   1  14 -12 5.85418  1.8672   0
   1  14 -12 6.09773 2.51667   0
  -1  14 -12 10.1118 2.53471   0
   1  14 -13 3.47699 1.95357   0
  -1  14 -13 2.24033 2.02526   0
   1 -14  13 3.95194 1.03055   0
   1  14  13 3.46803 2.13279   0
  -1  14 -13 5.25133 2.46436   0
   1  14 -13 2.78697  2.6167   0
  -1 -14 -13 4.37312 2.97516   0
   1 -14 -13 4.54339 2.84074   0
  -1 -14  13-0.22403 2.37475   0
   1 -14 -13 3.27088 2.04318   0
   1 -14  13 6.37149 2.47332   0
   1 -14 -13 1.35316 2.70632   0
  -1 -14 -13  2.0611 2.50917   0
   1  14  13  1.3442  2.8497   0
  -1  14  13 3.81752 2.85866   0
  -1 -14 -13 5.00041 2.30306   0
   1  14 -14 2.34925 2.06449   0
   1 -14  14 1.14793 0.74749   0
   1 -14 -14 1.57506  2.6429   0
  -1 -14 -14 2.93656  2.6963   0
   1  14  14  2.6518 2.10898   0
  -1  14 -14 5.65065 2.58951   0
   1  14 -14  3.3459 2.60731   0
  -1  14 -14 1.75304 2.34925   0
   1  14  14 2.59841 3.10563   0
  -1  14  14-2.10008 3.02555   0
  -1 -14 -14 4.72519 2.58951   0
   1 -14 -14-0.11568  2.6607   0
  -1 -14 -14 0.30256 2.55392   0
   1 -14 -14 1.72634 2.10898   0
   1 -14  14 2.70519 2.44713   0
  -1 -14  14 4.55612 2.38484   0
  -1  14  15 3.96579 3.13554   0
   1  14  15  8.7795 3.18853   0
  -1 -14  15 6.45656 0.92741   0
  -1  14 -15 1.18355 2.93239   0
   1  14 -15 4.10711 2.89706   0
  -1 -14  15 2.66741 2.53493   0
   1 -14  15 6.55371 2.52609   0
   1  14 -15  2.7999 2.27878   0
  -1 -14 -15 2.64092 2.95005   0
   1 -14 -15 9.77757 2.19929   0
   1  14  15 5.19351 2.16396   0
   1 -14 -15 2.22579 2.70274   0
  -1 -14 -15 6.72153 2.68508   0
   1 -14 -15 6.56255 2.62325   0
  -1 -14 -15 3.37401 2.50843   0
   1 -14 -16 570.311 26.5872   0
  -1 -14 -16 551.549 26.5697   0
  -1 -14  16  548.71 26.5697   0
   1 -14  16 562.652  26.596   0
   1  14 -16 560.426 26.6047   0
  -1  14 -16 560.181 26.6661   0
  -1  14  16 558.875 27.0078   0
   1  14  16 572.168 27.0517   0
   1  14 -16 547.676 26.9027   0
  -1  14 -16 530.106 26.8238   0
   1  14  16 533.979 26.4382   0
   1 -14 -16  556.22 26.4558   0
  -1 -14 -16 540.893 26.6398   0
   1 -14 -16  539.92 26.6135   0
   1 -14 -17 17.3901 2.85924   0
  -1 -14 -17 10.4723 2.85924   0
  -1 -14  17 17.1293 2.72887   0
   1 -14  17 17.4161 2.83316   0
  -1  14 -17 18.9805 3.05043   0
   1  14 -17 12.8535 2.83316   0
  -1  14  17 19.9277 3.65009   0
   1  14  17 18.1375 3.67616   0
  -1  14 -17 12.2626 3.33722   0
   1  14 -17 10.5244  3.2677   0
   1  14  17 16.4254 2.40732   0
  -1 -14 -17 16.3037 3.05043   0
   1 -14 -17 0.58228 3.13734   0
   1 -14 -17 17.2162 2.86793   0
   1 -14 -18 133.885 7.34041   0
  -1 -14  18 149.626 7.20256   0
   1 -14  18 153.709 7.22841   0
   1 -14 -18 139.304 7.38349   0
  -1 -14 -18 136.642 7.37488   0
  -1  14 -18  150.03 7.51272   0
   1  14 -18 149.212 7.45241   0
  -1  14 -18 147.213  7.6678   0
   1  14 -18 148.204 7.65919   0
  -1 -14 -18  145.68 7.39211   0
  -1  14  18 142.233 7.95211   0
   1  14  18  150.97 7.99519   0
  -1 -14  19 -2.3052 2.46742   0
   1 -14  19-2.62964 2.53572   0
  -1 -14 -19-2.72355 3.17606   0
   1 -14 -19-0.19637 3.05653   0
  -1  14 -19-3.97861 2.90285   0
   1  14 -19-2.72355 2.77478   0
  -1  14 -19-1.22944 3.04799   0
   1  14 -19-3.89323  3.1846   0
   1 -14 -19-0.34151  2.6894   0
  -1 -14 -19-0.05976 2.75771   0
   1  14  19-2.40766 3.44073   0
  -1  14  19-3.47488 3.39804   0
   1 -14  20 54.5948 3.61146   0
  -1 -14  20 50.3321 3.40847   0
  -1  14 -20  43.033 4.15276   0
   1  14 -20  42.441  3.9244   0
   1 -14 -20 55.2291 4.87167   0
  -1 -14 -20 46.5684 4.76171   0
  -1  14 -20 48.8858 4.06818   0
   1  14 -20 48.8773 4.08509   0
   1 -14 -20 47.8962 3.79753   0
  -1  14  20 43.3544 4.66868   0
   1  14  20 39.7091 4.62639   0
   1 -14  21 12.4127 2.53781   0
  -1 -14  21  12.354 2.42055   0
  -1  14 -21 8.55988 3.19111   0
   1  14 -21 7.96521 3.03197   0
  -1  14 -21 6.43247 3.23299   0
   1  14 -21 16.8266   3.367   0
  -1 -14 -21 0.64492 4.89136   0
   1 -14 -21 6.41572 4.71547   0
   1  14  21 14.0375 3.64339   0
  -1  14  21 7.49617 3.56801   0
  -1 -14 -21-0.10888 2.88121   0
   1 -14 -21 11.2401 2.88959   0
   1 -14  22 4.44429 2.44602   0
   1  14 -22 3.76438  3.2503   0
  -1  14 -22  3.7478 3.14251   0
  -1 -14  22 7.81896 2.32164   0
  -1  14 -22 1.32665 3.09276   0
   1  14 -22   4.635 3.06789   0
  -1 -14 -22-0.52237 4.99983   0
   1 -14 -22 2.33823 4.78424   0
   1 -14 -22 0.16583 2.73622   0
  -1 -14 -22 8.20038 2.79426   0
  -1  14  22 1.06132 3.43272   0
   1  14  22 8.08429 3.53221   0
   1 -14 -23 3.27408 3.42999   0
  -1  14 -23 2.19913 3.09355   0
   1  14 -23 0.59081 3.40537   0
   1 -14  23 0.32002 1.50985   0
   1  14 -23 2.48633  3.0197   0
  -1  14 -23 1.97758 3.17561   0
   1 -14 -23  2.7325 2.68327   0
  -1 -14 -23 5.68656 2.79815   0
   1 -14  23 3.40537 2.37966   0
   1  14  23 1.21444 3.39716   0
  -1  14  23-0.36926 3.41357   0
  -1 -14  23 2.05963 2.31401   0
  -1 -14  24 31.4086 2.71954   0
  -1  14 -24 25.1172 3.81547   0
   1  14 -24 19.2641 3.50699   0
  -1  14 -24 23.9644 3.62064   0
   1  14 -24 24.6788 3.88042   0
   1 -14  24  25.312 2.73577   0
  -1  14  24  22.081 3.90477   0
   1  14  24 23.2419 3.94536   0
  -1 -14  24 21.8456 2.09445   0
   1 -14  24  22.081 1.98892   0
   1 -14 -24 21.0906 3.76676   0
   1 -14 -24 0.32472 3.14979   0
  -1 -14 -24 30.1909 3.14979   0
  -1  14 -25-0.10438 3.32401   0
   1  14 -25-2.93059 3.18752   0
   1  14 -25-4.05465 3.31598   0
  -1  14 -25 4.04662 3.43642   0
   1 -14 -25 1.69412 3.47656   0
   1  14  25 0.12846 3.37219   0
  -1  14  25-3.10723 3.35613   0
   1 -14  25 1.09998 1.57369   0
  -1 -14  25 1.42114 1.75835   0
   1 -14  25-3.94225 2.25615   0
  -1 -14  25 0.69852 2.32039   0
   1 -14 -25 1.18027 2.82621   0
  -1 -14 -25  3.4043 2.78607   0
  -1  14 -26-1.68304 3.26288   0
   1  14 -26 1.62747 3.12792   0
  -1  14 -26-0.80183  3.4296   0
   1  14 -26-0.10321 3.35815   0
   1 -14 -26 3.18349 3.49311   0
   1  14  26 0.79389 3.38196   0
  -1  14  26  1.8577  3.2867   0
  -1 -14  26-1.96884 1.80213   0
   1 -14  26   0.389 1.62747   0
   1 -14  26-1.69892 2.23082   0
  -1 -14  26 1.30991 2.69128   0
  -1 -14 -26-0.73038 2.65952   0
   1 -14 -26-1.00824 2.78655   0
   1  14 -27-3.82188 3.32747   0
  -1  14 -27 0.11772 3.29608   0
   1  14 -27-1.98549 3.63353   0
  -1  14 -27 2.83306 3.46088   0
  -1 -14 -27 -2.3308 3.46088   0
   1 -14 -27 1.28704 3.49227   0
  -1  14  27  0.5415 3.11558   0
   1  14  27 0.13341 3.31177   0
   1 -14  27 2.22878 1.71867   0
  -1 -14  27 0.26682   1.805   0
   1 -14  27 3.29608 2.14245   0
   1 -14 -27 2.36219 2.80167   0
  -1 -14 -27 0.56504 2.72319   0
   1  14 -28 -2.2027 3.26527   0
  -1  14 -28 4.52173 3.51346   0
  -1  14 -28 2.97054 3.37385   0
   1  14 -28 3.79267 3.49019   0
  -1 -14 -28 8.27563 3.55224   0
   1 -14 -28 7.08896 3.51346   0
   1  14  28-0.27921 3.49794   0
  -1  14  28 4.29681   3.242   0
   1 -14 -28   9.408 2.76888   0
  -1 -14  28 3.24975 1.90021   0
   1 -14  28 6.08068 2.25699   0
   1 -14  28 2.57498 1.79939   0
  -1 -14 -28 6.94935 2.80766   0
  -1  14 -29 4.87402 3.57121   0
   1  14 -29  1.0729 3.30299   0
  -1  14 -29 1.96187 3.52523   0
   1  14 -29 7.97009 3.64019   0
   1 -14 -29 0.07664 3.43327   0
  -1 -14 -29 3.64019 3.63252   0
   1  14  29-0.70505 3.52523   0
  -1  14  29 1.27215 3.37196   0
   1 -14  29  3.1114 2.65159   0
  -1 -14 -29 1.92355 2.74355   0
   1 -14 -29 4.03103 2.82785   0
  -1 -14  29 2.75888 1.96953   0
   1  14 -30 16.9129  3.8459   0
  -1  14 -30 8.66084  3.6642   0
   1  14 -30 9.25135 3.59606   0
  -1  14 -30 11.0759  3.8459   0
   1 -14 -30 8.17631 2.99798   0
  -1 -14 -30 7.48738   2.839   0
  -1 -14 -30 10.3869 3.68691   0
   1 -14 -30  8.9788  3.5355   0
   1  14 -31 2.35524 3.60389   0
  -1  14 -31 4.93478 3.79081   0
  -1 -14 -31 6.72925 2.84124   0
   1 -14 -31 0.33646 2.81133   0
  -1 -14 -31 5.63014 3.61884   0
   1 -14 -31 5.60771 3.73099   0
   1  14 -32 1.50614 3.58076   0
  -1  14 -32 4.88018 3.71366   0
   1 -14 -32 0.19196 2.85723   0
  -1 -14 -32 4.48149 2.73172   0
   1 -14 -32 4.03851  3.4774   0
  -1 -14 -32 1.54305  3.5217   0
   1  14 -33 5.32829 3.68096   0
   1 -14 -33 3.38211 3.49145   0
  -1 -14 -33 0.07289 3.53518   0
   1 -14 -33-0.04373 2.88646   0
  -1 -14 -33 3.02495 2.80628   0
  -1 -14 -34 2.97878 3.48964   0
   1 -14 -34-1.41025 3.56159   0
   1 -14 -34-3.49683 2.98598   0
  -1 -14 -34  3.3961 2.92842   0
  -1 -14 -35-2.32926 3.57911   0
  -1 -14 -35-2.29376 2.86897   0
   1 -15   0-1.90573 1.83136   0
  -1 -15   0-0.07437 1.60825   0
   1 -15   0-0.72511 1.91503   0
  -1 -15   0-0.59496 1.79418   0
  -1  15   0-2.37054 2.18462   0
   1  15   0 0.34396  2.2218   0
   1  15  -1 5.65056 2.33272   0
  -1  15  -1  6.3383 2.23049   0
   1 -15  -1 5.80856 2.03532   0
  -1 -15   1 7.68588 1.86803   0
   1 -15   1 5.61339 2.02602   0
  -1 -15  -1 5.47398 1.94238   0
   1 -15   1 6.23606 1.85874   0
   1 -15  -1 7.08179 1.81227   0
  -1 -15   1  4.1171  1.6171   0
  -1 -15  -1 6.61711 1.69145   0
   1  15  -1 7.89964 2.08179   0
  -1 -15  -2 0.82646 2.14507   0
   1 -15  -2 0.53859  2.2565   0
   1  15  -2 1.22575 2.18221   0
  -1  15  -2 2.34007 2.08935   0
   1 -15  -2-1.10504 1.58791   0
  -1 -15   2-1.40219 1.58791   0
   1 -15   2  0.8636 1.78291   0
   1 -15   2 0.65002 2.02435   0
  -1 -15   2-0.93789 1.95006   0
  -1 -15  -2-1.37433 1.70863   0
   1  15  -2 1.29076 1.96863   0
   1 -15  -2 0.25072 1.82934   0
  -1 -15  -3-0.12055 2.29049   0
   1 -15  -3 0.58422 1.99375   0
   1  15  -3-1.70628 2.09575   0
  -1 -15   3 0.15765  1.8732   0
  -1 -15   3 5.99979 1.56718   0
   1 -15   3 1.57645 1.82683   0
   1 -15   3 2.97671 2.07721   0
  -1 -15  -3 2.70779 1.78974   0
   1  15  -3 0.05564 1.95666   0
   1 -15  -3-0.74186 1.88247   0
  -1  15  -3-2.26267 2.30904   0
   1 -15  -4 11.2546 2.35089   0
  -1 -15  -4 9.70897 2.46195   0
  -1 -15   4 12.7725  2.2028   0
  -1 -15   4 9.99589 1.74928   0
   1 -15   4 10.8659  1.9529   0
   1  15  -4 11.1436 2.25833   0
   1 -15  -4 8.44098 1.97141   0
  -1 -15  -4 10.3569 1.89737   0
   1  15  -4 8.75566 2.48046   0
  -1  15   4 12.3283 2.49897   0
   1 -15   4 9.47759 2.25833   0
   1  15   5 16.5542 2.41897   0
   1 -15   5 21.4291 2.57592   0
  -1 -15   5 18.4839 2.50206   0
  -1  15  -5 22.8325 2.24355   0
   1 -15   5 17.3482 2.16045   0
  -1 -15   5 14.4122 1.95733   0
   1 -15  -5 18.1607 2.59439   0
  -1 -15  -5 19.8318 2.60362   0
  -1 -15  -5 14.8277 2.07736   0
   1 -15  -5 17.1267 2.11429   0
   1  15  -5 21.0136 2.49283   0
  -1  15   5 17.2928 2.53899   0
   1  15  -5 23.7834 2.74211   0
  -1 -15   6 88.8106 5.15484   0
   1  15  -6 89.4917 4.80505   0
  -1  15  -6 88.4608  4.8971   0
   1 -15   6 100.464 5.23769   0
   1 -15   6 91.9035 4.86948   0
  -1 -15   6 89.7219 4.75902   0
   1 -15  -6 89.3813 5.14564   0
  -1 -15  -6 88.9302 5.21928   0
   1 -15  -6 80.5168 4.87869   0
  -1 -15  -6 83.4164 4.84187   0
   1  15  -6 85.7545 5.17325   0
   1  15   6 83.5361 5.05359   0
  -1  15   6 85.4599   5.072   0
   1 -15   7 533.814 25.5735   0
  -1  15  -7 512.524 25.3441   0
  -1 -15   7  544.94 25.5918   0
   1 -15  -7 539.024 25.5368   0
  -1 -15  -7 544.528 25.5276   0
   1 -15   7 555.681 25.5551   0
  -1 -15   7 550.792 25.5368   0
   1  15  -7 495.417 25.2799   0
  -1 -15   7 532.484 25.2891   0
   1 -15   7 537.125 25.3533   0
   1  15   7  526.20 25.5001   0
  -1  15   7 552.526 25.5276   0
   1  15  -7 546.234 25.5551   0
  -1 -15  -7 489.409 25.3258   0
   1 -15   8 41.5399 3.41674   0
  -1  15  -8 34.2131 2.82292   0
   1  15  -8 35.0992 2.67675   0
  -1 -15   8 42.2616 3.39847   0
  -1 -15  -8 33.7015 3.27057   0
   1 -15  -8 31.2257 3.17921   0
   1 -15   8 35.3459 2.92341   0
  -1 -15  -8 39.1098 2.80465   0
   1 -15   8 38.6347  3.3802   0
   1  15   8 31.9748 3.09699   0
  -1  15   8 38.7535 3.13353   0
   1  15  -8 37.8765 3.18835   0
  -1 -15  -8 30.2665  3.5081   0
   1 -15  -8 39.8224 3.57205   0
   1 -15   9 294.987 14.7689   0
   1  15  -9 270.942  14.396   0
  -1  15  -9 274.689 14.4688   0
   1 -15   9 304.236 14.7689   0
  -1  15   9  305.80 14.6325   0
   1  15  -9 323.206 14.7598   0
   1  15   9 288.185 14.6416   0
   1 -15  -9  322.87 14.7871   0
  -1 -15  -9 306.573 14.7689   0
   1 -15  -9 310.565 14.6689   0
  -1 -15   9 310.838 14.7871   0
  -1 -15  -9 299.907 14.6507   0
   1  15   9 289.494 14.8689   0
  -1  15   9 284.156 14.8599   0
   1  15 -10 1.88205 1.71013   0
  -1  15 -10 0.84149 1.93634   0
   1  15  10 2.27113 2.81402   0
  -1  15  10 1.98158 2.87736   0
   1 -15 -10 0.27145 2.37971   0
  -1 -15  10-1.04056 2.72354   0
   1  15  10-0.90483 2.38875   0
   1 -15  10-0.43432  2.6783   0
  -1  15 -10-2.40685  2.6602   0
  -1 -15 -10-1.96348 2.45209   0
  -1 -15 -10 1.30296 2.78688   0
   1 -15 -10-0.06334 2.68735   0
  -1  15 -11 19.3374 2.40255   0
   1  15 -11 19.4273 2.28557   0
  -1  15 -11 20.3812 3.00543   0
  -1 -15 -11  21.443  3.1584   0
   1 -15 -11 24.9253 3.06842   0
  -1 -15  11 24.1155 2.96044   0
   1 -15 -11 24.5384 2.69049   0
   1  15  11 20.8401 2.60051   0
   1 -15  11  26.464 2.95144   0
  -1 -15 -11 27.5978 2.78947   0
   1  15  11  20.993 3.25739   0
  -1  15  11 20.6151 3.25739   0
  -1 -15  12   4.177  2.5223   0
   1 -15  12 5.87642 2.56702   0
   1 -15 -12 6.22525 2.22714   0
  -1 -15 -12 0.49194 2.64752   0
  -1 -15 -12 8.16616 2.35236   0
   1  15 -12  6.8424  2.5223   0
  -1  15 -12 5.08932 2.61174   0
  -1 -15 -12 4.87465 2.78168   0
   1 -15 -12 7.73684 2.81746   0
   1 -15  12 5.93008 1.30587   0
   1  15  12 6.43097 2.24502   0
  -1  15 -12 3.32729 1.94986   0
   1  15 -12 6.96762 1.87831   0
  -1  15  12 1.64575 2.88007   0
   1  15  12 8.95326 2.99635   0
  -1 -15  13 3.67014 2.52378   0
   1 -15 -13 0.60428 2.18609   0
   1 -15  13 3.25248 2.40825   0
  -1 -15 -13 0.96863  2.3105   0
  -1 -15 -13 1.67067 2.65708   0
  -1  15 -13-0.15107 2.56821   0
   1  15 -13  1.7151 2.52378   0
  -1 -15 -13 2.66596 2.68374   0
   1 -15 -13 2.41714 2.72817   0
   1 -15  13 1.54626 1.11082   0
   1  15  13 0.09775 2.19498   0
   1  15 -13 1.00418 1.90172   0
  -1  15 -13 3.53684 2.08834   0
   1  15  13-0.80868 2.97699   0
  -1  15  13  1.0575 2.84369   0
   1 -15 -14-0.12355  2.7093   0
  -1 -15 -14 7.79256 2.77108   0
   1 -15  14  4.5714 2.52398   0
  -1 -15  14 5.30388 2.55928   0
   1 -15 -14 4.58022 2.17097   0
  -1 -15 -14 1.77384 2.55928   0
   1  15 -14 6.12462 2.78873   0
  -1  15 -14 6.73355 2.88581   0
  -1 -15 -14 3.29176 2.75343   0
   1 -15 -14  6.7512  2.7799   0
   1 -15  14 4.54492 1.00606   0
  -1  15  14 4.26252 2.97406   0
   1  15  14 0.25593 3.13291   0
  -1  15 -14 3.52121 2.16215   0
   1  15 -14 6.63647 2.13567   0
   1  15  14 3.43296  2.2504   0
  -1 -15 -15 5.72045 2.75948   0
   1 -15 -15 0.52562  2.6456   0
   1  15  15 3.35518 2.22511   0
   1  15 -15-0.07884  2.8208   0
  -1  15 -15 5.37004 2.74196   0
  -1  15 -15 0.42049 2.26891   0
   1  15 -15-0.60446 2.19882   0
  -1 -15  15 0.06132 2.58428   0
   1 -15  15-0.84098 2.59304   0
   1  15  15-2.33023 3.20625   0
  -1  15  15  3.3289 3.14493   0
   1 -15 -15 2.53171 2.26015   0
  -1 -15 -15 0.27157 2.97849   0
  -1 -15 -15 6.24606 2.80328   0
   1 -15 -15 0.49057 2.87336   0
  -1 -15 -16-6.46704 2.85975   0
   1 -15 -16-1.32122 2.53814   0
   1 -15  16-5.23274 2.78152   0
  -1 -15  16-1.62545 2.64244   0
   1  15 -16-1.92968 2.45122   0
  -1  15 -16-1.98183 2.49468   0
  -1  15  16 0.38246 3.34652   0
   1  15  16 0.37377 3.38129   0
   1  15 -16   0.339  2.8076   0
  -1  15 -16 0.08692 2.86844   0
   1  15  16-1.18215 2.23391   0
   1 -15 -16-3.11183 2.42514   0
  -1 -15 -16 0.24338 2.95537   0
   1 -15 -16-4.92851 2.96406   0
   1 -15 -17 1.28457 2.59501   0
  -1 -15 -17-2.90538 2.73295   0
   1 -15  17 1.29319 2.58639   0
  -1 -15  17-1.65529 2.51742   0
  -1  15 -17 1.83634 2.47431   0
   1  15 -17 0.18967 2.43121   0
  -1  15  17 3.75889 3.37955   0
   1  15  17 0.09483 3.29334   0
  -1  15 -17-0.43106 2.97435   0
   1  15 -17 1.06042 2.96573   0
   1  15  17 0.23278 2.18119   0
   1 -15 -17 0.36209 2.77606   0
  -1 -15 -17-0.06035 2.85365   0
   1 -15 -17-1.15525 2.53466   0
   1 -15 -18 3.77804 2.95747   0
   1 -15  18 0.11967 2.59847   0
  -1 -15  18 2.39333 2.57283   0
   1 -15 -18 4.58152 2.76088   0
  -1 -15 -18 0.22224 2.86345   0
  -1  15 -18 2.61557 2.62412   0
   1  15 -18 5.78673 2.66685   0
   1  15 -18-1.35907 3.09423   0
  -1  15 -18 2.82071 2.94893   0
   1 -15 -18 0.84621 2.82071   0
  -1 -15 -18 1.39326 2.89764   0
   1  15  18 2.99166 3.41904   0
  -1  15  18  3.9319 3.51307   0
   1 -15  19-1.99078  2.5499   0
  -1 -15  19 0.38121 2.59225   0
   1  15 -19-2.41435 2.64308   0
  -1  15 -19-2.02467 2.89722   0
   1 -15 -19 2.33811 2.91417   0
  -1 -15 -19-2.64308 2.90569   0
   1  15 -19-1.38931 3.04124   0
  -1  15 -19 0.27109 2.98194   0
  -1 -15 -19 -0.0593 2.82098   0
   1 -15 -19 -0.0593 2.79557   0
  -1  15  19 -1.3046 3.48175   0
   1  15  19-2.16021 3.54952   0
  -1 -15  20 0.90643  2.4843   0
   1 -15  20 3.64253 2.58502   0
  -1  15 -20-3.07181 2.92913   0
   1  15 -20 1.02394 2.70252   0
   1 -15 -20 3.04663 2.76966   0
  -1 -15 -20-1.03233 3.28163   0
   1 -15 -20 -9.7274 3.35717   0
  -1  15 -20  1.6618 3.11377   0
   1  15 -20-2.66056 3.11377   0
  -1 -15 -20-0.53715 2.88716   0
  -1  15  20-2.03109 3.60896   0
   1  15  20 1.79609 3.61735   0
  -1 -15  21 3.58262 2.39395   0
   1 -15  21 3.17531 2.47708   0
   1  15 -21 0.83123 2.83451   0
  -1  15 -21 3.17531 3.00907   0
   1 -15 -21 0.58186 2.80126   0
   1 -15 -21 6.22594  3.9068   0
  -1 -15 -21 0.10806 3.87355   0
  -1  15 -21-0.09144 3.06725   0
   1  15 -21 0.68161 3.06725   0
  -1 -15 -21-0.23275 2.88438   0
  -1  15  21 2.90932 3.45793   0
   1  15  21 1.27179 3.51612   0
   1 -15  22 6.74024  2.5101   0
   1  15 -22  1.1851 3.17672   0
  -1  15 -22 8.56727 3.34132   0
  -1 -15  22 5.39055 2.39488   0
   1  15 -22 2.57594 2.86399   0
  -1  15 -22 5.94195 3.05327   0
   1 -15 -22 2.32082 4.93791   0
   1 -15 -22 0.17283 2.88045   0
  -1 -15 -22 1.60482 2.81461   0
   1  15  22 2.76523 3.67874   0
  -1  15  22 5.79381 3.81865   0
   1 -15  23 10.2874 2.53317   0
   1 -15 -23 3.37213 3.45358   0
   1  15 -23 6.34515 3.33141   0
  -1  15 -23 5.88087 3.26624   0
  -1 -15  23 3.91786 2.43543   0
  -1  15 -23 7.13524 3.45358   0
   1  15 -23 5.92159 3.10334   0
   1 -15 -23-0.30137 4.51247   0
  -1 -15 -23 5.85643 2.78567   0
   1 -15 -23-0.61904 2.80196   0
   1  15  23 3.60834 3.71423   0
  -1  15  23 9.11453 3.64907   0
   1 -15 -24 3.79585 3.54601   0
  -1  15 -24 14.3533 3.50572   0
   1  15 -24 6.34253 3.48154   0
   1 -15  24  9.9369 1.65212   0
  -1  15 -24 9.74348 3.36065   0
   1  15 -24 9.38082 3.15112   0
  -1 -15 -24 12.6931 3.02217   0
   1 -15 -24 7.64005 2.90934   0
   1 -15  24 10.3721 2.49027   0
  -1 -15  24 14.6595 2.50639   0
   1  15  24 7.44663 3.77167   0
  -1  15  24 4.51311 3.67496   0
   1  15 -25 7.01508  3.2365   0
  -1  15 -25  5.5722 3.30027   0
  -1  15 -25 7.78833 3.40391   0
   1  15 -25 13.0975  3.3481   0
   1 -15 -25 6.39329 3.59523   0
  -1  15  25 9.27903 3.67494   0
   1  15  25 10.5625 3.75466   0
  -1 -15  25 6.88753 1.77768   0
   1 -15  25 6.81578 1.67405   0
  -1 -15  25 1.53056  2.3915   0
   1 -15  25 12.7308 2.47122   0
   1 -15 -25 7.04696 2.90169   0
  -1 -15 -25 7.89196 2.82995   0
  -1  15 -26 1.11152  3.4055   0
   1  15 -26-2.35705 3.21631   0
  -1  15 -26 7.89099 3.56316   0
   1  15 -26-0.10248 3.39762   0
   1 -15 -26-1.83676 3.53951   0
   1  15  26 1.48991  3.4055   0
  -1  15  26 2.58566  3.3109   0
   1 -15  26 0.74889 1.66334   0
  -1 -15  26-0.42569 1.80523   0
  -1 -15  26  0.1419 2.75909   0
   1 -15  26 2.68814 2.32552   0
  -1 -15 -26 2.80639 2.79062   0
   1 -15 -26 3.29514 2.83003   0
   1  15 -27 0.67025 3.14082   0
  -1  15 -27 -0.1169 3.30448   0
  -1  15 -27-5.70491 3.58505   0
   1  15 -27 -0.8495  3.5305   0
   1 -15 -27 1.41843 3.49932   0
  -1 -15 -27 1.48858 3.48374   0
  -1  15  27 1.95619 3.29669   0
   1  15  27-3.33566 3.46035   0
   1 -15  27-1.27036   1.699   0
  -1 -15  27 0.77156 1.79253   0
  -1 -15  27 0.56893 2.96936   0
   1 -15  27 1.30932 2.25235   0
  -1 -15 -27-0.10911 2.83687   0
   1 -15 -27 4.24751 2.86804   0
  -1  15 -28 2.13381 3.33553   0
   1  15 -28-1.03224 3.14295   0
   1  15 -28 0.32354 3.29701   0
  -1  15 -28-0.10785 3.35864   0
   1 -15 -28 -1.6408 3.60515   0
  -1 -15 -28-0.33124 3.51271   0
   1  15  28 3.25079 3.57433   0
  -1  15  28-1.13239 3.32012   0
   1 -15  28 -0.4622 2.26477   0
  -1 -15 -28 0.79344 2.81171   0
   1 -15 -28 3.10443 2.88874   0
  -1 -15  28 2.74238 1.87961   0
   1 -15  28 0.06933 1.79487   0
   1 -15 -29 4.03457 2.84704   0
  -1 -15 -29 0.99722 3.54738   0
   1 -15 -29 3.43319 3.65395   0
   1  15 -29-2.93077  3.6844   0
  -1  15 -29 7.62001 3.59305   0
   1 -15  29  0.3045 2.77091   0
  -1 -15 -29 1.50725 2.90793   0
  -1  15 -29 2.55776 3.41796   0
   1  15 -29-0.70795 3.31139   0
  -1  15 -30 2.24118 3.53474   0
  -1  15 -30 -3.7378 3.57986   0
   1  15 -30 5.20434 3.38433   0
   1 -15 -30-0.05265 2.85788   0
  -1 -15 -30 0.05265 2.82027   0
   1 -15 -30 1.21836 3.58739   0
  -1 -15 -30-0.73703 3.61747   0
   1  15 -31 1.35941 3.52109   0
  -1  15 -31 6.32162 3.69938   0
   1 -15 -31 2.46625  2.8971   0
  -1 -15 -31 2.75596  2.7931   0
  -1 -15 -31 8.80273 3.72166   0
   1 -15 -31 1.44855 3.63995   0
   1  15 -32-3.38923 3.65332   0
  -1  15 -32 -8.2163  3.8734   0
   1 -15 -32 6.05953 2.82435   0
  -1 -15 -32 3.86606 3.01509   0
  -1 -15 -32-1.51855 3.70467   0
   1 -15 -32 2.36952 3.65332   0
  -1 -15 -33 15.1605 3.04948   0
   1 -15 -33 15.2329 3.17987   0
  -1 -15 -33 11.6474 3.86799   0
   1 -15 -33 10.3074 3.84626   0
  -1 -15 -34 0.87241 3.02484   0
  -1 -16   0 1.28003 1.64838   0
   1 -16   0 0.68145 1.86018   0
   1 -16   0-1.86018 1.92464   0
  -1 -16   0 -0.5249 1.98911   0
   1  16   0 1.71284 2.35746   0
  -1 -16   1 0.47873 1.73999   0
  -1 -16  -1 0.11968 1.68476   0
   1 -16   1 0.94825 1.82285   0
   1 -16  -1-0.95746 1.84126   0
  -1 -16  -1 0.20254 1.98856   0
  -1 -16   1-0.15651 1.93333   0
   1 -16   1 -5.6803 2.00698   0
   1 -16  -1-0.26698 1.93333   0
   1 -16  -1-0.25778 2.38444   0
   1  16  -1 0.61682 2.38444   0
   1 -16  -2 14.0006 2.15252   0
   1  16  -2 9.12523  2.2997   0
   1 -16  -2 11.2961 2.64926   0
  -1 -16  -2  14.203 2.58487   0
  -1 -16   2 12.4276 1.85816   0
   1 -16   2 13.2923 2.13413   0
  -1 -16  -2 15.2608 2.18012   0
  -1 -16   2 14.8653 2.27211   0
   1 -16   2   12.40 2.20772   0
  -1 -16  -2 11.3237 1.80297   0
   1 -16  -2 13.8718 2.04214   0
   1  16  -2 13.7246 2.55727   0
   1 -16  -3 34.6601 2.88451   0
   1  16  -3 33.5761 3.01312   0
  -1  16  -3 37.2415 3.10499   0
   1 -16  -3 38.4357 3.15092   0
  -1 -16  -3 37.3976  3.2979   0
   1 -16   3 37.0302  2.7559   0
  -1 -16   3 34.5039 2.60892   0
  -1 -16   3 38.7021 3.08661   0
   1 -16   3 37.2047 3.06824   0
  -1 -16  -3 31.3806 2.77428   0
   1 -16  -3 29.8005 2.70079   0
   1  16  -3  32.042 3.11417   0
   1  16  -4  1.7421 2.20972   0
  -1  16  -4 0.99942 2.36559   0
   1 -16  -4 4.39193 2.06302   0
  -1 -16  -4 2.58565 2.49396   0
   1 -16  -4 4.53864 2.55814   0
   1 -16   4 4.85955 1.96216   0
  -1 -16   4  5.9965 1.79712   0
  -1 -16  -4 5.36384 2.01717   0
   1 -16   4 4.96958 2.43894   0
  -1 -16   4 3.48421  2.1272   0
   1  16   4 7.16096 2.32892   0
   1  16  -4 6.47329 2.54897   0
  -1  16   4 1.84296 2.32892   0
   1  16  -5  127.88 7.16189   0
  -1 -16  -5 127.844 6.90578   0
   1 -16  -5 117.974 6.88749   0
   1 -16   5 129.371 6.89663   0
  -1 -16   5 137.823 6.76858   0
  -1 -16   5 140.969 7.16189   0
   1 -16   5 144.546 7.11615   0
   1  16   5 128.749 7.14359   0
  -1  16   5 128.905 7.05213   0
   1  16  -5 122.822 7.18018   0
   1 -16  -5 130.432 7.16189   0
  -1 -16  -5 134.704 7.13445   0
  -1 -16  -6 415.741 20.1728   0
   1 -16  -6 412.093 20.2184   0
  -1  16  -6 401.879 20.0087   0
  -1 -16   6 451.874 20.2458   0
   1 -16   6 440.255 20.2549   0
   1 -16   6 430.597 20.0361   0
  -1 -16   6 423.484 19.9175   0
   1  16  -6 375.806 20.2002   0
   1 -16  -6 381.597 20.0087   0
  -1 -16  -6  408.60 20.0087   0
  -1 -16  -6  421.56 20.3279   0
   1 -16  -6 438.367 20.3461   0
  -1  16   6 401.204 20.1546   0
   1  16   6  404.57 20.1546   0
   1  16  -6  421.87 20.2549   0
   1 -16   7 52.9108 4.51678   0
  -1 -16  -7 64.2982 3.98058   0
   1 -16  -7 61.1901 3.99876   0
  -1 -16   7 71.6686  3.8897   0
   1 -16   7 64.6163 4.03511   0
  -1 -16   7  59.945 4.54404   0
   1 -16  -7 63.8438 4.50769   0
  -1 -16  -7 62.7805 4.44407   0
   1 -16   7 60.7538 4.38954   0
  -1  16  -7 62.0625  4.0442   0
   1  16  -7 64.2255 3.87152   0
  -1 -16   7 56.4915 4.45316   0
   1  16  -7 63.1985 4.45316   0
   1  16   7 66.3067 4.40772   0
  -1  16   7 50.9387 4.41681   0
   1 -16  -7 52.8654 4.71671   0
  -1 -16  -7 54.1741 4.71671   0
   1 -16   8 1102.47   52.32   0
   1  16  -8 1035.47 52.0394   0
  -1  16  -8 1023.75 52.0846   0
  -1 -16  -8 1025.46 52.0846   0
   1 -16   8 1133.59 52.1118   0
  -1 -16  -8 1143.14 52.3471   0
   1 -16  -8 1187.65 52.3562   0
   1 -16  -8 1114.25 52.2476   0
  -1 -16   8 1122.51 52.3562   0
  -1 -16  -8 1101.60 52.2566   0
   1 -16   8 1170.59 52.3381   0
  -1  16   8 1111.22 52.2476   0
   1  16  -8 1146.48 52.3109   0
   1  16   8 1077.72 52.2204   0
  -1 -16  -9-2.92868 3.13594   0
   1 -16  -9-2.66735 2.99176   0
   1  16  -9-2.36998 1.92842   0
  -1  16  -9-3.66761 2.07261   0
  -1 -16  -9-3.16298 2.07261   0
   1 -16   9-2.39701 2.92868   0
  -1 -16  -9-4.80304 2.82956   0
  -1 -16   9-5.82132 2.72142   0
   1 -16   9-5.92044 3.03682   0
   1  16   9-6.41606 2.74845   0
   1  16  10 292.165 14.6154   0
  -1 -16  10 298.782 14.7589   0
   1 -16 -10 304.915 14.6602   0
  -1 -16 -10 298.988 14.6333   0
  -1  16 -10 278.374 14.4719   0
   1  16 -10 280.275 14.3912   0
  -1 -16 -10 323.843 14.8127   0
   1 -16 -10 317.657 14.7858   0
  -1  16  10  287.87 14.8844   0
   1  16  10 288.444 14.8934   0
   1 -16  10 303.893 14.7858   0
   1  16 -11 8.81061 2.00646   0
  -1  16 -11   11.04 2.06889   0
   1  16  11 12.3063 3.16576   0
  -1  16  11  12.119 3.06766   0
   1 -16  11 7.27678 2.71987   0
  -1 -16  11 9.58644 2.75554   0
   1 -16 -11 13.0643 2.52369   0
  -1  16 -11 3.56705 2.63962   0
   1  16  11 7.14301 2.43451   0
  -1 -16 -11 8.86411 2.54152   0
   1 -16 -11 9.67562 2.80905   0
  -1 -16 -11 9.52402 2.86256   0
   1  16 -12-0.18616 1.84388   0
  -1  16 -12-0.21275 2.04777   0
   1  16  12 2.28712 3.09381   0
  -1  16  12 1.79955 2.96084   0
   1 -16  12 2.08323 2.55306   0
  -1 -16  12-0.70032 2.65944   0
   1 -16 -12  1.0815 2.35804   0
   1 -16  12 0.55848 1.33858   0
  -1  16 -12 -2.1896  2.6949   0
   1  16  12 3.65229 2.26052   0
  -1 -16 -12 1.09037 2.35804   0
   1 -16 -12-0.06205 2.77468   0
  -1 -16 -12 0.06205 2.89879   0
   1  16 -13-0.04404   1.929   0
  -1  16 -13-1.24196 2.09635   0
  -1  16 -13 1.60309 2.75697   0
   1  16 -13-0.72227 2.66889   0
   1 -16 -13-0.61657 2.85386   0
  -1 -16 -13-1.31242 2.85386   0
  -1 -16  13-4.58027 2.66008   0
   1 -16  13-0.06166 2.66889   0
   1 -16 -13-1.11864 2.32537   0
   1 -16  13-0.68704 1.25076   0
   1  16  13-1.33885 2.26371   0
   1  16  13-2.01708 3.10049   0
  -1  16  13-1.26838 2.97717   0
  -1 -16 -13  -1.286 2.69531   0
  -1 -16 -13-1.56786  2.3606   0
   1  16 -14  87.927  5.4763   0
  -1  16 -14 94.7331 5.59003   0
   1  16  14 98.8884 5.59878   0
   1  16 -14 95.5641 6.10617   0
  -1  16 -14 98.2585 6.00994   0
   1 -16 -14 126.244 6.25488   0
  -1 -16 -14 115.002 6.21989   0
   1 -16 -14 104.102 5.66001   0
  -1 -16  14 108.826 5.86997   0
   1 -16  14 106.648 5.86122   0
   1 -16  14   91.33 4.90768   0
   1 -16 -14 106.657 5.99244   0
   1  16  14 95.9928 6.26363   0
  -1  16  14 95.5379 6.29862   0
  -1 -16 -14 103.744 5.76499   0
  -1 -16 -14 99.7457 5.95745   0
   1  16 -15 8.66728 2.37959   0
  -1  16 -15 11.9674 2.50986   0
   1  16  15 11.9761 2.39696   0
   1  16 -15  13.357 3.01357   0
  -1  16 -15 9.30126 3.10042   0
   1 -16 -15 16.8482   3.057   0
  -1 -16 -15 14.5207 3.17858   0
  -1 -16  15 11.1511  2.8833   0
   1 -16  15 12.2367  2.8312   0
  -1 -16 -15 15.2502 3.11779   0
   1 -16 -15 0.06079 2.91804   0
   1 -16  15 11.9674 1.09427   0
   1 -16 -15 14.0257  2.5446   0
  -1 -16 -15 1.73693 3.22201   0
   1  16  15 9.92656 3.37833   0
  -1  16  15 10.6908 3.31754   0
   1 -16 -16  195.82 9.18689   0
  -1 -16 -16 190.245 9.15242   0
   1  16  16  184.47 8.85079   0
  -1  16 -16 188.633 9.02315   0
   1  16 -16 184.807  8.9025   0
  -1  16  16 189.219 9.56609   0
   1  16  16  199.50 9.60056   0
  -1 -16 -16 141.733 9.22998   0
   1 -16 -16 186.099 8.85079   0
  -1 -16 -16  190.96 9.08348   0
   1 -16 -16 198.837   9.049   0
  -1  16 -16  195.01 9.34202   0
   1  16 -16 191.779 9.41096   0
   1 -16  16 195.631 9.06624   0
  -1 -16  16 162.348  8.1441   0
  -1  16 -17 -1.8636 2.98348   0
   1  16 -17 1.81231 3.06042   0
  -1 -16  17-1.62424 2.70137   0
   1 -16  17 5.50533 2.79541   0
   1 -16 -17 3.53914 2.58169   0
   1 -16 -17-1.93199 2.75266   0
  -1 -16 -17 0.17097 2.80396   0
   1 -16 -17 3.68447 2.93219   0
  -1 -16 -17-0.70099 2.97493   0
  -1  16  17-1.10278 3.57333   0
   1  16  17 1.00019 3.47075   0
   1  16 -17-0.37614 2.50475   0
  -1  16 -17 1.08568 2.69282   0
  -1  16 -18 70.4228 4.68751   0
   1  16 -18 66.1337 4.71293   0
  -1  16 -18 65.5996  4.3654   0
   1  16 -18 66.8457 4.27216   0
  -1 -16 -18 60.7257 4.33149   0
   1 -16 -18  60.946 4.32302   0
  -1 -16 -18 57.0553 4.44169   0
   1 -16 -18 62.0141 4.53493   0
  -1  16  18 73.2455 5.24695   0
   1  16  18 68.5749 5.29781   0
   1 -16  18 63.1075 4.27216   0
  -1 -16  18 63.8874  4.2552   0
  -1 -16  19 8.65393 2.63819   0
   1 -16  19 2.10887  2.6718   0
  -1 -16 -19 8.53631 3.04988   0
   1 -16 -19 0.81498 67.5511   0
   1  16 -19 3.24312  3.1507   0
  -1  16 -19 1.20987 2.94066   0
  -1 -16 -19 1.05864 2.89865   0
   1 -16 -19 5.42761 2.91545   0
   1  16 -19 0.35288  2.6718   0
  -1  16 -19 1.44512 2.78102   0
   1  16  19-0.54612 3.73884   0
  -1  16  19 2.20129 3.63801   0
   1 -16  20 6.33531 2.65567   0
  -1 -16  20 3.72959 2.62237   0
  -1  16 -20 7.15948 2.99699   0
   1  16 -20 4.83681 2.73892   0
   1 -16 -20  0.7326 2.98867   0
  -1 -16 -20-0.18315 2.96369   0
   1  16 -20 7.32598 3.39659   0
  -1  16 -20 9.78185 3.33832   0
   1  16  20 1.25707 3.66299   0
  -1  16  20 6.07724 3.75457   0
   1 -16 -20 5.92739 3.05527   0
  -1 -16 -20 6.66831 3.23842   0
   1 -16 -21 1.21216 2.87786   0
   1 -16 -21 4.59303 3.45508   0
   1 -16  21-1.78938 2.65521   0
   1  16 -21 2.91909 2.87786   0
  -1  16 -21-1.88834  3.1005   0
  -1 -16  21 1.59973 2.50679   0
   1  16 -21 1.89658 3.23243   0
  -1  16 -21-2.22642 3.12524   0
  -1 -16 -21 0.18141 2.93558   0
  -1  16  21 3.45508 3.68596   0
   1  16  21 2.49854 3.78492   0
   1  16 -22-0.94712 2.91483   0
  -1  16 -22-2.81685 3.12711   0
  -1 -16  22  1.0206 2.46577   0
   1 -16  22 0.39191 2.58824   0
   1 -16 -22 2.39228 4.09872   0
   1  16 -22 2.33513 3.06996   0
  -1  16 -22  4.0579 3.33123   0
  -1  16  22 2.85768 3.76397   0
   1  16  22 0.98794 3.73131   0
  -1 -16 -22-0.17963 2.89034   0
   1 -16 -22 4.17221 2.84951   0
  -1  16 -23 8.71218 3.23272   0
   1  16 -23 8.03331 3.07109   0
   1  16 -23 5.27742 3.28929   0
  -1  16 -23 8.24344  3.4186   0
  -1 -16  23 5.68151  2.5296   0
   1 -16  23 8.17879 2.64275   0
   1 -16 -23 0.23437 5.34207   0
   1  16  23 3.31354 3.81461   0
  -1  16  23 3.70955 3.76612   0
   1 -16 -23 -0.1778 2.90945   0
  -1 -16 -23 3.17615 2.84479   0
   1 -16  24 -3.2549 2.55114   0
   1 -16 -24 -4.1586  3.5508   0
  -1 -16  24-1.00766 2.47117   0
   1  16 -24 0.67177 3.03898   0
  -1  16 -24 6.14193 3.28689   0
   1  16 -24-0.63179  3.2629   0
  -1  16 -24  -2.959 3.27889   0
   1 -16 -24-0.22393 2.91102   0
  -1 -16 -24-0.05598   2.975   0
   1  16  24 0.12796 3.77473   0
  -1  16  24-0.12796 3.68676   0
   1  16  25  13.228 3.90828   0
  -1  16  25  8.1251 3.74213   0
  -1  16 -25 12.1125 3.50479   0
   1  16 -25 15.9812 3.52852   0
   1  16 -25 11.8751 3.27536   0
  -1  16 -25 13.1568  3.4415   0
   1 -16  25  12.516 1.77217   0
  -1 -16  25 14.4385 1.90667   0
  -1 -16  25 15.9021 2.72155   0
   1 -16  25 13.8055 2.65826   0
  -1 -16 -25  12.603 3.00637   0
   1 -16 -25 13.2201 3.04592   0
   1 -16 -25 7.08078 3.76587   0
  -1  16 -26-0.43817 3.26284   0
   1  16 -26 1.99526 3.17676   0
   1 -16  26-0.07042 1.66663   0
  -1 -16  26 1.34582  1.7527   0
  -1  16 -26 1.99526 3.27848   0
   1  16 -26-2.58992  3.4428   0
   1 -16 -26-0.94677 3.74796   0
   1 -16  26 1.55708 2.48038   0
  -1 -16  26-0.14867 2.70729   0
   1 -16 -26 0.42252 2.08133   0
  -1 -16 -26-2.50385 2.91073   0
   1 -16 -26 0.05477 2.97333   0
  -1  16  26 0.69638 3.45062   0
   1  16  26 2.62905 3.70101   0
  -1 -16 -27 1.10634  3.5666   0
   1 -16 -27 1.36939 3.66717   0
   1  16 -27 0.44099 3.55886   0
  -1  16 -27-0.42552 3.45055   0
   1  16 -27 0.32494 3.11787   0
  -1  16 -27-0.90519 3.28034   0
  -1 -16  27-0.65761 3.11787   0
   1 -16  27 1.30749  2.4061   0
[truncated: 9,045,084 more chars]
