# Supplementary material for: Lanthanide and Actinide‐Centered Polyoxo‐Noble‐Metalate‐Based Metal−Organic Frameworks
Source: Chem Asian J. 2025 Jul 8;20(18):e00737. doi: 10.1002/asia.202500737 (PMC12450036; doi:10.1002/asia.202500737)
Supplement: Supplementary file 2 — Supporting Information [file ASIA-20-e00737-s001.zip › Sm.cif]

 
data_Sm
 
_audit_creation_method            'SHELXL-2019/3'
_shelx_SHELXL_version_number      '2019/3'
_chemical_name_systematic         ?
_chemical_name_common             ?
_chemical_melting_point           ?
_chemical_formula_moiety          ?
_chemical_formula_sum
 'C56 H32 As8 Ba6 N2 O68 Pd12 Sm' 
_chemical_formula_weight          4671.38

loop_
 _atom_type_symbol
 _atom_type_description
 _atom_type_scat_dispersion_real
 _atom_type_scat_dispersion_imag
 _atom_type_scat_source
 'Sm'  'Sm'  -0.1638   3.4418
 'International Tables Vol C Tables 4.2.6.8 and 6.1.1.4'
 'Pd'  'Pd'  -0.9988   1.0072
 'International Tables Vol C Tables 4.2.6.8 and 6.1.1.4'
 'As'  'As'   0.0499   2.0058
 'International Tables Vol C Tables 4.2.6.8 and 6.1.1.4'
 'Ba'  'Ba'  -0.3244   2.2819
 'International Tables Vol C Tables 4.2.6.8 and 6.1.1.4'
 'O'  'O'   0.0106   0.0060
 'International Tables Vol C Tables 4.2.6.8 and 6.1.1.4'
 'C'  'C'   0.0033   0.0016
 'International Tables Vol C Tables 4.2.6.8 and 6.1.1.4'
 'H'  'H'   0.0000   0.0000
 'International Tables Vol C Tables 4.2.6.8 and 6.1.1.4'
 'N'  'N'   0.0061   0.0033
 'International Tables Vol C Tables 4.2.6.8 and 6.1.1.4'
 
_space_group_crystal_system       orthorhombic
_space_group_IT_number            62
_space_group_name_H-M_alt         'P n m a'
_space_group_name_Hall            '-P 2ac 2n'
 
_shelx_space_group_comment
;
The symmetry employed for this shelxl refinement is uniquely defined
by the following loop, which should always be used as a source of
symmetry information in preference to the above space-group names.
They are only intended as comments.
;
 
loop_
 _space_group_symop_operation_xyz
 'x, y, z'
 '-x+1/2, -y, z+1/2'
 '-x, y+1/2, -z'
 'x+1/2, -y+1/2, -z+1/2'
 '-x, -y, -z'
 'x-1/2, y, -z-1/2'
 'x, -y-1/2, z'
 '-x-1/2, y-1/2, z-1/2'
 
_cell_length_a                    29.7241(6)
_cell_length_b                    27.6017(6)
_cell_length_c                    27.5604(5)
_cell_angle_alpha                 90
_cell_angle_beta                  90
_cell_angle_gamma                 90
_cell_volume                      22611.5(8)
_cell_formula_units_Z             4
_cell_measurement_temperature     100(2)
_cell_measurement_reflns_used     20362
_cell_measurement_theta_min       1.556
_cell_measurement_theta_max       25.026 

_exptl_crystal_description        Rods
_exptl_crystal_colour             Red
_exptl_crystal_density_meas       ?
_exptl_crystal_density_method     ?
_exptl_crystal_density_diffrn     1.372          
_exptl_crystal_F_000              8560
_exptl_transmission_factor_min    ?
_exptl_transmission_factor_max    ?
_exptl_crystal_size_max           0.51
_exptl_crystal_size_mid           0.17
_exptl_crystal_size_min           0.15
_exptl_absorpt_coefficient_mu     3.419
_shelx_estimated_absorpt_T_min    ?
_shelx_estimated_absorpt_T_max    ?
_exptl_absorpt_correction_type    'Multi-Scan'
_exptl_absorpt_correction_T_min   0.276
_exptl_absorpt_correction_T_max   0.582
_exptl_absorpt_process_details    SADABS
_exptl_absorpt_special_details    ?
_diffrn_ambient_temperature       100(2)
_diffrn_radiation_wavelength      0.71073
_diffrn_radiation_type            MoK\a
_diffrn_source                    ?
_diffrn_measurement_device_type   'Bruker APEX-II CCD'
_diffrn_measurement_method        '\f and \w scans'
_diffrn_detector_area_resol_mean  ?
_diffrn_reflns_number             196951
_diffrn_reflns_av_unetI/netI      0.0540
_diffrn_reflns_av_R_equivalents   0.1046
_diffrn_reflns_limit_h_min        -35
_diffrn_reflns_limit_h_max        35
_diffrn_reflns_limit_k_min        -32
_diffrn_reflns_limit_k_max        32
_diffrn_reflns_limit_l_min        -32
_diffrn_reflns_limit_l_max        32
_diffrn_reflns_theta_min          1.556
_diffrn_reflns_theta_max          25.026
_diffrn_reflns_theta_full         25.026
_diffrn_measured_fraction_theta_max   0.996
_diffrn_measured_fraction_theta_full  0.996
_diffrn_reflns_Laue_measured_fraction_max    0.996
_diffrn_reflns_Laue_measured_fraction_full   0.996
_diffrn_reflns_point_group_measured_fraction_max   0.996
_diffrn_reflns_point_group_measured_fraction_full  0.996
_reflns_number_total              20362
_reflns_number_gt                 14119
_reflns_threshold_expression      'I > 2\s(I)'
_reflns_Friedel_coverage          0.000
_reflns_Friedel_fraction_max      .
_reflns_Friedel_fraction_full     .
 
_reflns_special_details
;
 Reflections were merged by SHELXL according to the crystal
 class for the calculation of statistics and refinement.
 
 Structure factors included contributions from the .fab file.
 
 _reflns_Friedel_fraction is defined as the number of unique
 Friedel pairs measured divided by the number that would be
 possible theoretically, ignoring centric projections and
 systematic absences.
;
 
_computing_data_collection        'Bruker APEX2'
_computing_cell_refinement        'Bruker SAINT'
_computing_data_reduction         'Bruker SAINT'
_computing_structure_solution     'SHELXS-97 (Sheldrick 2008)'
_computing_structure_refinement   'SHELXL-2019/2 (Sheldrick, 2019)'
_computing_molecular_graphics     'SHELXS-97 (Sheldrick 2008)'
_computing_publication_material   'Bruker SHELXTL'
_refine_special_details           ?
_refine_ls_structure_factor_coef  Fsqd
_refine_ls_matrix_type            full
_refine_ls_weighting_scheme       calc
_refine_ls_weighting_details
'w=1/[\s^2^(Fo^2^)+(0.0612P)^2^] where P=(Fo^2^+2Fc^2^)/3'
_atom_sites_solution_primary      ?
_atom_sites_solution_secondary    ?
_atom_sites_solution_hydrogens    geom
_refine_ls_hydrogen_treatment     constr
_refine_ls_extinction_method      none
_refine_ls_extinction_coef        .
_refine_ls_number_reflns          20362
_refine_ls_number_parameters      649
_refine_ls_number_restraints      378
_refine_ls_R_factor_all           0.0636
_refine_ls_R_factor_gt            0.0391
_refine_ls_wR_factor_ref          0.1157
_refine_ls_wR_factor_gt           0.1098
_refine_ls_goodness_of_fit_ref    1.052
_refine_ls_restrained_S_all       1.064
_refine_ls_shift/su_max           0.003
_refine_ls_shift/su_mean          0.000
 
loop_
 _atom_site_label
 _atom_site_type_symbol
 _atom_site_fract_x
 _atom_site_fract_y
 _atom_site_fract_z
 _atom_site_U_iso_or_equiv
 _atom_site_adp_type
 _atom_site_occupancy
 _atom_site_site_symmetry_order  
 _atom_site_calc_flag
 _atom_site_refinement_flags_posn
 _atom_site_refinement_flags_adp
 _atom_site_refinement_flags_occupancy
 _atom_site_disorder_assembly
 _atom_site_disorder_group
Sm1 Sm 0.25329(2) 0.750000 0.51913(2) 0.01761(11) Uani 1 2 d S T P . .
Pd1 Pd 0.14248(2) 0.750000 0.49394(3) 0.01886(16) Uani 1 2 d S T P . .
Pd2 Pd 0.18686(2) 0.83734(2) 0.56725(2) 0.01873(12) Uani 1 1 d . . . . .
Pd3 Pd 0.20837(2) 0.83730(2) 0.44557(2) 0.01907(12) Uani 1 1 d . . . . .
Pd4 Pd 0.36567(2) 0.750000 0.54001(3) 0.02018(16) Uani 1 2 d S T P . .
Pd5 Pd 0.29974(2) 0.66259(2) 0.59098(2) 0.01958(12) Uani 1 1 d . . . . .
Pd6 Pd 0.31941(2) 0.66258(2) 0.47017(2) 0.02026(12) Uani 1 1 d . . . . .
Pd7 Pd 0.23217(2) 0.750000 0.63947(2) 0.01941(16) Uani 1 2 d S T P . .
Pd8 Pd 0.27602(2) 0.750000 0.39826(2) 0.02011(16) Uani 1 2 d S T P . .
As1 As 0.11243(2) 0.63993(3) 0.48716(2) 0.02107(16) Uani 1 1 d . . . . .
As2 As 0.22721(2) 0.86086(3) 0.67132(2) 0.02264(16) Uani 1 1 d . . . . .
As3 As 0.39618(2) 0.64004(3) 0.54663(3) 0.02478(17) Uani 1 1 d . . . . .
As4 As 0.28108(2) 0.63935(3) 0.36545(2) 0.02439(16) Uani 1 1 d . . . . .
Ba1 Ba 0.35981(2) 0.45703(2) 0.09642(2) 0.03101(12) Uani 1 1 d . . . . .
Ba2 Ba 0.16401(2) 1.03576(2) 0.95622(2) 0.02990(11) Uani 1 1 d . . . . .
Ba3 Ba 0.31508(2) 1.03602(2) 0.89770(2) 0.03297(12) Uani 1 1 d . . . . .
O1 O 0.18977(14) 0.80061(16) 0.50532(15) 0.0210(10) Uani 1 1 d . U . . .
O2 O 0.31742(14) 0.70014(16) 0.53198(14) 0.0217(10) Uani 1 1 d . U . . .
O3 O 0.24180(14) 0.69978(16) 0.58832(14) 0.0191(10) Uani 1 1 d . U . . .
O4 O 0.26555(13) 0.69973(15) 0.44918(15) 0.0189(10) Uani 1 1 d . U . . .
O5 O 0.09544(14) 0.69836(17) 0.48192(16) 0.0268(11) Uani 1 1 d . U . . .
O6 O 0.13051(14) 0.62686(16) 0.54400(15) 0.0235(10) Uani 1 1 d . U . . .
O7 O 0.18575(15) 0.87491(17) 0.63051(16) 0.0268(11) Uani 1 1 d . U . . .
O8 O 0.15020(15) 0.62492(16) 0.44304(16) 0.0259(11) Uani 1 1 d . U . . .
O9 O 0.22785(14) 0.62620(16) 0.38490(15) 0.0236(10) Uani 1 1 d . U . . .
O10 O 0.41332(15) 0.69832(17) 0.54707(17) 0.0294(11) Uani 1 1 d . U . . .
O11 O 0.28026(15) 0.87469(17) 0.65090(16) 0.0290(11) Uani 1 1 d . U . . .
O12 O 0.35962(15) 0.62628(17) 0.59267(16) 0.0276(11) Uani 1 1 d . U . . .
O13 O 0.37305(15) 0.62435(17) 0.49133(16) 0.0276(11) Uani 1 1 d . U . . .
O14 O 0.32093(15) 0.62378(17) 0.40777(16) 0.0274(11) Uani 1 1 d . U . . .
O15 O 0.22306(15) 0.80217(16) 0.69060(15) 0.0262(11) Uani 1 1 d . U . . .
O16 O 0.28646(16) 0.69768(17) 0.34810(16) 0.0298(11) Uani 1 1 d . U . . .
O17 O -0.08909(18) 0.5159(2) 0.4693(2) 0.0493(15) Uani 1 1 d . U . . .
O18 O -0.05417(18) 0.4952(2) 0.4023(2) 0.0488(15) Uani 1 1 d . U . . .
O19 O 0.1555(2) 0.9872(3) 0.8705(2) 0.0635(18) Uani 1 1 d . U . . .
O20 O 0.22738(17) 1.00858(19) 0.87485(17) 0.0349(12) Uani 1 1 d . U . . .
O21 O 0.57035(18) 0.4747(2) 0.5654(2) 0.0475(15) Uani 1 1 d . U . . .
O22 O 0.5999(2) 0.5319(2) 0.5196(2) 0.0595(17) Uani 1 1 d . U . . .
O23 O 0.2967(2) 0.5040(2) 0.1559(2) 0.0570(17) Uani 1 1 d . U . . .
O24 O 0.3697(3) 0.5157(3) 0.1746(3) 0.093(2) Uani 1 1 d . U . . .
O25 O 0.26892(17) 0.4479(2) 0.05450(19) 0.0416(14) Uani 1 1 d . U . . .
O26 O 0.31902(17) 0.46898(19) 0.00233(19) 0.0380(13) Uani 1 1 d . U . . .
O27 O 0.4211(2) 0.3999(3) 0.1529(3) 0.084(2) Uani 1 1 d . U . . .
O28 O 0.1702(2) 1.0316(3) 1.0573(2) 0.068(2) Uani 1 1 d . U . . .
O29 O 0.2127(2) 0.9514(2) 0.9822(3) 0.071(2) Uani 1 1 d . U . . .
O30 O 0.25426(15) 1.05618(18) 0.97754(17) 0.0294(11) Uani 1 1 d . U . . .
O31 O 0.2952(2) 0.9408(2) 0.9313(2) 0.0571(17) Uani 1 1 d . U . . .
O32 O 0.3523(2) 0.9782(3) 0.8241(2) 0.077(2) Uani 1 1 d . U . . .
O33 O 0.3589(2) 1.0899(3) 0.8256(2) 0.083(2) Uani 1 1 d . U . . .
O34 O 0.39304(18) 0.9944(2) 0.9307(2) 0.0487(15) Uani 1 1 d . U . . .
C1 C 0.05963(12) 0.60444(16) 0.47452(15) 0.0239(15) Uani 1 1 d G U . . .
C2 C 0.03058(15) 0.59060(18) 0.51153(12) 0.0331(18) Uani 1 1 d G U . . .
H2 H 0.037056 0.598795 0.543507 0.040 Uiso 1 1 calc R U . . .
C3 C -0.00815(14) 0.56451(19) 0.50075(14) 0.0358(19) Uani 1 1 d G U . . .
H3 H -0.027586 0.555249 0.525517 0.043 Uiso 1 1 calc R U . . .
C4 C -0.01783(13) 0.55226(18) 0.45296(16) 0.0333(18) Uani 1 1 d G U . . .
C5 C 0.01121(16) 0.56610(19) 0.41594(12) 0.0384(19) Uani 1 1 d G U . . .
H5 H 0.004734 0.557907 0.383969 0.046 Uiso 1 1 calc R U . . .
C6 C 0.04994(14) 0.59219(18) 0.42672(13) 0.0350(18) Uani 1 1 d G U . . .
H6 H 0.069377 0.601453 0.401957 0.042 Uiso 1 1 calc R U . . .
C7 C -0.0563(3) 0.5202(3) 0.4408(3) 0.0376(19) Uani 1 1 d . U . . .
C8 C 0.21767(15) 0.90026(17) 0.72715(14) 0.0234(15) Uani 1 1 d G U . . .
C9 C 0.25412(11) 0.91596(18) 0.75454(17) 0.041(2) Uani 1 1 d G U . . .
H9 H 0.283247 0.908183 0.744998 0.049 Uiso 1 1 calc R U . . .
C10 C 0.24704(13) 0.94329(19) 0.79621(16) 0.0381(19) Uani 1 1 d G U . . .
H10 H 0.271428 0.953801 0.814542 0.046 Uiso 1 1 calc R U . . .
C11 C 0.20351(16) 0.95492(18) 0.81048(14) 0.0352(18) Uani 1 1 d G U . . .
C12 C 0.16705(12) 0.9392(2) 0.78308(17) 0.047(2) Uani 1 1 d G U . . .
H12 H 0.137925 0.946996 0.792629 0.057 Uiso 1 1 calc R U . . .
C13 C 0.17413(12) 0.91189(19) 0.74142(16) 0.042(2) Uani 1 1 d G U . . .
H13 H 0.149743 0.901378 0.723085 0.050 Uiso 1 1 calc R U . . .
C14 C 0.1959(3) 0.9858(3) 0.8552(3) 0.0388(19) Uani 1 1 d . U . . .
C15 C 0.44914(14) 0.60206(17) 0.5532(2) 0.0310(17) Uani 1 1 d G U . . .
C16 C 0.44752(13) 0.55363(18) 0.5669(2) 0.049(2) Uani 1 1 d G U . . .
H16 H 0.420569 0.540128 0.577404 0.059 Uiso 1 1 calc R U . . .
C17 C 0.48618(17) 0.52537(14) 0.5648(2) 0.045(2) Uani 1 1 d G U . . .
H17 H 0.485095 0.492962 0.573988 0.054 Uiso 1 1 calc R U . . .
C18 C 0.52646(13) 0.54554(18) 0.5491(2) 0.0369(19) Uani 1 1 d G U . . .
C19 C 0.52808(14) 0.59397(19) 0.5354(2) 0.066(3) Uani 1 1 d G U . . .
H19 H 0.555033 0.607472 0.524827 0.079 Uiso 1 1 calc R U . . .
C20 C 0.48942(18) 0.62223(15) 0.5374(2) 0.068(3) Uani 1 1 d G U . . .
H20 H 0.490507 0.654638 0.528243 0.082 Uiso 1 1 calc R U . . .
C21 C 0.5683(3) 0.5151(3) 0.5447(3) 0.0392(19) Uani 1 1 d . U . . .
C22 C 0.29341(15) 0.60301(17) 0.30943(14) 0.0270(16) Uani 1 1 d G U . . .
C23 C 0.25981(12) 0.58859(19) 0.27747(17) 0.0387(19) Uani 1 1 d G U . . .
H23 H 0.229950 0.596413 0.283819 0.046 Uiso 1 1 calc R U . . .
C24 C 0.27083(15) 0.5625(2) 0.23602(16) 0.047(2) Uani 1 1 d G U . . .
H24 H 0.248349 0.552823 0.214635 0.056 Uiso 1 1 calc R U . . .
C25 C 0.31546(18) 0.5508(2) 0.22653(16) 0.052(2) Uani 1 1 d G U . . .
C26 C 0.34906(13) 0.5652(2) 0.2585(2) 0.057(2) Uani 1 1 d G U . . .
H26 H 0.378918 0.557377 0.252146 0.068 Uiso 1 1 calc R U . . .
C27 C 0.33804(14) 0.5913(2) 0.29994(17) 0.047(2) Uani 1 1 d G U . . .
H27 H 0.360520 0.600968 0.321330 0.056 Uiso 1 1 calc R U . . .
C28 C 0.3278(4) 0.5212(4) 0.1821(4) 0.065(3) Uani 1 1 d . U . . .
N1 N 0.2808(2) 0.4537(2) 0.0112(2) 0.0307(14) Uani 1 1 d . U . . .
 
loop_
 _atom_site_aniso_label
 _atom_site_aniso_U_11
 _atom_site_aniso_U_22
 _atom_site_aniso_U_33
 _atom_site_aniso_U_23
 _atom_site_aniso_U_13
 _atom_site_aniso_U_12
Sm1 0.0152(2) 0.0169(3) 0.0208(3) 0.000 -0.0004(2) 0.000
Pd1 0.0146(4) 0.0186(4) 0.0233(4) 0.000 -0.0016(3) 0.000
Pd2 0.0166(3) 0.0188(3) 0.0208(3) -0.0020(2) -0.0013(2) 0.0019(2)
Pd3 0.0172(3) 0.0186(3) 0.0215(3) 0.0020(2) -0.0002(2) 0.0009(2)
Pd4 0.0140(3) 0.0192(4) 0.0273(4) 0.000 -0.0004(3) 0.000
Pd5 0.0166(3) 0.0187(3) 0.0235(3) 0.0017(2) -0.0016(2) 0.0009(2)
Pd6 0.0171(3) 0.0194(3) 0.0242(3) -0.0028(2) 0.0002(2) 0.0020(2)
Pd7 0.0194(4) 0.0195(4) 0.0194(4) 0.000 -0.0015(3) 0.000
Pd8 0.0194(4) 0.0206(4) 0.0203(4) 0.000 0.0021(3) 0.000
As1 0.0179(3) 0.0212(4) 0.0241(4) 0.0008(3) -0.0020(3) -0.0031(3)
As2 0.0231(4) 0.0229(4) 0.0219(4) -0.0037(3) -0.0028(3) 0.0032(3)
As3 0.0174(3) 0.0226(4) 0.0344(4) -0.0023(3) -0.0043(3) 0.0045(3)
As4 0.0231(4) 0.0252(4) 0.0249(4) -0.0051(3) 0.0011(3) 0.0016(3)
Ba1 0.0274(2) 0.0337(3) 0.0319(2) -0.00897(19) 0.0079(2) -0.0109(2)
Ba2 0.0234(2) 0.0266(2) 0.0397(3) -0.00939(19) 0.0070(2) -0.00635(19)
Ba3 0.0273(2) 0.0311(3) 0.0406(3) -0.0073(2) 0.0014(2) 0.0014(2)
O1 0.024(2) 0.017(2) 0.022(2) -0.0008(18) -0.0008(18) -0.0025(18)
O2 0.019(2) 0.025(2) 0.020(2) 0.0022(18) -0.0016(18) 0.0013(19)
O3 0.017(2) 0.021(2) 0.019(2) -0.0002(17) -0.0034(18) -0.0009(18)
O4 0.016(2) 0.017(2) 0.024(2) 0.0032(17) -0.0002(18) -0.0018(18)
O5 0.019(2) 0.026(2) 0.035(2) -0.002(2) -0.0084(19) -0.0004(19)
O6 0.022(2) 0.025(2) 0.024(2) 0.0051(18) -0.0051(19) -0.0070(19)
O7 0.026(2) 0.028(3) 0.026(2) -0.0061(19) -0.003(2) 0.004(2)
O8 0.023(2) 0.022(2) 0.033(2) -0.0023(19) -0.001(2) -0.0039(19)
O9 0.024(2) 0.023(2) 0.024(2) -0.0075(18) 0.0027(19) -0.0019(19)
O10 0.020(2) 0.027(2) 0.041(3) 0.003(2) -0.003(2) 0.002(2)
O11 0.025(2) 0.030(3) 0.032(2) -0.008(2) -0.001(2) 0.000(2)
O12 0.025(2) 0.027(2) 0.031(2) 0.006(2) -0.005(2) 0.006(2)
O13 0.027(2) 0.026(2) 0.030(2) -0.0026(19) -0.001(2) 0.006(2)
O14 0.022(2) 0.028(2) 0.032(2) -0.008(2) -0.005(2) 0.0047(19)
O15 0.037(2) 0.020(2) 0.022(2) -0.0034(18) -0.003(2) 0.002(2)
O16 0.033(2) 0.027(2) 0.029(2) -0.003(2) 0.008(2) -0.001(2)
O17 0.036(3) 0.055(3) 0.057(3) -0.008(3) 0.004(3) -0.017(3)
O18 0.040(3) 0.060(3) 0.045(3) -0.005(3) 0.001(2) -0.025(3)
O19 0.047(3) 0.079(4) 0.065(3) -0.034(3) 0.014(3) -0.012(3)
O20 0.034(3) 0.038(3) 0.032(3) -0.012(2) 0.001(2) -0.002(2)
O21 0.033(3) 0.043(3) 0.066(3) -0.005(3) -0.001(2) 0.008(2)
O22 0.050(3) 0.065(4) 0.063(3) 0.015(3) 0.008(3) 0.022(3)
O23 0.049(3) 0.064(3) 0.058(3) -0.035(3) 0.002(3) -0.002(3)
O24 0.080(4) 0.105(4) 0.092(4) -0.049(4) 0.010(3) 0.003(4)
O25 0.034(3) 0.050(3) 0.042(3) -0.001(2) 0.000(2) -0.003(2)
O26 0.030(3) 0.038(3) 0.046(3) 0.000(2) 0.006(2) -0.006(2)
O27 0.062(4) 0.089(5) 0.099(5) 0.029(4) 0.001(4) -0.001(4)
O28 0.053(4) 0.105(5) 0.048(4) -0.007(3) -0.006(3) 0.026(4)
O29 0.069(4) 0.044(4) 0.100(5) 0.015(3) 0.013(4) 0.010(3)
O30 0.026(2) 0.031(3) 0.031(2) -0.001(2) -0.001(2) 0.000(2)
O31 0.052(4) 0.041(4) 0.078(4) -0.001(3) -0.004(3) -0.006(3)
O32 0.059(4) 0.087(5) 0.085(5) -0.042(4) 0.007(4) 0.002(4)
O33 0.081(5) 0.102(6) 0.065(4) 0.004(4) 0.010(4) -0.009(4)
O34 0.035(3) 0.060(4) 0.051(3) -0.011(3) 0.002(3) 0.014(3)
C1 0.019(3) 0.024(3) 0.029(3) 0.000(3) -0.003(3) 0.004(3)
C2 0.032(3) 0.033(3) 0.034(3) -0.001(3) 0.001(3) -0.006(3)
C3 0.032(3) 0.038(4) 0.037(3) 0.002(3) 0.004(3) -0.008(3)
C4 0.026(3) 0.035(4) 0.039(4) -0.003(3) -0.008(3) -0.008(3)
C5 0.036(3) 0.044(4) 0.035(3) -0.007(3) -0.006(3) -0.008(3)
C6 0.030(3) 0.039(4) 0.036(3) 0.001(3) -0.003(3) -0.006(3)
C7 0.035(3) 0.037(4) 0.041(4) 0.000(3) -0.001(3) -0.006(3)
C8 0.025(3) 0.026(3) 0.019(3) -0.002(2) -0.001(3) 0.007(3)
C9 0.036(4) 0.048(4) 0.038(4) -0.011(3) -0.003(3) 0.002(3)
C10 0.038(4) 0.040(4) 0.036(3) -0.017(3) -0.003(3) -0.003(3)
C11 0.040(4) 0.034(4) 0.032(3) -0.006(3) -0.008(3) 0.001(3)
C12 0.042(4) 0.053(4) 0.046(4) -0.014(3) 0.003(3) 0.001(3)
C13 0.039(4) 0.046(4) 0.041(4) -0.015(3) -0.003(3) -0.004(3)
C14 0.038(4) 0.041(4) 0.038(4) -0.008(3) 0.001(3) 0.000(3)
C15 0.023(3) 0.031(3) 0.039(3) 0.001(3) -0.003(3) 0.003(3)
C16 0.038(4) 0.047(4) 0.062(4) 0.009(3) 0.006(3) 0.003(3)
C17 0.041(4) 0.040(4) 0.054(4) 0.007(3) 0.004(3) 0.007(3)
C18 0.035(3) 0.031(4) 0.044(4) -0.003(3) -0.008(3) 0.005(3)
C19 0.051(4) 0.064(5) 0.081(5) 0.015(4) 0.009(4) 0.004(4)
C20 0.054(4) 0.059(5) 0.092(5) 0.019(4) 0.004(4) 0.012(4)
C21 0.030(3) 0.046(4) 0.042(4) -0.002(3) -0.001(3) 0.009(3)
C22 0.029(3) 0.028(3) 0.024(3) -0.003(3) 0.004(3) 0.001(3)
C23 0.041(4) 0.042(4) 0.033(3) -0.006(3) 0.001(3) 0.005(3)
C24 0.050(4) 0.053(4) 0.039(4) -0.010(3) -0.001(3) 0.000(3)
C25 0.053(4) 0.050(4) 0.052(4) -0.018(3) 0.004(3) 0.000(3)
C26 0.052(4) 0.059(4) 0.060(4) -0.027(4) 0.005(4) -0.002(4)
C27 0.045(4) 0.050(4) 0.046(4) -0.014(3) 0.005(3) -0.004(3)
C28 0.059(4) 0.072(5) 0.064(4) -0.023(4) 0.007(4) 0.001(4)
N1 0.026(3) 0.030(3) 0.036(3) 0.000(2) 0.002(3) 0.002(2)
 
_geom_special_details
;
 All esds (except the esd in the dihedral angle between two l.s. planes)
 are estimated using the full covariance matrix.  The cell esds are taken
 into account individually in the estimation of esds in distances, angles
 and torsion angles; correlations between esds in cell parameters are only
 used when they are defined by crystal symmetry.  An approximate (isotropic)
 treatment of cell esds is used for estimating esds involving l.s. planes.
;
 
loop_
 _geom_bond_atom_site_label_1
 _geom_bond_atom_site_label_2
 _geom_bond_distance
 _geom_bond_site_symmetry_2
 _geom_bond_publ_flag
Sm1 O2 2.378(4) 7_575 ?
Sm1 O2 2.378(4) . ?
Sm1 O1 2.379(4) . ?
Sm1 O1 2.379(4) 7_575 ?
Sm1 O3 2.382(4) 7_575 ?
Sm1 O3 2.382(4) . ?
Sm1 O4 2.403(4) . ?
Sm1 O4 2.403(4) 7_575 ?
Sm1 Pd1 3.3662(8) . ?
Sm1 Pd7 3.3757(8) . ?
Sm1 Pd2 3.3866(6) 7_575 ?
Sm1 Pd2 3.3867(6) . ?
Pd1 O1 2.006(4) . ?
Pd1 O1 2.006(4) 7_575 ?
Pd1 O5 2.024(4) 7_575 ?
Pd1 O5 2.024(4) . ?
Pd2 O1 1.987(4) . ?
Pd2 O3 2.013(4) 7_575 ?
Pd2 O7 2.029(4) . ?
Pd2 O6 2.048(4) 7_575 ?
Pd2 Ba1 3.6722(7) 8_666 ?
Pd3 O4 1.986(4) 7_575 ?
Pd3 O1 2.011(4) . ?
Pd3 O8 2.020(4) 7_575 ?
Pd3 O9 2.036(4) 7_575 ?
Pd3 Ba3 3.8013(7) 2_574 ?
Pd4 O2 2.000(4) 7_575 ?
Pd4 O2 2.000(4) . ?
Pd4 O10 2.020(5) 7_575 ?
Pd4 O10 2.020(5) . ?
Pd5 O2 1.999(4) . ?
Pd5 O3 2.006(4) . ?
Pd5 O11 2.030(4) 7_575 ?
Pd5 O12 2.043(4) . ?
Pd6 O4 1.987(4) . ?
Pd6 O2 1.995(4) . ?
Pd6 O13 1.999(5) . ?
Pd6 O14 2.027(4) . ?
Pd6 Ba2 3.5559(7) 8_655 ?
Pd7 O3 1.998(4) . ?
Pd7 O3 1.998(4) 7_575 ?
Pd7 O15 2.033(4) 7_575 ?
Pd7 O15 2.033(4) . ?
Pd8 O4 1.998(4) 7_575 ?
Pd8 O4 1.998(4) . ?
Pd8 O16 2.023(5) . ?
Pd8 O16 2.023(5) 7_575 ?
As1 O6 1.695(4) . ?
As1 O5 1.696(5) . ?
As1 O8 1.706(4) . ?
As1 C1 1.883(3) . ?
As2 O15 1.709(5) . ?
As2 O7 1.713(4) . ?
As2 O11 1.717(5) . ?
As2 C8 1.905(3) . ?
As3 O10 1.687(5) . ?
As3 O12 1.713(5) . ?
As3 O13 1.727(4) . ?
As3 C15 1.900(4) . ?
As4 O16 1.687(5) . ?
As4 O9 1.709(4) . ?
As4 O14 1.717(4) . ?
As4 C22 1.877(3) . ?
Ba1 O24 2.710(7) . ?
Ba1 O6 2.744(4) 2_564 ?
Ba1 O18 2.766(5) 6_656 ?
Ba1 O7 2.802(5) 8_655 ?
Ba1 O23 2.807(6) . ?
Ba1 O27 2.868(7) . ?
Ba1 O17 2.869(5) 6_656 ?
Ba1 O26 2.882(5) . ?
Ba1 O25 2.949(5) . ?
Ba1 C28 3.103(9) . ?
Ba1 C7 3.211(8) 6_656 ?
Ba1 N1 3.324(6) . ?
Ba2 O19 2.727(6) . ?
Ba2 O22 2.750(6) 4_466 ?
Ba2 O28 2.794(6) . ?
Ba2 O30 2.803(5) . ?
Ba2 O14 2.808(5) 8_666 ?
Ba2 O29 2.833(6) . ?
Ba2 O13 2.851(5) 8_666 ?
Ba2 O21 2.862(5) 4_466 ?
Ba2 O20 3.023(5) . ?
Ba2 C21 3.173(8) 4_466 ?
Ba2 C14 3.248(8) . ?
Ba3 O34 2.742(5) . ?
Ba3 O20 2.787(5) . ?
Ba3 O33 2.803(7) . ?
Ba3 O32 2.809(6) . ?
Ba3 O9 2.819(4) 8_666 ?
Ba3 O31 2.849(6) . ?
Ba3 O26 2.889(5) 7_576 ?
Ba3 O30 2.901(5) . ?
Ba3 O8 2.941(5) 8_666 ?
Ba3 N1 3.301(6) 7_576 ?
O17 C7 1.256(9) . ?
O18 C7 1.269(9) . ?
O19 C14 1.273(9) . ?
O20 C14 1.250(9) . ?
O21 C21 1.255(10) . ?
O22 C21 1.255(9) . ?
O23 C28 1.265(11) . ?
O24 C28 1.275(11) . ?
O25 N1 1.256(7) . ?
O26 N1 1.236(7) . ?
O30 N1 1.247(7) 7_576 ?
C1 C2 1.3900 . ?
C1 C6 1.3900 . ?
C2 C3 1.3900 . ?
C3 C4 1.3900 . ?
C4 C5 1.3900 . ?
C4 C7 1.485(8) . ?
C5 C6 1.3900 . ?
C8 C9 1.3900 . ?
C8 C13 1.3900 . ?
C9 C10 1.3900 . ?
C10 C11 1.3900 . ?
C11 C12 1.3900 . ?
C11 C14 1.516(8) . ?
C12 C13 1.3900 . ?
C15 C16 1.3900 . ?
C15 C20 1.3900 . ?
C16 C17 1.3900 . ?
C17 C18 1.3900 . ?
C18 C19 1.3900 . ?
C18 C21 1.505(8) . ?
C19 C20 1.3900 . ?
C22 C23 1.3900 . ?
C22 C27 1.3900 . ?
C23 C24 1.3900 . ?
C24 C25 1.3900 . ?
C25 C26 1.3900 . ?
C25 C28 1.516(10) . ?
C26 C27 1.3900 . ?
 
loop_
 _geom_angle_atom_site_label_1
 _geom_angle_atom_site_label_2
 _geom_angle_atom_site_label_3
 _geom_angle
 _geom_angle_site_symmetry_1
 _geom_angle_site_symmetry_3
 _geom_angle_publ_flag
O2 Sm1 O2 70.7(2) 7_575 . ?
O2 Sm1 O1 108.68(15) 7_575 . ?
O2 Sm1 O1 179.09(15) . . ?
O2 Sm1 O1 179.09(15) 7_575 7_575 ?
O2 Sm1 O1 108.68(15) . 7_575 ?
O1 Sm1 O1 71.9(2) . 7_575 ?
O2 Sm1 O3 70.06(14) 7_575 7_575 ?
O2 Sm1 O3 109.42(14) . 7_575 ?
O1 Sm1 O3 70.89(14) . 7_575 ?
O1 Sm1 O3 110.84(14) 7_575 7_575 ?
O2 Sm1 O3 109.42(14) 7_575 . ?
O2 Sm1 O3 70.06(14) . . ?
O1 Sm1 O3 110.84(14) . . ?
O1 Sm1 O3 70.88(14) 7_575 . ?
O3 Sm1 O3 71.2(2) 7_575 . ?
O2 Sm1 O4 109.40(14) 7_575 . ?
O2 Sm1 O4 70.35(14) . . ?
O1 Sm1 O4 109.33(14) . . ?
O1 Sm1 O4 69.70(14) 7_575 . ?
O3 Sm1 O4 179.46(15) 7_575 . ?
O3 Sm1 O4 109.15(14) . . ?
O2 Sm1 O4 70.36(14) 7_575 7_575 ?
O2 Sm1 O4 109.40(14) . 7_575 ?
O1 Sm1 O4 69.70(14) . 7_575 ?
O1 Sm1 O4 109.33(14) 7_575 7_575 ?
O3 Sm1 O4 109.15(14) 7_575 7_575 ?
O3 Sm1 O4 179.46(15) . 7_575 ?
O4 Sm1 O4 70.5(2) . 7_575 ?
O2 Sm1 Pd1 144.61(11) 7_575 . ?
O2 Sm1 Pd1 144.61(11) . . ?
O1 Sm1 Pd1 35.96(10) . . ?
O1 Sm1 Pd1 35.96(10) 7_575 . ?
O3 Sm1 Pd1 91.42(10) 7_575 . ?
O3 Sm1 Pd1 91.42(10) . . ?
O4 Sm1 Pd1 89.02(10) . . ?
O4 Sm1 Pd1 89.02(10) 7_575 . ?
O2 Sm1 Pd7 90.15(10) 7_575 . ?
O2 Sm1 Pd7 90.16(10) . . ?
O1 Sm1 Pd7 90.54(10) . . ?
O1 Sm1 Pd7 90.54(10) 7_575 . ?
O3 Sm1 Pd7 35.59(10) 7_575 . ?
O3 Sm1 Pd7 35.59(10) . . ?
O4 Sm1 Pd7 144.73(10) . . ?
O4 Sm1 Pd7 144.73(10) 7_575 . ?
Pd1 Sm1 Pd7 91.18(2) . . ?
O2 Sm1 Pd2 145.19(10) 7_575 7_575 ?
O2 Sm1 Pd2 89.84(10) . 7_575 ?
O1 Sm1 Pd2 91.02(10) . 7_575 ?
O1 Sm1 Pd2 35.12(10) 7_575 7_575 ?
O3 Sm1 Pd2 90.98(10) 7_575 7_575 ?
O3 Sm1 Pd2 35.77(10) . 7_575 ?
O4 Sm1 Pd2 89.52(10) . 7_575 ?
O4 Sm1 Pd2 144.45(10) 7_575 7_575 ?
Pd1 Sm1 Pd2 60.675(13) . 7_575 ?
Pd7 Sm1 Pd2 60.445(13) . 7_575 ?
O2 Sm1 Pd2 89.83(10) 7_575 . ?
O2 Sm1 Pd2 145.20(10) . . ?
O1 Sm1 Pd2 35.12(10) . . ?
O1 Sm1 Pd2 91.02(10) 7_575 . ?
O3 Sm1 Pd2 35.77(10) 7_575 . ?
O3 Sm1 Pd2 90.98(10) . . ?
O4 Sm1 Pd2 144.45(10) . . ?
O4 Sm1 Pd2 89.52(10) 7_575 . ?
Pd1 Sm1 Pd2 60.675(13) . . ?
Pd7 Sm1 Pd2 60.446(13) . . ?
Pd2 Sm1 Pd2 90.76(2) 7_575 . ?
O1 Pd1 O1 88.3(2) . 7_575 ?
O1 Pd1 O5 91.10(18) . 7_575 ?
O1 Pd1 O5 179.16(19) 7_575 7_575 ?
O1 Pd1 O5 179.16(19) . . ?
O1 Pd1 O5 91.10(18) 7_575 . ?
O5 Pd1 O5 89.5(3) 7_575 . ?
O1 Pd1 Sm1 44.13(12) . . ?
O1 Pd1 Sm1 44.13(12) 7_575 . ?
O5 Pd1 Sm1 135.21(13) 7_575 . ?
O5 Pd1 Sm1 135.21(13) . . ?
O1 Pd2 O3 87.29(17) . 7_575 ?
O1 Pd2 O7 178.44(18) . . ?
O3 Pd2 O7 91.46(17) 7_575 . ?
O1 Pd2 O6 90.75(17) . 7_575 ?
O3 Pd2 O6 177.90(17) 7_575 7_575 ?
O7 Pd2 O6 90.51(17) . 7_575 ?
O1 Pd2 Sm1 43.54(12) . . ?
O3 Pd2 Sm1 43.76(12) 7_575 . ?
O7 Pd2 Sm1 135.22(13) . . ?
O6 Pd2 Sm1 134.26(12) 7_575 . ?
O1 Pd2 Ba1 131.57(13) . 8_666 ?
O3 Pd2 Ba1 134.51(12) 7_575 8_666 ?
O7 Pd2 Ba1 49.15(13) . 8_666 ?
O6 Pd2 Ba1 47.57(12) 7_575 8_666 ?
Sm1 Pd2 Ba1 161.147(19) . 8_666 ?
O4 Pd3 O1 86.28(17) 7_575 . ?
O4 Pd3 O8 179.10(17) 7_575 7_575 ?
O1 Pd3 O8 93.02(18) . 7_575 ?
O4 Pd3 O9 93.01(17) 7_575 7_575 ?
O1 Pd3 O9 179.25(19) . 7_575 ?
O8 Pd3 O9 87.69(18) 7_575 7_575 ?
O4 Pd3 Sm1 43.41(12) 7_575 . ?
O1 Pd3 Sm1 42.87(12) . . ?
O8 Pd3 Sm1 135.89(13) 7_575 . ?
O9 Pd3 Sm1 136.41(12) 7_575 . ?
O4 Pd3 Ba3 130.38(12) 7_575 2_574 ?
O1 Pd3 Ba3 134.19(13) . 2_574 ?
O8 Pd3 Ba3 49.94(13) 7_575 2_574 ?
O9 Pd3 Ba3 46.54(13) 7_575 2_574 ?
Sm1 Pd3 Ba3 157.704(18) . 2_574 ?
O2 Pd4 O2 87.0(2) 7_575 . ?
O2 Pd4 O10 91.58(18) 7_575 7_575 ?
O2 Pd4 O10 178.40(19) . 7_575 ?
O2 Pd4 O10 178.40(19) 7_575 . ?
O2 Pd4 O10 91.57(18) . . ?
O10 Pd4 O10 89.9(3) 7_575 . ?
O2 Pd4 Sm1 43.49(12) 7_575 . ?
O2 Pd4 Sm1 43.49(12) . . ?
O10 Pd4 Sm1 135.03(13) 7_575 . ?
O10 Pd4 Sm1 135.03(13) . . ?
O2 Pd5 O3 86.03(17) . . ?
O2 Pd5 O11 178.57(18) . 7_575 ?
O3 Pd5 O11 92.54(17) . 7_575 ?
O2 Pd5 O12 92.50(17) . . ?
O3 Pd5 O12 178.38(18) . . ?
O11 Pd5 O12 88.93(18) 7_575 . ?
O2 Pd5 Sm1 42.93(12) . . ?
O3 Pd5 Sm1 43.10(12) . . ?
O11 Pd5 Sm1 135.64(13) 7_575 . ?
O12 Pd5 Sm1 135.42(13) . . ?
O4 Pd6 O2 87.52(17) . . ?
O4 Pd6 O13 179.17(18) . . ?
O2 Pd6 O13 92.80(18) . . ?
O4 Pd6 O14 92.50(17) . . ?
O2 Pd6 O14 179.3(2) . . ?
O13 Pd6 O14 87.18(18) . . ?
O4 Pd6 Sm1 44.11(12) . . ?
O2 Pd6 Sm1 43.41(12) . . ?
O13 Pd6 Sm1 136.19(13) . . ?
O14 Pd6 Sm1 136.59(13) . . ?
O4 Pd6 Ba2 126.02(12) . 8_655 ?
O2 Pd6 Ba2 127.44(13) . 8_655 ?
O13 Pd6 Ba2 53.22(14) . 8_655 ?
O14 Pd6 Ba2 52.04(13) . 8_655 ?
Sm1 Pd6 Ba2 145.448(18) . 8_655 ?
O3 Pd7 O3 87.9(2) . 7_575 ?
O3 Pd7 O15 90.96(17) . 7_575 ?
O3 Pd7 O15 178.75(19) 7_575 7_575 ?
O3 Pd7 O15 178.76(19) . . ?
O3 Pd7 O15 90.96(17) 7_575 . ?
O15 Pd7 O15 90.2(3) 7_575 . ?
O3 Pd7 Sm1 43.94(12) . . ?
O3 Pd7 Sm1 43.94(12) 7_575 . ?
O15 Pd7 Sm1 134.90(13) 7_575 . ?
O15 Pd7 Sm1 134.90(13) . . ?
O4 Pd8 O4 88.0(2) 7_575 . ?
O4 Pd8 O16 178.44(18) 7_575 . ?
O4 Pd8 O16 90.46(18) . . ?
O4 Pd8 O16 90.46(18) 7_575 7_575 ?
O4 Pd8 O16 178.43(18) . 7_575 ?
O16 Pd8 O16 91.1(3) . 7_575 ?
O4 Pd8 Sm1 44.00(12) 7_575 . ?
O4 Pd8 Sm1 44.00(12) . . ?
O16 Pd8 Sm1 134.44(13) . . ?
O16 Pd8 Sm1 134.44(13) 7_575 . ?
O6 As1 O5 112.1(2) . . ?
O6 As1 O8 113.5(2) . . ?
O5 As1 O8 111.5(2) . . ?
O6 As1 C1 109.0(2) . . ?
O5 As1 C1 103.3(2) . . ?
O8 As1 C1 106.9(2) . . ?
O15 As2 O7 111.5(2) . . ?
O15 As2 O11 112.3(2) . . ?
O7 As2 O11 113.3(2) . . ?
O15 As2 C8 106.2(2) . . ?
O7 As2 C8 107.1(2) . . ?
O11 As2 C8 105.9(2) . . ?
O10 As3 O12 113.4(2) . . ?
O10 As3 O13 111.5(2) . . ?
O12 As3 O13 110.2(2) . . ?
O10 As3 C15 106.0(2) . . ?
O12 As3 C15 109.4(2) . . ?
O13 As3 C15 106.0(2) . . ?
O16 As4 O9 112.3(2) . . ?
O16 As4 O14 111.5(2) . . ?
O9 As4 O14 111.9(2) . . ?
O16 As4 C22 105.0(2) . . ?
O9 As4 C22 109.0(2) . . ?
O14 As4 C22 106.9(2) . . ?
O24 Ba1 O6 155.6(2) . 2_564 ?
O24 Ba1 O18 70.2(2) . 6_656 ?
O6 Ba1 O18 103.36(16) 2_564 6_656 ?
O24 Ba1 O7 105.6(2) . 8_655 ?
O6 Ba1 O7 62.91(13) 2_564 8_655 ?
O18 Ba1 O7 138.62(16) 6_656 8_655 ?
O24 Ba1 O23 48.2(2) . . ?
O6 Ba1 O23 140.09(15) 2_564 . ?
O18 Ba1 O23 115.73(17) 6_656 . ?
O7 Ba1 O23 81.69(16) 8_655 . ?
O24 Ba1 O27 80.1(2) . . ?
O6 Ba1 O27 75.83(19) 2_564 . ?
O18 Ba1 O27 67.37(19) 6_656 . ?
O7 Ba1 O27 71.35(17) 8_655 . ?
O23 Ba1 O27 111.2(2) . . ?
O24 Ba1 O17 96.1(2) . 6_656 ?
O6 Ba1 O17 95.17(15) 2_564 6_656 ?
O18 Ba1 O17 45.81(16) 6_656 6_656 ?
O7 Ba1 O17 157.78(15) 8_655 6_656 ?
O23 Ba1 O17 117.40(19) . 6_656 ?
O27 Ba1 O17 108.55(18) . 6_656 ?
O24 Ba1 O26 133.8(2) . . ?
O6 Ba1 O26 70.55(14) 2_564 . ?
O18 Ba1 O26 110.92(15) 6_656 . ?
O7 Ba1 O26 101.01(14) 8_655 . ?
O23 Ba1 O26 101.03(17) . . ?
O27 Ba1 O26 144.94(19) . . ?
O17 Ba1 O26 65.77(15) 6_656 . ?
O24 Ba1 O25 117.5(2) . . ?
O6 Ba1 O25 79.52(14) 2_564 . ?
O18 Ba1 O25 152.19(16) 6_656 . ?
O7 Ba1 O25 67.66(14) 8_655 . ?
O23 Ba1 O25 69.89(16) . . ?
O27 Ba1 O25 138.38(18) . . ?
O17 Ba1 O25 106.60(15) 6_656 . ?
O26 Ba1 O25 43.25(14) . . ?
O24 Ba1 C28 24.1(2) . . ?
O6 Ba1 C28 156.2(2) 2_564 . ?
O18 Ba1 C28 93.2(2) 6_656 . ?
O7 Ba1 C28 93.3(2) 8_655 . ?
O23 Ba1 C28 24.1(2) . . ?
O27 Ba1 C28 95.5(3) . . ?
O17 Ba1 C28 108.6(2) 6_656 . ?
O26 Ba1 C28 119.4(2) . . ?
O25 Ba1 C28 93.8(2) . . ?
O24 Ba1 C7 81.1(2) . 6_656 ?
O6 Ba1 C7 102.03(17) 2_564 6_656 ?
O18 Ba1 C7 23.01(17) 6_656 6_656 ?
O7 Ba1 C7 157.16(18) 8_655 6_656 ?
O23 Ba1 C7 117.02(19) . 6_656 ?
O27 Ba1 C7 88.8(2) . 6_656 ?
O17 Ba1 C7 22.97(17) 6_656 6_656 ?
O26 Ba1 C7 88.65(18) . 6_656 ?
O25 Ba1 C7 129.20(18) . 6_656 ?
C28 Ba1 C7 99.9(2) . 6_656 ?
O24 Ba1 N1 130.9(2) . . ?
O6 Ba1 N1 71.27(14) 2_564 . ?
O18 Ba1 N1 132.29(16) 6_656 . ?
O7 Ba1 N1 82.73(14) 8_655 . ?
O23 Ba1 N1 87.32(16) . . ?
O27 Ba1 N1 144.83(19) . . ?
O17 Ba1 N1 86.74(15) 6_656 . ?
O26 Ba1 N1 21.49(13) . . ?
O25 Ba1 N1 22.07(13) . . ?
C28 Ba1 N1 109.7(2) . . ?
C7 Ba1 N1 109.71(18) 6_656 . ?
O19 Ba2 O22 79.18(19) . 4_466 ?
O19 Ba2 O28 148.1(2) . . ?
O22 Ba2 O28 77.0(2) 4_466 . ?
O19 Ba2 O30 111.64(16) . . ?
O22 Ba2 O30 138.50(17) 4_466 . ?
O28 Ba2 O30 74.72(17) . . ?
O19 Ba2 O14 91.63(18) . 8_666 ?
O22 Ba2 O14 144.39(16) 4_466 8_666 ?
O28 Ba2 O14 119.97(18) . 8_666 ?
O30 Ba2 O14 76.89(14) . 8_666 ?
O19 Ba2 O29 82.1(2) . . ?
O22 Ba2 O29 74.6(2) 4_466 . ?
O28 Ba2 O29 71.3(2) . . ?
O30 Ba2 O29 67.89(18) . . ?
O14 Ba2 O29 138.57(16) 8_666 . ?
O19 Ba2 O13 132.84(18) . 8_666 ?
O22 Ba2 O13 103.40(17) 4_466 8_666 ?
O28 Ba2 O13 73.90(17) . 8_666 ?
O30 Ba2 O13 97.25(13) . 8_666 ?
O14 Ba2 O13 58.73(13) 8_666 8_666 ?
O29 Ba2 O13 144.71(18) . 8_666 ?
O19 Ba2 O21 71.34(17) . 4_466 ?
O22 Ba2 O21 46.20(18) 4_466 4_466 ?
O28 Ba2 O21 105.53(18) . 4_466 ?
O30 Ba2 O21 174.17(16) . 4_466 ?
O14 Ba2 O21 98.22(15) 8_666 4_466 ?
O29 Ba2 O21 117.82(19) . 4_466 ?
O13 Ba2 O21 77.36(15) 8_666 4_466 ?
O19 Ba2 O20 45.03(15) . . ?
O22 Ba2 O20 116.33(17) 4_466 . ?
O28 Ba2 O20 133.49(16) . . ?
O30 Ba2 O20 66.99(13) . . ?
O14 Ba2 O20 76.27(14) 8_666 . ?
O29 Ba2 O20 70.45(17) . . ?
O13 Ba2 O20 134.85(14) 8_666 . ?
O21 Ba2 O20 115.24(15) 4_466 . ?
O19 Ba2 C21 72.10(19) . 4_466 ?
O22 Ba2 C21 23.07(19) 4_466 4_466 ?
O28 Ba2 C21 92.8(2) . 4_466 ?
O30 Ba2 C21 161.57(19) . 4_466 ?
O14 Ba2 C21 121.47(19) 8_666 4_466 ?
O29 Ba2 C21 95.5(2) . 4_466 ?
O13 Ba2 C21 92.05(18) 8_666 4_466 ?
O21 Ba2 C21 23.28(18) 4_466 4_466 ?
O20 Ba2 C21 116.29(18) . 4_466 ?
O19 Ba2 C14 22.50(18) . . ?
O22 Ba2 C14 97.0(2) 4_466 . ?
O28 Ba2 C14 144.9(2) . . ?
O30 Ba2 C14 89.18(17) . . ?
O14 Ba2 C14 85.00(18) 8_666 . ?
O29 Ba2 C14 73.7(2) . . ?
O13 Ba2 C14 140.13(17) 8_666 . ?
O21 Ba2 C14 93.58(18) 4_466 . ?
O20 Ba2 C14 22.63(16) . . ?
C21 Ba2 C14 93.9(2) 4_466 . ?
O19 Ba2 Pd6 126.20(15) . 8_666 ?
O22 Ba2 Pd6 137.55(15) 4_466 8_666 ?
O28 Ba2 Pd6 85.64(16) . 8_666 ?
O30 Ba2 Pd6 69.32(10) . 8_666 ?
O14 Ba2 Pd6 34.68(9) 8_666 8_666 ?
O29 Ba2 Pd6 135.31(15) . 8_666 ?
O13 Ba2 Pd6 34.16(9) 8_666 8_666 ?
O21 Ba2 Pd6 104.86(12) 4_466 8_666 ?
O20 Ba2 Pd6 103.78(10) . 8_666 ?
C21 Ba2 Pd6 124.11(16) 4_466 8_666 ?
C14 Ba2 Pd6 118.02(15) . 8_666 ?
O34 Ba3 O20 138.73(17) . . ?
O34 Ba3 O33 93.7(2) . . ?
O20 Ba3 O33 114.75(18) . . ?
O34 Ba3 O32 70.59(18) . . ?
O20 Ba3 O32 92.93(17) . . ?
O33 Ba3 O32 66.8(2) . . ?
O34 Ba3 O9 142.58(16) . 8_666 ?
O20 Ba3 O9 77.78(14) . 8_666 ?
O33 Ba3 O9 69.72(19) . 8_666 ?
O32 Ba3 O9 126.14(19) . 8_666 ?
O34 Ba3 O31 71.40(18) . . ?
O20 Ba3 O31 68.19(16) . . ?
O33 Ba3 O31 144.7(2) . . ?
O32 Ba3 O31 78.0(2) . . ?
O9 Ba3 O31 139.56(15) 8_666 . ?
O34 Ba3 O26 67.36(15) . 7_576 ?
O20 Ba3 O26 104.50(14) . 7_576 ?
O33 Ba3 O26 135.58(19) . 7_576 ?
O32 Ba3 O26 132.66(19) . 7_576 ?
O9 Ba3 O26 100.69(13) 8_666 7_576 ?
O31 Ba3 O26 68.87(16) . 7_576 ?
O34 Ba3 O30 110.84(15) . . ?
O20 Ba3 O30 68.94(13) . . ?
O33 Ba3 O30 136.51(19) . . ?
O32 Ba3 O30 154.46(18) . . ?
O9 Ba3 O30 69.12(13) 8_666 . ?
O31 Ba3 O30 78.50(16) . . ?
O26 Ba3 O30 43.74(13) 7_576 . ?
O34 Ba3 O8 84.97(15) . 8_666 ?
O20 Ba3 O8 130.63(13) . 8_666 ?
O33 Ba3 O8 72.28(18) . 8_666 ?
O32 Ba3 O8 129.99(17) . 8_666 ?
O9 Ba3 O8 58.36(12) 8_666 8_666 ?
O31 Ba3 O8 134.78(15) . 8_666 ?
O26 Ba3 O8 66.52(14) 7_576 8_666 ?
O30 Ba3 O8 74.72(13) . 8_666 ?
O34 Ba3 N1 89.03(15) . 7_576 ?
O20 Ba3 N1 87.05(14) . 7_576 ?
O33 Ba3 N1 140.34(19) . 7_576 ?
O32 Ba3 N1 148.7(2) . 7_576 ?
O9 Ba3 N1 84.45(14) 8_666 7_576 ?
O31 Ba3 N1 72.93(16) . 7_576 ?
O26 Ba3 N1 21.75(14) 7_576 7_576 ?
O30 Ba3 N1 22.01(13) . 7_576 ?
O8 Ba3 N1 68.56(13) 8_666 7_576 ?
O34 Ba3 Pd3 115.19(12) . 2_575 ?
O20 Ba3 Pd3 99.03(10) . 2_575 ?
O33 Ba3 Pd3 80.99(16) . 2_575 ?
O32 Ba3 Pd3 147.74(17) . 2_575 ?
O9 Ba3 Pd3 31.62(8) 8_666 2_575 ?
O31 Ba3 Pd3 134.22(13) . 2_575 ?
O26 Ba3 Pd3 72.85(11) 7_576 2_575 ?
O30 Ba3 Pd3 56.38(10) . 2_575 ?
O8 Ba3 Pd3 31.73(8) 8_666 2_575 ?
N1 Ba3 Pd3 62.35(11) 7_576 2_575 ?
O34 Ba3 Ba2 133.07(12) . . ?
O20 Ba3 Ba2 36.45(9) . . ?
O33 Ba3 Ba2 132.67(16) . . ?
O32 Ba3 Ba2 127.91(14) . . ?
O9 Ba3 Ba2 67.52(9) 8_666 . ?
O31 Ba3 Ba2 72.13(12) . . ?
O26 Ba3 Ba2 72.59(10) 7_576 . ?
O30 Ba3 Ba2 32.61(9) . . ?
O8 Ba3 Ba2 100.83(9) 8_666 . ?
N1 Ba3 Ba2 52.36(11) 7_576 . ?
Pd3 Ba3 Ba2 73.234(12) 2_575 . ?
Pd2 O1 Pd1 117.3(2) . . ?
Pd2 O1 Pd3 117.3(2) . . ?
Pd1 O1 Pd3 114.5(2) . . ?
Pd2 O1 Sm1 101.35(17) . . ?
Pd1 O1 Sm1 99.92(18) . . ?
Pd3 O1 Sm1 102.03(17) . . ?
Pd6 O2 Pd5 115.7(2) . . ?
Pd6 O2 Pd4 115.5(2) . . ?
Pd5 O2 Pd4 117.1(2) . . ?
Pd6 O2 Sm1 101.38(17) . . ?
Pd5 O2 Sm1 102.15(17) . . ?
Pd4 O2 Sm1 101.13(18) . . ?
Pd7 O3 Pd5 116.88(19) . . ?
Pd7 O3 Pd2 116.1(2) . 7_575 ?
Pd5 O3 Pd2 116.5(2) . 7_575 ?
Pd7 O3 Sm1 100.47(18) . . ?
Pd5 O3 Sm1 101.76(17) . . ?
Pd2 O3 Sm1 100.46(16) 7_575 . ?
Pd3 O4 Pd6 116.0(2) 7_575 . ?
Pd3 O4 Pd8 117.1(2) 7_575 . ?
Pd6 O4 Pd8 115.93(19) . . ?
Pd3 O4 Sm1 101.99(17) 7_575 . ?
Pd6 O4 Sm1 100.75(16) . . ?
Pd8 O4 Sm1 100.72(17) . . ?
As1 O5 Pd1 116.7(2) . . ?
As1 O6 Pd2 116.5(2) . 7_575 ?
As1 O6 Ba1 134.4(2) . 2_565 ?
Pd2 O6 Ba1 99.01(16) 7_575 2_565 ?
As2 O7 Pd2 115.9(2) . . ?
As2 O7 Ba1 138.7(2) . 8_666 ?
Pd2 O7 Ba1 97.65(16) . 8_666 ?
As1 O8 Pd3 114.4(2) . 7_575 ?
As1 O8 Ba3 137.4(2) . 8_655 ?
Pd3 O8 Ba3 98.33(16) 7_575 8_655 ?
As4 O9 Pd3 114.6(2) . 7_575 ?
As4 O9 Ba3 130.2(2) . 8_655 ?
Pd3 O9 Ba3 101.84(17) 7_575 8_655 ?
As3 O10 Pd4 117.5(2) . . ?
As2 O11 Pd5 114.6(2) . 7_575 ?
As3 O12 Pd5 115.3(2) . . ?
As3 O13 Pd6 116.3(2) . . ?
As3 O13 Ba2 131.9(2) . 8_655 ?
Pd6 O13 Ba2 92.62(16) . 8_655 ?
As4 O14 Pd6 115.4(2) . . ?
As4 O14 Ba2 130.5(2) . 8_655 ?
Pd6 O14 Ba2 93.28(17) . 8_655 ?
As2 O15 Pd7 116.5(2) . . ?
As4 O16 Pd8 118.2(2) . . ?
C7 O17 Ba1 94.0(5) . 6_556 ?
C7 O18 Ba1 98.6(5) . 6_556 ?
C14 O19 Ba2 102.4(5) . . ?
C14 O20 Ba3 159.1(5) . . ?
C14 O20 Ba2 88.9(4) . . ?
Ba3 O20 Ba2 110.35(15) . . ?
C21 O21 Ba2 92.4(5) . 4_566 ?
C21 O22 Ba2 97.7(5) . 4_566 ?
C28 O23 Ba1 91.2(5) . . ?
C28 O24 Ba1 95.5(6) . . ?
N1 O25 Ba1 96.0(4) . . ?
N1 O26 Ba1 99.8(4) . . ?
N1 O26 Ba3 98.2(4) . 7_574 ?
Ba1 O26 Ba3 155.5(2) . 7_574 ?
N1 O30 Ba2 135.8(4) 7_576 . ?
N1 O30 Ba3 97.3(4) 7_576 . ?
Ba2 O30 Ba3 113.50(16) . . ?
C2 C1 C6 120.0 . . ?
C2 C1 As1 121.7(2) . . ?
C6 C1 As1 118.3(2) . . ?
C1 C2 C3 120.0 . . ?
C4 C3 C2 120.0 . . ?
C5 C4 C3 120.0 . . ?
C5 C4 C7 118.5(4) . . ?
C3 C4 C7 121.2(4) . . ?
C6 C5 C4 120.0 . . ?
C5 C6 C1 120.0 . . ?
O17 C7 O18 120.8(7) . . ?
O17 C7 C4 120.9(7) . . ?
O18 C7 C4 118.3(7) . . ?
O17 C7 Ba1 63.1(4) . 6_556 ?
O18 C7 Ba1 58.4(4) . 6_556 ?
C4 C7 Ba1 173.8(5) . 6_556 ?
C9 C8 C13 120.0 . . ?
C9 C8 As2 120.0(2) . . ?
C13 C8 As2 119.9(2) . . ?
C8 C9 C10 120.0 . . ?
C9 C10 C11 120.0 . . ?
C12 C11 C10 120.0 . . ?
C12 C11 C14 120.1(4) . . ?
C10 C11 C14 119.9(4) . . ?
C13 C12 C11 120.0 . . ?
C12 C13 C8 120.0 . . ?
O20 C14 O19 123.1(7) . . ?
O20 C14 C11 121.6(6) . . ?
O19 C14 C11 115.3(7) . . ?
O20 C14 Ba2 68.5(4) . . ?
O19 C14 Ba2 55.1(4) . . ?
C11 C14 Ba2 168.3(5) . . ?
C16 C15 C20 120.0 . . ?
C16 C15 As3 121.9(3) . . ?
C20 C15 As3 117.6(3) . . ?
C15 C16 C17 120.0 . . ?
C16 C17 C18 120.0 . . ?
C19 C18 C17 120.0 . . ?
C19 C18 C21 119.1(5) . . ?
C17 C18 C21 120.9(5) . . ?
C18 C19 C20 120.0 . . ?
C19 C20 C15 120.0 . . ?
O22 C21 O21 122.8(7) . . ?
O22 C21 C18 117.2(7) . . ?
O21 C21 C18 120.0(7) . . ?
O22 C21 Ba2 59.2(4) . 4_566 ?
O21 C21 Ba2 64.3(4) . 4_566 ?
C18 C21 Ba2 171.2(5) . 4_566 ?
C23 C22 C27 120.0 . . ?
C23 C22 As4 122.3(3) . . ?
C27 C22 As4 117.7(3) . . ?
C22 C23 C24 120.0 . . ?
C23 C24 C25 120.0 . . ?
C26 C25 C24 120.0 . . ?
C26 C25 C28 119.5(5) . . ?
C24 C25 C28 120.5(5) . . ?
C25 C26 C27 120.0 . . ?
C26 C27 C22 120.0 . . ?
O23 C28 O24 125.1(9) . . ?
O23 C28 C25 119.2(8) . . ?
O24 C28 C25 115.7(8) . . ?
O23 C28 Ba1 64.8(5) . . ?
O24 C28 Ba1 60.4(5) . . ?
C25 C28 Ba1 175.0(7) . . ?
O26 N1 O30 120.6(6) . 7_574 ?
O26 N1 O25 119.3(6) . . ?
O30 N1 O25 120.1(6) 7_574 . ?
O26 N1 Ba3 60.0(4) . 7_574 ?
O30 N1 Ba3 60.7(3) 7_574 7_574 ?
O25 N1 Ba3 177.1(5) . 7_574 ?
O26 N1 Ba1 58.7(4) . . ?
O30 N1 Ba1 168.0(4) 7_574 . ?
O25 N1 Ba1 61.9(3) . . ?
Ba3 N1 Ba1 116.69(18) 7_574 . ?
 
_refine_diff_density_max    1.874
_refine_diff_density_min   -0.819
_refine_diff_density_rms    0.145

_shelx_res_file
;
TITL shelxt_a.res in Pnma
    shelx.res
    created by SHELXL-2019/3 at 14:33:51 on 19-Jun-2024
CELL  0.71073  29.7241  27.6017  27.5604   90.000   90.000   90.000
ZERR    4.00   0.0006   0.0006   0.0005    0.000    0.000    0.000
LATT   1
SYMM  1/2 - X, - Y, 1/2 + Z
SYMM  - X, 1/2 + Y, - Z
SYMM  1/2 + X, 1/2 - Y, 1/2 - Z
SFAC  SM   PD   AS   BA   O    C    H    N
UNIT  4    48   32   24   272  224  128  8
MERG   2
OMIT     0.00  52.00
OMIT     4   0   0
OMIT     0   2   0
OMIT     2   2   0
OMIT     4   2   0
OMIT     2   3   0
OMIT     0   4   0
OMIT     6   7   0
OMIT     2   0   1
OMIT     3   0   1
OMIT     3   1   1
OMIT     1   2   1
OMIT     2   2   1
OMIT     3   2   1
OMIT     0   3   1
OMIT     1   3   1
OMIT     2   3   1
OMIT     3   3   1
OMIT     1   4   1
OMIT     2   4   0
OMIT     4   3   1
OMIT     0   0   2
OMIT     2   0   2
OMIT     3   0   2
OMIT     4   0   2
OMIT     1   2   2
OMIT     2   2   2
OMIT     3   2   2
OMIT     4   2   2
OMIT     1   3   2
OMIT     2   3   2
OMIT     3   3   2
OMIT     1   1   3
OMIT     2   2   3
OMIT     0   3   3
OMIT     2   3   3
OMIT     5   4   3
OMIT     1   5   3
OMIT     1   0   3
OMIT     2   0   3
OMIT     3   0   3
OMIT     0   0   4
OMIT     1   0   4
OMIT     2   0   4
OMIT     0   2   4
OMIT     1   2   4
OMIT     2   2   4
OMIT     0   4   4
OMIT     0  10   4
OMIT     1   3   8
OMIT     4   1   0
OMIT     4   4   0
OMIT     6   4   1
OMIT     0   2   2
OMIT     5   2   2
OMIT     5   3   2
OMIT     2   4   2
OMIT     5   0   4
OMIT     1   1   4
OMIT     4   1   4
OMIT     3   2   4
OMIT     0   8   4
OMIT     5   7   3
OMIT     1   5   6
ABIN
ISOR 0.005 0.01 $C $O $N
SHEL 999 0.84
FMAP   2
PLAN   50
ACTA
BOND
L.S.  15    0  863
TEMP     0.00
WGHT    0.061200
FVAR       0.01204
SM1   1    0.253292    0.750000    0.519127    10.50000    0.01517    0.01688 =
         0.02079    0.00000   -0.00037    0.00000
PD1   2    0.142477    0.750000    0.493936    10.50000    0.01459    0.01865 =
         0.02333    0.00000   -0.00160    0.00000
PD2   2    0.186859    0.837337    0.567252    11.00000    0.01663    0.01877 =
         0.02079   -0.00205   -0.00133    0.00189
PD3   2    0.208375    0.837304    0.445567    11.00000    0.01718    0.01855 =
         0.02148    0.00198   -0.00019    0.00088
PD4   2    0.365668    0.750000    0.540008    10.50000    0.01398    0.01923 =
         0.02734    0.00000   -0.00035    0.00000
PD5   2    0.299736    0.662593    0.590984    11.00000    0.01655    0.01868 =
         0.02350    0.00173   -0.00159    0.00087
PD6   2    0.319409    0.662582    0.470166    11.00000    0.01711    0.01943 =
         0.02424   -0.00278    0.00022    0.00205
PD7   2    0.232168    0.750000    0.639474    10.50000    0.01943    0.01946 =
         0.01936    0.00000   -0.00147    0.00000
PD8   2    0.276024    0.750000    0.398259    10.50000    0.01940    0.02059 =
         0.02034    0.00000    0.00206    0.00000
AS1   3    0.112430    0.639929    0.487164    11.00000    0.01791    0.02121 =
         0.02409    0.00081   -0.00201   -0.00310
AS2   3    0.227207    0.860855    0.671319    11.00000    0.02310    0.02287 =
         0.02194   -0.00368   -0.00278    0.00316
AS3   3    0.396182    0.640041    0.546625    11.00000    0.01740    0.02259 =
         0.03436   -0.00231   -0.00431    0.00447
AS4   3    0.281078    0.639349    0.365455    11.00000    0.02306    0.02522 =
         0.02490   -0.00511    0.00106    0.00164
BA1   4    0.359806    0.457032    0.096424    11.00000    0.02744    0.03371 =
         0.03188   -0.00897    0.00791   -0.01088
BA2   4    0.164012    1.035759    0.956217    11.00000    0.02340    0.02662 =
         0.03968   -0.00939    0.00703   -0.00635
BA3   4    0.315079    1.036023    0.897705    11.00000    0.02725    0.03108 =
         0.04057   -0.00731    0.00138    0.00142
O1    5    0.189769    0.800610    0.505325    11.00000    0.02406    0.01682 =
         0.02199   -0.00084   -0.00077   -0.00246
O2    5    0.317423    0.700139    0.531980    11.00000    0.01905    0.02550 =
         0.02040    0.00220   -0.00159    0.00129
O3    5    0.241797    0.699781    0.588321    11.00000    0.01742    0.02050 =
         0.01925   -0.00024   -0.00337   -0.00088
O4    5    0.265549    0.699727    0.449177    11.00000    0.01623    0.01666 =
         0.02377    0.00321   -0.00018   -0.00183
O5    5    0.095440    0.698360    0.481918    11.00000    0.01904    0.02610 =
         0.03516   -0.00167   -0.00842   -0.00041
O6    5    0.130509    0.626864    0.544005    11.00000    0.02190    0.02463 =
         0.02413    0.00506   -0.00507   -0.00699
O7    5    0.185749    0.874909    0.630512    11.00000    0.02626    0.02807 =
         0.02605   -0.00612   -0.00344    0.00445
O8    5    0.150198    0.624925    0.443041    11.00000    0.02267    0.02250 =
         0.03256   -0.00231   -0.00063   -0.00393
O9    5    0.227853    0.626199    0.384896    11.00000    0.02394    0.02314 =
         0.02368   -0.00748    0.00271   -0.00194
O10   5    0.413316    0.698315    0.547073    11.00000    0.02049    0.02694 =
         0.04091    0.00258   -0.00337    0.00169
O11   5    0.280259    0.874688    0.650899    11.00000    0.02507    0.03024 =
         0.03177   -0.00836   -0.00073    0.00038
O12   5    0.359624    0.626285    0.592671    11.00000    0.02507    0.02677 =
         0.03092    0.00648   -0.00451    0.00647
O13   5    0.373047    0.624345    0.491328    11.00000    0.02710    0.02583 =
         0.02995   -0.00258   -0.00058    0.00588
O14   5    0.320929    0.623780    0.407765    11.00000    0.02178    0.02835 =
         0.03213   -0.00783   -0.00480    0.00474
O15   5    0.223058    0.802170    0.690601    11.00000    0.03698    0.01994 =
         0.02163   -0.00336   -0.00300    0.00175
O16   5    0.286465    0.697680    0.348103    11.00000    0.03333    0.02704 =
         0.02910   -0.00294    0.00822   -0.00077
O17   5   -0.089088    0.515938    0.469314    11.00000    0.03583    0.05498 =
         0.05698   -0.00772    0.00389   -0.01696
O18   5   -0.054169    0.495175    0.402285    11.00000    0.04042    0.06047 =
         0.04547   -0.00530    0.00054   -0.02522
O19   5    0.155539    0.987165    0.870543    11.00000    0.04666    0.07915 =
         0.06461   -0.03378    0.01416   -0.01243
O20   5    0.227380    1.008578    0.874853    11.00000    0.03425    0.03799 =
         0.03237   -0.01217    0.00148   -0.00157
O21   5    0.570354    0.474676    0.565436    11.00000    0.03292    0.04336 =
         0.06613   -0.00529   -0.00123    0.00820
O22   5    0.599870    0.531856    0.519570    11.00000    0.05015    0.06496 =
         0.06333    0.01536    0.00771    0.02215
O23   5    0.296738    0.504014    0.155850    11.00000    0.04902    0.06410 =
         0.05793   -0.03464    0.00189   -0.00220
O24   5    0.369749    0.515650    0.174556    11.00000    0.08024    0.10518 =
         0.09244   -0.04944    0.00980    0.00310
O25   5    0.268918    0.447941    0.054496    11.00000    0.03379    0.04951 =
         0.04155   -0.00077   -0.00044   -0.00283
O26   5    0.319019    0.468981    0.002328    11.00000    0.03005    0.03834 =
         0.04559   -0.00005    0.00564   -0.00650
O27   5    0.421071    0.399906    0.152907    11.00000    0.06234    0.08920 =
         0.09919    0.02910    0.00062   -0.00145
O28   5    0.170198    1.031551    1.057286    11.00000    0.05260    0.10474 =
         0.04797   -0.00718   -0.00583    0.02637
O29   5    0.212686    0.951399    0.982210    11.00000    0.06901    0.04409 =
         0.09991    0.01488    0.01261    0.00976
O30   5    0.254264    1.056180    0.977536    11.00000    0.02615    0.03086 =
         0.03105   -0.00125   -0.00062   -0.00009
O31   5    0.295166    0.940801    0.931349    11.00000    0.05244    0.04133 =
         0.07752   -0.00145   -0.00421   -0.00602
O32   5    0.352348    0.978185    0.824099    11.00000    0.05892    0.08742 =
         0.08461   -0.04235    0.00716    0.00211
O33   5    0.358900    1.089882    0.825588    11.00000    0.08107    0.10175 =
         0.06477    0.00361    0.00958   -0.00877
O34   5    0.393041    0.994383    0.930669    11.00000    0.03542    0.05985 =
         0.05072   -0.01065    0.00159    0.01425
AFIX  66
C1    6    0.059625    0.604441    0.474516    11.00000    0.01859    0.02366 =
         0.02950    0.00035   -0.00348    0.00366
C2    6    0.030578    0.590600    0.511530    11.00000    0.03226    0.03268 =
         0.03450   -0.00106    0.00084   -0.00577
AFIX  43
H2    7    0.037056    0.598795    0.543507    11.00000   -1.20000
AFIX  65
C3    6   -0.008152    0.564510    0.500752    11.00000    0.03244    0.03773 =
         0.03734    0.00169    0.00371   -0.00777
AFIX  43
H3    7   -0.027586    0.555249    0.525517    11.00000   -1.20000
AFIX  65
C4    6   -0.017834    0.552261    0.452960    11.00000    0.02587    0.03525 =
         0.03890   -0.00301   -0.00791   -0.00823
C5    6    0.011213    0.566102    0.415945    11.00000    0.03585    0.04408 =
         0.03540   -0.00692   -0.00637   -0.00836
AFIX  43
H5    7    0.004734    0.557907    0.383969    11.00000   -1.20000
AFIX  65
C6    6    0.049942    0.592193    0.426722    11.00000    0.02967    0.03936 =
         0.03604    0.00142   -0.00261   -0.00626
AFIX  43
H6    7    0.069377    0.601453    0.401957    11.00000   -1.20000
AFIX   0
C7    6   -0.056344    0.520201    0.440847    11.00000    0.03486    0.03690 =
         0.04104    0.00012   -0.00120   -0.00569
AFIX  66
C8    6    0.217667    0.900258    0.727147    11.00000    0.02537    0.02591 =
         0.01890   -0.00246   -0.00059    0.00672
C9    6    0.254120    0.915962    0.754544    11.00000    0.03608    0.04781 =
         0.03763   -0.01116   -0.00260    0.00177
AFIX  43
H9    7    0.283247    0.908183    0.744998    11.00000   -1.20000
AFIX  65
C10   6    0.247039    0.943293    0.796211    11.00000    0.03780    0.04003 =
         0.03647   -0.01711   -0.00322   -0.00293
AFIX  43
H10   7    0.271428    0.953801    0.814542    11.00000   -1.20000
AFIX  65
C11   6    0.203505    0.954920    0.810480    11.00000    0.03980    0.03420 =
         0.03157   -0.00575   -0.00774    0.00118
C12   6    0.167052    0.939216    0.783082    11.00000    0.04210    0.05280 =
         0.04642   -0.01417    0.00274    0.00118
AFIX  43
H12   7    0.137925    0.946996    0.792629    11.00000   -1.20000
AFIX  65
C13   6    0.174132    0.911885    0.741416    11.00000    0.03938    0.04604 =
         0.04077   -0.01544   -0.00287   -0.00408
AFIX  43
H13   7    0.149743    0.901378    0.723085    11.00000   -1.20000
AFIX   0
C14   6    0.195911    0.985847    0.855180    11.00000    0.03754    0.04138 =
         0.03753   -0.00764    0.00119   -0.00029
AFIX  66
C15   6    0.449140    0.602059    0.553162    11.00000    0.02299    0.03128 =
         0.03869    0.00094   -0.00273    0.00285
C16   6    0.447520    0.553626    0.566866    11.00000    0.03789    0.04676 =
         0.06241    0.00923    0.00644    0.00273
AFIX  43
H16   7    0.420569    0.540128    0.577404    11.00000   -1.20000
AFIX  65
C17   6    0.486180    0.525367    0.564819    11.00000    0.04102    0.03976 =
         0.05403    0.00697    0.00372    0.00682
AFIX  43
H17   7    0.485095    0.492962    0.573988    11.00000   -1.20000
AFIX  65
C18   6    0.526461    0.545541    0.549069    11.00000    0.03530    0.03146 =
         0.04395   -0.00330   -0.00810    0.00471
C19   6    0.528082    0.593974    0.535365    11.00000    0.05149    0.06442 =
         0.08106    0.01541    0.00898    0.00422
AFIX  43
H19   7    0.555033    0.607472    0.524827    11.00000   -1.20000
AFIX  65
C20   6    0.489422    0.622234    0.537412    11.00000    0.05363    0.05922 =
         0.09192    0.01891    0.00434    0.01166
AFIX  43
H20   7    0.490507    0.654638    0.528243    11.00000   -1.20000
AFIX   0
C21   6    0.568295    0.515110    0.544704    11.00000    0.02971    0.04579 =
         0.04213   -0.00187   -0.00149    0.00873
AFIX  66
C22   6    0.293411    0.603012    0.309433    11.00000    0.02927    0.02767 =
         0.02398   -0.00330    0.00399    0.00096
C23   6    0.259808    0.588589    0.277470    11.00000    0.04081    0.04178 =
         0.03339   -0.00640    0.00077    0.00547
AFIX  43
H23   7    0.229950    0.596413    0.283819    11.00000   -1.20000
AFIX  65
C24   6    0.270832    0.562473    0.236020    11.00000    0.04984    0.05271 =
         0.03865   -0.00961   -0.00131    0.00031
AFIX  43
H24   7    0.248349    0.552823    0.214635    11.00000   -1.20000
AFIX  65
C25   6    0.315458    0.550779    0.226532    11.00000    0.05291    0.05032 =
         0.05204   -0.01788    0.00368   -0.00036
C26   6    0.349061    0.565201    0.258494    11.00000    0.05154    0.05925 =
         0.06037   -0.02669    0.00510   -0.00196
AFIX  43
H26   7    0.378918    0.557377    0.252146    11.00000   -1.20000
AFIX  65
C27   6    0.338038    0.591318    0.299945    11.00000    0.04549    0.05007 =
         0.04556   -0.01412    0.00452   -0.00395
AFIX  43
H27   7    0.360520    0.600968    0.321330    11.00000   -1.20000
AFIX   0
C28   6    0.327766    0.521219    0.182133    11.00000    0.05910    0.07243 =
         0.06368   -0.02336    0.00744    0.00110
N1    8    0.280787    0.453744    0.011160    11.00000    0.02627    0.02963 =
         0.03634    0.00023    0.00246    0.00175
HKLF    4


REM  shelxt_a.res in Pnma
REM wR2 = 0.1157, GooF = S = 1.052, Restrained GooF = 1.064 for all data
REM R1 = 0.0391 for 14119 Fo > 4sig(Fo) and 0.0636 for all 20362 data
REM 649 parameters refined using 378 restraints

END

WGHT      0.0612      0.0000

REM Highest difference peak  1.874,  deepest hole -0.819,  1-sigma level  0.145
Q1    1   0.3989  0.5445  0.2275  11.00000  0.05    1.87
Q2    1   0.1160  0.9651  0.8072  11.00000  0.05    1.59
Q3    1  -0.0156  0.5400  0.3592  11.00000  0.05    1.46
Q4    1   0.3325  0.4667  0.0806  11.00000  0.05    1.34
Q5    1   0.1365  1.0396  0.9505  11.00000  0.05    1.13
Q6    1   0.1624  1.0026  1.0599  11.00000  0.05    0.97
Q7    1   0.3624  0.5407  0.1573  11.00000  0.05    0.96
Q8    1   0.1208  0.7500  0.5154  10.50000  0.05    0.94
Q9    1   0.3559  0.9385  0.8301  11.00000  0.05    0.84
Q10   1   0.3718  0.4960  0.1878  11.00000  0.05    0.82
Q11   1   0.1570  1.0696  1.0804  11.00000  0.05    0.80
Q12   1   0.1608  0.9653  0.8810  11.00000  0.05    0.79
Q13   1   0.2815  0.7500  0.5292  10.50000  0.05    0.78
Q14   1   0.4093  0.3707  0.1599  11.00000  0.05    0.78
Q15   1   0.2243  0.7500  0.5172  10.50000  0.05    0.77
Q16   1   0.2929  0.6627  0.4767  11.00000  0.05    0.74
Q17   1   0.2593  0.4940  0.1684  11.00000  0.05    0.71
Q18   1   0.1705  1.0472  1.0972  11.00000  0.05    0.71
Q19   1   0.2247  0.8599  0.5133  11.00000  0.05    0.71
Q20   1   0.4299  0.4020  0.1285  11.00000  0.05    0.71
Q21   1   0.4417  0.3962  0.1812  11.00000  0.05    0.70
Q22   1   0.1171  0.6372  0.5187  11.00000  0.05    0.70
Q23   1   0.1516  1.0080  0.8596  11.00000  0.05    0.70
Q24   1   0.1195  0.6240  0.4486  11.00000  0.05    0.69
Q25   1   0.2491  0.5101  0.1887  11.00000  0.05    0.69
Q26   1   0.4215  0.9844  0.9188  11.00000  0.05    0.69
Q27   1   0.3611  0.9681  0.7869  11.00000  0.05    0.68
Q28   1   0.2825  0.7500  0.5142  10.50000  0.05    0.68
Q29   1   0.3391  1.1297  0.8178  11.00000  0.05    0.68
Q30   1   0.2666  0.9397  0.7029  11.00000  0.05    0.67
Q31   1   0.1720  1.0422  1.0480  11.00000  0.05    0.67
Q32   1   0.3773  1.0731  0.7928  11.00000  0.05    0.67
Q33   1   0.3620  1.1292  0.8457  11.00000  0.05    0.66
Q34   1   0.3117  0.9337  0.7533  11.00000  0.05    0.66
Q35   1   0.2579  0.7500  0.6250  10.50000  0.05    0.65
Q36   1   0.1991  0.8665  0.5480  11.00000  0.05    0.65
Q37   1   0.1539  1.0509  1.0595  11.00000  0.05    0.65
Q38   1   0.2637  0.8663  0.6707  11.00000  0.05    0.64
Q39   1   0.3892  0.9711  0.8208  11.00000  0.05    0.63
Q40   1   0.3671  1.1102  0.7907  11.00000  0.05    0.63
Q41   1   0.4844  0.6143  0.5140  11.00000  0.05    0.63
Q42   1  -0.0152  0.5314  0.4562  11.00000  0.05    0.62
Q43   1   0.2875  0.9414  0.9444  11.00000  0.05    0.62
Q44   1   0.3902  1.0611  0.8297  11.00000  0.05    0.60
Q45   1   0.3632  1.0512  0.8042  11.00000  0.05    0.59
Q46   1   0.3675  0.6336  0.5707  11.00000  0.05    0.59
Q47   1   0.2987  0.9615  0.9209  11.00000  0.05    0.59
Q48   1   0.2948  0.7277  0.6223  11.00000  0.05    0.59
Q49   1   0.2691  0.7500  0.3124  10.50000  0.05    0.59
Q50   1   0.3278  0.6685  0.5899  11.00000  0.05    0.59
;
_shelx_res_checksum   69700

_shelx_hkl_file
;
   0   0  -2 0.04947 0.06926   0
   0   0   2-0.00989 0.05936   0
   0   0  -3 0.13826 0.09876   0
   0   0   3 0.04938 0.08888   0
   0   0  -3 0.05926 0.10863   0
   0   0   3    0.00 0.07901   0
   0   0   3-0.05926 0.08888   0
   0   0   3 0.15801 0.09876   0
   0   0  -3 0.12839 0.09876   0
   0   0  -3-0.06913 0.06913   0
   0   0  -3 0.01975 0.07901   0
   0   0   4 0.22655 0.16745   0
   0   0  -4 0.10835  0.1182   0
   0   0  -4  -0.197  0.1182   0
   0   0  -4-0.26595 0.12805   0
   0   0   4 -0.1182  0.1379   0
   0   0   4 -0.0591 0.12805   0
   0   0   4-0.00985  0.1182   0
   0   0  -4-0.04925  0.1576   0
   0   0  -4  0.2167 0.12805   0
   0   0   5-0.13742 0.19632   0
   0   0  -5-0.41227 0.16687   0
   0   0  -5 0.28466 0.22576   0
   0   0   5-0.16687 0.17669   0
   0   0  -5-0.04908 0.23558   0
   0   0  -5 0.06871 0.13742   0
   0   0  -5  0.0589 0.16687   0
   0   0   5 0.01963 0.21595   0
   0   0   5 0.00982 0.19632   0
   0   0  -6 13.2324 1.03592   0
   0   0  -6  16.047 1.02615   0
   0   0  -6 15.1186 1.06524   0
   0   0  -6 16.2034  1.1141   0
   0   0  -6 15.2163 1.05547   0
   0   0   6  14.454 1.06524   0
   0   0  -7 0.23323 0.29154   0
   0   0   7 -0.1069 0.31098   0
   0   0  -7 0.38872 0.35957   0
   0   0  -7 0.31098 0.34013   0
   0   0  -7 0.24295 0.26239   0
   0   0  -7 0.13605 0.28182   0
   0   0   7-0.19436 0.30126   0
   0   0   7-0.24295 0.34985   0
   0   0   7 -0.4276 0.34013   0
   0   0  -8 17.6639  1.3313   0
   0   0  -8 19.0048 1.38919   0
   0   0   8 19.5644 1.36025   0
   0   0   8 18.1945 1.36989   0
   0   0  -8 19.2943  1.3313   0
   0   0  -8   20.23 1.30236   0
   0   0   8 17.4999  1.3506   0
   0   0   8 19.0434 1.38919   0
   0   0  -8 18.8601  1.3313   0
   0   0  -9 0.01914 0.39228   0
   0   0  -9 0.25833 0.28704   0
   0   0  -9 0.01914 0.32531   0
   0   0   9-0.07654 0.35401   0
   0   0   9 0.42099 0.41142   0
   0   0  -9 0.07654 0.31574   0
   0   0   9 0.58364 0.39228   0
   0   0  -9 0.00957 0.36358   0
   0   0   9-0.07654 0.43056   0
   0   0 -10 8.18201 0.83432   0
   0   0 -10 8.53281 0.92913   0
   0   0 -10 8.99737  0.8912   0
   0   0  10 8.56125 0.91965   0
   0   0  10 10.1351 0.91965   0
   0   0 -10 7.71745 0.82484   0
   0   0  10 7.97343 0.94809   0
   0   0 -10 8.98789 0.81536   0
   0   0  10 9.77481 0.94809   0
   0   0  11 0.44117 0.47871   0
   0   0  11 0.33791 0.43178   0
   0   0 -11 0.15957 0.36607   0
   0   0 -11 0.32853 0.41301   0
   0   0 -11-0.39423 0.32853   0
   0   0 -11 0.07509 0.38485   0
   0   0  11  0.2065 0.44117   0
   0   0  11 0.61012 0.41301   0
   0   0 -11 0.37546 0.45994   0
   0   0  12  0.9471 0.48283   0
   0   0 -12 1.90348 0.54783   0
   0   0 -12 0.80782 0.35284   0
   0   0 -12 0.43641 0.45498   0
   0   0 -12 1.22565 0.43641   0
   0   0 -12 1.27208 0.47355   0
   0   0  12   0.065 0.43641   0
   0   0 -13-0.27533 0.44971   0
   0   0 -13 -0.3304 0.33958   0
   0   0 -13 0.63326 0.40382   0
   0   0 -13 0.09178 0.42218   0
   0   0  13-0.29369 0.54148   0
   0   0 -13-0.81682 0.39464   0
   0   0  13 0.09178 0.47724   0
   0   0  14 43.9171 3.26319   0
   0   0 -14 49.8634 3.21787   0
   0   0 -14 47.7786 3.21787   0
   0   0 -14 52.2111 3.14536   0
   0   0 -14 52.5193 3.21787   0
   0   0 -15-0.18787 0.43835   0
   0   0  15 0.84987 0.51887   0
   0   0 -15 0.12524 0.50992   0
   0   0 -15-0.24154 0.41152   0
   0   0 -15 0.16103 0.33995   0
   0   0 -16 24.6075 1.58815   0
   0   0 -16 17.7873  1.5705   0
   0   0 -16 18.1931 1.54403   0
   0   0  16 18.3696 1.63227   0
   0   0 -17-0.13914 0.35655   0
   0   0 -17 0.34785 0.53917   0
   0   0  17 0.09566 0.50438   0
   0   0 -17 0.61743  0.4609   0
   0   0 -18 2.24433 0.53967   0
   0   0 -18  2.6555 0.68529   0
   0   0  18 1.22496 0.64246   0
   0   0 -19 0.40481 0.46384   0
   0   0 -19-0.32047 0.47227   0
   0   0  19-0.05903 0.53974   0
   0   0  20 54.9466 3.78427   0
   0   0 -20 52.9715 3.62659   0
   0   0 -20 57.3615 3.63489   0
   0   0 -21-0.35104 0.45716   0
   0   0 -21-0.15511 0.51431   0
   0   0  21-0.88167 0.57145   0
   0   0 -22 52.1483 3.65263   0
   0   0 -22 55.0945 3.65263   0
   0   0  22 59.9593 3.91754   0
   0   0 -23-0.48139 0.48139   0
   0   0  23-0.07102 0.67868   0
   0   0 -23-0.38669  0.4735   0
   0   0 -24  7.0654 0.97721   0
   0   0 -24 6.41392 1.02375   0
   0   0 -25    0.00 0.61723   0
   0   0 -25 0.86869 0.59437   0
   0   0 -26  58.586 3.80244   0
   0   0 -26 53.3165 3.70514   0
   0   0 -27 0.27192  0.4777   0
   0   0 -27 1.02155 0.60999   0
   0   0 -28 0.35341 0.55536   0
   0   0 -28-0.06491 0.51929   0
   0   0 -29 0.40336 0.56612   0
   0   0 -29 0.63689  0.6015   0
   0   0 -30 7.42787 0.99964   0
   0   0 -31 -0.6809 0.50387   0
   0   0 -32-0.03339 0.54092   0
   0   0 -33 0.24887 0.53704   0
   0  -1   2 0.12857 0.06923   0
   0  -1   2 0.05934 0.05934   0
   0  -1  -2    0.00 0.04945   0
   0   1  -2 0.00989 0.06923   0
   0  -1  -2 -0.0989 0.04945   0
   0   1  -2-0.06923 0.04945   0
   0   1  -3 0.10859 0.11847   0
   0  -1   3 0.04936 0.09872   0
   0   1   3 0.15796 0.09872   0
   0   1   3 0.03949 0.07898   0
   0  -1  -3 0.02962 0.09872   0
   0   1  -3-0.03949 0.08885   0
   0   1  -3-0.08885 0.09872   0
   0  -1   3-0.00987 0.09872   0
   0  -1  -3 0.04936 0.10859   0
   0   1   3 0.16783 0.10859   0
   0  -1   3-0.03949 0.09872   0
   0   1  -3-0.12834 0.08885   0
   0   1  -3-0.10859 0.11847   0
   0  -1   3-0.01974 0.08885   0
   0  -1  -3 0.07898 0.09872   0
   0   1  -4 0.18708 0.13785   0
   0   1  -4-0.14769 0.16739   0
   0  -1   4 0.09846 0.15754   0
   0   1  -4-0.21662 0.17723   0
   0   1   4 0.08862 0.13785   0
   0  -1  -4 0.09846 0.14769   0
   0  -1  -4 0.07877 0.13785   0
   0   1  -4  -0.128   0.128   0
   0   1   4-0.13785 0.15754   0
   0   1  -4 0.11815 0.16739   0
   0   1   4 0.09846 0.14769   0
   0  -1   4-0.01969   0.128   0
   0  -1   4-0.17723 0.14769   0
   0   1   4-0.19692 0.09846   0
   0  -1  -4-0.15754   0.128   0
   0  -1   4-0.14769   0.128   0
   0  -1   4 0.05908 0.16739   0
   0  -1   5-0.09812 0.20605   0
   0   1  -5 0.11774  0.1668   0
   0   1   5 0.29436 0.20605   0
   0  -1   5    0.00 0.19624   0
   0  -1   5 0.05887 0.22568   0
   0  -1  -5 0.54947 0.23549   0
   0   1   5    0.00 0.20605   0
   0   1  -5-0.06868  0.1668   0
   0   1  -5    0.00 0.25511   0
   0   1   5 0.14718 0.17662   0
   0   1  -5  0.3238 0.28455   0
   0  -1  -5 0.11774 0.17662   0
   0  -1  -5 0.28455 0.20605   0
   0  -1   5-0.06868 0.22568   0
   0   1  -5 0.35323  0.2453   0
   0  -1   5 0.10793 0.21586   0
   0   1   5 0.52985  0.2453   0
   0   1   6 0.27353 0.29307   0
   0  -1  -6 0.18561  0.2833   0
   0   1  -6 0.03908 0.32237   0
   0  -1   6-0.27353 0.30284   0
   0   1  -6-0.00977 0.23445   0
   0  -1   6-0.35168 0.25399   0
   0   1   6-0.21491 0.26376   0
   0  -1  -6 0.12699 0.24422   0
   0  -1   6 0.10746 0.29307   0
   0   1   6-0.06838 0.30284   0
   0   1  -6 0.62521 0.34191   0
   0   1  -6 0.04884  0.2833   0
   0  -1   6 0.20515 0.22468   0
   0  -1   6 0.14653  0.2833   0
   0   1  -6 0.13676 0.22468   0
   0  -1  -6-0.12699 0.23445   0
   0   1   6 0.03908 0.30284   0
   0   1  -7 0.23312 0.33997   0
   0   1  -7-0.28169 0.30111   0
   0  -1   7 0.52452 0.37882   0
   0  -1   7 0.45653 0.38853   0
   0   1   7 0.23312 0.34968   0
   0  -1   7 0.15541 0.33025   0
   0  -1   7 0.74793 0.33997   0
   0  -1  -7 0.27197 0.27197   0
   0  -1  -7 0.41767 0.30111   0
   0   1   7 0.44681 0.31083   0
   0   1  -7-0.25255  0.2914   0
   0  -1  -7 0.54395 0.34968   0
   0   1   7 0.01943 0.36911   0
   0   1   7 0.67022 0.34968   0
   0   1  -7 0.16513 0.26226   0
   0   1  -7 0.15541 0.36911   0
   0   1  -8-0.15428 0.41463   0
   0  -1   8-0.57855  0.3857   0
   0   1   8 0.43391 0.35677   0
   0  -1  -8-0.58819 0.26999   0
   0  -1   8-0.04821 0.35677   0
   0   1  -8 1.05103 0.41463   0
   0   1  -8-0.34713 0.29892   0
   0   1  -8-0.18321 0.39534   0
   0  -1   8 -0.4532 0.33749   0
   0  -1  -8 0.26035 0.34713   0
   0   1  -8 0.35677 0.34713   0
   0  -1   8 0.37606 0.34713   0
   0   1   8 0.03857 0.33749   0
   0   1   8-0.40498 0.28927   0
   0  -1  -8-0.13499 0.29892   0
   0   1   8 0.46284 0.41463   0
   0  -1   9 6.41699 0.72681   0
   0   1  -9 3.76795 0.66943   0
   0  -1   9  4.9538 0.72681   0
   0   1   9 5.73799 0.69812   0
   0  -1   9 4.40869 0.62162   0
   0   1  -9 5.01118 0.65987   0
   0  -1  -9 5.25983 0.56424   0
   0   1   9 7.50721 0.79376   0
   0  -1  -9 5.91013   0.679   0
   0   1   9 4.72428 0.64074   0
   0   1   9 4.94424 0.64074   0
   0  -1   9 5.40328 0.68856   0
   0   1  -9 4.93467 0.61205   0
   0   1  -9 5.83363   0.679   0
   0   1  -9 4.15048 0.55467   0
   0  -1  -9 4.80079 0.62162   0
   0  -1  -9 3.92096  0.5738   0
   0   1 -10-0.41696 0.35063   0
   0  -1 -10  0.3601 0.39801   0
   0  -1  10 0.21796 0.41696   0
   0   1 -10  0.1611 0.39801   0
   0  -1 -10-0.23691 0.35063   0
   0  -1  10 0.62544 0.42644   0
   0   1 -10-0.03791 0.39801   0
   0  -1  10  -0.199 0.45487   0
   0   1  10-0.41696  0.3601   0
   0   1  10-0.56858 0.37905   0
   0  -1 -10 0.12319 0.35063   0
   0   1 -10-0.35063  0.3222   0
   0   1  10-0.14215 0.43591   0
   0  -1 -10-0.61596 0.26534   0
   0   1  10-0.42644 0.40748   0
   0  -1  10-0.58754 0.38853   0
   0   1 -10-0.90026 0.39801   0
   0   1 -11 53.8249 3.11485   0
   0  -1 -11 49.6593 3.13361   0
   0  -1 -11  50.044 3.15238   0
   0  -1  11 47.2106 3.16176   0
   0   1 -11  43.561 3.14299   0
   0  -1 -11 51.1229 3.06794   0
   0   1  11 53.7968 3.19929   0
   0  -1  11 46.5538 3.22743   0
   0  -1  11 52.6897 3.23681   0
   0   1  11 44.6587 3.18052   0
   0   1 -11 46.1973 3.12423   0
   0   1 -11 51.1511 3.21805   0
   0   1 -11 51.4982 3.17114   0
   0  -1 -11 48.1863 3.16176   0
   0  -1  11 45.1934 3.14299   0
   0   1  11 48.2145 3.16176   0
   0   1  11 54.7444 3.23681   0
   0  -1  12 0.25059 0.52901   0
   0  -1 -12-0.12993 0.38052   0
   0   1  12-0.10209 0.39908   0
   0   1 -12-0.53829 0.38052   0
   0   1 -12 0.22274 0.37124   0
   0  -1 -12 0.30627 0.33411   0
   0  -1  12 0.60326 0.47333   0
   0   1  12 0.00928 0.51045   0
   0   1 -12-0.13921 0.41764   0
   0  -1 -12 0.60326 0.39908   0
   0  -1 -12 0.35268 0.41764   0
   0   1 -12  0.5847 0.34339   0
   0   1 -12-0.16706 0.44548   0
   0   1 -13 4.85277 0.71553   0
   0  -1 -13 4.62343 0.75223   0
   0   1 -13 2.48601 0.55958   0
   0   1  13 5.07293 0.79809   0
   0  -1  13 4.12806 0.80727   0
   0  -1  13 5.27475  0.7614   0
   0  -1 -13 6.08202 0.69718   0
   0   1 -13 5.26558 0.63297   0
   0   1 -13 4.24732 0.74305   0
   0  -1 -13 4.64178 0.69718   0
   0  -1 -13 4.78855 0.60545   0
   0   1 -13 5.32979 0.73388   0
   0  -1 -14 0.15402 0.43489   0
   0  -1  14-0.14497 0.48926   0
   0   1 -14-0.10872 0.34429   0
   0   1  14 0.07248 0.44395   0
   0  -1 -14-0.21745 0.38053   0
   0   1 -14 0.74294 0.43489   0
   0   1 -14 0.26275 0.46208   0
   0   1 -14 0.01812 0.36241   0
   0   1 -14 0.60704 0.58892   0
   0  -1 -14-0.21745 0.42583   0
   0  -1 -14-0.19933 0.35335   0
   0  -1 -15 1.13563 0.51863   0
   0   1 -15 2.14608  0.5544   0
   0   1 -15 2.13714 0.58123   0
   0   1 -15 1.56485 0.59017   0
   0   1 -15 2.45011 0.65277   0
   0  -1  15 1.82417 0.59911   0
   0   1  15 0.85843 0.54546   0
   0  -1 -15 1.80628 0.51863   0
   0  -1 -15  1.7258 0.58123   0
   0  -1 -15 2.19973 0.48287   0
   0  -1 -16 0.44978 0.48505   0
   0  -1 -16 0.42332 0.43214   0
   0   1 -16    0.00 0.49387   0
   0  -1 -16 0.00882 0.34395   0
   0   1  16 0.34395 0.57325   0
   0   1 -16 0.58207 0.47624   0
   0  -1 -16 0.30867 0.42332   0
   0   1 -16 0.15874 0.46742   0
   0  -1  16-0.05291 0.47624   0
   0   1 -16-0.17638 0.37922   0
   0  -1 -17 0.53893 0.40854   0
   0   1 -17-0.53024 0.47808   0
   0   1  17-0.06954 0.53024   0
   0  -1 -17 0.45201 0.48678   0
   0   1 -17 0.36508 0.54763   0
   0   1 -17  -0.113 0.43462   0
   0   1 -17 0.12169 0.48678   0
   0  -1 -17-1.06917 0.48678   0
   0  -1  17-0.76494 0.45201   0
   0  -1 -18 0.18837 0.48806   0
   0   1  18-0.55656 0.51375   0
   0   1 -18-0.05994 0.45381   0
   0  -1  18-0.46237  0.4795   0
   0   1 -18-0.11131 0.47094   0
   0  -1 -18 0.36819 0.53944   0
   0  -1 -18 0.30825  0.4795   0
   0   1  19 4.98211 0.91887   0
   0  -1  19 4.85566 0.97788   0
   0   1 -19 5.35302 0.81771   0
   0   1 -19 6.45735 0.87672   0
   0  -1 -19 5.58063 0.85986   0
   0  -1 -19 5.73237 0.82614   0
   0   1 -20-1.05352 0.44795   0
   0  -1 -20-0.48114 0.45625   0
   0   1  20-0.34841  0.5475   0
   0   1 -20-0.34841 0.49773   0
   0  -1  20-0.48114 0.53091   0
   0  -1 -20-0.50602 0.42307   0
   0   1 -21  11.041 1.19958   0
   0  -1 -21 10.8533 1.23222   0
   0   1 -21 12.7221 1.30566   0
   0   1  21 10.7309 1.33831   0
   0  -1 -21 10.6738  1.1751   0
   0  -1 -22  0.6179 0.52963   0
   0   1 -22-0.32901 0.47346   0
   0   1  22-0.27284 0.67407   0
   0  -1 -22 0.24074 0.54568   0
   0   1 -22 0.04815 0.54568   0
   0  -1 -23 1.82229 0.64687   0
   0   1 -23  1.3253 0.60743   0
   0  -1 -23 2.69793 0.70998   0
   0   1 -23 1.53041 0.66265   0
   0   1  23 2.72949 0.85987   0
   0   1 -24-0.49618  0.5427   0
   0  -1 -24-0.04652 0.51944   0
   0   1  24 0.43416 0.73652   0
   0   1 -24-0.08528 0.52719   0
   0  -1 -24 0.41865 0.49618   0
   0  -1 -25-0.08379  0.5256   0
   0  -1 -25 1.56156 0.57892   0
   0   1 -25 0.13711 0.51798   0
   0   1 -25 1.02073 0.58654   0
   0   1  25  1.9729 0.78459   0
   0  -1 -26-1.24958 0.42651   0
   0   1  26 0.24692 0.74077   0
   0   1 -26 0.31427 0.55371   0
   0   1 -26-0.60609 0.47888   0
   0  -1 -26-0.17958 0.53874   0
   0  -1 -27 1.06528 0.61713   0
   0   1 -27 1.41058 0.63917   0
   0   1 -27-0.31591 0.60244   0
   0  -1 -27 0.05877 0.53631   0
   0   1 -28-0.29561 0.51912   0
   0  -1 -28-0.30282  0.5047   0
   0   1 -28 0.16583 0.54796   0
   0  -1 -29 1.00453 0.58716   0
   0   1 -29 0.45275 0.58716   0
   0   1 -29 0.60131 0.49519   0
   0  -1 -30-0.27065 0.53436   0
   0   1 -30-0.27065 0.61069   0
   0   1 -30 0.45802  0.5413   0
   0  -1 -31-0.01361 0.53094   0
   0   1 -31-0.17017 0.58539   0
   0   1 -31-0.99381  0.4901   0
   0  -1 -32-0.23366 0.52073   0
   0   1 -32-0.30042 0.51406   0
   0   1 -33  -0.622  0.4976   0
   0  -1 -33-0.02619 0.51724   0
   0  -2   0-0.02968 0.05936   0
   0  -2  -1 0.01978 0.07912   0
   0  -2   1-0.06923 0.06923   0
   0  -2   1-0.11868 0.04945   0
   0  -2  -1 0.04945 0.05934   0
   0  -2  -2-0.07904 0.06916   0
   0  -2   2 0.05928  0.0988   0
   0   2  -2-0.00988 0.07904   0
   0   2   2-0.00988 0.06916   0
   0  -2  -2-0.01976  0.0494   0
   0   2  -2 0.02964 0.06916   0
   0   2  -2-0.14819 0.08892   0
   0  -2   2 0.08892 0.08892   0
   0   2   2    0.00 0.03952   0
   0  -2   2 0.02964 0.08892   0
   0   2   3 0.04931 0.08875   0
   0   2  -3  0.1775 0.11833   0
   0  -2   3-0.05917  0.1282   0
   0   2   3    0.00 0.08875   0
   0   2   3 0.11833 0.07889   0
   0  -2  -3-0.04931 0.09861   0
   0   2  -3 0.04931 0.13806   0
   0  -2   3  0.1282 0.10847   0
   0  -2   3    0.00 0.11833   0
   0   2  -3-0.04931 0.08875   0
   0  -2   4 0.00983 0.17703   0
   0  -2   4 0.00983 0.17703   0
   0   2   4 0.13769 0.13769   0
   0   2  -4-0.09835 0.12785   0
   0  -2  -4 0.17703 0.15736   0
   0  -2   4 0.07868  0.1672   0
   0   2  -4 0.07868 0.14752   0
   0  -2   4-0.01967  0.1672   0
   0   2   4-0.26554 0.14752   0
   0  -2   5  0.0196 0.22541   0
   0  -2   5 0.15681 0.25481   0
   0   2   5    0.00 0.27441   0
   0   2  -5  0.0392 0.17641   0
   0   2   5  0.0294 0.21561   0
   0  -2  -5  0.0882 0.21561   0
   0   2  -5 -0.0784 0.17641   0
   0  -2   5-0.21561 0.23521   0
   0   2  -5 0.22541 0.29401   0
   0  -2  -5-0.32341 0.21561   0
   0  -2   5 0.30381 0.24501   0
   0   2  -5-0.34301 0.24501   0
   0   2  -5 0.46062 0.32341   0
   0  -2  -5  0.0196 0.19601   0
   0   2   5 0.11761 0.18621   0
   0   2  -6 51.6238 3.20026   0
   0  -2   6 51.7701 3.21978   0
   0  -2   6 53.8093 3.21002   0
   0   2  -6 52.2385 3.24905   0
   0   2  -6  52.258 3.22954   0
   0  -2   6 51.4774 3.20026   0
   0   2   6  53.741 3.22954   0
   0   2   6 49.3895 3.19051   0
   0  -2  -6 53.6727 3.21978   0
   0  -2  -6 49.9358 3.21002   0
   0   2  -6 52.5702 3.19051   0
   0   2  -6   55.79 3.24905   0
   0  -2  -6  53.302 3.18075   0
   0  -2   6 49.6431 3.22954   0
   0   2   6 51.3896 3.21002   0
   0  -2  -7 0.06789 0.27158   0
   0   2   7 0.15519 0.33947   0
   0   2   7 0.06789 0.34917   0
   0   2  -7 0.65954 0.39766   0
   0  -2  -7 0.20368 0.33947   0
   0  -2   7  0.0194 0.32977   0
   0   2   7-0.38796 0.27158   0
   0   2  -7 0.23278 0.29097   0
   0  -2   7 0.19398 0.42676   0
   0   2  -7 0.12609 0.34917   0
   0  -2  -7  0.0291 0.32977   0
   0   2   7-0.53345 0.31037   0
   0  -2   7-0.30067 0.32977   0
   0   2  -7 0.32007 0.34917   0
   0   2  -7-0.20368 0.27158   0
   0  -2   7 0.07759 0.33947   0
   0   2   8 36.4725  2.2338   0
   0  -2  -8 34.1328 2.20491   0
   0   2   8 33.3722 2.19528   0
   0  -2  -8 35.6637 2.22417   0
   0  -2   8 34.1424 2.20491   0
   0   2  -8 30.6088  2.2338   0
   0   2  -8 36.1066 2.25305   0
   0  -2   8 34.2772 2.22417   0
   0   2   8 35.7696 2.25305   0
   0   2  -8 32.7271 2.21454   0
   0  -2   8 33.8151 2.19528   0
   0   2  -8 31.8316 2.18565   0
   0   2   8 35.3556  2.2338   0
   0   2  -8 37.2428 2.19528   0
   0  -2  -8 27.7684 2.15677   0
   0  -2   8  34.075 2.25305   0
   0  -2   9 0.42018 0.47748   0
   0  -2  -9 0.04775 0.34378   0
   0  -2   9 0.02865 0.37243   0
   0   2   9 0.35333 0.39153   0
   0   2  -9 0.32468 0.39153   0
   0  -2   9-0.47748 0.33423   0
   0   2   9-0.11459 0.32468   0
   0  -2  -9 0.51567 0.32468   0
   0   2  -9-0.21964 0.37243   0
   0   2  -9-0.21009 0.30558   0
   0  -2  -9 0.19099 0.39153   0
   0   2  -9-0.24829 0.42018   0
   0   2  -9 0.27694 0.33423   0
   0   2   9-0.33423 0.41063   0
   0   2   9-0.29603 0.36288   0
   0   2 -10 15.0743 1.11661   0
   0  -2 -10 16.7871 1.16393   0
   0   2 -10 15.1878 1.23017   0
   0  -2  10 14.6958  1.3248   0
   0   2  10 13.7779 1.16393   0
   0   2 -10 13.3331 1.20178   0
   0  -2  10 14.5444 1.18285   0
   0   2  10 15.6515 1.19232   0
   0  -2 -10 15.1121 1.17339   0
   0   2 -10 13.6738 1.16393   0
   0   2  10 14.8661 1.19232   0
   0   2  10 13.2574  1.2207   0
   0  -2 -10 15.9543 1.21124   0
   0  -2  10 15.3203 1.18285   0
   0   2 -10 12.2733 1.10715   0
   0  -2 -11-0.60897 0.36538   0
   0   2 -11-0.24359  0.4216   0
   0   2 -11 0.11242 0.48718   0
   0  -2  11 0.40286 0.47781   0
   0   2 -11-1.11489 0.28106   0
   0   2 -11 -0.2717 0.33728   0
   0  -2 -11 -0.1499 0.37475   0
   0  -2  11 0.03748 0.40286   0
   0  -2  11 0.05621 0.47781   0
   0   2  11 0.02811 0.49655   0
   0   2  11 0.25296  0.4216   0
   0   2 -11-0.24359 0.51528   0
   0  -2 -11 -0.2998 0.39349   0
   0   2  11 0.12179 0.43096   0
   0   2 -12 1.51994 0.41706   0
   0  -2 -12 0.45413 0.44486   0
   0   2  12 1.26044   0.519   0
   0   2  12 0.24097 0.52827   0
   0   2 -12 0.45413 0.38925   0
   0  -2 -12 1.20483 0.48193   0
   0  -2  12 0.14829 0.50047   0
   0  -2 -12 0.66729 0.41706   0
   0   2 -12-0.04634 0.48193   0
   0  -2 -12 0.99167 0.35218   0
   0   2 -12  0.4912 0.44486   0
   0   2 -12  0.6951 0.42633   0
   0  -2 -13 0.43056 0.45804   0
   0   2 -13 0.23818 0.49468   0
   0  -2 -13-0.48552 0.33895   0
   0  -2 -13-0.65042 0.48552   0
   0   2 -13  0.0458  0.4214   0
   0   2 -13 0.08245 0.40308   0
   0  -2  13 0.29314 0.49468   0
   0   2  13 0.16489 0.43972   0
   0   2 -13 0.50384 0.45804   0
   0   2 -13 0.52216 0.43056   0
   0  -2 -13 0.19238 0.41224   0
   0   2 -14 15.9063 1.26671   0
   0   2 -14 13.5176 1.35719   0
   0  -2 -14 15.4267  1.3029   0
   0  -2 -14 14.9653 1.22147   0
   0   2  14 17.3087 1.37529   0
   0   2 -14 13.6081 1.42957   0
   0  -2 -14 16.7658 1.18528   0
   0  -2 -14 14.3953  1.3029   0
   0   2 -14 17.3268 1.34814   0
   0   2 -15 -0.4465 0.41078   0
   0  -2 -15-0.15181 0.29469   0
   0  -2 -15 0.58938 0.47329   0
   0   2 -15 1.30378 0.50901   0
   0  -2 -15-0.54473 0.34827   0
   0   2 -15 -0.2679 0.54473   0
   0  -2 -15 0.10716 0.46436   0
   0   2  15-0.32148 0.50008   0
   0   2 -15-0.97337  0.3572   0
   0   2 -16 7.77703 0.92479   0
   0   2 -16 8.24383 1.04809   0
   0  -2 -16 8.45521 0.82791   0
   0  -2 -16 7.64492 0.97763   0
   0   2 -16 9.63541 1.06571   0
   0   2 -16 9.55615 0.96883   0
   0  -2 -16 8.29667 0.88075   0
   0  -2 -16 7.11647 0.89837   0
   0   2  16 8.60494 1.04809   0
   0   2 -17 0.40802 0.62504   0
   0   2 -17-0.01736  0.4601   0
   0   2 -17 0.39933 0.43406   0
   0   2  17 0.80735   0.599   0
   0  -2 -17-0.09549 0.51219   0
   0  -2 -17 0.19967  0.4167   0
   0  -2 -17-0.52087 0.30384   0
   0  -2 -17 0.64241 0.50351   0
   0  -2 -18 15.8718 1.44522   0
   0   2  18 14.3068  1.5735   0
   0  -2 -18 18.7879 1.47088   0
   0   2 -18 15.9145 1.42812   0
   0   2 -18 18.3004 1.54784   0
   0  -2 -18 19.1043 1.44522   0
   0   2 -18 17.1716 1.43667   0
   0   2 -19 0.70723 0.53043   0
   0  -2 -19-0.79143 0.43781   0
   0   2 -19-0.02526 0.51359   0
   0  -2 -19 0.42097 0.53885   0
   0   2 -19 -1.2545 0.46307   0
   0   2  19 0.13471 0.53885   0
   0   2 -20 5.85777 0.91968   0
   0   2  20 6.57031 1.05224   0
   0  -2 -20 8.88193  1.0191   0
   0   2 -20 6.92658 0.94453   0
   0  -2 -20 9.62761 1.11024   0
   0   2 -21 0.26082  0.5298   0
   0  -2 -21 0.85583  0.5461   0
   0  -2 -21-0.23637 0.42384   0
   0   2 -21 0.39939 0.57055   0
   0   2  21-0.43199 0.57055   0
   0   2  22 2.62105 0.82559   0
   0  -2 -22 2.50082 0.62521   0
   0   2 -22 2.41265 0.64925   0
   0  -2 -22 2.21226 0.64925   0
   0   2 -22 2.10806 0.65727   0
   0  -2 -23 0.82739 0.56735   0
   0  -2 -23 1.14258 0.55159   0
   0   2  23-0.25216 0.66191   0
   0   2 -23 0.43339 0.52007   0
   0   2 -23-0.18912 0.56735   0
   0   2 -24 0.85963 0.61181   0
   0  -2 -24 0.04647 0.54985   0
   0  -2 -24 1.61858  0.6273   0
   0   2 -24 0.85963 0.57308   0
   0   2  24 0.54985 0.70474   0
   0  -2 -25  0.1674 0.54787   0
   0   2 -25 -0.1674 0.52504   0
   0  -2 -25-1.08052 0.57831   0
   0   2 -25-0.04566 0.54026   0
   0   2  25 0.27393 0.67723   0
   0   2 -26 0.92688 0.62788   0
   0  -2 -26 0.43354 0.59051   0
   0   2 -26-0.02242 0.55314   0
   0   2  26 1.18102 0.78486   0
   0   2  27-1.55591 0.52108   0
   0   2 -27 0.22751 0.59447   0
   0  -2 -27-0.15412  0.5431   0
   0   2 -27 0.36696 0.55778   0
   0   2 -28-0.05762  0.5258   0
   0  -2 -28 0.31692 0.55461   0
   0   2  28 0.99398 0.83552   0
   0   2 -28 -0.0072 0.59783   0
   0   2 -29-0.24735 0.60071   0
   0   2 -29-0.44523 0.53004   0
   0  -2 -29 0.08481 0.55124   0
   0  -2 -30 -0.0624 0.54771   0
   0   2 -30 0.50611 0.56851   0
   0   2 -30 1.84419 0.63784   0
   0  -2 -31-0.37403 0.48964   0
   0   2 -31 1.15609 0.63245   0
   0   2 -31 0.16321 0.55764   0
   0   2 -32 0.05336 0.54027   0
   0  -2 -32 0.09338 0.56028   0
   0   2 -32-0.16675 0.52693   0
   0  -2 -33-0.15046 0.52333   0
   0   2 -33-0.38595 0.51024   0
   0   2 -34 0.25662 0.57739   0
   0  -3   0-0.19752 0.08888   0
   0   3   0-0.02963 0.08888   0
   0   3   0  0.2074 0.09876   0
   0  -3   0-0.11851 0.08888   0
   0   3  -1-0.01974 0.07898   0
   0   3   1 0.02962 0.08885   0
   0  -3  -1-0.04936 0.08885   0
   0  -3   1-0.00987  0.1086   0
   0   3  -1-0.02962 0.08885   0
   0  -3   1 0.12834 0.12834   0
   0  -3  -1 0.16783  0.1086   0
   0   3   1 0.01974 0.07898   0
   0  -3  -2 0.05917 0.06903   0
   0  -3  -2 0.09861 0.11833   0
   0   3  -2 0.08875 0.10847   0
   0  -3   2 0.36487 0.16764   0
   0   3  -2-0.02958 0.10847   0
   0   3   2 0.06903 0.09861   0
   0  -3   2-0.02958 0.11833   0
   0  -3  -2  0.1282 0.10847   0
   0   3   2-0.06903 0.08875   0
   0   3   3 0.11811 0.07874   0
   0   3   3-0.12795  0.1378   0
   0   3  -3-0.00984  0.1378   0
   0   3  -3 0.12795 0.18701   0
   0  -3   3 0.01969 0.15748   0
   0  -3   3 0.22638 0.16732   0
   0  -3  -3-0.07874 0.07874   0
   0  -3   3 0.04921 0.17717   0
   0  -3  -3-0.05906 0.12795   0
   0   3  -3 0.18701 0.16732   0
   0  -3   4 -0.1865 0.19632   0
   0   3   4 0.08834 0.15706   0
   0   3  -4    0.00 0.19632   0
   0   3  -4-0.04908 0.16687   0
   0   3   4 0.02945 0.11779   0
   0   3  -4 0.06871  0.2454   0
   0  -3   4-0.04908 0.23558   0
   0  -3   4-0.26503  0.1865   0
   0  -3  -4-0.08834 0.16687   0
   0   3  -5 16.4025 1.11502   0
   0   3  -5 12.6564 1.04655   0
   0  -3   5  17.185 1.08568   0
   0   3  -5 15.9819 1.13458   0
   0   3  -5 11.3165 1.03677   0
   0  -3   5 17.4588 1.11502   0
   0  -3  -5 17.2143 1.04655   0
   0   3   6  -0.185 0.26289   0
   0   3  -6-0.32131 0.31158   0
   0   3  -6-0.00974 0.27263   0
   0   3   6-0.16553 0.32131   0
   0  -3   6-0.09737  0.2921   0
   0  -3   6 0.00974 0.32131   0
   0   3  -6 0.32131 0.36026   0
   0  -3  -6-0.06816 0.24342   0
   0  -3  -6 0.24342 0.32131   0
   0   3  -6-0.15579 0.28237   0
   0  -3   6-1.04183 0.27263   0
   0  -3   7 7.77911 0.76436   0
   0  -3  -7 6.56967 0.73534   0
   0   3  -7 8.08873 0.74501   0
   0   3  -7 5.60212 0.67729   0
   0  -3   7 8.44672 0.82242   0
   0   3   7 7.37274 0.77404   0
   0  -3  -7 8.82407 0.72566   0
   0   3  -7 8.16613 0.80307   0
   0  -3   7 6.58902 0.72566   0
   0  -3   7 7.48885 0.73534   0
   0   3  -7  6.9954 0.76436   0
   0   3   7 8.25321 0.72566   0
   0   3  -7 7.31469 0.84177   0
   0   3  -8 0.23052 0.35539   0
   0  -3  -8-0.22092 0.31697   0
   0  -3  -8-0.16329   0.365   0
   0  -3   8 0.40342  0.3746   0
   0   3  -8-0.65315 0.39381   0
   0  -3   8-0.43223 0.32658   0
   0   3  -8 -0.1921 0.32658   0
   0   3  -8-0.29776 0.42263   0
   0   3   8 0.24973 0.38421   0
   0   3   8-0.48026 0.35539   0
   0  -3  -8 0.07684 0.33618   0
   0   3  -8-0.66276 0.35539   0
   0   3   8-0.08645 0.32658   0
   0  -3   8-0.64355  0.3746   0
   0  -3   8-0.30736 0.33618   0
   0   3   9 52.1488 3.05805   0
   0  -3   9 45.0896 3.04852   0
   0   3   9   43.27 2.99136   0
   0  -3   9 48.0047 3.01994   0
   0  -3  -9 45.4135 3.01994   0
   0   3  -9 49.1479 3.01042   0
   0   3  -9  47.033 2.99136   0
   0   3  -9 45.0419 3.01994   0
   0  -3   9 46.4138 3.01994   0
   0  -3   9 46.4328 3.01042   0
   0   3   9 47.4807 3.05805   0
   0   3  -9 51.7487  3.0771   0
   0   3   9 50.4245  3.0771   0
   0  -3  -9 46.3375 3.02947   0
   0  -3  -9 47.4522 2.96278   0
   0   3  -9 49.0336 3.08663   0
   0  -3 -10 -0.6325 0.28321   0
   0   3 -10 0.50034 0.37761   0
   0   3 -10 0.00944 0.34929   0
   0  -3  10 0.31153 0.38705   0
   0   3 -10-0.33985 0.45314   0
   0   3  10 0.67026 0.46258   0
   0   3  10-0.68914 0.38705   0
   0  -3  10  0.5381 0.47202   0
   0   3  10 0.59474 0.39649   0
   0   3 -10-0.36817 0.43426   0
   0  -3 -10 0.62306 0.40593   0
   0   3 -10-0.19825 0.46258   0
   0  -3 -10 0.42481 0.40593   0
   0   3  10-0.01888 0.40593   0
   0  -3  10-0.11328 0.51922   0
   0  -3  10 0.18881 0.38705   0
   0   3 -11 14.5716  1.2805   0
   0   3 -11 13.6276 1.10292   0
   0   3 -11 15.0296 1.34593   0
   0  -3 -11 11.3937 1.18704   0
   0  -3 -11   15.31 1.16834   0
   0  -3 -11 13.1883 1.10292   0
   0   3  11 13.9547 1.18704   0
   0   3  11 16.1044 1.50483   0
   0  -3  11 15.3847 1.23377   0
   0   3 -11 13.1228 1.12161   0
   0   3  11  13.506 1.17769   0
   0  -3  11 13.1322 1.13096   0
   0   3 -11 12.2723 1.20573   0
   0  -3  11 14.2444 1.20573   0
   0   3 -12 0.03699 0.41609   0
   0  -3 -12-0.28664 0.31438   0
   0  -3 -12-0.38835 0.38835   0
   0   3 -12  0.1202 0.47157   0
   0   3 -12-0.27739 0.39759   0
   0   3  12-0.07397 0.39759   0
   0   3 -12-0.55478 0.46232   0
   0   3 -12-0.24965 0.34212   0
   0  -3  12 0.06472 0.48081   0
   0  -3 -12-0.00925 0.44383   0
   0   3 -13  8.4177 0.91397   0
   0   3  13 5.50212 0.79516   0
   0   3 -13 5.21879 0.73118   0
   0   3 -13 6.52577 0.88655   0
   0  -3 -13 3.63761 0.74032   0
   0  -3 -13 5.15481 0.76774   0
   0  -3 -13 7.90587 0.76774   0
   0   3 -13 5.46556 0.79516   0
   0  -3  13 8.78329 0.92311   0
   0   3 -14  0.2979 0.41526   0
   0  -3 -14 0.10833 0.42429   0
   0  -3 -14 0.27985 0.37915   0
   0   3 -14-0.21666 0.50554   0
   0   3 -14 0.51456 0.55067   0
   0  -3 -14-0.09027 0.28888   0
   0  -3 -14-0.06319 0.43332   0
   0   3 -14 0.54165 0.51456   0
   0   3  14 0.07222 0.43332   0
   0  -3 -15 0.72171 0.38313   0
   0  -3 -15 2.00476 0.58806   0
   0   3 -15 2.79775 0.61479   0
   0   3 -15 1.32759 0.61479   0
   0  -3 -15 0.76626 0.48114   0
   0   3  15 1.29195 0.56133   0
   0   3 -15 1.92457 0.59697   0
   0   3 -15 2.10277 0.56133   0
   0  -3 -15 1.74637 0.46332   0
   0  -3 -16 0.15819 0.39547   0
   0   3  16-0.02636 0.47456   0
   0   3 -16-0.19334 0.47456   0
   0   3 -16 0.08788 0.47456   0
   0  -3 -16-0.06152 0.41304   0
   0  -3 -16 1.06337 0.50092   0
   0   3 -16-0.76457 0.38668   0
   0  -3 -16 0.13182 0.32516   0
   0   3 -16-0.07031 0.43941   0
   0  -3 -17 14.6395 1.04816   0
   0   3 -17 9.95315  1.1521   0
   0  -3 -17 11.3651 1.19542   0
   0   3 -17 13.1149    1.36   0
   0  -3 -17 13.3748 1.16943   0
   0  -3 -17 11.4864 1.24739   0
   0   3 -17 12.1881 1.23873   0
   0   3  17 11.1226 1.28204   0
   0  -3 -18 0.19627 0.54614   0
   0  -3 -18 0.42668 0.35841   0
   0   3 -18-0.36694 0.51201   0
   0   3 -18    0.00 0.46934   0
   0   3 -18-0.38401 0.50348   0
   0  -3 -18-0.52908 0.38401   0
   0   3  18-0.82775 0.46934   0
   0  -3 -18-0.06827 0.47788   0
   0   3  19 3.22638 0.77299   0
   0   3 -19 1.28551 0.64696   0
   0   3 -19 2.10051 0.62175   0
   0  -3 -19 1.40314 0.60495   0
   0   3 -19 1.69721 0.68056   0
   0  -3 -19 1.78123 0.61335   0
   0  -3 -20-0.32248 0.48785   0
   0   3 -20-0.17364 0.47958   0
   0  -3 -20-1.05013 0.54573   0
   0   3 -20-0.05788 0.54573   0
   0   3  20-0.14057 0.54573   0
   0   3 -20 0.45478 0.65323   0
   0  -3 -21 3.50609 0.75653   0
   0   3  21 4.83206 0.92736   0
   0   3 -21 4.26262 0.74026   0
   0  -3 -21 4.62055 0.82975   0
   0   3 -21 2.81463 0.80534   0
   0   3 -21 5.39336 0.84602   0
   0   3 -22-0.89602 0.50401   0
   0   3  22-0.64801 0.57601   0
   0  -3 -22  -0.064 0.48801   0
   0  -3 -22   0.224 0.55201   0
   0   3 -22  -0.216 0.50401   0
   0   3 -22-0.53601 0.52001   0
   0  -3 -23-0.14944 0.47978   0
   0   3 -23-0.06292 0.53483   0
   0   3 -23 0.55056 0.56629   0
   0   3  23 0.30674 0.70787   0
   0   3  24-0.81942 0.63389   0
   0   3 -24-0.64935 0.53339   0
   0   3 -24 0.20099  0.5102   0
   0  -3 -24 0.89672 0.51794   0
   0   3  25   2.218 0.82036   0
   0   3 -25 0.31143 0.60008   0
   0  -3 -25  1.2989 0.64565   0
   0   3 -25 1.52678 0.68363   0
   0   3 -26 0.51488 0.51488   0
   0   3 -26-0.22386 0.55219   0
   0  -3 -26-0.20894 0.57457   0
   0   3  26-0.20147 0.82828   0
   0   3 -27 -0.2491 0.54949   0
   0   3 -27-0.51286  0.5788   0
   0  -3 -27 0.83523 0.59345   0
   0   3  27 -0.6887 0.69603   0
   0   3 -28 0.49615 0.56087   0
   0   3 -28-0.20134 0.51773   0
   0  -3 -28-0.01438 0.53211   0
   0   3  28 0.68311 0.70468   0
   0   3  29 2.07436  0.8749   0
   0   3 -29 1.13596  0.6209   0
   0   3 -29  1.9403 0.76907   0
   0  -3 -29 2.45537 0.69145   0
   0   3  30 0.46377 0.89986   0
   0   3 -30 -0.2838 0.51223   0
   0   3 -30 0.08306 0.51223   0
   0  -3 -30-0.46377 0.51223   0
   0   3 -31 1.31047 0.63826   0
   0  -3 -31 0.65863  0.5432   0
   0   3 -31-0.33271 0.49567   0
   0   3 -32  0.1998 0.45953   0
   0   3 -32 0.19314 0.55943   0
   0  -3 -32-0.76589 0.47285   0
   0   3 -33 0.91448 0.59441   0
   0  -3 -33 1.99879  0.6532   0
   0   3 -34 -0.0961 0.53813   0
   0  -4   0 0.02955  0.1379   0
   0   4   0 -0.0197  0.1379   0
   0  -4   0 0.00985  0.1576   0
   0   4   0 -0.0985  0.1182   0
   0   4  -1    0.00   0.128   0
   0  -4   1-0.10831 0.16739   0
   0   4   1   0.128 0.13785   0
   0   4  -1 0.19693 0.16739   0
   0  -4  -1-0.16739   0.128   0
   0   4   1-0.38401 0.09846   0
   0  -4  -1-0.11816  0.1477   0
   0  -4   1 0.07877 0.15754   0
   0  -4   2 0.25571 0.18687   0
   0  -4   2-0.00984 0.14753   0
   0   4  -2 0.13769 0.14753   0
   0  -4  -2-0.02951 0.13769   0
   0   4  -2-0.12786  0.1672   0
   0  -4  -2-0.11802 0.14753   0
   0   4   2 0.00984 0.14753   0
   0   4   2-0.09835 0.13769   0
   0   4  -3-0.01963 0.16687   0
   0  -4  -3-0.11779 0.17669   0
   0   4  -3    0.00 0.20614   0
   0  -4   3 0.11779 0.22577   0
   0   4  -3-0.13742 0.23558   0
   0  -4  -3-0.02945 0.10798   0
   0   4   3 0.12761 0.17669   0
   0  -4   3-0.07853 0.25522   0
   0  -4  -3-0.10798 0.15706   0
   0  -4  -4 0.22514 0.22514   0
   0   4  -4-0.01958 0.20556   0
   0   4  -4-0.01958 0.29367   0
   0   4   4 0.00979 0.20556   0
   0  -4  -4  0.0881 0.19578   0
   0   4   4 0.25451 0.14683   0
   0  -4   4-0.14683 0.23493   0
   0  -4   4 0.07831 0.27409   0
   0  -4   4 0.22514 0.23493   0
   0  -4  -4 0.04894 0.13704   0
   0   4  -4 0.06852 0.18599   0
   0  -4   5-0.07802 0.28284   0
   0   4  -5 0.10728 0.32185   0
   0   4   5 -0.3121 0.15605   0
   0   4  -5-0.05852 0.34136   0
   0  -4  -5-0.25358 0.23407   0
   0  -4   5  0.1463  0.3316   0
   0   4  -5-0.25358 0.24383   0
   0   4   5-0.00975 0.25358   0
   0  -4   5 0.08778  0.3121   0
   0  -4   6 3.04706 0.46579   0
   0   4   6 2.33867 0.42698   0
   0  -4   6 2.75594  0.4949   0
   0  -4   6 3.92043 0.54343   0
   0   4  -6 2.92091 0.52402   0
   0   4  -6  2.4066  0.4852   0
   0   4   6 3.06647 0.32994   0
   0   4  -6 2.84328 0.43668   0
   0  -4  -6 2.54245 0.40757   0
   0   4   6 3.73605 0.50461   0
   0   4  -6 2.98884 0.45609   0
   0   4   7-0.48213 0.35678   0
   0   4   7-0.18321 0.22178   0
   0  -4  -7-0.21214 0.26999   0
   0  -4   7 0.31821 0.38571   0
   0  -4   7 0.24107 0.36642   0
   0   4  -7 0.17357 0.43392   0
   0   4  -7-0.00964 0.39535   0
   0   4  -7 0.70391 0.37606   0
   0   4   7 -0.2025 0.30856   0
   0  -4  -7-0.04821 0.37606   0
   0   4  -7-0.12535 0.34714   0
   0  -4   7 0.26999 0.35678   0
   0  -4   8 41.6511 2.66123   0
   0   4   8 45.7387  2.7091   0
   0  -4  -8 42.5893 2.68038   0
   0   4  -8 39.6983 2.66123   0
   0   4  -8 37.9752 2.68038   0
   0   4  -8 43.0105 2.66123   0
   0   4   8 42.4935 2.65166   0
   0  -4  -8 41.2012 2.61337   0
   0   4  -8 39.4015 2.63251   0
   0  -4   8 40.0716  2.6708   0
   0  -4   8 41.2108 2.68995   0
   0   4  -9 0.08545 0.34181   0
   0   4  -9-0.78807 0.42726   0
   0  -4   9-0.40827 0.34181   0
   0   4   9-0.39878 0.40827   0
   0  -4  -9-0.16141 0.32282   0
   0   4  -9-0.31333 0.37979   0
   0   4  -9-0.39878 0.39878   0
   0   4  -9-0.70261 0.41777   0
   0  -4   9 0.28484 0.50322   0
   0  -4   9 0.12343 0.38928   0
   0  -4  -9 0.39878 0.39878   0
   0   4   9 0.34181 0.37979   0
   0   4 -10 24.1341 1.71244   0
   0  -4 -10 26.3453 1.75008   0
   0   4 -10 25.9501 1.79712   0
   0   4 -10 24.9621 1.73126   0
   0  -4  10 24.0589 1.78771   0
   0   4  10 23.2309 1.75008   0
   0  -4  10 22.9204 1.72185   0
   0   4  10 25.9783 1.78771   0
   0  -4  10 24.7928 1.75008   0
   0   4 -10 23.3344 1.81594   0
   0   4 -10 26.6181 1.79712   0
   0  -4  10 24.3223 1.75949   0
   0  -4 -10 22.3841  1.6654   0
   0   4  11-0.27948 0.36333   0
   0  -4 -11-0.34469 0.33538   0
   0  -4  11 0.84776 0.53102   0
   0   4 -11 0.01863 0.44717   0
   0   4 -11 0.12111 0.48444   0
   0  -4  11    0.00 0.40991   0
   0   4 -11-0.12111  0.4658   0
   0  -4 -11 0.33538 0.40991   0
   0   4 -11-0.47512 0.32606   0
   0   4 -11 0.13043 0.40059   0
   0  -4  11-0.06521 0.40059   0
   0  -4 -12-0.10138 0.40552   0
   0  -4  12 0.16589 0.40552   0
   0   4 -12-0.15668 0.35944   0
   0   4 -12 0.41474 0.53455   0
   0   4  12 0.53455 0.46082   0
   0   4 -12 0.32257 0.52533   0
   0  -4 -12 0.11981  0.3963   0
   0   4 -12-0.42395  0.4516   0
   0  -4  12 0.24884 0.48847   0
   0  -4  13-0.24598 0.47374   0
   0   4  13-0.48285  0.4373   0
   0   4 -13 0.16399  0.4373   0
   0   4 -13-0.06377 0.52841   0
   0  -4 -13 -0.1731 0.31887   0
   0   4 -13 0.05466 0.49196   0
   0  -4 -13 0.40086  0.4373   0
   0   4 -13-0.11844 0.44641   0
   0  -4 -14 13.0754 1.08886   0
   0   4 -14 14.9111 1.32283   0
   0  -4 -14 12.3195 1.21485   0
   0  -4 -14 10.7177 1.18785   0
   0   4 -14 12.8684 1.31384   0
   0   4 -14 11.9955 1.17885   0
   0   4 -14 12.0315 1.24184   0
   0   4  14 13.2823 1.25084   0
   0   4 -15    0.00 0.39082   0
   0   4 -15 0.72835 0.47076   0
   0  -4 -15 0.19541 0.47076   0
   0  -4 -15-0.00888 0.39082   0
   0   4  15-0.13323 0.44411   0
   0   4 -15 0.31088 0.53294   0
   0   4 -15 0.10659 0.46188   0
   0  -4 -15 0.01776   0.453   0
   0  -4 -16 14.9642  1.4018   0
   0   4 -16 15.9542 1.39304   0
   0  -4 -16 19.9931 1.30542   0
   0   4  16 17.6364 1.49817   0
   0  -4 -16 17.2771 1.45436   0
   0  -4 -16  17.575 1.36675   0
   0   4 -16 20.0545  1.5595   0
   0   4 -16 16.1557 1.47189   0
   0   4  17 0.31091 0.50091   0
   0   4 -17-0.87227 0.49227   0
   0  -4 -17-0.11227   0.475   0
   0   4 -17 0.10364   0.475   0
   0  -4 -17-0.01727 0.32818   0
   0   4 -17 0.45773 0.59591   0
   0  -4 -17-0.00864 0.33682   0
   0  -4 -18 0.95293 0.38288   0
   0  -4 -18  0.8168 0.51901   0
   0   4 -18-0.13613 0.52752   0
   0   4  18 0.68918 0.54453   0
   0  -4 -18  0.6126 0.52752   0
   0   4 -18 0.25525 0.48497   0
   0   4 -18 0.48497 0.56155   0
   0  -4 -19 0.36024 0.34349   0
   0   4 -19 0.39376 0.56131   0
   0   4 -19-0.20944 0.48591   0
   0   4 -19-0.51942 0.49429   0
   0   4  19-0.85453 0.53618   0
   0  -4 -19-0.58644  0.4524   0
   0   4 -20 24.8355 1.97892   0
   0   4 -20 25.4622  1.9377   0
   0   4 -20  24.819 2.04489   0
   0   4  20 26.1795 2.09436   0
   0  -4 -20 28.6614 2.00366   0
   0   4 -21 0.00811 0.53543   0
   0   4 -21-0.98973 0.47864   0
   0   4 -21-0.56788 0.51109   0
   0  -4 -21-0.07301 0.51109   0
   0   4  21 -0.9735 0.52731   0
   0   4 -22  0.2633 0.53458   0
   0  -4 -22-0.71809 0.49469   0
   0   4 -22 0.39096 0.59841   0
   0   4  22-0.22341 0.58245   0
   0   4 -22 0.85373 0.71809   0
   0   4 -23-0.58836 0.55698   0
   0   4  23-1.01198 0.53345   0
   0   4 -23-0.02353 0.48638   0
   0  -4 -23 0.20397 0.55698   0
   0   4 -23-0.03138 0.48638   0
   0   4  24 3.29253 0.94072   0
   0  -4 -24 5.49783 0.87133   0
   0   4 -24 4.92723 0.84048   0
   0   4 -24 4.73446  0.8559   0
   0   4  25-0.95473  0.6971   0
   0   4 -25-1.21236 0.49252   0
   0  -4 -25 0.43948 0.53041   0
   0   4 -25 0.37128 0.60618   0
   0  -4 -26 3.07441 0.71463   0
   0   4 -26 3.09675 0.77419   0
   0   4  26 1.50371 0.87096   0
   0   4 -26 1.83869  0.6923   0
   0   4 -27 0.10963 0.54818   0
   0   4  27 0.01462 0.82592   0
   0   4 -27 0.62857 0.55549   0
   0  -4 -27-0.54818 0.50432   0
   0   4 -28 5.67447 0.99716   0
   0  -4 -28 6.19098 0.89672   0
   0   4 -28 6.28424 0.95411   0
   0   4  28 6.19816 1.15498   0
   0   4 -29-1.49238 0.47869   0
   0   4  29 0.68283  0.8377   0
   0   4 -29 0.45053  0.5702   0
   0  -4 -29-0.15487   0.535   0
   0  -4 -30 0.81498 0.59396   0
   0   4  30 0.60087 0.72519   0
   0   4 -30 0.22101 0.58015   0
   0   4 -30-0.71828 0.56634   0
   0   4  31  1.8632 0.89433   0
   0   4 -31-0.28456 0.51492   0
   0   4 -31 0.25746   0.603   0
   0  -4 -31-0.03388 0.51492   0
   0   4 -32-0.41204 0.49179   0
   0  -4 -32 0.03323 0.51173   0
   0   4  32-0.13292 0.78421   0
   0   4 -33-0.06519 0.55408   0
   0  -4 -33-0.76919 0.49541   0
   0   4 -34 4.62897  0.7992   0
   0   5   0 0.09816 0.17669   0
   0   5   0 0.01963 0.13743   0
   0  -5   0 0.12761 0.17669   0
   0  -5   0-0.04908 0.20614   0
   0  -5  -1 1.70734 0.32381   0
   0  -5   1 2.34514 0.34343   0
   0  -5  -1 2.53157 0.34343   0
   0  -5   1 2.52176 0.35324   0
   0   5  -2-0.18621 0.18621   0
   0  -5  -2 0.46063 0.22542   0
   0   5   2 0.09801 0.19601   0
   0  -5   2-0.55864 0.22542   0
   0  -5  -2 0.13721 0.23522   0
   0   5  -2  0.0686 0.23522   0
   0  -5   2-0.44103 0.27442   0
   0   5   2  0.0686 0.17641   0
   0   5  -3 4.09826 0.48905   0
   0   5   3 4.98833 0.47927   0
   0   5   3 2.49417 0.43037   0
   0   5  -3 4.08848 0.48905   0
   0  -5  -3 5.50673 0.50861   0
   0  -5  -3 5.31111 0.46949   0
   0  -5   3 5.55563 0.53796   0
   0  -5  -3 4.11782 0.38146   0
   0  -5   3 6.29899 0.57708   0
   0  -5   4-0.18531 0.27309   0
   0  -5  -4 0.20482 0.25358   0
   0   5  -4-0.33161 0.32185   0
   0   5  -4  0.1658 0.25358   0
   0   5   4 0.19506 0.28284   0
   0  -5   4-0.10729 0.35111   0
   0  -5  -4 0.09753 0.23408   0
   0  -5  -4-0.17556 0.15605   0
   0   5  -4 0.00975 0.26333   0
   0  -5  -5  0.6411 0.20399   0
   0  -5   5 0.40797 0.33998   0
   0   5  -5 1.10736 0.33026   0
   0  -5  -5 0.04857  0.2817   0
   0  -5  -5 0.84509 0.27198   0
   0  -5   5 0.22341 0.29141   0
   0   5   5 0.33026 0.30112   0
   0   5  -5 0.75767 0.39826   0
   0   5  -5 0.37883 0.30112   0
   0   5   5 0.87423 0.19427   0
   0  -5   6-0.26086 0.27053   0
   0  -5   6-0.08695 0.34782   0
   0  -5  -6-0.05797 0.28019   0
   0   5  -6-0.05797 0.30917   0
   0   5   6 0.06763 0.18357   0
   0  -5   6-0.53139 0.33816   0
   0   5  -6 0.49274 0.38646   0
   0   5  -6-0.82124 0.35748   0
   0   5   6 0.72462 0.35748   0
   0   5   7 25.6724 1.77614   0
   0  -5   7 27.1797 1.79534   0
   0   5  -7 26.5172 1.77614   0
   0   5  -7 26.0756 1.79534   0
   0  -5   7 27.5637 1.79534   0
   0   5  -7 25.1251 1.76654   0
   0   5   7 25.5476 1.62252   0
   0   5   7 29.9063 1.86254   0
   0   5  -7 22.6673 1.79534   0
   0  -5  -7 26.7284 1.74733   0
   0  -5   7 26.5556 1.81454   0
   0  -5   8-0.16203 0.39079   0
   0   5   8-0.32407  0.3336   0
   0   5  -8-0.40032 0.39079   0
   0   5   8 0.07625 0.23829   0
   0  -5  -8-0.07625 0.37173   0
   0   5  -8-0.08578 0.38126   0
   0  -5   8 0.12391 0.40985   0
   0  -5   8 0.28594 0.37173   0
   0   5  -8-0.49563 0.36219   0
   0  -5  -8-0.16203 0.34313   0
   0   5   8 1.12471  0.4861   0
   0   5  -8-0.41938 0.41938   0
   0  -5   9 157.212 9.17991   0
   0  -5   9 146.916 9.15154   0
   0   5   9 174.135 9.20827   0
   0   5  -9 142.133 9.11373   0
   0   5  -9 142.567 9.14209   0
   0  -5  -9  161.05 9.10427   0
   0   5  -9 159.764   9.161   0
   0   5  -9 151.747 9.17991   0
   0  -5  -9 146.548 9.14209   0
   0   5   9 146.122 9.12318   0
   0  -5 -10-0.37476 0.38413   0
   0  -5 -10 0.20612 0.32792   0
   0   5 -10-0.71205 0.33729   0
   0  -5  10-0.41224 0.41224   0
   0   5 -10 0.89006 0.47782   0
   0   5 -10-0.16864 0.44971   0
   0  -5  10-0.06558 0.45908   0
   0   5  10 0.48719 0.44971   0
   0  -5  11 64.7249 3.84991   0
   0   5 -11 56.1623 3.82208   0
   0  -5 -11  61.849 3.79425   0
   0   5 -11  57.962 3.75714   0
   0   5 -11 59.5298 3.80352   0
   0   5 -11 56.3571 3.82208   0
   0  -5 -11 63.0736 3.72931   0
   0   5  11 58.5928 3.77569   0
   0  -5  11 58.0641 3.79425   0
   0   5 -12-0.58739 0.41301   0
   0  -5 -12-0.34876 0.34876   0
   0  -5 -12 0.25699 0.42219   0
   0   5 -12-0.12849 0.50479   0
   0   5 -12 0.00918 0.38548   0
   0   5  12  0.1652 0.48644   0
   0  -5  12-0.42219 0.41301   0
   0   5 -12 0.00918 0.46808   0
   0  -5 -13 6.05171 0.82565   0
   0  -5 -13 6.62331 0.73491   0
   0   5 -13 5.62528 0.78935   0
   0   5 -13 6.72311 0.88916   0
   0   5 -13  6.9953 0.88916   0
   0  -5  13 6.10615 0.82565   0
   0   5 -13 5.77952 0.88916   0
   0   5  13 6.16966 0.82565   0
   0  -5  14 0.04481 0.45708   0
   0   5 -14 -0.1434 0.44812   0
   0   5  14 0.42124 0.44812   0
   0  -5 -14-0.34057 0.39435   0
   0   5 -14-0.10755  0.5019   0
   0   5 -14-0.97691 0.41227   0
   0   5 -14-0.17925 0.40331   0
   0  -5 -14 0.48397 0.40331   0
   0   5 -15 28.3719 2.18517   0
   0  -5 -15 30.2916 2.20287   0
   0   5  15 31.1498 2.22056   0
   0  -5 -15 32.1406  2.0967   0
   0   5 -15 29.8935 2.23825   0
   0   5 -15 32.4326 2.17633   0
   0   5  16 0.88141 0.50616   0
   0   5 -16-0.23563 0.39271   0
   0   5 -16-0.40144 0.51489   0
   0  -5 -16-0.19199 0.46252   0
   0   5 -16 0.10472  0.4538   0
   0  -5 -16 0.06109 0.34908   0
   0   5 -17 73.4019  5.2307   0
   0   5  17 82.9513 5.27372   0
   0   5 -17 77.7292 5.17908   0
   0  -5 -17 85.7129 5.12746   0
   0  -5 -17 89.6102 5.05003   0
   0  -5 -17 85.3774  5.2221   0
   0   5 -17 81.2049  5.2221   0
   0  -5 -18 0.04238 0.31362   0
   0   5 -18-0.11867 0.46619   0
   0   5 -18   0.178 0.63572   0
   0  -5 -18 0.18648 0.50857   0
   0   5 -18 0.50857 0.54248   0
   0   5  18 0.39838 0.55943   0
   0   5 -19-0.09181 0.44238   0
   0   5  19 0.13355 0.54254   0
   0   5 -19 0.17528 0.54254   0
   0   5 -19-0.46742 0.43403   0
   0  -5 -19-0.06677 0.31718   0
   0  -5 -19-0.17528 0.50081   0
   0   5  20 0.47652 0.60798   0
   0   5 -20-0.35329  0.5176   0
   0  -5 -20-0.50117 0.44366   0
   0   5 -20 0.07394 0.55047   0
   0   5 -20-0.58333 0.43545   0
   0  -5 -20-0.68192 0.30399   0
   0   5  21 1.29346 0.67098   0
   0   5 -21 1.94828  0.6144   0
   0  -5 -21 1.02669 0.56589   0
   0   5 -21 1.66533 0.67907   0
   0   5 -21 1.49557 0.57398   0
   0   5  22 0.11927 0.69179   0
   0   5 -22-0.55661  0.4771   0
   0   5 -22-0.20674 0.57252   0
   0  -5 -22 0.91444 0.57252   0
   0   5 -22 0.02385 0.48505   0
   0  -5 -23 5.55914 0.88352   0
   0   5 -23 4.72253 0.86006   0
   0   5 -23 4.88673 0.83661   0
   0   5 -23 5.66079 1.05553   0
   0   5  23 7.45128 1.10245   0
   0   5 -24 0.09992  0.5995   0
   0  -5 -24  0.4919 0.57644   0
   0   5  24-0.53033 0.69173   0
   0   5 -24-0.12298  0.4919   0
   0   5 -24-0.84545 0.49959   0
   0  -5 -25 0.53629 0.60427   0
   0   5 -25 0.10575 0.67225   0
   0   5  25-0.12085 0.70246   0
   0   5 -25 0.02266 0.51363   0
   0   5 -25-0.54384 0.46076   0
   0   5 -26-0.23006 0.53433   0
   0  -5 -26 0.27459 0.52691   0
   0   5 -26-0.83118 0.55659   0
   0   5  26 0.52691 0.83118   0
   0   5 -27 0.61936 0.67036   0
   0   5 -27 2.28069  0.7068   0
   0   5  27 0.37161 0.78695   0
   0  -5 -27 2.77618  0.6485   0
   0  -5 -28 0.51496 0.56503   0
   0   5 -28 -0.0143 0.56503   0
   0   5 -28 1.24449  0.6294   0
   0   5  28-0.67946 0.73668   0
   0   5 -29 4.52018 0.84227   0
   0  -5 -29  4.0429 0.80016   0
   0   5 -29 5.90993 0.96159   0
   0   5  29 6.89258 1.24937   0
   0   5  30-0.22727 0.77822   0
   0   5 -30 0.21349  0.5785   0
   0   5 -30 -0.5785  0.5785   0
   0  -5 -30-0.48897 0.50274   0
   0  -5 -31 8.54016 1.04725   0
   0   5 -31  9.2631 1.10806   0
   0   5 -31 7.81046 1.15535   0
   0   5  31 10.0604 1.49318   0
   0  -5 -32 -0.6164 0.49047   0
   0   5  32 0.54349 0.78873   0
   0   5 -32 0.47058 0.55675   0
   0  -5 -33 3.43279 0.78018   0
   0   5 -33 2.30153 0.65665   0
   0   5  33 2.62661 1.01423   0
   0   5 -34  0.8163 0.60585   0
   0  -6   0 153.831 8.59069   0
   0   6   0 138.018 8.58092   0
   0   6   0 122.811  8.5516   0
   0  -6   0 165.461 8.60047   0
   0  -6   1-0.26377 0.22469   0
   0   6   1-0.00977   0.254   0
   0  -6  -1 0.34192 0.30285   0
   0   6  -1-0.09769 0.24423   0
   0  -6   1-0.15631 0.28331   0
   0   6   1 0.42985 0.27354   0
   0   6  -1 0.03908 0.30285   0
   0  -6  -1   0.127 0.27354   0
   0   6  -2 78.7999  4.5469   0
   0  -6   2 70.7794 4.52738   0
   0  -6  -2 78.1852 4.51762   0
   0   6   2 73.9798 4.50787   0
   0   6   2 77.4046 4.50787   0
   0  -6   2 78.1656 4.52738   0
   0  -6  -2 73.3163 4.49811   0
   0   6  -2 67.1106 4.49811   0
   0   6   3 0.25316 0.28238   0
   0  -6   3 0.22395 0.37975   0
   0   6   3 0.22395 0.25316   0
   0  -6  -3 -0.0779 0.28238   0
   0  -6  -3-0.30185 0.28238   0
   0  -6   3 0.46738 0.33106   0
   0   6  -3-0.13632 0.28238   0
   0   6  -3-0.05842 0.33106   0
   0   6  -4 40.5349 2.53282   0
   0   6  -4 43.0871 2.58135   0
   0  -6   4 41.1366 2.54253   0
   0  -6  -4 43.0192 2.51342   0
   0  -6  -4 38.8949  2.4649   0
   0  -6  -4 39.4868 2.40667   0
   0   6   4 36.5755 2.50371   0
   0  -6   4  38.497 2.55223   0
   0   6   4 38.7687 2.49401   0
   0   6  -5-0.50241 0.34782   0
   0  -6  -5-0.15459 0.26087   0
   0   6   5 0.43478  0.3285   0
   0  -6   5-0.02899 0.34782   0
   0  -6  -5-0.02899 0.29951   0
   0  -6  -5    0.00 0.19323   0
   0   6  -5-0.40579 0.28985   0
   0  -6   5 0.44444  0.3285   0
   0   6  -5-0.81159 0.33816   0
   0  -6  -6 19.6433 1.46075   0
   0  -6   6 21.4692 1.51841   0
   0  -6  -6 21.3058 1.40309   0
   0   6  -6 21.4115 1.49919   0
   0   6  -6 19.7874 1.47997   0
   0   6  -6 22.0362 1.54724   0
   0  -6  -6  21.892 1.33582   0
   0  -6   6 24.4387 1.53763   0
   0   6   6 21.8632 1.48958   0
   0   6   6 19.9027 1.32621   0
   0  -6  -7  0.6112  0.3629   0
   0  -6  -7-0.31515  0.2865   0
   0  -6   7 -0.3056 0.39155   0
   0   6  -7 0.02865 0.42975   0
   0   6  -7 -0.5921 0.39155   0
   0  -6   7 0.20055   0.382   0
   0  -6   7 -0.3247 0.41065   0
   0   6   7  0.4011  0.3629   0
   0   6   7 -0.2292 0.18145   0
   0   6  -7 -0.0764 0.37245   0
   0  -6  -8 162.245 9.36761   0
   0  -6   8 153.049 9.40553   0
   0   6  -8 173.908 9.49087   0
   0   6   8 170.039 9.48139   0
   0   6  -8 152.394  9.4245   0
   0  -6   8 149.512 9.43398   0
   0   6   8 156.708 9.40553   0
   0  -6   8 160.273 9.43398   0
   0   6  -8 146.724  9.4245   0
   0   6  -8 150.508 9.39605   0
   0   6   9 0.04702 0.23512   0
   0  -6  -9 0.42322 0.42322   0
   0   6   9 0.10345 0.43262   0
   0   6  -9 0.27274  0.3856   0
   0   6  -9 0.26333 0.44203   0
   0   6  -9 -0.1881 0.43262   0
   0  -6   9-0.60191 0.41381   0
   0  -6  -9 0.13167  0.3856   0
   0  -6   9-0.16929 0.43262   0
   0  -6 -10 37.8793 2.63776   0
   0   6 -10 39.9299 2.69368   0
   0   6  10 41.2721 2.53523   0
   0   6  10  41.794 2.71232   0
   0  -6  10  41.039 2.75893   0
   0   6 -10 42.2321 2.74029   0
   0   6 -10 38.0285 2.73096   0
   0  -6 -10 43.6582 2.75893   0
   0  -6  10 45.9883 2.79621   0
   0   6 -11-0.05538 0.36918   0
   0   6 -11  0.1569 0.48916   0
   0  -6  11 0.16613  0.4707   0
   0  -6 -11 0.25843 0.42456   0
   0   6  11-0.47993 0.43378   0
   0   6  11 -0.1569 0.27688   0
   0  -6 -11-0.30457 0.35995   0
   0   6 -11-0.04615 0.44301   0
   0  -6 -12 3.40611 0.57529   0
   0   6  12 3.15042 0.65748   0
   0   6 -12 4.36493  0.7488   0
   0   6 -12 3.49742 0.62095   0
   0   6  12 3.01345 0.47485   0
   0   6 -12 3.31479 0.73053   0
   0   6 -12 4.12751 0.70314   0
   0  -6 -12 3.76224 0.69401   0
   0  -6  12 2.86734 0.63922   0
   0   6 -13-0.83958 0.41528   0
   0   6  13 0.36111 0.51458   0
   0   6  13 0.08125 0.30694   0
   0   6 -13-0.02708 0.45139   0
   0  -6 -13 -0.4875 0.43333   0
   0   6 -13 0.09028 0.40625   0
   0   6 -13 0.33403 0.53264   0
   0  -6 -13-0.06319 0.39722   0
   0  -6  13 1.02014 0.50555   0
   0   6 -14 2.07797 0.58861   0
   0  -6 -14   1.311 0.50835   0
   0   6 -14 1.29316 0.62428   0
   0   6  14 2.12257 0.57077   0
   0   6 -14 1.86393 0.64212   0
   0  -6  14 1.67665 0.57077   0
   0  -6 -14 2.39903 0.52618   0
   0   6  15-0.29053 0.51063   0
   0  -6  15 0.76595 0.51063   0
   0  -6 -15-0.11445 0.35216   0
   0   6 -15-0.07043 0.55465   0
   0  -6 -15-0.23771 0.47542   0
   0   6 -15  0.4314  0.4402   0
   0   6 -15 0.02641 0.51063   0
   0   6 -16-0.70351 0.57323   0
   0   6 -16 0.18239 0.42558   0
   0   6 -16-0.75562 0.51243   0
   0   6  16 0.60797 0.51243   0
   0  -6 -16-0.06948 0.34741   0
   0  -6 -16 0.66008  0.5298   0
   0  -6 -17-0.17982 0.42814   0
   0   6 -17-0.17126 0.41958   0
   0   6 -17-0.49665 0.52234   0
   0   6 -17-0.31683 0.43671   0
   0   6  17 0.12844 0.51377   0
   0  -6 -17-0.23976 0.44527   0
   0   6  18 2.65777  0.7003   0
   0  -6 -18 2.67465  0.7003   0
   0   6 -18 2.06715 0.69186   0
   0   6 -18 1.93216 0.64124   0
   0   6 -18 2.54808 0.64968   0
   0  -6 -19-0.61489 0.47363   0
   0   6 -19 0.31576 0.54842   0
   0   6  19-0.23266 0.52349   0
   0   6 -19-0.32406 0.49025   0
   0  -6 -19 0.12464 0.34068   0
   0   6 -19 -0.1745 0.54842   0
   0   6  20  2.0614 0.71167   0
   0  -6 -20 1.18612 0.55625   0
   0   6 -20 2.63401 0.71985   0
   0   6 -20 0.71167 0.53989   0
   0   6 -20 1.70965 0.70349   0
   0  -6 -20 2.11866 0.43355   0
   0   6 -21 0.15295 0.54739   0
   0   6 -21-0.28979 0.50714   0
   0   6 -21-0.42664 0.47494   0
   0  -6 -21-0.67618 0.46689   0
   0  -6 -21 0.10465 0.33004   0
   0   6  21 0.02415 0.60374   0
   0   6 -22-0.20589 0.45137   0
   0  -6 -22 0.73644 0.56223   0
   0   6  22 0.57015 0.65725   0
   0   6 -22 0.04751 0.47512   0
   0   6 -22-0.06335 0.57015   0
   0   6  23-0.26477 0.65413   0
   0   6 -23-0.17911  0.6074   0
   0   6 -23-0.38157 0.52953   0
   0   6 -23-0.01557 0.48281   0
   0  -6 -23 0.23362 0.53732   0
   0  -6 -24 0.16843 0.57418   0
   0   6 -24-0.35982 0.48231   0
   0   6  24-0.16843 0.66605   0
   0   6 -24 0.45169  0.7273   0
   0   6 -24 0.06125 0.56653   0
   0  -6 -25-0.06772 0.54929   0
   0   6 -25-0.22573 0.54929   0
   0   6 -25-0.12039 0.51919   0
   0   6 -25-0.49662 0.48909   0
   0   6  25 0.50414  0.7976   0
   0  -6 -26 3.78525 0.78366   0
   0   6 -26 4.30277 0.93153   0
   0   6  26 2.76501 0.95371   0
   0   6 -26 3.08291 0.77627   0
   0   6 -26 4.53195 0.82063   0
   0  -6 -27-1.02357 0.43556   0
   0   6 -27-0.65334  0.4646   0
   0   6 -27 0.59527 0.60978   0
   0   6  27 1.00179 0.74045   0
   0   6 -28 2.33738 0.74825   0
   0   6 -28 2.33738 0.73399   0
   0   6  28 2.38014 0.90502   0
   0  -6 -28 4.35408 0.71974   0
   0   6 -29-0.49657 0.54553   0
   0   6 -29-0.35669 0.58749   0
   0   6  29-0.20282 0.74135   0
   0  -6 -29 0.53154  0.5735   0
   0   6  30-0.33629 0.76865   0
   0   6 -30 0.54904 0.65198   0
   0   6 -30 0.45296 0.59708   0
   0  -6 -30 0.90591 0.59022   0
   0   6 -31-0.22221 0.51849   0
   0   6  31 1.72381 0.98985   0
   0  -6 -31 0.74743 0.57909   0
   0   6 -31-0.48482 0.70703   0
   0   6  32 7.15451 1.37409   0
   0  -6 -32 7.29324 0.97111   0
   0   6 -32 7.49803 1.00414   0
   0   6 -33-0.09073 0.56383   0
   0   6  33 0.14906 0.73233   0
   0   7   0 0.33044 0.34016   0
   0   7   0 0.00972 0.30128   0
   0  -7   0 0.11663 0.34988   0
   0  -7   0 0.06803 0.33044   0
   0   7  -1 4.00217 0.58284   0
   0  -7   1 4.48787 0.57313   0
   0   7   1 4.75986 0.56341   0
   0   7  -1 4.26445  0.5537   0
   0   7   1  5.4787 0.59255   0
   0  -7  -1  4.4393 0.56341   0
   0  -7   1   4.925 0.63141   0
   0  -7  -1 4.41987 0.56341   0
   0  -7   2 0.51409 0.35889   0
   0   7   2  0.1358 0.33949   0
   0   7   2-0.24249 0.29099   0
   0   7  -2  0.1261 0.35889   0
   0  -7  -2 0.35889 0.32979   0
   0  -7   2-0.20369 0.36859   0
   0  -7  -2  0.1746 0.31039   0
   0   7  -2    0.00 0.31039   0
   0   7   3 4.57678 0.58056   0
   0   7   3 5.85403 0.58056   0
   0   7  -3 6.29913 0.69668   0
   0  -7   3 4.85739 0.60959   0
   0   7  -3 4.64452 0.59024   0
   0  -7   3  4.9348 0.58056   0
   0  -7  -3  4.7316 0.58056   0
   0  -7  -3 4.62516 0.55154   0
   0  -7  -4 0.58823  0.3568   0
   0   7   4 0.02893 0.32787   0
   0  -7  -4  0.4918 0.24108   0
   0   7   4 0.32787 0.30858   0
   0   7  -4 0.27965 0.33751   0
   0  -7   4-0.00964 0.36644   0
   0  -7   4  -0.135 0.30858   0
   0  -7  -4-0.51109 0.29894   0
   0   7  -4-0.14465 0.28929   0
   0   7   5 30.0802 2.06423   0
   0  -7  -5  33.911 2.05463   0
   0  -7  -5 29.5521 1.92021   0
   0  -7  -5  30.157 1.99702   0
   0   7  -5 30.9154 2.07383   0
   0   7  -5 33.9782 2.10263   0
   0   7  -5 31.4051 2.10263   0
   0  -7   5 30.5314 2.09303   0
   0  -7   5 32.0868 2.09303   0
   0  -7  -6 0.29606  0.2101   0
   0   7   6 0.43931 0.38201   0
   0  -7   6 -0.2674 0.39156   0
   0  -7   6 0.32471 0.46796   0
   0   7  -6 0.76401 0.38201   0
   0   7  -6-0.53481 0.42021   0
   0   7  -6-0.81176 0.38201   0
   0  -7  -6-0.14325 0.27695   0
   0  -7  -6  0.1528 0.32471   0
   0  -7   7 158.228  9.6425   0
   0   7  -7 155.087 9.62352   0
   0   7  -7 159.443 9.59505   0
   0  -7  -7 160.326 9.50014   0
   0   7   7 155.903 9.42422   0
   0  -7  -7 171.619 9.56658   0
   0   7   7 163.695 9.59505   0
   0  -7   7 154.014 9.60454   0
   0  -7  -7 167.035  9.4432   0
   0   7   8 0.23557  0.2073   0
   0  -7   8-0.41461  0.4523   0
   0   7   8 -0.2073 0.36749   0
   0   7  -8 0.22615 0.39576   0
   0  -7  -8 0.16961 0.31096   0
   0   7  -8-0.64076 0.43345   0
   0  -7   8 0.46172  0.4523   0
   0  -7   8-0.04711 0.48999   0
   0  -7  -8 -0.1225 0.31096   0
   0   7   9 286.728 17.5448   0
   0  -7   9 301.356 17.7879   0
   0  -7   9 318.368 17.7785   0
   0   7  -9 288.494 17.7692   0
   0   7   9 302.954 17.7318   0
   0   7  -9 293.392 17.7318   0
   0  -7  -9 315.816 17.6944   0
   0   7  -9 296.112 17.7598   0
   0  -7  10-0.11117   0.491   0
   0  -7  10 0.27792 0.55585   0
   0   7 -10-0.93568 0.50027   0
   0   7 -10 0.73187 0.42615   0
   0   7  10 -0.1297 0.24087   0
   0   7 -10 0.71334 0.56512   0
   0  -7 -10-0.08338 0.35204   0
   0  -7 -10 0.24087 0.43542   0
   0   7  10 0.18528 0.45394   0
   0   7  11 5.49528  0.7798   0
   0   7 -11 6.85304 0.87154   0
   0  -7  11 4.44026 0.80732   0
   0   7 -11 7.22918 0.92658   0
   0  -7 -11 7.30257 0.76145   0
   0   7  11 6.50443 0.57797   0
   0  -7 -11 6.24755 0.81649   0
   0   7 -11 5.65124 0.75228   0
   0   7 -12-0.39941  0.4448   0
   0  -7  12  0.1634 0.49018   0
   0   7 -12-0.15432  0.4448   0
   0   7  12-0.38125 0.41756   0
   0   7 -12-0.18155 0.57188   0
   0  -7 -12-0.23601 0.39033   0
   0  -7 -12-0.30863 0.41756   0
   0   7  12-0.09985 0.26325   0
   0   7 -13   13.92 1.36418   0
   0  -7 -13 17.0074 1.35521   0
   0  -7  13 13.9559 1.37316   0
   0   7  13 14.3688 1.05904   0
   0   7 -13 13.0046 1.39111   0
   0   7  13 12.9328 1.31033   0
   0   7 -13 14.4765 1.24751   0
   0  -7 -13 16.6574 1.22956   0
   0  -7 -14-0.29261 0.41674   0
   0  -7  14 0.00887 0.49654   0
   0   7 -14-0.37241 0.43448   0
   0   7  14 -0.2128 0.44334   0
   0  -7 -14 0.04433 0.36354   0
   0   7  14   0.133 0.31921   0
   0   7 -14 0.33694 0.54088   0
   0   7 -14-0.50541 0.45221   0
   0  -7  15 33.8952 2.37231   0
   0   7 -15 31.0852 2.26727   0
   0  -7 -15 33.0898 2.20599   0
   0   7  15 31.7505 2.10094   0
   0   7 -15 29.9822 2.30228   0
   0   7  15 34.2979 2.35481   0
   0  -7 -15 36.4776  2.3373   0
   0   7 -15 30.1485 2.34605   0
   0  -7 -16 0.22456 0.38002   0
   0   7  16-0.13819 0.31956   0
   0  -7 -16 0.06909 0.50957   0
   0   7 -16-0.36274 0.50957   0
   0   7  16-0.13819 0.47502   0
   0  -7  16-0.10364 0.45775   0
   0   7 -16-0.51821 0.38865   0
   0   7 -16-0.36274 0.47502   0
   0   7  17 19.2289 1.39661   0
   0   7  17 22.0391 1.67763   0
   0   7 -17 19.0501 1.64357   0
   0   7 -17 17.8067 1.56692   0
   0   7 -17 17.7301 1.53286   0
   0  -7 -17 20.4211 1.63505   0
   0  -7 -18 0.41121 0.55387   0
   0   7 -18-0.42799 0.44477   0
   0   7 -18 0.05874 0.43638   0
   0   7  18-0.15106 0.50352   0
   0   7  18-0.18462 0.36085   0
   0   7 -18 0.23498 0.53709   0
   0   7  19 9.58004 1.14068   0
   0   7 -19 7.88555 1.06629   0
   0   7 -19 7.67064 1.00842   0
   0   7  19 8.52202 0.86791   0
   0   7 -19 8.10873 1.10761   0
   0  -7 -19 7.28215 1.03322   0
   0  -7 -20-0.63479 0.32553   0
   0   7 -20 0.00814 0.53713   0
   0   7  20-0.14649 0.40692   0
   0   7  20 0.76501 0.62665   0
   0   7 -20  0.3174 0.51272   0
   0  -7 -20-0.61852 0.43133   0
   0   7 -20 0.08138 0.56155   0
   0   7 -21 3.54029 0.84102   0
   0   7  21 2.40291 0.80097   0
   0   7 -21 3.64442 0.85704   0
   0   7 -21 4.05291 0.75291   0
   0  -7 -21 5.43859 0.60874   0
   0  -7 -21 3.66845 0.76893   0
   0   7  21 3.64442 0.64078   0
   0   7 -22-0.63042  0.5595   0
   0   7 -22  0.1576 0.53586   0
   0   7  22 0.01576 0.44917   0
   0   7  22-0.32309 0.56738   0
   0  -7 -22-0.85895  0.5201   0
   0   7 -22-0.62254 0.44917   0
   0   7  23 2.32512 0.58128   0
   0   7 -23 2.40263 0.65878   0
   0   7 -23 1.20131 0.60453   0
   0   7  23 1.46483 0.75954   0
   0  -7 -23 2.55764 0.69754   0
   0   7 -23 0.67429 0.62003   0
   0   7 -24 -0.0381 0.54867   0
   0   7  24 0.54867  0.7087   0
   0   7 -24-1.40979 0.51819   0
   0   7  24-0.43437 0.45723   0
   0   7 -24  0.7087 0.62488   0
   0  -7 -24-0.68584 0.50295   0
   0   7 -25 1.85769  0.7266   0
   0   7 -25 1.67791 0.73409   0
   0   7  25 1.31836 0.55431   0
   0  -7 -25  1.3633 0.68165   0
   0   7  25 0.53933 0.74907   0
   0   7 -25-0.04494 0.54682   0
   0   7 -26-1.00094 0.52255   0
   0   7 -26-0.76543 0.64031   0
   0   7 -26-0.38271 0.52255   0
   0  -7 -26 0.00736 0.58143   0
   0   7  26 1.24382 0.78751   0
   0   7 -27-0.55651  0.5782   0
   0   7  27-0.24573 0.76611   0
   0   7 -27  0.0795 0.61433   0
   0  -7 -27-0.74443 0.53483   0
   0   7 -27 0.58542 0.62879   0
   0   7 -28 1.50426 0.66698   0
   0   7 -28-0.07805 0.56765   0
   0   7  28 0.40445 0.73794   0
   0  -7 -28 0.86566 0.53926   0
   0   7 -28-0.26963 0.57474   0
   0   7 -29 3.85841 0.88451   0
   0   7  29 3.14106 1.07256   0
   0   7 -29 3.48929 0.80093   0
   0  -7 -29 4.24843 0.73129   0
   0   7  30-0.22556 0.73818   0
   0   7 -30-0.88171 0.51946   0
   0  -7 -30 0.16404 0.55363   0
   0   7 -30-0.10253 0.59464   0
   0  -7 -31 0.63045  0.5768   0
   0   7  31-0.06707 0.90543   0
   0   7 -31 0.92556 0.63045   0
   0   7 -32-0.05265  0.5462   0
   0  -7 -32 0.21716 0.53962   0
   0   7  32 0.76994 0.90156   0
   0   7  33 13.1712 1.82717   0
   0   7 -33 11.7895 1.29775   0
   0   8   0 81.6416 5.11345   0
   0  -8   0 83.9668 5.11345   0
   0  -8   0 82.1819 5.13275   0
   0   8   0 89.1092  5.1424   0
   0  -8  -1  0.5786 0.36645   0
   0   8  -1-0.12536  0.2893   0
   0   8   1 -0.2218 0.32787   0
   0   8   1 0.19287 0.27966   0
   0  -8   1 0.27001 0.41466   0
   0  -8  -1-0.31823 0.33752   0
   0  -8   1-0.01929 0.34716   0
   0   8  -1-0.40502 0.32787   0
   0  -8  -2 1.26144 0.42369   0
   0  -8   2  1.7429 0.51998   0
   0   8   2  1.9066 0.45258   0
   0   8  -2 2.27251 0.51035   0
   0  -8   2 2.09918  0.4622   0
   0  -8  -2 2.31103 0.45258   0
   0   8   2 1.80067 0.44295   0
   0   8  -2 2.08955 0.45258   0
   0   8  -3 0.29778  0.3266   0
   0   8   3 0.55714 0.37463   0
   0   8  -3 0.30739 0.36502   0
   0  -8  -3-0.05764  0.3266   0
   0   8   3 0.49951 0.38424   0
   0  -8   3-0.74926 0.41306   0
   0  -8   3-0.19212 0.35542   0
   0  -8  -3-0.19212  0.3266   0
   0   8  -4 17.4237 1.23497   0
   0  -8   4 16.0355 1.23497   0
   0  -8   4 16.3993 1.31156   0
   0   8   4 15.0399 1.19668   0
   0  -8  -4 17.4524 1.21583   0
   0   8   4  16.945 1.19668   0
   0  -8  -4 14.9633 1.14881   0
   0   8  -4 14.3219 1.20625   0
   0  -8  -4 15.4707  1.0818   0
   0   8  -5-0.27643 0.36222   0
   0   8   5-0.29549 0.36222   0
   0  -8  -5 0.11438 0.29549   0
   0  -8   5 0.57192 0.33362   0
   0  -8  -5-0.22877 0.22877   0
   0  -8   5 0.19064 0.36222   0
   0  -8  -5 0.10485 0.38128   0
   0  -8  -6 164.243 9.29213   0
   0  -8  -6 151.993 9.23524   0
   0   8  -6 156.468 9.34902   0
   0  -8   6 159.758 9.33954   0
   0   8  -6 153.434 9.32058   0
   0  -8  -6 152.524 9.15939   0
   0  -8   6 153.263 9.37747   0
   0  -8  -7-0.30154 0.35808   0
   0   8  -7-0.31096 0.45231   0
   0   8  -7 0.16962 0.38635   0
   0  -8  -7-0.39577 0.28269   0
   0  -8  -7 0.08481 0.21673   0
   0   8   7-0.53712 0.35808   0
   0  -8   7-0.15077 0.35808   0
   0  -8   8 60.6289 3.80802   0
   0  -8  -8   61.63 3.54604   0
   0   8  -8 57.1483 3.72381   0
   0   8   8 56.3998 3.71445   0
   0   8   8 57.2886 3.52733   0
   0   8  -8 60.0488 3.77995   0
   0  -8  -8 62.2007 3.69574   0
   0  -8  -8 56.9892 3.60218   0
   0   8  -9 0.21348 0.50121   0
   0   8   9-0.38055  0.2042   0
   0  -8  -9-0.49193 0.31558   0
   0   8   9  1.1695 0.45481   0
   0  -8   9 0.08354  0.5105   0
   0  -8  -9-0.06497  0.3063   0
   0   8  -9 0.23204 0.39911   0
   0   8 -10 1.99636 0.52439   0
   0   8  10 1.73877 0.31279   0
   0   8 -10 2.51155 0.61639   0
   0   8 -10 2.00556 0.61639   0
   0  -8 -10 2.61275 0.49679   0
   0  -8  10 1.81237 0.63479   0
   0  -8 -10 2.30916 0.41399   0
   0   8  10 2.36436 0.55199   0
   0  -8  11 0.07289 0.50111   0
   0  -8 -11-0.42822 0.37355   0
   0  -8 -11-0.34622 0.40088   0
   0   8 -11-0.10933 0.38266   0
   0   8  11-0.00911 0.21866   0
   0   8  11 0.30066 0.44644   0
   0   8 -11-0.13667 0.52844   0
   0   8 -11-0.75621 0.52844   0
   0  -8 -12 3.39896 0.60406   0
   0   8 -12 2.66868 0.66717   0
   0  -8  12 4.08416 0.67619   0
   0   8 -12 3.38994 0.72126   0
   0   8 -12 2.89407 0.64914   0
   0  -8 -12 3.12848 0.63111   0
   0   8  12 2.60557 0.38768   0
   0   8  12 2.27198 0.60406   0
   0  -8 -13-0.11589 0.38333   0
   0  -8 -13-0.12481 0.48139   0
   0   8  13 0.02674 0.25853   0
   0   8 -13 0.65969 0.57945   0
   0   8 -13-0.10698 0.40116   0
   0  -8  13-0.27636  0.3655   0
   0   8 -13 0.17829 0.48139   0
   0   8  13-0.02674 0.44573   0
   0  -8 -14 0.66942 0.44922   0
   0  -8 -14 0.15855 0.45803   0
   0   8 -14   1.929 0.65181   0
   0  -8  14 0.88082 0.56373   0
   0   8 -14 1.74402 0.66942   0
   0   8 -14 0.52849 0.45803   0
   0   8  14-0.55492 0.42279   0
   0   8  14 1.02175 0.30829   0
   0   8 -15-0.12176 0.64357   0
   0   8 -15-0.31309 0.46964   0
   0  -8 -15-0.43485 0.36527   0
   0   8  15-0.20003  0.2783   0
   0  -8 -15-0.04348 0.52182   0
   0   8 -15 0.43485 0.46094   0
   0   8  15-0.08697 0.47833   0
   0  -8  15 0.32179 0.53051   0
   0   8 -16  3.7072 0.71226   0
   0   8  16 4.22209 0.75517   0
   0  -8 -16 2.21402 0.67794   0
   0   8 -16 1.64764 0.66936   0
   0  -8  16 2.96919 0.72943   0
   0   8 -16 4.02472 0.80666   0
   0   8  16 4.29932 0.52347   0
   0   8  17-0.32157 0.49928   0
   0   8 -17 0.29618 0.51621   0
   0  -8  17 0.73623 0.55852   0
   0   8  17 0.32157  0.3385   0
   0   8 -17-0.14386 0.55852   0
   0   8 -17-0.16925  0.5416   0
   0  -8 -17-0.16079 0.50775   0
   0   8 -18 0.21685 0.55046   0
   0   8  18 0.65055 0.61719   0
   0  -8 -18 0.41702  0.5171   0
   0   8  18 0.25021 0.36698   0
   0   8 -18 0.75063 0.58383   0
   0   8 -18 0.64221 0.60885   0
   0   8 -19 0.34508 0.53406   0
   0   8 -19-0.24649 0.55049   0
   0  -8 -19 0.17254 0.56693   0
   0   8  19 0.22184 0.56693   0
   0   8  19 -0.0493 0.36973   0
   0   8 -19-0.25471 0.50941   0
   0   8 -20 -0.4369 0.67154   0
   0   8  20 1.53726 0.44499   0
   0   8 -20 1.31071 0.60681   0
   0  -8 -20 0.64727 0.58254   0
   0   8 -20 0.59063 0.53399   0
   0   8  20 0.68772  0.6149   0
   0   8 -21-1.06719  0.4221   0
   0   8 -21 0.64509 0.62916   0
   0  -8 -21-0.02389 0.56545   0
   0   8 -21-0.26281 0.66898   0
   0   8  21-1.40964 0.47784   0
   0  -8 -21-0.53359 0.30263   0
   0   8  21-0.66898 0.38227   0
   0   8  22 2.76628  0.5799   0
   0   8 -22 3.11892 0.79932   0
   0   8 -22 2.17854 0.77581   0
   0   8  22 3.52642 0.84634   0
   0   8 -22 2.44498 0.72096   0
   0  -8 -22  3.8007 0.77581   0
   0   8 -23 0.47022 0.58584   0
   0  -8 -23-0.03083 0.56272   0
   0   8 -23-0.60897  0.5473   0
   0   8  23 0.05396 0.43938   0
   0   8 -23 0.10021 0.50876   0
   0   8  23-0.41626 0.71689   0
   0   8 -24 0.76561 0.63674   0
   0   8  24 0.27289  0.4624   0
   0  -8 -24 0.15919 0.58368   0
   0   8 -24 0.31837 0.67464   0
   0   8 -24 0.13645  0.5761   0
   0   8  24 0.72771 0.73529   0
   0   8 -25-0.36516 0.56636   0
   0   8 -25-0.96878 0.61853   0
   0  -8 -25 -0.3428 0.56636   0
   0   8  25-2.06424 0.53655   0
   0   8 -25 0.08943 0.55891   0
   0   8 -26 2.19659 0.87131   0
   0   8 -26  3.9026 0.82738   0
   0   8 -26 3.77081  0.8347   0
   0   8  26 2.78234  0.9665   0
   0  -8 -26 2.24052 0.71023   0
   0   8  27 1.58203 0.89888   0
   0  -8 -27-0.10068 0.58966   0
   0   8 -27 0.33798 0.62562   0
   0   8 -27-0.25169 0.49618   0
   0   8 -27-0.66158 0.54652   0
   0   8 -28 0.01412 0.52955   0
   0   8 -28-0.61428 0.53661   0
   0   8 -28 0.02118 0.64252   0
   0  -8 -28-0.76961 0.50837   0
   0   8  28 0.01412 0.75549   0
   0  -8 -29 0.10397 0.49905   0
   0   8 -29 0.13862 0.58915   0
   0   8 -29-1.06741  0.6446   0
   0   8  29 0.29804 0.88027   0
   0   8 -29  0.3327 0.54757   0
   0   8  30 0.41499 0.76874   0
   0   8 -30 0.29253 0.55785   0
   0  -8 -30 0.70071 0.49662   0
   0   8 -30-0.36056 0.55105   0
   0   8 -31-0.31379 0.54747   0
   0   8  31 0.20697 0.83455   0
   0  -8 -31-0.40726 0.49406   0
   0  -8 -32 10.5546 1.18584   0
   0   8  32 12.2384 1.65755   0
   0   8 -32  10.666 1.23825   0
   0   8  33-1.17645 0.84216   0
   0   8 -33-0.16715  0.5593   0
   0   9   0-0.04785 0.39233   0
   0  -9   0-0.19138 0.42104   0
   0  -9   0 0.02871 0.38276   0
   0   9   0-0.11483 0.36362   0
   0   9   1  30.654  2.1233   0
   0  -9  -1 31.9834  2.1233   0
   0   9  -1 29.8601  2.1233   0
   0   9   1 33.6285 2.11374   0
   0   9  -1 29.3915 2.11374   0
   0  -9   1 35.2067 2.13287   0
   0  -9   1 33.3799 2.14243   0
   0  -9  -1 31.1992 2.13287   0
   0  -9  -2 0.12416 0.38202   0
   0   9   2  0.8309 0.42023   0
   0  -9  -2-0.32472 0.36292   0
   0   9  -2 0.17191 0.38202   0
   0   9   2-0.25787 0.36292   0
   0  -9   2-0.27697 0.36292   0
   0  -9   2 0.31517 0.45843   0
   0   9  -2 0.70674 0.46798   0
   0  -9   3 0.18102 0.40969   0
   0  -9  -3 0.20961 0.36205   0
   0   9   3-0.13339 0.36205   0
   0  -9   3 0.14291 0.48591   0
   0  -9  -3 0.33347 0.39063   0
   0   9   3-0.06669 0.40016   0
   0   9  -3-0.76221 0.35252   0
   0  -9  -4 -0.6457 0.33235   0
   0   9  -4 0.14244 0.38932   0
   0   9   4 0.34184 0.34184   0
   0   9   4 0.13294 0.37983   0
   0  -9   4-0.60772 0.32285   0
   0  -9  -4 0.05697 0.25638   0
   0  -9   4-0.26588 0.38932   0
   0  -9  -4-0.33235 0.31336   0
   0   9  -5 4.23576 0.65238   0
   0   9   5 3.93321 0.62402   0
   0  -9  -5 5.06779 0.52002   0
   0   9   5 4.73687 0.66184   0
   0  -9  -5 6.88312 0.69966   0
   0  -9  -5 4.92597 0.63347   0
   0  -9   5 5.41762 0.76584   0
   0  -9   5 6.05109 0.73748   0
   0   9  -6 0.21632 0.39503   0
   0  -9  -6 -0.1693 0.32919   0
   0  -9  -6-0.32919 0.21632   0
   0  -9   6-0.05643 0.48908   0
   0   9  -6 0.11286 0.46087   0
   0  -9  -6 0.15049 0.39503   0
   0   9   6-0.19751 0.39503   0
   0  -9  -7 26.2483 1.66389   0
   0   9   7 26.0333 1.86954   0
   0  -9  -7 27.1924 1.76671   0
   0   9  -7 27.1457 1.87889   0
   0   9  -7 25.6501 1.91628   0
   0  -9  -7 26.5661  1.8228   0
   0  -9   7 26.3792 1.90693   0
   0   9   8 0.22277 0.45482   0
   0   9  -8 0.25989 0.48266   0
   0  -9  -8 0.18564 0.40841   0
   0  -9  -8 0.58476 0.35272   0
   0  -9  -8-0.06497 0.22277   0
   0  -9   8  0.1021 0.50123   0
   0   9  -8 0.22277 0.39913   0
   0  -9  -9 1.33525 0.39597   0
   0   9  -9 1.58388 0.50647   0
   0   9   9 2.18244 0.52489   0
   0  -9   9 1.13266 0.60777   0
   0   9  -9 1.25237 0.57093   0
   0  -9  -9 1.63913 0.48806   0
   0   9  10-0.40163 0.41076   0
   0   9 -10-0.30123 0.40163   0
   0  -9 -10 0.05477 0.31948   0
   0  -9  10-0.64809 0.49291   0
   0   9  10-0.18256 0.20082   0
   0  -9 -10 0.51117 0.37425   0
   0   9 -10 0.72111  0.5203   0
   0   9 -11  32.917 2.47714   0
   0   9 -11 37.7718  2.5133   0
   0  -9 -11 35.4845  2.2692   0
   0   9  11 34.7613  2.1788   0
   0  -9 -11 37.1119 2.36865   0
   0   9  11 33.0345 2.42289   0
   0  -9  11 36.1626 2.52234   0
   0   9 -11 36.7231 2.44097   0
   0   9  12-0.16105 0.21473   0
   0  -9 -12 0.59945 0.31314   0
   0   9 -12 0.33998 0.50103   0
   0   9 -12 0.03579 0.42051   0
   0   9  12-0.37577 0.42945   0
   0  -9  12    0.00 0.53682   0
   0   9 -12-0.18789 0.50103   0
   0  -9 -12 0.31314 0.52787   0
   0  -9 -12 -0.1342 0.33998   0
   0   9 -13-0.20349 0.46007   0
   0  -9 -13-0.39814 0.42468   0
   0  -9 -13-0.24773 0.32736   0
   0   9  13 0.14156 0.23888   0
   0   9 -13 0.33621 0.62817   0
   0  -9  13 0.05309  0.5397   0
   0  -9 -13 0.04424 0.28312   0
   0   9 -13 0.03539 0.47777   0
   0   9  13 0.04424 0.45122   0
   0  -9 -14 -0.4896 0.33223   0
   0   9 -14-0.28851 0.56828   0
   0   9 -14-0.46337 0.51582   0
   0   9  14    0.00 0.47211   0
   0  -9 -14-0.56828 0.46337   0
   0  -9  14 0.01749 0.54205   0
   0   9  14 0.03497 0.26228   0
   0   9 -14 0.00874  0.4284   0
   0   9 -15 4.03179 0.75974   0
   0   9  15 2.61591 0.42304   0
   0  -9 -15 3.23752 0.68204   0
   0  -9  15 2.12381 0.70794   0
   0   9  15 4.95556  0.8029   0
   0   9 -15 1.79574  0.6475   0
   0   9 -15 4.33396 0.82017   0
   0   9 -16  0.1278 0.57935   0
   0   9  16 0.56231 0.30671   0
   0   9 -16 0.33227 0.59639   0
   0  -9  16 -0.0426 0.55379   0
   0   9  16 0.14484 0.50267   0
   0   9 -16 0.28115 0.46007   0
   0  -9 -16-0.34079 0.49415   0
   0   9  17 0.54618 0.33611   0
   0  -9 -17 0.15965 0.52938   0
   0  -9  17-0.31931 0.51257   0
   0   9  17-0.15125 0.57139   0
   0   9 -17-0.31931 0.44535   0
   0   9 -17-0.41174 0.46215   0
   0   9 -17  0.3025 0.56299   0
   0   9 -18-0.08283  0.4804   0
   0   9  18-0.30646  0.2899   0
   0   9 -18  0.2899 0.53838   0
   0   9  18-0.62121 0.51353   0
   0  -9 -18 0.43071 0.50525   0
   0  -9  18-0.13253  0.5301   0
   0   9 -18 0.48868 0.60464   0
   0   9 -19 0.22035  0.5876   0
   0   9 -19 0.21219 0.48967   0
   0   9 -19-0.05713 0.48967   0
   0   9  19-0.31829 0.32645   0
   0  -9 -19-0.62025 0.51415   0
   0   9  19-0.72634 0.50599   0
   0  -9 -20 0.75555 0.61891   0
   0   9  20 0.49834 0.36974   0
   0   9 -20 0.01608 0.60284   0
   0   9 -20-0.83593 0.60284   0
   0   9 -20-0.02411 0.50638   0
   0   9  20 0.65106 0.62695   0
   0   9 -21 7.08226 1.11575   0
   0   9 -21  7.4067 1.09201   0
   0   9  21 8.01602 0.81505   0
   0   9 -21 8.18219 1.06036   0
   0  -9 -21 7.66784 1.05245   0
   0   9  21 10.2792 1.25819   0
   0   9 -22-0.00779  0.5685   0
   0   9 -22-1.83009 0.45947   0
   0   9  22-0.62301 0.34266   0
   0   9  22-0.19469 0.66974   0
   0  -9 -22 0.32708  0.5685   0
   0   9 -22-0.10903 0.49062   0
   0   9  23 5.82282 1.01133   0
   0   9 -23 3.61628 0.86576   0
   0  -9 -23 4.77318 0.87342   0
   0   9  23  5.3478 0.67422   0
   0   9 -23 5.19457 0.95004   0
   0   9 -23 3.68523 0.78914   0
   0   9 -24 0.04521 0.58776   0
   0  -9 -24  0.3617 0.61036   0
   0   9  24 0.17331 0.67818   0
   0   9 -24-0.92685 0.62543   0
   0   9 -24-0.88917 0.55761   0
   0  -9 -25 0.31117 0.57049   0
   0   9 -25 -0.2519 0.48899   0
   0   9  25 0.01482 0.68903   0
   0   9 -25 0.51121 0.54085   0
   0   9 -25 0.12595 0.61494   0
   0   9  26 0.42949 0.73523   0
   0   9 -26 0.76435 0.65516   0
   0   9 -26 0.46589 0.62604   0
   0  -9 -26-0.48773 0.49501   0
   0   9 -26-0.44405 0.55324   0
   0   9 -27 0.43617 0.65782   0
   0  -9 -27 0.92239 0.60062   0
   0   9  27 1.13689 0.86518   0
   0   9 -27-0.18591 0.60777   0
   0   9 -27 1.72322 0.77223   0
   0  -9 -28-0.11937 0.56875   0
   0   9 -28 0.42129 0.68109   0
   0   9  28-0.74429 0.70216   0
   0   9 -28-0.27384 0.55471   0
   0   9 -28-0.49151 0.58279   0
   0   9 -29  0.9996   0.779   0
   0  -9 -29 1.09612 0.62734   0
   0   9 -29 2.07504 0.71006   0
   0   9  29 2.57829 0.95135   0
   0   9 -29 1.14437 0.65491   0
   0  -9 -30 0.60905 0.43987   0
   0   9 -30 0.57522 0.81207   0
   0   9 -30-1.29932 0.48724   0
   0   9 -30-0.25716 0.58875   0
   0   9  30 1.13013 0.92712   0
   0  -9 -31 4.84221 0.78379   0
   0   9  31 5.87176 1.23546   0
   0   9 -31 3.38091 0.81036   0
   0  -9 -32  0.4824 0.56063   0
   0   9 -32  0.3781 0.58671   0
   0   9  32 0.14342 0.95177   0
   0   9 -33 6.39121 0.97244   0
   0   9  33 7.08855  1.3435   0
   0 -10   0 927.668 52.2852   0
   0 -10   0 852.682 52.2852   0
   0  10   0 948.226 52.3136   0
   0  10   0 850.378 52.2757   0
   0 -10   1-0.05687 0.41702   0
   0 -10  -1 0.20851 0.41702   0
   0  10  -1-0.28433 0.39806   0
   0 -10   1-0.61605 0.41702   0
   0  10   1-0.29381 0.38859   0
   0  10   1-0.45493 0.38859   0
   0 -10  -1-0.18008  0.4265   0
   0  10   2 419.412 23.9348   0
   0  10   2 391.342 23.9348   0
   0 -10   2 409.002 23.9537   0
   0 -10  -2 432.662 23.9537   0
   0 -10   2 398.648 23.9726   0
   0 -10  -2 392.326 23.9253   0
   0  10   3 0.17939 0.39655   0
   0 -10  -3    0.00  0.3871   0
   0  10  -3-0.30213 0.37766   0
   0 -10   3-0.91583 0.44375   0
   0 -10  -3-0.28325 0.35878   0
   0 -10   3-0.35878 0.39655   0
   0  10   3 0.04721 0.35878   0
   0  10   4  7.6975  0.8375   0
   0 -10  -4 6.88823 0.78104   0
   0  10  -4 6.96351 0.82809   0
   0  10   4 9.06197  0.8375   0
   0 -10  -4 7.67868 0.82809   0
   0 -10   4 6.70943 0.90337   0
   0  10   5 0.72149 0.39354   0
   0 -10   5-0.22488  0.3748   0
   0 -10  -5-0.13118 0.27173   0
   0  10   5-0.26236 0.36543   0
   0  10  -5 0.44039 0.39354   0
   0 -10  -5 0.31858 0.40291   0
   0 -10  -5-0.47787  0.3748   0
   0  10   6 23.0801 1.58466   0
   0 -10   6 18.5685 1.56602   0
   0  10  -6 22.0734 1.62195   0
   0 -10  -6  20.004  1.4728   0
   0 -10  -6 20.6565 1.36094   0
   0  10  -6 19.5379 1.54738   0
   0 -10  -6 21.9895 1.52873   0
   0 -10  -7-0.09265 0.24089   0
   0  10  -7 0.17603 0.49104   0
   0 -10  -7-0.59295 0.35206   0
   0  10  -7-0.01853 0.39839   0
   0 -10   7-0.37986 0.51883   0
   0  10   7-0.25942 0.41692   0
   0 -10  -7 0.17603 0.30574   0
   0  10   8 1.26044 0.49682   0
   0 -10  -8 0.71762 0.40481   0
   0  10  -8 1.24204 0.47841   0
   0  10  -8 0.31281 0.51522   0
   0 -10  -8 0.48762 0.35881   0
   0 -10   8 0.83723 0.57962   0
   0 -10  -8 0.86483 0.26681   0
   0  10  -9 0.37426 0.52944   0
   0 -10  -9 0.38339 0.23733   0
   0 -10   9 -0.0639 0.53857   0
   0  10   9 1.06801  0.4838   0
   0 -10  -9-0.13692   0.356   0
   0 -10  -9 0.04564 0.32862   0
   0  10  -9-0.26472 0.40164   0
   0  10 -10 0.32577 0.54295   0
   0 -10  10 0.29862 0.57914   0
   0 -10 -10  0.5339 0.35292   0
   0  10 -10 1.23068  0.4977   0
   0  10  10 0.69678  0.5339   0
   0 -10 -10 0.66059 0.42531   0
   0  10  11 0.06274  0.4392   0
   0 -10 -11 0.04482 0.31372   0
   0  10 -11-0.03585 0.41231   0
   0  10 -11-0.16134 0.48402   0
   0 -10 -11-0.30475 0.39439   0
   0 -10  11-0.04482 0.55573   0
   0  10  12 1.61459 0.27501   0
   0 -10  12-0.00887  0.5589   0
   0 -10 -12 1.03795  0.4347   0
   0  10 -12 2.12913 0.69197   0
   0  10 -12 1.43716 0.53228   0
   0  10 -12 0.10646 0.61213   0
   0  10  12  2.2622 0.59438   0
   0 -10 -12  0.9936 0.35486   0
   0 -10  13 0.27199 0.54397   0
   0 -10 -13-0.01755 0.28076   0
   0  10 -13-0.15793 0.56152   0
   0  10 -13-0.71945 0.47378   0
   0 -10 -13 0.11406 0.45624   0
   0  10  13 0.22812 0.48256   0
   0  10  13 0.13161 0.21934   0
   0  10 -13-0.31585 0.42114   0
   0  10 -14 15.4257 1.49141   0
   0  10 -14 14.6539 1.50008   0
   0  10  14 18.9981 1.49141   0
   0  10 -14 14.9661 1.31799   0
   0 -10 -14  15.547 1.48274   0
   0  10  14 14.3071 1.03185   0
   0 -10 -14 15.2175 1.11855   0
   0 -10  14 13.8649 1.49141   0
   0 -10  15-0.05995 0.41105   0
   0 -10 -15-0.10276   0.471   0
   0  10 -15 0.08564  0.5652   0
   0  10  15-0.36823 0.48812   0
   0  10 -15 0.05995 0.44531   0
   0  10 -15-0.86492 0.43674   0
   0 -10 -15 0.36823 0.29973   0
   0  10  15-0.25691 0.23122   0
   0 -10  16  12.188 1.33544   0
   0  10 -16 10.8864 1.29318   0
   0  10  16 11.2245 1.24247   0
   0 -10 -16 10.8357 0.88748   0
   0  10  16 11.0132 0.82831   0
   0  10 -16 10.8779 1.22556   0
   0 -10 -16  11.402 1.23402   0
   0  10 -16 9.72845  1.1664   0
   0 -10 -17-0.75869 0.46689   0
   0  10 -17-0.26679 0.57527   0
   0  10  17 0.15841 0.53359   0
   0 -10 -17 0.21677  0.2918   0
   0  10  17  0.3585 0.28347   0
   0  10 -17 0.07504 0.54192   0
   0  10 -17-0.37518 0.50024   0
   0 -10  17-0.19176 0.58361   0
   0  10  18-0.23016 0.29592   0
   0  10 -18 0.90419  0.5343   0
   0  10 -18 0.34524  0.6165   0
   0 -10 -18-0.15618 0.51786   0
   0  10 -18-0.04932 0.58362   0
   0  10  18-0.17262  0.5343   0
   0 -10  18 0.14796 0.60828   0
   0  10 -19 0.29972 0.49414   0
   0 -10 -19-0.66425 0.45364   0
   0  10 -19-1.46622 0.62375   0
   0 -10  19 0.17821 0.61565   0
   0  10  19 0.71286 0.63185   0
   0  10  19-0.06481 0.31593   0
   0  10 -19 0.25922 0.61565   0
   0  10 -20 17.7067 1.68369   0
   0  10  20 21.9359 1.76349   0
   0 -10 -20 18.1456 1.71561   0
   0  10 -20 20.5394 1.71561   0
   0  10  20 18.4727 1.32461   0
   0  10 -20 15.8634 1.74753   0
   0  10 -21-0.42429 0.57358   0
   0  10  21-0.20429 0.33786   0
   0  10 -21-0.91929 0.65215   0
   0  10  21 0.13357 0.59715   0
   0  10 -21-0.55786 0.54215   0
   0 -10 -21-0.25143 0.55786   0
   0  10  22 14.7177  1.6628   0
   0  10 -22 18.7703 1.54679   0
   0  10  22 17.1693 1.24516   0
   0 -10 -22 15.2591 1.56226   0
   0  10 -22 15.9319 1.58546   0
   0  10 -22 15.0425 1.67053   0
   0  10 -23 0.65447 0.66208   0
   0  10 -23  0.3044 0.53271   0
   0 -10 -23 1.74271  0.6773   0
   0  10 -23-0.15981 0.59359   0
   0  10  23-0.97409 0.57837   0
   0 -10 -24 3.31625 0.79351   0
   0  10 -24 3.96004 0.87585   0
   0  10 -24 2.70241 0.76356   0
   0  10 -24 4.00495 0.83842   0
   0  10  24 3.94507 0.96568   0
   0  10  25-0.02208 0.71394   0
   0  10 -25 0.13248 0.61826   0
   0 -10 -25  0.1104 0.55202   0
   0  10 -25-0.36065 0.60354   0
   0  10 -25 0.93475 0.59618   0
   0 -10 -26 40.0186 2.70504   0
   0  10 -26 37.2413  2.7195   0
   0  10  26  39.129 2.92202   0
   0  10 -26 32.7497  2.7412   0
   0  10 -27 -0.5329 0.55422   0
   0 -10 -27-0.85975 0.46185   0
   0  10  27 2.67871 0.95212   0
   0  10 -27 1.01606 0.59685   0
   0  10 -27-0.09947 0.56843   0
   0 -10 -28 0.24425 0.57224   0
   0  10 -28 0.40475 0.68389   0
   0  10  28-0.46058 0.69087   0
   0  10 -28 0.76066 0.66296   0
   0  10 -28-0.95605 0.54432   0
   0  10 -29 0.02056 0.60988   0
   0 -10 -29 0.21928  0.5208   0
   0  10 -29 0.04797 0.64414   0
   0  10 -29-0.75378 0.54821   0
   0  10  29 2.14485  0.9388   0
   0  10  30 7.21224 1.37921   0
   0 -10 -30 4.57493 0.83425   0
   0  10 -30 3.49847 0.98899   0
   0  10 -30  5.3419 0.92171   0
   0 -10 -31 1.33413 0.50855   0
   0  10 -31 0.07265 0.59441   0
   0  10 -31  1.0039 0.77934   0
   0  10  31-0.36325 0.79255   0
   0  10 -32 1.93842  0.6872   0
   0  10  32 0.05186 0.86224   0
   0 -10 -32 2.40519  0.7261   0
   0 -11   0 0.96698 0.41308   0
   0  11   0 1.25801 0.47879   0
   0 -11   0 2.19682 0.51635   0
   0 -11  -1 12.6867 1.10727   0
   0  11   1 10.8569 1.07912   0
   0  11  -1 11.0821 1.08851   0
   0 -11   1 13.5688 1.29495   0
   0 -11  -1 11.0727 1.08851   0
   0 -11   1  10.125 1.10727   0
   0 -11  -2 0.59033 0.44041   0
   0  11  -2 1.48988 0.47789   0
   0 -11  -2 0.49663 0.43104   0
   0  11   2 0.45915 0.43104   0
   0 -11   2 0.82459 0.51537   0
   0  11   3 28.2316 1.90704   0
   0  11   3 27.2594 1.92573   0
   0  11  -3 26.4742 1.88834   0
   0 -11  -3 24.4736 1.86964   0
   0 -11  -3 29.2412 1.92573   0
   0 -11   3 28.7645 2.00987   0
   0 -11  -4 0.11181 0.38201   0
   0  11   4 0.14908  0.3727   0
   0 -11   4-0.06522 0.50314   0
   0  11   4-0.44724 0.39133   0
   0  11  -4 0.48451 0.44724   0
   0 -11  -4-0.24225 0.38201   0
   0  11  -5 1.08554 0.45463   0
   0 -11  -5 1.08554 0.41752   0
   0 -11  -5 1.50306 0.48246   0
   0 -11   5 1.15977 0.57524   0
   0  11   5 1.03915 0.46391   0
   0 -11  -5  0.5938 0.32473   0
   0  11   5 1.09482 0.43607   0
   0  11   6 0.15692 0.35999   0
   0 -11  -6 0.19384 0.40614   0
   0 -11  -6 0.23076 0.28615   0
   0  11  -6-0.26769 0.39692   0
   0 -11  -6 0.17538 0.40614   0
   0 -11   6-0.12923 0.38768   0
   0  11   6 0.26769 0.44307   0
   0 -11   7 3.97278 0.70647   0
   0 -11  -7 3.77093  0.4771   0
   0  11  -7  3.7434 0.74318   0
   0  11   7  5.4683 0.76153   0
   0 -11  -7 5.12883 0.71565   0
   0  11  -7 4.12875 0.68812   0
   0 -11  -7 4.78018 0.63308   0
   0  11  -8 1.33031 0.49203   0
   0 -11  -8 0.02734 0.23691   0
   0 -11  -8 -0.7016 0.40092   0
   0 -11   8-0.22779 0.40092   0
   0  11   8 0.18224 0.45559   0
   0 -11  -8 0.09112 0.34625   0
   0  11  -8 0.48292 0.51937   0
   0 -11  -9 4.62906 0.47014   0
   0  11  -9  4.5929 0.74137   0
   0 -11   9 2.53152 0.75946   0
   0 -11  -9 6.03044 0.75042   0
   0  11  -9 4.15893 0.79562   0
   0  11   9 4.86413 0.75042   0
   0 -11  -9 4.61098 0.60576   0
   0  11 -10-0.08964 0.43922   0
   0  11 -10 0.08964 0.53782   0
   0 -11 -10-0.45714 0.42129   0
   0 -11  10 0.27787 0.56471   0
   0  11  10-0.23305 0.42129   0
   0 -11 -10-0.03585 0.32269   0
   0  11  11 1.64272 0.55941   0
   0  11 -11 1.53616 0.66597   0
   0  11 -11 1.59832 0.56829   0
   0 -11 -11 2.12221 0.42622   0
   0 -11  11 1.88246 0.69261   0
   0 -11 -12-0.27247 0.26368   0
   0  11 -12-0.56253 0.49221   0
   0  11  12-0.43947 0.43947   0
   0  11 -12-0.86137 0.54495   0
   0  11 -12-0.09668 0.43068   0
   0 -11  12   0.167 0.58889   0
   0  11 -13 0.17388 0.51294   0
   0  11  13-0.52163 0.44338   0
   0 -11 -13 0.07824 0.47816   0
   0 -11 -13 -0.2869  0.2782   0
   0 -11  13 0.17388 0.58249   0
   0  11 -13 0.02608 0.54771   0
   0  11 -13-0.35645  0.4173   0
   0  11 -14-0.36091 0.48981   0
   0 -11 -14-0.58433 0.48981   0
   0 -11  14 0.39528 0.59293   0
   0 -11 -14 0.02578 0.28357   0
   0  11  14-0.07734 0.54137   0
   0  11 -14 0.27498 0.57574   0
   0  11  14 0.48981 0.22342   0
   0  11 -14-0.26639 0.42106   0
   0  11 -15 2.20687 0.73845   0
   0 -11 -15 1.97769 0.40742   0
   0  11 -15 1.62969 0.68753   0
   0  11  15 1.63818 0.65357   0
   0  11  15 1.43446 0.28859   0
   0  11 -15  1.6891 0.59416   0
   0 -11 -15 1.97769 0.61113   0
   0 -11  15 0.93368 0.67055   0
   0  11 -16 0.00838 0.50273   0
   0  11  16-0.23461 0.22623   0
   0  11 -16-0.02514 0.47759   0
   0  11  16 -0.2765 0.51111   0
   0 -11 -16-0.19271 0.54463   0
   0 -11  16-0.14244 0.60328   0
   0 -11 -16 0.20109 0.29326   0
   0  11 -16 0.58652 0.57814   0
   0 -11 -17 0.28933 0.57866   0
   0 -11 -17 0.26453 0.30586   0
   0  11 -17 0.27279 0.55385   0
   0  11 -17-0.23973 0.52906   0
   0  11 -17 0.18186 0.61999   0
   0  11  17 0.34719 0.57866   0
   0 -11  17-0.69439 0.55385   0
   0  11  17  0.2232 0.25626   0
   0  11 -18 0.11413 0.61954   0
   0 -11 -18-0.26086 0.54618   0
   0 -11 -18-0.30162 0.29347   0
   0  11  18-0.32608 0.25271   0
   0  11 -18-0.31792 0.51357   0
   0 -11  18-0.13858  0.6277   0
   0  11 -18-0.30977 0.55433   0
   0  11  18 0.37499 0.66846   0
   0  11  19 2.46677 0.77137   0
   0 -11 -19 2.02484 0.72316   0
   0  11 -19 1.59094 0.73923   0
   0  11 -19 2.23375 0.76333   0
   0 -11  19 3.10154 0.84368   0
   0  11  19 2.54712 0.40175   0
   0 -11 -19 2.57926 0.44193   0
   0  11 -19 3.44704 0.77137   0
   0  11  20 0.82331 0.66499   0
   0 -11 -20 0.07916 0.30083   0
   0 -11 -20-1.32997 0.46707   0
   0  11  20-0.56999 0.27708   0
   0  11 -20-0.23749 0.61749   0
   0 -11  20-0.95789 0.56207   0
   0  11 -20 0.02375 0.70457   0
   0  11 -20-1.17164 0.50665   0
   0  11  21-0.25729 0.63932   0
   0 -11 -21 0.57695 0.60033   0
   0  11 -21 0.03898 0.63152   0
   0  11  21 0.14813 0.31966   0
   0  11 -21 0.63932 0.67051   0
   0  11 -21-0.56915 0.55356   0
   0 -11 -21 0.10136 0.30407   0
   0  11 -22  0.2533  0.5987   0
   0 -11 -22 0.57568 0.62941   0
   0  11 -22-0.03838 0.65243   0
   0 -11 -22 0.00768  0.3147   0
   0  11  22 0.43751 0.67546   0
   0  11 -22 0.20724 0.64476   0
   0  11 -23-0.15864 0.55901   0
   0  11  23 0.52124 0.67987   0
   0 -11 -23 0.30972 0.58922   0
   0  11 -23-1.14067 0.44569   0
   0  11 -23-0.39282 0.50613   0
   0 -11 -23 0.41548 0.45325   0
   0  11 -24-0.52025 0.55741   0
   0  11 -24 0.01486 0.65403   0
   0 -11 -24 0.49795 0.60944   0
   0  11  24-0.17837 0.66146   0
   0  11 -24-0.52768 0.57971   0
   0 -11 -25 0.03654 0.58458   0
   0  11 -25 0.08038 0.61381   0
   0  11 -25 -0.1023 0.61381   0
   0  11 -25 0.57728  0.5992   0
   0  11  25 0.67227 0.76727   0
   0 -11 -26 0.10054 0.57454   0
   0  11 -26 1.10599 0.65354   0
   0  11 -26-0.11491 0.63918   0
   0  11 -26-0.16518 0.60327   0
   0  11  26-0.35191 0.68945   0
   0 -11 -27  1.0373 0.61391   0
   0  11 -27 1.43951 0.68447   0
   0  11 -27 2.56148 0.76915   0
   0  11 -27 1.14314  0.7127   0
   0  11  27 2.20866 0.90322   0
   0 -11 -28 1.24769 0.63771   0
   0  11 -28 0.57532 0.60998   0
   0  11 -28 0.15249 0.58919   0
   0  11  28 1.30314  0.9427   0
   0  11 -28-0.24954 0.58225   0
   0  11 -29 1.30026 0.68757   0
   0  11 -29 0.86457 0.64673   0
   0  11 -29  2.6686 0.85776   0
   0  11  29 1.49768 0.87138   0
   0 -11 -29 0.52419 0.57865   0
   0  11 -30 0.58159 0.67517   0
   0 -11 -30-1.07627 0.49468   0
   0  11  30 0.24066 0.90915   0
   0  11 -30 0.71528  0.6618   0
   0 -11 -31 1.31271 0.63667   0
   0  11 -31 3.47869 0.94515   0
   0  11  31 2.36945 1.12893   0
   0  11 -31 2.04127 0.75481   0
   0  11 -32-0.48329 0.70882   0
   0  11 -32 0.05155 0.60572   0
   0  11  32-0.48973 0.81192   0
   0  12   0 0.68725 0.45507   0
   0 -12   0  0.5015 0.49222   0
   0 -12  -1-0.56625 0.41773   0
   0  12   1-0.11139 0.43629   0
   0 -12   1-0.15781  0.4827   0
   0  12  -1 0.27848 0.42701   0
   0  12   2 3.68936 0.64888   0
   0 -12   2 2.96632 0.69523   0
   0 -12  -2 4.95932  0.7045   0
   0  12  -2 3.62447 0.64888   0
   0 -12  -3 -0.2497 0.41617   0
   0  12   3 -0.2682 0.31444   0
   0  12  -3 0.28669 0.44391   0
   0 -12   3 0.25895 0.51789   0
   0 -12  -4 24.8885 1.75142   0
   0  12  -4 22.0678 1.77907   0
   0 -12   4 25.9394 1.90812   0
   0  12   4 25.5522 1.80672   0
   0 -12   5-0.98221 0.49569   0
   0 -12  -5-0.11933 0.36718   0
   0  12  -5-0.30292 0.39472   0
   0  12   5-0.41308 0.42226   0
   0 -12  -5 0.03672 0.32128   0
   0 -12  -6-0.18266 0.30139   0
   0  12  -6 -0.0548 0.33792   0
   0 -12   6 0.63931 0.56625   0
   0  12   6 0.30139 0.44752   0
   0  12   6 0.80371 0.47492   0
   0 -12  -6-0.20093 0.35619   0
   0 -12  -7 0.59919 0.36315   0
   0 -12  -7-0.00908  0.2542   0
   0  12   7-0.48117 0.41762   0
   0  12  -7-0.19973 0.41762   0
   0  12  -7 0.07263  0.3813   0
   0 -12   7 0.26328 0.58103   0
   0 -12  -8 3.06571 0.53199   0
   0  12   8 2.01976 0.62216   0
   0  12  -8 2.56077 0.70331   0
   0 -12   8 2.01976 0.70331   0
   0  12  -8 3.16489 0.64019   0
   0 -12  -8 3.39031 0.41477   0
   0  12  -9-0.22369 0.51002   0
   0  12   9 -0.1879 0.44739   0
   0 -12  -9  0.2058 0.23264   0
   0 -12   9 0.42949 0.62634   0
   0  12  -9-0.26843 0.42949   0
   0 -12  -9 0.03579 0.31317   0
   0 -12  10 11.1609  1.2332   0
   0  12 -10 11.2585 1.16222   0
   0 -12 -10 11.0899 0.80734   0
   0  12 -10 11.4004 1.26868   0
   0 -12 -10 10.6019 0.93155   0
   0  12  10 11.1431 1.15335   0
   0 -12 -11-0.01758 0.31643   0
   0  12  11 0.06153 0.46586   0
   0  12 -11 0.30764 0.58891   0
   0 -12  11 0.17579 0.44828   0
   0  12 -11-0.14064  0.4307   0
   0  12 -12 1.94046 0.71353   0
   0  12  12 1.74903 0.60041   0
   0 -12  12 1.26174 0.68743   0
   0 -12 -12 2.09709 0.42638   0
   0  12 -12 1.99267 0.58301   0
   0  12 -13-0.06887 0.51649   0
   0  12 -13 0.47345 0.59396   0
   0  12  13-0.19799 0.47345   0
   0  12 -13-0.17216 0.60257   0
   0 -12 -13-0.01722 0.30989   0
   0 -12  13 0.16355 0.58535   0
   0  12  14 35.8089 2.41676   0
   0  12 -14  29.801  2.2806   0
   0  12 -14  32.005 2.35719   0
   0  12 -14 29.5798 2.35719   0
   0 -12 -14 30.7967 2.31464   0
   0 -12 -14  32.805 2.09339   0
   0 -12  14 32.0987 2.44229   0
   0  12  15 0.05885 0.50441   0
   0 -12 -15-0.25221 0.29424   0
   0  12 -15 0.01681 0.47079   0
   0  12 -15-0.87432 0.45397   0
   0  12 -15  0.1261 0.56326   0
   0 -12  15-0.57167 0.41194   0
   0 -12 -15-0.29424 0.57167   0
   0  12 -16 5.83511 0.98774   0
   0  12  16 5.01338 0.45652   0
   0 -12 -16 4.10034 0.55612   0
   0  12 -16 5.39519 0.96283   0
   0  12  16 4.71457 0.87983   0
   0 -12  16 4.19995 0.96283   0
   0 -12 -16 6.52403 0.93793   0
   0  12 -16 4.56516 0.81343   0
   0  12 -17 0.08191 0.56518   0
   0  12  17-0.67166  0.5406   0
   0  12 -17 -0.3604 0.58156   0
   0 -12 -17-0.67985 0.48327   0
   0  12 -17  0.2703 0.62251   0
   0 -12  17-0.49965  0.6307   0
   0 -12 -17-0.13106 0.29487   0
   0  12  17 0.01638 0.20477   0
   0 -12  18 15.4308 1.65619   0
   0  12  18  14.017 1.00987   0
   0  12 -18 18.7998 1.51885   0
   0  12 -18 16.0933 1.64811   0
   0  12  18 14.8007 1.56732   0
   0 -12 -18 13.8151  1.1149   0
   0 -12 -18 15.8429 1.50269   0
   0  12 -18 17.0224 1.60772   0
   0 -12 -19 0.17522 0.53364   0
   0  12 -19-0.02389 0.54957   0
   0  12 -19  0.1354 0.76462   0
   0 -12  19-1.34605 0.54161   0
   0  12  19 0.10354 0.60532   0
   0  12 -19 0.20708  0.5655   0
   0  12  19 0.42213 0.24691   0
   0 -12 -19-0.19912 0.27877   0
   0 -12 -20  19.732 1.75814   0
   0  12 -20 21.7413 1.85232   0
   0  12  20 20.7445    1.35   0
   0 -12 -20 20.0459 1.41279   0
   0  12 -20 21.4823 1.77384   0
   0 -12  20 17.7384 1.90727   0
   0  12  20 25.9168 1.93866   0
   0  12 -20 19.2375 1.75029   0
   0  12 -21-0.33246 0.57986   0
   0  12  21-0.44843 0.58759   0
   0 -12 -21-0.75769 0.55667   0
   0  12 -21 0.01546 0.61079   0
   0 -12 -21-0.08505 0.30153   0
   0  12 -21 0.19329 0.57213   0
   0 -12 -22 15.4014 1.09629   0
   0 -12 -22 16.1855 1.55308   0
   0  12 -22 14.5335 1.58353   0
   0  12 -22 14.8837 1.51501   0
   0  12  22 13.0337 1.59876   0
   0  12 -22 13.6656 1.58353   0
   0  12 -23-0.18735 0.65198   0
   0  12  23-0.77938 0.71193   0
   0  12 -23 0.77188 0.65947   0
   0 -12 -23-0.33723 0.53957   0
   0  12 -23 0.10492 0.54706   0
   0  12 -24 7.04156 1.12075   0
   0  12 -24 5.00651 0.92904   0
   0 -12 -24   8.413 1.09863   0
   0  12  24  7.7494 1.23872   0
   0  12 -24 6.27473 1.01752   0
   0  12 -25   0.029 0.63802   0
   0  12  25-0.68152 0.66702   0
   0  12 -25 0.29001 0.65252   0
   0 -12 -25-1.25429 0.55827   0
   0  12 -25-0.28276 0.62352   0
   0  12 -26 0.24944 0.61291   0
   0  12 -26-0.70556  0.5559   0
   0  12  26 1.06191 0.81247   0
   0  12 -26-0.87661 0.49176   0
   0 -12 -26-0.28508 0.56303   0
   0  12  27 0.09105 0.82644   0
   0 -12 -27-0.23112 0.57431   0
   0  12 -27 1.13461 0.72139   0
   0  12 -27-0.51828 0.60232   0
   0  12 -27-0.05603 0.64434   0
   0  12 -28-0.09634 0.59177   0
   0  12 -28 2.82813 0.81885   0
   0  12  28 0.00688 0.75692   0
   0 -12 -28 0.93583 0.60554   0
   0  12 -28 1.32805 0.62618   0
   0  12  29-0.93278 0.83139   0
   0  12 -29 1.35862  0.7638   0
   0  12 -29-0.69621 0.56778   0
   0 -12 -29-0.25685 0.52723   0
   0  12 -29-0.07435 0.62186   0
   0 -12 -30 0.33857 0.59084   0
   0  12  30-0.33857  0.7568   0
   0  12 -30 0.65059 0.65722   0
   0  12 -30 0.21907  0.6705   0
   0  12 -31-1.60376 0.51503   0
   0  12  31-0.07823 0.79536   0
   0 -12 -31-0.15646  0.5411   0
   0  12 -31-0.50199 0.63238   0
   0  12 -32 2.75269 0.83861   0
   0  12 -32 2.75269  0.8002   0
   0  12  32  3.5977 1.16509   0
   0  13   0 0.41309 0.47735   0
   0 -13   0 0.32129 0.49571   0
   0  13   1 0.50466 0.46796   0
   0 -13   1-0.52301 0.48631   0
   0  13  -1 0.02753 0.44043   0
   0 -13  -1  0.3395 0.47713   0
   0 -13   2-1.14536 0.47647   0
   0  13  -2 0.12828 0.45814   0
   0 -13  -2-0.21991 0.43066   0
   0  13   2 0.57726 0.46731   0
   0  13  -3 0.31082 0.45709   0
   0 -13  -3 0.63078 0.44795   0
   0  13   3-0.14627 0.42966   0
   0 -13   3  0.1097 0.42052   0
   0  13  -4 0.82011 0.49207   0
   0 -13   4 0.69254 0.46473   0
   0  13   4 0.30071 0.43739   0
   0 -13  -4  0.2187 0.42828   0
   0 -13   5  5.9803 0.91656   0
   0  13   5 7.11466 0.87118   0
   0 -13  -5 7.25985 0.70784   0
   0  13  -5  4.8278 0.78951   0
   0 -13  -5 6.06198 0.78043   0
   0 -13   6 0.19865 0.57788   0
   0  13  -6 0.26185 0.43341   0
   0 -13  -6-0.06321 0.37923   0
   0 -13  -6-0.64109 0.29797   0
   0  13   6 0.00903 0.45147   0
   0  13  -7 22.4408 1.75936   0
   0  13  -7 22.5037  1.8222   0
   0 -13   7 22.7819 1.87605   0
   0 -13  -7 21.7586 1.67857   0
   0  13   7 23.7963 1.79527   0
   0 -13  -7 25.1876 1.56188   0
   0 -13   8-0.21398 0.41905   0
   0 -13  -8 0.19615 0.26748   0
   0 -13  -8  0.1694  0.3923   0
   0  13   8-0.25856 0.46363   0
   0  13  -8 -0.4458 0.49929   0
   0  13  -8-0.18724  0.4458   0
   0 -13   9 25.2715 1.92898   0
   0  13  -9 24.5105 1.92898   0
   0 -13  -9 25.3334 1.74316   0
   0  13   9 27.0146 1.91129   0
   0 -13  -9  24.307 1.60159   0
   0  13  -9 22.8027  1.8405   0
   0  13 -10 -0.5177 0.39486   0
   0 -13  10 0.58789 0.64054   0
   0 -13 -10-0.34221 0.32466   0
   0  13  10 0.64932 0.50892   0
   0  13 -10-0.09652 0.54402   0
   0 -13 -10 0.26324 0.22814   0
   0  13 -11-0.03478 0.45211   0
   0 -13 -11-0.01739 0.22605   0
   0 -13 -11 0.45211 0.35647   0
   0 -13  11 0.67816 0.66077   0
   0  13 -11-0.13911 0.54774   0
   0  13  11  0.7651 0.52166   0
   0 -13  12-0.44764 0.38738   0
   0 -13 -12-0.31851 0.30129   0
   0  13 -12-0.02583 0.45625   0
   0  13  12-0.59398 0.44764   0
   0  13 -12 -0.9211 0.52511   0
   0 -13  13 1.36275 0.74099   0
   0 -13 -13 2.59774 0.48548   0
   0  13 -13 3.16839 0.68989   0
   0  13 -13 2.69995  0.8432   0
   0  13  13 2.55516 0.68137   0
   0  13 -14 0.22737 0.49685   0
   0  13  14 0.37053 0.57264   0
   0  13 -14    0.00  0.5979   0
   0  13 -14 -0.2779 0.52211   0
   0 -13 -14 0.09263    0.32   0
   0 -13  14-0.66527 0.62317   0
   0 -13  15 50.4248 3.52807   0
   0 -13 -15 50.6744 3.16195   0
   0  13 -15 48.4278 3.45318   0
   0 -13 -15 49.4929 3.40326   0
   0  13 -15 51.6397 3.48647   0
   0  13  15 53.5618 3.48647   0
   0  13 -15 48.3363 3.40326   0
   0 -13 -16 0.18078 0.60808   0
   0  13 -16 0.11504 0.49304   0
   0  13 -16-0.64917 0.66561   0
   0 -13 -16  -0.189 0.27939   0
   0  13  16 0.24652   0.567   0
   0  13 -16-0.45195 0.48482   0
   0 -13  16 0.76421 0.69026   0
   0 -13 -17 84.6038 5.14225   0
   0 -13  17 85.0012 5.54779   0
   0  13 -17  81.765  5.4829   0
   0  13 -17  78.545 5.42613   0
   0  13 -17  88.497 5.42613   0
   0 -13 -17 85.9016 5.43424   0
   0  13  17 89.6163 5.50724   0
   0 -13  18 0.60812 0.70414   0
   0 -13 -18-0.07201 0.29606   0
   0  13 -18 0.17603 0.59212   0
   0  13 -18-0.34407 0.61612   0
   0 -13 -18-0.06401 0.56811   0
   0  13 -18-0.08802 0.69614   0
   0  13  18-0.20004 0.57612   0
   0  13 -19 1.41234 0.67856   0
   0  13 -19 0.20514 0.67066   0
   0  13 -19 1.72795 0.75746   0
   0 -13 -19 0.29983 0.62332   0
   0 -13  19 0.78902 0.74957   0
   0  13  19 2.35916 0.77324   0
   0 -13 -19 1.00994 0.35506   0
   0 -13 -20 0.46662 0.31885   0
   0  13 -20-0.28775 0.62993   0
   0  13 -20 0.28775 0.54439   0
   0  13 -20 0.59105 0.66104   0
   0  13  20 0.52883 0.75436   0
   0 -13  20-0.20998 0.66104   0
   0 -13 -20-0.06222 0.59883   0
   0  13  21 0.57468 0.75857   0
   0  13 -21 -0.1226 0.65896   0
   0 -13  21-0.48273 0.64363   0
   0 -13 -21 0.75091 0.65896   0
   0  13 -21-0.50571 0.65896   0
   0 -13 -21 0.22987 0.29883   0
   0  13 -21-0.42909 0.55935   0
   0  13 -22-0.90559 0.55845   0
   0 -13 -22-0.06792 0.27922   0
   0  13  22-0.52826 0.61127   0
   0 -13 -22 0.09811 0.59618   0
   0  13 -22 0.64146 0.65655   0
   0  13 -22-0.09811 0.64146   0
   0 -13 -23-0.05944 0.58697   0
   0  13 -23 1.24081  0.6687   0
   0  13 -23 1.50085 0.68356   0
   0  13  23  1.0402 0.75786   0
   0  13 -23 2.17698 0.85445   0
   0  13 -24-0.27779 0.60674   0
   0  13 -24-0.17544 0.53364   0
   0 -13 -24-0.63598 0.59212   0
   0  13 -24 0.34358 0.66522   0
   0  13  24-0.98687 0.59212   0
   0  13 -25-1.11435 0.56077   0
   0 -13 -25-0.69737 0.58953   0
   0  13  25-0.10784 0.66861   0
   0  13 -25-0.53201 0.63267   0
   0  13 -25  0.6758 0.69737   0
   0  13 -26 -0.2898 0.59374   0
   0  13 -26 0.14137  0.5584   0
   0 -13 -26 -1.2511 0.50185   0
   0  13  26 0.05655   0.827   0
   0  13 -26 -0.5372 0.67856   0
   0  13  27 0.79202 0.87539   0
   0 -13 -27 0.16674 0.59054   0
   0  13 -27-0.04169 0.72949   0
   0  13 -27-0.52106  0.5558   0
   0  13 -27-0.12505 0.64612   0
   0 -13 -28-0.58714 0.53252   0
   0  13 -28 -1.0036 0.73051   0
   0  13 -28 0.48473 0.64175   0
   0  13 -28  0.4028  0.6281   0
   0  13  28 0.23212 0.79878   0
   0 -13 -29 0.24148 0.57015   0
   0  13  29-1.27446 0.71772   0
   0  13 -29-0.21465 0.64394   0
   0  13 -29 2.73673 0.81834   0
   0  13 -30-0.48761 0.58644   0
   0  13  30 1.82522 0.89614   0
   0 -13 -30 0.14496 0.52714   0
   0  13 -30 0.54691   0.738   0
   0 -13 -31-0.90609 0.53071   0
   0  13 -31 0.20711 0.66015   0
   0  13 -31  1.6245 0.89315   0
   0  13  31-0.02589 0.94493   0
   0  14   0 189.352 11.3426   0
   0 -14   0 188.065 11.3517   0
   0 -14   1 0.16313  0.5347   0
   0 -14  -1   0.145 0.48939   0
   0  14   1-0.45314 0.41689   0
   0  14  -1 -0.3172 0.44407   0
   0 -14   2 78.2309 4.99577   0
   0  14  -2 81.2808 4.96862   0
   0 -14  -2  77.353 4.92337   0
   0  14   2 77.2897 4.94147   0
   0  14  -3 0.07224 0.45149   0
   0 -14  -3-0.74947 0.41537   0
   0 -14   3-0.30701 0.54178   0
   0  14   3-0.46052  0.4244   0
   0 -14  -4-0.07201 0.42305   0
   0 -14   4 0.47706 0.59407   0
   0  14   4 1.17014 0.52206   0
   0  14  -4 0.59407 0.49506   0
   0  14  -5-0.07172 0.45719   0
   0 -14  -5 0.01793 0.47512   0
   0 -14   5 -0.5558 0.38547   0
   0 -14  -5 0.14343 0.34065   0
   0  14   5-0.20618 0.33169   0
   0  14  -6 23.5941 1.81973   0
   0  14   6 21.8636 1.80189   0
   0 -14  -6 23.1748 1.73053   0
   0 -14   6 23.4692 1.92678   0
   0 -14  -6 26.5021 1.65025   0
   0  14   7-0.54098 0.43456   0
   0 -14   7-0.05321 0.56759   0
   0 -14  -7 0.40795 0.30153   0
   0  14  -7-0.30153 0.41682   0
   0 -14  -7 0.58533 0.46117   0
   0 -14  -8 1.92052 0.46692   0
   0  14  -8 0.98669 0.53739   0
   0 -14   8 0.57263 0.49335   0
   0 -14  -8 1.10122 0.33477   0
   0  14   8 0.12334 0.50216   0
   0  14  -8 1.25979 0.64311   0
   0 -14   9 0.02623 0.61209   0
   0 -14  -9 0.03498 0.39348   0
   0  14   9-0.16614 0.48967   0
   0  14  -9 0.57711 0.57711   0
   0  14  -9-0.00874 0.45469   0
   0 -14  -9 0.18363 0.25358   0
   0 -14 -10 21.0731 1.58698   0
   0 -14  10 23.7094 1.91652   0
   0  14 -10 24.5766 1.77777   0
   0 -14 -10 22.1918 1.44823   0
   0  14  10 21.2899 1.75175   0
   0  14 -10 20.8563 1.79511   0
   0  14 -11-0.10313 0.55001   0
   0 -14 -11-0.15469 0.21485   0
   0 -14  11 0.12032 0.48126   0
   0  14  11-0.27501 0.45548   0
   0 -14 -11 0.18907 0.36095   0
   0  14 -11 -0.2836 0.45548   0
   0 -14  12 2.28926 0.77443   0
   0 -14 -12 1.63397 0.44253   0
   0  14  12 2.43394  0.6638   0
   0  14 -12 2.00842 0.63827   0
   0  14 -12 2.59563  0.7489   0
   0  14  13-0.64845 0.48845   0
   0 -14  13-0.97689 0.59792   0
   0  14 -13 0.01684  0.4716   0
   0 -14 -13 0.38739 0.33686   0
   0  14 -13-0.50529  0.6653   0
   0  14 -14 22.5939 1.95709   0
   0  14 -14 24.6593 1.95709   0
   0  14  14 23.8181 1.92377   0
   0 -14 -14 24.1929  1.6656   0
   0  14 -14 25.4504 1.92377   0
   0 -14  14 23.8098 1.96541   0
   0  14 -15   0.214 0.56792   0
   0 -14  15-0.33746 0.65846   0
   0  14 -15-0.29631 0.46915   0
   0 -14 -15-0.37862 0.30454   0
   0  14 -15 0.60085 0.62554   0
   0 -14 -15-0.23869 0.50208   0
   0  14  15-0.35392 0.55146   0
   0 -14 -16 36.2606 2.59353   0
   0 -14 -16 32.9922 2.27645   0
   0  14 -16 36.3907 2.65857   0
   0  14  16 34.6996 2.59353   0
   0  14 -16 38.2281 2.57726   0
   0  14 -16 33.8215 2.60979   0
   0 -14  16 34.7077 2.69922   0
   0 -14  17-0.20066 0.69028   0
   0 -14 -17 0.11237 0.32106   0
   0  14 -17 0.20066 0.59396   0
   0  14 -17 0.04816 0.70633   0
   0  14  17 0.97923 0.65817   0
   0 -14 -17-0.11237 0.61804   0
   0  14 -17 0.19264 0.58593   0
   0  14 -18 -0.0792 0.59401   0
   0 -14 -18 0.26928 0.61777   0
   0 -14 -18   0.198 0.32473   0
   0 -14  18 0.38017 0.71281   0
   0  14 -18  0.0792 0.64153   0
   0  14  18 0.04752 0.59401   0
   0  14 -18 0.04752 0.57025   0
   0  14 -19-0.77335 0.56243   0
   0  14  19    0.00 0.60149   0
   0 -14  19 0.15623 0.70304   0
   0 -14 -19-0.21872 0.62493   0
   0  14 -19-0.07812 0.53119   0
   0  14 -19 0.70304 0.60149   0
   0 -14 -19-0.32809 0.29684   0
   0 -14 -20 36.4267  2.5491   0
   0  14 -20 35.1483  2.5491   0
   0  14 -20 31.3747 2.45669   0
   0 -14 -20 32.6685 2.16404   0
   0  14  20 30.5507  2.5491   0
   0  14 -20 33.9854 2.58761   0
   0 -14  20 35.9955 2.69542   0
   0 -14 -21-0.18973  0.2884   0
   0  14  21-0.01518 0.66027   0
   0  14 -21 0.00759 0.56161   0
   0 -14  21-0.57679 0.68304   0
   0 -14 -21 0.46295 0.62233   0
   0  14 -21-1.03215 0.66027   0
   0  14 -21  -0.425 0.53126   0
   0  14  22 2.25037 0.85977   0
   0  14 -22 5.05398 0.97192   0
   0 -14  22 3.70824 0.97192   0
   0  14 -22 2.16813 0.75511   0
   0  14 -22  2.3326 0.74015   0
   0 -14 -22 2.47465 0.75511   0
   0 -14 -23-0.61832 0.57416   0
   0  14  23 0.19875 0.72874   0
   0  14 -23 0.41221 0.75818   0
   0  14 -23 0.08833 0.64777   0
   0  14 -23  0.7729 0.69929   0
   0  14 -24 9.08303 1.30378   0
   0  14 -24 10.1333 1.28205   0
   0 -14 -24  9.5466 1.22411   0
   0  14 -24 12.7698 1.45589   0
   0  14  24  9.0106 1.33276   0
   0  14 -25-0.39187 0.53437   0
   0  14 -25 -0.4275 0.62699   0
   0 -14 -25 0.49162 0.59849   0
   0  14  25-0.76949 0.66262   0
   0  14 -25 0.24225 0.64837   0
   0  14 -26 -0.6586 0.58854   0
   0  14  26-0.58153 0.73567   0
   0  14 -26-1.37325 0.66561   0
   0  14 -26 0.80573 0.68663   0
   0 -14 -26-0.04904 0.58153   0
   0  14 -27 0.35818 0.73701   0
   0 -14 -27    0.00  0.5717   0
   0  14 -27-0.30996 0.58548   0
   0  14 -27-0.01378 0.59925   0
   0  14  27-0.33751 0.78523   0
   0  14 -28 1.14415  0.7244   0
   0  14 -28 1.08321 0.73794   0
   0  14  28  1.7196 0.89365   0
   0 -14 -28 1.08321 0.63639   0
   0  14 -28 0.24372 0.68378   0
   0 -14 -29-0.13971 0.51228   0
   0  14  29-0.02661 0.93807   0
   0  14 -29-0.51893 0.61208   0
   0  14 -29-0.26612 0.59212   0
   0  14 -30  3.2946 0.83019   0
   0 -14 -30 2.22908 0.70599   0
   0  14 -30 2.89585 0.83019   0
   0  14  30 2.73896 1.13088   0
   0 -14 -31-1.16239 0.59083   0
   0  14  31 0.28899 0.84771   0
   0  14 -31 0.07706 0.66147   0
   0  14 -31-0.57156 0.60367   0
   0  15   0-0.28636 0.43849   0
   0 -15   0 0.32215 0.53692   0
   0  15   1  3.2022 0.67085   0
   0 -15   1   2.102  0.6798   0
   0 -15  -1 1.90522 0.63507   0
   0  15  -1 3.06803 0.66191   0
   0 -15  -2 -0.4109 0.45556   0
   0  15  -2-0.20545 0.47343   0
   0 -15   2 1.11658 0.58955   0
   0  15   2-0.00893 0.36624   0
   0  15  -3 5.69516 0.82887   0
   0 -15   3 5.73081  0.8467   0
   0 -15  -3 5.90015 0.83779   0
   0  15   3 5.04454 0.81996   0
   0  15   4-0.25766 0.46201   0
   0 -15   4-1.11059  0.5242   0
   0 -15  -4 -0.4087  0.4087   0
   0  15  -4 0.07108 0.45312   0
   0  15  -5 0.54865 0.51325   0
   0 -15  -5 0.97341 0.40706   0
   0  15   5 0.85837  0.5044   0
   0 -15   5  0.5398 0.60175   0
   0 -15  -5 0.15044 0.43361   0
   0 -15  -6 0.18493 0.41389   0
   0 -15  -6-0.01761 0.32583   0
   0 -15   6-0.95988 0.51957   0
   0  15   6 0.90704 0.53718   0
   0  15  -6-0.26419 0.44031   0
   0 -15  -7 13.1252 1.19956   0
   0  15  -7  15.892 1.37468   0
   0 -15  -7 11.6804  0.9544   0
   0  15   7 10.4546 1.22583   0
   0 -15   7 11.1376 1.34842   0
   0 -15  -8-0.15658 0.27836   0
   0 -15  -8 0.07829 0.38275   0
   0  15  -8-0.20877 0.53932   0
   0 -15   8 0.09569 0.46973   0
   0  15  -8 -0.6785 0.43494   0
   0  15   8 -0.0261 0.49583   0
   0  15  -9 29.6007 2.14148   0
   0  15  -9  27.891 2.15875   0
   0  15   9  27.606 2.13284   0
   0 -15   9  24.437 2.21055   0
   0 -15  -9 30.1793 2.01195   0
   0 -15  -9 29.2553 1.85652   0
   0  15 -10-0.33403 0.56529   0
   0  15  10 0.53959 0.54816   0
   0 -15 -10 0.11991 0.25695   0
   0  15 -10-0.90788 0.43681   0
   0 -15  10 0.11134 0.61668   0
   0 -15 -10 0.65094 0.42825   0
   0  15  11  13.574 1.41767   0
   0  15 -11 15.6454 1.57048   0
   0 -15  11 14.7964 1.59595   0
   0 -15 -11 14.6861 1.02718   0
   0  15 -11 13.5486 1.42616   0
   0 -15 -11 14.9153 1.18847   0
   0  15 -12-0.42039 0.47084   0
   0 -15  12-0.78192 0.59695   0
   0 -15 -12 -0.1093 0.33631   0
   0  15  12 0.09249 0.52128   0
   0  15 -12  0.2186 0.61377   0
   0  15 -13 0.54922  0.6574   0
   0  15  13 0.10818 0.53258   0
   0  15 -13  0.6574 0.60747   0
   0 -15 -13 0.55754 0.35782   0
   0 -15  13 0.97362 0.57418   0
   0 -15  14 0.30455 0.69141   0
   0  15 -14 0.03292 0.62556   0
   0 -15 -14 0.41978 0.33747   0
   0  15 -14 0.11524 0.52679   0
   0  15  14-0.17285 0.52679   0
   0 -15 -15 9.32482 0.91133   0
   0  15  15 11.0173 1.24494   0
   0 -15  15 9.64216 1.24494   0
   0  15 -15 8.60878  1.2368   0
   0  15 -15  8.7227  1.1473   0
   0  15 -15 10.9847 1.35072   0
   0  15  16-0.98881 0.54666   0
   0 -15  16-0.62705 0.65117   0
   0 -15 -16 0.45019 0.61097   0
   0  15 -16-0.28941 0.50647   0
   0  15 -16-0.21706 0.66725   0
   0  15 -16 0.61901 0.76372   0
   0 -15 -16-0.45823 0.31353   0
   0 -15 -17 11.4154 1.30983   0
   0  15 -17 12.6696  1.4686   0
   0  15  17 9.24026 1.23839   0
   0  15 -17 9.68481 1.29395   0
   0 -15 -17 10.0659 0.89704   0
   0  15 -17 12.0584 1.31777   0
   0 -15  17 9.26408  1.3654   0
   0 -15 -18 1.36329 0.69731   0
   0 -15  18 0.07835 0.74432   0
   0  15 -18 0.47793 0.77566   0
   0 -15 -18 0.25072  0.3369   0
   0  15  18 -1.0969 0.56412   0
   0  15 -18 0.11753 0.58762   0
   0  15 -18-0.51711  0.4936   0
   0  15 -19 4.37483 0.95071   0
   0 -15 -19 2.55069 0.78067   0
   0  15  19 1.16714 0.76521   0
   0 -15 -19 3.36228 0.51014   0
   0  15 -19 3.98836 0.88888   0
   0  15 -19 2.96808 0.77294   0
   0 -15  19 2.79803 0.95071   0
   0  15 -20-0.60213 0.58689   0
   0  15  20  0.4878 0.72408   0
   0 -15 -20 0.16768  0.3125   0
   0 -15  20-0.29725 0.54116   0
   0 -15 -20 0.15244 0.63262   0
   0  15 -20-0.27439 0.52591   0
   0  15 -20-0.48018 0.54116   0
   0  15 -21 1.48004 0.66865   0
   0 -15 -21 1.55517 0.39818   0
   0  15 -21 0.83393 0.64611   0
   0 -15  21 0.30803 0.78885   0
   0  15  21 0.84144 0.80388   0
   0 -15 -21 0.90155 0.69119   0
   0  15 -21 1.78806 0.81139   0
   0  15 -22-1.00671 0.52556   0
   0  15  22-0.08142  0.6588   0
   0  15 -22-0.06662 0.61439   0
   0 -15 -22-0.23687 0.57738   0
   0 -15  22-0.27388 0.69581   0
   0  15 -22-0.45894 0.54036   0
   0 -15 -23 2.83505 0.80897   0
   0  15 -23 2.98081 0.85999   0
   0  15 -23 2.81319 0.77253   0
   0  15 -23 0.89643 0.74338   0
   0  15  23 2.15726  0.8527   0
   0 -15 -24-0.36582 0.56666   0
   0  15  24 0.10042 0.71729   0
   0  15 -24 0.15063 0.64556   0
   0  15 -24 0.05021 0.69577   0
   0  15 -24-0.24388 0.63121   0
   0  15 -25-0.32463 0.61397   0
   0  15  25-0.17643 0.72689   0
   0  15 -25-0.08469 0.74806   0
   0 -15 -25-0.32463 0.57163   0
   0  15 -25 0.20466  0.6422   0
   0  15 -26 0.27071 0.68024   0
   0  15  26 1.23553 0.81212   0
   0 -15 -26-1.35353 0.52059   0
   0  15 -26   0.826 0.63165   0
   0  15 -26-0.27765 0.62471   0
   0  15  27 2.72333 1.04429   0
   0  15 -27 1.26952 0.75079   0
   0 -15 -27 2.56635 0.73032   0
   0  15 -27 3.37175  0.8873   0
   0  15 -27 1.68587  0.8054   0
   0  15 -28-0.43615 0.56364   0
   0  15  28-1.36885  0.7985   0
   0  15 -28-0.48983  0.5368   0
   0  15 -28 1.50976 0.75824   0
   0 -15 -28-0.69114 0.55693   0
   0  15  29 1.65547 0.94975   0
   0  15 -29 2.06439 0.91018   0
   0 -15 -29 1.95886 0.67274   0
   0  15 -29 1.62249 0.78486   0
   0  15 -30 0.63522 0.77782   0
   0  15  30-0.69355 0.82319   0
   0 -15 -30-0.03241 0.53151   0
   0  15 -30 -0.7843 0.60929   0
   0 -16   0 7.44918 0.95321   0
   0  16   0 7.19323 0.95321   0
   0 -16  -1-0.07058 0.50286   0
   0  16   1-0.41464 0.44111   0
   0 -16   1 0.26466 0.56462   0
   0  16  -1-0.33524 0.45875   0
   0 -16  -2 9.62981 1.14536   0
   0  16  -2 11.8677 1.22465   0
   0  16   2 10.7399  1.1806   0
   0 -16   2 11.4095 1.21584   0
   0  16  -3-0.23736 0.46592   0
   0 -16   3 -0.3956 0.54504   0
   0 -16  -3-0.94064 0.41318   0
   0  16   3 0.24615 0.48351   0
   0  16   4 0.07011 0.50831   0
   0 -16   4 0.78876 0.49955   0
   0 -16  -4 0.25416 0.48202   0
   0  16  -4 0.55213 0.50831   0
   0  16  -5-0.28807 0.46266   0
   0 -16  -5 0.37537 0.46266   0
   0  16   5  0.2968 0.48885   0
   0 -16   5 0.36664 0.62853   0
   0 -16  -6 70.9705 4.80434   0
   0 -16   6 73.3857 4.94335   0
   0  16  -6 77.4081  4.9086   0
   0  16   6 79.1978 4.91728   0
   0 -16  -6 81.7347 4.72615   0
   0 -16  -7 0.73432 0.38012   0
   0  16   7 0.06047  0.5097   0
   0  16  -7-0.10367 0.47515   0
   0 -16   7 0.38012 0.63929   0
   0 -16  -7-0.43195 0.40603   0
   0 -16  -8 56.0079 3.35618   0
   0  16  -8 51.4415 3.63086   0
   0  16   8 51.8191 3.61369   0
   0 -16   8 56.8405 3.69953   0
   0 -16  -8 50.8664 3.46777   0
   0  16  -8 56.8577 3.63086   0
   0  16   9 0.18748 0.52835   0
   0 -16  -9-0.05965 0.37496   0
   0  16  -9-0.82661 0.51982   0
   0 -16  -9-0.32383  0.2727   0
   0  16  -9-0.37496 0.48574   0
   0 -16   9-0.55391 0.60504   0
   0  16  10 2.02046 0.66785   0
   0  16 -10 2.72213 0.78621   0
   0 -16 -10 4.13392 0.63404   0
   0 -16 -10 3.22091  0.4396   0
   0  16 -10 2.72213 0.73548   0
   0 -16  10  2.9842 0.74394   0
   0  16 -11-0.52796 0.62014   0
   0 -16 -11-0.68718 0.33521   0
   0  16  11-0.40225 0.52796   0
   0 -16 -11-0.22627 0.24303   0
   0  16 -11-0.81288 0.47767   0
   0 -16  11-0.74584 0.62014   0
   0 -16 -12 0.09962 0.24904   0
   0  16 -12 0.32376 0.53959   0
   0  16 -12 0.36526 0.65581   0
   0 -16  12-0.24074 0.45658   0
   0 -16 -12 0.53959 0.40677   0
   0  16  12-0.32376 0.49809   0
   0  16  13 0.08218 0.55884   0
   0  16 -13-0.50953 0.59171   0
   0  16 -13-0.44378 0.50953   0
   0 -16  13-0.40269  0.6328   0
   0 -16 -13 -0.1808 0.34516   0
   0 -16  14 14.3182 1.61802   0
   0  16 -14 15.1882  1.4798   0
   0  16 -14 15.3183 1.65054   0
   0 -16 -14 11.7327 1.09765   0
   0  16  14 16.8957 1.54484   0
   0 -16 -15 0.61904 0.38589   0
   0  16 -15-0.06432 0.69943   0
   0  16 -15 0.28138 0.65119   0
   0  16  15 0.28942 0.57884   0
   0  16 -15  0.4904 0.55472   0
   0 -16  15-0.55472 0.68335   0
   0 -16 -16 4.13122 0.59585   0
   0  16 -16 3.70221 0.87391   0
   0  16 -16 3.77371 0.93747   0
   0  16 -16  4.4649 0.88186   0
   0 -16  16 3.09842  0.9613   0
   0  16  16 3.28909 0.85802   0
   0  16  17 0.87101 0.72191   0
   0 -16 -17 0.20402 0.60421   0
   0 -16  17 0.09416 0.69837   0
   0  16 -17-0.72191 0.59636   0
   0  16 -17-0.81608 0.51789   0
   0 -16 -17-0.01569 0.32957   0
   0  16 -17 0.69837 0.60421   0
   0 -16 -18 2.13029 0.44155   0
   0  16  18 2.35494 0.81338   0
   0  16 -18 1.32465 0.64296   0
   0 -16 -18 1.41761 0.65845   0
   0 -16  18 1.61902 0.85986   0
   0  16 -18 1.95987 0.73592   0
   0  16 -18  1.3324 0.74367   0
   0 -16  19 0.45099 0.73381   0
   0  16 -19-0.20639 0.73381   0
   0  16 -19-0.22167 0.59622   0
   0 -16 -19 0.32869 0.58858   0
   0 -16 -19 0.84083 0.36691   0
   0  16 -19-0.70324  0.5045   0
   0  16  19 0.80261  0.7491   0
   0  16  20  2.0884 0.84441   0
   0 -16 -20 2.67647 0.47498   0
   0  16 -20 2.26935 0.84441   0
   0 -16 -20   1.915 0.75394   0
   0  16 -20 3.37763 0.84441   0
   0  16 -20 3.38517 0.82933   0
   0 -16  20 1.35708 0.85949   0
   0  16 -21  0.2453 0.60209   0
   0  16  21-0.74332 0.61695   0
   0  16 -21 0.27503 0.67642   0
   0 -16  21-0.78792 0.71359   0
   0  16 -21-0.03717 0.61695   0
   0 -16 -21 0.75075 0.66155   0
   0 -16  22 0.58587 0.76896   0
   0  16 -22-0.33688 0.57122   0
   0  16  22-0.22703 0.75431   0
   0  16 -22 0.22703 0.64446   0
   0 -16 -22-0.05126 0.62981   0
   0  16 -22-0.73966 0.72502   0
   0  16 -23-1.04572 0.61301   0
   0 -16 -23-0.25242 0.59858   0
   0  16  23-0.31732 0.77167   0
   0 -16  23 0.10818 0.74282   0
   0  16 -23-0.87264 0.59858   0
   0  16 -23-0.82215 0.51204   0
   0 -16 -24 0.17039 0.66024   0
   0  16 -24 0.97972 0.63894   0
   0  16 -24 0.32657 0.69574   0
   0  16  24-0.09229 0.78803   0
   0  16 -24-0.40466 0.71704   0
   0  16  25-0.60781 0.80343   0
   0  16 -25 0.30041 0.71261   0
   0  16 -25 0.13973 0.67069   0
   0 -16 -25 0.07685  0.6148   0
   0  16 -25-0.67069 0.58685   0
   0  16 -26-0.76979 0.63233   0
   0  16 -26 0.33678 0.64607   0
   0  16  26 1.12032 0.88663   0
   0  16 -26-0.01375 0.57734   0
   0 -16 -26  0.3574 0.61858   0
   0  16 -27 0.21632 0.78416   0
   0 -16 -27  0.0676 0.62192   0
   0  16 -27 -0.3042 0.65572   0
   0  16 -27  0.2028 0.58812   0
   0  16  27-0.83824 0.69628   0
   0 -16 -28-0.13959 0.53843   0
   0  16 -28 0.45866 0.69797   0
   0  16  28  -0.113 0.77774   0
   0  16 -28 0.17283 0.77774   0
   0  16 -29-1.01951 0.57511   0
   0  16  29 -1.4247 0.76463   0
   0  16 -29-0.32023 0.65353   0
   0 -16 -29-0.77117 0.52283   0
   0  16 -30 0.84157 0.74521   0
   0  16 -30 2.32557 0.82872   0
   0  16  30 0.21842 0.86727   0
   0 -16 -30 1.22703 0.65527   0
   0 -17   0-0.20009 0.39148   0
   0  17   0 0.20879 0.50457   0
   0 -17   1-0.26087 0.53913   0
   0  17  -1 0.05217 0.50435   0
   0  17   1 0.27826 0.50435   0
   0 -17  -1 0.28696 0.54783   0
   0  17  -2 0.04342 0.51238   0
   0 -17  -2 0.21711 0.51238   0
   0  17   2 0.17369 0.48633   0
   0 -17   2 0.09553 0.60791   0
   0 -17   3  0.5026 0.47661   0
   0  17  -3-0.34662 0.49394   0
   0  17   3 0.25997 0.51994   0
   0 -17  -3 0.70191 0.54593   0
   0  17  -4 0.12095 0.50109   0
   0 -17   4  0.2419 0.64796   0
   0  17   4-0.64796 0.48381   0
   0 -17  -4-0.15551 0.50973   0
   0 -17   5 10.4047 1.25648   0
   0 -17  -5 11.3428 1.20485   0
   0  17   5 12.3755 1.29091   0
   0  17  -5 11.6612 1.25648   0
   0 -17  -6-0.16275 0.46254   0
   0  17   6 0.50537 0.58246   0
   0 -17   6-1.06214 0.59959   0
   0  17  -6 0.05139 0.47111   0
   0  17   7 161.306 9.98366   0
   0 -17  -7 174.978 9.77921   0
   0 -17   7 158.887 10.0688   0
   0  17  -7 163.921 9.98366   0
   0 -17  -7 157.634 9.87292   0
   0  17  -8 1.19354 0.69411   0
   0 -17   8 0.53328 0.53328   0
   0 -17  -8 0.49096 0.44864   0
   0 -17  -8-0.22009 0.33013   0
   0  17  -8 0.03386 0.51635   0
   0  17   8-0.07618 0.57561   0
   0 -17  -9 86.7558 4.97573   0
   0 -17  -9 79.7797  5.0934   0
   0  17  -9 76.8548 5.21947   0
   0  17   9 80.3008  5.2615   0
   0  17  -9 76.0311 5.25309   0
   0 -17   9 90.9919 5.42119   0
   0  17 -10 0.50035 0.58375   0
   0 -17 -10-0.34191 0.35025   0
   0 -17 -10 0.40862 0.30021   0
   0  17 -10-0.50869 0.60042   0
   0 -17  10 0.99237 0.56707   0
   0  17  10 0.15011 0.57541   0
   0  17  11  3.6628 0.79374   0
   0 -17 -11 3.51397 0.59531   0
   0 -17  11 3.06749  0.9095   0
   0 -17 -11 3.67934 0.46302   0
   0  17 -11 2.99308 0.84335   0
   0  17 -11 2.25721 0.71106   0
   0  17  12-0.44239  0.5325   0
   0 -17 -12 0.20481 0.27035   0
   0 -17 -12-0.07373 0.40143   0
   0  17 -12 -0.7455 0.46697   0
   0  17 -12 -0.5325 0.59804   0
   0 -17  12 0.05735  0.5325   0
   0 -17 -13  9.5721 0.97343   0
   0  17 -13 9.10971 1.25735   0
   0  17 -13 8.50943 1.12756   0
   0  17  13 8.41209  1.1519   0
   0 -17  13 9.15027 1.31414   0
   0  17 -14-0.21674  0.5298   0
   0 -17  14 0.89103 0.61811   0
   0 -17 -14-0.63416 0.34518   0
   0  17  14 0.20068 0.65824   0
   0  17 -14 0.97131 0.73049   0
   0  17  15 32.6926 2.55634   0
   0  17 -15 32.7561 2.52458   0
   0  17 -15  37.321 2.65955   0
   0 -17 -15 32.9069 2.27848   0
   0 -17  15  37.575 2.76275   0
   0  17  16 0.36097 0.64347   0
   0  17 -16 0.19618 0.63562   0
   0 -17 -16-0.18049 0.36097   0
   0 -17  16 0.09417 0.55715   0
   0  17 -16-0.87104 0.50222   0
   0  17 -16 0.58069  0.6984   0
   0  17 -17 22.2417  1.9071   0
   0  17  17 22.5131 2.11642   0
   0 -17  17 28.3507 2.20944   0
   0  17 -17 25.5986  2.0544   0
   0  17 -17 21.6293 1.94586   0
   0 -17 -17 22.2728 1.63576   0
   0 -17 -17 22.0634  1.8916   0
   0 -17 -18-1.24012 0.55117   0
   0  17 -18  -0.222 0.64303   0
   0  17 -18 0.29089 0.64303   0
   0  17  18-0.55882 0.57413   0
   0  17 -18-0.55117 0.65068   0
   0 -17  18-0.02297 0.74254   0
   0 -17 -18  0.1531 0.34448   0
   0  17 -19 4.32928 0.98977   0
   0  17  19 2.13064 0.86888   0
   0 -17 -19 3.90618 0.84621   0
   0 -17 -19 4.05729 0.56666   0
   0 -17  19  4.1404  1.0351   0
   0  17 -19 5.62127 1.06532   0
   0  17 -19 3.12796 0.86888   0
   0  17  20 0.04472 0.73793   0
   0 -17  20 0.71557 0.81247   0
   0  17 -20  0.7752 0.81247   0
   0  17 -20-0.46959 0.54413   0
   0  17 -20-0.24598 0.69321   0
   0 -17 -20 0.59631 0.65594   0
   0 -17 -20 0.12672 0.32797   0
   0  17 -21 6.79779 1.13174   0
   0 -17 -21 3.82881 0.88188   0
   0  17 -21 2.62358 0.89657   0
   0  17  21  7.4151 1.15379   0
   0 -17  21 4.53431 1.13909   0
   0  17 -21 3.77737 0.88923   0
   0  17 -22-1.19484 0.60104   0
   0  17 -22 0.30414 0.65897   0
   0  17 -22 0.31138 0.66622   0
   0 -17  22-0.95587 0.70966   0
   0 -17 -22-0.78208 0.56483   0
   0  17  22-0.54311 0.70242   0
   0  17 -23 6.40516 1.16976   0
   0 -17  23 5.24253  1.1769   0
   0  17 -23 3.65907 0.94152   0
   0  17  23 5.46365 1.12697   0
   0  17 -23 4.03711 0.94865   0
   0 -17 -23 4.42941 0.92725   0
   0  17 -24    0.00 0.65314   0
   0 -17 -24 0.16855 0.62505   0
   0  17  24-1.03941 0.64612   0
   0  17 -24 0.17558 0.68123   0
   0  17 -24 0.61803 0.72337   0
   0  17  25 2.02545 0.87101   0
   0  17 -25 1.32034 0.85718   0
   0  17 -25 2.15679 0.82953   0
   0  17 -25  0.2696 0.62215   0
   0 -17 -25 1.48625 0.71202   0
   0  17  26 1.34006  0.8707   0
   0  17 -26-0.73465 0.65302   0
   0 -17 -26-0.44215 0.59861   0
   0  17 -26-0.46936 0.65302   0
   0  17 -26-0.61901 0.74826   0
   0  17 -27-0.37475 0.62905   0
   0  17  27-0.18738 0.79635   0
   0  17 -27 0.18069 0.70266   0
   0  17 -27 0.36806 0.70935   0
   0 -17 -27-0.28107 0.57551   0
   0  17  28-0.78985 0.73062   0
   0 -17 -28-0.65163 0.54632   0
   0  17 -28 0.49366 0.71087   0
   0  17 -28-1.11238 0.52657   0
   0  17 -29 1.70881 0.90619   0
   0  17  29-0.03236 0.84146   0
   0 -17 -29 1.00328 0.65375   0
   0  17 -29 0.82851 0.76379   0
   0 -18   0 90.8044 5.60457   0
   0  18   0 84.5314 5.55315   0
   0 -18   1-0.53966 0.39404   0
   0  18   1-0.83947 0.49683   0
   0  18  -1 0.83947 0.57392   0
   0 -18  -1-0.51396 0.53109   0
   0  18   2 8.94007 1.10361   0
   0 -18  -2 7.75947 1.05228   0
   0  18  -2 8.21289 1.06939   0
   0 -18   2 7.44293 1.12072   0
   0 -18  -3-0.03415 0.52075   0
   0 -18   3 -0.7854 0.57197   0
   0  18   3-0.56344 0.51222   0
   0  18  -3-0.03415 0.40124   0
   0 -18   4 1.01289 0.55326   0
   0  18  -4 1.18312 0.60433   0
   0 -18  -4 0.79158  0.6554   0
   0  18   4 0.61284 0.47665   0
   0  18   5-0.22894 0.52572   0
   0 -18  -5-0.18655  0.5766   0
   0 -18   5-0.46637 0.61052   0
   0  18  -5 0.25438 0.55116   0
   0 -18  -6 96.2122 5.88296   0
   0  18  -6 95.5369 5.95892   0
   0  18   6 96.6933 5.95892   0
   0 -18   6  86.531 6.00113   0
   0  18  -7-0.22666 0.40295   0
   0  18   7 0.20987 0.54566   0
   0 -18   7 0.40295 0.52888   0
   0 -18  -7 0.96541 0.57925   0
   0  18  -8 49.0152 3.20372   0
   0  18  -8 45.4444 3.22041   0
   0  18   8 44.3598 3.18703   0
   0 -18  -8 42.2073   3.162   0
   0 -18  -8 46.8377 3.07023   0
   0 -18   8 46.3204 3.30384   0
   0 -18  -9-0.15742 0.33141   0
   0  18  -9 0.29827 0.64625   0
   0  18   9-0.07457  0.5634   0
   0 -18  -9 0.15742 0.48054   0
   0  18  -9-0.80367 0.48883   0
   0 -18   9-0.97766 0.60482   0
   0  18 -10 0.78933 0.60022   0
   0 -18  10 0.23844 0.55911   0
   0  18  10 0.23022 0.58377   0
   0 -18 -10 0.21378 0.46866   0
   0 -18 -10-0.34533   0.296   0
   0  18 -10   0.444 0.67422   0
   0  18 -11-0.54631 0.59523   0
   0 -18  11-0.50554 0.70123   0
   0 -18 -11 0.13861 0.39138   0
   0 -18 -11   0.106 0.28538   0
   0  18 -11 0.72569 0.58708   0
   0  18  11 0.18754 0.58708   0
   0 -18 -12  1.2121 0.33939   0
   0  18 -12 0.17777 0.57373   0
   0 -18  12 1.89896 0.70302   0
   0  18 -12  2.1333 0.79999   0
   0  18  12 1.33331  0.7111   0
   0 -18 -12 1.87472 0.54141   0
   0 -18 -13 0.46418  0.2721   0
   0  18  13-0.39215 0.62423   0
   0 -18 -13 -0.7923 0.33613   0
   0  18 -13 0.16006 0.68026   0
   0  18 -13-0.24809  0.5282   0
   0 -18  13-0.84032 0.69626   0
   0  18 -14 6.83606 1.12482   0
   0  18  14 4.89535 0.94263   0
   0 -18 -14  4.0953 0.67331   0
   0 -18  14 4.02401 1.06145   0
   0  18 -14 5.34686 0.94263   0
   0  18 -15 0.05485 0.55634   0
   0 -18  15 0.11754 0.77575   0
   0 -18 -15 -0.6112 0.36045   0
   0  18 -15 0.35261 0.71306   0
   0  18  15 -0.2194 0.57985   0
   0  18 -16 -0.3951  0.5423   0
   0  18  16 0.27115 0.64301   0
   0 -18 -16 0.24016  0.3951   0
   0 -18  16 0.85993  0.8057   0
   0  18 -16  0.1317 0.63526   0
   0  18 -16-0.50356  0.6585   0
   0  18  17-1.02582 0.68898   0
   0  18 -17 0.69664 0.72726   0
   0 -18  17 0.26794 0.58181   0
   0  18 -17  0.7043 0.69664   0
   0  18 -17 1.09472 0.71195   0
   0 -18 -17 0.17607 0.37511   0
   0  18 -18 0.82415 0.66537   0
   0 -18  18 0.96781 0.84684   0
   0  18 -18 0.86952 0.67293   0
   0 -18 -18 0.42342 0.37805   0
   0  18 -18 0.89977 0.80147   0
   0 -18 -18-0.52171 0.56708   0
   0  18  18 1.19465 0.72586   0
   0  18 -19 1.03009 0.67926   0
   0 -18 -19-0.70165 0.59715   0
   0  18  19-0.69419 0.66433   0
   0  18 -19-0.76883 0.74644   0
   0 -18 -19    0.00 0.35829   0
   0 -18  19 0.08957 0.62701   0
   0  18 -19-0.49265 0.60462   0
   0 -18 -20 3.09309 0.86165   0
   0  18 -20 3.46132 0.92793   0
   0 -18  20 1.99578 0.98684   0
   0  18  20  2.1799 0.88374   0
   0  18 -20 4.18304 1.00157   0
   0  18 -20 4.27142 0.89111   0
   0 -18 -21-0.55913 0.62449   0
   0  18 -21 0.14523 0.70436   0
   0  18  21-1.12553 0.63901   0
   0  18 -21 0.32677 0.65353   0
   0  18 -21 -0.2832 0.67532   0
   0 -18  21  1.2054 0.87138   0
   0  18 -22 16.3819 1.67469   0
   0 -18  22 16.2459 1.88939   0
   0  18  22 16.5322 1.81067   0
   0 -18 -22 14.6858 1.60312   0
   0  18 -22 17.4125 1.83214   0
   0  18 -22 16.3676 1.80351   0
   0  18 -23 0.62048 0.63458   0
   0 -18  23-0.83906 0.74034   0
   0  18  23-0.18332 0.71214   0
   0  18 -23-1.21275 0.59932   0
   0 -18 -23-0.51472 0.57112   0
   0  18 -23 0.95187 0.69804   0
   0  18  24 5.64555 1.08328   0
   0  18 -24 5.28445 0.97912   0
   0 -18 -24 2.85402 0.83329   0
   0  18 -24 0.76385 0.90273   0
   0  18 -24 2.33322 0.79163   0
   0  18 -25 0.32133 0.73837   0
   0  18  25 -0.2598 0.71786   0
   0  18 -25-1.09388 0.61531   0
   0 -18 -25 0.36235 0.63582   0
   0  18 -25-0.17092 0.62898   0
   0  18  26-0.41721 0.78059   0
   0  18 -26 2.55037 0.84788   0
   0 -18 -26-0.10767  0.5989   0
   0  18 -26  2.2812 0.86134   0
   0  18 -26 0.86807  0.7604   0
   0  18 -27 0.48339 0.77475   0
   0 -18 -27 0.82772 0.61582   0
   0  18 -27-0.99989 0.53636   0
   0  18  27-1.62896 0.73502   0
   0  18  28 0.33876 0.85342   0
   0  18 -28 0.42997 0.76221   0
   0 -18 -28 0.74918 0.65146   0
   0  18 -28 1.66774 0.82084   0
   0  18 -29 0.16661 0.64081   0
   0  18 -29-1.13423 0.57032   0
   0 -18 -29-0.28196 0.55109   0
   0  18  29 0.22428 0.92276   0
   0  19   0 1.09684 0.61592   0
   0 -19   0 0.37124 0.60748   0
   0 -19   1 0.55663  0.6494   0
   0  19   1 0.81807 0.57349   0
   0  19  -1 0.01687 0.52289   0
   0 -19  -1 0.39639  0.6241   0
   0 -19  -2 0.04212 0.55593   0
   0  19   2-0.04212 0.53909   0
   0 -19   2 0.15162 0.48855   0
   0  19  -2 0.30323 0.54751   0
   0 -19   3 0.31101 0.63883   0
   0  19   3 0.46231 0.57999   0
   0 -19  -3 0.51275  0.5968   0
   0  19  -3 0.64724 0.57159   0
   0  19  -4-1.10634 0.46097   0
   0  19   4 0.05029 0.56993   0
   0 -19  -4-0.25982 0.50288   0
   0 -19   4-0.32687 0.62022   0
   0 -19   5 3.65742 0.90183   0
   0 -19  -5 3.67412 0.76822   0
   0  19   5 3.98308 0.81833   0
   0  19  -5 3.51546 0.79327   0
   0 -19   6-0.16625 0.48213   0
   0  19  -6 0.05819 0.55695   0
   0  19   6  0.1995  0.5902   0
   0 -19  -6-0.34913 0.47382   0
   0 -19  -7 26.6837 2.01761   0
   0 -19   7 28.0729 2.26568   0
   0  19   7 29.2471 2.15818   0
   0  19  -7 25.3276 2.10857   0
   0 -19  -8-0.09863 0.44384   0
   0  19   8-0.36165 0.54247   0
   0  19  -8-0.40274 0.51781   0
   0 -19   8 0.32877 0.71507   0
   0  19   9 6.11474 1.02865   0
   0  19  -9 6.35966 0.99599   0
   0 -19   9 9.04557 1.19193   0
   0  19  -9 8.52308 1.18376   0
   0 -19  -9 6.70254 0.92252   0
   0 -19 -10-0.34843 0.46998   0
   0 -19 -10-0.47808 0.32412   0
   0 -19  10-0.13775 0.70497   0
   0  19 -10-0.20258  0.5267   0
   0  19  10-0.56722 0.56722   0
   0  19 -10 0.02431 0.60773   0
   0  19 -11 0.07234 0.54654   0
   0  19  11 0.08037 0.57869   0
   0  19 -11-0.81177 0.54654   0
   0 -19 -11  0.3456 0.32149   0
   0 -19  11-0.45009 0.74747   0
   0 -19 -11-0.20093 0.37775   0
   0  19  12-0.95601 0.54174   0
   0  19 -12 -0.1195 0.56564   0
   0 -19 -12 0.41427 0.30274   0
   0 -19 -12 0.03187 0.44614   0
   0 -19  12  -0.239 0.54971   0
   0  19 -12  0.1912 0.66124   0
   0  19 -13 0.29989 0.59189   0
   0 -19  13  0.4814  0.7813   0
   0  19 -13 1.25481 0.76551   0
   0  19  13 0.68659 0.64713   0
   0 -19 -13 0.29989 0.43405   0
   0  19 -14 0.73442 0.68754   0
   0 -19  14-0.07032  0.7813   0
   0 -19 -14 0.20314 0.43753   0
   0  19 -14 0.46878 0.72661   0
   0  19  14 0.85162 0.70317   0
   0  19 -15 0.13915 0.68802   0
   0  19  15-0.33241 0.59525   0
   0 -19  15 0.36333 0.61844   0
   0  19 -15 0.04638 0.60298   0
   0 -19 -15 0.61844 0.40199   0
   0  19 -16-0.59629  0.6498   0
   0 -19 -16-0.37459 0.37459   0
   0 -19  16 0.29814  0.8027   0
   0  19  16-0.97853   0.581   0
   0  19 -16 0.33637 0.70332   0
   0 -19  17 0.51381 0.62715   0
   0  19 -17 0.34002 0.76316   0
   0  19  17-0.26446 0.64226   0
   0  19 -17 1.05785 0.81605   0
   0  19 -17 1.03518 0.71782   0
   0 -19 -17 0.23424 0.40803   0
   0  19  18-0.98534  0.6345   0
   0  19 -18-0.47027 0.56732   0
   0  19 -18-0.65689 0.68675   0
   0  19 -18 0.23887 0.69422   0
   0 -19 -18 -0.1269 0.61957   0
   0 -19  18-0.64943 0.72408   0
   0 -19 -18-0.61957 0.34338   0
   0  19 -19 0.21373 0.72225   0
   0  19 -19-0.28743 0.72225   0
   0 -19 -19 0.86228 0.73699   0
   0 -19 -19 0.42008 0.41271   0
   0  19  19-0.02211 0.65592   0
   0  19 -19 0.00737 0.70014   0
   0 -19  19-0.23584 0.79595   0
   0 -19 -20-0.55992 0.60355   0
   0  19 -20-0.18906  0.6399   0
   0  19  20 0.68354 0.79988   0
   0 -19  20 1.33071 0.89441   0
   0  19 -20 0.61082 0.71989   0
   0  19 -20-0.81442 0.64718   0
   0  19  21 6.28937 1.17612   0
   0  19 -21 5.74434 1.19046   0
   0  19 -21 5.76586 1.06855   0
   0  19 -21 7.22883 1.16895   0
   0 -19 -21 3.88693 0.93229   0
   0 -19  21 6.94915 1.29086   0
   0 -19  22 0.98269 0.73525   0
   0  19 -22 0.28279 0.61506   0
   0  19 -22-0.19088 0.66455   0
   0  19 -22-0.57972 0.64334   0
   0 -19 -22 0.06363 0.59386   0
   0  19  22 1.41394 0.78474   0
   0  19 -23 2.28509 0.87084   0
   0 -19  23 1.46302 0.94748   0
   0  19  23 2.04126 0.83601   0
   0  19 -23 2.48713 0.96838   0
   0 -19 -23 0.32047 0.65487   0
   0  19 -23 0.80814 0.75241   0
   0 -19 -24-0.85786 0.56962   0
   0  19 -24-0.59021 0.67257   0
   0  19  24-0.39119 0.76178   0
   0 -19  24  0.4804  0.7961   0
   0  19 -24 0.30197  0.6657   0
   0  19 -24  -0.851 0.65884   0
   0 -19 -25-0.70965 0.58124   0
   0  19  25 0.07434 0.72992   0
   0  19 -25 0.39876 0.64882   0
   0  19 -25-1.05433 0.60827   0
   0  19 -25 0.52041 0.83806   0
   0  19 -26 0.00665 0.71863   0
   0  19 -26 0.19962 0.62547   0
   0  19  26-0.75855 0.74525   0
   0 -19 -26  0.2462 0.63213   0
   0  19 -26-0.25285  0.6654   0
   0  19  27 0.71389 0.86453   0
   0  19 -27  0.5567 0.75974   0
   0 -19 -27 0.24888 0.61565   0
   0  19 -27-0.22268 0.66804   0
   0  19  28-0.41249 0.80564   0
   0  19 -28 0.08379 0.64451   0
   0 -19 -28-0.12246 0.57362   0
   0  19 -28 0.95388 0.84432   0
   0  20   0 92.1703 5.99468   0
   0 -20   0 96.6871  6.0362   0
   0 -20  -1-0.49797 0.56437   0
   0 -20   1  0.0498 0.63076   0
   0  20   1 0.68886 0.49797   0
   0  20  -1 0.51457 0.59756   0
   0  20   2 24.1458 2.00593   0
   0 -20  -2 25.8948  2.0308   0
   0 -20   2 25.8367 2.09711   0
   0  20  -2 24.6265 2.00593   0
   0  20  -3 0.26472 0.54599   0
   0  20   3-0.86862 0.48808   0
   0 -20  -3 0.28954 0.57081   0
   0 -20   3-0.83553 0.57908   0
   0 -20   4 3.63795 0.78369   0
   0 -20  -4 2.56554 0.71769   0
   0  20  -4 2.82952 0.75069   0
   0  20   4  2.3758 0.75069   0
   0 -20  -5 0.45208 0.55071   0
   0  20  -5-0.25481 0.53428   0
   0  20   5-0.92882 0.50962   0
   0 -20   5 0.52606 0.70689   0
   0  20   6 6.17868 1.02296   0
   0 -20   6 6.06411 1.12116   0
   0 -20  -6 7.28348 0.99023   0
   0  20  -6 8.14276 1.09661   0
   0 -20  -7-0.52107 0.43151   0
   0  20  -7-0.26868  0.5455   0
   0  20   7-0.28496 0.55364   0
   0 -20   7 0.27682 0.70019   0
   0 -20   8 6.88799 1.10078   0
   0 -20  -8 7.57598 1.01175   0
   0  20  -8 8.46632 1.12506   0
   0  20   8 7.28459 1.10888   0
   0  20  -9-0.18494 0.65934   0
   0 -20  -9 0.06433 0.45832   0
   0  20  -9 0.07237 0.57893   0
   0 -20   9-1.84133 0.60306   0
   0  20   9   0.394 0.61914   0
   0 -20 -10 5.67542 0.83016   0
   0  20 -10 5.30824 1.02972   0
   0 -20  10 3.93528 1.00577   0
   0  20 -10 5.09271 0.92595   0
   0  20  10   3.608 0.88604   0
   0 -20  11 0.70479 0.83149   0
   0  20 -11-0.38803 0.53849   0
   0 -20 -11 0.11087 0.34843   0
   0 -20 -11-0.37219  0.4593   0
   0  20  11 0.54641 0.65728   0
   0  20 -11 0.20589 0.68895   0
   0  20  12-0.41611 0.56528   0
   0 -20  12-0.36115 0.52602   0
   0  20 -12-0.00785 0.69089   0
   0  20 -12 0.32189 0.58883   0
   0 -20 -12 -0.0314 0.43181   0
   0 -20  13 0.43562 0.80901   0
   0  20 -13-0.03889  0.5912   0
   0  20  13-0.45896 0.57564   0
   0  20 -13-0.85568 0.63787   0
   0 -20 -13-0.38117 0.41228   0
   0 -20 -14 0.13095 0.43907   0
   0  20 -14 0.71637 0.75489   0
   0  20 -14 0.11554 0.61623   0
   0  20  14-0.28501 0.61623   0
   0 -20  14-0.98597 0.65475   0
   0  20 -15-1.05964 0.64798   0
   0 -20 -15-0.19058 0.40404   0
   0  20 -15-0.53363 0.64036   0
   0  20  15 0.82332  0.6861   0
   0 -20  15-0.44215 0.54126   0
   0  20 -16 0.75405  0.6711   0
   0  20  16 1.39499 0.77667   0
   0  20 -16 0.76159 0.85962   0
   0 -20  16 0.78421  0.8747   0
   0 -20 -16 1.22156 0.48259   0
   0  20 -17-0.30564 0.64856   0
   0  20 -17-0.02236 0.73802   0
   0 -20  17-0.04473 0.80511   0
   0  20  17  0.2311 0.70074   0
   0 -20 -17-0.36528 0.37274   0
   0  20 -17-0.26092 0.58892   0
   0  20 -18-0.08838 0.66286   0
   0  20  18-0.42718 0.68495   0
   0 -20 -18-0.16203 0.39771   0
   0  20 -18-0.54502 0.66286   0
   0 -20  18   0.464 0.83225   0
   0 -20 -18  0.2946 0.67022   0
   0  20 -18  0.1473 0.66286   0
   0 -20  19-0.87991 0.80719   0
   0  20 -19-0.20361 0.66175   0
   0  20  19-0.35633 0.63266   0
   0  20 -19 0.54539 0.70538   0
   0 -20 -19 -0.9599 0.56721   0
   0  20 -19 0.25452 0.65447   0
   0  20 -20 0.64589  0.6746   0
   0 -20 -20 2.07403 0.69613   0
   0  20 -20  1.1626 0.72483   0
   0 -20  20 1.93049 0.93295   0
   0  20 -20 1.33484 0.88989   0
   0  20  20 0.58848 0.81095   0
   0  20  21 0.75749 0.86367   0
   0 -20  21 0.45308 0.88491   0
   0  20 -21 1.48665 0.80704   0
   0  20 -21-0.64422 0.59466   0
   0  20 -21 0.75041 0.70793   0
   0 -20 -21-0.98402  0.5805   0
   0  20 -22  1.0052  0.7888   0
   0 -20 -22 2.47809 0.80276   0
   0  20 -22  1.0052 0.72598   0
   0 -20  22 1.20763 0.91445   0
   0  20 -22 3.41348 0.98425   0
   0  20  22 1.73117 0.92143   0
   0 -20 -23 0.06881  0.6743   0
   0  20 -23-0.40595 0.61925   0
   0  20 -23 0.19954 0.75686   0
   0  20 -23-0.14449 0.74998   0
   0  20  23-0.50228 0.75686   0
   0 -20  23 1.11465 0.86695   0
   0  20 -24 4.97636 1.02375   0
   0 -20 -24 3.33565 0.86781   0
   0 -20  24 4.58313 1.14578   0
   0  20  24 4.61025  1.1051   0
   0  20 -24 4.03397 0.96951   0
   0  20 -24 2.59666 0.84069   0
   0  20 -25 0.00668 0.70124   0
   0  20  25 0.14693 0.80141   0
   0  20 -25-0.54095 0.64781   0
   0 -20 -25 0.22039 0.64781   0
   0  20 -25 0.94834 0.76134   0
   0 -20 -26 1.97965 0.77607   0
   0  20 -26 1.94676 0.92734   0
   0  20 -26 1.08519 0.80238   0
   0  20  26 2.32822 0.97338   0
   0  20 -26 2.64392 1.19042   0
   0 -20 -27-0.97129 0.54392   0
   0  20 -27 0.40794 0.78998   0
   0  20 -27-0.13598 0.62163   0
   0  20  27-0.30434 0.86121   0
   0  20 -28-0.50992 0.69476   0
   0 -20 -28 0.33144 0.62465   0
   0  20 -28 0.49079 0.79674   0
   0  21   0 0.23687 0.44923   0
   0 -21   0-0.18786 0.61259   0
   0  21  -1 5.00493 0.92261   0
   0 -21   1 3.46997 0.89811   0
   0  21   1 4.11498 0.87362   0
   0 -21  -1 4.49055 0.93893   0
   0 -21  -2-0.63609 0.57085   0
   0  21  -2-0.12233 0.54638   0
   0 -21   2 0.67686 0.70948   0
   0  21   2-0.06524 0.57085   0
   0  21  -3 20.1357 1.96148   0
   0  21   3 21.1775 1.85567   0
   0 -21   3 22.2599 1.95334   0
   0 -21  -3 24.1237 1.88823   0
   0 -21  -4-0.11363 0.54381   0
   0  21   4-1.16067 0.47888   0
   0 -21   4 0.67368 0.73049   0
   0  21  -4-0.38148 0.53569   0
   0  21   5 2.52348 0.77646   0
   0 -21   5 3.41317 0.93013   0
   0 -21  -5 2.36172 0.72793   0
   0  21  -5 2.49113 0.77646   0
   0 -21   6-0.21745 0.51543   0
   0  21  -6 0.04027 0.56375   0
   0 -21  -6-0.17718 0.49932   0
   0  21   6  0.1208 0.60402   0
   0  21  -7-0.28047 0.41669   0
   0 -21   7 0.26444  0.5449   0
   0  21   7 0.44073 0.65709   0
   0 -21  -7 0.16828 0.52087   0
   0  21   8 0.43821  0.6613   0
   0  21  -8-0.20716 0.55772   0
   0 -21  -8 0.57366 0.50992   0
   0 -21   8 0.01593 0.72504   0
   0 -21  -9 1.44078 0.61748   0
   0 -21   9  0.3404 0.73622   0
   0  21   9-0.01583 0.61748   0
   0  21  -9 1.42494 0.76789   0
   0  21  -9 0.68081 0.65706   0
   0 -21  10 0.08646 0.75458   0
   0 -21 -10 0.24367 0.43231   0
   0  21  10 -0.6917 0.60523   0
   0  21 -10-0.42445 0.54235   0
   0  21 -10-0.49519 0.64454   0
   0 -21 -11 5.80269 0.85013   0
   0 -21  11 4.36761 0.95932   0
   0  21 -11 3.32251 0.85013   0
   0  21 -11 6.18485  1.1075   0
   0  21  11 4.96036 0.97491   0
   0  21 -12-0.88167 0.56458   0
   0  21 -12    0.00 0.71153   0
   0 -21 -12 0.29389 0.41764   0
   0  21  12-0.47177 0.61099   0
   0 -21  12-0.58005 0.72699   0
   0  21 -13 4.52975 0.90442   0
   0  21  13 3.35708 0.88909   0
   0 -21  13 2.59062 0.98106   0
   0 -21 -13 3.18846 0.66682   0
   0  21 -13  1.9238 0.87376   0
   0 -21 -14 0.12146 0.45548   0
   0  21 -14-1.03242 0.57694   0
   0  21  14-0.18978 0.66044   0
   0  21 -14 0.72118 0.73636   0
   0 -21  14 0.81227 0.85023   0
   0  21 -15 0.49596 0.76648   0
   0 -21 -15 0.07515 0.43584   0
   0  21  15 0.32313 0.76648   0
   0 -21  15-0.18035 0.56359   0
   0  21 -15 -0.2555 0.61619   0
   0 -21  16-0.73602 0.82524   0
   0  21 -16-0.64681 0.69142   0
   0  21  16 0.65424  0.7955   0
   0 -21 -16-0.28251 0.40147   0
   0  21 -16 0.24534 0.69885   0
   0 -21  17-0.33076 0.85261   0
   0  21  17-0.15435 0.70561   0
   0  21 -17-0.03675 0.62476   0
   0 -21 -17 0.40426 0.44836   0
   0  21 -17-0.81586 0.83056   0
   0  21 -17 0.41896 0.80116   0
   0 -21 -18 -0.9441 0.34859   0
   0  21 -18 0.05084 0.68992   0
   0  21  18-0.87148 0.68992   0
   0 -21  18-0.98768 0.55194   0
   0  21 -18-0.80612 0.56646   0
   0  21 -18 0.29775 0.75528   0
   0  21 -19 1.69977 0.74589   0
   0  21 -19 0.40163 0.75306   0
   0  21  19 0.98974 0.80327   0
   0 -21 -19 -0.3084 0.57376   0
   0 -21  19 1.47744 0.96105   0
   0  21 -19 0.93236  0.7961   0
   0  21 -20  0.2761 0.70088   0
   0 -21  20 0.25487 0.83539   0
   0  21 -20 0.63716 0.85663   0
   0  21  20-1.64247 0.63008   0
   0 -21 -20-0.09911 0.61592   0
   0  21 -20 0.96282 0.78583   0
   0  21 -21-0.07684 0.74045   0
   0 -21 -21 1.02684 0.73346   0
   0  21 -21 0.65662 0.78236   0
   0 -21  21 0.53089 0.68456   0
   0  21  21-0.35625 0.71949   0
   0  21 -21-0.15368 0.70552   0
   0  21 -22 1.81196 0.88876   0
   0 -21 -22 0.39271 0.68207   0
   0  21 -22 0.35137  0.7923   0
   0 -21  22  -1.123 0.77852   0
   0  21 -22-0.52361 0.71652   0
   0  21  22 -0.5305 0.75097   0
   0 -21  23  1.2091 0.99174   0
   0  21  23-0.49587 0.70644   0
   0 -21 -23 1.36534 0.73361   0
   0  21 -23 1.50119 0.78116   0
   0  21 -23  1.2091 0.81513   0
   0  21 -23  0.9306 0.80833   0
   0  21 -24-1.13815 0.63602   0
   0 -21 -24-0.32805 0.57577   0
   0  21  24-0.27449 0.86365   0
   0  21 -24 0.44856 0.84357   0
   0  21 -24 0.81679 0.82349   0
   0 -21  24-0.32136 0.83018   0
   0 -21 -25 0.34963 0.66627   0
   0  21 -25 0.65308 0.67287   0
   0  21  25  1.4183  1.0159   0
   0  21 -25 0.36942 0.68606   0
   0  21 -25 1.45788 0.87737   0
   0  21 -26 0.22744 0.85776   0
   0 -21 -26 0.96823 0.66931   0
   0  21  26-1.81949 0.65631   0
   0  21 -26 -0.7148 0.59783   0
   0  21  27-1.16472 0.79995   0
   0 -21 -27  -0.064 0.60796   0
   0  21 -27-0.45437 0.67835   0
   0  21 -27 0.10239 0.73595   0
   0  22   0  21.687 1.88757   0
   0 -22   0 22.7794  1.9438   0
   0 -22   1 0.27299 0.67445   0
   0  22  -1 0.20073 0.61021   0
   0  22   1 0.56204  0.6343   0
   0 -22  -1-0.36934 0.65036   0
   0  22   2 44.2857 3.11171   0
   0 -22   2 43.3474 3.15983   0
   0  22  -2 41.4387 3.08765   0
   0 -22  -2 44.6627 3.11171   0
   0 -22  -3-0.29617 0.58433   0
   0  22   3-0.37621  0.5363   0
   0 -22   3-0.29617 0.64836   0
   0  22  -3-0.34419 0.54431   0
   0  22  -4  9.1965 1.22141   0
   0 -22   4 10.7772 1.37309   0
   0  22   4 8.78138 1.18948   0
   0 -22  -4  7.6398  1.1336   0
   0 -22   5 0.50917 0.73193   0
   0 -22  -5 0.04773 0.54895   0
   0  22   5-0.79558 0.54099   0
   0  22  -5 0.01591 0.60464   0
   0  22  -6 1.82222 0.73681   0
   0 -22   6  1.8143 0.83188   0
   0 -22  -6 2.60657 0.72097   0
   0  22   6 2.82841 0.81604   0
   0  22   7    0.00 0.65438   0
   0  22  -7-0.12615 0.56766   0
   0 -22   7 -0.3469 0.70957   0
   0 -22  -7 0.24441 0.53612   0
   0  22   8 3.31638 0.89378   0
   0 -22  -8 4.04551 0.81537   0
   0 -22   8 2.43044 0.90946   0
   0  22  -8  3.4183 0.83105   0
   0  22  -9 0.30385 0.69341   0
   0  22   9-0.39735 0.57654   0
   0 -22   9-0.50642 0.73236   0
   0 -22  -9-0.33502 0.45188   0
   0  22  -9-0.34281 0.58433   0
   0 -22 -10 1.90334  0.6654   0
   0  22 -10  1.6867 0.72729   0
   0 -22  10 2.13546 0.77372   0
   0  22 -10 1.06773 0.77372   0
   0  22  10 0.03869 0.67313   0
   0  22 -11 0.53751 0.73715   0
   0 -22  11 0.43001 0.78322   0
   0 -22 -11 0.02304 0.45304   0
   0  22  11-0.17661 0.66804   0
   0  22 -11 0.01536 0.62197   0
   0  22 -12-0.03046 0.61689   0
   0 -22 -12-0.70828 0.46457   0
   0  22  12-0.59404  0.6245   0
   0 -22  12  1.2947 0.83775   0
   0  22 -12 0.47219  0.7692   0
   0  22  13-0.83795 0.58883   0
   0 -22  13-0.67187 0.76246   0
   0  22 -13-0.40765 0.69451   0
   0 -22 -13 0.40765 0.52089   0
   0  22 -13-0.25667 0.60393   0
   0  22 -14 4.96574 0.97221   0
   0 -22 -14 4.85356 0.76281   0
   0 -22  14 3.85892 0.95725   0
   0  22  14 2.34826 0.86751   0
   0  22 -14 4.05336 1.02456   0
   0  22 -15 1.06621 0.75523   0
   0  22 -15-0.99217   0.696   0
   0  22  15 0.31838   0.696   0
   0 -22 -15 -0.3406 0.42945   0
   0 -22  15-0.62196 0.56272   0
   0  22 -16 1.09144 0.84239   0
   0 -22 -16 1.09144 0.54206   0
   0 -22  16-0.00733 0.92297   0
   0  22  16 -1.3698 0.64461   0
   0  22 -16 1.23062 0.71786   0
   0  22 -17 0.57219 0.84018   0
   0 -22 -17 0.10864 0.43457   0
   0  22 -17-0.13037 0.63738   0
   0  22  17 0.10864 0.70981   0
   0 -22  17-1.68035 0.73878   0
   0 -22  18 6.70699 1.25264   0
   0  22 -18 7.06489 1.20969   0
   0  22 -18 6.65689 1.24548   0
   0  22 -18 8.23164 1.25264   0
   0  22  18 8.84006 1.29559   0
   0  22  19-0.79897  0.7212   0
   0  22 -19-0.82019 0.61514   0
   0  22 -19 0.39595 0.75655   0
   0 -22 -19 0.45252 0.62928   0
   0 -22  19 -1.0323 0.86261   0
   0  22 -19-0.84847   0.601   0
   0  22 -20 1.15188 0.90754   0
   0  22 -20 0.17453 0.69113   0
   0 -22 -20  0.4049 0.62132   0
   0 -22  20 0.68415 0.93547   0
   0  22 -20 1.42414 0.74698   0
   0  22  20 0.31415 0.75396   0
   0  22 -21-0.34449 0.72344   0
   0 -22 -21 -0.4754 0.64076   0
   0 -22  21-0.91635 0.57875   0
   0  22  21-1.07482 0.71655   0
   0  22 -21-0.39272 0.76478   0
   0  22 -21 0.07579 0.64076   0
   0  22 -22 0.88364 0.86325   0
   0  22 -22 2.28387 0.85645   0
   0  22  22 1.94401 0.94481   0
   0 -22  22 2.78006 1.08756   0
   0  22 -22 2.40622 0.82926   0
   0 -22 -22 3.10633 0.88364   0
   0 -22  23-0.15418 0.87815   0
   0  22 -23 0.26143 0.68375   0
   0 -22 -23-0.36199 0.63683   0
   0  22  23  0.3888 0.79771   0
   0  22 -23 0.86474 0.76419   0
   0  22 -23 0.31506 0.67034   0
   0  22 -24 3.48947 0.91202   0
   0 -22  24  3.3639 1.02437   0
   0  22 -24 5.40603 1.14333   0
   0 -22 -24 2.18092 0.78645   0
   0  22 -24 5.49195  1.1962   0
   0  22  24 2.85502 1.00454   0
   0  22 -25 0.89888 0.76209   0
   0  22 -25-0.00651 0.72301   0
   0 -22 -25-1.17245 0.56017   0
   0  22 -25-0.46898 0.79466   0
   0  22  25-1.00961 0.70999   0
   0  22 -26 0.03209 0.83435   0
   0  22  26 0.77659 0.92421   0
   0 -22 -26-0.28881 0.57763   0
   0  22 -26-0.57763  0.7445   0
   0  23   0-0.48168 0.57643   0
   0 -23   0 0.56064 0.57643   0
   0  23  -1 1.04982 0.68672   0
   0 -23   1 0.17365 0.68672   0
   0  23   1 1.02614 0.65515   0
   0 -23  -1-0.10261 0.65515   0
   0 -23  -2-1.23787 0.59134   0
   0 -23   2 1.77401 0.78845   0
   0  23   2-0.26807 0.59134   0
   0  23  -2-0.06308 0.59922   0
   0 -23  -3 1.64478 0.73976   0
   0  23  -3 2.89608 0.80272   0
   0  23   3 0.25183 0.70828   0
   0 -23   3 2.82525 0.90502   0
   0 -23  -4 0.14129 0.62009   0
   0  23  -4-0.36107   0.573   0
   0  23   4 0.21193 0.62794   0
   0 -23   4 0.09419 0.72213   0
   0 -23  -5 11.5704 1.42381   0
   0  23  -5 11.7973 1.41599   0
   0  23   5 12.7673  1.4551   0
   0 -23   5   12.65 1.54898   0
   0 -23   6 0.95835  0.6389   0
   0 -23  -6 0.59994 0.61553   0
   0  23  -6-0.04675 0.61553   0
   0  23   6-0.14804 0.59215   0
   0  23   7 10.5306 1.38805   0
   0  23  -7 12.0737 1.40356   0
   0 -23   7 10.5461 1.38805   0
   0 -23  -7  10.895 1.27173   0
   0 -23  -8-0.34706 0.49359   0
   0 -23   8 0.23137 0.58614   0
   0  23  -8 0.30078 0.66326   0
   0  23   8-0.39333 0.64012   0
   0 -23  -9 0.26828 0.50591   0
   0  23  -9-0.59023 0.59023   0
   0  23   9 0.63622 0.70521   0
   0  23  -9 0.51357 0.73587   0
   0 -23   9 1.00415 0.85085   0
   0  23 -10 0.25886  0.7309   0
   0 -23  10-0.71567 0.73851   0
   0  23 -10-0.53295 0.57102   0
   0  23  10 0.07614 0.67761   0
   0 -23 -10-0.19795 0.46443   0
   0 -23 -11-0.67261 0.52902   0
   0  23 -11-0.20405 0.59703   0
   0 -23  11 1.62483 0.90688   0
   0  23  11-0.44588 0.64238   0
   0  23 -11-1.05803 0.63482   0
   0  23  12-0.11995 0.68223   0
   0 -23  12 0.09746 0.83217   0
   0 -23 -12-0.09746  0.5098   0
   0  23 -12-1.14704 0.64474   0
   0  23 -12-0.43483 0.58477   0
   0  23 -13 1.42708 0.84733   0
   0 -23  13 0.45339 0.86963   0
   0 -23 -13-0.13379 0.43853   0
   0  23  13-0.14122 0.70611   0
   0  23 -13  0.0446 0.66151   0
   0 -23 -14-0.15463 0.47863   0
   0  23 -14-1.17816 0.69217   0
   0 -23  14-0.59645 0.56699   0
   0  23 -14 0.14727 0.63326   0
   0  23  14-0.58172 0.65535   0
   0  23 -15 53.9047 4.12632   0
   0 -23 -15 60.8961 3.84929   0
   0  23 -15 59.6713 4.08258   0
   0  23  15 64.7016  4.1409   0
   0 -23  15 54.7139 4.23568   0
   0  23  16 0.01443 0.70696   0
   0  23 -16 1.11815  0.7791   0
   0 -23  16 0.10821 0.92337   0
   0  23 -16 0.01443 0.77188   0
   0 -23 -16 0.69253 0.52661   0
   0 -23 -17 82.2026  4.8942   0
   0  23  17  77.979 5.20098   0
   0  23 -17 74.6259 5.13677   0
   0 -23  17 76.8661 5.36507   0
   0  23 -17  74.419 5.20098   0
   0  23 -18-0.09873 0.66292   0
   0  23 -18-0.38788 0.81807   0
   0 -23  18-0.22567 0.65587   0
   0  23  18 1.14953 0.81102   0
   0  23 -18 0.39493 0.86038   0
   0  23  19 0.49472 0.77343   0
   0 -23  19 0.12542  0.9337   0
   0  23 -19 0.71072 0.77343   0
   0 -23 -19 1.03125 0.72466   0
   0  23 -19 2.34121 0.91279   0
   0  23 -19 0.06271 0.72466   0
   0  23  20-0.60557 0.61245   0
   0  23 -20 0.84642 0.73631   0
   0 -23 -20-1.46574 0.46105   0
   0  23 -20 0.15139 0.83953   0
   0  23 -20-0.39912 0.71567   0
   0 -23  20-0.43353 0.90147   0
   0  23  21 2.15347 1.03258   0
   0 -23 -21 0.92388 0.76085   0
   0 -23  21  2.3165 1.05296   0
   0  23 -21 2.78524 0.91709   0
   0  23 -21 3.95368 1.08013   0
   0  23 -21 2.36406 0.90351   0
   0  23 -22  0.5363 0.73071   0
   0  23 -22-0.40893 0.71059   0
   0 -23  22-1.13963 0.78434   0
   0  23 -22 0.16089 0.85808   0
   0  23  22-0.91841 0.85137   0
   0 -23 -22-0.41563 0.65696   0
   0  23  23-0.59518 0.74066   0
   0  23 -23 0.09258 0.77373   0
   0  23 -23-0.52905 0.68115   0
   0 -23  23 0.53566 0.96551   0
   0 -23 -23 0.39017 0.71421   0
   0  23 -23 0.48937 0.72744   0
   0  23  24 0.04565 0.76954   0
   0 -23 -24-0.61955  0.6065   0
   0  23 -24 0.22825 0.80215   0
   0  23 -24-0.72389 0.74998   0
   0 -23  24 0.00652 0.97823   0
   0  23 -24 0.76954 0.86084   0
   0  23 -25-0.23789 0.72652   0
   0  23 -25 0.74581  0.7651   0
   0 -23 -25 0.03858 0.63008   0
   0  23  25 0.77153 0.90012   0
   0  24   0 180.277 10.7949   0
   0 -24   0 170.313 10.7794   0
   0 -24   1  0.9542 0.73698   0
   0 -24  -1 0.71371 0.56631   0
   0  24  -1 1.37311 0.70595   0
   0  24   1-0.08533 0.44995   0
   0  24   2 83.2343 5.50194   0
   0 -24  -2  83.986 5.49419   0
   0 -24   2 82.5214 5.54844   0
   0  24  -2 87.5661 5.53294   0
   0 -24  -3-0.65749 0.61108   0
   0 -24   3 1.16027 0.82766   0
   0  24  -3-0.10056 0.62655   0
   0  24   3 0.62655 0.66522   0
   0 -24  -4 0.90272  0.7484   0
   0 -24   4 2.31466 0.91815   0
   0  24  -4 2.75444 0.83328   0
   0  24   4 2.70815 0.86414   0
   0 -24   5 1.23817 0.86133   0
   0  24   5 0.33838 0.65369   0
   0 -24  -5-0.14612 0.60755   0
   0  24  -5  -0.323 0.59986   0
   0 -24  -6 26.4276 2.02995   0
   0 -24   6 24.2215 2.34401   0
   0  24   6 21.2876 2.16017   0
   0  24  -6 25.6463 2.09889   0
   0  24   7-0.62523 0.63285   0
   0 -24  -7-0.86922 0.60998   0
   0 -24   7-0.60235 0.74723   0
   0  24  -7-0.28974 0.59473   0
   0  24   8 0.51574 0.69018   0
   0 -24   8 1.41828 0.86462   0
   0 -24  -8-0.53849 0.51574   0
   0  24  -8-0.65226 0.57641   0
   0 -24   9-0.52021   0.769   0
   0 -24  -9-0.30911 0.58806   0
   0  24   9 0.96502 0.68607   0
   0  24  -9-1.04795 0.67853   0
   0  24  -9-0.46743 0.61822   0
   0  24 -10 3.46768 0.91373   0
   0  24 -10 1.64022 0.87628   0
   0 -24 -10 3.26546 0.72649   0
   0 -24  10 2.71123 1.01109   0
   0  24  10 2.84604 0.91373   0
   0  24 -11 -0.4387 0.60972   0
   0  24 -11-0.07436 0.81048   0
   0 -24 -11 0.15615 0.47588   0
   0 -24  11-0.06692 0.79561   0
   0  24  11-1.17483 0.57254   0
   0 -24 -12-0.80406 0.47948   0
   0  24  12-0.19917  0.6639   0
   0 -24  12-0.89995  0.5385   0
   0  24 -12-0.59751 0.60489   0
   0  24 -12  0.9811 0.80406   0
   0  24  13 0.05119 0.70207   0
   0 -24 -13-0.80445 0.47536   0
   0  24 -13 -1.3822 0.65819   0
   0 -24  13-0.87027 0.54849   0
   0  24 -13-0.46805 0.61431   0
   0 -24  14 6.73882  1.3695   0
   0 -24 -14 8.20252  1.0072   0
   0  24 -14 6.09392 1.24632   0
   0  24  14 5.84031 1.13038   0
   0  24 -14  8.0576 1.21734   0
   0  24  15 0.26549 0.73907   0
   0 -24  15 0.96868 0.94715   0
   0  24 -15 0.27267 0.77494   0
   0  24 -15-0.43052 0.61709   0
   0 -24 -15-0.15068 0.50945   0
   0 -24  16 9.67952 1.61207   0
   0  24 -16 12.8824 1.51975   0
   0  24 -16 13.3511 1.71859   0
   0 -24 -16 15.1336 1.33511   0
   0  24  16 11.7248 1.53395   0
   0 -24  17 0.21777 0.87812   0
   0  24 -17 0.33017  0.7587   0
   0  24  17-0.02107 0.82895   0
   0  24 -17-0.85002 0.70952   0
   0  24 -18-0.56261 0.67374   0
   0  24 -18 -0.5765 0.72236   0
   0  24  18-0.78487 0.68069   0
   0 -24  18  0.2431 0.68069   0
   0  24 -18 0.27783 0.69458   0
   0  24  19-1.04338 0.70016   0
   0  24 -19-0.15788 0.80312   0
   0  24 -19 0.04805 0.74135   0
   0  24 -19 0.48737 0.73448   0
   0 -24  19 0.40499 0.87863   0
   0  24  20 10.8833 1.53248   0
   0  24 -20 14.2534 1.68166   0
   0  24 -20 14.3552 1.68844   0
   0 -24 -20 12.3955 1.48502   0
   0  24 -20  12.721 1.53248   0
   0 -24  20 12.3887 1.79694   0
   0  24 -21 -0.7968  0.6428   0
   0  24 -21 1.13829 0.92402   0
   0  24 -21 0.12722 0.81689   0
   0 -24 -21 0.58254 0.66958   0
   0 -24  21 0.54906 0.91733   0
   0  24  21-0.22096  0.8035   0
   0 -24 -22 1.36153 0.76008   0
   0 -24  22-0.12558 0.89227   0
   0  24 -22 1.49372 0.79974   0
   0  24 -22 3.10641  0.9848   0
   0  24  22 1.15003  0.9187   0
   0  24 -22 1.66557 0.87244   0
   0  24 -23 0.53479 0.73696   0
   0  24 -23-0.71088 0.61957   0
   0  24 -23-1.10219 0.61957   0
   0  24  23-0.63262 0.76957   0
   0 -24  23-1.12827 0.84131   0
   0 -24 -23-1.09566 0.63914   0
   0 -24 -24 3.37109 0.89424   0
   0  24 -24 5.42333 1.16444   0
   0 -24  24 4.73496 1.25451   0
   0  24 -24 7.06384 1.32527   0
   0  24 -24 6.02807 1.10011   0
   0  24  24 5.61633 1.19661   0
   0  25   0 0.32788 0.67101   0
   0 -25   0-0.14488 0.72439   0
   0 -25  -1 6.63152 1.13574   0
   0  25   1 5.56438 1.05952   0
   0 -25   1 5.78543 1.12812   0
   0  25  -1 4.70304 0.99092   0
   0  25  -2-0.48732 0.60915   0
   0  25   2 1.11169 0.73098   0
   0 -25  -2 0.18274  0.6929   0
   0 -25   2-0.75382 0.68529   0
   0  25  -3 16.5774 1.72539   0
   0 -25   3 14.1148 1.74059   0
   0 -25  -3 15.8934 1.70259   0
   0  25   3 16.8967 1.72539   0
   0  25   4-0.46251 0.61415   0
   0 -25   4 0.15164 0.74304   0
   0 -25  -4 -0.2123 0.65206   0
   0  25  -4 0.53833  0.6748   0
   0 -25  -5 0.80872 0.70291   0
   0 -25   5 1.64011 0.71046   0
   0  25  -5 1.03546 0.69535   0
   0  25   5 0.81628 0.72558   0
   0  25  -6 0.99384 0.67009   0
   0 -25   6 0.13552 0.63245   0
   0  25   6-0.29363 0.63245   0
   0 -25  -6-0.52704 0.56468   0
   0 -25   7-0.06746 0.64458   0
   0  25  -7 0.44971 0.68955   0
   0  25   7  0.4572 0.73452   0
   0 -25  -7 0.35977 0.58462   0
   0  25   8-0.61889 0.64871   0
   0 -25  -8 0.47721 0.58906   0
   0  25  -8 -1.2154 0.54432   0
   0 -25   8-0.64125 0.55923   0
   0  25   9 0.67459 0.78579   0
   0 -25  -9 1.95706 0.66718   0
   0  25  -9 0.25946 0.74131   0
   0  25  -9 0.87475 0.77838   0
   0 -25   9 0.98594 0.72649   0
   0  25  10-0.91317 0.64806   0
   0  25 -10 0.63333 0.79534   0
   0  25 -10-0.48604  0.6186   0
   0 -25 -10-0.27248 0.57441   0
   0 -25  10-0.58914 0.56705   0
   0 -25  11-0.51177 0.83346   0
   0 -25 -11-0.18278  0.5922   0
   0  25 -11 -1.5865 0.56295   0
   0  25 -11-1.11128 0.67993   0
   0  25  11-0.50446 0.66531   0
   0 -25  12 0.17409 0.84869   0
   0  25  12-0.15233 0.72538   0
   0 -25 -12-0.52953 0.49326   0
   0  25 -12-0.70362 0.71087   0
   0  25 -12 0.11606 0.68911   0
   0 -25  13 0.21578 0.90628   0
   0  25 -13 1.99237 0.79839   0
   0 -25 -13 2.34481 0.66892   0
   0  25 -13 1.48169  0.8847   0
   0  25  13 2.50305  0.8847   0
   0 -25 -14 0.32789 0.52034   0
   0  25  14-0.68428 0.69854   0
   0 -25  14 0.73418 0.94089   0
   0  25 -14 0.98366 0.86961   0
   0  25 -14-0.93376 0.64152   0
   0 -25 -15 2.59099 0.63539   0
   0  25 -15 0.93897 0.95309   0
   0  25  15 1.65908 0.92485   0
   0  25 -15 2.28036 0.86131   0
   0 -25  15 1.04487 1.00251   0
   0 -25  16 0.13978 0.89457   0
   0 -25 -16 0.06989 0.55911   0
   0  25  16-0.32848 0.70587   0
   0  25 -16-0.95048 0.67792   0
   0  25 -16-0.53115 0.64297   0
   0  25 -17 0.19362 0.74682   0
   0  25  17  1.8878 0.85746   0
   0  25 -17 0.58778 0.76065   0
   0 -25  17 0.64309 0.71225   0
   0  25 -18-0.71806 0.70439   0
   0  25 -18-1.01213 0.68387   0
   0  25  18-0.19832 0.77961   0
   0 -25  18-1.43613 0.78645   0
   0  25 -18-0.47187 0.66335   0
   0 -25  19 5.98278   1.325   0
   0  25 -19 6.86837 1.25064   0
   0  25  19 6.61824 1.23036   0
   0  25 -19 6.66556 1.20332   0
   0  25 -19 4.58342 1.09515   0
   0 -25 -20 -0.6279 0.64794   0
   0 -25  20-0.24047  0.9285   0
   0  25 -20 0.68802 0.81494   0
   0  25 -20 1.08881 0.88174   0
   0  25 -20-0.20708  0.6613   0
   0  25  20  0.0668 0.75482   0
   0  25  21 -1.5175 0.71257   0
   0  25 -21-0.21113 0.67298   0
   0 -25 -21-0.17154 0.71257   0
   0  25 -21 1.04906 0.75875   0
   0  25 -21-1.06225 0.79174   0
   0 -25  21 -0.6004 0.81813   0
   0  25 -22 0.10423 0.78173   0
   0  25 -22-0.85339  0.7687   0
   0 -25 -22-0.88596 0.60584   0
   0  25  22-0.61887 0.87294   0
   0 -25  22  0.1368 0.87294   0
   0  25 -22 -0.1824 0.69053   0
   0  25 -23    0.00 0.67514   0
   0  25 -23 0.97092 0.93234   0
   0  25 -23   1.331 0.80374   0
   0  25  23 0.50154 0.95806   0
   0 -25  23 0.33436 1.01593   0
   0 -25 -23-0.13503 0.63656   0
   0 -26   0 11.3779 1.46062   0
   0  26   0 10.1644 1.37823   0
   0 -26  -1  -0.921 0.64395   0
   0 -26   1 0.50917  0.7937   0
   0  26   1 0.34444 0.71134   0
   0  26  -1-0.92848   0.614   0
   0  26  -2-0.00748  0.7106   0
   0 -26  -2 1.37632 0.80784   0
   0 -26   2 1.33144 0.81532   0
   0  26   2   0.374 0.68816   0
   0  26   3-0.66457 0.65711   0
   0  26  -3-0.69444 0.64217   0
   0 -26  -3 1.92651 0.82885   0
   0 -26   3 0.27628 0.59737   0
   0  26   4 7.11393 1.15462   0
   0 -26   4 6.31688 1.21421   0
   0  26  -4 5.11011 1.03543   0
   0 -26  -4 4.90154 1.04288   0
   0 -26  -5-1.16591 0.61638   0
   0  26  -5-0.27477 0.63865   0
   0 -26   5 0.12624 0.80946   0
   0  26   5 0.94313 0.75747   0
   0 -26  -6 35.4438 2.53012   0
   0  26   6 33.4316 2.61149   0
   0 -26   6 31.4489 2.69287   0
   0  26  -6 28.7782  2.5745   0
   0  26   7 0.39033 0.70701   0
   0 -26   7-0.54498 0.78065   0
   0  26  -7-0.02946 0.70701   0
   0 -26  -7-0.65545 0.55971   0
   0 -26  -8 5.38503 1.06235   0
   0  26  -8 7.35588 1.17225   0
   0 -26   8 7.20202 1.33344   0
   0  26   8 6.18362 1.17225   0
   0 -26   9    0.00 0.89592   0
   0  26   9-0.37877 0.75025   0
   0 -26  -9-1.50049 0.45889   0
   0  26  -9-0.92506 0.61185   0
   0  26  -9-1.00518 0.68469   0
   0  26  10 0.23158  0.7454   0
   0 -26  10 1.25923 0.92633   0
   0 -26 -10 1.72239 0.68027   0
   0  26 -10 0.65133 0.73817   0
   0  26 -10-0.10132 0.77435   0
   0  26 -11 0.25869 0.76888   0
   0 -26 -11 1.20721 0.63235   0
   0  26 -11  1.0132 0.72576   0
   0 -26  11 0.61079 0.89104   0
   0  26  11   1.315 0.82637   0
   0  26 -12-1.26213 0.68455   0
   0  26  12 0.10696 0.77011   0
   0 -26  12-0.84142 0.79864   0
   0  26 -12-1.04108 0.62037   0
   0 -26 -12-0.85568 0.54193   0
   0  26 -13-0.35359 0.64354   0
   0  26 -13 0.36774 0.84156   0
   0 -26  13 -0.6789  0.8062   0
   0 -26 -13 0.51625  0.5799   0
   0  26  13-1.06079 0.67183   0
   0  26 -14 5.78296 1.21267   0
   0  26 -14 7.28303 1.24772   0
   0 -26  14 4.97685 1.28277   0
   0  26  14 6.70123 1.22669   0
   0 -26 -14 8.37654 1.03743   0
   0 -26  15 -0.3611  0.6597   0
   0  26 -15-0.56942 0.65276   0
   0  26 -15-0.70137 0.74997   0
   0  26  15 0.15972 0.84025   0
   0 -26 -15 0.24305 0.49998   0
   0  26 -16 2.16589 0.97637   0
   0 -26  16 2.82597 0.94199   0
   0  26 -16 4.03612 1.06575   0
   0  26  16  3.8986 1.00387   0
   0  26 -17 0.47634 0.80297   0
   0  26 -17 0.55799 0.74172   0
   0 -26  17 0.76214 0.91865   0
   0  26  17-0.10888 0.76214   0
   0  26 -18 0.32984 0.74718   0
   0  26  18-0.12116 0.80777   0
   0  26 -18  0.2356 0.74718   0
   0  26 -18 0.30291  0.8145   0
   0 -26  18  0.1279 0.90874   0
   0  26 -19 0.87857 0.81202   0
   0  26 -19  0.2263 0.72549   0
   0  26  19-1.65066 0.71218   0
   0 -26  19 0.33945 0.99172   0
   0  26 -19-0.14643 0.68556   0
   0 -26 -20 5.06502 0.98011   0
   0  26 -20 6.72266 1.19719   0
   0  26 -20  6.8608 1.20376   0
   0  26  20 4.18357 1.05905   0
   0 -26  20  4.0849 1.23008   0
   0  26 -20   7.637 1.36821   0
   0  26 -21-1.02042 0.72794   0
   0 -26 -21-0.82544 0.64345   0
   0 -26  21-0.62395 0.66295   0
   0  26 -21 0.61095 0.79294   0
   0  26 -21-0.57196 0.77344   0
   0  26  21 0.47446 0.88393   0
   0  26 -22 0.47502  0.9051   0
   0  26  22-1.16187 0.79598   0
   0 -26 -22-1.38012 0.65475   0
   0 -26  22-0.40441 0.92436   0
   0  26 -22 0.89868 0.88584   0
   0  26 -22-0.64834 0.67401   0
   0  27   0 0.01471 0.70607   0
   0 -27   0-0.91936 0.73549   0
   0  27   1 1.62486 0.82346   0
   0 -27  -1-0.44114 0.75729   0
   0 -27   1 0.14705  0.7867   0
   0  27  -1 0.27939 0.74994   0
   0  27  -2-0.72712 0.64633   0
   0  27   2 0.12486 0.72712   0
   0 -27   2 0.13955 0.57289   0
   0 -27  -2-0.39661 0.68306   0
   0  27   3  3.8933 0.98249   0
   0  27  -3    3.71 0.98249   0
   0 -27   3 4.97111 1.11447   0
   0 -27  -3 3.32141 0.97516   0
   0  27  -4-0.51201 0.65829   0
   0 -27   4-0.45349 0.78264   0
   0 -27  -4-0.17555 0.78264   0
   0  27   4  0.3584 0.73875   0
   0 -27  -5 0.41563  0.7146   0
   0 -27   5 0.99169 0.90419   0
   0  27  -5 0.67814 0.72189   0
   0  27   5-0.50313 0.67085   0
   0  27   6 -0.2252 0.71918   0
   0 -27  -6 0.13076 0.73371   0
   0 -27   6 -1.0824 0.79183   0
   0  27  -6-0.18161 0.66833   0
   0  27   7 45.2171 3.31968   0
   0  27  -7 46.1212 3.27629   0
   0 -27   7 42.0132 3.37031   0
   0 -27  -7 43.3729 3.15334   0
   0  27   8  1.5543 0.92107   0
   0  27  -8  0.1799 0.66921   0
   0 -27  -8 1.89251 0.70519   0
   0 -27   8-0.15111 0.62604   0
   0  27   9 19.2682 1.93183   0
   0 -27  -9 15.2113 1.66709   0
   0  27  -9 17.2362 1.91752   0
   0  27  -9 15.5619 1.77442   0
   0 -27   9 17.9374 1.93898   0
   0  27 -10-0.95271 0.63277   0
   0  27 -10-0.46925 0.73231   0
   0 -27  10-0.23462 0.66121   0
   0 -27 -10-0.24173 0.54034   0
   0  27  10 0.17774 0.73231   0
   0  27 -11 0.08473 0.81197   0
   0 -27 -11 0.28949 0.58603   0
   0  27 -11 0.35303 0.76961   0
   0  27  11 0.65664 0.72019   0
   0 -27  11-0.28949 0.67076   0
   0 -27 -12-0.26629 0.50456   0
   0  27 -12 -0.4555 0.65172   0
   0  27  12 0.39944 0.73581   0
   0  27 -12-0.14016 0.77085   0
   0 -27  12-0.16118 0.64471   0
   0 -27 -13  5.5054 0.92452   0
   0  27  13 6.43687 1.21647   0
   0  27 -13 6.99298 1.20952   0
   0 -27  13 5.67223 1.18867   0
   0  27 -13 6.42297 1.24428   0
   0  27  14 -2.5912 0.54443   0
   0 -27  14 0.42038 0.89589   0
   0  27 -14 0.62023 0.96481   0
   0  27 -14-0.90278 0.64091   0
   0 -27 -14-0.61334 0.52375   0
   0 -27  15 4.21326 1.24964   0
   0  27  15 6.28916 1.24964   0
   0  27 -15 3.61917 0.98332   0
   0  27 -15 5.72922  1.2155   0
   0 -27 -15 5.67459 1.15404   0
   0 -27  16-1.19704 0.83184   0
   0  27 -16-0.47341 0.66953   0
   0  27  16-0.27728  0.7304   0
   0  27 -16-0.74392 0.74392   0
   0  27 -17 1.57995 0.91718   0
   0  27  17 4.00344 1.06446   0
   0  27 -17 2.49043 0.97743   0
   0 -27  17 1.81427 1.06446   0
   0  27 -18 0.00662 0.70216   0
   0  27  18-1.67592 0.69554   0
   0 -27  18 0.14573 0.94726   0
   0  27 -18 0.88764  0.8214   0
   0  27 -19 0.97618  0.8517   0
   0  27 -19 0.92377 0.96308   0
   0 -27  19-0.18344 0.91722   0
   0  27  19 1.42824 0.89756   0
   0  27 -19 1.13997 0.79274   0
   0  27  20 0.20079 0.91975   0
   0 -27 -20-0.01943 0.71896   0
   0 -27  20-0.70601 0.85498   0
   0  27 -20 0.71896  0.7643   0
   0  27 -20 0.02591 0.77726   0
   0  27 -20-0.64771  0.6801   0
   0  27 -21 3.23898 0.93457   0
   0 -27 -21-0.10242 0.69132   0
   0 -27  21 1.38265 0.86415   0
   0  27 -21 0.64011 0.78094   0
   0  27  21 0.35846 0.81935   0
   0  27 -21 1.52987 0.96657   0
   0  28   0 9.46299 1.35701   0
   0 -28   0  9.3475 1.40032   0
   0 -28   1-0.72879 0.52675   0
   0  28   1-0.15153 0.67828   0
   0  28  -1 0.33914 0.75043   0
   0 -28  -1-1.55138 0.62055   0
   0 -28  -2 2.22019 0.87222   0
   0  28  -2 1.06684 0.80013   0
   0 -28   2 1.85256 0.90105   0
   0  28   2 0.61992 0.78572   0
   0 -28  -3-0.51093 0.71962   0
   0  28  -3-0.89953 0.66205   0
   0  28   3-1.25215 0.60449   0
   0 -28   3 0.24467 0.83476   0
   0  28  -4 0.25846 0.72511   0
   0 -28   4-0.04308  0.8328   0
   0  28   4-0.98357 0.67486   0
   0 -28  -4 0.56717 0.85434   0
   0 -28   5 0.46525 0.67998   0
   0 -28  -5 -0.4223 0.68714   0
   0  28  -5 0.37936 0.72293   0
   0  28   5 0.42946 0.75872   0
   0  28   6 15.3112 1.79713   0
   0  28  -6 15.7106 1.74008   0
   0 -28  -6   19.64 1.81139   0
   0 -28   6 12.7439 1.68303   0
   0  28   7 1.84619 0.86629   0
   0 -28   7 0.04971 0.85919   0
   0 -28  -7 1.05091 0.71007   0
   0  28  -7-1.20003 0.60356   0
   0 -28  -8 22.5466 1.82294   0
   0  28  -8  21.303 2.04905   0
   0 -28   8 17.3038 2.10557   0
   0  28  -8  15.601 1.94306   0
   0  28   8 19.7062 2.04905   0
   0 -28  -9-0.09837 0.57617   0
   0  28  -9 -0.2389  0.7448   0
   0 -28   9 -1.1172 0.82912   0
   0  28  -9 0.73777 0.76588   0
   0  28   9 0.56914 0.91343   0
   0  28 -10  3.5195 1.05445   0
   0  28  10 4.58093 1.08937   0
   0  28 -10 2.73739 0.92177   0
   0 -28  10 3.13542 1.16618   0
   0 -28 -10 2.58376 0.83798   0
   0 -28 -11-0.62424 0.62424   0
   0  28  11-1.32478 0.65199   0
   0  28 -11-0.68666 0.67279   0
   0 -28  11 0.41616 0.96411   0
   0  28 -11-0.00694 0.80458   0
   0  28  12 0.68853 0.90886   0
   0 -28 -12  1.4941 0.71607   0
   0  28 -12 0.48885 0.77115   0
   0  28 -12 1.41837 0.87443   0
   0 -28  12 0.59902 1.02591   0
   0  28 -13 -0.0888 0.80607   0
   0  28  13-0.37571 0.75826   0
   0  28 -13 0.02049  0.8129   0
   0 -28 -13 -0.0888 0.60114   0
   0 -28  13 0.22543 0.92903   0
   0 -28 -14  6.9499 1.02962   0
   0  28 -14 5.68321  1.2396   0
   0  28  14  6.2522 1.21928   0
   0 -28  14 5.39193 1.35476   0
   0  28 -14 7.09893 1.21928   0
   0 -28  15-0.12084 0.91304   0
   0  28 -15 0.79891 0.83919   0
   0  28 -15-0.21483 0.76534   0
   0  28  15 0.31553 0.79891   0
   0  28  16-0.63845 0.73155   0
   0  28 -16-0.24607 0.70495   0
   0 -28  16 3.31194 1.12393   0
   0  28 -16 1.60277 0.91112   0
   0 -28  17-1.58041 0.82313   0
   0  28 -17-0.58607 0.72435   0
   0  28  17 0.00659  0.7902   0
   0  28 -17-0.17121 0.87581   0
   0  28 -18 0.89938 0.86679   0
   0  28 -18-0.18248 0.82769   0
   0  28  18  0.7169 0.89938   0
   0 -28  18 1.48593 1.06231   0
   0 -28  19-0.18053 0.75436   0
   0  28 -19-0.43198  0.7737   0
   0  28 -19 0.09671 0.88975   0
   0  28 -19 0.68988 0.84462   0
   0  28  19-1.23792 0.90265   0
   0 -28  20 5.01792 1.16043   0
   0  28 -20 5.22195  1.1158   0
   0  28 -20 3.37291 1.12218   0
   0  28 -20 3.40479 0.96915   0
   0  28  20 2.46752 1.02016   0
   0 -28 -20 3.91487 0.90539   0
   0 -29   0-1.13318 0.72949   0
   0  29   0 0.00708  0.7224   0
   0 -29   1-0.19824 0.76465   0
   0 -29  -1 0.27612 0.78589   0
   0  29   1-1.14697 0.62304   0
   0  29  -1-0.31152 0.69385   0
   0 -29   2 0.29707 0.83462   0
   0  29   2-1.72582 0.62243   0
   0 -29  -2 0.72145 0.76389   0
   0  29  -2 0.58706 0.79926   0
   0  29   3-1.44053 0.65671   0
   0 -29   3  0.7697  0.8968   0
   0  29  -3-0.05649  0.7132   0
   0 -29  -3 0.47312 0.77676   0
   0 -29  -4-0.70452 0.68339   0
   0 -29   4 0.20431 0.61998   0
   0  29  -4-0.64111 0.70452   0
   0  29   4-1.04269 0.75384   0
   0 -29   5 1.65778 0.96236   0
   0 -29  -5 0.93426 0.79377   0
   0  29   5 1.35573 0.92021   0
   0  29  -5 1.15202 0.82889   0
   0 -29  -6-0.74894 0.65094   0
   0  29  -6   0.049 0.72094   0
   0  29   6 0.10499 0.76993   0
   0 -29   6  -0.049 0.86792   0
   0  29   7 16.4282 1.88189   0
   0 -29  -7   15.78 1.77037   0
   0  29  -7 20.0526 1.93068   0
   0 -29   7 14.9715 1.94462   0
   0 -29  -8 0.74913 0.66589   0
   0  29  -8 0.23584 0.86011   0
   0  29  -8-0.13179  0.6867   0
   0  29   8-0.13179 0.70751   0
   0 -29   8 0.63121 0.90867   0
   0  29   9 19.2132 1.97306   0
   0  29  -9 13.5561 1.79369   0
   0 -29   9 13.3492 1.88337   0
   0  29  -9 16.7572 1.82128   0
   0 -29  -9 16.7848 1.68331   0
   0  29  10-0.15086  0.8366   0
   0 -29 -10-0.87774  0.5143   0
   0 -29  10-0.94632  0.6103   0
   0  29 -10-0.93946 0.78174   0
   0  29 -10 -1.0766  0.6103   0
   0  29 -11 3.73311 1.14446   0
   0 -29 -11 5.92665 0.98777   0
   0 -29  11 3.46743 1.02184   0
   0  29  11 5.40892 1.15808   0
   0  29 -11 3.75355 1.02865   0
   0  29 -12 0.25702 0.72371   0
   0 -29 -12 0.42611 0.65607   0
   0  29  12  -1.116 0.76429   0
   0 -29  12 -0.2976 0.67636   0
   0  29 -12-0.56815 0.78458   0
   0  29 -13 0.93965 0.88596   0
   0  29  13-0.52352 0.73159   0
   0 -29  13-0.48325  0.6846   0
   0 -29 -13-0.04027 0.60406   0
   0  29 -13-0.75172 0.70474   0
   0  29 -14-0.33284 0.73225   0
   0 -29  14-0.75888 0.61243   0
   0  29  14 0.34616 0.81214   0
   0  29 -14 0.61909 0.83211   0
   0  29 -15  0.7721 0.89088   0
   0  29  15-0.56752  0.7589   0
   0  29 -15 1.19444 0.81829   0
   0 -29  15 1.22084 0.85128   0
   0  29 -16-1.66083 0.75849   0
   0  29  16-0.03269  0.8108   0
   0  29 -16-1.72622 0.68656   0
   0 -29  16 -0.6081 0.56887   0
   0  29  17 0.83539 0.88719   0
   0 -29  17 0.77063 0.82244   0
   0  29 -17 0.84186 0.82244   0
   0  29 -17 1.19156 0.91957   0
   0  29  18 0.01923 0.83983   0
   0  29 -18 0.80777 0.97446   0
   0  29 -18-0.72443 0.68597   0
   0 -29  18 -0.9424 0.64109   0
   0  30   0 22.5113 2.23029   0
   0 -30   0 23.5883 2.29977   0
   0  30  -1-0.40285 0.72235   0
   0  30   1-0.45147 0.70846   0
   0 -30   1-0.11113 0.79876   0
   0 -30  -1-0.79876 0.74319   0
   0 -30  -2 5.78714 1.20045   0
   0  30  -2 4.11484 1.06861   0
   0  30   2 6.21042 1.15882   0
   0 -30   2 4.79486 1.16575   0
   0  30   3-2.22385  0.5473   0
   0  30  -3 -0.5958 0.68586   0
   0 -30   3-0.80364 0.51959   0
   0 -30  -3-0.56116 0.76207   0
   0 -30  -4 0.84331 0.78801   0
   0 -30   4  0.6705 0.82949   0
   0  30  -4-0.14516 0.73272   0
   0  30   4-0.38018 0.71889   0
   0  30   5-0.21367 0.73062   0
   0 -30   5-0.71683   0.834   0
   0  30  -5  1.3027 0.79265   0
   0 -30  -5  -0.834 0.67548   0
   0 -30  -6 9.15583 1.29816   0
   0 -30   6 10.8386 1.58664   0
   0  30   6 6.51142 1.30503   0
   0  30  -6 10.5845 1.42867   0
   0  30  -7 1.06027 0.81402   0
   0 -30   7 0.43095 0.73193   0
   0  30   7  0.8619 0.76613   0
   0 -30  -7 -0.6088 0.73877   0
   0 -30  -8 13.7529 1.57273   0
   0  30  -8 12.7929 1.73613   0
   0  30  -8 16.4762 1.77017   0
   0  30   8 13.4601  1.7089   0
   0 -30   8 15.0941 1.89272   0
   0 -30  -9-0.35217 0.60952   0
   0  30  -9-0.01354 0.71788   0
   0  30   9 0.70433 0.83978   0
   0  30  -9 1.51025 0.96168   0
   0 -30   9 1.65247 1.02263   0
   0  30 -10  4.0262 1.03685   0
   0 -30 -10  4.0464 0.89546   0
   0 -30  10 3.85788  1.2321   0
   0  30  10 3.41352 1.06378   0
   0  30 -10 4.28205 1.11091   0
   0  30 -11 1.01682 0.82283   0
   0 -30 -11 0.92317 0.63552   0
   0  30 -11-0.32779 0.80276   0
   0 -30  11 0.56862 0.94324   0
   0  30  11-0.29434 0.84958   0
   0  30 -12  0.0465 0.79718   0
   0  30  12 0.86361 0.84368   0
   0  30 -12-0.22587 0.81711   0
   0 -30 -12-0.65103 0.53145   0
   0 -30  12 0.09965 0.91676   0
   0  30 -13-0.34286 0.69892   0
   0  30 -13 0.33627 0.86376   0
   0 -30  13 1.28574 1.03519   0
   0 -30 -13 0.12528 0.81101   0
   0  30  13 0.87035 0.81101   0
   0  30 -14 0.41862 0.83724   0
   0 -30  14 0.75875 1.02693   0
   0  30  14 2.55752 0.96806   0
   0  30 -14 1.64178 0.98115   0
   0  30 -15 0.29185 0.79125   0
   0 -30  15 0.92744 1.04419   0
   0  30  15 0.34374 0.84313   0
   0  30 -15 0.97933 1.02473   0
   0  30 -16-1.88976 0.77776   0
   0  30 -16-0.93203  0.6942   0
   0 -30  16-0.61064 0.91917   0
   0  30  16 -1.2277 0.82276   0
   0  31   0-1.11087 0.71559   0
   0 -31   0-0.39528 0.77693   0
   0  31   1-1.00833 0.71537   0
   0  31  -1-0.55867 0.67449   0
   0 -31   1-0.53823 0.77668   0
   0 -31  -1 0.32702 0.87206   0
   0 -31  -2  -1.443 0.80999   0
   0  31   2-0.63982 0.73511   0
   0  31  -2 0.46966 0.76915   0
   0 -31   2 0.59898 0.86444   0
   0  31  -3 0.11553 0.76115   0
   0 -31  -3 -0.3398 0.71358   0
   0 -31   3 0.39417 0.83591   0
   0  31   3 0.86989 0.79513   0
   0 -31   4-0.61031 0.81375   0
   0  31  -4 0.04069 0.71881   0
   0  31   4-0.64421 0.77984   0
   0 -31  -4-1.48509 0.69168   0
   0 -31   5-0.23668 0.90615   0
   0  31   5 0.87234   0.825   0
   0 -31  -5 -0.3584 0.66271   0
   0  31  -5-1.10226 0.66271   0
   0  31  -6-0.60654 0.71437   0
   0  31   6-0.48524 0.74133   0
   0 -31   6 -0.0337 0.65372   0
   0 -31  -6-0.51219 0.65372   0
   0  31  -7 3.41668 1.00688   0
   0 -31  -7 5.11494 1.01359   0
   0 -31   7 4.81959 1.26195   0
   0  31   7 3.18174  1.0203   0
   0  31  -8-0.04677 0.74169   0
   0 -31  -8-0.38755 0.68823   0
   0  31  -8 1.34974 0.90873   0
   0  31   8-0.62141 0.69491   0
   0 -31   8-0.68823 0.88201   0
   0 -31   9 23.3927 2.47953   0
   0  31  -9 22.2094 2.28675   0
   0  31  -9 24.6225 2.42635   0
   0 -31  -9 25.3404 2.12721   0
   0  31   9 25.0546 2.40641   0
   0  31  10 0.12558 0.77333   0
   0  31 -10-0.21812 0.84604   0
   0 -31 -10-0.98484  0.6147   0
   0  31 -10 0.37675  0.7535   0
   0 -31  10-0.72707 0.87248   0
   0 -31 -11 3.33021 0.89988   0
   0  31 -11  2.0625 0.98527   0
   0  31  11 4.32862 1.11664   0
   0  31 -11 4.73586  1.1035   0
   0 -31  11 3.50099 1.04439   0
   0  31 -12-1.56576 0.76331   0
   0 -31 -12-0.16962 0.63935   0
   0  31  12  0.1631  0.8416   0
   0  31 -12-0.11091 0.73069   0
   0 -31  12 2.06159 0.91989   0
   0 -31  13 3.24475 1.21111   0
   0  31  13 4.59835 1.17225   0
   0  31 -13 4.66311 1.08806   0
   0  31 -13 3.79526 1.12692   0
   0  31 -14-0.22492 0.84827   0
   0  31 -14-0.30203 0.68761   0
   0  31  14-1.06676 0.84827   0
   0 -31  14-1.33024 0.92538   0
   0  31 -15-0.42064 0.92414   0
   0 -32   0 7.42624 1.35691   0
   0  32   0 7.35271 1.31012   0
   0  32   1-0.90879 0.74173   0
   0 -32  -1-0.60808 0.78182   0
   0 -32   1 0.57467 0.90879   0
   0  32  -1-0.89542 0.65486   0
   0 -32  -2 8.41864 1.35526   0
   0  32  -2 8.56551 1.37529   0
   0  32   2 9.19975 1.44205   0
   0 -32   2 8.14491 1.37529   0
   0 -32  -3-0.61994 0.71327   0
   0 -32   3 0.18665 0.84659   0
   0  32  -3-0.77993  0.6666   0
   0  32   3-0.05333 0.79992   0
   0 -32  -4   1.204  0.8581   0
   0  32  -4 0.41242 0.76497   0
   0  32   4 0.02661 0.80488   0
   0 -32   4 0.15299 0.91131   0
   0 -32   5-0.30516 0.61032   0
   0  32  -5-0.07297 0.77617   0
   0  32   5 0.92211 0.87568   0
   0 -32  -5 0.26536 0.71646   0
   0 -32   6 3.26635 1.15049   0
   0  32  -6 0.69426 0.82651   0
   0  32   6 1.13727 0.89263   0
   0 -32  -6 0.06612 0.73394   0
   0 -32   7-1.03407 0.81013   0
   0 -32  -7 0.18442 0.67182   0
   0  32   7-0.49398 0.75085   0
   0  32  -7 0.25028  0.7772   0
   0 -32   8 1.72453 1.03603   0
   0  32  -8-0.31474 0.85899   0
   0 -32  -8 0.15082 0.71473   0
   0  32   8 0.67539 0.89177   0
   0  32  -8 1.25897  0.8262   0
   0  32  -9-0.11091 0.76335   0
   0  32  -9-0.91341 0.82859   0
   0 -32   9-0.71768 0.61329   0
   0  32   9 0.42408 0.84817   0
   0 -32  -9-0.20226 0.66549   0
   0  32  10-0.46715 0.79156   0
   0  32 -10-0.50608 0.84996   0
   0 -32 -10 0.35685 0.73317   0
   0 -32  10  1.0446 0.99918   0
   0  32 -10-0.14274 0.81103   0
   0  32  11-1.43164 0.71582   0
   0 -32  11 0.50301 0.97377   0
   0  32 -11 0.67068 0.94798   0
   0 -32 -11-0.19991 0.65778   0
   0  32 -11-0.76096 0.82545   0
   0  32 -12 0.65986 0.85846   0
   0  32  12 0.70471 0.85205   0
   0  32 -12 0.92252 0.92252   0
   0 -32  12-0.24344 1.00581   0
   0  33   0   0.354 0.81289   0
   0 -33   0 1.45534 0.85878   0
   0  33  -1 0.95683 0.81265   0
   0 -33   1 2.54937 1.02892   0
   0 -33  -1 0.51119  0.8913   0
   0  33   1 0.60949  0.8061   0
   0  33   2-0.13096 0.77265   0
   0  33  -2 0.64169 0.81193   0
   0 -33   2 -0.7661 0.81848   0
   0 -33  -2-0.66788 0.77919   0
   0  33   3-0.26153 0.78458   0
   0 -33   3 -1.5234 0.86958   0
   0 -33  -3 1.07226 0.84343   0
   0  33  -3-0.48383 0.74535   0
   0  33   4 1.10268 0.87432   0
   0  33  -4 0.09787  0.7373   0
   0 -33  -4 0.25446 0.80907   0
   0 -33   4 0.92651 0.92651   0
   0  33   5 4.09325 1.08676   0
   0 -33  -5 2.89586 1.04772   0
   0 -33   5 1.09978 0.95661   0
   0  33  -5 0.63123 0.81344   0
   0 -33   6-0.12973 0.94706   0
   0  33   6-0.33082   0.733   0
   0  33  -6-0.76543 0.64867   0
   0 -33  -6 -0.0973 0.70056   0
   0  33   7 1.97745 0.96288   0
   0 -33   7 0.37481 1.01457   0
   0 -33  -7 2.11962 0.83363   0
   0  33  -7 1.89344 0.89825   0
   0  33  -7 0.02585 0.84009   0
   0  33  -8-1.36408 0.77212   0
   0  33  -8 0.31528 0.97802   0
   0  33   8-0.11582 0.94585   0
   0 -33   8-1.93031 0.85577   0
   0 -33  -8 0.07078 0.67561   0
   0 -33   9-0.35217 0.94126   0
   0  33  -9-0.69794 0.76837   0
   0 -33  -9 0.11526 0.64671   0
   0  33   9 -0.6147 0.78758   0
   0  33  -9-1.34465 0.76197   0
   0 -34   0 69.5702 4.78974   0
   0  34   0 66.7413  4.7576   0
   0 -34   1-0.50133 0.84841   0
   0  34   1 0.73272 0.86126   0
   0  34  -1 1.01552 0.84198   0
   0 -34  -1 0.80984 0.84198   0
   0 -34  -2 23.4203 2.31185   0
   0  34   2 20.7424  2.2669   0
   0 -34   2 25.6551 2.47882   0
   0  34  -2 20.0746 2.20268   0
   0 -34   3 -1.0645 0.78875   0
   0  34   3 1.10938 0.92983   0
   0 -34  -3-0.72463 0.75028   0
   0  34  -3 0.41682 0.78234   0
   0 -34   4-1.42716 0.82558   0
   0 -34  -4  0.0768 0.76158   0
   0  34  -4-0.91517 0.67198   0
   0  34   4  -0.128 0.83838   0
   0 -34   5 0.68941 0.95113   0
   0  34   5-0.08298 0.82985   0
   0  34  -5-1.25754 0.74686   0
   0 -34  -5 0.30002 0.84262   0
   1   0  -2-0.07913 0.05935   0
  -1   0   2-0.05935 0.06924   0
   1   0   2 0.00989 0.02967   0
   1   0  -2 0.13847 0.07913   0
   1   0  -2 0.06924 0.07913   0
   1   0   2 0.02967 0.03956   0
   1   0   3 0.01975 0.06911   0
   1   0  -3 0.11847 0.14809   0
  -1   0  -3-0.06911 0.06911   0
  -1   0  -3-0.00987 0.05924   0
   1   0   3-0.00987 0.06911   0
   1   0   3 0.09873 0.06911   0
  -1   0   3 0.06911 0.11847   0
   1   0  -3 0.25669 0.12835   0
   1   0   3 0.08885 0.07898   0
   1   0  -3  0.1086 0.11847   0
  -1   0  -3-0.01975 0.06911   0
  -1   0   3-0.07898 0.09873   0
   1   0   3 0.06911 0.07898   0
   1   0  -3 0.14809  0.1086   0
  -1   0   3 0.01975 0.11847   0
  -1   0   3 0.00987 0.08885   0
  -1   0  -3 0.00987 0.06911   0
  -1   0   4-0.03939 0.17724   0
   1   0   4-0.16739 0.12801   0
  -1   0  -4 0.04923 0.09847   0
  -1   0  -4 0.15755  0.1477   0
  -1   0  -4 0.13786 0.11816   0
  -1   0  -4 0.03939 0.11816   0
   1   0   4 0.02954 0.10831   0
   1   0   4 0.19694 0.12801   0
   1   0  -4 0.10831 0.18709   0
   1   0  -4-0.03939 0.17724   0
  -1   0  -4-0.13786 0.08862   0
  -1   0   4 0.06893 0.16739   0
   1   0   4-0.03939 0.09847   0
   1   0  -4-0.23632 0.12801   0
   1   0  -4 0.05908 0.19694   0
  -1   0   4-0.12801 0.13786   0
   1   0   4-0.07877 0.11816   0
  -1   0   4-0.05908 0.15755   0
  -1   0   5 0.21588  0.2355   0
   1   0  -5 2.66901 0.41213   0
  -1   0   5 0.01963 0.24531   0
   1   0   5 1.90363 0.27475   0
   1   0  -5 2.06063 0.33363   0
   1   0  -5 1.68776 0.34344   0
   1   0   5 1.08919 0.20606   0
  -1   0   5 1.28544 0.30419   0
   1   0  -5 0.26494 0.21588   0
  -1   0  -5 1.86438 0.25513   0
  -1   0  -5 1.90363 0.25513   0
  -1   0  -5 1.68776 0.27475   0
  -1   0   6 1.10394 0.37124   0
   1   0  -6 1.84642 0.40055   0
  -1   0   6  0.8304 0.39078   0
  -1   0  -6 2.17858 0.34193   0
   1   0  -6 1.44587 0.38101   0
   1   0  -6 3.05783 0.50801   0
  -1   0  -6 2.22743 0.37124   0
  -1   0   6 2.31535 0.41031   0
   1   0   6 2.04181  0.3517   0
   1   0  -6  1.4068 0.41031   0
   1   0   6 1.90504 0.33216   0
  -1   0  -6  2.8429  0.3517   0
   1   0   6 1.93434 0.33216   0
  -1   0  -6 2.24696 0.29308   0
   1   0   6 2.29581 0.39078   0
  -1   0   6 0.66432  0.3517   0
  -1   0  -6 1.84642 0.31262   0
  -1   0  -7 22.1381 1.41824   0
  -1   0  -7 22.4004 1.37938   0
   1   0  -7 20.5159 1.46681   0
  -1   0  -7 20.4576 1.40853   0
   1   0   7 21.9633 1.48624   0
   1   0   7 18.5245 1.43767   0
   1   0  -7  20.953 1.48624   0
  -1   0   7 22.8473 1.51538   0
  -1   0  -7 21.6233 1.41824   0
  -1   0   7 22.1284 1.53481   0
   1   0  -7 22.9735 1.48624   0
  -1   0  -7 20.7588 1.44738   0
  -1   0   7 21.8856 1.52509   0
   1   0   7 22.5947 1.44738   0
  -1   0   7  22.653 1.48624   0
   1   0   7 19.9234 1.43767   0
   1   0  -7 17.9709 1.50567   0
   1   0   8 26.9428 1.76469   0
   1   0   8  27.531 1.77433   0
   1   0   8 26.4317 1.77433   0
   1   0   8 27.4346 1.76469   0
  -1   0   8 27.0971  1.8129   0
   1   0  -8 24.3295 1.78397   0
  -1   0  -8 25.2553 1.70683   0
   1   0  -8 23.7124 1.78397   0
  -1   0  -8 25.6796 1.71647   0
  -1   0   8  26.586 1.79362   0
  -1   0  -8 25.8821 1.73576   0
   1   0  -8 27.3864 1.78397   0
  -1   0  -8 25.0142 1.75504   0
  -1   0  -8 27.2996  1.6779   0
  -1   0   8 25.6988  1.8129   0
   1   0  -8 28.0132 1.79362   0
  -1   0   8 25.4771 1.82254   0
   1   0  -9 96.0699 5.87227   0
   1   0   9 97.7628 5.87227   0
  -1   0   9 90.4559  5.8914   0
  -1   0  -9 97.7245 5.76707   0
   1   0  -9 96.2517 5.92009   0
   1   0  -9 102.009 5.88183   0
   1   0   9 107.432 5.87227   0
  -1   0   9 102.851  5.8914   0
  -1   0  -9 90.3029 5.80532   0
  -1   0   9 97.8967 5.92009   0
   1   0  -9 96.8064 5.88183   0
  -1   0   9 90.8959 5.88183   0
   1   0   9 100.775 5.88183   0
  -1   0  -9 94.7788 5.82445   0
   1   0  -9 103.721 5.83401   0
  -1   0  -9 89.7004 5.84358   0
  -1   0  -9 98.7383 5.81489   0
   1   0   9 86.5825 5.82445   0
  -1   0  10 198.249 11.6283   0
   1   0 -10 193.151 11.5998   0
  -1   0 -10 199.036 11.5335   0
   1   0 -10 190.421 11.5809   0
   1   0 -10 197.889 11.6472   0
  -1   0  10 204.637 11.6567   0
   1   0  10 200.268 11.6093   0
  -1   0 -10 185.162 11.5335   0
   1   0 -10 207.935 11.5525   0
  -1   0 -10 189.113 11.5335   0
   1   0  10  194.44 11.5714   0
   1   0  10 187.502 11.5904   0
   1   0  10 195.122 11.5714   0
  -1   0  10 190.488 11.5998   0
   1   0 -10 197.084 11.5904   0
  -1   0  10 186.555 11.6283   0
  -1   0  11 89.3419 5.71405   0
   1   0  11 92.4569 5.57331   0
  -1   0  11 92.4382  5.5827   0
  -1   0 -11 91.3216 5.43257   0
   1   0 -11 86.2268  5.5827   0
  -1   0 -11 86.1236 5.49825   0
   1   0 -11 97.4579 5.56393   0
   1   0 -11 85.1947  5.5264   0
   1   0  11 88.7508 5.55455   0
   1   0 -11 84.0313 5.53578   0
  -1   0 -11 88.6007 5.48887   0
  -1   0 -11 94.8683 5.48887   0
   1   0  11 93.4984 5.54516   0
   1   0 -11 100.714 5.50763   0
  -1   0  11 83.1493 5.57331   0
   1   0  11 89.2574  5.5264   0
   1   0 -12 13.7274 1.33654   0
   1   0  12 16.1313 1.39223   0
  -1   0 -12 14.0244 1.06738   0
  -1   0  12 16.2798 1.29941   0
   1   0 -12 13.5417 1.22516   0
   1   0  12 12.3908 1.24372   0
   1   0 -12 13.7367 1.27157   0
  -1   0 -12 13.2633 1.16947   0
   1   0 -12 16.0478 1.29941   0
  -1   0 -12 14.3678 1.14163   0
  -1   0  12 16.0385 1.29941   0
  -1   0 -12 13.4768 1.12306   0
   1   0 -12  15.101 1.13235   0
   1   0  12 14.5163 1.22516   0
  -1   0 -13 65.2918 4.05493   0
   1   0  13 66.9615 4.12833   0
   1   0 -13 71.2549  4.1375   0
  -1   0 -13 64.6771 4.09163   0
   1   0  13 58.3837 4.12833   0
   1   0 -13 68.9339 4.07328   0
   1   0 -13 64.8514 4.14668   0
  -1   0 -13 65.3835 4.07328   0
  -1   0  13 58.7415  4.1742   0
   1   0 -13 63.8056 4.18337   0
   1   0 -13 66.4752 4.12833   0
  -1   0 -13 66.2551 4.00906   0
  -1   0 -14 52.6346 3.59716   0
   1   0 -14 54.0843 3.71496   0
  -1   0 -14 58.3157 3.53374   0
   1   0  14 56.6939  3.7059   0
  -1   0 -14 61.7045 3.60623   0
   1   0 -14 56.6667 3.67871   0
  -1   0  14 55.8965 3.74214   0
   1   0 -14  58.352 3.59716   0
   1   0 -14 56.2227 3.64247   0
   1   0 -14 56.5579 3.66059   0
   1   0  15 8.73686 1.09099   0
  -1   0  15 8.95148 1.12676   0
  -1   0 -15 10.3912  0.9032   0
  -1   0 -15 10.8115 1.02839   0
  -1   0 -15 11.2765 0.93897   0
   1   0 -15 9.17505 1.09099   0
  -1   0 -15 9.18399 1.01051   0
   1   0 -15 10.3644 1.09099   0
   1   0 -15 10.6148 1.17147   0
   1   0 -15 11.6611 1.10888   0
   1   0 -16 10.2926  1.1642   0
   1   0 -16 10.6542 1.14656   0
  -1   0 -16 10.6366 0.93489   0
   1   0 -16 12.5769 1.35823   0
  -1   0 -16 13.2648 1.12892   0
   1   0  16 8.71386  1.1201   0
  -1   0 -16 10.6277 1.02309   0
  -1   0  16 11.2892  1.2965   0
  -1   0 -16 10.0192 1.08482   0
   1   0 -17  9.5275 1.13878   0
  -1   0 -17 11.8051 1.05185   0
  -1   0 -17 10.5011 1.05185   0
   1   0 -17 9.22324 1.07793   0
  -1   0  17 9.92738 1.25179   0
   1   0  17 10.5446 1.18224   0
  -1   0 -17  8.9016 1.03446   0
  -1   0 -18 1.07038 0.53947   0
  -1   0 -18 0.83061 0.44528   0
   1   0  18 0.76211 0.56516   0
  -1   0  18 1.13888 0.63366   0
   1   0 -18  1.6441 0.56516   0
  -1   0 -18 0.90768 0.48809   0
   1   0 -18 0.73642 0.64223   0
  -1   0 -19  2.7146 0.62385   0
   1   0  19 2.00645 0.70816   0
  -1   0 -19  1.7451 0.57327   0
  -1   0 -19  3.1024 0.60699   0
   1   0 -19 2.00645 0.71659   0
   1   0 -19 2.44483 0.64914   0
  -1   0  19 2.31837 0.75031   0
   1   0 -20 3.14416 0.73834   0
   1   0  20 3.16904 0.82959   0
  -1   0  20 4.38854 0.91255   0
  -1   0 -20 5.35087 0.77152   0
  -1   0 -20 5.32598 0.86278   0
   1   0 -20 4.99415 0.85448   0
  -1   0 -20 5.06881 0.78811   0
   1   0  21 0.38356 0.61206   0
  -1   0 -21 1.77906 0.57942   0
  -1   0  21 2.43193 0.79976   0
   1   0 -21 1.10171 0.59574   0
  -1   0 -21 1.13436 0.53046   0
   1   0 -21  3.0848 0.70999   0
   1   0  22 6.54848 1.07536   0
   1   0 -22 7.96892 1.05129   0
   1   0 -22 6.33983 0.94696   0
  -1   0  22 8.98811 1.25994   0
  -1   0 -22 7.79237 1.01919   0
  -1   0 -22 8.33005 0.96301   0
  -1   0  23 8.37822 1.26226   0
   1   0  23 7.57353 1.19125   0
  -1   0 -23 8.56756 1.11236   0
   1   0 -23  9.5537 1.15181   0
   1   0 -23 7.40786 1.06503   0
  -1   0 -23 8.30722 0.98614   0
   1   0 -24 1.10096 0.64352   0
   1   0  24-0.03101 0.65127   0
  -1   0 -24 0.65127 0.53497   0
  -1   0 -24 0.63576   0.597   0
   1   0 -24-0.69779 0.62801   0
  -1   0 -25 11.1372 1.34072   0
   1   0 -25  14.489  1.5464   0
   1   0 -25 12.9273 1.35596   0
  -1   0 -25 15.4564  1.3712   0
  -1   0 -26 0.84557  0.5687   0
   1   0 -26 0.01497 0.59115   0
  -1   0 -26  0.7857  0.5687   0
   1   0 -26 0.46394  0.6136   0
  -1   0 -27 1.78535 0.64655   0
   1   0 -27-0.13225 0.58042   0
   1   0 -27 1.63841 0.69063   0
  -1   0 -27 1.86617 0.58777   0
  -1   0 -28 1.38438 0.57683   0
   1   0 -28 0.56241 0.52635   0
   1   0 -28 1.52138 0.65614   0
  -1   0 -28 1.30507 0.57683   0
   1   0 -29 2.17187 0.75697   0
  -1   0 -29 0.97628 0.57303   0
   1   0 -29 1.28756 0.65085   0
  -1   0 -30 1.32554 0.56908   0
   1   0 -30 0.73564 0.63154   0
   1   0 -30 0.61072 0.68012   0
   1   0 -31  0.4697 0.59903   0
  -1   0 -31  0.6603 0.52415   0
   1   0 -31  0.6671 0.63988   0
   1   0 -32 0.16023 0.58084   0
  -1   0 -32 0.12017 0.48069   0
   1   0 -33 0.98214 0.61548   0
   1   0 -34-0.15411 0.55223   0
  -1   1  -2 0.00989 0.04944   0
   1   1   2-0.05932 0.03955   0
   1   1   2 0.04944 0.04944   0
  -1   1  -2-0.03955 0.03955   0
   1  -1  -2 0.00989 0.08899   0
   1  -1  -2-0.02966 0.06921   0
  -1  -1   2-0.02966 0.06921   0
   1   1  -2 0.25707 0.10876   0
   1  -1   2 0.03955 0.05932   0
   1   1  -2-0.02966 0.05932   0
  -1   1   2 0.01977 0.05932   0
  -1  -1  -2-0.02966 0.04944   0
   1  -1   2-0.03955 0.05932   0
   1  -1   2 0.03955 0.04944   0
   1   1  -2-0.02966 0.09887   0
   1  -1  -3-0.23686 0.11843   0
  -1   1  -3-0.08882 0.08882   0
  -1  -1   3 0.01974 0.11843   0
   1   1   3-0.03948 0.08882   0
  -1   1  -3 0.02961 0.09869   0
  -1  -1   3 0.17764  0.1283   0
   1  -1  -3 0.10856 0.11843   0
  -1   1  -3 0.11843 0.11843   0
   1  -1  -3 0.06908 0.11843   0
  -1   1  -3 0.01974 0.06908   0
  -1  -1   3-0.19738 0.11843   0
   1   1   3-0.03948 0.06908   0
   1   1   3-0.00987 0.07895   0
  -1   1  -3-0.06908 0.08882   0
  -1   1   3 0.10856  0.1283   0
  -1  -1  -3 0.04935 0.07895   0
   1  -1   3-0.10856 0.07895   0
   1   1  -3 0.08882 0.13817   0
  -1  -1  -3    0.00 0.05921   0
   1  -1   3-0.21712 0.07895   0
   1  -1   3 0.06908 0.08882   0
   1   1  -3 0.08882 0.14804   0
   1   1  -3-0.02961 0.07895   0
   1  -1   3-0.00987 0.08882   0
   1   1  -3-0.06908 0.14804   0
  -1   1   3 0.00987 0.11843   0
  -1   1   3 0.00987 0.09869   0
   1   1  -3 0.04935 0.09869   0
  -1   1   3-0.09869 0.11843   0
   1   1   4 0.03937 0.11812   0
   1  -1  -4 0.11812 0.15749   0
  -1  -1   4-0.16733 0.15749   0
   1  -1  -4 0.90556 0.22639   0
   1  -1  -4 0.11812 0.16733   0
  -1   1  -4 -0.1378  0.1378   0
  -1  -1   4 0.01969 0.19686   0
   1   1   4-0.03937 0.10827   0
  -1   1  -4    0.00 0.10827   0
  -1   1  -4 0.17717 0.14765   0
  -1   1  -4 0.03937 0.11812   0
   1   1   4-0.11812 0.12796   0
  -1   1  -4 0.07874 0.16733   0
  -1  -1   4 0.02953 0.17717   0
   1  -1   4-0.03937 0.12796   0
   1   1  -4 0.17717 0.19686   0
   1  -1   4 0.19686 0.14765   0
  -1   1   4-0.09843 0.15749   0
   1  -1   4 -0.1378 0.14765   0
  -1  -1  -4-0.14765 0.09843   0
  -1  -1  -4 0.01969 0.07874   0
   1   1  -4 0.82681 0.24608   0
  -1   1   4 0.25592 0.18702   0
   1   1  -4 0.59058 0.23623   0
  -1  -1  -4 0.03937 0.12796   0
   1  -1   4-0.07874 0.12796   0
  -1   1   4-0.16733 0.12796   0
  -1   1   4-0.05906 0.16733   0
  -1  -1  -4-0.01969 0.10827   0
   1   1  -4  0.1378 0.14765   0
   1   1  -4 0.03937 0.14765   0
   1  -1   4 0.04922  0.1378   0
   1   1   5-0.04904 0.14713   0
  -1   1  -5 0.19617 0.25503   0
   1  -1  -5 0.04904 0.28445   0
  -1  -1   5 0.05885 0.21579   0
  -1   1  -5 0.19617 0.17656   0
   1  -1  -5 0.54929 0.25503   0
  -1  -1   5-0.14713  0.2256   0
  -1   1  -5 0.69642 0.23541   0
  -1  -1   5 0.47082 0.25503   0
   1  -1  -5 0.36292 0.21579   0
   1  -1  -5 0.41197 0.28445   0
  -1  -1   5-0.28445 0.24522   0
  -1   1  -5 0.48063 0.20598   0
   1   1   5 0.41197 0.20598   0
  -1   1  -5 0.09809 0.14713   0
   1   1   5-0.18637 0.15694   0
  -1  -1  -5 0.50024 0.20598   0
   1  -1   5 0.17656 0.18637   0
  -1   1   5 0.30407 0.21579   0
   1   1  -5 0.33349 0.20598   0
  -1  -1  -5 0.36292 0.18637   0
   1  -1   5 0.24522 0.19617   0
   1  -1   5 0.12751 0.20598   0
   1  -1   5-0.19617 0.18637   0
  -1   1   5 0.40216 0.26483   0
   1   1  -5 0.08828 0.18637   0
   1   1  -5 0.51986 0.25503   0
  -1  -1  -5  0.1079 0.15694   0
  -1   1   5 0.01962 0.21579   0
   1   1  -5 0.68661 0.31388   0
  -1   1   5-0.28445 0.15694   0
   1  -1   5-0.14713 0.18637   0
  -1  -1  -5 0.02943  0.1079   0
   1   1  -5  0.1079 0.26483   0
   1  -1  -6  29.228 1.88473   0
   1   1   6 30.9857 1.85543   0
  -1   1  -6 28.8862 1.84567   0
  -1  -1   6 21.2496 1.87496   0
  -1  -1   6 28.5248 1.88473   0
   1   1   6 27.5483 1.84567   0
   1   1   6 25.8491 1.84567   0
  -1   1  -6 32.1966 1.82614   0
  -1   1  -6 28.6127 1.81637   0
   1  -1  -6 28.6518 1.87496   0
  -1   1  -6 30.0482 1.85543   0
   1  -1  -6 28.5053 1.89449   0
   1   1   6 29.4623 1.84567   0
   1  -1  -6 32.3041 1.91403   0
  -1   1  -6 28.9448 1.87496   0
   1   1  -6 29.6283 1.93356   0
  -1  -1  -6 29.7943 1.84567   0
   1  -1   6  26.562 1.87496   0
   1   1  -6 28.0561 1.87496   0
  -1  -1  -6 31.5717 1.77731   0
   1  -1   6 30.7709 1.85543   0
   1  -1   6 26.7378 1.85543   0
   1   1  -6 29.9115 1.91403   0
   1  -1   6 28.9936 1.84567   0
  -1  -1  -6 30.9955 1.82614   0
   1  -1   6 29.1401 1.82614   0
   1   1  -6 30.7221  1.8652   0
   1   1  -6 31.7084 1.92379   0
  -1  -1  -6 27.6264 1.82614   0
  -1   1   6 24.2183 1.85543   0
  -1   1   6 30.3412 1.91403   0
  -1   1  -7 1.53406 0.35924   0
   1   1   7 1.82534 0.36895   0
   1   1   7 1.24278 0.34953   0
  -1   1  -7 1.62144 0.33982   0
   1   1   7 1.98068 0.38837   0
  -1   1  -7 1.13598 0.33011   0
   1  -1  -7 2.07778  0.4175   0
   1  -1  -7  1.6797 0.44662   0
  -1  -1   7 1.50493 0.45633   0
  -1  -1   7 1.51464 0.40779   0
  -1  -1   7 1.10685 0.42721   0
  -1   1  -7 1.62144 0.43691   0
   1  -1  -7 1.38842  0.4175   0
  -1   1  -7 1.22336 0.37866   0
   1  -1  -7 1.43697 0.44662   0
  -1  -1   7 2.01952 0.51459   0
   1   1   7 1.42726 0.44662   0
   1  -1   7 1.29133 0.34953   0
  -1   1   7 1.61173 0.40779   0
  -1   1   7 1.68941 0.48546   0
  -1  -1  -7 1.25249 0.33982   0
  -1   1   7 1.66999 0.43691   0
  -1  -1  -7 1.82534 0.39808   0
  -1   1   7 1.82534 0.44662   0
   1   1  -7 1.82534 0.42721   0
  -1  -1  -7 1.99039 0.33011   0
  -1  -1  -7 1.77679 0.28157   0
   1  -1   7 2.36905 0.49517   0
   1  -1   7 1.40784 0.33982   0
   1   1  -7 1.43697 0.38837   0
   1  -1   7 1.91272 0.33011   0
   1   1  -7 1.87388 0.46604   0
   1   1  -7 2.03894 0.47575   0
   1   1  -7 1.88359 0.40779   0
   1  -1   7 1.44668 0.37866   0
  -1   1  -8 8.68421 0.91565   0
  -1  -1   8 10.9396 0.93493   0
  -1   1  -8 9.08903 0.80963   0
  -1   1  -8 9.09867  0.8289   0
  -1   1  -8 9.79263 0.83854   0
   1   1   8 8.49145 0.89637   0
  -1  -1   8 7.91314 0.93493   0
   1   1   8 10.7179 0.85782   0
  -1  -1   8 11.9131 1.01203   0
   1  -1  -8 8.89626 0.93493   0
   1  -1  -8  11.248 0.91565   0
   1   1   8 9.21433 0.81927   0
   1  -1  -8 10.7276  0.8771   0
   1   1   8  10.477 0.86746   0
  -1   1  -8 9.19505 0.79035   0
  -1  -1   8 10.3806 1.02167   0
   1  -1  -8 8.80951 0.88673   0
   1  -1   8 11.8938  1.0024   0
   1   1  -8 11.3637 0.92529   0
  -1   1   8 10.7661  0.9542   0
  -1   1   8 8.42398 0.88673   0
  -1  -1  -8 9.16614 0.80963   0
   1  -1   8 10.3131 0.81927   0
  -1   1   8 10.9492 0.92529   0
  -1  -1  -8 9.95649 0.72288   0
   1   1  -8 8.61674 0.86746   0
  -1   1   8 12.6745 1.06023   0
   1  -1   8 10.6312  0.8771   0
   1   1  -8 9.74444 0.86746   0
   1  -1   8 9.49384 0.81927   0
   1  -1   8 9.02156 0.89637   0
   1   1  -8 11.7781 0.97348   0
  -1  -1  -8 10.8914  0.8289   0
  -1  -1  -8 8.52036 0.76143   0
   1   1  -8 9.13722 0.94456   0
  -1   1  -9 12.2169 1.08021   0
   1   1   9 14.1956 1.11844   0
  -1   1  -9 12.6661 1.00373   0
  -1  -1   9  14.014 1.18536   0
  -1   1  -9 13.3735 1.00373   0
  -1   1  -9 11.3565 1.03241   0
   1   1   9 14.9222 1.09933   0
  -1  -1   9 14.1956 1.11844   0
   1  -1  -9 15.8876 1.13756   0
   1  -1  -9 12.2647 1.09933   0
  -1  -1   9 13.1441   1.128   0
   1   1   9  14.167 1.06109   0
   1  -1  -9 14.7979 1.16624   0
   1   1   9 12.5419 1.04197   0
  -1   1  -9 12.7713 1.05153   0
  -1  -1   9 13.6125 1.16624   0
   1  -1  -9 14.0236 1.09933   0
  -1   1   9 12.9625 1.10889   0
  -1   1   9 15.3619 1.18536   0
  -1   1   9 12.1213 1.08977   0
   1   1  -9 13.7272 1.23316   0
   1   1  -9 12.7904 1.11844   0
  -1  -1  -9 13.5552 1.02285   0
   1  -1   9 13.9949 1.08977   0
  -1  -1  -9 13.2493 1.03241   0
   1   1  -9 11.7771 1.06109   0
   1  -1   9 12.1882 1.08977   0
  -1   1   9  13.928 1.16624   0
   1  -1   9 12.3411 1.06109   0
   1   1  -9 15.2185 1.13756   0
  -1  -1  -9 12.8287 1.03241   0
  -1  -1  -9  13.039 0.95594   0
   1  -1   9  13.689 1.14712   0
   1   1  -9 14.7979 1.06109   0
  -1   1 -10 0.85252 0.45468   0
  -1   1 -10 2.13131 0.45468   0
  -1   1 -10 1.38298 0.41679   0
  -1  -1  10 1.08933 0.51151   0
  -1  -1  10 1.38298 0.49257   0
  -1   1 -10 0.94725 0.38837   0
  -1   1 -10 0.38837 0.35048   0
   1  -1 -10  1.5819 0.46415   0
   1   1  10 1.37351 0.43573   0
  -1  -1  10 0.90936 0.47362   0
   1   1  10 0.97567 0.45468   0
   1   1  10 1.63874 0.47362   0
   1  -1 -10 0.91883 0.42626   0
   1  -1 -10 0.53993 0.45468   0
  -1  -1  10 1.32615 0.55888   0
   1   1  10 1.74294 0.52099   0
  -1  -1 -10 0.76727  0.3789   0
  -1   1  10 0.57782 0.44521   0
  -1  -1 -10 0.60624  0.3789   0
   1   1 -10 1.35456 0.49257   0
  -1   1  10 0.73885 0.53046   0
   1   1 -10 0.89989 0.45468   0
  -1  -1 -10 0.53993 0.31259   0
   1  -1  10 1.73346 0.43573   0
   1  -1  10 1.45876 0.44521   0
   1   1 -10 0.67255  0.3789   0
   1   1 -10 0.85252 0.53993   0
   1   1 -10 0.90936 0.51151   0
  -1   1  10 0.33154 0.46415   0
  -1  -1 -10 1.17459 0.41679   0
   1  -1  10 1.65768 0.50204   0
  -1   1  10   1.203  0.4831   0
   1  -1  10 1.12722 0.46415   0
  -1  -1  11 0.85342 0.55332   0
  -1   1 -11  0.2157 0.42202   0
  -1   1 -11 0.15005 0.31886   0
   1  -1 -11 0.23446 0.45953   0
   1   1  11 0.05627 0.39389   0
   1   1  11 0.10316 0.44078   0
   1  -1 -11-0.01876 0.44078   0
   1   1  11 0.45016 0.40326   0
  -1  -1  11 0.70337 0.47829   0
   1  -1 -11-0.03751 0.37513   0
   1   1  11 0.47829 0.40326   0
  -1  -1  11 0.20632 0.52518   0
  -1   1 -11  0.6471 0.45016   0
  -1   1 -11 0.31886 0.35637   0
  -1   1 -11 -0.5158  0.3001   0
  -1  -1 -11 0.81591  0.3001   0
   1  -1  11 0.50643 0.47829   0
  -1   1  11  0.4314 0.53456   0
  -1   1  11-0.15005 0.44078   0
  -1  -1 -11-0.18757 0.34699   0
  -1  -1 -11-0.06565 0.34699   0
   1   1 -11 1.05036 0.48767   0
  -1   1  11 0.22508 0.44078   0
   1  -1  11-0.16881 0.35637   0
   1   1 -11-0.25321 0.39389   0
  -1  -1 -11 0.22508 0.36575   0
   1  -1  11  0.4314 0.46891   0
   1   1 -11 -0.2157 0.33762   0
   1  -1  11 0.72213 0.48767   0
   1   1 -11-0.04689 0.49705   0
   1   1 -11 0.81591 0.47829   0
  -1   1 -12 6.54042 0.82567   0
   1  -1 -12 7.29187 0.74218   0
   1  -1 -12 6.35487  0.8535   0
  -1   1 -12 8.15465 0.81639   0
   1  -1 -12 7.88561 0.86278   0
   1   1  12 7.29187  0.8535   0
  -1   1 -12 5.70547 0.75145   0
   1   1  12  6.3456 0.83495   0
  -1  -1  12 7.70934 0.92772   0
   1  -1 -12 6.98572 0.86278   0
  -1   1 -12 5.68692 0.72362   0
  -1   1 -12  6.6703 0.72362   0
  -1  -1  12 6.48475 0.89061   0
   1  -1  12  8.8226 0.94627   0
   1   1 -12 7.82067 0.90916   0
  -1  -1 -12 6.86512 0.67724   0
   1  -1  12 6.61463  0.8535   0
  -1  -1 -12 6.93006 0.74218   0
  -1   1  12  8.0526   0.937   0
   1   1 -12 5.84463 0.89061   0
   1  -1  12 7.55163  0.8535   0
   1   1 -12 6.09511 0.80712   0
  -1  -1 -12 6.43837 0.81639   0
   1   1 -12 6.87439 0.84422   0
   1   1 -12 7.63512 0.80712   0
  -1  -1 -12 6.03945 0.75145   0
   1  -1 -13 2.36582 0.53185   0
  -1   1 -13 1.58638 0.44932   0
   1  -1 -13 1.83397 0.52268   0
  -1   1 -13 2.22827 0.63272   0
   1   1  13 1.62306 0.53185   0
  -1  -1  13 0.45849 0.55936   0
   1  -1 -13 2.35665 0.50434   0
  -1   1 -13 1.32963 0.55019   0
  -1   1 -13 1.81563 0.50434   0
   1   1  13  3.3745  0.6694   0
  -1   1 -13 2.95268 0.52268   0
   1  -1 -13 1.29295 0.56853   0
   1   1 -13 3.45703 0.72442   0
   1  -1  13 1.61389  0.5777   0
  -1   1  13 1.22876 0.55019   0
   1   1 -13   1.458 0.56853   0
  -1  -1 -13 2.23744 0.50434   0
  -1  -1 -13 1.41215 0.44932   0
   1   1 -13 2.16408 0.53185   0
  -1  -1 -13  2.1274 0.50434   0
  -1  -1 -13 1.78812 0.43098   0
   1   1 -13 2.93435 0.62355   0
   1  -1  13 2.27412 0.58687   0
   1   1 -13 1.46717   0.486   0
  -1   1 -14 0.05434  0.3985   0
  -1  -1  14-0.07245 0.48906   0
   1  -1 -14 0.11774 0.47095   0
  -1   1 -14 0.00906 0.34416   0
   1   1  14-0.37133 0.40755   0
   1  -1 -14 0.02717 0.38944   0
  -1   1 -14 0.09962 0.41661   0
  -1   1 -14-0.11774 0.44378   0
  -1   1 -14 0.02717 0.34416   0
   1  -1 -14-0.17208 0.42567   0
   1  -1 -14 0.03623 0.42567   0
  -1  -1 -14 0.19019 0.47095   0
   1  -1  14  0.6068 0.56152   0
  -1  -1 -14 0.55246  0.3985   0
   1   1 -14 0.96001 0.48001   0
   1   1 -14-0.67926 0.46189   0
  -1  -1 -14 0.00906 0.35321   0
  -1   1  14 -0.0634 0.51623   0
   1   1 -14 0.26265 0.42567   0
  -1  -1 -14 0.03623 0.32604   0
   1   1 -14-0.15396 0.45284   0
   1  -1  14-0.84228 0.45284   0
  -1   1 -15 5.17541 0.71508   0
  -1   1 -15 5.17541 0.71508   0
  -1   1 -15 4.88044 0.78659   0
   1  -1 -15  4.1296 0.76871   0
   1  -1 -15 4.44245 0.73296   0
  -1  -1  15  3.4324 0.78659   0
   1  -1 -15 4.99664 0.67039   0
   1   1  15 4.12066 0.75977   0
  -1   1 -15 5.78323 0.70614   0
   1  -1 -15 6.11396 0.77765   0
  -1   1 -15 4.93407 0.76871   0
   1  -1  15 5.08602 0.84022   0
  -1  -1 -15 5.68491 0.73296   0
   1   1 -15 6.09608 0.89385   0
  -1  -1 -15 5.25586 0.68827   0
  -1  -1 -15 6.03351 0.76871   0
  -1  -1 -15  4.7553 0.58994   0
  -1   1  15 3.68268 0.77765   0
   1   1 -15 4.27262 0.71508   0
   1   1 -15  5.7296 0.83128   0
   1   1 -15 6.30167 0.90279   0
   1   1  16 3.13843 0.73171   0
  -1   1 -16 2.67119  0.5554   0
  -1   1 -16 2.91803 0.66119   0
  -1  -1  16 2.00119 0.66119   0
   1  -1 -16 2.66237 0.65237   0
  -1   1 -16 2.01882 0.52013   0
   1  -1 -16 2.30974 0.57303   0
   1  -1 -16 2.46843 0.63474   0
  -1  -1 -16 3.44698 0.67882   0
   1  -1  16 1.85132 0.62592   0
   1   1 -16 2.08053 0.57303   0
  -1  -1 -16 2.29211 0.57303   0
   1   1 -16 1.44579 0.65237   0
   1   1 -16 1.77198 0.61711   0
  -1  -1 -16 2.68001 0.48487   0
  -1   1  16 2.80343 0.69645   0
  -1  -1 -16  1.8425 0.49368   0
   1   1  17 2.59807 0.66038   0
  -1   1 -17 2.95433 0.58218   0
  -1   1 -17  3.2237 0.61693   0
  -1   1 -17 2.36346 0.59087   0
   1  -1 -17 1.26862 0.59955   0
   1  -1 -17 1.84211 0.65169   0
  -1  -1  17 2.80661 0.79941   0
   1   1 -17 1.16435 0.54742   0
  -1  -1 -17 2.70234 0.60825   0
   1   1 -17 1.52061 0.61693   0
  -1  -1 -17 3.32797 0.59955   0
  -1   1  17 3.08467 0.79941   0
  -1  -1 -17 1.75522 0.44315   0
   1  -1  17 1.06008 0.66907   0
  -1  -1 -17 2.65021 0.52135   0
   1   1 -17 3.11943 0.81679   0
  -1   1 -18 0.74467 0.47933   0
   1   1  18 0.66763 0.55636   0
  -1   1 -18 0.32526 0.42797   0
   1  -1 -18 1.12984 0.57348   0
  -1   1 -18  1.3695 0.49644   0
   1  -1 -18-0.00856 0.51356   0
  -1  -1  18 0.37661 0.58204   0
  -1  -1 -18 1.14696 0.51356   0
   1  -1  18 0.99289  0.5478   0
  -1  -1 -18 0.92441 0.47933   0
  -1  -1 -18 0.13695 0.39373   0
  -1   1  18 1.12128 0.65907   0
  -1  -1 -18 0.75322 0.41085   0
   1   1 -18  0.0428 0.47933   0
   1   1 -18 0.03424  0.5478   0
   1   1 -18 0.92441 0.53924   0
  -1   1 -19 1.01966 0.45505   0
  -1  -1  19-0.05056 0.56461   0
   1  -1 -19-0.03371 0.46348   0
  -1   1 -19 0.54775 0.50562   0
   1   1  19 0.48876 0.63202   0
   1  -1 -19 1.26404 0.57303   0
  -1   1 -19 0.37078 0.47191   0
   1  -1  19-0.93539 0.48034   0
  -1  -1 -19 0.03371 0.42977   0
   1   1 -19-0.10955 0.48876   0
  -1  -1 -19 0.73314 0.42135   0
   1   1 -19 0.32022 0.53932   0
  -1  -1 -19 0.15168 0.45505   0
  -1   1  19 0.66573 0.58989   0
  -1   1 -20 0.12439 0.54731   0
   1   1  20-0.24878 0.60536   0
   1  -1 -20 0.41463 0.59706   0
   1  -1 -20-0.26536 0.49755   0
  -1   1 -20 0.56389 0.51414   0
   1   1 -20 0.49755 0.58877   0
  -1  -1 -20 1.17754 0.53072   0
  -1  -1 -20 0.59706 0.58048   0
  -1  -1 -20 1.20242 0.50585   0
   1   1 -20 1.56729 0.67999   0
  -1   1  20 0.04976 0.58877   0
   1  -1  20-0.09122 0.58877   0
   1  -1 -21 11.8041 1.28891   0
  -1   1 -21 12.3996 1.24812   0
   1  -1 -21 12.5383 1.36232   0
  -1   1 -21 13.5498 1.30522   0
   1   1  21 11.2738 1.39495   0
   1   1 -21  14.855 1.41127   0
  -1  -1 -21 12.2528  1.2318   0
   1   1 -21 12.7341 1.37048   0
  -1  -1 -21 13.8435 1.37864   0
  -1   1  21 13.6396 1.53363   0
   1   1  22 1.94133    0.73   0
   1  -1 -22 2.52694 0.72198   0
  -1   1 -22 3.54573 0.71396   0
   1  -1 -22 1.37177 0.60967   0
  -1   1 -22  2.0055 0.60967   0
   1   1 -22 2.60716 0.70594   0
  -1   1  22 1.28352 0.77011   0
   1   1 -22   1.821  0.6578   0
  -1  -1 -22 1.43594 0.55352   0
  -1  -1 -22 2.14188  0.6578   0
   1   1  23 2.35796  0.7965   0
   1  -1 -23 1.83747 0.69398   0
  -1   1 -23 0.74918 0.59146   0
  -1   1 -23 1.24601 0.57569   0
   1  -1 -23 1.57723 0.63878   0
   1   1 -23 1.49048 0.67821   0
  -1   1  23 1.15926 0.74918   0
   1   1 -23  1.1987 0.60723   0
  -1  -1 -23 1.44317 0.59935   0
  -1  -1 -23 1.26967 0.61512   0
   1  -1 -24 4.68899 0.89905   0
   1   1  24  3.9217 0.96105   0
  -1   1 -24 4.58824 0.78279   0
   1  -1 -24 6.30883 0.96105   0
  -1   1 -24 7.77365 1.00755   0
  -1   1  24 5.26252 1.07731   0
   1   1 -24 6.20807  0.9998   0
  -1  -1 -24 5.65779 0.85254   0
   1   1 -24 6.20032 0.94555   0
  -1  -1 -24 5.05326  0.8603   0
   1  -1 -25 19.3194 1.80477   0
  -1   1 -25 25.5866 1.79715   0
   1  -1 -25  20.812 1.81238   0
  -1   1 -25  19.921 1.72862   0
   1   1  25 18.3066 2.02561   0
  -1  -1 -25 23.8961 1.78954   0
   1   1 -25 20.9795 1.79715   0
  -1   1  25 23.5915 2.21598   0
   1   1 -25 22.5787 1.83523   0
   1  -1 -26 6.27599 1.00236   0
  -1   1 -26 6.82205 0.92008   0
  -1   1 -26 6.73977  0.9874   0
   1  -1 -26  6.0815 0.96496   0
   1   1  26 6.77717  1.2941   0
   1   1 -26 7.35315 1.04724   0
  -1   1  26 6.67993 1.21929   0
  -1  -1 -26  8.4752 0.97992   0
   1   1 -26 7.65237 1.12953   0
  -1   1 -27 12.1773 1.16779   0
  -1   1 -27 8.14515 1.16045   0
   1  -1 -27 9.25419 1.16779   0
   1  -1 -27 12.1847 1.37344   0
   1   1 -27 10.1943 1.17514   0
   1   1 -27 9.59204 1.26327   0
  -1  -1 -27 7.38132 1.00621   0
  -1   1 -28 6.32134 0.90099   0
   1  -1 -28 6.46549 0.97307   0
   1  -1 -28 5.88886 1.03794   0
  -1   1 -28 6.59524 0.95865   0
   1   1 -28 5.42035 0.92982   0
   1   1 -28 6.72498 1.03073   0
  -1  -1 -28 6.40062 0.87216   0
   1  -1 -29 0.82745   0.686   0
  -1   1 -29 1.89535 0.64357   0
  -1   1 -29 1.59831 0.60114   0
   1  -1 -29 2.42576 0.73551   0
   1   1 -29 2.36211 0.74965   0
   1   1 -29 2.76522 0.78501   0
  -1  -1 -29 1.15984 0.58699   0
  -1   1 -30 0.66603 0.50646   0
   1  -1 -30-0.04163 0.57584   0
  -1  -1 -30 0.16651 0.49258   0
   1   1 -30-0.35383 0.59665   0
   1   1 -30 0.90191 0.65215   0
   1  -1 -31 1.63322 0.64648   0
  -1   1 -31 0.36067 0.49677   0
  -1  -1 -31 0.61246  0.5376   0
   1   1 -31 0.51719 0.60565   0
   1   1 -31 0.68051 0.60565   0
  -1   1 -32-0.42048 0.46053   0
   1  -1 -32  1.2214 0.64073   0
   1   1 -32 0.24695 0.65408   0
   1   1 -32-0.22025 0.56064   0
  -1  -1 -32  0.6741 0.50057   0
  -1   1 -33 0.28147 0.54984   0
   1  -1 -33 1.05386 0.62184   0
   1   1 -33 1.36151 0.62184   0
   1  -1 -34-0.21826 0.54565   0
   1   1 -34-0.32739 0.55207   0
   1  -2   0-0.04945 0.05935   0
  -1  -2   0 0.00989 0.04945   0
   1  -2   0-0.04945 0.04945   0
  -1  -2   0 0.05935 0.05935   0
  -1  -2   1 0.08899 0.06921   0
   1   2   1-0.09887 0.03955   0
  -1   2  -1-0.04944 0.05932   0
  -1   2  -1-0.02966 0.05932   0
   1   2   1 0.01977 0.04944   0
  -1  -2   1-0.01977  0.0791   0
   1  -2  -1 0.00989 0.06921   0
   1  -2  -1-0.04944 0.06921   0
   1  -2   1 0.10876  0.0791   0
   1  -2   1 0.09887 0.06921   0
  -1  -2  -1-0.04944 0.04944   0
  -1   2   1 0.14831  0.0791   0
   1   2  -1 0.01977 0.04944   0
   1   2   2-0.00988 0.03951   0
   1  -2  -2 0.02963 0.06914   0
  -1  -2   2-0.05926 0.09876   0
  -1   2  -2 0.03951 0.08889   0
  -1  -2   2-0.02963 0.10864   0
  -1  -2   2 0.02963 0.09876   0
  -1   2  -2 0.07901 0.06914   0
   1   2   2-0.01975 0.05926   0
   1  -2  -2 0.03951 0.08889   0
  -1   2  -2-0.07901 0.07901   0
  -1   2   2-0.01975 0.07901   0
   1  -2   2 0.11852 0.08889   0
   1   2  -2 0.02963 0.06914   0
   1  -2   2 0.02963 0.07901   0
   1   2  -2 0.03951 0.09876   0
   1   2  -2-0.02963 0.11852   0
  -1   2   2-0.00988 0.06914   0
  -1  -2  -2 0.03951 0.06914   0
  -1   2   2 0.00988 0.07901   0
  -1   2  -3  0.1873  0.1183   0
  -1  -2   3-0.17744 0.14787   0
  -1   2  -3 0.09858 0.09858   0
   1  -2  -3 0.05915 0.10844   0
  -1   2  -3-0.07886  0.1183   0
   1   2   3-0.02957 0.08872   0
   1  -2  -3-0.10844  0.1183   0
  -1  -2   3-0.19716 0.13801   0
  -1  -2   3 0.04929 0.13801   0
   1  -2  -3-0.26617 0.09858   0
  -1  -2  -3-0.01972 0.10844   0
   1  -2   3-0.14787 0.10844   0
   1   2  -3 0.23659  0.1873   0
   1  -2   3-0.01972 0.09858   0
   1   2  -3-0.02957  0.1183   0
  -1   2   3-0.03943 0.10844   0
  -1  -2  -3-0.12815 0.08872   0
  -1   2   3-0.10844 0.10844   0
   1   2  -3-0.14787 0.12815   0
  -1   2   3 0.23659 0.14787   0
   1  -2   3-0.10844  0.1183   0
   1   2  -3-0.19716 0.16759   0
   1  -2  -4-0.14748 0.16714   0
  -1  -2   4 0.15731 0.19664   0
  -1  -2   4 0.14748 0.15731   0
  -1  -2   4    0.00  0.1868   0
   1   2   4 0.76687 0.19664   0
  -1  -2   4-0.35394 0.17697   0
  -1   2  -4 0.89469 0.19664   0
   1   2   4 0.11798 0.11798   0
  -1   2  -4 2.58575 0.28512   0
  -1   2  -4 0.06882 0.14748   0
  -1   2  -4-0.03933 0.12781   0
   1  -2   4 0.06882 0.14748   0
  -1   2   4 0.05899 0.14748   0
   1  -2   4-0.01966 0.16714   0
   1  -2   4  0.2163 0.17697   0
   1   2  -4    0.00 0.15731   0
  -1  -2  -4 0.25562 0.12781   0
  -1  -2  -4 0.14748 0.14748   0
   1   2  -4 -0.0295 0.16714   0
  -1   2   4 0.09832  0.1868   0
   1   2   5 35.4164 2.07698   0
  -1  -2   5 34.2603 2.09657   0
  -1   2  -5 31.5269 2.04759   0
  -1   2  -5 34.9069 2.10637   0
  -1  -2   5   33.31 2.09657   0
   1  -2  -5 31.6641 2.06718   0
  -1   2  -5 33.0259 2.07698   0
   1  -2  -5 31.4877 2.09657   0
   1  -2   5 33.1532 2.07698   0
   1   2  -5 32.7124 2.13576   0
  -1  -2  -5 33.9762 2.02799   0
   1   2  -5 31.9384 2.11616   0
   1  -2   5 32.5066 2.05738   0
   1  -2  -6 9.07071 0.79003   0
  -1   2  -6 9.57789 0.72176   0
   1  -2  -6 9.08046 0.79978   0
  -1  -2   6 10.0948 0.90707   0
   1   2   6 9.21701 0.77052   0
  -1  -2   6 9.06096 0.78028   0
  -1   2  -6 9.58764 0.76077   0
  -1   2  -6 9.48035 0.76077   0
   1  -2  -6 9.42183 0.76077   0
  -1   2  -6 9.08046 0.72176   0
   1   2   6 8.40747 0.72176   0
   1   2   6 8.98293 0.74126   0
  -1   2  -6 8.71958 0.76077   0
  -1  -2   6 9.40233  0.8583   0
  -1   2   6 10.0656 0.87781   0
   1   2  -6 8.92441 0.76077   0
   1   2  -6 7.99783  0.8583   0
   1  -2   6  8.9049 0.73151   0
  -1   2   6 10.3387 0.88756   0
   1  -2   6 9.34381 0.82904   0
   1   2  -6 8.86589 0.76077   0
   1  -2   6 8.10512 0.72176   0
  -1   2   6 9.58764 0.76077   0
   1   2  -6 11.4018 0.93633   0
   1  -2   6 8.07586 0.72176   0
  -1  -2  -6 9.34381 0.73151   0
  -1  -2  -6 8.66106 0.69249   0
   1   2  -6 10.1241 0.87781   0
  -1   2   6 8.68057 0.76077   0
   1  -2  -7 6.67018 0.67865   0
  -1   2  -7  6.0497 0.60109   0
   1   2   7 6.86408 0.68835   0
  -1   2  -7  6.2436 0.67865   0
  -1  -2   7 4.99294 0.63987   0
  -1   2  -7 4.63423 0.63018   0
   1  -2  -7 6.36964 0.64957   0
   1  -2  -7  6.0594 0.67865   0
   1   2   7 5.93336 0.63987   0
  -1   2  -7 6.74774 0.65926   0
  -1   2  -7 5.60373  0.5817   0
   1   2   7 6.52476 0.63018   0
  -1  -2   7 7.46517  0.7853   0
  -1  -2   7 6.09818 0.74652   0
  -1   2   7 5.70068 0.68835   0
  -1   2   7 6.02062 0.70774   0
   1   2  -7 6.28238 0.64957   0
   1  -2   7   5.468 0.65926   0
   1   2  -7 5.63281 0.64957   0
   1   2  -7 7.00951 0.75621   0
   1   2  -7  5.8461 0.71743   0
   1  -2   7  6.0594 0.63018   0
  -1   2   7 6.88347 0.68835   0
  -1   2   7 6.53445 0.69804   0
  -1  -2  -7 6.36964 0.65926   0
   1  -2   7 6.76713 0.64957   0
  -1  -2  -7 5.76854 0.57201   0
   1  -2   7 6.45689 0.65926   0
  -1  -2  -7 4.80874 0.57201   0
   1   2  -7 6.17574 0.75621   0
  -1  -2   8 17.8244 1.35704   0
  -1   2  -8 16.6695 1.24155   0
  -1   2  -8 18.6136 1.30892   0
   1  -2  -8 19.1911  1.2993   0
  -1   2  -8 18.5078 1.27042   0
   1  -2  -8 18.7291 1.34742   0
  -1   2  -8 17.4972 1.33779   0
   1  -2  -8 18.1035 1.33779   0
   1   2   8  16.169 1.27042   0
   1   2   8 17.5838 1.30892   0
   1   2   8 20.1247 1.33779   0
  -1  -2   8  16.785 1.31854   0
   1   2   8 17.3817 1.30892   0
  -1  -2   8 18.4693 1.39554   0
  -1   2  -8 17.2085 1.28967   0
   1  -2   8 16.8235  1.2608   0
  -1   2   8 20.0765 1.39554   0
  -1  -2  -8 17.2951 1.28005   0
   1  -2   8 18.1132 1.34742   0
  -1  -2  -8 18.0073 1.27042   0
   1   2  -8 17.8918 1.36667   0
  -1   2   8 17.6416 1.31854   0
  -1   2   8 17.7667 1.33779   0
  -1  -2  -8 18.0747 1.23193   0
  -1   2   8 17.8437 1.38592   0
   1  -2   8 18.5463  1.2993   0
   1   2  -8 19.3547 1.30892   0
   1  -2   8 18.8639 1.28967   0
   1   2  -8 20.2113 1.42441   0
   1   2  -8 17.2277 1.30892   0
   1   2  -8 16.4578 1.34742   0
  -1   2  -9 17.1439 1.26002   0
   1   2   9 17.9075 1.24092   0
   1   2   9 15.1011  1.1932   0
  -1  -2   9 15.0247 1.31729   0
  -1   2  -9 15.8361 1.23138   0
   1   2   9 15.9125 1.23138   0
  -1   2  -9 13.5452 1.20274   0
  -1  -2   9 16.1798 1.26956   0
  -1   2  -9 17.6784  1.1932   0
   1  -2  -9 14.5284 1.25047   0
   1   2   9 18.1366 1.28865   0
  -1   2  -9 16.2657 1.20274   0
   1  -2  -9 18.0316 1.24092   0
  -1  -2   9 16.1702  1.2982   0
   1  -2  -9 16.3993 1.26956   0
   1  -2   9 17.0675 1.22183   0
  -1   2   9 15.8552 1.27911   0
  -1  -2  -9 17.3252 1.17411   0
  -1   2   9 19.3871 1.32683   0
  -1  -2  -9 14.9293 1.20274   0
  -1  -2  -9 16.0461 1.09774   0
   1   2  -9 17.5448 1.34593   0
   1  -2   9  16.657 1.20274   0
  -1   2   9 17.7357 1.30774   0
   1   2  -9 15.9697 1.25047   0
  -1   2   9 16.2752 1.32683   0
   1  -2   9 17.3061 1.22183   0
   1   2  -9 18.2893 1.32683   0
   1   2  -9 16.6284 1.23138   0
  -1  -2  -9 11.4833 1.20274   0
   1   2  -9 16.6093 1.34593   0
   1  -2   9 17.2393 1.27911   0
  -1   2 -10 5.54294 0.70942   0
   1   2  10 5.68482 0.69996   0
   1   2  10 5.43889 0.74726   0
  -1  -2  10 5.94967 0.78509   0
  -1  -2  10 6.90503 0.79455   0
   1  -2 -10 6.22398 0.69996   0
  -1   2 -10 5.29701  0.6905   0
  -1   2 -10 4.19031 0.71888   0
   1  -2 -10 3.95384 0.68104   0
  -1   2 -10 5.41051 0.65267   0
  -1  -2  10 6.79152 0.86076   0
   1   2  10  5.9213 0.74726   0
   1   2  10 4.46462 0.62429   0
  -1   2 -10 6.42262 0.64321   0
   1  -2 -10   4.493 0.71888   0
   1   2 -10 5.41051 0.79455   0
   1  -2  10 5.40106 0.70942   0
  -1  -2 -10 5.00378 0.52024   0
  -1  -2 -10 5.72266  0.6905   0
  -1   2  10 5.17404 0.72834   0
   1   2 -10 4.62542  0.7378   0
   1  -2  10 6.34695 0.78509   0
  -1  -2 -10 5.24025 0.58645   0
   1   2 -10 3.77412 0.65267   0
   1   2 -10  7.4631 0.84185   0
  -1   2  10  6.2429 0.78509   0
  -1   2  10 5.66591 0.75672   0
   1  -2  10 4.89973 0.65267   0
  -1  -2 -10 4.09572 0.58645   0
  -1   2  10 5.64699  0.7378   0
   1  -2  10 5.19296 0.62429   0
   1   2 -10 5.24971 0.66213   0
  -1   2 -11 17.5781 1.38602   0
  -1   2 -11   18.14  1.3111   0
  -1   2 -11 16.4824  1.3111   0
  -1  -2  11 17.8497 1.41411   0
   1   2  11 19.8538 1.37665   0
  -1  -2  11 18.6738  1.4984   0
   1  -2 -11 18.1774 1.33919   0
   1  -2 -11 16.7633 1.38602   0
   1   2  11 18.5614 1.40475   0
  -1   2 -11 20.8839 1.36729   0
   1  -2 -11 18.5989 1.40475   0
  -1   2 -11 18.7862 1.29237   0
   1   2  11 16.4917 1.39538   0
   1   2  11 15.8081 1.34856   0
   1  -2  11 18.7112 1.45157   0
  -1  -2 -11 18.4209 1.34856   0
  -1   2  11 19.3855 1.43284   0
   1   2 -11 16.3981 1.38602   0
   1   2 -11 18.4116 1.46094   0
  -1  -2 -11 17.7935 1.21745   0
  -1   2  11 17.8403 1.44221   0
   1  -2  11 17.3346 1.30173   0
   1   2 -11 15.6582 1.38602   0
   1   2 -11 17.7841 1.36729   0
   1  -2  11 14.9465  1.3111   0
   1  -2  11 17.3814 1.33919   0
   1   2 -11 17.7466 1.41411   0
  -1  -2 -11 17.3159 1.30173   0
  -1  -2 -11 17.2409   1.283   0
   1   2  12 8.30073 0.91716   0
   1   2  12 4.91003 0.77819   0
  -1   2 -12 6.25334 0.74114   0
   1  -2 -12 6.72581 0.86157   0
  -1   2 -12 8.47675 0.83378   0
  -1  -2  12  10.728 1.03759   0
   1  -2 -12 6.98521 0.86157   0
  -1   2 -12 6.73508 0.83378   0
  -1   2 -12 8.16177 0.77819   0
   1  -2 -12 6.73508 0.78746   0
  -1   2 -12 6.54979 0.88936   0
   1  -2  12 8.84732 0.95421   0
   1  -2  12 7.34652 0.87084   0
  -1  -2 -12 7.46695 0.66702   0
  -1  -2 -12 6.17923 0.79672   0
   1   2 -12 4.47461  0.7504   0
  -1   2  12 5.91983 0.84304   0
   1   2 -12 6.99448 0.78746   0
  -1  -2 -12 7.93016 0.75967   0
  -1  -2 -12  8.0228 0.79672   0
   1   2 -12 6.86478 0.86157   0
   1   2 -12  7.0408 0.94495   0
   1   2 -12 6.49421  0.8801   0
   1  -2 -13 3.49803 0.67763   0
   1  -2 -13 4.58774 0.68679   0
  -1   2 -13 3.04018 0.54027   0
   1  -2 -13 3.06765 0.65931   0
  -1   2 -13 4.31302 0.62269   0
  -1   2 -13 3.54382 0.65016   0
  -1   2 -13 3.02186 0.65931   0
   1   2  13 3.12259 0.65016   0
  -1   2 -13 4.19398 0.56774   0
  -1  -2 -13 2.89366 0.53112   0
  -1  -2 -13 2.68305 0.58606   0
   1  -2  13 5.54924 0.75089   0
   1   2 -13 4.34049 0.74173   0
   1   2 -13 3.19585 0.74173   0
   1   2 -13 4.27639 0.71426   0
   1   2 -13 2.10615 0.58606   0
  -1  -2 -13 3.68118 0.47617   0
  -1   2  13  3.5255 0.68679   0
  -1  -2 -13 2.44496 0.54943   0
  -1   2 -14 6.56623 0.77782   0
  -1   2 -14 5.74319 0.83208   0
  -1   2 -14 5.04677 0.71451   0
   1   2  14 4.90206 0.80495   0
  -1   2 -14 5.99644  0.7326   0
   1  -2 -14 6.01452 0.68737   0
   1  -2 -14 5.45377 0.75069   0
  -1   2 -14 4.14233 0.74164   0
   1  -2 -14 5.08295 0.79591   0
   1  -2 -14 6.46674 0.83208   0
  -1  -2 -14 6.38534 0.75973   0
   1  -2  14 7.11794 0.83208   0
   1   2 -14 5.75224 0.85017   0
   1   2 -14 4.85684 0.75973   0
  -1  -2 -14 6.90088 0.72355   0
   1   2 -14 6.82852 0.84113   0
  -1  -2 -14 4.38653  0.7326   0
  -1   2  14 4.05189 0.79591   0
   1   2 -14 4.47698 0.85017   0
  -1  -2 -14 5.31811 0.59693   0
   1  -2 -15 38.1163  2.7583   0
  -1   2 -15 40.8389 2.73152   0
   1  -2 -15 45.8199 2.70474   0
  -1   2 -15 38.7768 2.80293   0
   1  -2 -15 39.2767 2.78508   0
   1   2  15 35.7061 2.78508   0
  -1   2 -15 40.2943 2.72259   0
  -1   2 -15 45.3468  2.7583   0
   1  -2 -15 47.4981   2.794   0
   1   2 -15 39.4463 2.78508   0
   1   2 -15 41.3745 2.78508   0
  -1  -2 -15 39.2589 2.70474   0
  -1  -2 -15 42.2582 2.60655   0
  -1  -2 -15 40.0444 2.74937   0
   1   2 -15 34.9831 2.81186   0
  -1  -2 -15 44.0703 2.69581   0
   1   2 -15 45.4003 2.80293   0
  -1   2  15  39.848 2.83864   0
   1   2  16 1.66399 0.59868   0
   1  -2 -16  2.3243  0.6427   0
   1  -2 -16 2.94059 0.52825   0
   1  -2 -16 2.04257 0.58108   0
  -1   2 -16 1.79605 0.49303   0
  -1   2 -16   2.113 0.55466   0
  -1   2 -16 2.13061 0.55466   0
   1  -2 -16 2.77331  0.6427   0
  -1   2 -16 3.15189 0.67792   0
   1   2 -16 0.91563 0.61629   0
  -1  -2 -16 1.94572  0.6251   0
  -1   2  16 2.23626 0.65151   0
   1   2 -16 1.64638 0.66031   0
  -1  -2 -16 3.41602 0.55466   0
  -1  -2 -16 2.42995 0.57227   0
   1   2 -16 2.02496 0.57227   0
  -1  -2 -16 1.72562  0.4226   0
  -1   2 -17 9.71061 1.04135   0
   1   2  17 10.4135 1.18888   0
  -1   2 -17 11.3507 1.13681   0
   1  -2 -17 8.35685 1.07606   0
  -1   2 -17 12.9562 1.11945   0
  -1   2 -17 10.1619 1.14549   0
   1  -2 -17 10.3962 1.16284   0
   1   2 -17 11.7846 1.16284   0
  -1  -2 -17 9.88417 0.87647   0
  -1  -2 -17 11.8454 1.03267   0
   1   2 -17 9.65854 1.14549   0
  -1  -2 -17 9.54573   1.024   0
  -1  -2 -17 7.57584 1.01532   0
  -1   2  17 11.5503 1.28433   0
   1   2 -17 7.18533 1.12813   0
   1   2  18 1.00017 0.55565   0
  -1   2 -18-0.59839 0.40178   0
   1  -2 -18 0.46162 0.52146   0
   1  -2 -18 -0.8292 0.45307   0
  -1   2 -18 0.74372 0.48726   0
  -1   2 -18 0.43597 0.43597   0
  -1   2 -18  0.2821 0.53001   0
  -1   2  18 0.91469  0.5813   0
  -1  -2 -18 0.17952 0.35049   0
   1   2 -18-0.32484 0.57275   0
   1   2 -18  0.5471  0.5471   0
  -1  -2 -18-0.52146 0.44452   0
  -1  -2 -18 0.04274 0.46162   0
  -1  -2 -18-0.27355 0.34194   0
   1   2 -18 0.66678 0.53001   0
   1  -2 -19-0.53865 0.43766   0
  -1   2 -19-0.07575 0.43766   0
  -1   2 -19  1.2288 0.57232   0
   1  -2 -19-0.70698 0.53865   0
  -1   2 -19 0.33666 0.50499   0
   1   2  19 0.43766 0.62282   0
   1   2 -19 0.40399 0.60598   0
  -1  -2 -19-0.22724 0.37032   0
  -1  -2 -19 0.44607 0.42924   0
   1   2 -19 0.33666 0.58915   0
  -1   2  19-0.04208 0.55549   0
   1   2 -19 0.33666 0.54707   0
  -1  -2 -19 0.01683 0.35349   0
  -1  -2 -19 0.79115 0.47974   0
   1  -2 -20 4.55538  0.8531   0
   1   2  20 4.56366 0.88623   0
   1  -2 -20 5.46645 0.88623   0
  -1   2 -20 3.82652 0.72886   0
  -1   2 -20 2.90716 0.69573   0
  -1  -2 -20 5.66523 0.73714   0
  -1   2  20 3.14735 0.88623   0
   1   2 -20 4.85355 0.84481   0
   1   2 -20 5.84745 0.90279   0
  -1  -2 -20 4.24892 0.72058   0
  -1  -2 -20 3.71884 0.73714   0
   1   2 -20 4.65477 0.91107   0
   1   2  21 0.65999 0.68443   0
  -1   2 -21  1.0185 0.58666   0
  -1   2 -21  1.0022 0.53777   0
   1  -2 -21 2.02885 0.69258   0
   1  -2 -21 1.53997 0.60295   0
   1   2 -21 0.65184 0.65999   0
  -1  -2 -21 0.13037 0.47258   0
   1   2 -21 0.35851  0.6111   0
  -1  -2 -21-0.11407 0.54592   0
   1   2 -21 0.50518  0.5948   0
  -1   2  21 1.75997 0.74147   0
  -1   2 -22 3.83813 0.72916   0
   1  -2 -22 3.20512 0.78525   0
  -1   2 -22 4.51121 0.76122   0
   1   2  22 5.40063  0.9375   0
   1  -2 -22 2.89262 0.82532   0
   1   2 -22 6.50639 0.91346   0
  -1  -2 -22 4.24678 0.73718   0
  -1  -2 -22 4.55127 0.83333   0
  -1   2  22 2.51602 0.88141   0
   1   2 -22 3.29326 0.77724   0
  -1   2 -23-0.40174 0.47264   0
   1  -2 -23 0.13392 0.52778   0
   1   2  23 0.81924 0.67745   0
   1  -2 -23 0.82712 0.57505   0
  -1   2 -23  0.6617 0.55929   0
  -1  -2 -23-0.00788 0.47264   0
   1   2 -23-0.47264 0.61443   0
  -1  -2 -23 -0.3466 0.42538   0
  -1   2  23 -1.3549 0.55929   0
   1   2 -23-0.14967 0.58292   0
  -1   2 -24 0.32516 0.52645   0
   1   2  24 -0.5342 0.60387   0
   1  -2 -24 0.36387  0.5342   0
  -1   2 -24-0.66581    0.48   0
   1  -2 -24 2.00517 0.63484   0
   1   2 -24 0.32516  0.5729   0
  -1  -2 -24-0.03871 0.50323   0
   1   2 -24    0.24 0.58065   0
  -1   2  24 0.25549 0.68129   0
   1   2  25 0.45642 0.82916   0
   1  -2 -25 1.45294 0.69224   0
   1  -2 -25 0.44121 0.60856   0
  -1   2 -25 1.04216 0.59335   0
  -1   2 -25  1.0878 0.57052   0
  -1   2  25 1.01934 0.82156   0
   1   2 -25  1.3008 0.70745   0
  -1  -2 -25 2.70809  0.6542   0
   1   2 -25 1.66593 0.68463   0
   1   2  26-0.70242 0.68001   0
  -1   2 -26 0.39605 0.61275   0
   1  -2 -26 1.07605 0.63517   0
   1  -2 -26 0.26154 0.65012   0
  -1   2 -26  0.1644 0.52308   0
  -1   2  26-0.28396 0.76968   0
  -1  -2 -26 0.10462 0.50066   0
   1   2 -26-0.08967 0.57539   0
   1   2 -26 0.07473 0.58286   0
   1   2  27 0.78506 0.71903   0
   1  -2 -27 0.21277 0.60164   0
   1  -2 -27-0.12473 0.66033   0
  -1   2 -27 0.21277 0.47691   0
  -1   2 -27-0.36685 0.48424   0
  -1   2  27 0.13207 0.84376   0
   1   2 -27 -0.5943 0.49892   0
  -1  -2 -27 0.14674 0.51359   0
   1   2 -27 0.09538 0.58696   0
   1   2  28 0.26642 0.76327   0
  -1   2 -28 1.23131 0.60485   0
  -1   2 -28-0.48964 0.50404   0
   1  -2 -28 0.33843 0.61205   0
   1   2 -28 1.29611 0.67686   0
  -1   2  28-0.12961 0.74167   0
   1   2 -28 0.48964 0.69846   0
  -1  -2 -28 0.77047 0.52565   0
  -1   2 -29 0.59348 0.53696   0
  -1   2 -29 1.26468 0.57935   0
   1  -2 -29 1.17989 0.64294   0
  -1  -2 -29 1.21522 0.57228   0
   1   2 -29 1.44131    0.65   0
   1   2 -29 0.86196 0.66413   0
   1  -2 -30 2.69621 0.74856   0
  -1   2 -30 3.25764 0.76936   0
  -1   2 -30   2.516 0.65846   0
  -1  -2 -30 4.06858  0.7347   0
   1   2 -30 3.99234 0.82481   0
   1   2 -30 4.59535 0.94264   0
  -1   2 -31 2.39995 0.63908   0
  -1   2 -31 1.46172 0.67307   0
   1  -2 -31  2.1348 0.70027   0
  -1  -2 -31 1.80166 0.63228   0
   1   2 -31 1.48892 0.64588   0
   1   2 -31 2.56991 0.68667   0
  -1   2 -32-0.10669 0.49345   0
   1  -2 -32 1.35365 0.62015   0
   1   2 -32 0.95356 0.60681   0
  -1  -2 -32 0.60014 0.51345   0
   1   2 -32 1.10026 0.64682   0
   1  -2 -33 0.90251 0.65399   0
  -1   2 -33 0.11772 0.51665   0
   1   2 -33 0.24198 0.59513   0
   1   2 -33-0.15696 0.86327   0
   1  -2 -34 0.55159 0.62215   0
   1   2 -34 0.71194 0.60291   0
  -1  -3   0-0.11847 0.08886   0
   1  -3   0-0.03949 0.11847   0
   1   3   0-0.11847 0.07898   0
  -1  -3   0-0.06911 0.09873   0
   1  -3   0 0.15796  0.1086   0
  -1   3   0-0.11847 0.08886   0
   1   3   0-0.00987 0.07898   0
  -1   3   0-0.00987 0.08886   0
  -1   3  -1 0.09869 0.08882   0
   1  -3  -1 0.02961 0.09869   0
   1  -3  -1-0.06908 0.10856   0
   1  -3  -1-0.03948 0.10856   0
  -1  -3   1 0.19738  0.1283   0
  -1  -3   1-0.00987 0.08882   0
  -1   3  -1-0.04935 0.07895   0
   1   3   1-0.16778 0.06908   0
   1   3   1-0.10856 0.08882   0
   1   3  -1 0.00987 0.07895   0
   1   3  -1-0.09869 0.06908   0
  -1  -3  -1 0.07895 0.09869   0
  -1   3   1    0.00 0.10856   0
   1  -3   1 0.02961 0.10856   0
  -1  -3  -1-0.02961 0.08882   0
   1  -3   1 0.05922 0.09869   0
  -1   3   1-0.03948 0.09869   0
   1  -3  -2 0.07886 0.09858   0
  -1  -3   2 0.00986 0.14787   0
  -1   3  -2 0.05915 0.10844   0
  -1   3  -2 0.25631 0.14787   0
   1   3   2 0.10844 0.08872   0
   1  -3  -2  0.1183 0.13801   0
   1   3   2 0.09858 0.09858   0
  -1  -3   2 0.07886  0.1183   0
   1  -3   2 0.15773 0.12815   0
  -1  -3  -2-0.15773 0.07886   0
   1   3  -2 0.03943  0.1183   0
   1  -3   2 0.17745 0.12815   0
   1   3  -2-0.04929 0.16759   0
  -1   3   2-0.15773 0.07886   0
  -1  -3  -2-0.14787 0.10844   0
   1   3  -2 0.10844 0.10844   0
  -1   3   2 0.08872  0.1183   0
   1   3   3 0.12791 0.11807   0
   1  -3  -3-0.13775 0.10823   0
  -1  -3   3 0.19679 0.15743   0
   1  -3  -3 -0.0492 0.15743   0
  -1  -3   3 0.08855 0.16727   0
  -1   3  -3 0.47229 0.16727   0
  -1  -3   3    0.00 0.18695   0
  -1   3  -3 0.25582 0.12791   0
   1   3   3-0.16727 0.08855   0
  -1   3  -3    0.00 0.11807   0
  -1   3   3-0.11807 0.10823   0
  -1   3   3 0.09839 0.14759   0
  -1  -3  -3-0.13775 0.07871   0
   1   3  -3-0.03936 0.16727   0
   1   3  -3 1.68253 0.26566   0
   1  -3   3 0.20663 0.15743   0
   1  -3   3 0.26566 0.14759   0
  -1   3   3 0.03936 0.12791   0
   1   3  -3-0.03936 0.13775   0
  -1  -3  -3-0.00984 0.12791   0
  -1   3  -4 0.21588 0.24532   0
  -1   3  -4-0.02944 0.18644   0
   1  -3  -4 0.37288 0.21588   0
  -1  -3   4 0.82426 0.26494   0
  -1  -3   4 0.03925  0.2355   0
  -1  -3   4 0.27475 0.27475   0
  -1   3  -4    0.00   0.157   0
   1  -3  -4 0.01963   0.157   0
   1   3   4-0.17663   0.157   0
  -1  -3  -4 0.30419 0.12756   0
   1   3  -4 0.11775 0.21588   0
   1  -3   4 0.51026 0.20606   0
  -1   3   4 0.06869 0.16681   0
   1   3  -4 0.02944 0.18644   0
   1   3  -4 0.63782 0.30419   0
   1   3  -4 0.60838 0.25513   0
  -1   3   4 0.12756  0.2355   0
  -1   3   4-0.03925 0.16681   0
   1  -3   4   0.157 0.19625   0
   1  -3   4 0.22569 0.20606   0
  -1  -3  -4  0.0785 0.14719   0
  -1   3  -5  26.888 2.04349   0
  -1   3  -5 35.5411  2.0826   0
  -1  -3   5 34.2504 2.11193   0
   1  -3  -5 34.7686 2.12171   0
  -1   3  -5 29.5768 2.07282   0
  -1   3  -5 35.6682 2.11193   0
   1  -3  -5  35.805 2.10215   0
  -1  -3   5 33.4291 2.11193   0
   1   3   5 27.2302 2.03371   0
  -1  -3  -5 35.5313 2.05327   0
   1   3  -5 32.1678 2.15104   0
   1  -3   5  33.566 2.10215   0
   1  -3   5  35.717  2.0826   0
   1   3  -5 35.4628 2.15104   0
  -1   3   5 33.7518 2.04349   0
  -1  -3   6 1.70331 0.41853   0
   1  -3  -6 1.33344 0.35039   0
   1  -3  -6 1.60597 0.43799   0
  -1  -3   6  1.7325 0.42826   0
   1  -3  -6 1.41131 0.40879   0
  -1   3  -6 1.75197 0.39906   0
  -1   3  -6 2.00503 0.37959   0
  -1   3  -6 1.13878 0.31146   0
   1   3   6 1.32371 0.38933   0
  -1  -3   6 1.54757 0.39906   0
  -1   3  -6 1.78117 0.39906   0
  -1  -3   6 2.29703 0.47692   0
   1   3   6 1.69357 0.33093   0
   1   3  -6 1.34318 0.36986   0
   1   3  -6 1.98557 0.49639   0
  -1   3   6  2.0829 0.45746   0
   1  -3   6 1.23611 0.36986   0
   1  -3   6 1.97583 0.39906   0
   1  -3   6 1.27505 0.33093   0
   1   3  -6 1.65464 0.45746   0
  -1  -3  -6 1.32371 0.30173   0
   1   3  -6 1.88824 0.40879   0
  -1  -3  -6 1.69357 0.36986   0
  -1   3   6 1.46971 0.36986   0
   1   3   7 24.5848 1.99232   0
  -1   3  -7 34.4691 2.06002   0
  -1  -3   7 30.0395 2.07936   0
   1  -3  -7 31.0647 2.09871   0
   1  -3  -7 33.3859 2.05035   0
  -1  -3   7 31.4419 2.11805   0
  -1   3  -7 30.7939 2.06969   0
   1   3   7 32.2833 2.06969   0
  -1  -3   7 31.7224 2.08903   0
   1  -3  -7 33.0764 2.09871   0
  -1   3  -7  33.734 2.05035   0
  -1   3  -7 29.9912 2.02133   0
   1   3   7 32.5928 2.06002   0
  -1  -3   7 31.9351 2.06969   0
  -1   3  -7 35.1267 2.11805   0
   1   3  -7 29.5463 2.09871   0
  -1  -3  -7 29.2078 1.98265   0
  -1   3   7 31.0357 2.06969   0
  -1   3   7 33.9565 2.11805   0
   1   3  -7 30.6972 2.06002   0
   1  -3   7  34.266 2.05035   0
   1  -3   7  29.024 2.04068   0
   1  -3   7 32.4284 2.06969   0
   1   3  -7 32.5444 2.13739   0
  -1  -3  -7 31.6837 2.03101   0
   1   3  -7 33.3278 2.07936   0
  -1  -3   8 1.14254 0.45126   0
   1   3   8 1.33456 0.39365   0
  -1   3  -8 0.74889 0.40325   0
   1  -3  -8 0.97932 0.37444   0
   1   3   8 1.26735 0.43205   0
   1  -3  -8 2.12186 0.50886   0
  -1   3  -8 1.53619 0.44165   0
  -1  -3   8 0.88331 0.41285   0
  -1   3  -8 0.95051 0.48006   0
  -1   3  -8 1.16174 0.34564   0
   1   3   8 1.20975 0.40325   0
  -1   3  -8 1.47858 0.40325   0
   1  -3  -8 0.97932 0.43205   0
  -1  -3   8 1.46898 0.45126   0
  -1  -3   8  1.6514 0.53766   0
   1  -3   8 1.43057 0.42245   0
   1   3  -8 0.68168 0.39365   0
  -1  -3  -8 1.14254 0.32644   0
  -1   3   8 1.00812 0.39365   0
  -1  -3  -8  0.8545 0.37444   0
   1   3  -8  0.7969 0.49926   0
  -1   3   8 1.05613 0.47046   0
   1   3  -8  0.8065 0.45126   0
   1  -3   8  0.8161 0.42245   0
   1   3  -8 1.52659 0.43205   0
   1   3  -8 0.30724 0.46086   0
  -1   3   8  0.7873 0.40325   0
   1  -3   8  1.6514 0.46086   0
   1  -3   8 0.20162 0.33604   0
  -1   3  -9 3.13297 0.59041   0
   1   3   9 3.19963 0.56184   0
   1  -3  -9 3.17106 0.54279   0
  -1  -3   9 4.40901 0.66659   0
  -1   3  -9 4.40901 0.60945   0
   1   3   9 3.82812 0.55232   0
  -1  -3   9 4.36139  0.7142   0
   1  -3  -9 2.67588 0.59993   0
   1   3   9 3.45674 0.59041   0
  -1   3  -9 3.40912 0.53327   0
  -1  -3   9 4.58994 0.61898   0
  -1   3  -9 3.38056 0.59041   0
   1  -3  -9 3.79956 0.63802   0
  -1   3  -9 4.31378 0.59041   0
  -1  -3  -9 4.42805 0.51423   0
   1   3  -9 3.33294 0.64754   0
   1   3  -9 3.62815 0.60945   0
   1  -3   9 3.08535 0.53327   0
   1  -3   9 3.22819 0.59993   0
  -1   3   9 5.36128 0.72372   0
  -1  -3  -9 2.46638 0.51423   0
  -1   3   9 3.11392 0.57136   0
   1  -3   9 4.40901 0.60945   0
   1   3  -9 3.48531 0.67611   0
  -1   3   9 3.32342 0.60945   0
   1  -3   9 4.12333 0.59041   0
   1   3  -9 4.87562 0.68563   0
   1   3  -9 3.72337 0.58088   0
  -1   3   9 3.88526 0.65707   0
   1  -3 -10 2.62334 0.51901   0
  -1   3 -10 2.49123 0.57562   0
   1   3  10 4.75598 0.67943   0
  -1  -3  10 2.38743 0.63224   0
   1   3  10 3.73684 0.58506   0
  -1   3 -10 3.85951 0.58506   0
   1  -3 -10 2.22701 0.53788   0
  -1  -3  10 2.67052  0.5945   0
  -1   3 -10 1.99109  0.4907   0
  -1   3 -10 2.52897 0.63224   0
   1   3  10 5.06738 0.65112   0
   1  -3 -10 2.62334 0.57562   0
  -1   3 -10 3.82177 0.53788   0
  -1  -3  10 2.35912  0.5945   0
   1   3  10 2.20813 0.50013   0
   1   3 -10 2.36855 0.52844   0
   1   3 -10 2.63277 0.53788   0
   1   3 -10 4.16148 0.66999   0
  -1   3  10 2.96305 0.60393   0
   1  -3  10 2.55728 0.51901   0
   1  -3  10 4.51063 0.70774   0
  -1  -3 -10 2.27419 0.48126   0
  -1   3  10 2.96305 0.54731   0
   1  -3  10 2.59503 0.56619   0
  -1  -3 -10 2.66108 0.43408   0
   1  -3  10 2.51954 0.50957   0
   1   3 -10 3.92557  0.6983   0
  -1   3  10 3.14234 0.64168   0
   1   3 -10 3.05742 0.63224   0
   1  -3 -11 0.20555 0.37372   0
   1   3  11-0.53255  0.3924   0
  -1   3 -11  -0.327 0.42043   0
  -1  -3  11 0.27095 0.45781   0
  -1   3 -11  0.3924 0.40175   0
  -1   3 -11-0.56992 0.45781   0
  -1   3 -11-0.09343 0.33635   0
   1   3  11 0.58861 0.38306   0
  -1   3 -11 0.10277   0.327   0
   1  -3 -11-0.14949 0.44846   0
  -1  -3  11 0.15883 0.65401   0
   1  -3 -11 0.91561 0.49518   0
   1   3  11-0.09343 0.43912   0
   1  -3  11  0.3924 0.51386   0
   1   3 -11 0.38306 0.40175   0
   1   3 -11-0.02803 0.49518   0
   1  -3  11-0.24292 0.38306   0
   1  -3  11-0.14949 0.42978   0
   1   3 -11-0.08409 0.44846   0
  -1  -3 -11 0.07474 0.30832   0
   1   3 -11-0.12146 0.44846   0
  -1  -3 -11 0.25226 0.40175   0
   1   3 -11-0.35503 0.35503   0
  -1   3  11 0.46715 0.43912   0
   1  -3  11 0.10277 0.52321   0
  -1   3 -12 1.84853 0.54532   0
   1   3  12 1.46958 0.53607   0
  -1   3 -12 2.69886  0.5638   0
  -1   3 -12 1.39564 0.48986   0
  -1   3 -12 1.46958 0.47137   0
   1  -3 -12 1.37716 0.52683   0
   1   3  12 1.18306 0.46213   0
  -1  -3  12 1.70065 0.57305   0
   1  -3 -12 1.73762 0.48986   0
  -1   3 -12 1.92247 0.55456   0
   1  -3 -12 1.09063 0.48986   0
  -1  -3 -12 1.90399 0.35122   0
  -1  -3 -12 1.95944 0.48062   0
   1  -3  12 1.05366 0.52683   0
   1   3 -12 1.66368 0.54532   0
  -1  -3 -12 1.99641  0.4344   0
   1   3 -12 1.92247 0.58229   0
   1   3 -12 1.69141 0.61926   0
   1  -3  12 1.39564 0.44365   0
  -1   3  12   1.257 0.51759   0
   1  -3  12 1.00745 0.53607   0
  -1  -3 -12  1.3864 0.47137   0
   1   3 -12 2.07035 0.68396   0
   1   3  13 2.79565 0.63953   0
  -1   3 -13 4.66855 0.67607   0
  -1   3 -13 3.42604 0.74003   0
  -1   3 -13 4.03816 0.72175   0
   1  -3 -13 2.76824 0.68521   0
  -1   3 -13 3.86458 0.61212   0
  -1   3 -13 3.30727  0.6578   0
   1  -3 -13 4.33052 0.69434   0
   1  -3 -13 4.85128 0.66694   0
   1   3 -13 5.04314 0.82225   0
   1   3 -13 5.11622 0.76743   0
  -1  -3 -13 4.42188 0.50249   0
  -1  -3 -13 3.93767 0.69434   0
  -1   3  13 4.10212 0.71262   0
   1  -3  13 4.08384 0.69434   0
   1   3 -13 4.00162 0.66694   0
   1   3 -13 4.74164 0.81311   0
  -1  -3 -13 3.80062 0.63039   0
  -1  -3 -13 4.16607 0.58471   0
   1  -3 -14 0.27072  0.4512   0
   1  -3 -14 0.09926 0.48729   0
   1  -3 -14-0.02707 0.40608   0
  -1   3 -14 0.63167 0.47827   0
  -1   3 -14 0.47827 0.39705   0
  -1   3 -14 0.71289 0.50534   0
   1   3  14 0.50534 0.49631   0
  -1   3 -14 0.29779 0.49631   0
  -1  -3 -14-0.25267 0.28876   0
   1   3 -14 0.36998 0.49631   0
  -1  -3 -14 0.58655 0.48729   0
  -1  -3 -14 0.50534 0.38803   0
   1   3 -14-0.31584 0.54143   0
   1  -3  14-0.24365 0.48729   0
   1   3 -14 0.64972 0.46022   0
  -1  -3 -14-0.58655 0.39705   0
  -1   3  14 0.47827 0.50534   0
   1   3 -14 0.09926 0.48729   0
  -1   3 -15 11.4806 1.37162   0
  -1   3 -15 19.7727 1.39834   0
   1   3  15 14.7761 1.36271   0
   1  -3 -15 16.8157 1.38943   0
   1  -3 -15 17.9201 1.33599   0
   1  -3 -15 14.6425  1.4785   0
  -1   3 -15 15.7469 1.31818   0
  -1   3 -15 16.0942 1.32708   0
  -1  -3 -15 16.8869 1.38943   0
   1   3 -15 16.9225 1.41615   0
  -1  -3 -15 17.0561 1.26474   0
   1   3 -15 17.3768  1.4874   0
   1   3 -15 16.4238 1.36271   0
  -1  -3 -15 15.6845 1.32708   0
  -1  -3 -15 16.7978 1.17567   0
  -1   3  15 17.6974 1.57647   0
   1  -3 -16 -0.1757 0.43924   0
  -1   3 -16 0.20205 0.43046   0
  -1   3 -16 1.00147 0.49195   0
   1  -3 -16-0.13177 0.35139   0
   1   3  16 1.10689 0.53587   0
   1  -3 -16 0.67643 0.55344   0
  -1   3 -16 0.52709 0.54466   0
   1  -3 -16 0.34261 0.52709   0
  -1   3 -16 1.08932 0.49195   0
  -1  -3 -16-0.27233 0.42167   0
  -1  -3 -16 0.25476 0.31625   0
   1   3 -16 0.07906  0.4656   0
   1   3 -16 0.04392 0.50952   0
  -1  -3 -16 0.21962 0.52709   0
  -1   3  16 0.43924 0.50952   0
  -1  -3 -16 0.45681 0.38653   0
   1   3 -16-0.02635 0.53587   0
   1  -3 -17 4.00056 0.71871   0
  -1   3 -17 5.19553 0.73603   0
   1  -3 -17 3.20391 0.74469   0
   1  -3 -17 5.15224  0.6581   0
   1   3  17 4.29497 0.82263   0
  -1   3 -17 3.38576 0.80531   0
  -1   3 -17 3.68883 0.66676   0
  -1   3 -17 3.51564 0.66676   0
  -1  -3 -17 5.29944 0.58017   0
   1   3 -17  3.8014  0.7014   0
  -1  -3 -17 3.62821 0.68408   0
  -1  -3 -17 2.85754 0.64078   0
   1   3 -17 3.29916 0.74469   0
  -1   3  17 3.19525 0.77067   0
  -1  -3 -17 3.70615 0.58883   0
   1   3 -17 2.42458 0.72737   0
  -1   3 -18  1.4587 0.52889   0
   1  -3 -18-0.69096 0.50329   0
   1  -3 -18  0.2815 0.48623   0
  -1   3 -18 1.16014 0.52889   0
   1   3  18 1.02365 0.60566   0
  -1   3 -18 1.04924 0.51182   0
  -1   3 -18 1.72314 0.61419   0
  -1  -3 -18-0.22179 0.43505   0
  -1  -3 -18 1.24544 0.43505   0
  -1  -3 -18 0.55448 0.46064   0
   1   3 -18 1.47576 0.60566   0
   1   3 -18 -0.3924 0.57154   0
  -1   3  18  0.6739 0.57154   0
  -1  -3 -18 0.17061 0.34122   0
   1   3 -18-0.04265  0.4777   0
  -1   3 -19 6.79481 1.02468   0
  -1   3 -19 8.40742 1.00788   0
   1  -3 -19 8.39902 1.06668   0
   1   3  19 6.38326 1.01628   0
   1  -3 -19 7.43314 0.99108   0
  -1   3 -19 8.29824 0.94909   0
  -1  -3 -19  9.4909 0.81471   0
  -1  -3 -19 6.42525  0.8231   0
  -1   3  19   6.862 1.06668   0
   1   3 -19 7.55072 1.00788   0
   1   3 -19 6.66043 1.10027   0
   1   3 -19  7.7103 1.01628   0
  -1  -3 -19  7.7103 0.93229   0
   1  -3 -20 1.19028 0.59514   0
  -1   3 -20  0.9919 0.55381   0
   1   3  20  1.9838 0.74393   0
   1  -3 -20 1.57051 0.66127   0
  -1   3 -20 0.94231 0.59514   0
  -1   3 -20 1.55398 0.63647   0
   1   3 -20 2.07473 0.74393   0
   1   3 -20 1.15722 0.60341   0
  -1  -3 -20 0.78526 0.52075   0
  -1  -3 -20 1.59531 0.45462   0
  -1  -3 -20 1.06629 0.46289   0
   1   3 -20 0.74393 0.66953   0
  -1   3  20 1.10762 0.68607   0
   1  -3 -21 2.43961 0.72375   0
  -1   3 -21   3.326 0.68309   0
  -1   3 -21  3.9359 0.71562   0
   1   3  21 3.83832 0.82947   0
   1  -3 -21 3.27721 0.77254   0
   1   3 -21 3.54556 0.76441   0
   1   3 -21 3.41545 0.92705   0
  -1  -3 -21 2.24444 0.65056   0
  -1   3  21  3.5537 0.91892   0
   1   3 -21 2.91127 0.70749   0
  -1   3 -22-0.49584 0.43986   0
   1   3  22-0.33589 0.61581   0
  -1   3 -22 1.07966 0.58382   0
   1  -3 -22 -0.6478 0.43986   0
   1  -3 -22-0.01599 0.54383   0
  -1  -3 -22 0.19994 0.45586   0
   1   3 -22 1.31159 0.71978   0
   1   3 -22 0.90372 0.59181   0
  -1   3  22  0.3279 0.66379   0
   1   3 -22-0.11196 0.49584   0
   1  -3 -23  5.9835 0.95139   0
   1   3  23 5.03212 0.95925   0
   1  -3 -23 6.13289 1.03787   0
  -1   3 -23 5.50388 0.86489   0
  -1   3 -23 6.46313 0.87276   0
   1   3 -23 5.66113 1.01429   0
  -1  -3 -23 4.73334 0.80986   0
   1   3 -23 4.96135 0.85703   0
  -1   3  23 4.41097 1.00642   0
   1   3 -23  5.7319 0.99856   0
  -1   3 -24 -0.5255 0.50232   0
   1   3  24-0.08501  0.7187   0
   1  -3 -24 0.40958 0.60278   0
   1  -3 -24 0.95827 0.63369   0
  -1   3 -24 0.31685 0.53323   0
  -1  -3 -24 0.08501  0.5255   0
   1   3 -24 0.00773 0.50232   0
  -1   3  24 0.12365 0.74961   0
   1   3 -24 0.03091 0.55641   0
  -1   3 -25-0.75177 0.50877   0
  -1   3 -25-0.84289  0.4784   0
   1  -3 -25-0.02278 0.51636   0
   1  -3 -25-1.02513  0.4784   0
   1   3  25-0.91882 0.63786   0
  -1  -3 -25-0.43284 0.46321   0
  -1   3  25-0.12909  0.7062   0
   1   3 -25 0.53155 0.53914   0
   1   3 -25-0.77455  0.5923   0
  -1   3 -26 0.23871 0.59678   0
   1  -3 -26  0.5744 0.58932   0
   1   3  26-0.27601 0.70868   0
  -1   3 -26 0.92501 0.58186   0
  -1   3  26 0.55202 0.76836   0
   1   3 -26 0.06714 0.54456   0
   1   3 -26-0.05968 0.55202   0
  -1  -3 -26-0.01492 0.52964   0
   1  -3 -27 1.58207 0.68849   0
   1   3  27 1.89702 0.96682   0
  -1   3 -27 1.64067 0.60793   0
  -1   3 -27 1.50883 0.69582   0
  -1   3  27 2.71736 0.93753   0
   1   3 -27 1.89702 0.73977   0
  -1  -3 -27 1.89702 0.60793   0
   1   3 -27 1.82378 0.69582   0
   1   3  28-0.96327 0.58227   0
  -1   3 -28-0.38099 0.51039   0
   1  -3 -28-0.07907  0.5679   0
  -1   3 -28 0.02875 0.49601   0
  -1  -3 -28-0.10064 0.48882   0
  -1   3  28 0.54633  0.8195   0
   1   3 -28 0.76199 0.67573   0
   1   3 -28 0.14377 0.58227   0
  -1   3 -29 0.45143 0.60662   0
   1  -3 -29 0.16223 0.58545   0
  -1   3 -29 0.08464 0.51492   0
   1   3  29-0.07054 0.71947   0
   1   3 -29 0.32447 0.64188   0
   1   3 -29-0.57135 0.55724   0
  -1   3  29-0.93814 0.71242   0
  -1  -3 -29 0.05643 0.50081   0
   1  -3 -30-0.58821 0.53977   0
  -1   3 -30-0.22144 0.49825   0
  -1   3 -30 0.98957 0.56745   0
   1   3  30 0.07612 0.79581   0
   1   3 -30 0.47749 0.62281   0
  -1  -3 -30 0.47749 0.49825   0
  -1   3  30 0.22836 0.78197   0
   1   3 -30-0.83041 0.59513   0
  -1   3 -31 1.01144 0.60415   0
  -1   3 -31 0.54305 0.50232   0
   1  -3 -31 1.10647 0.65845   0
   1   3 -31 0.99107 0.67203   0
  -1  -3 -31 1.31012 0.57021   0
   1   3 -31 1.18793 0.70597   0
   1  -3 -32 1.59131 0.62587   0
  -1   3 -32  0.7324 0.54597   0
   1   3 -32  0.2863 0.56595   0
   1   3 -32 0.69245 0.62587   0
  -1  -3 -32 0.88554 0.54597   0
   1  -3 -33-0.33958 0.50937   0
  -1   3 -33-0.08489 0.50937   0
   1   3 -33-0.14367 0.55508   0
   1  -3 -34 1.97907  0.6661   0
   1   3 -34 1.78693 0.69171   0
   1   4   0 0.08862 0.13786   0
  -1   4   0-0.03939 0.11816   0
   1  -4   0  0.1674 0.13786   0
   1  -4   0 0.17725  0.1674   0
  -1  -4   0-0.18709 0.13786   0
  -1   4   0 0.05908 0.14771   0
   1   4   0 0.26587 0.14771   0
  -1  -4   0-0.05908 0.13786   0
  -1   4  -1 0.25592 0.17718   0
  -1  -4   1 0.01969 0.17718   0
   1   4   1 0.07875 0.12796   0
  -1  -4   1-0.03937 0.14765   0
  -1   4  -1-0.16734 0.12796   0
   1  -4  -1 0.35436 0.17718   0
   1  -4  -1-0.16734 0.14765   0
   1   4   1-0.01969 0.12796   0
  -1  -4  -1-0.08859 0.14765   0
   1   4  -1-0.13781 0.12796   0
   1   4  -1-0.15749 0.13781   0
  -1   4   1-0.16734 0.12796   0
   1  -4   1-0.08859 0.14765   0
  -1   4   1    0.00 0.10827   0
   1  -4   1 -0.0689 0.13781   0
  -1  -4  -1-0.01969 0.14765   0
  -1   4  -2  0.0295 0.13765   0
  -1   4  -2-0.33428 0.15731   0
   1   4   2 0.04916 0.12781   0
  -1  -4   2 0.22613 0.15731   0
   1  -4  -2-0.25563 0.11798   0
   1  -4  -2 0.22613 0.19664   0
   1  -4  -2 0.42277  0.1868   0
   1   4   2-0.05899 0.12781   0
  -1  -4   2 0.17697  0.2163   0
   1  -4   2 0.68823  0.2458   0
  -1   4   2 0.13765 0.16714   0
   1   4  -2 0.04916 0.13765   0
  -1  -4  -2 0.13765 0.14748   0
  -1  -4  -2 0.09832 0.14748   0
   1   4  -2 0.07865 0.15731   0
  -1   4   2-0.11798 0.14748   0
   1  -4   2 0.14748 0.17697   0
  -1  -4   3 6.35864 0.63783   0
   1  -4  -3 7.88943  0.6182   0
  -1  -4   3 8.03662 0.67708   0
   1  -4   3 7.60486 0.60839   0
   1  -4   3 8.73332 0.63783   0
  -1  -4  -3 5.79932 0.54951   0
  -1   4   3 7.75205 0.55932   0
   1   4  -3 11.0884 0.72614   0
  -1  -4   4 1.09597  0.3327   0
  -1  -4   4 0.59691 0.32292   0
  -1   4  -4 0.66541 0.24464   0
  -1   4  -4 0.76326 0.24464   0
   1   4   4 0.85133 0.25442   0
  -1   4  -4 1.97666 0.38163   0
  -1  -4   4 1.81031  0.4012   0
   1  -4  -4 1.35039 0.32292   0
   1  -4  -4 0.77305 0.20549   0
   1  -4   4 0.98833 0.29356   0
  -1   4   4 0.56756 0.25442   0
   1   4  -4 0.76326 0.31313   0
  -1  -4  -4 1.59503 0.28378   0
  -1   4   4 1.06661 0.23485   0
  -1  -4  -4 1.03726 0.19571   0
   1   4  -4  0.4012 0.26421   0
   1  -4   4 1.45803 0.31313   0
   1   4  -4 1.51674 0.41099   0
  -1  -4   5 8.88186 0.77022   0
  -1   4  -5 9.29134 0.71172   0
  -1   4  -5 8.33588 0.70197   0
   1   4   5 8.30663 0.54598   0
  -1  -4   5 9.77882 0.81896   0
   1  -4  -5 8.20914 0.72147   0
  -1   4  -5 9.16459 0.77997   0
   1   4   5 7.21468 0.68247   0
   1  -4  -5 8.92085 0.64347   0
  -1  -4   5 10.1103 0.87746   0
   1   4  -5  9.0671 0.85796   0
   1  -4   5  8.9891 0.75072   0
  -1   4   5 8.49187 0.65322   0
  -1  -4  -5 9.40833 0.69222   0
  -1  -4  -5 8.79411 0.60447   0
  -1   4   5 8.16039 0.73122   0
   1  -4   5 8.38463 0.73122   0
   1   4  -5 9.60332 0.76047   0
   1  -4   5 8.17014 0.78971   0
   1   4  -5 9.57407 0.78971   0
  -1   4   5 7.46817 0.77997   0
  -1   4  -6 1.21249   0.388   0
   1   4   6 1.21249  0.3201   0
  -1   4  -6  0.9603  0.3492   0
  -1  -4   6 1.82359   0.485   0
  -1   4  -6 1.38709  0.3686   0
  -1  -4   6  0.0582  0.3492   0
   1  -4  -6 1.65869  0.3686   0
   1   4   6 1.21249  0.2037   0
  -1  -4   6  0.8051  0.4074   0
  -1   4  -6 1.27069  0.3977   0
   1  -4   6 1.28039  0.4171   0
   1   4  -6 1.13489  0.3783   0
  -1   4   6 2.19219  0.4171   0
  -1   4   6 1.61019  0.3977   0
  -1   4   6 1.98849  0.3007   0
  -1  -4  -6 1.63929  0.3298   0
   1   4  -6 1.15429  0.4074   0
   1   4  -6 1.42589  0.4947   0
  -1  -4  -6 1.35799   0.388   0
   1   4  -6 1.85269   0.485   0
   1  -4   6 1.24159  0.3783   0
   1  -4   6 1.21249  0.3589   0
  -1  -4   7 2.82412 0.51085   0
  -1   4  -7 2.53496 0.43374   0
   1   4   7 4.65546 0.59759   0
  -1  -4   7 3.02653 0.58796   0
   1   4   7 3.08436 0.45302   0
  -1  -4   7   3.094  0.5494   0
  -1   4  -7 2.64098 0.53976   0
  -1   4  -7 2.93014 0.51085   0
   1  -4  -7 3.10364 0.46265   0
   1  -4  -7 2.47713 0.51085   0
  -1   4  -7 2.13978 0.45302   0
   1  -4   7 3.89401 0.51085   0
   1   4  -7 2.78556 0.61687   0
  -1   4   7 3.16147 0.53012   0
  -1   4   7 3.38316 0.57832   0
  -1   4   7 2.60243 0.40482   0
   1   4  -7  2.4193 0.48193   0
   1  -4   7 2.58315 0.49157   0
   1  -4   7 2.44821 0.49157   0
   1   4  -7 4.26991 0.56868   0
  -1  -4  -7  2.4193 0.47229   0
  -1  -4  -7  2.5446 0.41446   0
   1   4  -7 2.36146 0.57832   0
  -1  -4   8 74.1391 4.45906   0
  -1   4  -8 74.5601 4.43992   0
   1  -4  -8 76.4069 4.43035   0
  -1  -4   8 74.9907  4.5069   0
  -1   4  -8 72.7037 4.44949   0
  -1   4  -8 69.0389 4.40165   0
   1   4   8 77.4499  4.4782   0
  -1   4  -8 70.9526 4.43035   0
  -1  -4   8 71.7564 4.46863   0
   1   4   8  72.254 4.41122   0
   1  -4  -8 67.3452 4.44949   0
   1  -4  -8 68.9528 4.46863   0
  -1   4   8 67.9768 4.43992   0
   1  -4   8 69.6034 4.43992   0
  -1   4   8 73.4597  4.3538   0
   1   4  -8 68.4935 4.43992   0
  -1  -4  -8 73.0482 4.38251   0
   1  -4   8 72.9047 4.43035   0
   1  -4   8 67.7854 4.43035   0
   1   4  -8 72.3784  4.5069   0
  -1  -4  -8 70.5508 4.41122   0
   1   4  -8 77.6604 4.46863   0
  -1   4   8  78.024 4.49734   0
   1   4  -8 71.9191 4.49734   0
  -1   4  -9 23.3759  1.5565   0
   1   4   9 22.4363 1.56599   0
   1  -4  -9 21.9808 1.60395   0
  -1  -4   9 21.2974 1.58497   0
  -1   4  -9 23.5942 1.56599   0
  -1   4  -9 20.5761 1.57548   0
   1  -4  -9  20.728 1.59446   0
  -1  -4   9 23.0248  1.6609   0
  -1   4  -9 19.2949 1.60395   0
  -1   4  -9 21.6391 1.57548   0
   1  -4  -9 22.4174 1.52803   0
  -1  -4   9 22.0093 1.60395   0
   1   4   9 24.2491 1.59446   0
  -1  -4   9  20.728 1.59446   0
   1   4  -9 23.1007 1.67039   0
   1  -4   9 18.0326 1.50904   0
   1  -4   9 21.7245 1.56599   0
   1   4  -9 18.9532 1.63242   0
   1  -4   9 23.0058 1.62293   0
  -1   4   9 23.3759 1.64192   0
  -1  -4  -9 22.7685 1.49955   0
   1   4  -9 24.6857 1.60395   0
   1   4  -9 20.8799 1.61344   0
  -1  -4  -9 22.9868 1.56599   0
  -1   4   9 21.5347 1.58497   0
   1   4  -9 20.7755 1.56599   0
   1  -4 -10 79.3139  5.2575   0
  -1  -4  10 89.1987 5.32333   0
   1   4  10  88.879  5.2669   0
  -1   4 -10 90.0076 5.22928   0
   1  -4 -10 84.8535 5.27631   0
   1  -4 -10 83.9507 5.20107   0
   1   4  10 81.1949 5.21988   0
  -1   4 -10 79.9252 5.19166   0
  -1   4 -10 87.3459 5.23869   0
  -1  -4  10 86.2267 5.27631   0
  -1   4 -10  88.183 5.27631   0
  -1  -4  10  86.396 5.27631   0
  -1   4 -10 81.9285 5.24809   0
   1   4 -10 85.0228 5.32333   0
   1   4 -10 91.2303 5.34214   0
  -1  -4 -10 90.4778 5.23869   0
   1  -4  10 83.9695 5.23869   0
   1  -4  10 88.2958 5.23869   0
   1   4 -10 82.9537 5.28571   0
   1   4 -10 90.0922  5.2575   0
  -1  -4 -10 80.9316 5.15404   0
   1   4 -10 84.1011 5.24809   0
   1  -4  10 89.1329  5.2669   0
  -1   4  10 75.7023 5.22928   0
  -1   4  10 88.8884 5.46441   0
   1  -4 -11 17.6747 1.36891   0
  -1   4 -11 15.8402 1.26647   0
  -1   4 -11 15.3373 1.31303   0
   1   4  11 17.3674 1.34097   0
  -1   4 -11 15.5143 1.31303   0
  -1   4 -11 15.3746 1.23853   0
  -1   4 -11 18.1776 1.37822   0
   1   4  11 16.1103 1.27578   0
   1  -4 -11 16.8832  1.2851   0
  -1  -4  11 15.4863 1.33166   0
   1  -4 -11 17.7492 1.37822   0
   1  -4  11 15.7564 1.35959   0
   1  -4  11 14.3689 1.27578   0
  -1   4  11  14.136 1.29441   0
   1   4 -11 19.0343 1.46203   0
  -1  -4 -11 17.3767 1.30372   0
  -1  -4 -11 16.3617  1.2106   0
   1   4 -11 17.6561 1.41547   0
   1   4 -11 17.1067 1.31303   0
   1   4 -11 16.3244 1.35959   0
   1  -4  11  17.116 1.29441   0
  -1   4 -12-0.09213 0.44221   0
   1  -4 -12 0.56197 0.48827   0
   1  -4 -12 -0.1474 0.35929   0
  -1  -4  12-0.38693 0.40536   0
  -1   4 -12 0.52512 0.42378   0
  -1   4 -12 0.37772 0.41457   0
   1  -4 -12 0.46063 0.46985   0
   1   4  12 -0.0737 0.38693   0
  -1   4 -12 0.44221 0.42378   0
   1  -4  12 0.02764  0.5067   0
  -1   4  12-0.23953 0.41457   0
  -1  -4 -12 0.63567 0.44221   0
   1   4 -12 0.35008 0.47906   0
   1   4 -12 0.44221 0.41457   0
  -1  -4 -12 0.08291 0.33166   0
   1  -4  12-0.08291 0.45142   0
   1   4 -12 0.71859 0.59882   0
   1   4 -12-0.11055  0.5804   0
   1  -4  12 0.05528 0.44221   0
   1  -4 -13 0.23678 0.41891   0
   1  -4 -13 0.81961 0.42802   0
  -1   4 -13 0.09107 0.47356   0
   1  -4 -13 0.08196 0.45534   0
  -1   4 -13 0.10928 0.37338   0
   1   4  13 0.42802 0.46445   0
  -1   4 -13 0.43713 0.49177   0
  -1   4 -13   0.938 0.44623   0
   1  -4  13 0.31874 0.41891   0
  -1  -4 -13-0.18214  0.4007   0
  -1  -4 -13  0.5373 0.32785   0
   1   4 -13 0.15482 0.42802   0
  -1   4  13-0.10928 0.49177   0
   1   4 -13 0.21856 0.50087   0
   1   4 -13  0.2732 0.50998   0
   1   4 -13 0.15482  0.5282   0
   1  -4  13 0.78319 0.49177   0
   1  -4 -14-0.42278 0.41379   0
   1  -4 -14  -0.009 0.45876   0
  -1   4 -14-0.37781 0.40479   0
  -1   4 -14-0.49474 0.42278   0
   1  -4 -14-0.35082 0.44977   0
  -1   4 -14 0.20689 0.40479   0
  -1   4 -14 0.25187 0.42278   0
   1   4  14-0.21589  0.3958   0
   1   4 -14-1.03447  0.5757   0
   1   4 -14-0.62968 0.44077   0
   1  -4  14 0.31484 0.44077   0
   1   4 -14-0.54872 0.59369   0
   1   4 -14 0.33283 0.44077   0
  -1  -4 -14-0.33283 0.40479   0
   1  -4  14 0.03598 0.40479   0
  -1   4  14 0.40479 0.53073   0
  -1  -4 -14 0.17091 0.26986   0
  -1  -4 -14 0.49474 0.37781   0
  -1   4 -15  1.3851 0.59488   0
  -1   4 -15 2.61926 0.56825   0
   1  -4 -15 1.82017 0.57713   0
   1  -4 -15 0.98555 0.48834   0
   1  -4 -15 2.16644 0.64816   0
  -1   4 -15 0.94116  0.6304   0
  -1   4 -15 2.21972 0.60376   0
   1   4  15 1.58044 0.57713   0
  -1  -4 -15 1.58044 0.36403   0
  -1  -4 -15 2.08653 0.47058   0
   1   4 -15  1.8468 0.68367   0
   1   4 -15 1.41174 0.53273   0
   1   4 -15 2.91227 0.71031   0
  -1   4  15   0.586 0.61264   0
  -1  -4 -15 2.21972 0.52385   0
  -1   4 -16 56.8915 3.76591   0
  -1   4 -16 59.4313 3.78342   0
   1   4  16  60.237 3.86225   0
  -1   4 -16 58.7657 3.87976   0
   1  -4 -16 57.2856 3.85349   0
   1  -4 -16 58.5993 3.85349   0
  -1   4 -16 63.0045 3.81846   0
  -1  -4 -16 59.3087 3.61702   0
  -1  -4 -16 59.8955 3.78342   0
  -1  -4 -16 60.5435  3.7046   0
   1   4 -16 54.1327 3.82721   0
   1   4 -16 57.8023 3.82721   0
   1   4 -16 54.6932 3.87976   0
  -1   4  16 63.3461 3.90603   0
   1  -4 -17 5.53387 0.86332   0
  -1   4 -17 6.06049 0.76835   0
   1   4  17 5.24897 0.82878   0
   1  -4 -17 5.53387 0.88922   0
  -1   4 -17 4.49789 0.72519   0
  -1   4 -17 5.17991 0.90648   0
  -1   4 -17 5.04178 0.80288   0
   1   4 -17 4.04033 0.74245   0
   1   4 -17 6.52668 0.90648   0
  -1  -4 -17 6.37128 0.63022   0
   1   4 -17 5.03314 0.94102   0
  -1   4  17 5.37847 0.89785   0
  -1  -4 -17 4.85185 0.66475   0
  -1  -4 -17 5.17991 0.75972   0
   1  -4 -18 12.8089  1.2928   0
  -1   4 -18 11.9244 1.22476   0
  -1   4 -18 11.0653  1.2928   0
   1  -4 -18 13.4723 1.42888   0
   1   4  18 13.8636 1.37785   0
   1  -4 -18  10.555 1.25878   0
  -1   4 -18 10.6911 1.14821   0
   1   4 -18 11.1164 1.26728   0
  -1  -4 -18 11.0994 1.14821   0
  -1  -4 -18 14.0167 1.07166   0
   1   4 -18 10.9888 1.39486   0
  -1   4  18 12.8514 1.35233   0
  -1  -4 -18 11.6862 0.95259   0
   1   4 -18 10.9548 1.23326   0
  -1   4 -19-0.83748 0.43549   0
   1  -4 -19  -0.067 0.53599   0
   1   4  19 0.25124 0.59461   0
  -1   4 -19-0.28474 0.50249   0
  -1   4 -19 0.05862 0.48574   0
   1  -4 -19 0.51924 0.57786   0
   1   4 -19 0.25124 0.57786   0
  -1  -4 -19 0.30987 0.31824   0
  -1  -4 -19 1.60796 0.54436   0
  -1   4  19 0.07537 0.61136   0
   1   4 -19-0.78723 0.46061   0
  -1  -4 -19-0.45224 0.36849   0
   1   4 -19 1.36509 0.56949   0
   1   4  20 2.38213 0.70887   0
  -1   4 -20 0.93142 0.51929   0
   1  -4 -20 1.33531 0.65117   0
   1  -4 -20 1.44247 0.63469   0
  -1   4 -20 0.95615 0.57699   0
  -1   4 -20 1.92879 0.65117   0
  -1  -4 -20 1.68975 0.40389   0
   1   4 -20  0.7336 0.55226   0
  -1  -4 -20 1.24464  0.5605   0
   1   4 -20 0.71711 0.51929   0
  -1   4  20 1.54962 0.70063   0
  -1  -4 -20 1.68151 0.49456   0
   1   4 -20 1.73096 0.72535   0
   1  -4 -21 7.56644 1.07049   0
  -1   4 -21 7.40425 0.96507   0
   1   4  21 7.92327 1.08671   0
  -1   4 -21 6.90955 0.91641   0
  -1   4 -21 4.19277 0.96507   0
   1  -4 -21 4.62258  0.9083   0
   1   4 -21 7.73675 1.02183   0
   1   4 -21 6.50406 1.06238   0
  -1   4  21 8.11791 1.18403   0
  -1  -4 -21 6.42296 0.87586   0
   1   4 -21 5.44167 0.93263   0
  -1  -4 -21 7.13662 0.71366   0
  -1   4 -22 1.34798 0.57429   0
   1   4  22 1.30012 0.74179   0
  -1   4 -22 1.32405 0.65405   0
   1  -4 -22  1.8425 0.69393   0
  -1   4 -22 0.67798 0.57429   0
   1   4 -22 0.89333 0.69393   0
  -1   4  22  1.8106 0.75774   0
  -1  -4 -22 0.89333 0.56631   0
   1   4 -22 0.57429 0.60619   0
   1   4 -22  0.8375 0.62214   0
  -1   4 -23 0.36859 0.49406   0
  -1   4 -23 0.45485 0.51759   0
   1   4  23  0.4078 0.65875   0
   1  -4 -23 0.21958 0.51759   0
  -1  -4 -23 0.94892 0.52543   0
   1   4 -23 0.25095  0.6666   0
   1   4 -23 1.23908 0.65091   0
  -1   4  23 0.16469 0.78423   0
   1   4 -23  1.2234 0.69012   0
   1  -4 -24 0.23896 0.58584   0
   1   4  24 0.76314 0.77085   0
  -1   4 -24 0.40855 0.52417   0
  -1   4 -24-0.38542 0.53959   0
  -1  -4 -24 0.39313 0.48563   0
   1   4 -24 0.91731 0.68605   0
   1   4 -24-0.11563 0.63209   0
  -1   4  24-0.26209  0.6398   0
   1   4 -24-0.33146  0.5473   0
  -1   4 -25 0.13635 0.59842   0
   1  -4 -25 1.53771 0.73477   0
   1   4  25-0.93929 0.62114   0
  -1   4 -25-0.49237 0.47722   0
   1   4 -25 0.58327 0.59842   0
  -1   4  25-0.16665 0.70447   0
   1   4 -25  0.1818 0.57569   0
  -1  -4 -25 0.29542 0.54539   0
   1  -4 -26 0.79628 0.57303   0
  -1   4 -26-0.45396 0.51349   0
   1   4  26-0.04465  0.7814   0
  -1   4 -26 0.27535 0.54326   0
  -1  -4 -26 0.89303 0.56559   0
   1   4 -26-0.76652 0.61024   0
  -1   4  26 1.55536 0.93024   0
   1   4 -26 0.38698 0.60279   0
  -1   4 -27-0.27766 0.55532   0
   1  -4 -27 0.62108 0.58455   0
   1   4  27   0.643 0.78914   0
  -1   4 -27-0.05845 0.50417   0
   1   4 -27 0.02192 0.59186   0
  -1   4  27 0.19728 0.71607   0
  -1  -4 -27-0.87682 0.43111   0
   1   4 -27-0.57724 0.58455   0
  -1   4 -28-0.64546 0.55939   0
   1   4  28 1.07576 0.88212   0
  -1   4 -28-0.05737 0.50919   0
   1  -4 -28 0.96818 0.63828   0
   1   4 -28 0.04303 0.58091   0
  -1  -4 -28-0.98253 0.44465   0
  -1   4  28 0.16495    0.71   0
   1   4 -28-0.45899 0.50919   0
   1   4  29 0.24631 0.75302   0
  -1   4 -29 0.40114 0.54189   0
  -1   4 -29  0.0563 0.53485   0
   1  -4 -29-0.31669 0.55597   0
   1   4 -29 0.58412 0.62634   0
   1   4 -29-1.13304 0.57708   0
  -1   4  29 0.29558 0.85154   0
  -1  -4 -29-0.51374 0.49263   0
  -1   4 -30  5.1578 0.80785   0
   1   4  30 2.73425 0.98737   0
  -1   4 -30 4.31543 0.86308   0
  -1  -4 -30 3.45234 0.69737   0
   1   4 -30 2.92068 0.82166   0
  -1   4  30 1.95402 0.98737   0
   1   4 -30 4.10138 0.89761   0
   1  -4 -31 1.35469  0.6638   0
   1   4  31 1.85593 0.94828   0
  -1   4 -31 0.94151 0.58252   0
  -1   4 -31 3.00064 1.08375   0
  -1   4  31 1.68659 0.93474   0
  -1  -4 -31 1.28696  0.5351   0
   1   4 -31 0.45382 0.61638   0
   1   4 -31 1.10407 0.72476   0
   1  -4 -32  2.9035  0.7375   0
   1   4  32 3.92005 1.22917   0
  -1   4 -32 3.18255 0.71093   0
   1   4 -32  3.8071 0.88367   0
  -1   4  32 3.36859 1.08964   0
  -1  -4 -32 3.40845 0.69764   0
   1   4 -32 4.27219 0.85045   0
  -1   4 -33 0.80159 0.54742   0
   1  -4 -33  1.8834 0.66473   0
   1   4 -33 1.38811 0.64518   0
   1  -4 -34 3.55398 0.85014   0
   1   4 -34 3.06818 0.79261   0
   1   5   0    0.00 0.17663   0
  -1  -5   0 0.27476 0.21588   0
   1   5   0 0.12757 0.19626   0
   1  -5   0 0.33364 0.20607   0
  -1  -5   0 0.08832 0.17663   0
  -1   5   0-0.11775 0.14719   0
   1  -5   0-0.01963 0.21588   0
  -1   5   0-0.02944 0.17663   0
   1  -5  -1 6.38563 0.53949   0
  -1  -5  -1 6.76818  0.5493   0
  -1  -5  -1 6.41506 0.53949   0
  -1   5  -2 0.70541 0.28412   0
   1   5   2 1.01892 0.23514   0
  -1  -5   2 3.51723 0.40169   0
  -1   5  -2 0.55845 0.24493   0
   1   5   2 1.42061 0.26453   0
   1  -5  -2 2.86081  0.3625   0
   1  -5  -2 3.08615  0.3723   0
   1  -5  -2 0.11757 0.18615   0
  -1  -5   2 3.92872 0.46047   0
   1  -5   2 3.56622 0.40169   0
  -1   5   2 0.87196 0.27432   0
  -1  -5  -2 3.17433 0.34291   0
   1   5  -2 1.37162 0.28412   0
  -1   5   2 0.40169 0.19595   0
   1   5  -2 0.55845 0.28412   0
   1  -5  -3 1.28087 0.33244   0
  -1   5  -3 1.78931 0.32266   0
   1   5   3  1.0071 0.27377   0
   1   5   3  1.9262 0.29333   0
  -1  -5   3 1.81864   0.352   0
   1  -5  -3 1.06576 0.23466   0
  -1   5  -3 0.96799 0.34222   0
  -1  -5   3 1.19287 0.36177   0
   1  -5  -3 2.21953 0.37155   0
  -1  -5  -3  1.4862 0.30311   0
  -1  -5  -3 1.05599 0.25422   0
   1   5  -3 1.22221 0.36177   0
   1  -5   3  1.3982 0.39111   0
   1   5  -3 1.06576 0.27377   0
  -1   5   3 0.72355 0.30311   0
   1  -5   3 2.10219 0.37155   0
  -1   5  -4 4.02662 0.46798   0
   1  -5  -4 3.53913 0.44849   0
  -1   5  -4 4.32886 0.52648   0
  -1   5  -4 3.69513 0.47773   0
   1  -5  -4 4.22161 0.39974   0
   1   5   4 3.91937 0.39974   0
   1  -5  -4  4.5141 0.50698   0
  -1  -5   4 3.78287 0.51673   0
   1   5   4 4.00712 0.46798   0
  -1  -5   4 3.09065 0.48748   0
  -1  -5  -4 4.34836 0.46798   0
  -1   5   4  2.9249 0.37049   0
   1  -5   4 4.17286 0.50698   0
  -1  -5  -4 3.48063 0.38024   0
  -1   5   4 3.89012 0.49723   0
   1   5  -4 3.85112 0.49723   0
   1   5  -4  4.4751 0.59473   0
  -1  -5  -4 3.80237 0.30224   0
   1   5  -4 4.77734 0.56548   0
   1  -5   4  2.9054 0.46798   0
   1  -5  -5 6.54425 0.54374   0
   1  -5  -5 7.25305 0.66996   0
  -1  -5   5 6.41803 0.69909   0
  -1   5  -5 6.19471 0.63112   0
  -1  -5   5 7.42782 0.76706   0
  -1  -5   5 5.76749 0.66996   0
  -1   5  -5 7.58318 0.73793   0
  -1   5  -5 6.86467 0.72822   0
   1   5   5 7.14625 0.66996   0
   1   5  -5 7.83563 0.79619   0
   1  -5   5   6.185 0.66996   0
  -1  -5  -5 6.10732 0.52432   0
  -1   5   5 5.97139 0.65054   0
  -1  -5  -5 5.35968 0.58257   0
   1  -5   5 7.29189 0.67967   0
   1   5  -5  7.0006 0.68938   0
  -1  -5  -5 6.43745 0.44664   0
   1   5  -5 8.22401 0.73793   0
  -1   5   5 6.03935 0.53403   0
   1  -5  -6 3.73747 0.39596   0
  -1  -5   6 2.85863 0.57945   0
  -1   5  -6 3.11939 0.53116   0
  -1  -5   6  3.2063 0.47322   0
   1  -5  -6 2.82966 0.48288   0
   1   5   6 2.63651 0.44425   0
  -1  -5   6 2.86829 0.56014   0
  -1   5  -6 2.95521 0.45391   0
  -1   5  -6 3.64089 0.56014   0
   1   5   6 2.98418 0.27041   0
  -1   5   6 3.31254 0.52151   0
   1  -5   6 3.81473 0.53116   0
   1   5  -6 3.82439  0.5698   0
   1   5  -6 3.72781 0.62774   0
   1  -5   6  3.2063 0.51185   0
  -1   5   6 3.10973 0.49254   0
   1   5  -6 3.32219 0.50219   0
  -1  -5  -6 2.99384 0.34767   0
   1  -5   6 3.01315 0.54082   0
  -1   5   6 3.46706  0.3863   0
  -1  -5  -6 3.14836 0.44425   0
  -1   5  -7 36.7171 2.43757   0
   1   5   7 37.1394 2.29362   0
   1  -5  -7 41.2852 2.46636   0
  -1   5  -7  37.696 2.45676   0
  -1  -5   7 40.4311 2.50475   0
  -1  -5   7 37.8495 2.52394   0
  -1  -5   7 38.6749 2.52394   0
  -1   5  -7 35.2872 2.46636   0
  -1   5  -7 37.8591 2.48555   0
   1   5   7 35.8726 2.43757   0
   1   5  -7 37.8495 2.54314   0
   1   5  -7 40.0664 2.49515   0
   1   5  -7  39.481 2.55273   0
   1  -5   7 40.2007 2.48555   0
  -1  -5  -7  38.147 2.46636   0
   1  -5   7 39.3466 2.47596   0
   1  -5   7 37.3985 2.47596   0
  -1   5   7 38.0703  2.3608   0
  -1   5   7 38.7132 2.48555   0
  -1  -5  -7 40.1048 2.41838   0
   1   5  -7 35.2392 2.47596   0
  -1   5   7 42.3696 2.56233   0
  -1   5  -8 0.31441  0.3811   0
  -1   5  -8 0.40015  0.3811   0
  -1  -5   8 0.50496 0.42874   0
   1   5   8 0.60976 0.44779   0
  -1   5  -8 0.16197 0.40015   0
   1  -5  -8 0.58118 0.40968   0
  -1  -5   8 0.43827 0.36205   0
   1  -5  -8 0.67645 0.44779   0
   1   5   8 0.50496 0.20961   0
   1   5   8-0.16197 0.36205   0
  -1  -5   8-0.26677 0.42874   0
  -1   5  -8 1.23857 0.44779   0
  -1   5   8 0.16197  0.2763   0
   1  -5   8  1.1433 0.46685   0
  -1   5   8-0.14291 0.44779   0
  -1  -5  -8 0.12386 0.40968   0
  -1  -5  -8 0.22866 0.32393   0
   1   5  -8 1.16235 0.46685   0
   1   5  -8 0.39063 0.39063   0
   1  -5   8 0.80984 0.47637   0
  -1   5   8 0.81937 0.42874   0
   1   5  -8 0.90511 0.51448   0
   1  -5   8 0.37157  0.3811   0
   1   5  -8 0.68598 0.47637   0
  -1  -5   9 113.572  7.2672   0
   1  -5  -9 123.353 7.29555   0
   1  -5  -9 120.849  7.2105   0
  -1   5  -9 120.084 7.21995   0
  -1  -5   9 127.313 7.27665   0
   1   5   9 117.211 7.21995   0
   1   5   9 123.864  7.2861   0
  -1   5  -9 126.935 7.25775   0
  -1  -5   9 122.994   7.305   0
  -1   5  -9 116.341  7.2294   0
  -1   5  -9 115.084  7.2483   0
   1  -5   9 121.879 7.23885   0
   1   5  -9 116.823 7.29555   0
   1   5  -9 129.222   7.305   0
  -1  -5  -9 114.225 7.21995   0
  -1   5   9 118.921  7.1349   0
  -1   5   9 129.118 7.46565   0
   1   5  -9 114.565 7.23885   0
   1  -5   9 118.647 7.25775   0
   1  -5   9 116.975 7.23885   0
  -1   5   9 119.233 7.25775   0
  -1  -5  -9 123.382  7.1727   0
   1   5  -9 112.571 7.29555   0
   1  -5 -10 0.49636  0.4589   0
   1  -5 -10 1.72321 0.47763   0
  -1   5 -10 1.24558 0.42144   0
  -1  -5  10 0.81478 0.50572   0
   1   5  10 1.21748 0.44017   0
  -1   5 -10 1.24558 0.57128   0
   1   5  10 1.29241 0.49636   0
  -1   5 -10  0.6462 0.44953   0
  -1  -5  10 2.26639 0.61811   0
  -1   5 -10 1.05827  0.4589   0
  -1   5 -10 0.98335 0.57128   0
  -1   5  10 1.25494 0.38398   0
   1  -5  10 1.25494 0.48699   0
  -1  -5 -10 0.38398 0.35588   0
  -1  -5 -10  0.9178 0.42144   0
   1   5 -10 1.45162 0.55255   0
   1   5 -10-0.06556 0.50572   0
   1  -5  10 1.62956 0.58065   0
   1   5 -10 0.30905 0.46826   0
  -1   5  10 1.44225 0.48699   0
  -1   5 -11  11.406 1.03859   0
  -1  -5  11 11.7676 1.18696   0
  -1   5 -11 12.3797 1.20551   0
   1  -5 -11 14.4476 1.11278   0
  -1   5 -11 13.3348 1.14987   0
   1  -5 -11 11.2483 1.19624   0
   1   5  11 13.1679 1.10351   0
  -1   5 -11 15.7458 1.20551   0
   1  -5  11  13.205  1.1406   0
  -1  -5 -11 12.1015 1.02005   0
  -1  -5 -11 12.2591  1.1406   0
  -1   5  11 13.1401  1.1406   0
   1   5 -11 12.1571  1.2426   0
   1   5 -11 14.6979 1.34461   0
   1   5 -11 10.6827 1.12205   0
  -1   5  11 11.9345 0.97368   0
   1   5 -11 13.7985 1.31679   0
   1  -5  11 13.8355  1.2426   0
  -1   5 -12-0.23853  0.4312   0
   1  -5 -12 0.11927 0.44037   0
  -1   5 -12 0.13762 0.48624   0
   1   5  12 0.44954 0.42202   0
  -1  -5  12-0.04587 0.44037   0
   1  -5 -12-0.45872 0.34863   0
  -1   5 -12 0.47707 0.51377   0
  -1   5 -12 0.02752  0.3578   0
   1  -5  12 0.17431  0.4312   0
   1   5 -12 -0.3211 0.46789   0
  -1   5  12 0.52294 0.46789   0
   1   5 -12 0.55964 0.41285   0
   1  -5  12 0.53211 0.53211   0
   1   5 -12-0.42202 0.51377   0
  -1  -5 -12 0.01835  0.3945   0
   1   5 -12-0.58716 0.49542   0
  -1  -5 -12 0.44037 0.33028   0
  -1   5 -13 17.9394 1.46018   0
   1  -5 -13 18.3566  1.5146   0
  -1   5 -13 18.3566 1.46925   0
  -1   5 -13 17.3589 1.50553   0
   1   5  13 20.4063 1.50553   0
   1  -5 -13 20.1886 1.47832   0
  -1   5 -13 20.5877 1.56902   0
   1   5 -13 16.7513 1.55088   0
   1   5 -13 17.8668 1.54181   0
   1  -5  13 19.0368 1.50553   0
  -1   5  13 18.7103 1.52367   0
  -1  -5 -13 20.1796 1.49646   0
   1   5 -13 21.4674 1.68692   0
   1   5 -13 18.1752 1.52367   0
  -1  -5 -13 20.7963  1.3967   0
   1   5  14-0.24189 0.42107   0
   1  -5 -14 0.30461 0.40315   0
  -1   5 -14 0.97653 0.57337   0
   1  -5 -14 0.41211 0.53754   0
  -1   5 -14 1.47823 0.56442   0
  -1   5 -14 0.32252 0.40315   0
  -1   5 -14 1.34385 0.55546   0
  -1  -5 -14 0.86902 0.37628   0
   1   5 -14-0.09855 0.47482   0
   1   5 -14 0.33148 0.57337   0
  -1  -5 -14 0.45691 0.41211   0
   1   5 -14 0.67192  0.5465   0
  -1   5  14 0.11647 0.44795   0
   1  -5  14 0.46587 0.45691   0
  -1   5 -15 29.6345 2.22856   0
  -1   5 -15 33.9324 2.18434   0
   1  -5 -15 29.1304 2.21971   0
   1   5  15 31.2263 2.24624   0
  -1   5 -15 31.0937 2.21087   0
   1  -5 -15 34.4719 2.16665   0
  -1   5 -15 33.9501  2.2374   0
  -1  -5 -15  31.129 2.19318   0
   1   5 -15 30.5277 2.25509   0
   1  -5  15 31.3324  2.2374   0
  -1   5  15 31.1202 2.25509   0
   1   5 -15 28.7678 2.28162   0
  -1  -5 -15 30.4039  2.0959   0
   1   5 -15 28.8563 2.21971   0
   1  -5 -16 1.95409 0.64555   0
  -1   5 -16 1.17769 0.54959   0
   1   5  16 2.56474 0.61938   0
  -1   5 -16 1.23875 0.48852   0
  -1   5 -16 1.06428 0.55831   0
  -1   5 -16 0.99449 0.65427   0
   1   5 -16 2.12856 0.70661   0
   1   5 -16 1.23875 0.68044   0
  -1  -5 -16 2.15473 0.48852   0
  -1  -5 -16 1.97153 0.39256   0
  -1   5  16 2.31175 0.65427   0
  -1  -5 -16 1.16024 0.52342   0
   1   5 -16 2.74793 0.61065   0
   1   5  17 10.8445 1.21259   0
  -1   5 -17 12.4613 1.31579   0
   1  -5 -17 10.8359 1.21259   0
  -1   5 -17 12.5989 1.18679   0
  -1   5 -17 10.9047 1.16959   0
   1   5 -17 12.1001 1.28139   0
   1   5 -17 13.3471 1.41039   0
  -1  -5 -17 11.6529 1.03199   0
  -1  -5 -17 11.7475 1.17819   0
  -1  -5 -17 12.6247  0.9288   0
   1   5 -17 11.8679 1.22119   0
  -1   5  17 10.5865 1.24699   0
   1  -5 -18 6.79548 0.99136   0
  -1   5 -18 8.13424 0.94052   0
  -1   5 -18 8.16813 0.99983   0
   1   5  18 9.28659 1.06762   0
  -1   5 -18 7.53264 1.05915   0
   1   5 -18 8.73583 1.06762   0
  -1  -5 -18 7.65974 0.95747   0
  -1  -5 -18 8.51553 0.73716   0
   1   5 -18  6.2532 1.06762   0
   1   5 -18 8.71041 1.10998   0
  -1  -5 -18   9.473 0.89816   0
  -1   5  18 7.13441 1.07609   0
   1  -5 -19 23.9469 2.05259   0
   1   5  19 26.5335 2.08597   0
  -1   5 -19 29.0533 2.02756   0
  -1   5 -19 28.7863  2.0359   0
  -1   5 -19 25.4822 2.04425   0
  -1   5  19 26.5085 2.12769   0
   1   5 -19 28.2189   2.111   0
   1   5 -19 23.9052   2.111   0
  -1  -5 -19  30.113 1.81896   0
  -1  -5 -19 27.1593 2.00253   0
   1   5 -19 25.8576 2.02756   0
  -1  -5 -19 26.7838 1.91074   0
   1   5  20 0.90344 0.63241   0
  -1   5 -20 1.55228 0.59956   0
   1  -5 -20 1.01021  0.6242   0
  -1   5 -20 0.97736  0.6899   0
  -1   5 -20 1.56049 0.58313   0
   1   5 -20  1.3141 0.70633   0
  -1   5  20 0.23818 0.59134   0
   1   5 -20 1.78225 0.65705   0
  -1  -5 -20 2.11077 0.41887   0
  -1  -5 -20 0.73097 0.47636   0
   1   5 -20 1.23197  0.6899   0
  -1  -5 -20 0.56671 0.50921   0
  -1   5 -21 26.5395 1.96379   0
   1   5  21 25.2949 2.08501   0
  -1   5 -21 23.7029 2.05269   0
  -1   5 -21 22.3048 1.89106   0
   1  -5 -21 31.8651 2.11734   0
   1   5 -21 25.5939 2.04461   0
   1   5 -21 26.4102 2.03652   0
  -1  -5 -21 24.5676 1.93955   0
   1   5 -21 22.9028 2.06077   0
  -1   5  21 27.6305 2.15775   0
  -1  -5 -21 28.0992 1.74559   0
  -1   5 -22 5.42124 1.00158   0
  -1   5 -22 7.09848 0.96978   0
  -1   5 -22 7.53568 0.96183   0
   1   5  22 7.08258 1.12081   0
   1  -5 -22 6.58974 1.03337   0
  -1   5  22 8.42597  1.2003   0
   1   5 -22 7.82979 1.09697   0
   1   5 -22 6.78847 0.99363   0
   1   5 -22 7.09053  1.2162   0
  -1  -5 -22 7.31311 0.95388   0
  -1  -5 -22  8.6088   0.779   0
  -1   5 -23 2.18856 0.74255   0
   1  -5 -23 2.93892 0.78944   0
  -1   5 -23 3.61112  0.7191   0
   1   5  23 3.81435 0.90669   0
  -1   5 -23  2.6888  0.6722   0
  -1  -5 -23  2.3527 0.66438   0
   1   5 -23 2.68099 0.75818   0
  -1   5  23 2.79823 0.87542   0
   1   5 -23 3.90033 0.88324   0
   1   5 -23 2.88421 0.79726   0
   1   5  24 13.2157 1.55976   0
   1  -5 -24 15.7974 1.48293   0
  -1   5 -24  10.611 1.24474   0
  -1   5 -24 14.5603 1.41377   0
  -1   5 -24 11.2718 1.45219   0
   1   5 -24 11.4869 1.45988   0
   1   5 -24 14.6986 1.51366   0
   1   5 -24 13.9687 1.43682   0
  -1  -5 -24 15.0444 1.36767   0
  -1   5  24 13.4232 1.57513   0
   1   5  25 0.25674 0.80797   0
  -1   5 -25-0.27939 0.59654   0
  -1   5 -25 -0.6947 0.46817   0
   1  -5 -25 1.72165  0.7098   0
   1   5 -25-0.26429 0.62674   0
  -1  -5 -25 0.89103 0.48327   0
  -1   5  25-0.37755  0.6645   0
   1   5 -25 0.77776 0.61164   0
   1   5 -25 0.30204 0.64939   0
  -1   5 -26 8.82129 1.02383   0
   1  -5 -26 6.75878   1.009   0
  -1   5 -26 7.10748 1.02383   0
   1   5  26 9.32579 1.29834   0
  -1  -5 -26 6.91458  0.9348   0
   1   5 -26 6.89233 1.03867   0
  -1   5  26 5.70527 1.14254   0
   1   5 -26 7.35973 1.17222   0
   1   5 -26 5.69044 0.96448   0
   1  -5 -27 6.33745 0.96883   0
   1   5  27  5.4706 1.16551   0
  -1   5 -27 4.31966 0.86685   0
  -1   5 -27 5.86396 0.87413   0
   1   5 -27 5.88581 0.97611   0
   1   5 -27  4.4872 0.91055   0
  -1   5  27 4.83686 1.20921   0
  -1  -5 -27 6.47585 0.87413   0
   1  -5 -28 1.60165 0.61492   0
   1   5  28 1.63025 0.85088   0
  -1   5 -28 0.58632 0.54342   0
  -1   5 -28 0.80082 0.56487   0
   1   5 -28  0.1144 0.62922   0
   1   5 -28 0.54342 0.62207   0
  -1  -5 -28 0.97243 0.55772   0
  -1   5  28 1.81615 0.87948   0
  -1   5 -29 0.96834 0.62451   0
   1   5  29 0.59644 0.86308   0
   1  -5 -29-0.33681 0.56837   0
  -1   5 -29 1.08763 0.58942   0
   1   5 -29 1.59285 0.68766   0
   1   5 -29 1.46654 0.72275   0
  -1  -5 -29 1.33322 0.57539   0
  -1   5  29 0.72275 0.84905   0
   1   5  30-0.79866 0.73669   0
  -1   5 -30 -1.1911 0.55768   0
  -1   5 -30 0.12393 0.52326   0
   1  -5 -30 0.00688 0.57834   0
  -1  -5 -30 0.89505  0.5508   0
   1   5 -30 0.34425 0.57834   0
  -1   5  30-0.35113 0.88128   0
   1   5 -30 1.02586 0.66784   0
   1   5  31 0.61467 0.82407   0
   1  -5 -31 0.93214 0.59441   0
  -1   5 -31 0.91863 0.58766   0
   1   5 -31 0.81056 0.68898   0
   1   5 -31-0.71599 0.57415   0
  -1   5  31 2.09395 0.91863   0
  -1  -5 -31 0.52686 0.47283   0
   1   5  32-0.06626 0.87466   0
   1  -5 -32  0.7819 0.61624   0
  -1   5 -32 0.66262 0.56323   0
  -1  -5 -32 0.07289 0.50359   0
   1   5 -32-0.24517 0.56986   0
   1   5 -32-0.11927 0.63612   0
  -1   5  32 0.45058 0.76864   0
   1   5  33 8.11833 1.36497   0
   1  -5 -33 5.60939 0.90998   0
  -1   5 -33 5.78488 0.85148   0
  -1   5  33 4.54991 1.32597   0
   1   5 -33 6.08388 0.94898   0
   1  -5 -34-0.00638 0.87348   0
   1   5 -34-0.07651 0.54832   0
  -1  -6   0 0.25402 0.27355   0
  -1  -6   0-0.05862 0.21494   0
   1   6   0-0.43964 0.26379   0
   1  -6   0 0.03908 0.33217   0
  -1   6   0-0.20517 0.24425   0
   1   6   0  0.0977  0.1954   0
   1  -6   0  0.1954 0.23448   0
  -1   6   0-0.17586 0.20517   0
   1   6   1 1.04495 0.31251   0
  -1   6  -1  0.8008 0.35157   0
   1  -6  -1 1.06448 0.35157   0
   1  -6  -1 0.66408 0.31251   0
  -1   6  -1 1.04495 0.30274   0
   1   6   1 0.71291 0.28321   0
  -1  -6   1 0.34181 0.30274   0
  -1  -6   1 0.18555 0.34181   0
  -1  -6  -1 1.02541 0.30274   0
   1  -6   1 0.92776 0.31251   0
  -1   6   1 1.08401 0.32227   0
  -1  -6  -1 1.26956 0.33204   0
   1   6  -1 0.60548 0.27344   0
  -1   6   1 0.97659 0.32227   0
   1  -6   1 1.08401 0.34181   0
   1   6  -1 0.60548 0.30274   0
   1   6   2-0.07803 0.23409   0
   1  -6  -2 0.03902 0.27311   0
  -1   6  -2 0.24385 0.28286   0
   1   6   2-0.09754 0.26335   0
  -1   6  -2 0.20483  0.2536   0
   1  -6  -2 0.15606 0.30237   0
  -1  -6   2  0.2536 0.27311   0
  -1  -6   2  0.2536 0.32188   0
  -1  -6  -2 0.16581 0.27311   0
   1  -6   2 0.26335 0.37065   0
   1  -6   2 0.44868 0.31212   0
  -1  -6  -2 0.10729  0.2536   0
   1   6  -2 0.54622 0.31212   0
  -1   6   2-0.16581 0.28286   0
  -1   6   2 0.39991 0.29262   0
   1   6  -2 0.48769 0.35114   0
  -1   6  -3 0.24335 0.36989   0
   1  -6  -3-0.18494 0.28228   0
   1   6   3 0.30175 0.27255   0
  -1   6  -3-0.25308 0.26281   0
   1   6   3-0.16548 0.29202   0
   1  -6  -3 0.00973 0.32122   0
  -1  -6   3-0.50616 0.30175   0
  -1  -6   3 0.23361 0.30175   0
   1  -6  -3-0.23361 0.22388   0
  -1  -6  -3 0.18494 0.27255   0
  -1   6   3-0.12654 0.29202   0
  -1  -6  -3-0.21414 0.26281   0
  -1   6   3-0.22388 0.29202   0
   1  -6   3    0.00 0.31148   0
   1   6  -3 0.03894 0.26281   0
   1  -6   3 0.44776 0.38935   0
   1   6  -3 0.23361 0.31148   0
  -1   6  -4 18.1394 1.25133   0
  -1  -6   4 12.6685 1.22223   0
   1  -6  -4 16.3061 1.14463   0
   1   6   4 14.4048 1.13493   0
  -1   6  -4 15.3555 1.16403   0
   1  -6  -4 18.1006 1.18343   0
   1  -6  -4 17.0336 1.09613   0
  -1  -6   4 16.3934 1.21253   0
   1   6   4 17.4022 1.11553   0
   1  -6   4 16.7523 1.19313   0
   1  -6   4 15.5689 1.24163   0
   1   6  -4 17.9745 1.27073   0
   1   6  -4 17.0724 1.20283   0
  -1  -6  -4  14.919 1.09613   0
  -1  -6  -4 17.1597 1.15433   0
  -1  -6  -4 16.0539 1.02822   0
   1   6  -4 16.5971 1.20283   0
  -1   6   4 17.4313 1.21253   0
  -1   6  -5  1.6901 0.40562   0
  -1   6  -5 1.86394 0.42494   0
   1   6   5 2.49169 0.42494   0
  -1   6  -5 2.21161 0.48289   0
  -1  -6   5 2.07641 0.53117   0
  -1  -6   5  2.1923 0.47323   0
   1  -6  -5 2.11504 0.42494   0
   1  -6  -5 2.59792  0.4346   0
   1  -6  -5 1.92188  0.3187   0
  -1  -6  -5 1.69975  0.3187   0
   1   6  -5 2.10538 0.40562   0
   1  -6   5 1.92188  0.4346   0
  -1  -6  -5  2.7621 0.40562   0
  -1  -6  -5 2.17298 0.23178   0
   1  -6   5  2.4434 0.46357   0
  -1   6   5 1.96051 0.32836   0
   1   6  -5 2.25024 0.56015   0
   1   6  -5  2.9456 0.55049   0
  -1   6   5 3.05183 0.48289   0
   1  -6  -6 2.16139 0.33622   0
  -1  -6   6 1.98848 0.53795   0
  -1  -6   6 2.06533 0.54755   0
   1  -6  -6 2.33431  0.4611   0
  -1   6  -6 2.28628 0.45149   0
   1   6   6 2.33431 0.44188   0
  -1   6  -6 2.29588 0.45149   0
  -1  -6   6 3.78484 0.55716   0
  -1   6  -6 2.42076 0.53795   0
   1   6  -6 2.30549 0.55716   0
   1   6  -6 1.63305 0.45149   0
   1   6  -6 3.44862 0.57637   0
  -1   6   6 2.69934 0.48992   0
   1  -6   6 2.07494 0.53795   0
  -1   6   6 2.18061 0.33622   0
  -1  -6  -6 2.11336 0.39385   0
  -1  -6  -6 3.37178 0.37464   0
   1  -6   6 1.93085  0.4707   0
  -1  -6   7 12.4289 1.03097   0
  -1   6  -7 13.0112 1.05961   0
  -1   6  -7 12.2284 0.97369   0
   1   6   7 12.1425 1.00233   0
  -1   6  -7 12.4766 1.10734   0
   1   6   7  11.312 0.75413   0
   1  -6  -7  11.417 0.97369   0
  -1  -6   7 12.7726 1.08825   0
  -1  -6   7 12.6103 1.14552   0
  -1   6   7 11.0734 0.84005   0
   1  -6   7 12.4194 1.00233   0
   1  -6   7 14.4909 1.03097   0
   1   6  -7  13.183 1.17416   0
  -1   6   7 11.8657 1.05006   0
  -1  -6  -7 10.6438  0.8305   0
   1   6  -7 12.0471 1.05961   0
  -1  -6  -7 10.8634 0.93551   0
   1   6  -7 10.1856 1.01188   0
   1  -6   7 11.9802 1.06915   0
  -1   6   7 13.4408 1.11688   0
  -1   6  -8 207.879 12.4534   0
   1  -6  -8 200.544 12.4439   0
   1   6   8 206.846 12.2828   0
   1   6   8 202.629 12.4439   0
  -1  -6   8 212.779 12.5292   0
  -1  -6   8 222.673 12.5103   0
  -1   6  -8 206.837 12.4913   0
  -1   6  -8  220.92 12.5008   0
  -1   6  -8 209.111 12.4629   0
  -1  -6   8  209.50 12.5198   0
  -1   6   8 208.524 12.3492   0
   1  -6   8 221.745 12.4913   0
   1  -6   8 201.008 12.5008   0
   1   6  -8 194.014 12.5198   0
  -1  -6  -8  214.22 12.4155   0
   1   6  -8  206.24 12.4913   0
  -1  -6  -8 214.656 12.3397   0
  -1   6   8 218.503 12.4913   0
   1   6  -8 205.605 12.5198   0
   1  -6   8 219.972 12.4818   0
  -1  -6   9 2.06822 0.61106   0
   1   6   9 3.11173 0.74268   0
  -1   6  -9  2.9049 0.50765   0
   1   6   9 2.23743 0.30083   0
   1  -6  -9 2.06822 0.61106   0
  -1   6  -9 2.35965 0.56406   0
  -1  -6   9 1.86139 0.58286   0
  -1   6  -9 2.56647 0.53586   0
   1   6   9 2.24683 0.48885   0
   1  -6  -9 1.97421 0.47945   0
  -1  -6  -9 2.34084 0.55466   0
  -1   6   9 1.61697 0.51705   0
   1   6  -9 2.30324 0.51705   0
   1  -6   9 3.18693 0.58286   0
  -1  -6  -9 2.60407 0.45125   0
   1   6  -9 2.07762 0.60166   0
   1  -6   9 2.35025 0.57346   0
  -1   6   9 2.65108 0.39484   0
   1  -6   9 3.30915 0.59226   0
   1   6  -9  1.9084 0.62047   0
  -1   6 -10 166.018 9.86663   0
   1  -6 -10 160.866 9.89458   0
   1  -6 -10 175.326 9.84799   0
  -1   6 -10 164.798 9.88526   0
  -1   6 -10 163.121 9.82936   0
  -1  -6  10 162.301 9.91321   0
   1   6  10 161.146 9.67097   0
   1   6  10 160.857 9.83868   0
   1   6 -10  167.22 9.92253   0
   1  -6  10 170.006  9.9039   0
  -1   6  10 155.742 9.86663   0
   1   6 -10 163.615 9.93185   0
  -1  -6 -10 174.003 9.86663   0
  -1   6  10 163.903 9.72687   0
  -1  -6 -10 153.273 9.77346   0
   1  -6  10 172.214 9.88526   0
   1   6 -10 166.521 9.88526   0
   1  -6 -11 1.29161 0.50742   0
  -1   6 -11    0.00 0.42439   0
  -1  -6  11 0.51664 0.49819   0
  -1   6 -11 0.71039 0.50742   0
   1  -6 -11 0.77497 0.45206   0
  -1   6 -11 1.26393 0.52587   0
   1   6  11 0.11993 0.26755   0
   1   6  11 1.03329 0.48897   0
  -1  -6 -11  1.4669 0.38748   0
   1  -6  11 0.71039 0.49819   0
   1  -6  11 2.14038  0.6089   0
  -1   6  11 0.72884 0.34135   0
  -1   6  11 0.39671 0.46129   0
   1   6 -11 0.96871 0.58122   0
   1   6 -11 0.39671 0.44284   0
  -1  -6 -11 1.45767 0.48897   0
   1   6 -11 0.23987 0.49819   0
  -1   6 -12 4.08936 0.64809   0
  -1   6 -12 3.71511 0.70286   0
   1  -6 -12 3.48691 0.72111   0
  -1   6 -12 4.06198 0.76675   0
  -1   6 -12 3.58732 0.71199   0
   1   6  12 4.07111 0.64809   0
   1  -6 -12 3.50517 0.62071   0
  -1  -6  12 4.57315 0.73024   0
   1   6 -12 2.43719 0.61158   0
  -1   6  12 2.54672 0.63896   0
   1   6 -12 3.31348  0.7485   0
  -1  -6 -12 3.42302 0.55681   0
  -1  -6 -12 3.39563 0.60245   0
  -1   6  12 3.87029 0.53855   0
   1   6 -12 2.91184 0.69373   0
   1   6 -12 4.74658 0.79414   0
   1  -6  12 3.64209 0.67548   0
  -1   6 -13-0.38804 0.46024   0
   1  -6 -13 0.52341 0.53243   0
   1  -6 -13 0.43316 0.38804   0
   1   6  13 0.39707 0.44219   0
  -1   6 -13 0.69487 0.41512   0
  -1   6 -13 0.99267  0.5595   0
  -1  -6  13 1.01974 0.53243   0
  -1   6 -13 1.03779  0.5595   0
   1   6 -13 0.21658 0.55048   0
   1   6 -13   1.119 0.64975   0
  -1  -6 -13 0.76706 0.50536   0
   1   6 -13 0.40609 0.46926   0
  -1   6  13 0.14439 0.53243   0
  -1  -6 -13 0.60462 0.40609   0
   1  -6  13 0.81218 0.51438   0
  -1   6  13 0.74901 0.37902   0
  -1   6 -14 12.7483 1.36398   0
  -1   6 -14 14.5491 1.30158   0
  -1   6 -14 16.1806  1.3729   0
   1   6  14 14.4956 1.28375   0
  -1   6 -14  15.815 1.26592   0
   1  -6 -14 15.0662 1.31049   0
   1  -6 -14 13.1406  1.3729   0
  -1  -6 -14 15.2267 1.29266   0
   1   6 -14 14.1658  1.4353   0
   1   6 -14 16.4747 1.54228   0
   1   6 -14 14.1925 1.27483   0
  -1   6  14 15.6278 1.15894   0
  -1  -6 -14 14.0856 1.16785   0
  -1   6  14 14.2639  1.3729   0
   1  -6  14 15.7794 1.32832   0
  -1   6 -15 0.38723 0.56324   0
  -1   6 -15 0.44883 0.40483   0
   1  -6 -15 0.20242 0.47524   0
   1   6  15 1.17929 0.51924   0
   1  -6 -15 0.65125 0.56324   0
  -1   6 -15    0.00 0.48404   0
  -1   6 -15 0.19361 0.51044   0
  -1   6  15 0.99447 0.40483   0
  -1   6  15-0.53684 0.44003   0
   1   6 -15 0.19361 0.53684   0
   1   6 -15 0.45763 0.58964   0
   1  -6  15 0.38723 0.49284   0
   1   6 -15 0.64245 0.47524   0
  -1  -6 -15 0.79206 0.38723   0
  -1  -6 -15 0.57204 0.51044   0
  -1   6 -16 2.89113  0.6772   0
   1  -6 -16   1.502 0.59038   0
  -1   6 -16 2.69144 0.74666   0
   1   6  16 2.92585 0.65116   0
  -1   6 -16 1.66696 0.55565   0
  -1  -6 -16 2.26602 0.59906   0
   1   6 -16 2.34416 0.73798   0
   1  -6  16 3.12554 0.65984   0
  -1   6  16 2.91717 0.72061   0
   1   6 -16 2.22261 0.71193   0
  -1  -6 -16 3.03004 0.53829   0
   1   6 -16 1.30231 0.56433   0
  -1   6 -17 3.80053 0.69334   0
  -1   6 -17 4.41683 0.82174   0
   1   6  17 4.09156 0.79606   0
   1  -6 -17 5.85487 0.89021   0
  -1   6 -17  4.1686 0.80462   0
  -1  -6 -17 6.07742 0.58206   0
   1  -6  17 4.87906 0.79606   0
  -1  -6 -17  4.9561 0.77894   0
   1   6 -17 5.17865 0.86454   0
   1   6 -17  4.1258 0.76182   0
  -1   6  17 5.05025 0.89877   0
  -1  -6 -17 4.66506  0.6591   0
   1   6 -17 3.23559 0.84742   0
   1  -6 -18 0.43015  0.5145   0
  -1   6 -18 0.01687 0.58197   0
  -1   6 -18 0.13495 0.48076   0
  -1   6 -18-0.70005 0.43859   0
   1   6  18 0.07591 0.49763   0
   1   6 -18 0.69162  0.5651   0
  -1   6  18 0.16869 0.58197   0
  -1  -6 -18 0.38798 0.37111   0
  -1  -6 -18 0.32894  0.2952   0
  -1  -6 -18 0.38798 0.48919   0
   1   6 -18 0.91934 0.65788   0
   1   6 -18 0.16025  0.5904   0
  -1   6 -19 1.44532 0.59806   0
   1  -6 -19 0.34887 0.58976   0
  -1   6 -19 0.80573 0.48177   0
   1   6  19 0.20766 0.55653   0
  -1   6 -19 0.36548 0.62298   0
  -1  -6 -19 0.87218 0.32395   0
  -1  -6 -19  0.1329 0.50669   0
  -1  -6 -19 0.47347 0.39871   0
   1   6 -19 1.01339 0.56484   0
   1   6 -19 0.73927 0.59806   0
  -1   6  19 1.60315 0.65621   0
   1   6 -19-0.71435 0.53992   0
  -1   6 -20 2.11794 0.63783   0
   1   6  20 2.32237  0.7605   0
   1  -6 -20 4.75922  0.8668   0
  -1   6 -20 4.09686 0.89951   0
  -1   6 -20 4.22769 0.73596   0
  -1   6  20 3.45085 0.81774   0
  -1  -6 -20 5.02908 1.01399   0
   1   6 -20 5.09449  0.9404   0
  -1  -6 -20 4.45666 0.52335   0
  -1  -6 -20 3.11557 0.70325   0
   1   6 -20 4.57114 0.80138   0
   1   6 -20 3.93331 0.84227   0
  -1   6 -21 1.40825 0.70815   0
   1  -6 -21 1.75428  0.7001   0
  -1   6 -21 2.10835 0.64377   0
  -1   6 -21 1.89108 0.64377   0
   1   6  21 1.87498  0.7001   0
   1   6 -21 1.35997 0.70815   0
  -1  -6 -21 1.49677 0.58744   0
   1   6 -21 1.35997 0.72424   0
   1   6 -21    2.39  0.7162   0
  -1   6  21 0.31384 0.65987   0
  -1  -6 -21  2.5268  0.4265   0
   1   6  22-0.57788 0.58579   0
   1  -6 -22-0.07916 0.56205   0
  -1   6 -22 0.69662 0.56996   0
  -1   6 -22    0.00 0.48289   0
  -1   6 -22 0.31665 0.64912   0
  -1   6  22 1.43282 0.77578   0
   1   6 -22 0.05541 0.61746   0
   1   6 -22 0.13457 0.60163   0
  -1  -6 -22-0.34039 0.50663   0
  -1  -6 -22 0.30081 0.34831   0
   1   6 -22 0.34039 0.56996   0
   1  -6 -23 2.39771  0.7162   0
   1   6  23 3.53429 0.91861   0
  -1   6 -23 3.07499 0.73177   0
  -1   6 -23 2.28094 0.66949   0
  -1   6 -23 3.13727 0.80962   0
   1   6 -23 2.90373 0.91861   0
   1   6 -23 2.84145 0.72398   0
  -1  -6 -23 2.94265 0.70063   0
   1   6 -23 2.92708 0.77848   0
  -1   6  23 3.77562 0.88747   0
  -1   6 -24 0.36736 0.59696   0
   1  -6 -24 0.09184   0.574   0
  -1   6 -24 0.35206 0.54339   0
  -1   6 -24-0.40563 0.54339   0
   1   6  24-0.03827 0.75003   0
  -1  -6 -24-0.25256 0.50513   0
   1   6 -24-0.59696 0.54339   0
   1   6 -24 0.24491 0.65819   0
  -1   6  24 1.10974 0.72707   0
   1   6 -24 1.12505 0.68881   0
  -1   6 -25 1.79029 0.75975   0
   1   6  25 2.22658  0.8124   0
   1  -6 -25  1.0832 0.65443   0
  -1   6 -25 1.51949 0.61682   0
  -1   6 -25 1.13586 0.64691   0
  -1  -6 -25 1.29382  0.6093   0
   1   6 -25 1.85799 0.72213   0
   1   6 -25 2.02348  0.7447   0
   1   6 -25 1.52701  0.7447   0
  -1   6  25 0.12788 0.70709   0
  -1   6 -26 0.25868  0.5691   0
   1  -6 -26 0.62822 0.63561   0
  -1   6 -26 -0.3252 0.51736   0
  -1   6 -26 0.73169 0.63561   0
   1   6  26 0.06652  0.8056   0
  -1   6  26 0.20694 0.73169   0
   1   6 -26 0.55431 0.70213   0
   1   6 -26 1.00516 0.65039   0
   1   6 -26 0.64301 0.69474   0
  -1  -6 -26 0.42128 0.48041   0
   1   6  27 0.10886 0.71121   0
  -1   6 -27-0.61686 0.52978   0
  -1   6 -27-0.13789 0.53703   0
   1  -6 -27-0.11611 0.58783   0
  -1  -6 -27 0.31206 0.49349   0
   1   6 -27-0.41366 0.59509   0
  -1   6  27 0.91441 0.82006   0
   1   6 -27-0.47172 0.60235   0
  -1   6  27-0.31932 0.61686   0
   1   6 -27 0.18869 0.58058   0
  -1   6 -28 0.62692 0.62692   0
   1   6  28-1.08999 0.59843   0
   1  -6 -28 0.60555 0.62692   0
  -1   6 -28-0.63405 0.48444   0
   1   6 -28  0.8264 0.66967   0
   1   6 -28  0.0285 0.60555   0
  -1  -6 -28-0.04987 0.49156   0
  -1   6  28-1.33221 0.64117   0
  -1   6 -29-0.10488 0.55237   0
  -1   6 -29-0.13285 0.49643   0
   1   6  29-1.24457 0.61529   0
   1  -6 -29 0.63627 0.51741   0
  -1  -6 -29 0.75513 0.51741   0
  -1   6  29 1.01384 0.83904   0
   1   6 -29-0.50342 0.58033   0
   1   6 -29-1.11172 0.45448   0
  -1   6 -30-0.81647 0.51458   0
   1  -6 -30 0.39794 0.61064   0
   1   6  30 0.82333 0.79589   0
  -1   6 -30 0.85764  0.5832   0
  -1   6  30-0.02058 0.88508   0
   1   6 -30 0.29503 0.61064   0
  -1  -6 -30 1.04289 0.54889   0
   1   6 -30 0.15094 0.62436   0
  -1   6 -31 -0.1683 0.49816   0
   1  -6 -31-0.16156 0.53855   0
   1   6  31 -0.5924 0.74724   0
   1   6 -31 -0.0202  0.5924   0
   1   6 -31 0.17503 0.65972   0
  -1  -6 -31 0.36352 0.49816   0
  -1   6  31-0.14137 0.81456   0
  -1   6 -32 3.61266  0.7331   0
   1   6  32 3.13053 1.10956   0
   1  -6 -32  4.2533 0.79254   0
  -1   6  32 2.56915 0.99067   0
  -1  -6 -32 3.87024 1.03691   0
   1   6 -32 2.72105 0.76612   0
   1   6  33 1.91134 0.88116   0
  -1   6 -33  0.1879 0.52481   0
   1  -6 -33 0.53777 0.57664   0
   1   6 -33 0.34987  0.5896   0
  -1   6  33 0.24621 0.92652   0
   1  -7   0 0.17486  0.3303   0
  -1  -7   0  0.2623 0.32058   0
   1  -7   0-0.21372 0.35944   0
  -1   7   0-0.34001 0.29144   0
   1   7   0-0.10686 0.32058   0
   1   7   0-0.04857 0.28173   0
  -1  -7   0 0.28173 0.34001   0
  -1   7   0 0.80632 0.36916   0
  -1  -7   1  93.021 5.83566   0
   1  -7  -1 93.5453 5.82595   0
   1   7   1 98.6139 5.81624   0
   1   7   1 92.3801 5.80653   0
   1  -7  -1 100.789 5.82595   0
  -1   7  -1 98.4488 5.84537   0
  -1  -7   1 100.022 5.82595   0
  -1   7  -1  96.905 5.82595   0
  -1   7   1 100.527 5.83566   0
   1  -7   1 90.9139 5.83566   0
  -1  -7  -1  94.293 5.80653   0
   1   7  -1 99.7305 5.83566   0
  -1  -7  -1 99.8859 5.81624   0
   1   7  -1  93.924 5.81624   0
   1  -7   1 104.236 5.83566   0
  -1   7   1 90.2731 5.80653   0
  -1   7  -2 1.41557 0.35874   0
   1   7   2 1.76461 0.39752   0
  -1  -7   2 2.11366 0.49448   0
   1   7   2 2.67601 0.41691   0
   1  -7  -2 2.09426   0.446   0
  -1  -7   2 3.38379 0.49448   0
   1  -7  -2 2.17183 0.38783   0
  -1   7  -2 2.54027  0.4557   0
   1   7  -2   1.338 0.40722   0
  -1  -7  -2 2.34635 0.41691   0
   1  -7   2 1.74522 0.41691   0
   1   7  -2 2.56935 0.49448   0
  -1   7   2 2.66631  0.4557   0
  -1   7   2 2.54996  0.4557   0
   1  -7   2 2.05548  0.4363   0
  -1  -7  -2 2.87961 0.42661   0
  -1   7  -3 43.5821 2.90161   0
   1  -7  -3 47.4122 2.92095   0
  -1  -7   3 45.6906 2.93062   0
   1  -7  -3 48.0312 2.90161   0
   1   7   3 45.4682 2.90161   0
  -1   7  -3 48.5148 2.96931   0
   1   7   3 48.8437 2.87259   0
   1  -7  -3 44.0947 2.84357   0
  -1  -7   3 47.4703 2.96931   0
   1   7  -3  46.445 2.91128   0
  -1  -7  -3 44.3172 2.86292   0
  -1   7   3 44.3849 2.91128   0
   1  -7   3 42.6923 2.94997   0
  -1  -7  -3 47.3929 2.89193   0
   1  -7   3 49.0081 2.93062   0
  -1   7   3 50.4299 2.92095   0
   1   7  -3 45.6713 2.93062   0
   1  -7  -4 34.1224 2.09168   0
  -1   7  -4 35.3273 2.22663   0
   1  -7  -4 33.9971  2.1688   0
   1  -7  -4 36.0406 2.19771   0
   1   7   4 34.7778 2.13024   0
  -1  -7   4   32.85 2.21699   0
   1   7   4  31.809 2.15916   0
  -1   7  -4 33.6886 2.18807   0
  -1  -7   4 32.5898 2.21699   0
  -1   7   4 30.9704 2.19771   0
   1   7  -4 34.6333 2.21699   0
   1   7  -4 32.7536 2.19771   0
   1  -7   4 32.0211 2.21699   0
   1  -7   4 33.9682 2.19771   0
  -1  -7  -4 33.8139  2.1688   0
  -1  -7  -4 34.0067 2.13024   0
   1  -7  -5 137.037 8.39744   0
   1  -7  -5 144.733 8.50301   0
  -1   7  -5 150.933 8.56059   0
   1  -7  -5 142.881 8.46462   0
   1   7   5 146.423 8.44542   0
   1   7   5 137.142 8.48381   0
  -1  -7   5 146.749  8.5318   0
  -1   7  -5 137.862 8.50301   0
  -1  -7   5 138.303 8.56059   0
  -1   7  -5 140.674  8.5222   0
  -1  -7  -5 142.219 8.35905   0
  -1  -7  -5 149.062 8.48381   0
  -1   7   5 143.985  8.5222   0
   1  -7   5 148.975  8.5222   0
   1  -7   5 134.157 8.55099   0
   1   7  -5 143.524 8.56059   0
   1   7  -5 132.401  8.5126   0
  -1  -7  -5 142.123 8.42623   0
   1   7  -5 149.494 8.57018   0
  -1   7  -6 13.1165 1.05008   0
  -1   7  -6 12.7155 1.04054   0
   1   7   6 14.1666 1.05008   0
  -1   7  -6 13.2215 1.12645   0
   1  -7  -6 13.1642 1.03099   0
  -1  -7   6 12.9637 1.07872   0
  -1  -7   6 12.5055 1.08827   0
   1  -7  -6 12.8492 0.90689   0
   1  -7  -6 12.8301 1.00235   0
  -1   7   6 13.7179 0.90689   0
  -1   7   6  13.422 1.06917   0
   1  -7   6   11.15 1.14554   0
  -1  -7  -6 12.5532 0.91643   0
   1   7  -6 13.0496 1.05963   0
  -1  -7  -6 13.1547  0.9928   0
   1   7  -6 12.8301 1.21237   0
   1   7  -6 11.5223 1.05963   0
   1  -7   6 11.6273 1.05008   0
  -1  -7  -6 13.0496 0.83052   0
   1  -7  -7 152.632 8.59499   0
   1  -7  -7 148.847 8.63294   0
   1   7   7 146.352 8.63294   0
  -1  -7   7 140.413 8.68986   0
  -1   7  -7  146.94 8.64242   0
  -1   7  -7 138.687 8.65191   0
  -1  -7   7 150.023 8.68037   0
   1  -7  -7 148.126 8.51909   0
  -1   7   7 135.727 8.64242   0
  -1  -7  -7 142.899 8.51909   0
   1  -7   7 146.532 8.65191   0
   1  -7   7 143.108 8.68986   0
  -1   7   7 139.142 8.50961   0
   1   7  -7 144.749 8.70883   0
  -1  -7  -7 153.657 8.60448   0
   1   7  -7 130.462 8.63294   0
  -1  -7   8 5.18989 0.76294   0
  -1  -7   8 4.44579 0.73469   0
  -1   7  -8 4.76604  0.6405   0
   1   7   8 4.25741 0.36734   0
  -1   7  -8 5.02035 0.71585   0
   1   7   8 4.55882 0.62166   0
   1  -7  -8 5.36886 0.68759   0
  -1   7   8 4.37986 0.47095   0
  -1  -7  -8 4.41753 0.47095   0
  -1   7   8 4.91674 0.67817   0
  -1  -7  -8 4.88848  0.5934   0
   1   7  -8 5.02035  0.7912   0
   1  -7   8  4.5494 0.66875   0
   1   7  -8 4.40811 0.64991   0
   1  -7   8  4.5023 0.65933   0
  -1   7  -9 20.9948  1.5697   0
  -1   7  -9 20.3501 1.54167   0
  -1  -7   9 21.4713 1.64445   0
  -1   7  -9 20.7145 1.59774   0
   1   7   9 19.1354 1.28006   0
   1  -7  -9  20.864  1.5043   0
   1   7   9 19.9764  1.5043   0
  -1   7   9  20.565 1.36415   0
  -1   7   9 21.4339  1.5697   0
   1   7  -9 20.3408 1.54167   0
   1   7  -9 20.7519 1.60708   0
   1   7  -9 21.0509 1.62577   0
   1  -7   9 20.4809 1.59774   0
   1  -7   9 21.9105 1.55102   0
  -1  -7  -9 23.0597 1.47627   0
  -1  -7  -9 20.2473  1.3548   0
  -1   7 -10-0.40746 0.34264   0
  -1   7 -10 0.17595 0.52785   0
   1   7  10-0.19447 0.18521   0
  -1  -7  10-0.28707 0.46302   0
   1  -7 -10 0.31486 0.50933   0
   1  -7 -10-0.37042 0.36116   0
  -1   7 -10 0.47228 0.50006   0
   1   7  10 0.17595 0.38894   0
  -1   7  10 0.45376  0.4908   0
  -1  -7 -10 0.08334 0.25929   0
   1  -7  10-0.54637 0.41672   0
   1   7 -10 0.15743 0.50006   0
   1   7 -10  0.3982 0.51859   0
   1   7 -10 0.10186 0.41672   0
  -1  -7 -10-0.68527 0.36116   0
   1  -7  10-0.69453  0.4445   0
  -1  -7 -10 0.52785 0.33338   0
  -1   7  10 0.15743 0.26855   0
  -1   7 -11 3.70486 0.70612   0
   1  -7 -11 2.62274 0.68778   0
  -1   7 -11 3.11795 0.60525   0
  -1   7 -11 2.82449 0.64193   0
   1  -7 -11 3.23716 0.57774   0
   1   7  11 2.72362 0.58691   0
   1   7  11 3.42974 0.37599   0
  -1  -7  11 2.08169 0.64193   0
  -1   7  11 3.88827 0.46769   0
  -1   7  11  2.5127  0.6511   0
   1   7 -11 3.75988  0.6511   0
  -1  -7 -11 3.95246 0.56857   0
   1  -7  11  3.4114 0.68778   0
   1   7 -11 3.20965 0.76115   0
  -1  -7 -11 3.48477  0.6511   0
   1   7 -11 3.75071 0.81617   0
   1  -7 -12 2.69495 0.55351   0
   1   7  12 2.80384  0.6261   0
  -1  -7  12 1.76941 0.61703   0
  -1   7 -12 3.48438  0.6261   0
   1  -7 -12 1.86015 0.58073   0
  -1   7 -12 2.39551 0.63517   0
   1   7  12 2.12329 0.34481   0
  -1   7 -12  1.8783 0.60795   0
  -1   7  12  2.5044 0.64425   0
   1   7 -12 3.49345 0.74406   0
  -1   7  12 1.90552  0.4174   0
   1   7 -12 1.59701 0.68962   0
  -1  -7 -12 1.50627 0.54443   0
   1   7 -12 3.10328 0.61703   0
   1  -7  12 2.47718 0.54443   0
  -1  -7 -12 3.36642 0.53536   0
   1  -7 -13  7.7154 0.99582   0
  -1  -7  13 6.62089 0.96891   0
  -1   7 -13 7.78717 0.99582   0
   1  -7 -13  10.048   0.942   0
  -1   7 -13 7.97557 0.99582   0
  -1   7 -13 8.28059 1.05862   0
  -1   7 -13 9.42893 0.95097   0
   1   7  13 7.88585 0.95097   0
   1   7  13 7.09637 0.65491   0
   1   7 -13 8.20882 0.95097   0
  -1   7  13 8.64842 0.77154   0
  -1  -7 -13 8.16397 0.90611   0
  -1   7  13   7.841 0.96891   0
   1   7 -13 8.39722 1.08554   0
   1  -7  13 8.75608 1.02274   0
  -1  -7 -13 9.46482 0.88817   0
   1   7 -13 7.80511 1.03171   0
   1  -7 -14 -0.2659 0.43431   0
  -1   7 -14  0.3634 0.39886   0
  -1   7 -14-0.27477 0.47863   0
   1  -7 -14-0.39886 0.43431   0
  -1  -7  14-0.00886 0.46976   0
   1   7  14-0.15068 0.27477   0
  -1   7 -14 0.78885 0.56726   0
   1   7  14 0.23045 0.50522   0
   1   7 -14 0.17727  0.4609   0
   1   7 -14 1.25861  0.6559   0
  -1   7  14 0.37227 0.34567   0
  -1   7  14-0.28363 0.45204   0
   1   7 -14 1.07248 0.68249   0
   1  -7  14 0.08863 0.48749   0
  -1  -7 -14-0.03545 0.34567   0
  -1  -7 -14 0.31908  0.4609   0
  -1   7 -15 27.1269 1.86388   0
   1   7  15 18.9189 1.64512   0
  -1   7 -15 24.0467 1.89889   0
  -1  -7  15 26.8382 1.97764   0
   1  -7 -15 26.4269 1.93389   0
  -1   7 -15 23.2067 1.90764   0
   1   7  15 30.8285 2.00389   0
   1   7 -15 24.8343 1.89014   0
   1  -7  15 25.2018 1.93389   0
   1   7 -15 27.0394 2.01264   0
   1   7 -15 24.5543 1.99514   0
  -1  -7 -15 25.4906 1.89014   0
  -1  -7 -15 29.8309 1.82013   0
  -1   7  15 24.3267 1.94264   0
  -1   7  15  27.512 1.74137   0
   1  -7 -16 1.68354 0.61298   0
  -1   7 -16 1.57994 0.56118   0
  -1   7 -16 2.32242 0.66478   0
   1   7  16 1.05329 0.56118   0
  -1   7 -16  1.2864 0.54391   0
   1   7  16 1.35547 0.38851   0
   1   7 -16  1.1569 0.67342   0
   1   7 -16 2.21882 0.72522   0
   1   7 -16 0.93242 0.54391   0
   1  -7  16-0.18994 0.50938   0
  -1  -7 -16 0.72522 0.53528   0
  -1  -7 -16 2.33106 0.50075   0
  -1   7  16 1.42453 0.44894   0
  -1   7  16 2.21882 0.64752   0
  -1   7 -17  1.0641 0.65548   0
   1   7  17 1.23436  0.4001   0
  -1   7 -17   0.664 0.54482   0
   1  -7 -17 0.54482 0.57887   0
   1   7  17 1.17477 0.60441   0
  -1   7 -17 0.49374 0.49374   0
  -1  -7 -17-0.52779 0.44266   0
   1  -7  17 0.90236 0.58738   0
  -1  -7 -17 0.32349 0.36605   0
   1   7 -17 0.94492 0.72359   0
  -1   7  17  0.9279 0.64697   0
  -1   7  17  0.7321 0.41713   0
   1   7 -17 0.41713 0.62995   0
   1   7 -17-0.41713 0.43415   0
  -1   7 -18-0.06711 0.46139   0
   1   7  18-0.15939 0.52012   0
  -1   7 -18-0.06711 0.44462   0
  -1   7 -18 0.54529  0.5369   0
   1  -7 -18 0.10906 0.52012   0
  -1   7  18-0.31878 0.56206   0
  -1   7  18 0.64595 0.41945   0
  -1  -7 -18-0.31878 0.26845   0
   1   7 -18 0.52012 0.62918   0
   1  -7  18 0.38589 0.52012   0
   1   7 -18 0.78857 0.55367   0
   1   7 -18 0.18456 0.49495   0
  -1  -7 -18 0.41945 0.41945   0
  -1  -7 -18 0.66273 0.52851   0
   1  -7 -19 20.4755    1.76   0
  -1   7 -19 19.0212 1.64432   0
   1   7  19 18.3932 1.68563   0
  -1   7 -19 20.3598 1.65258   0
  -1   7 -19 18.7486 1.68563   0
   1   7 -19 22.2603 1.74347   0
  -1   7  19 15.9639 1.48732   0
  -1   7  19 21.9876 1.85916   0
   1   7 -19 20.2193    1.76   0
  -1  -7 -19 22.7065 1.42122   0
  -1  -7 -19 22.6817 1.67737   0
  -1  -7 -19 24.0203 1.61953   0
   1   7 -19 18.7568 1.86742   0
  -1   7 -20 0.33356 0.58576   0
  -1   7 -20 -0.2522 0.50441   0
   1  -7 -20 0.54509 0.61831   0
   1   7  20 0.21966 0.55322   0
  -1   7 -20  0.2522 0.64271   0
   1   7 -20 1.25288  0.7078   0
  -1   7  20 0.78102 0.71593   0
   1   7 -20-0.08949 0.52068   0
  -1  -7 -20 0.90305 0.33356   0
  -1  -7 -20-0.05695 0.52882   0
  -1   7  20 0.74848 0.48814   0
   1   7 -20  0.5939 0.60203   0
   1  -7 -21 11.6102 1.21707   0
  -1   7 -21 9.98481 1.28914   0
  -1   7 -21 8.19123 1.08095   0
  -1   7 -21 9.14407 1.05693   0
   1   7  21 8.37539 1.17704   0
  -1   7  21 8.74371  1.2491   0
   1   7 -21 9.59246 1.24109   0
  -1  -7 -21 10.8175   1.137   0
   1   7 -21 11.1218 1.33718   0
  -1  -7 -21 10.4012 0.82473   0
  -1   7  21 9.60047 1.00889   0
   1   7 -21 10.4092 1.17704   0
   1   7  22 1.96943 0.72475   0
  -1   7 -22  1.5913   0.709   0
  -1   7 -22 2.17425 0.65385   0
  -1   7 -22 2.19001 0.67749   0
   1  -7 -22  2.3003 0.72475   0
  -1   7  22 1.78037 0.53568   0
  -1   7  22 1.54403 0.78777   0
   1   7 -22 2.34756 0.74051   0
   1   7 -22  1.5204  0.7799   0
  -1  -7 -22 1.21317 0.61446   0
   1   7 -22 1.42587 0.72475   0
  -1   7 -23-0.50362 0.65858   0
  -1   7 -23    0.00 0.51911   0
   1  -7 -23-0.04649 0.58885   0
   1   7  23 0.25568 0.67407   0
  -1   7 -23 0.69732 0.58885   0
   1   7 -23-0.70507 0.53461   0
   1   7 -23 0.85228 0.68182   0
   1   7 -23-0.03099 0.53461   0
  -1   7  23 0.23244 0.66633   0
  -1   7  23 0.23244 0.44938   0
  -1  -7 -23-0.54236 0.48812   0
   1  -7 -24-0.14475 0.60945   0
  -1   7 -24  0.3352 0.55612   0
  -1   7 -24 0.21331 0.68563   0
  -1   7 -24 1.70647 0.63992   0
   1   7  24-1.93501 0.51042   0
   1   7 -24 0.38853 0.54851   0
   1   7 -24  0.9218 0.55612   0
  -1   7  24-0.53327 0.44947   0
  -1   7  24 -0.8837 0.73896   0
   1   7 -24 1.65314 0.72372   0
  -1  -7 -24    0.00 0.54851   0
   1   7  25-0.05991 0.76382   0
  -1   7 -25-0.28456  0.4568   0
   1  -7 -25 0.33698 0.63652   0
  -1   7 -25 0.35945 0.53168   0
  -1   7 -25 0.27707  0.5841   0
   1   7  25 0.36693 0.49424   0
  -1  -7 -25 0.38191 0.53168   0
   1   7 -25 0.20968 0.53917   0
  -1   7  25-0.82373 0.66647   0
  -1   7  25 0.05242  0.5167   0
   1   7 -25-0.03744 0.65898   0
   1   7 -25-0.43433  0.5841   0
  -1   7 -26 0.55183 0.52975   0
   1   7  26 0.09565 0.77256   0
  -1   7 -26-0.39731 0.55183   0
  -1   7 -26 -0.4341 0.50768   0
   1  -7 -26-0.29431 0.58126   0
  -1   7  26 0.18394 0.47825   0
   1   7 -26    0.00 0.53711   0
  -1   7  26-0.36053 0.80199   0
  -1  -7 -26-0.35317 0.47825   0
   1   7 -26-0.10301 0.77256   0
   1   7 -26-0.33109 0.58126   0
  -1   7 -27 1.29334 0.66473   0
   1   7  27 0.76589 0.80924   0
  -1   7 -27 1.12715 0.59248   0
   1  -7 -27 1.04045 0.69363   0
  -1   7 -27 0.88149 0.73699   0
   1   7 -27 1.30056 0.68641   0
   1   7 -27 1.06212 0.76589   0
  -1   7  27 0.82369 0.80924   0
  -1  -7 -27 1.42339  0.5419   0
   1   7 -27 0.46965 0.58525   0
  -1   7 -28-0.09222  0.5462   0
  -1   7 -28-0.36177 0.51074   0
   1   7  28 0.61005 0.91507   0
   1  -7 -28-0.53911  0.5533   0
  -1   7  28  0.5462 0.84413   0
   1   7 -28 -0.1135 0.53911   0
   1   7 -28 0.21281  0.5462   0
   1   7 -28 -0.3334 0.62423   0
  -1  -7 -28 1.02857 0.50364   0
  -1   7 -29-0.67538 0.48739   0
   1   7  29-0.24369  0.7102   0
   1  -7 -29-0.43169 0.56398   0
  -1   7 -29-0.71716 0.57094   0
   1   7 -29-0.16711 0.59879   0
  -1  -7 -29-0.34117 0.47347   0
   1   7 -29 0.04874 0.63361   0
  -1   7  29 1.00263 0.83553   0
   1   7  30 0.07516 0.73798   0
   1  -7 -30 1.31196 0.51932   0
  -1   7 -30-0.30749 0.51932   0
  -1   7 -30 0.90881 0.64915   0
  -1   7  30-0.30066 0.88148   0
   1   7 -30-0.01367 0.62182   0
  -1  -7 -30   0.123 0.50565   0
   1   7 -30 0.37582 0.66965   0
   1   7  31 5.77985  1.1667   0
   1  -7 -31 5.48482 0.91861   0
  -1   7 -31 5.53847 0.86497   0
  -1   7  31   6.618 1.34103   0
   1   7 -31 7.22146 1.08624   0
  -1  -7 -31 4.91488  0.7845   0
   1   7 -31 6.25592 0.99907   0
   1  -7 -32 1.32897 0.65133   0
   1   7  32 1.05265 0.92764   0
  -1   7 -32 1.65134 0.60527   0
   1   7 -32 0.67764 0.66448   0
  -1   7  32 0.69738  0.9737   0
   1   7  33 6.00301 1.31033   0
  -1   7 -33 8.16538 0.98759   0
   1   7 -33 5.94491 0.98114   0
  -1   7  33  7.1326 1.42007   0
  -1  -8   0-0.65579  0.3279   0
   1   8   0 0.11573 0.34718   0
  -1   8   0 0.27003 0.35683   0
  -1  -8   0 0.12537 0.38576   0
   1  -8   0 0.02893 0.28932   0
   1  -8   0 0.41469 0.37612   0
  -1   8   0-0.06751 0.37612   0
   1   8   0-0.10608 0.26039   0
   1  -8  -1 3.77861 0.61691   0
  -1  -8   1 4.23165 0.57836   0
  -1   8  -1 5.92817 0.64583   0
   1  -8  -1 5.26306 0.62655   0
  -1   8  -1 5.90889 0.64583   0
   1   8   1 5.42693 0.62655   0
   1   8   1 3.85572 0.56872   0
  -1  -8   1 5.01244 0.62655   0
  -1  -8  -1 5.37873 0.62655   0
  -1   8   1 5.03171 0.59764   0
   1  -8   1 4.35696 0.59764   0
   1   8  -1 4.22201   0.588   0
   1  -8   1 5.30162 0.68439   0
   1   8  -1 6.22699 0.69403   0
  -1  -8  -1 3.94247 0.59764   0
  -1   8   1 5.13775 0.61691   0
  -1  -8   2 0.30801 0.42351   0
   1  -8  -2-0.02888 0.34651   0
  -1   8  -2-0.25026 0.32726   0
  -1   8  -2-0.52939 0.37539   0
   1   8   2 0.61602 0.33688   0
  -1  -8   2 0.18288 0.36576   0
   1   8   2   0.154 0.32726   0
   1  -8  -2-0.08663 0.35613   0
   1  -8   2 0.22138 0.43314   0
   1  -8   2-0.23101 0.34651   0
  -1   8   2  -0.077 0.34651   0
   1   8  -2 0.81815 0.37539   0
   1   8  -2 -0.0385 0.30801   0
  -1  -8  -2 0.09625 0.32726   0
  -1  -8  -2 0.05775 0.34651   0
  -1   8   2-0.38501 0.31763   0
   1  -8  -3-0.16323 0.24965   0
   1   8   3-0.15363 0.33607   0
  -1   8  -3-0.08642 0.31686   0
   1  -8  -3 0.96019 0.40328   0
   1  -8  -3 0.15363 0.35527   0
  -1  -8   3-0.05761 0.38408   0
   1   8   3-0.03841 0.33607   0
  -1  -8   3 0.05761 0.43209   0
  -1   8  -3-0.13443 0.33607   0
   1  -8   3-0.21124 0.35527   0
  -1  -8  -3-0.12483 0.34567   0
  -1   8   3-0.26885 0.33607   0
  -1   8   3 0.04801 0.33607   0
   1  -8   3 0.14403 0.32647   0
   1   8  -3-0.30726 0.24965   0
   1   8  -3 0.39368 0.42248   0
  -1  -8  -3 0.06721 0.32647   0
  -1   8  -4 17.2537 1.28231   0
   1  -8  -4 15.6078 1.19618   0
  -1  -8   4 14.4307 1.27274   0
  -1   8  -4 15.5695 1.19618   0
   1   8   4  17.359 1.13877   0
   1  -8  -4 13.8279 1.08135   0
  -1  -8   4 16.3159 1.23446   0
   1  -8  -4 16.3925 1.16747   0
   1   8   4 16.1341 1.18661   0
   1   8  -4 17.2155 1.28231   0
  -1   8   4 15.3111 1.21532   0
   1   8  -4 14.6796  1.1579   0
   1  -8   4 16.1054 1.22489   0
  -1  -8  -4 14.8231 1.11006   0
  -1  -8  -4 15.9714 1.16747   0
   1  -8   4 14.9762 1.20575   0
  -1   8   4 13.8949 1.18661   0
   1  -8  -5 11.5289 0.92422   0
   1   8   5 11.1573  0.9528   0
   1  -8  -5 11.1192   0.848   0
  -1  -8   5 11.6909  1.0195   0
  -1   8  -5 11.5766 0.98139   0
  -1  -8   5 11.7576 1.00997   0
   1   8   5 12.4817 0.88611   0
   1  -8  -5 10.6714 0.96233   0
  -1  -8  -5 10.2807 0.92422   0
   1   8  -5 11.4527 1.00044   0
   1  -8   5 11.7004 0.99091   0
   1   8  -5 13.3774 1.17195   0
  -1   8   5  11.062 1.03856   0
  -1  -8  -5 10.3665 0.88611   0
  -1  -8  -5 11.4622 0.79083   0
   1  -8   5 11.1287 1.00044   0
   1  -8  -6 52.6401 3.31725   0
  -1   8  -6 51.4932 3.32673   0
  -1  -8   6 52.9054 3.42151   0
  -1  -8   6 58.0614 3.39308   0
   1   8   6 49.6924 3.31725   0
   1  -8  -6 53.8532 3.20352   0
   1  -8  -6 51.4364 3.27934   0
  -1   8  -6 52.5927 3.35516   0
   1  -8   6   58.45 3.35516   0
  -1   8   6 50.0052 3.34569   0
  -1  -8  -6 52.2704 3.14665   0
   1   8  -6 50.4981 3.39308   0
  -1  -8  -6 57.9666 3.30777   0
   1   8  -6 48.3655 3.31725   0
   1  -8   6 53.2277 3.41203   0
  -1  -8  -6 51.7397 3.23195   0
  -1   8  -7 11.5103 1.08321   0
  -1  -8   7 10.4554 1.10205   0
   1  -8  -7 10.6626 0.98902   0
   1  -8  -7 11.0394 0.91367   0
   1  -8  -7 11.9907 0.81005   0
  -1   8  -7 10.5307 1.00786   0
   1   8   7 9.22144 0.96076   0
  -1   8   7 11.4161 1.04554   0
  -1  -8  -7 10.7474 0.90425   0
  -1   8   7 10.5213 0.79122   0
  -1  -8  -7 10.4459 0.71586   0
  -1  -8  -7 9.93731 0.83831   0
   1   8  -7 9.66415 1.10205   0
   1   8  -7 10.5967  1.0267   0
   1  -8   7 11.4915 1.12089   0
   1  -8   7 12.2921 1.21508   0
  -1   8  -8 156.514 9.89495   0
   1  -8  -8 171.179 9.74531   0
  -1   8  -8 161.508 9.87625   0
  -1  -8   8 165.951 9.96042   0
   1  -8  -8  171.88 9.86689   0
   1   8   8 153.811 9.85754   0
   1  -8  -8 172.086 9.82013   0
   1  -8   8 162.902 9.93236   0
  -1  -8  -8 173.929 9.83884   0
   1   8  -8 163.351 9.96042   0
  -1   8   8 165.708  9.9043   0
   1   8  -8 165.184  9.9043   0
  -1   8   8 158.834  9.7266   0
  -1  -8  -8  168.28 9.75466   0
  -1   8  -9 0.43607 0.38968   0
  -1  -8   9 0.53812 0.52885   0
   1   8   9 0.55668 0.40823   0
   1  -8  -9-0.06495  0.3804   0
  -1   8  -9 0.64946 0.48246   0
   1  -8  -9 0.05567 0.33401   0
   1  -8   9-0.11134 0.48246   0
  -1  -8  -9-0.00928 0.25978   0
  -1   8   9 0.28762 0.44534   0
  -1  -8  -9-0.15773 0.30617   0
  -1   8   9 0.06495 0.25051   0
   1   8  -9 0.35256 0.51957   0
   1   8  -9 0.33401 0.39895   0
  -1   8 -10 4.24863 0.66212   0
  -1   8 -10 5.94992 0.80926   0
   1   8  10 4.88316 0.39543   0
  -1   8 -10 5.63725 0.76328   0
   1  -8 -10 3.86239 0.64373   0
  -1  -8  10 5.23262 0.81846   0
   1   8  10 4.42335 0.67132   0
   1  -8  10 3.86239 0.76328   0
  -1  -8 -10 4.81879 0.52418   0
  -1   8  10 4.46014  0.7173   0
   1   8 -10  4.5521 0.78167   0
   1  -8  10 6.49249  0.9656   0
  -1  -8 -10 5.02111 0.61614   0
   1   8 -10 4.28541 0.80007   0
  -1   8  10 4.73602 0.50579   0
   1   8 -10 4.62567  0.7081   0
  -1   8 -11 0.50091 0.47359   0
   1   8  11 0.19126 0.19126   0
  -1  -8  11-0.79235 0.47359   0
  -1   8 -11 0.13661 0.54645   0
   1  -8 -11-0.52823 0.50091   0
   1  -8 -11 0.08197 0.38251   0
  -1   8 -11 0.21858 0.43716   0
   1   8  11 0.71038 0.44626   0
  -1  -8 -11-0.08197 0.31876   0
  -1   8  11 0.13661 0.44626   0
  -1   8  11 0.06375 0.27322   0
  -1  -8 -11 0.20036 0.26411   0
   1   8 -11-0.53734 0.46448   0
   1  -8  11 0.35519 0.51912   0
   1   8 -11-0.02732 0.47359   0
  -1  -8 -11-0.00911 0.45537   0
   1   8 -11 0.26411 0.51912   0
  -1   8 -12 5.26317 0.85617   0
  -1   8 -12 5.93008 0.85617   0
   1   8  12 5.75885 0.77506   0
  -1  -8  12 4.95676 0.84715   0
   1  -8 -12 5.65971 0.72098   0
  -1   8 -12 4.74046 0.72999   0
   1   8  12 5.39836 0.45963   0
   1  -8 -12 4.36195  0.8111   0
   1   8 -12 4.70441 0.83814   0
   1  -8  12 4.46108 0.80209   0
  -1   8  12 4.41602 0.76604   0
   1   8 -12 3.58689 0.71197   0
  -1   8  12 4.51515 0.54074   0
  -1  -8 -12 3.24442 0.66691   0
  -1  -8 -12 5.00182 0.66691   0
  -1  -8 -12 6.03823 0.54975   0
   1   8 -12 6.55193 0.94629   0
  -1  -8  13 5.60517  0.8733   0
   1   8  13 4.98139 0.48121   0
  -1   8 -13 3.67143 0.77528   0
   1  -8 -13  5.3111 0.75746   0
  -1   8 -13 5.80122 0.78419   0
  -1   8 -13 4.76752 0.85548   0
   1   8  13 5.07941 0.81092   0
   1  -8 -13 3.07438 0.73072   0
   1   8 -13 5.48042  0.8733   0
   1   8 -13   5.623 0.90895   0
  -1   8  13 4.70514 0.56141   0
   1   8 -13 5.03485 0.78419   0
   1  -8  13  3.8853 0.77528   0
  -1  -8 -13 4.48236 0.75746   0
  -1   8  13 5.63191 0.82875   0
  -1  -8 -13 6.04183 0.56141   0
  -1  -8 -13  6.8171  0.7129   0
  -1   8 -14 0.24654 0.52829   0
   1   8  14 1.47041 0.59873   0
  -1   8 -14 1.97229 0.52829   0
   1   8  14 1.86663 0.32578   0
  -1  -8  14  1.4528 0.52829   0
   1  -8 -14 1.43519 0.62514   0
  -1   8 -14 1.18866 0.59873   0
  -1  -8 -14 1.46161 0.55471   0
   1   8 -14 1.72575  0.5459   0
   1   8 -14 1.02136 0.64275   0
  -1   8  14 2.14839 0.62514   0
  -1  -8 -14 2.11317 0.47546   0
   1  -8  14 1.23268 0.59873   0
  -1   8  14 1.56727 0.38741   0
   1   8 -14 0.44024 0.61634   0
   1   8  15 4.48595 0.80851   0
   1  -8 -15 4.86847 0.85198   0
  -1  -8  15 4.86847 0.86068   0
   1   8  15 5.09451 0.52162   0
  -1   8 -15 3.69482 0.78243   0
  -1   8 -15 5.39009 0.78243   0
  -1   8 -15 4.09473 0.79113   0
  -1  -8 -15 5.41617  0.6868   0
  -1   8  15 4.60766  0.8259   0
   1   8 -15 4.20775 0.76504   0
  -1  -8 -15 4.51203 0.77374   0
   1   8 -15 3.82523  0.8259   0
  -1   8  15 5.31185 0.59986   0
   1   8 -15 5.78131 0.95631   0
   1  -8  15 3.48617 0.77374   0
  -1   8 -16 6.56242 0.89215   0
   1   8  16 5.93621 0.62622   0
  -1   8 -16 6.32223 0.84068   0
   1  -8 -16 5.52445 0.94362   0
  -1  -8  16 5.53302 0.92646   0
   1   8  16 7.45457 0.96077   0
  -1   8 -16 7.56609 1.00366   0
   1   8 -16 6.65679 0.94362   0
   1  -8  16 6.83693 0.96935   0
  -1  -8 -16  8.4325 0.81494   0
  -1  -8 -16 6.70826 0.89215   0
   1   8 -16 6.06488 1.02082   0
  -1   8  16 5.93621 0.68627   0
   1   8 -16 5.49871 0.92646   0
  -1   8  16 7.02565  1.0294   0
  -1   8 -17  0.0423 0.52448   0
   1   8  17-0.38067 0.29608   0
  -1   8 -17 0.24532 0.45681   0
   1  -8 -17-0.03384 0.54986   0
   1   8  17-0.47373  0.4991   0
  -1   8 -17-0.27916 0.48218   0
   1   8 -17 0.34683  0.5414   0
  -1  -8 -17 0.29608 0.50756   0
   1  -8  17-0.10151  0.4991   0
  -1  -8 -17 0.20303 0.36375   0
   1   8 -17 0.20303 0.60062   0
  -1   8  17-0.32146  0.4991   0
   1   8 -17 0.50756 0.54986   0
  -1   8  17 0.28762 0.38067   0
  -1   8 -18 3.20157 0.73369   0
  -1   8 -18 2.08435 0.63364   0
  -1   8 -18 3.01814 0.76704   0
   1  -8 -18 1.87592 0.65865   0
   1   8  18 2.69298 0.45856   0
   1   8  18 2.94311 0.72535   0
  -1   8  18 3.02648  0.7587   0
   1   8 -18 2.99313 0.80873   0
   1   8 -18 2.65963 0.80039   0
  -1  -8 -18 2.22609 0.60029   0
   1   8 -18 2.20941   0.692   0
  -1   8  18 2.56792 0.50858   0
  -1  -8 -18 2.20108 0.64198   0
   1  -8  18 2.72633 0.70868   0
  -1   8 -19 1.16632 0.63244   0
  -1   8 -19  0.3039 0.52566   0
  -1   8 -19 0.36139 0.57495   0
   1   8  19 0.66529 0.65708   0
   1   8  19 1.74948 0.41889   0
   1  -8 -19  1.3388 0.68993   0
  -1   8  19 1.37165 0.67351   0
   1   8 -19 1.19917 0.57495   0
  -1   8  19 0.88706 0.44353   0
  -1  -8 -19 1.80697 0.36139   0
  -1  -8 -19 1.14989 0.59959   0
   1  -8  19 0.71457 0.59137   0
   1   8 -19 1.52771 0.72279   0
   1   8 -19 1.56878 0.72279   0
  -1   8 -20-0.38823 0.42867   0
   1  -8 -20-0.07279 0.51764   0
   1   8  20 0.71984 0.38823   0
  -1   8 -20 0.54999 0.48529   0
  -1   8 -20-0.79263  0.6147   0
   1   8  20-0.64705 0.60661   0
  -1  -8 -20-0.03235 0.28308   0
  -1   8  20 0.46102 0.63087   0
   1   8 -20 0.46911 0.53382   0
   1   8 -20 1.04337 0.78455   0
  -1   8  20-0.10515 0.41249   0
  -1  -8 -20 0.45293 0.55808   0
   1   8 -20-0.44485 0.51764   0
  -1   8 -21 2.13367 0.63692   0
   1   8  21 2.26902 0.50157   0
  -1   8 -21 1.48879 0.67672   0
   1   8  21 2.80244 0.82003   0
  -1   8 -21 1.67987 0.66876   0
   1  -8 -21 2.92186 0.78022   0
   1   8 -21 2.09386 0.78022   0
   1   8 -21 1.64006 0.78022   0
   1   8 -21 2.13367 0.73245   0
  -1   8  21 2.81836 0.56526   0
  -1  -8 -21 1.32956 0.63692   0
  -1   8  21 2.38048 0.78819   0
  -1  -8 -21  2.8104 0.42992   0
   1  -8 -22 4.10501 0.86174   0
   1   8  22 6.19669 0.98708   0
   1   8  22 3.23544 0.59538   0
  -1   8 -22 4.45754 0.81473   0
  -1   8 -22 4.84924 0.92441   0
  -1   8 -22 4.15985  0.7834   0
   1   8 -22 3.82299 0.94791   0
   1   8 -22  5.1156 0.85391   0
  -1   8  22 3.07092 0.62672   0
  -1   8  22 4.22252 0.97925   0
  -1  -8 -22 4.58289  0.8069   0
   1   8 -22 3.16493  0.8304   0
  -1   8 -23 0.43154 0.60107   0
   1   8  23 0.62419 0.73208   0
  -1   8 -23-0.08477 0.58566   0
   1   8  23 0.73208 0.45466   0
  -1   8 -23 0.47007 0.55484   0
   1  -8 -23 0.49319 0.57795   0
   1   8 -23-0.47778 0.52401   0
   1   8 -23 0.47778  0.6396   0
  -1   8  23 0.39301 0.80143   0
   1   8 -23 0.13871  0.6396   0
  -1  -8 -23-0.36989 0.48548   0
  -1   8  23 0.43154 0.48548   0
   1  -8 -24 1.70505 0.72749   0
   1   8  24 1.47013 0.87904   0
  -1   8 -24 1.24279 0.62139   0
  -1   8 -24  0.6896 0.59866   0
   1   8  24 1.36404 0.50772   0
  -1   8 -24-0.02273 0.57593   0
   1   8 -24 2.22793 0.75022   0
  -1   8  24  0.6896 0.50772   0
  -1  -8 -24 1.03818 0.59108   0
   1   8 -24 1.55349 0.81084   0
  -1   8  24 0.53804 0.73506   0
   1   8 -24 0.56077 0.59108   0
  -1   8 -25  0.3427   0.596   0
  -1   8 -25  0.0745 0.54385   0
   1  -8 -25 -0.6556  0.5811   0
  -1   8 -25-0.87164 0.49915   0
   1   8  25-0.78224 0.71519   0
  -1   8  25 1.16219 0.78224   0
  -1   8  25  0.0447  0.5066   0
   1   8 -25 1.22179 0.78969   0
  -1  -8 -25-0.85674 0.48425   0
   1   8 -25-0.06705   0.596   0
   1   8 -25  0.1043  0.6407   0
  -1   8 -26-0.20495 0.67342   0
   1   8  26-0.43187 0.68806   0
  -1   8 -26 0.06588 0.58558   0
  -1   8 -26 0.09516 0.56362   0
   1  -8 -26-0.24887 0.62218   0
   1   8 -26-0.00732 0.68074   0
  -1  -8 -26 0.63682 0.54166   0
   1   8 -26  1.9251  0.7027   0
   1   8 -26-0.19763 0.60022   0
  -1   8  26-0.49775 0.79786   0
   1   8  27-0.63982 0.67576   0
  -1   8 -27 0.88424 0.61825   0
  -1   8 -27-0.49604 0.63982   0
  -1   8 -27-0.25161 0.53917   0
   1  -8 -27-0.81235 0.55355   0
   1   8 -27-0.66857 0.58949   0
  -1   8  27 0.51042 0.79797   0
   1   8 -27  0.0647 0.57512   0
  -1  -8 -27-0.46009 0.49604   0
   1   8 -27-0.54636 0.63982   0
   1  -8 -28-0.86116  0.5294   0
  -1   8 -28-0.92469 0.50823   0
  -1   8 -28-0.57175 0.53646   0
   1   8  28-0.63528 0.84704   0
  -1   8 -28 0.02118 0.57881   0
  -1   8  28  0.4447 0.86116   0
   1   8 -28 0.46587 0.65646   0
  -1  -8 -28 0.87528 0.47293   0
   1   8 -28-0.67763 0.59293   0
   1   8 -28-0.61411 0.56469   0
   1   8  29-0.92853 0.74144   0
   1  -8 -29 0.10394 0.58899   0
  -1   8 -29  -0.686 0.53356   0
  -1   8 -29 0.06236 0.54049   0
  -1   8  29 1.51059 0.93546   0
   1   8 -29 1.00475 0.66522   0
   1   8 -29-0.45733 0.61671   0
   1   8 -29 0.38804 0.74144   0
  -1  -8 -29 1.27499 0.52663   0
   1  -8 -30 0.75494 0.58491   0
  -1   8 -30 1.02698 0.61891   0
   1   8  30 1.00658 0.81615   0
   1   8 -30 1.40105 0.71413   0
  -1   8  30 0.71413 0.81615   0
   1   8 -30  1.7003 0.75494   0
   1   8 -30-0.05441 0.61891   0
  -1  -8 -30  0.0136 0.51009   0
   1   8  31 0.23361 0.87438   0
   1  -8 -31 2.48966  0.6074   0
  -1   8 -31 0.62074 0.58737   0
  -1  -8 -31 0.23361 0.51395   0
   1   8 -31  0.9745 0.67414   0
   1   8 -31-0.03337 0.68082   0
  -1   8  31 0.46055 0.88773   0
   1   8  32 5.28579 1.17899   0
   1  -8 -32 5.49539 0.88424   0
  -1   8 -32   4.919 0.82529   0
   1   8 -32 4.66355 0.93009   0
  -1   8  32 4.00201 1.25759   0
   1   8  33 0.70056  0.9962   0
   1  -8 -33 0.43704 0.61057   0
  -1   8 -33-0.41776 0.50774   0
  -1   8  33-1.60035 0.76483   0
   1   8 -33 0.39848 0.62343   0
   1   9   0 0.14348 0.36347   0
   1  -9   0-0.33478 0.35391   0
  -1  -9   0 0.06696  0.4113   0
  -1   9   0-0.22956 0.40173   0
  -1  -9   0 0.17217 0.39217   0
  -1   9   0-0.04783  0.3826   0
   1   9   0 -0.3826  0.3826   0
   1  -9   0-0.11478 0.43999   0
  -1  -9   1 499.907 31.3583   0
   1  -9  -1 572.165 31.3679   0
  -1  -9   1 564.851 31.3679   0
   1  -9  -1 507.832 31.3583   0
  -1   9  -1 559.602  31.387   0
   1   9   1 569.383 31.3583   0
   1   9   1 499.677 31.3392   0
   1  -9   1 538.044 31.3583   0
  -1  -9  -1 511.073 31.3392   0
  -1   9   1 571.658 31.3774   0
   1   9  -1 509.056 31.3487   0
   1  -9   1 498.282 31.3679   0
  -1  -9  -1 540.262 31.3487   0
   1   9  -1  565.75  31.387   0
  -1   9   1  520.94 31.3583   0
  -1   9  -2 0.32459 0.39141   0
   1   9   2 0.82101 0.38187   0
  -1   9  -2 1.30789 0.49643   0
  -1  -9   2 1.18378 0.50597   0
  -1  -9   2 0.46779 0.34368   0
   1   9   2-0.08592 0.36277   0
   1  -9  -2 0.15275 0.40096   0
   1  -9  -2 0.25776 0.40096   0
  -1  -9  -2 0.30549 0.36277   0
  -1  -9  -2 0.25776 0.38187   0
   1  -9   2-0.21003 0.37232   0
   1   9  -2-0.15275 0.37232   0
  -1   9   2 0.01909 0.38187   0
   1  -9   2 0.39141 0.48688   0
   1   9  -2-0.13365 0.30549   0
  -1   9   2 0.58235 0.40096   0
   1   9   3 20.0759 1.55236   0
   1  -9  -3 20.0473 1.54284   0
  -1   9  -3 24.3616 1.59998   0
   1  -9  -3 22.6378 1.58093   0
  -1  -9   3 22.6854  1.6095   0
  -1  -9   3 23.2378 1.66664   0
   1   9   3 25.3235 1.58093   0
  -1  -9  -3 21.7711 1.55236   0
   1   9  -3 21.5997 1.59045   0
  -1  -9  -3 18.2188 1.50474   0
   1  -9   3 22.1711  1.6476   0
   1  -9   3 24.2282  1.6095   0
  -1   9   3 24.4187 1.59045   0
  -1   9   3 20.7521 1.58093   0
  -1  -9   4 4.33772 0.63595   0
  -1   9  -4 3.47397   0.579   0
  -1  -9   4 4.55603 0.61696   0
   1   9   4 3.63533 0.53154   0
   1  -9  -4 3.75872 0.60747   0
   1  -9  -4  4.2428 0.51255   0
   1  -9  -4 4.55603 0.62645   0
   1   9   4 3.14176  0.5695   0
  -1   9   4 3.57838 0.59798   0
   1  -9   4 3.42651 0.60747   0
  -1  -9  -4 3.68279 0.52204   0
   1   9  -4 3.60686 0.60747   0
   1  -9   4 4.53705 0.63595   0
  -1  -9  -4 4.86926 0.60747   0
  -1   9   4 4.27128 0.60747   0
  -1   9  -5 20.5936  1.4838   0
   1  -9  -5 19.7525  1.4649   0
   1  -9  -5 20.6976 1.36094   0
  -1  -9   5 21.5765 1.53105   0
   1   9   5 18.9964 1.45545   0
   1  -9  -5 19.6107 1.42709   0
  -1  -9   5 20.3384  1.5216   0
   1   9   5 20.3668 1.39874   0
   1   9  -5 20.9528 1.51215   0
  -1   9   5 19.7147  1.5027   0
   1  -9   5 20.8961 1.57831   0
  -1  -9  -5 20.4141 1.31368   0
  -1  -9  -5 19.4028 1.43654   0
  -1  -9  -5 18.5995 1.37984   0
   1  -9   5 20.6976  1.5027   0
   1   9   6 11.0187 0.85554   0
  -1   9  -6 9.56141 1.00597   0
  -1   9  -6  9.4862 0.94016   0
  -1  -9   6 8.48963 0.96836   0
   1  -9  -6 9.23235 0.83674   0
   1  -9  -6 10.1443 0.94956   0
   1   9   6 9.66483 0.95896   0
   1  -9  -6 9.42039 0.74272   0
   1  -9   6 9.61782 1.05298   0
  -1  -9  -6 9.14774 0.69572   0
  -1  -9  -6 8.48023 0.81794   0
   1   9  -6 10.3229 1.03417   0
  -1   9   6 9.46739 0.96836   0
  -1  -9  -6  10.887 0.94016   0
   1   9  -6 9.05372 0.95896   0
   1   9   7 11.3061  1.0652   0
  -1  -9   7 11.0538 1.17733   0
   1  -9  -7  10.568 0.84095   0
  -1   9  -7 11.7453 1.09324   0
   1  -9  -7 12.8385 1.09324   0
  -1   9  -7 9.94191 1.13061   0
   1  -9  -7 11.2781 0.96242   0
   1   9  -7 9.93257 1.05586   0
  -1  -9  -7 12.1938 0.90636   0
  -1  -9  -7 12.9506 0.99045   0
  -1  -9  -7 11.3155 0.78489   0
   1   9  -7 10.5212 1.13996   0
   1  -9   7 11.4556 1.18668   0
  -1   9   7 13.1562 1.07455   0
  -1   9  -8 3.67418  0.6402   0
   1  -9  -8 3.50717 0.53814   0
   1  -9  -8 3.46078 0.43608   0
   1  -9  -8 3.97108 0.60308   0
  -1  -9   8 3.27521  0.7237   0
  -1   9  -8 3.64634 0.68659   0
   1   9   8 2.78347 0.57525   0
  -1  -9  -8 3.99892 0.36185   0
   1   9  -8 4.19376 0.76082   0
   1   9  -8 4.08242 0.64948   0
  -1  -9  -8 3.98964 0.49175   0
   1  -9   8 2.13399 0.66803   0
  -1   9   8 2.80202 0.61236   0
  -1  -9  -8 4.88963 0.63092   0
  -1   9   8  3.8783 0.43608   0
   1   9   9 5.53216  0.7456   0
   1  -9  -9 6.81165 0.60752   0
  -1  -9   9 5.27442 0.86526   0
   1  -9  -9 6.82085 0.78242   0
  -1   9  -9  6.5355 0.78242   0
  -1   9  -9 6.37901 0.85606   0
   1  -9  -9 5.65182 0.67196   0
  -1  -9  -9 6.99574 0.72719   0
   1   9  -9 5.66103 0.78242   0
  -1   9   9 6.63675 0.81003   0
   1  -9   9 5.06271 0.83765   0
  -1  -9  -9 5.40329 0.58912   0
   1   9  -9 5.20078 0.87447   0
  -1   9   9 5.65182  0.5615   0
  -1   9 -10  1.4964 0.49272   0
  -1  -9  10 1.40516 0.52009   0
  -1   9 -10 1.67889 0.58396   0
   1  -9 -10 3.12055 0.56571   0
   1  -9 -10 2.52746 0.48359   0
   1   9  10 1.40516 0.49272   0
   1  -9  10 0.81207 0.60221   0
  -1  -9 -10 2.33585 0.47447   0
   1   9 -10 2.38147 0.67521   0
   1   9 -10  2.3176 0.56571   0
  -1   9  10 2.29935 0.36498   0
  -1  -9 -10 2.00737 0.38322   0
  -1   9  10 1.74276 0.55659   0
   1  -9 -11 0.28015 0.44282   0
  -1   9 -11-0.59645 0.49704   0
  -1   9 -11-0.20785 0.55126   0
   1   9  11-0.04519 0.41571   0
  -1   9 -11 0.32534 0.41571   0
   1   9  11 0.37052  0.1717   0
  -1  -9  11 0.19882 0.42474   0
   1  -9 -11 -0.0723 0.32534   0
   1   9 -11 0.33437 0.57837   0
   1   9 -11 0.68682 0.54223   0
  -1   9  11 0.16267 0.47897   0
  -1   9  11 0.19882 0.28015   0
  -1  -9 -11 0.04519 0.27111   0
  -1  -9 -11   0.244 0.39763   0
   1  -9  11 0.66875 0.43378   0
   1   9 -11 0.86756 0.51511   0
   1   9  12 3.90832 0.68865   0
  -1  -9  12 3.41642 0.74231   0
  -1   9 -12 3.52375 0.71548   0
  -1   9 -12 2.26271 0.57239   0
   1  -9 -12  1.3147 0.59027   0
   1   9  12 2.33426 0.28619   0
  -1   9 -12 2.73672 0.65288   0
   1   9 -12 2.05701 0.59027   0
   1   9 -12 2.99608 0.75126   0
  -1   9  12 1.40413 0.57239   0
  -1  -9 -12 2.60256 0.39352   0
  -1  -9 -12 3.02291 0.50978   0
  -1  -9 -12 1.38624 0.54556   0
   1  -9  12 2.30743 0.67971   0
  -1   9  12  2.4863 0.39352   0
   1   9 -12 3.13917 0.77809   0
  -1   9 -13 5.69562 0.88441   0
  -1   9 -13 6.69501 0.93748   0
  -1  -9  13 6.58004 0.97286   0
   1   9  13 7.74746 0.91095   0
  -1   9 -13 3.79413 0.72522   0
   1   9  13 5.81944 0.48643   0
   1  -9 -13 5.70447 0.86672   0
   1   9 -13 6.48275 0.95517   0
  -1  -9 -13 6.42084 0.83135   0
   1   9 -13 7.78284 1.02592   0
   1  -9  13 5.73984  0.9021   0
  -1   9  13 6.08477  0.6014   0
  -1  -9 -13 5.78407 0.57487   0
   1   9 -13 5.73984 0.82251   0
  -1  -9 -13 6.31471 0.75175   0
  -1   9  13 5.94326 0.87557   0
  -1  -9  14-0.79529 0.48067   0
   1   9  14  0.0874 0.20101   0
   1  -9 -14-0.42824 0.46319   0
  -1   9 -14-0.34084 0.43698   0
   1   9  14-0.25345 0.42824   0
  -1   9 -14 0.36706 0.54185   0
  -1   9 -14-0.13983 0.53311   0
  -1   9  14-0.06992 0.48941   0
  -1  -9 -14-0.31462 0.48067   0
   1   9 -14 -0.0437 0.43698   0
   1   9 -14 0.83899 0.60303   0
   1  -9  14-0.80404 0.47193   0
   1   9 -14 0.15731 0.54185   0
  -1  -9 -14-0.60303 0.34084   0
  -1   9  14-0.55059 0.26219   0
  -1  -9 -14-0.20101 0.22723   0
   1  -9 -15 15.6552 1.51891   0
   1   9  15 16.1471 1.39809   0
  -1   9 -15 16.9842 1.59658   0
   1   9  15 14.5591 1.06151   0
  -1  -9  15 13.6271 1.49302   0
  -1   9 -15 16.7598 1.34631   0
  -1   9 -15 18.6671  1.4585   0
  -1  -9 -15  16.078 1.11329   0
  -1  -9 -15 14.9216 1.33768   0
  -1  -9 -15 15.9054 1.26001   0
  -1   9  15 14.7317 1.51891   0
  -1   9  15 15.4308 1.14781   0
   1   9 -15 18.6757 1.70015   0
   1  -9  15 14.0758 1.48439   0
   1   9 -15 15.1632  1.5448   0
   1   9 -15 17.6056 1.40672   0
   1  -9 -16 -0.4088 0.55359   0
   1   9  16 0.27254  0.2555   0
   1   9  16-0.17033 0.52804   0
  -1   9 -16 -0.4088 0.40029   0
  -1   9 -16 0.12775 0.51952   0
  -1   9 -16-0.11072 0.47694   0
  -1  -9  16 0.28105 0.55359   0
   1   9 -16-0.34067  0.5621   0
   1  -9  16-0.57914 0.51952   0
  -1   9  16 0.57914 0.55359   0
  -1  -9 -16  0.2044 0.26402   0
   1   9 -16-0.16182 0.62172   0
  -1  -9 -16 -0.1022 0.32364   0
   1   9 -16-0.18737  0.4599   0
  -1   9  16  0.2044 0.32364   0
  -1  -9 -16-0.09368 0.46842   0
   1   9  17 0.38639 0.27719   0
   1  -9 -17 0.83158 0.62998   0
  -1   9 -17 0.78958 0.54599   0
  -1  -9  17 -0.0672 0.53759   0
  -1   9 -17  0.1176 0.43679   0
  -1   9 -17-0.57958 0.51239   0
   1   9  17 0.55439 0.54599   0
  -1  -9 -17 0.41999 0.47879   0
   1   9 -17 0.89878 0.67198   0
  -1   9  17 0.58798 0.57958   0
   1   9 -17 0.46199 0.62158   0
  -1   9  17 0.26039 0.33599   0
  -1  -9 -17 0.87358 0.53759   0
   1   9 -17 0.25199 0.50399   0
   1  -9  17 0.36119 0.55439   0
   1   9  18 0.81971 0.67067   0
  -1   9 -18-0.07452 0.64583   0
  -1   9 -18 0.26496 0.56303   0
   1   9  18 0.95219 0.32292   0
   1  -9 -18 0.69551 0.56303   0
  -1   9 -18 1.12607 0.52163   0
   1  -9  18-0.27324 0.53819   0
  -1   9  18 0.40572 0.36432   0
   1   9 -18 0.43884 0.65411   0
   1   9 -18 0.21528 0.51336   0
  -1   9  18 0.64583 0.60443   0
  -1  -9 -18 0.76175 0.55475   0
   1   9 -18 1.01843 0.69551   0
  -1   9 -19 7.44046 0.95453   0
   1   9  19 8.26446 1.08507   0
  -1   9 -19 6.18407 1.00348   0
  -1   9 -19 5.11532 0.94637   0
   1   9  19 7.88917 0.71794   0
   1  -9 -19 7.60363  1.0198   0
   1   9 -19 7.99523  1.0198   0
  -1   9  19 7.65258 1.14218   0
   1   9 -19  8.7458 1.23192   0
  -1  -9 -19 7.51389 0.97901   0
   1  -9  19 7.01622 1.08507   0
  -1   9  19 8.32972 0.81584   0
   1   9 -19 7.08965 1.06875   0
   1   9  20 5.17462 0.93207   0
   1  -9 -20 6.14687 0.98029   0
  -1   9 -20 5.27908 0.92404   0
  -1   9 -20  5.5362 1.00439   0
  -1   9 -20 4.82911 0.81155   0
   1   9  20  6.5647 0.65888   0
  -1   9  20 4.03364 0.96422   0
  -1  -9 -20 6.20312 0.89994   0
  -1   9  20 5.49603 0.69102   0
  -1  -9 -20  5.6728 0.58656   0
   1   9 -20 4.58806 0.98832   0
   1   9 -20 4.56395 0.89994   0
   1   9 -20  6.4281 0.97225   0
  -1   9 -21  22.387 1.67704   0
  -1   9 -21 19.4047 1.68495   0
   1   9  21 16.9998 1.36853   0
   1  -9 -21  20.702 1.70078   0
   1   9  21 18.9775 1.81943   0
  -1   9 -21 22.4028 1.69287   0
  -1  -9 -21 20.6545 1.35271   0
   1   9 -21 20.4251 1.89854   0
   1   9 -21  18.582 1.76406   0
  -1   9  21 16.1139 1.41599   0
  -1  -9 -21 18.8588 1.62167   0
   1   9 -21 17.6406 1.83526   0
  -1   9  21 23.9137 1.91436   0
  -1   9 -22 6.05687 0.91865   0
   1   9  22 7.97202 1.15221   0
  -1   9 -22 6.11915  0.9965   0
  -1   9 -22 5.52747 0.91865   0
   1   9  22 6.69525 0.71624   0
   1  -9 -22 5.97901 0.98872   0
   1   9 -22 5.73767 0.93422   0
  -1   9  22 6.29042 0.76295   0
   1   9 -22 7.97202 1.07435   0
   1   9 -22 7.34142 1.12885   0
  -1   9  22 7.59833 1.21449   0
  -1  -9 -22 5.28613 0.87972   0
   1   9  23 6.64057 1.17186   0
  -1   9 -23 6.80141 1.16421   0
   1   9  23 8.37156 0.81188   0
  -1   9 -23 6.93928 1.04166   0
   1  -9 -23 7.48309 1.08761   0
  -1   9 -23 8.44815 1.04166   0
   1   9 -23 8.22603 1.17186   0
  -1   9  23 6.72482 1.16421   0
  -1  -9 -23 7.54436 1.00336   0
   1   9 -23 8.87707 1.21016   0
   1   9 -23 6.92396 1.06464   0
  -1   9  23 7.92732 0.88081   0
   1  -9 -24 0.21093 0.59511   0
   1   9  24 0.82111 0.71564   0
  -1   9 -24 0.59511 0.57251   0
  -1   9 -24 0.03013 0.51225   0
  -1   9 -24 1.09983 0.71564   0
   1   9 -24-0.89644 0.58758   0
   1   9 -24 1.21283 0.73824   0
  -1  -9 -24 0.45952 0.53485   0
  -1   9  24 0.42939 0.45952   0
  -1   9  24 1.29569 0.78344   0
   1   9 -24  0.8663 0.61771   0
  -1   9 -25 14.9245 1.48874   0
   1  -9 -25 11.4359 1.40727   0
   1   9  25 17.3316 1.74057   0
  -1   9 -25  12.021 1.49615   0
  -1   9 -25 15.6059 1.46652   0
  -1  -9 -25 14.2949 1.39986   0
   1   9 -25 15.0578 1.53318   0
   1   9 -25  14.243 1.64428   0
  -1   9  25 15.3392 1.71094   0
   1   9 -25 14.8504   1.548   0
  -1   9 -26 1.41909  0.6768   0
  -1   9 -26 2.67807  0.8369   0
   1   9  26 1.95761 0.82234   0
  -1   9 -26 1.46275 0.65496   0
   1  -9 -26 2.34331 0.76412   0
   1   9 -26 2.01583 0.74957   0
  -1  -9 -26 1.16438  0.6113   0
   1   9 -26 2.93278 0.80051   0
   1   9 -26 1.06977 0.66952   0
  -1   9  26 1.25171 0.87328   0
  -1   9 -27 8.75657 1.09368   0
   1  -9 -27 8.07749 1.12227   0
  -1   9 -27 6.64785 0.97931   0
  -1   9 -27 9.07109 1.27238   0
   1   9  27 8.67794 1.27238   0
  -1  -9 -27 7.06959 0.96501   0
   1   9 -27 7.60571 1.24379   0
   1   9 -27 7.56282 1.10083   0
  -1   9  27 7.69149 1.32242   0
   1   9 -27 8.73513 1.16516   0
  -1   9 -28 2.23224 0.75812   0
   1   9  28 5.75609  1.1793   0
  -1   9 -28 2.96228 0.84937   0
  -1   9 -28 4.05032 0.80024   0
   1  -9 -28  3.3975 0.80726   0
   1   9 -28 3.98714 0.87043   0
   1   9 -28 3.74146 0.87043   0
  -1   9  28 5.47531 1.17228   0
  -1  -9 -28 4.55573 0.79322   0
   1   9 -28 5.29279 0.99679   0
  -1   9 -29 7.79477 1.04757   0
  -1   9 -29 7.53288 1.15784   0
  -1   9 -29 6.94706 1.03379   0
   1  -9 -29  6.2303 1.03379   0
   1   9  29 8.55288 1.37149   0
   1   9 -29 10.9995 1.38528   0
   1   9 -29  7.0849 1.09582   0
  -1   9  29 8.14626 1.35082   0
  -1  -9 -29  8.0291 0.95109   0
   1   9 -29 6.95396  1.1096   0
   1  -9 -30 1.21778 0.65625   0
   1   9  30 0.80509 0.85921   0
  -1   9 -30 1.32603 0.62919   0
   1   9 -30-0.07442 0.70361   0
   1   9 -30 0.60213 0.67655   0
   1   9 -30 0.31798 0.67655   0
  -1   9  30 0.29091 0.82539   0
  -1  -9 -30 1.24485 0.53447   0
   1  -9 -31 1.54061 0.55117   0
  -1   9 -31 0.53788 0.56445   0
   1   9  31-0.26562 0.96288   0
   1   9 -31-0.09961 0.65741   0
   1   9 -31-0.31875 0.61757   0
  -1   9  31 1.25506 0.93632   0
  -1  -9 -31-0.39843 0.48476   0
   1   9  32  0.7886 0.84074   0
   1  -9 -32 1.43381 0.54094   0
  -1   9 -32 -0.8277 0.45621   0
   1   9 -32-0.72342 0.58656   0
  -1   9  32-0.70387 0.84725   0
   1   9  33 10.3424 1.63099   0
   1  -9 -33 8.42998 1.25362   0
  -1   9 -33 9.79873  1.1257   0
   1   9 -33 9.89467 1.20246   0
  -1   9  33  12.888  1.7717   0
   1 -10   0-0.15165 0.39809   0
   1  10   0-0.07583 0.40757   0
  -1 -10   0 0.09478 0.39809   0
  -1  10   0-0.72983 0.32226   0
  -1  10   0-0.57818 0.36018   0
  -1 -10   0-0.41705   0.436   0
   1 -10   0-0.05687 0.34122   0
   1  10   0-0.50235 0.28435   0
  -1 -10   1 0.35053 0.41685   0
   1 -10  -1-0.08526  0.4358   0
   1  10   1 0.86212  0.4358   0
  -1  10  -1 0.75791 0.44527   0
   1  10   1 0.70106 0.40737   0
  -1 -10   1 0.00947  0.4358   0
   1 -10  -1 0.12316 0.40737   0
  -1  10   1 0.88106 0.48317   0
   1  10  -1 0.12316 0.32211   0
   1 -10   1 0.14211 0.47369   0
  -1  10   1 0.36001 0.42632   0
  -1 -10  -1 0.46422  0.4358   0
   1 -10   1-0.00947 0.40737   0
  -1 -10  -1 0.52106 0.41685   0
   1 -10  -2 6.52756 0.77574   0
  -1  10  -2 4.53145 0.70952   0
  -1 -10   2 6.39512  0.7852   0
   1  10   2 7.53981 0.77574   0
  -1 -10   2 7.03842 0.79466   0
   1  10   2 5.21259 0.70952   0
   1 -10  -2 5.15583 0.74736   0
   1 -10   2 6.50864 0.77574   0
   1 -10   2  5.5437 0.80412   0
  -1  10   2 6.49918  0.7852   0
  -1  10   2 7.29384 0.75682   0
  -1 -10  -2 6.81137 0.75682   0
   1  10  -2  6.3289  0.7852   0
  -1 -10  -2 6.84921 0.75682   0
   1 -10  -3 4.02989 0.62289   0
  -1 -10   3 2.43492 0.64176   0
   1 -10  -3 3.97327 0.61345   0
   1  10   3 3.93552  0.5757   0
  -1  10  -3 4.17146 0.61345   0
   1  10   3 2.18011 0.54739   0
  -1 -10   3 3.71845 0.63233   0
  -1 -10  -3 3.49195 0.56626   0
  -1  10   3 3.79395 0.61345   0
  -1 -10  -3  5.0586 0.63233   0
   1  10  -3 2.34055 0.56626   0
   1 -10   3 3.69014 0.61345   0
   1 -10   3 4.27527 0.70783   0
  -1  10   3 4.16202 0.62289   0
   1 -10  -4 1.39213 0.47972   0
   1 -10  -4 0.70547 0.40447   0
  -1 -10   4 1.51441 0.50794   0
   1  10   4  0.4515 0.40447   0
  -1  10  -4 0.95004 0.43269   0
  -1 -10   4   0.903 0.54557   0
   1 -10  -4 0.10347 0.32922   0
   1  10   4 1.12876  0.4421   0
   1 -10   4 0.39506 0.49853   0
  -1  10   4 0.25397 0.40447   0
   1  10  -4 0.92182 0.46091   0
  -1  10   4 0.29159 0.43269   0
  -1 -10  -4 0.01881 0.39506   0
  -1 -10  -4  0.4515 0.39506   0
   1 -10  -5 8.12991 0.82423   0
   1  10   5 6.61258 0.76803   0
   1 -10  -5 5.43243 0.73993   0
  -1  10  -5 6.05997 0.75867   0
  -1 -10   5 6.42525 0.87106   0
   1 -10  -5 7.42744 0.67437   0
   1  10   5 7.17455 0.71183   0
  -1 -10  -5 6.56574 0.73993   0
  -1  10   5 5.57292 0.76803   0
   1  10  -5 5.11398  0.7493   0
  -1 -10  -5 5.85391 0.57134   0
  -1 -10  -5 6.01314 0.67437   0
   1 -10   5 6.49081 0.87106   0
  -1  10  -6 2.06854 0.53111   0
  -1 -10   6 1.54675 0.62429   0
   1 -10  -6 2.19899 0.48452   0
   1  10   6 3.20531  0.5218   0
   1 -10  -6 3.03759  0.5777   0
   1 -10  -6  3.0935 0.43794   0
   1  10   6 3.58734 0.58702   0
  -1 -10  -6 3.11213 0.54975   0
  -1 -10  -6 3.11213 0.38203   0
   1 -10   6 2.43194  0.5777   0
   1  10  -6 3.36371 0.61497   0
   1  10  -6 1.92878 0.64293   0
  -1 -10  -6 3.50348 0.53111   0
  -1  10   6 2.04059 0.56838   0
   1  10   7 1.73183  0.5001   0
  -1  10  -7 1.40769 0.49084   0
   1 -10  -7 1.60217 0.35192   0
   1 -10  -7  1.0002 0.39823   0
   1 -10  -7 1.03725  0.4538   0
  -1 -10   7 1.40769 0.60197   0
  -1  10  -7 2.01892 0.57419   0
  -1 -10  -7 1.57439 0.27783   0
   1  10  -7 0.88907 0.47232   0
  -1 -10  -7 1.37065 0.48158   0
  -1  10   7 2.09301 0.53714   0
  -1 -10  -7 1.97262 0.40749   0
   1  10  -7 2.74129  0.6668   0
   1 -10   7 1.04651 0.60197   0
   1 -10  -8 3.31078  0.5426   0
  -1  10  -8 2.23478  0.5518   0
   1 -10  -8 2.28076 0.39546   0
  -1 -10   8 2.34514 0.67135   0
   1  10   8 2.47389 0.57019   0
   1 -10  -8 3.76142 0.59778   0
  -1  10  -8 2.05085 0.62537   0
  -1 -10  -8 3.50391 0.34947   0
  -1 -10  -8 3.15444  0.5426   0
   1  10  -8 2.76818 0.63457   0
   1  10  -8 3.63267 0.63457   0
   1 -10   8 2.94292 0.69894   0
  -1  10   8 2.50148 0.59778   0
  -1 -10  -8 3.12685 0.46903   0
  -1 -10   9 20.2221 1.72471   0
   1  10   9 22.9232 1.69734   0
   1 -10  -9 23.1878 1.59696   0
  -1  10  -9 24.7574 1.71559   0
  -1  10  -9 22.7589 1.74297   0
   1 -10  -9 24.5293 1.67909   0
   1 -10  -9  24.876  1.5057   0
   1  10  -9 19.2091 1.67909   0
   1 -10   9 22.1384 1.73384   0
  -1  10   9 24.7939 1.74297   0
  -1 -10  -9 22.3118 1.53308   0
  -1 -10  -9  22.403 1.62433   0
   1  10  -9 20.5506 1.77034   0
  -1  10 -10  38.688 2.68654   0
  -1 -10  10 42.1343 2.78604   0
   1  10  10  40.886 2.72272   0
  -1  10 -10 38.1633 2.73177   0
   1 -10 -10 40.2709 2.58704   0
   1 -10 -10 41.2298 3.05741   0
  -1  10  10 42.6499 2.74986   0
  -1  10  10 39.7011 2.48753   0
  -1 -10 -10 39.6468 2.53276   0
   1  10 -10 38.9865 2.71367   0
   1  10 -10 40.0991 2.79508   0
  -1 -10 -10 41.8358 2.63226   0
   1 -10  10 40.0357  2.7589   0
   1 -10 -11 15.9934  1.2275   0
  -1  10 -11  16.531  1.4067   0
   1  10  11 15.3572 1.33502   0
  -1  10 -11 14.5508 1.34398   0
  -1 -10  11  15.859 1.55006   0
  -1  10  11 16.5668 1.38878   0
  -1 -10 -11 17.3553 1.29918   0
   1  10 -11 16.5041 1.55902   0
   1  10 -11 14.8734 1.35294   0
   1 -10  11 16.7102 1.46942   0
   1  10 -11 17.6957 1.48734   0
  -1  10  11 16.2442 1.11998   0
  -1 -10 -11  16.298 1.14686   0
  -1  10 -12 8.67289 0.93114   0
  -1 -10  12 4.94834 0.93114   0
  -1  10 -12 5.32966 0.93114   0
   1  10  12 7.27175 0.89567   0
   1 -10 -12  7.7861 0.78038   0
  -1  10 -12 8.36252 1.01982   0
  -1 -10 -12 6.57118 0.89567   0
  -1 -10 -12 7.82157 0.80699   0
  -1  10  12 5.80853 0.89567   0
   1  10 -12 6.93477 0.90453   0
   1  10 -12 8.42459 1.04642   0
   1  10 -12 6.75741 1.00208   0
   1 -10  12 7.50232 1.02869   0
  -1 -10 -12 5.95042  0.6385   0
  -1  10  12 7.30722 0.62963   0
   1  10  13 12.4189 1.22786   0
  -1 -10  13 10.7438 1.28048   0
  -1  10 -13 10.7964 1.14893   0
  -1  10 -13 12.3137 1.27171   0
  -1  10 -13 11.4367 1.21032   0
   1  10  13 10.3842 0.73672   0
   1 -10 -13 12.8925 0.98229   0
   1 -10 -13 13.1995  1.3068   0
  -1 -10 -13 10.1825 0.85073   0
  -1 -10 -13 12.2786 1.02614   0
   1 -10  13 13.2609 1.31557   0
  -1  10  13 10.6473 0.84196   0
  -1 -10 -13 10.2439  1.1577   0
   1  10 -13 12.0944 1.20155   0
  -1  10  13 11.6033 1.21909   0
   1  10 -13  11.156 1.28925   0
   1  10 -13 11.6208 1.28925   0
   1 -10 -14 11.2421 1.20482   0
  -1 -10  14 11.2681 1.25682   0
  -1  10 -14 12.1175 1.18748   0
  -1  10 -14 8.91044 1.17881   0
  -1  10 -14  10.618 1.19615   0
   1 -10 -14 12.0828 0.97079   0
   1  10  14 12.3342 1.24815   0
   1  10  14 11.4327 0.76276   0
  -1 -10 -14 10.0632 1.14414   0
   1  10 -14 11.2507 1.20482   0
   1  10 -14 11.6234  1.3435   0
  -1 -10 -14 10.8693 0.84944   0
  -1 -10 -14 13.1836  1.0488   0
   1 -10  14 10.3319 1.25682   0
   1  10 -14  13.175 1.38684   0
  -1  10  14 10.3666 0.84944   0
  -1  10  14 11.1814 1.23082   0
   1  10  15 5.03354 0.84748   0
  -1 -10  15 5.96663 0.96733   0
  -1  10 -15 5.58997 0.95877   0
  -1  10 -15  4.9565 0.87317   0
  -1  10 -15 4.43431  0.7362   0
   1 -10 -15 5.34172 0.89029   0
   1  10  15 4.75961 0.44514   0
   1  10 -15  5.6499 0.83892   0
   1  10 -15 4.75961 0.90741   0
   1  10 -15 4.65688 0.90741   0
  -1 -10 -15 3.50122 0.75332   0
  -1  10  15 5.18763 0.55643   0
  -1 -10 -15 5.11915  0.6934   0
   1 -10  15 4.96506 0.89029   0
  -1 -10 -15 5.20475 0.53075   0
  -1  10  15 5.29036 0.88173   0
   1 -10 -16 3.54018 0.81112   0
  -1  10 -16  3.9204 0.79422   0
  -1  10 -16 4.77376 0.75197   0
  -1  10 -16  2.9403 0.81956   0
   1  10  16 4.20767 0.42246   0
  -1 -10  16 4.15697 0.85336   0
   1  10  16 3.54863 0.76887   0
  -1 -10 -16 3.94574 0.47315   0
   1  10 -16 3.82746 0.77732   0
   1 -10  16 5.97353  0.9463   0
  -1 -10 -16 3.80211 0.70973   0
   1  10 -16 4.43579 0.91251   0
  -1  10  16 3.39655 0.81112   0
   1  10 -16 4.06403 0.84491   0
  -1  10  16   3.405 0.49005   0
   1  10  17 5.93406 0.93345   0
   1 -10 -17 5.78404 0.93345   0
  -1  10 -17 5.69237 0.86677   0
   1  10  17 5.58402 0.50006   0
  -1 -10  17 4.54222 0.92511   0
  -1  10 -17 4.39221 0.90011   0
  -1  10 -17 5.29232  0.8501   0
   1 -10  17 4.12551 0.87511   0
  -1 -10 -17 5.46734 0.54173   0
   1  10 -17 5.15063 0.98345   0
   1  10 -17 5.25064 0.96679   0
  -1 -10 -17 4.81726  0.8251   0
  -1  10  17 3.35875  0.5584   0
  -1  10  17 4.48388 0.89178   0
   1  10 -17 4.75892 0.87511   0
  -1 -10  18-0.10682 0.59985   0
  -1  10 -18 0.87923 0.59985   0
   1  10  18 0.96962 0.29582   0
  -1  10 -18  1.1997 0.72311   0
   1  10  18 2.26793 0.69024   0
  -1  10 -18 0.45194 0.50946   0
   1 -10 -18 1.58591 0.69846   0
  -1 -10 -18 1.25722 0.61628   0
  -1  10  18 2.05428 0.71489   0
  -1  10  18 1.47908 0.39442   0
   1  10 -18  0.9121 0.70667   0
   1  10 -18 1.86529  0.6738   0
  -1 -10 -18  1.3887 0.32047   0
   1  10 -18  1.1504 0.70667   0
   1 -10  18 0.42729 0.63272   0
  -1  10 -19 1.44143 0.69642   0
  -1  10 -19 2.75329 0.74501   0
  -1  10 -19  1.9516 0.61544   0
   1 -10 -19 2.44557 0.73691   0
   1  10  19 2.29981  0.7936   0
   1  10  19 3.43352 0.42919   0
   1 -10  19 2.83427  0.7855   0
  -1  10  19  2.7128  0.7855   0
  -1  10  19 2.87476 0.48588   0
   1  10 -19 1.35235 0.74501   0
   1  10 -19  2.3241 0.75311   0
   1  10 -19 3.01243  0.7855   0
  -1 -10 -19 2.55085  0.4049   0
  -1 -10 -19 3.17439 0.71262   0
  -1  10 -20 0.84556 0.53446   0
   1  10  20 2.69621 0.73388   0
  -1  10 -20  0.5185 0.60625   0
   1 -10 -20  0.4148 0.53446   0
   1  10  20 0.37492 0.30312   0
  -1  10 -20 0.30312 0.59827   0
  -1  10  20 1.05296 0.67804   0
  -1 -10 -20 0.50255 0.27919   0
  -1 -10 -20 0.25526 0.56636   0
  -1  10  20 0.91735 0.40682   0
   1  10 -20 1.07689 0.67007   0
   1  10 -20 0.76579 0.70197   0
   1 -10  20 0.88544 0.65411   0
   1  10 -20 0.23931 0.60625   0
  -1  10 -21-0.27491 0.54197   0
   1  10  21 0.27491 0.62838   0
   1 -10 -21 -0.3299 0.59696   0
  -1  10 -21-0.31419 0.59696   0
  -1  10 -21-0.28277 0.51055   0
   1  10  21 0.32204  0.3299   0
  -1  10  21 0.10211 0.39274   0
  -1 -10 -21 0.52626 0.57339   0
  -1  10  21 0.20422 0.65194   0
   1  10 -21 -0.5027 0.60481   0
  -1 -10 -21-0.12568 0.25135   0
   1  10 -21 0.26706 0.54983   0
   1  10 -21 0.64409  0.6598   0
   1  10  22 4.46109 0.94325   0
  -1  10 -22 3.07715 0.74223   0
   1 -10 -22 3.40187 0.76542   0
   1  10  22 4.49202 0.55667   0
  -1  10 -22 3.98173 0.81181   0
  -1  10 -22 2.78335 0.88913   0
  -1  10  22 4.35285 0.62625   0
   1  10 -22 3.89669 0.81181   0
  -1 -10 -22 4.71623 0.50255   0
  -1  10  22 4.90179 0.96644   0
   1  10 -22 3.98173 0.87366   0
  -1 -10 -22 4.02039 0.80408   0
   1  10 -22 4.17502 0.92778   0
   1  10  23 2.24429 0.77599   0
  -1  10 -23 1.44548 0.63905   0
  -1  10 -23 1.11073 0.66188   0
   1 -10 -23 2.11496  0.7836   0
  -1  10 -23 0.90532 0.67709   0
   1  10 -23  1.8639 0.76078   0
  -1 -10 -23 1.81065 0.66188   0
  -1  10  23  1.4683  0.4945   0
   1  10 -23 1.43787 0.71513   0
   1  10 -23 1.62806 0.76838   0
  -1  10  23 1.90955 0.79882   0
  -1  10 -24-0.69598 0.50141   0
   1  10  24 0.16464 0.68101   0
  -1  10 -24-0.11974 0.55379   0
  -1  10 -24 0.90552 0.65856   0
   1 -10 -24 1.19739 0.68101   0
   1  10 -24-0.18709 0.61366   0
  -1 -10 -24 0.28438 0.57624   0
   1  10 -24 1.20487 0.63611   0
  -1  10  24 0.91301 0.80075   0
   1  10 -24 0.03742 0.56127   0
  -1  10 -25 2.32515 0.75788   0
   1  10  25 3.03152  0.9124   0
   1 -10 -25 4.36333 0.88297   0
  -1  10 -25 4.05429 0.83146   0
  -1  10 -25 2.59004 0.81675   0
   1  10 -25 4.27503 0.94919   0
   1  10 -25 4.40748 0.89033   0
  -1  10  25  5.2463 1.08899   0
   1  10 -25 2.84021 0.92712   0
  -1 -10 -25 3.16397 0.72845   0
   1  10  26 0.73029 0.77368   0
   1 -10 -26 0.98336 0.66522   0
  -1  10 -26   0.188  0.5423   0
  -1  10 -26 0.39768 0.60014   0
  -1  10 -26 1.55458 0.65799   0
   1  10 -26 0.70137 0.60014   0
  -1 -10 -26 0.82429 0.57122   0
   1  10 -26-0.31092 0.64352   0
  -1  10  26 1.93057 0.91829   0
   1  10 -26 0.36153 0.65799   0
  -1  10 -27 0.36937 0.59668   0
  -1  10 -27 1.79004 0.68902   0
  -1  10 -27 2.30148 0.78847   0
   1  10  27  1.0726 0.83109   0
   1 -10 -27 1.12943 0.67482   0
  -1 -10 -27 2.20913 0.65351   0
   1  10 -27 0.61799 0.68902   0
  -1  10  27 1.48459  0.8595   0
   1  10 -27 1.59825 0.68902   0
   1  10 -27 1.87528 0.67482   0
  -1  10 -28 1.35345 0.71161   0
  -1  10 -28 1.63949 0.66975   0
  -1  10 -28 2.28134 0.71859   0
   1 -10 -28 2.75574  0.7744   0
   1  10  28 1.59763 0.86509   0
  -1  10  28 2.13483 0.92788   0
  -1 -10 -28 1.08137 0.58603   0
   1  10 -28 2.51156 0.74649   0
   1  10 -28 2.65109 0.86509   0
   1  10 -28 2.10692 0.76742   0
   1 -10 -29 0.17127 0.61656   0
  -1  10 -29-0.19182 0.67822   0
  -1  10 -29 0.15071 0.60286   0
   1  10  29 0.68507 0.88374   0
  -1  10 -29-0.05481 0.53436   0
   1  10 -29 0.33569 0.67137   0
  -1 -10 -29 0.07536 0.53436   0
   1  10 -29-0.55491 0.59601   0
  -1  10  29 0.58231 0.92485   0
   1  10 -29 0.84264 0.67137   0
   1  10  30 0.58517 0.86766   0
  -1  10 -30  0.3363 0.59862   0
  -1  10 -30 0.23541 0.58517   0
   1 -10 -30-0.25559 0.57171   0
  -1 -10 -30 1.60753 0.45065   0
   1  10 -30 0.14125  0.6457   0
  -1  10  30-0.63897 0.78695   0
   1  10 -30 0.26232 0.76004   0
   1  10 -30 0.09416 0.63225   0
   1  10  31 0.34995 0.83857   0
  -1  10 -31 0.27732 0.58106   0
   1 -10 -31 1.07627 0.62728   0
   1  10 -31 0.49522 0.79895   0
  -1 -10 -31 1.06307 0.64048   0
  -1  10  31 0.24431 0.85838   0
   1  10 -31-0.09244 0.63388   0
  -1  10 -32 0.64814 0.59629   0
   1 -10 -32 2.57959 0.60925   0
   1  10  32 0.68703 0.92684   0
  -1  10  32  0.2074  0.8685   0
   1  10 -32 0.16203  0.6611   0
   1  10 -32 0.89443 0.67406   0
  -1 -11   0 0.15015 0.42229   0
   1 -11   0 0.41291  0.4786   0
   1 -11   0-0.29091  0.4786   0
  -1 -11   0  0.3003  0.3566   0
  -1  11   0-0.44106 0.37537   0
   1  11   0 0.13138 0.42229   0
   1 -11  -1 109.857 6.10628   0
  -1 -11   1  108.00  6.0969   0
   1  11   1 97.0439 6.05938   0
   1 -11  -1  92.035 6.05938   0
  -1  11  -1 94.6708    6.05   0
  -1 -11   1 93.0199 6.06876   0
  -1  11   1 96.9313 6.06876   0
   1 -11   1 95.3461  6.0969   0
  -1 -11  -1 111.236 6.08752   0
   1  11  -1 97.2408 6.06876   0
  -1 -11  -1 97.9537 6.05938   0
   1  11   2 0.06557 0.39339   0
   1 -11  -2 0.03747 0.44023   0
  -1 -11   2 -0.1967 0.34656   0
   1 -11  -2-0.06557 0.41213   0
  -1  11  -2 0.17796 0.40276   0
   1  11   2-0.29036 0.40276   0
  -1  11   2  0.1124 0.41213   0
   1  11  -2 0.32783 0.43086   0
  -1 -11  -2-0.36529 0.37466   0
  -1 -11  -2  0.1405 0.41213   0
   1 -11   2 0.63692 0.41213   0
   1  11   3 30.9674 2.19594   0
  -1 -11   3 32.4999 2.26135   0
   1 -11  -3 31.2758 2.21463   0
   1  11   3 35.3032 2.21463   0
   1 -11  -3 36.3031 2.26135   0
  -1 -11  -3 35.4621 2.23332   0
  -1  11   3 31.1824 2.22397   0
  -1 -11  -3 30.6871  2.1866   0
   1 -11   3 31.8925 2.29873   0
   1  11  -3 33.3783 2.25201   0
  -1 -11   4 0.43774  0.4098   0
  -1  11  -4 0.44706 0.43774   0
   1 -11  -4-0.01863 0.39117   0
   1  11   4 0.87548 0.39117   0
   1 -11  -4 0.28872  0.3446   0
   1  11   4-0.82892 0.35392   0
   1 -11  -4 0.07451 0.42843   0
   1 -11   4 0.00931 0.51225   0
   1  11  -4-0.16765  0.4098   0
  -1  11   4 -0.3446 0.42843   0
  -1 -11  -4-0.02794 0.35392   0
  -1  11   4-0.25147 0.42843   0
  -1 -11  -4 -0.2701 0.38186   0
   1  11   5 1.65084 0.51009   0
   1 -11  -5 2.11456 0.55646   0
   1  11   5 2.23513 0.45445   0
  -1  11  -5 1.80851 0.52864   0
   1 -11  -5 1.78996 0.38953   0
   1 -11  -5 2.37425 0.55646   0
  -1 -11   5 1.71576 0.52864   0
   1 -11   5 1.96617 0.63066   0
  -1 -11  -5 1.82706 0.52864   0
  -1  11   5 1.09438 0.51937   0
  -1  11   5 2.27223 0.53792   0
  -1 -11  -5 2.19803 0.45445   0
   1  11  -5 1.61375 0.52864   0
   1  11   6 0.97805 0.46134   0
   1 -11  -6  0.9965 0.35062   0
   1 -11  -6 1.04264 0.47057   0
  -1 -11   6 0.84887 0.56284   0
  -1  11  -6 1.40249  0.4798   0
   1 -11  -6 0.71047 0.41521   0
   1  11   6 1.34712 0.46134   0
  -1 -11  -6 1.67006 0.47057   0
  -1 -11  -6 0.82119 0.30449   0
  -1  11   6 1.19949  0.5167   0
   1 -11   6-0.17531 0.38753   0
  -1 -11  -6 1.13491 0.43366   0
   1  11  -6 0.09227 0.42444   0
   1  11  -6 0.33217 0.54439   0
   1 -11  -7 0.18343 0.31183   0
  -1 -11   7 0.01834 0.54111   0
   1  11   7 0.08254 0.43105   0
  -1  11  -7 0.72454 0.54111   0
   1 -11  -7 0.22928 0.41271   0
  -1  11  -7 0.24763 0.41271   0
  -1 -11  -7 0.24763 0.37602   0
  -1  11   7 0.14674 0.46774   0
   1  11  -7 0.44022 0.45857   0
  -1 -11  -7 0.37602 0.24763   0
  -1 -11  -7  0.4494 0.40354   0
   1 -11   7-0.24763  0.5136   0
   1  11  -7  0.5136 0.54111   0
   1 -11  -8 0.70133 0.30968   0
  -1  11  -8 0.51916  0.4463   0
   1 -11  -8 0.79241 0.42808   0
  -1 -11   8 1.06565 0.61025   0
  -1  11  -8 0.42808 0.51006   0
   1  11   8 0.40987 0.46452   0
  -1 -11  -8 0.66489 0.23681   0
   1 -11   8 0.64668 0.59203   0
   1  11  -8 0.87438 0.49184   0
  -1  11   8 0.52827 0.49184   0
  -1 -11  -8 0.38254  0.4463   0
  -1 -11  -8 1.09298 0.38254   0
   1  11  -8 1.49374 0.63757   0
  -1  11  -9 4.75378 0.72301   0
[truncated: 7,945,194 more chars]
