# Supplementary material for: Lanthanide and Actinide‐Centered Polyoxo‐Noble‐Metalate‐Based Metal−Organic Frameworks
Source: Chem Asian J. 2025 Jul 8;20(18):e00737. doi: 10.1002/asia.202500737 (PMC12450036; doi:10.1002/asia.202500737)
Supplement: Supplementary file 2 — Supporting Information [file ASIA-20-e00737-s001.zip › Tb.cif]

 
data_Tb
 
_audit_creation_method            'SHELXL-2019/3'
_shelx_SHELXL_version_number      '2019/3'
_chemical_name_systematic         ?
_chemical_name_common             ?
_chemical_melting_point           ?
_chemical_formula_moiety          ?
_chemical_formula_sum
 'C56 H32 As8 Ba6 N2 O70 Pd12 Tb' 
_chemical_formula_weight          4711.95

loop_
 _atom_type_symbol
 _atom_type_description
 _atom_type_scat_dispersion_real
 _atom_type_scat_dispersion_imag
 _atom_type_scat_source
 'Tb'  'Tb'  -0.1723   4.1537
 'International Tables Vol C Tables 4.2.6.8 and 6.1.1.4'
 'Pd'  'Pd'  -0.9988   1.0072
 'International Tables Vol C Tables 4.2.6.8 and 6.1.1.4'
 'As'  'As'   0.0499   2.0058
 'International Tables Vol C Tables 4.2.6.8 and 6.1.1.4'
 'Ba'  'Ba'  -0.3244   2.2819
 'International Tables Vol C Tables 4.2.6.8 and 6.1.1.4'
 'O'  'O'   0.0106   0.0060
 'International Tables Vol C Tables 4.2.6.8 and 6.1.1.4'
 'C'  'C'   0.0033   0.0016
 'International Tables Vol C Tables 4.2.6.8 and 6.1.1.4'
 'H'  'H'   0.0000   0.0000
 'International Tables Vol C Tables 4.2.6.8 and 6.1.1.4'
 'N'  'N'   0.0061   0.0033
 'International Tables Vol C Tables 4.2.6.8 and 6.1.1.4'
 
_space_group_crystal_system       orthorhombic
_space_group_IT_number            62
_space_group_name_H-M_alt         'P n m a'
_space_group_name_Hall            '-P 2ac 2n'
 
_shelx_space_group_comment
;
The symmetry employed for this shelxl refinement is uniquely defined
by the following loop, which should always be used as a source of
symmetry information in preference to the above space-group names.
They are only intended as comments.
;
 
loop_
 _space_group_symop_operation_xyz
 'x, y, z'
 '-x+1/2, -y, z+1/2'
 '-x, y+1/2, -z'
 'x+1/2, -y+1/2, -z+1/2'
 '-x, -y, -z'
 'x-1/2, y, -z-1/2'
 'x, -y-1/2, z'
 '-x-1/2, y-1/2, z-1/2'
 
_cell_length_a                    29.8806(6)
_cell_length_b                    27.2882(6)
_cell_length_c                    27.8717(6)
_cell_angle_alpha                 90
_cell_angle_beta                  90
_cell_angle_gamma                 90
_cell_volume                      22726.2(8)
_cell_formula_units_Z             4
_cell_measurement_temperature     100(2)
_cell_measurement_reflns_used     20488
_cell_measurement_theta_min       1.546
_cell_measurement_theta_max       25.060
 
_exptl_crystal_description        Rods
_exptl_crystal_colour             Red
_exptl_crystal_density_meas       ?
_exptl_crystal_density_method     ?
_exptl_crystal_density_diffrn     1.377          
_exptl_crystal_F_000              8636
_exptl_transmission_factor_min    ?
_exptl_transmission_factor_max    ?
_exptl_crystal_size_max           0.29
_exptl_crystal_size_mid           0.10
_exptl_crystal_size_min           0.09
_exptl_absorpt_coefficient_mu     3.456
_shelx_estimated_absorpt_T_min    ?
_shelx_estimated_absorpt_T_max    ?
_exptl_absorpt_correction_type    'Multi-Scan'
_exptl_absorpt_correction_T_min   0.132
_exptl_absorpt_correction_T_max   0.479
_exptl_absorpt_process_details    SADABS
_exptl_absorpt_special_details    ?
_diffrn_ambient_temperature       100(2)
_diffrn_radiation_wavelength      0.71073
_diffrn_radiation_type            MoK\a
_diffrn_source                    ?
_diffrn_measurement_device_type   'Bruker APEX-II CCD'
_diffrn_measurement_method        '\f and \w scans'
_diffrn_detector_area_resol_mean  ?
_diffrn_reflns_number             177345
_diffrn_reflns_av_unetI/netI      0.0685
_diffrn_reflns_av_R_equivalents   0.1254
_diffrn_reflns_limit_h_min        -35
_diffrn_reflns_limit_h_max        35
_diffrn_reflns_limit_k_min        -32
_diffrn_reflns_limit_k_max        31
_diffrn_reflns_limit_l_min        -33
_diffrn_reflns_limit_l_max        32
_diffrn_reflns_theta_min          1.546
_diffrn_reflns_theta_max          25.060
_diffrn_reflns_theta_full         25.060
_diffrn_measured_fraction_theta_max   0.994
_diffrn_measured_fraction_theta_full  0.994
_diffrn_reflns_Laue_measured_fraction_max    0.994
_diffrn_reflns_Laue_measured_fraction_full   0.994
_diffrn_reflns_point_group_measured_fraction_max   0.994
_diffrn_reflns_point_group_measured_fraction_full  0.994
_reflns_number_total              20488
_reflns_number_gt                 13270
_reflns_threshold_expression      'I > 2\s(I)'
_reflns_Friedel_coverage          0.000
_reflns_Friedel_fraction_max      .
_reflns_Friedel_fraction_full     .
 
_reflns_special_details
;
 Reflections were merged by SHELXL according to the crystal
 class for the calculation of statistics and refinement.
 
 Structure factors included contributions from the .fab file.
 
 _reflns_Friedel_fraction is defined as the number of unique
 Friedel pairs measured divided by the number that would be
 possible theoretically, ignoring centric projections and
 systematic absences.
;
 
_computing_data_collection        'Bruker APEX2'
_computing_cell_refinement        'Bruker SAINT'
_computing_data_reduction         'Bruker SAINT'
_computing_structure_solution     'SHELXS-97 (Sheldrick 2008)'
_computing_structure_refinement   'SHELXL-2019/2 (Sheldrick, 2019)'
_computing_molecular_graphics     'SHELXS-97 (Sheldrick 2008)'
_computing_publication_material   'Bruker SHELXTL'
_refine_special_details           ?
_refine_ls_structure_factor_coef  Fsqd
_refine_ls_matrix_type            full
_refine_ls_weighting_scheme       calc
_refine_ls_weighting_details
'w=1/[\s^2^(Fo^2^)+(0.0717P)^2^] where P=(Fo^2^+2Fc^2^)/3'
_atom_sites_solution_primary      ?
_atom_sites_solution_secondary    ?
_atom_sites_solution_hydrogens    geom
_refine_ls_hydrogen_treatment     constr
_refine_ls_extinction_method      none
_refine_ls_extinction_coef        .
_refine_ls_number_reflns          20488
_refine_ls_number_parameters      658
_refine_ls_number_restraints      384
_refine_ls_R_factor_all           0.0753
_refine_ls_R_factor_gt            0.0456
_refine_ls_wR_factor_ref          0.1341
_refine_ls_wR_factor_gt           0.1254
_refine_ls_goodness_of_fit_ref    1.014
_refine_ls_restrained_S_all       1.019
_refine_ls_shift/su_max           0.002
_refine_ls_shift/su_mean          0.000
 
loop_
 _atom_site_label
 _atom_site_type_symbol
 _atom_site_fract_x
 _atom_site_fract_y
 _atom_site_fract_z
 _atom_site_U_iso_or_equiv
 _atom_site_adp_type
 _atom_site_occupancy
 _atom_site_site_symmetry_order  
 _atom_site_calc_flag
 _atom_site_refinement_flags_posn
 _atom_site_refinement_flags_adp
 _atom_site_refinement_flags_occupancy
 _atom_site_disorder_assembly
 _atom_site_disorder_group
Tb1 Tb 0.25326(2) 0.750000 0.48101(2) 0.02158(13) Uani 1 2 d S T P . .
Pd1 Pd 0.14359(3) 0.750000 0.50468(3) 0.0226(2) Uani 1 2 d S T P . .
Pd2 Pd 0.18792(2) 0.83841(2) 0.43324(2) 0.02266(14) Uani 1 1 d . . . . .
Pd3 Pd 0.20846(2) 0.83783(2) 0.55328(2) 0.02261(14) Uani 1 1 d . . . . .
Pd4 Pd 0.23248(3) 0.750000 0.36246(3) 0.0233(2) Uani 1 2 d S T P . .
Pd5 Pd 0.29939(2) 0.66185(2) 0.41030(2) 0.02319(14) Uani 1 1 d . . . . .
Pd6 Pd 0.27522(3) 0.750000 0.60023(3) 0.0234(2) Uani 1 2 d S T P . .
Pd7 Pd 0.31847(2) 0.66193(2) 0.52967(2) 0.02372(15) Uani 1 1 d . . . . .
Pd8 Pd 0.36431(3) 0.750000 0.46082(3) 0.0239(2) Uani 1 2 d S T P . .
As1 As 0.11334(3) 0.63867(3) 0.51160(3) 0.02552(19) Uani 1 1 d . . . . .
As2 As 0.22761(3) 0.86197(3) 0.33024(3) 0.02672(19) Uani 1 1 d . . . . .
As3 As 0.28017(3) 0.63849(3) 0.63320(3) 0.0278(2) Uani 1 1 d . . . . .
As4 As 0.39513(3) 0.63886(3) 0.45470(3) 0.0291(2) Uani 1 1 d . . . . .
Ba1 Ba -0.14255(2) 0.46130(2) 0.59509(2) 0.03591(14) Uani 1 1 d . . . . .
Ba2 Ba 0.16397(2) 1.03390(2) 0.04541(2) 0.03370(14) Uani 1 1 d . . . . .
Ba3 Ba 0.31497(2) 1.03445(2) 0.10186(2) 0.04013(15) Uani 1 1 d . . . . .
O1 O 0.19088(17) 0.80058(19) 0.49462(18) 0.0237(12) Uani 1 1 d . U . . .
O2 O 0.24254(16) 0.69948(19) 0.41349(18) 0.0235(12) Uani 1 1 d . U . . .
O3 O 0.26515(16) 0.69988(18) 0.54931(19) 0.0226(12) Uani 1 1 d . U . . .
O4 O 0.31625(17) 0.69959(19) 0.46870(19) 0.0258(12) Uani 1 1 d . U . . .
O5 O 0.09637(17) 0.6983(2) 0.5151(2) 0.0314(13) Uani 1 1 d . U . . .
O6 O 0.18615(17) 0.8763(2) 0.3708(2) 0.0310(13) Uani 1 1 d . U . . .
O7 O 0.13155(18) 0.6250(2) 0.4557(2) 0.0313(13) Uani 1 1 d . U . . .
O8 O 0.15040(17) 0.6239(2) 0.5559(2) 0.0299(13) Uani 1 1 d . U . . .
O9 O 0.22723(18) 0.6255(2) 0.6135(2) 0.0297(13) Uani 1 1 d . U . . .
O10 O 0.22310(19) 0.8029(2) 0.3116(2) 0.0333(14) Uani 1 1 d . U . . .
O11 O 0.35872(18) 0.6241(2) 0.4092(2) 0.0318(14) Uani 1 1 d . U . . .
O12 O 0.28058(18) 0.8758(2) 0.3504(2) 0.0335(14) Uani 1 1 d . U . . .
O13 O 0.28547(19) 0.6982(2) 0.6507(2) 0.0335(14) Uani 1 1 d . U . . .
O14 O 0.31927(18) 0.6224(2) 0.5910(2) 0.0309(13) Uani 1 1 d . U . . .
O15 O 0.37230(17) 0.6227(2) 0.5084(2) 0.0310(13) Uani 1 1 d . U . . .
O16 O 0.41205(17) 0.69825(19) 0.4536(2) 0.0280(13) Uani 1 1 d . U . . .
O17 O -0.0878(2) 0.5151(3) 0.5276(3) 0.0556(19) Uani 1 1 d . U . . .
O18 O -0.0570(2) 0.4997(3) 0.5982(3) 0.068(2) Uani 1 1 d . U . . .
O19 O 0.1565(2) 0.9848(3) 0.1305(3) 0.066(2) Uani 1 1 d . U . . .
O20 O 0.2282(2) 1.0060(2) 0.1251(2) 0.0404(15) Uani 1 1 d . U . . .
O21 O 0.2949(2) 0.5024(3) 0.8401(3) 0.0569(19) Uani 1 1 d . U . . .
O22 O 0.3681(3) 0.5123(3) 0.8216(3) 0.078(2) Uani 1 1 d . U . . .
O23 O 0.5982(2) 0.5316(3) 0.4805(3) 0.065(2) Uani 1 1 d . U . . .
O24 O 0.5708(2) 0.4748(3) 0.4332(3) 0.0549(19) Uani 1 1 d . U . . .
O25 O -0.1716(4) 0.5609(4) 0.5750(4) 0.119(4) Uani 1 1 d . U . . .
O26 O -0.2323(2) 0.4517(2) 0.5528(2) 0.0473(17) Uani 1 1 d . U . . .
O27 O -0.0810(3) 0.4017(4) 0.6475(3) 0.093(3) Uani 1 1 d . U . . .
O28 O 0.1717(2) 1.0325(3) -0.0542(3) 0.061(2) Uani 1 1 d . U . . .
O29 O 0.2110(3) 0.9481(3) 0.0208(3) 0.074(2) Uani 1 1 d . U . . .
O30 O 0.25373(19) 1.0534(2) 0.0237(2) 0.0381(15) Uani 1 1 d . U . . .
O31 O 0.3184(2) 1.0289(2) -0.0001(2) 0.0438(16) Uani 1 1 d . U . . .
O32 O 0.2942(2) 0.9378(3) 0.0688(3) 0.068(2) Uani 1 1 d . U . . .
O33 O 0.3523(3) 0.9766(3) 0.1741(3) 0.087(3) Uani 1 1 d . U . . .
O34 O 0.3931(2) 0.9933(3) 0.0695(3) 0.064(2) Uani 1 1 d . U . . .
O35 O 0.3583(3) 1.0888(3) 0.1733(3) 0.086(3) Uani 1 1 d . U . . .
C1 C 0.06052(15) 0.6032(2) 0.5234(2) 0.037(2) Uani 1 1 d G U . . .
C2 C 0.03168(18) 0.5893(2) 0.48675(15) 0.037(2) Uani 1 1 d G U . . .
H2 H 0.038544 0.596960 0.455075 0.044 Uiso 1 1 calc R U . . .
C3 C -0.00740(16) 0.5639(2) 0.49740(18) 0.040(2) Uani 1 1 d G U . . .
H3 H -0.026693 0.554591 0.472863 0.048 Uiso 1 1 calc R U . . .
C4 C -0.01765(15) 0.5525(2) 0.5447(2) 0.037(2) Uani 1 1 d G U . . .
C5 C 0.01118(19) 0.5664(2) 0.58142(15) 0.048(3) Uani 1 1 d G U . . .
H5 H 0.004318 0.558753 0.613091 0.058 Uiso 1 1 calc R U . . .
C6 C 0.05026(17) 0.5918(2) 0.57076(17) 0.046(2) Uani 1 1 d G U . . .
H6 H 0.069555 0.601123 0.595304 0.056 Uiso 1 1 calc R U . . .
C7 C -0.0573(3) 0.5215(4) 0.5571(4) 0.045(2) Uani 1 1 d . U . . .
C8 C 0.21823(18) 0.8994(2) 0.27361(17) 0.0304(19) Uani 1 1 d G U . . .
C9 C 0.25457(13) 0.9159(2) 0.2470(2) 0.042(2) Uani 1 1 d G U . . .
H9 H 0.283543 0.908700 0.256948 0.051 Uiso 1 1 calc R U . . .
C10 C 0.24760(16) 0.9432(2) 0.20556(19) 0.038(2) Uani 1 1 d G U . . .
H10 H 0.271911 0.954230 0.187767 0.045 Uiso 1 1 calc R U . . .
C11 C 0.20429(19) 0.9539(2) 0.19071(17) 0.035(2) Uani 1 1 d G U . . .
C12 C 0.16795(14) 0.9374(2) 0.2173(2) 0.049(3) Uani 1 1 d G U . . .
H12 H 0.138971 0.944578 0.207367 0.059 Uiso 1 1 calc R U . . .
C13 C 0.17492(15) 0.9101(2) 0.2588(2) 0.048(3) Uani 1 1 d G U . . .
H13 H 0.150602 0.899047 0.276548 0.058 Uiso 1 1 calc R U . . .
C14 C 0.1966(4) 0.9837(4) 0.1446(4) 0.048(3) Uani 1 1 d . U . . .
C15 C 0.29237(19) 0.6019(2) 0.68887(18) 0.0302(19) Uani 1 1 d G U . . .
C16 C 0.25871(14) 0.5876(2) 0.7203(2) 0.044(2) Uani 1 1 d G U . . .
H16 H 0.229049 0.595456 0.713690 0.053 Uiso 1 1 calc R U . . .
C17 C 0.26937(19) 0.5617(2) 0.7617(2) 0.052(3) Uani 1 1 d G U . . .
H17 H 0.246853 0.552116 0.782711 0.063 Uiso 1 1 calc R U . . .
C18 C 0.3137(2) 0.5500(2) 0.77157(19) 0.055(3) Uani 1 1 d G U . . .
C19 C 0.34736(15) 0.5643(3) 0.7401(2) 0.058(3) Uani 1 1 d G U . . .
H19 H 0.377021 0.556487 0.746751 0.069 Uiso 1 1 calc R U . . .
C20 C 0.33670(16) 0.5903(2) 0.6988(2) 0.053(3) Uani 1 1 d G U . . .
H20 H 0.359218 0.599826 0.677730 0.063 Uiso 1 1 calc R U . . .
C21 C 0.3240(4) 0.5188(4) 0.8140(4) 0.065(3) Uani 1 1 d . U . . .
C22 C 0.44779(17) 0.6009(2) 0.4500(2) 0.035(2) Uani 1 1 d G U . . .
C23 C 0.44717(16) 0.5529(2) 0.4334(3) 0.056(3) Uani 1 1 d G U . . .
H23 H 0.420762 0.539439 0.421576 0.068 Uiso 1 1 calc R U . . .
C24 C 0.4860(2) 0.52488(18) 0.4344(2) 0.052(3) Uani 1 1 d G U . . .
H24 H 0.485624 0.492743 0.423304 0.062 Uiso 1 1 calc R U . . .
C25 C 0.52551(16) 0.5449(2) 0.4520(2) 0.038(2) Uani 1 1 d G U . . .
C26 C 0.52612(17) 0.5930(2) 0.4686(3) 0.080(4) Uani 1 1 d G U . . .
H26 H 0.552533 0.606380 0.480418 0.096 Uiso 1 1 calc R U . . .
C27 C 0.4873(2) 0.62094(18) 0.4676(3) 0.068(3) Uani 1 1 d G U . . .
H27 H 0.487671 0.653078 0.478690 0.081 Uiso 1 1 calc R U . . .
C28 C 0.5673(3) 0.5148(4) 0.4550(4) 0.041(2) Uani 1 1 d . U . . .
N1 N 0.2797(2) 1.0432(3) -0.0101(3) 0.0356(18) Uani 1 1 d . U . . .
 
loop_
 _atom_site_aniso_label
 _atom_site_aniso_U_11
 _atom_site_aniso_U_22
 _atom_site_aniso_U_33
 _atom_site_aniso_U_23
 _atom_site_aniso_U_13
 _atom_site_aniso_U_12
Tb1 0.0193(3) 0.0199(3) 0.0256(3) 0.000 0.0002(2) 0.000
Pd1 0.0183(4) 0.0227(5) 0.0270(5) 0.000 0.0028(4) 0.000
Pd2 0.0205(3) 0.0225(3) 0.0249(3) 0.0019(3) 0.0022(3) 0.0026(3)
Pd3 0.0206(3) 0.0211(3) 0.0261(3) -0.0022(3) 0.0007(3) 0.0017(2)
Pd4 0.0228(5) 0.0225(5) 0.0247(5) 0.000 0.0007(4) 0.000
Pd5 0.0198(3) 0.0215(3) 0.0282(3) -0.0012(3) 0.0022(3) 0.0005(2)
Pd6 0.0224(4) 0.0231(5) 0.0246(5) 0.000 -0.0016(4) 0.000
Pd7 0.0201(3) 0.0220(3) 0.0290(4) 0.0019(3) 0.0002(3) 0.0022(3)
Pd8 0.0172(4) 0.0214(4) 0.0330(5) 0.000 0.0007(4) 0.000
As1 0.0209(4) 0.0259(4) 0.0298(5) -0.0016(4) 0.0031(4) -0.0050(4)
As2 0.0269(4) 0.0263(5) 0.0270(5) 0.0049(4) 0.0024(4) 0.0043(4)
As3 0.0270(4) 0.0265(5) 0.0299(5) 0.0049(4) -0.0008(4) 0.0024(4)
As4 0.0207(4) 0.0265(5) 0.0403(5) 0.0024(4) 0.0046(4) 0.0045(4)
Ba1 0.0332(3) 0.0373(3) 0.0373(3) -0.0099(3) 0.0091(2) -0.0115(2)
Ba2 0.0275(3) 0.0296(3) 0.0440(3) 0.0084(2) -0.0067(2) -0.0066(2)
Ba3 0.0347(3) 0.0378(3) 0.0479(4) 0.0071(3) -0.0010(3) 0.0030(3)
O1 0.022(3) 0.022(3) 0.027(3) 0.001(2) -0.004(2) 0.001(2)
O2 0.020(2) 0.026(3) 0.024(3) -0.001(2) 0.001(2) 0.001(2)
O3 0.017(2) 0.021(2) 0.029(3) 0.000(2) 0.001(2) 0.000(2)
O4 0.022(2) 0.024(3) 0.031(3) -0.003(2) 0.000(2) -0.001(2)
O5 0.024(3) 0.033(3) 0.037(3) 0.003(2) 0.005(2) -0.001(2)
O6 0.025(3) 0.032(3) 0.036(3) 0.006(2) 0.005(2) 0.006(2)
O7 0.031(3) 0.031(3) 0.032(3) -0.008(2) 0.010(2) -0.011(2)
O8 0.025(3) 0.032(3) 0.032(3) 0.008(2) 0.003(2) -0.007(2)
O9 0.029(3) 0.029(3) 0.031(3) 0.005(2) 0.000(2) -0.002(2)
O10 0.045(3) 0.029(3) 0.026(3) 0.003(2) 0.005(2) 0.004(2)
O11 0.029(3) 0.031(3) 0.036(3) -0.002(2) 0.000(2) 0.003(2)
O12 0.028(3) 0.034(3) 0.038(3) 0.011(2) 0.002(2) 0.002(2)
O13 0.037(3) 0.031(3) 0.033(3) 0.004(2) -0.009(2) 0.001(2)
O14 0.026(3) 0.029(3) 0.038(3) 0.009(2) 0.005(2) 0.010(2)
O15 0.025(3) 0.031(3) 0.036(3) 0.003(2) 0.001(2) 0.006(2)
O16 0.020(2) 0.024(3) 0.041(3) 0.001(2) 0.004(2) 0.002(2)
O17 0.045(3) 0.063(4) 0.058(4) 0.008(3) -0.004(3) -0.017(3)
O18 0.056(4) 0.082(4) 0.066(4) 0.007(3) 0.007(3) -0.027(3)
O19 0.056(4) 0.076(4) 0.067(4) 0.023(3) -0.010(3) -0.011(3)
O20 0.044(3) 0.038(3) 0.040(3) 0.012(3) 0.000(3) -0.005(3)
O21 0.053(3) 0.059(4) 0.059(4) 0.026(3) 0.000(3) -0.005(3)
O22 0.074(4) 0.086(4) 0.074(4) 0.031(4) -0.007(3) 0.003(3)
O23 0.053(3) 0.067(4) 0.075(4) -0.016(3) -0.004(3) 0.018(3)
O24 0.044(3) 0.051(3) 0.070(4) -0.002(3) 0.002(3) 0.007(3)
O25 0.131(7) 0.083(6) 0.142(8) 0.011(6) 0.011(6) 0.002(6)
O26 0.040(3) 0.054(3) 0.048(3) -0.002(3) 0.000(3) -0.002(3)
O27 0.077(5) 0.108(6) 0.094(6) 0.015(5) -0.013(5) 0.015(5)
O28 0.061(4) 0.072(5) 0.051(4) -0.002(4) 0.008(4) 0.018(4)
O29 0.081(5) 0.045(4) 0.096(6) -0.014(4) -0.009(5) 0.007(4)
O30 0.031(3) 0.042(3) 0.042(3) 0.003(3) -0.002(3) -0.004(2)
O31 0.037(3) 0.046(3) 0.048(3) 0.004(3) 0.000(3) 0.004(3)
O32 0.052(4) 0.062(5) 0.090(5) -0.004(4) 0.005(4) 0.004(4)
O33 0.071(5) 0.100(6) 0.088(6) 0.041(5) -0.008(4) 0.002(5)
O34 0.055(4) 0.067(5) 0.069(5) 0.010(4) -0.006(4) 0.013(4)
O35 0.079(5) 0.092(6) 0.088(6) -0.002(5) -0.007(5) -0.009(5)
C1 0.031(4) 0.040(4) 0.040(4) 0.003(3) 0.001(3) 0.001(3)
C2 0.031(4) 0.039(4) 0.039(4) -0.002(3) 0.003(3) -0.008(3)
C3 0.035(4) 0.044(4) 0.040(4) -0.003(3) -0.009(3) -0.008(3)
C4 0.029(4) 0.037(4) 0.045(4) -0.005(3) -0.003(3) -0.007(3)
C5 0.045(4) 0.055(4) 0.045(4) 0.007(4) 0.003(4) -0.005(4)
C6 0.042(4) 0.049(4) 0.048(4) -0.001(4) -0.003(4) -0.006(4)
C7 0.040(4) 0.045(4) 0.048(4) -0.001(4) 0.001(4) -0.008(3)
C8 0.032(4) 0.030(4) 0.029(4) 0.003(3) 0.002(3) 0.000(3)
C9 0.038(4) 0.046(4) 0.042(4) 0.006(3) -0.001(3) -0.001(3)
C10 0.039(4) 0.038(4) 0.037(4) 0.011(3) 0.005(3) -0.005(3)
C11 0.039(4) 0.032(4) 0.033(4) 0.006(3) 0.003(3) 0.000(3)
C12 0.047(4) 0.053(4) 0.048(4) 0.011(4) -0.008(4) 0.003(4)
C13 0.046(4) 0.053(4) 0.046(4) 0.011(4) 0.001(4) 0.000(4)
C14 0.049(4) 0.049(4) 0.046(4) 0.002(4) -0.002(4) 0.006(4)
C15 0.030(4) 0.029(4) 0.031(4) 0.004(3) -0.002(3) 0.003(3)
C16 0.049(4) 0.041(4) 0.042(4) 0.006(3) -0.001(4) 0.002(3)
C17 0.056(4) 0.053(4) 0.047(4) 0.009(4) 0.000(4) 0.002(4)
C18 0.059(5) 0.056(5) 0.049(4) 0.010(4) -0.002(4) 0.003(4)
C19 0.056(4) 0.059(5) 0.058(5) 0.022(4) -0.007(4) -0.002(4)
C20 0.052(4) 0.054(4) 0.052(4) 0.009(4) -0.003(4) -0.006(4)
C21 0.065(5) 0.069(5) 0.060(5) 0.012(4) -0.007(4) 0.004(4)
C22 0.031(4) 0.038(4) 0.037(4) -0.003(3) 0.006(3) 0.006(3)
C23 0.048(4) 0.055(4) 0.066(5) -0.005(4) -0.007(4) 0.005(4)
C24 0.046(4) 0.046(4) 0.063(5) -0.004(4) -0.003(4) 0.012(4)
C25 0.035(4) 0.039(4) 0.039(4) 0.005(3) 0.004(3) 0.006(3)
C26 0.074(5) 0.078(5) 0.089(6) -0.007(4) -0.007(4) 0.010(4)
C27 0.055(5) 0.066(5) 0.083(5) -0.020(4) -0.004(4) 0.013(4)
C28 0.038(4) 0.044(4) 0.043(4) 0.001(3) 0.003(4) 0.005(3)
N1 0.030(3) 0.038(3) 0.039(4) 0.000(3) -0.004(3) -0.002(3)
 
_geom_special_details
;
 All esds (except the esd in the dihedral angle between two l.s. planes)
 are estimated using the full covariance matrix.  The cell esds are taken
 into account individually in the estimation of esds in distances, angles
 and torsion angles; correlations between esds in cell parameters are only
 used when they are defined by crystal symmetry.  An approximate (isotropic)
 treatment of cell esds is used for estimating esds involving l.s. planes.
;
 
loop_
 _geom_bond_atom_site_label_1
 _geom_bond_atom_site_label_2
 _geom_bond_distance
 _geom_bond_site_symmetry_2
 _geom_bond_publ_flag
Tb1 O1 2.350(5) 7_575 ?
Tb1 O1 2.350(5) . ?
Tb1 O2 2.355(5) 7_575 ?
Tb1 O2 2.355(5) . ?
Tb1 O4 2.356(5) . ?
Tb1 O4 2.356(5) 7_575 ?
Tb1 O3 2.371(5) . ?
Tb1 O3 2.371(5) 7_575 ?
Tb1 Pd1 3.3427(10) . ?
Tb1 Pd4 3.3620(10) . ?
Tb1 Pd8 3.3656(10) . ?
Tb1 Pd2 3.3772(7) . ?
Pd1 O1 1.995(5) . ?
Pd1 O1 1.995(5) 7_575 ?
Pd1 O5 2.015(5) 7_575 ?
Pd1 O5 2.015(5) . ?
Pd2 O1 2.000(5) . ?
Pd2 O2 2.009(5) 7_575 ?
Pd2 O6 2.025(6) . ?
Pd2 O7 2.056(5) 7_575 ?
Pd2 Ba1 3.7022(8) 3_556 ?
Pd3 O3 1.985(5) 7_575 ?
Pd3 O1 1.996(5) . ?
Pd3 O8 2.027(5) 7_575 ?
Pd3 O9 2.033(5) 7_575 ?
Pd3 Ba3 3.8041(8) 2_575 ?
Pd4 O2 2.003(5) 7_575 ?
Pd4 O2 2.003(5) . ?
Pd4 O10 2.043(5) . ?
Pd4 O10 2.043(5) 7_575 ?
Pd5 O2 1.987(5) . ?
Pd5 O4 1.991(5) . ?
Pd5 O12 2.039(6) 7_575 ?
Pd5 O11 2.051(5) . ?
Pd6 O3 1.994(5) . ?
Pd6 O3 1.994(5) 7_575 ?
Pd6 O13 2.017(6) 7_575 ?
Pd6 O13 2.017(6) . ?
Pd7 O3 1.977(5) . ?
Pd7 O4 1.987(5) . ?
Pd7 O14 2.022(5) . ?
Pd7 O15 2.022(5) . ?
Pd7 Ba2 3.5599(8) 8_656 ?
Pd8 O4 2.001(5) 7_575 ?
Pd8 O4 2.001(5) . ?
Pd8 O16 2.017(5) . ?
Pd8 O16 2.017(5) 7_575 ?
As1 O7 1.692(5) . ?
As1 O8 1.707(5) . ?
As1 O5 1.708(6) . ?
As1 C1 1.880(4) . ?
As2 O10 1.699(6) . ?
As2 O12 1.721(6) . ?
As2 O6 1.723(5) . ?
As2 C8 1.900(4) . ?
As3 O13 1.708(6) . ?
As3 O9 1.711(5) . ?
As3 O14 1.714(5) . ?
As3 C15 1.880(4) . ?
As4 O16 1.698(5) . ?
As4 O15 1.702(6) . ?
As4 O11 1.720(6) . ?
As4 C22 1.889(4) . ?
Ba1 O22 2.725(8) 6_557 ?
Ba1 O18 2.765(7) . ?
Ba1 O7 2.766(5) 5_566 ?
Ba1 O6 2.824(5) 3_546 ?
Ba1 O21 2.829(7) 6_557 ?
Ba1 O27 2.857(9) . ?
Ba1 O17 2.893(7) . ?
Ba1 O31 2.905(6) 4_465 ?
Ba1 O25 2.908(10) . ?
Ba1 O26 2.940(6) . ?
Ba1 C21 3.143(12) 6_557 ?
Ba1 C7 3.210(10) . ?
Ba2 O19 2.733(7) . ?
Ba2 O23 2.752(7) 4_465 ?
Ba2 O14 2.776(6) 8_665 ?
Ba2 O28 2.786(7) . ?
Ba2 O30 2.800(6) . ?
Ba2 O29 2.814(7) . ?
Ba2 O15 2.847(6) 8_665 ?
Ba2 O24 2.858(7) 4_465 ?
Ba2 O20 3.032(6) . ?
Ba2 C28 3.182(9) 4_465 ?
Ba2 C14 3.237(10) . ?
Ba3 O34 2.744(7) . ?
Ba3 O20 2.782(6) . ?
Ba3 O33 2.791(8) . ?
Ba3 O35 2.799(9) . ?
Ba3 O9 2.806(5) 8_665 ?
Ba3 O31 2.848(7) . ?
Ba3 O32 2.862(8) . ?
Ba3 O30 2.891(6) . ?
Ba3 O8 2.944(5) 8_665 ?
Ba3 N1 3.301(8) . ?
O17 C7 1.239(11) . ?
O18 C7 1.290(12) . ?
O19 C14 1.263(12) . ?
O20 C14 1.250(11) . ?
O21 C21 1.220(13) . ?
O22 C21 1.347(13) . ?
O23 C28 1.253(11) . ?
O24 C28 1.255(11) . ?
O26 N1 1.250(9) 4_465 ?
O30 N1 1.253(9) . ?
O31 N1 1.249(9) . ?
C1 C2 1.3900 . ?
C1 C6 1.3900 . ?
C2 C3 1.3900 . ?
C3 C4 1.3900 . ?
C4 C5 1.3900 . ?
C4 C7 1.496(10) . ?
C5 C6 1.3900 . ?
C8 C9 1.3900 . ?
C8 C13 1.3900 . ?
C9 C10 1.3900 . ?
C10 C11 1.3900 . ?
C11 C12 1.3900 . ?
C11 C14 1.536(11) . ?
C12 C13 1.3900 . ?
C15 C16 1.3900 . ?
C15 C20 1.3900 . ?
C16 C17 1.3900 . ?
C17 C18 1.3900 . ?
C18 C19 1.3900 . ?
C18 C21 1.489(12) . ?
C19 C20 1.3900 . ?
C22 C23 1.3900 . ?
C22 C27 1.3900 . ?
C23 C24 1.3900 . ?
C24 C25 1.3900 . ?
C25 C26 1.3900 . ?
C25 C28 1.496(10) . ?
C26 C27 1.3900 . ?
 
loop_
 _geom_angle_atom_site_label_1
 _geom_angle_atom_site_label_2
 _geom_angle_atom_site_label_3
 _geom_angle
 _geom_angle_site_symmetry_1
 _geom_angle_site_symmetry_3
 _geom_angle_publ_flag
O1 Tb1 O1 71.9(2) 7_575 . ?
O1 Tb1 O2 111.40(17) 7_575 7_575 ?
O1 Tb1 O2 71.17(17) . 7_575 ?
O1 Tb1 O2 71.17(17) 7_575 . ?
O1 Tb1 O2 111.40(17) . . ?
O2 Tb1 O2 71.7(3) 7_575 . ?
O1 Tb1 O4 108.31(18) 7_575 . ?
O1 Tb1 O4 179.02(19) . . ?
O2 Tb1 O4 109.52(18) 7_575 . ?
O2 Tb1 O4 69.54(17) . . ?
O1 Tb1 O4 179.02(19) 7_575 7_575 ?
O1 Tb1 O4 108.31(18) . 7_575 ?
O2 Tb1 O4 69.54(17) 7_575 7_575 ?
O2 Tb1 O4 109.52(18) . 7_575 ?
O4 Tb1 O4 71.4(2) . 7_575 ?
O1 Tb1 O3 69.54(17) 7_575 . ?
O1 Tb1 O3 109.15(17) . . ?
O2 Tb1 O3 179.05(18) 7_575 . ?
O2 Tb1 O3 108.92(18) . . ?
O4 Tb1 O3 70.14(17) . . ?
O4 Tb1 O3 109.51(17) 7_575 . ?
O1 Tb1 O3 109.15(17) 7_575 7_575 ?
O1 Tb1 O3 69.54(17) . 7_575 ?
O2 Tb1 O3 108.92(17) 7_575 7_575 ?
O2 Tb1 O3 179.05(17) . 7_575 ?
O4 Tb1 O3 109.51(17) . 7_575 ?
O4 Tb1 O3 70.14(17) 7_575 7_575 ?
O3 Tb1 O3 70.5(2) . 7_575 ?
O1 Tb1 Pd1 35.96(12) 7_575 . ?
O1 Tb1 Pd1 35.96(12) . . ?
O2 Tb1 Pd1 91.39(12) 7_575 . ?
O2 Tb1 Pd1 91.39(12) . . ?
O4 Tb1 Pd1 144.26(12) . . ?
O4 Tb1 Pd1 144.27(12) 7_575 . ?
O3 Tb1 Pd1 89.34(11) . . ?
O3 Tb1 Pd1 89.34(11) 7_575 . ?
O1 Tb1 Pd4 90.69(13) 7_575 . ?
O1 Tb1 Pd4 90.69(13) . . ?
O2 Tb1 Pd4 35.85(13) 7_575 . ?
O2 Tb1 Pd4 35.85(13) . . ?
O4 Tb1 Pd4 90.26(13) . . ?
O4 Tb1 Pd4 90.26(13) 7_575 . ?
O3 Tb1 Pd4 144.76(12) . . ?
O3 Tb1 Pd4 144.76(12) 7_575 . ?
Pd1 Tb1 Pd4 90.74(2) . . ?
O1 Tb1 Pd8 144.00(12) 7_575 . ?
O1 Tb1 Pd8 144.00(12) . . ?
O2 Tb1 Pd8 90.03(12) 7_575 . ?
O2 Tb1 Pd8 90.03(12) . . ?
O4 Tb1 Pd8 35.73(12) . . ?
O4 Tb1 Pd8 35.73(12) 7_575 . ?
O3 Tb1 Pd8 89.22(11) . . ?
O3 Tb1 Pd8 89.23(11) 7_575 . ?
Pd1 Tb1 Pd8 178.24(3) . . ?
Pd4 Tb1 Pd8 91.02(3) . . ?
O1 Tb1 Pd2 91.41(12) 7_575 . ?
O1 Tb1 Pd2 35.47(13) . . ?
O2 Tb1 Pd2 35.71(12) 7_575 . ?
O2 Tb1 Pd2 91.40(12) . . ?
O4 Tb1 Pd2 145.23(13) . . ?
O4 Tb1 Pd2 89.27(12) 7_575 . ?
O3 Tb1 Pd2 144.62(12) . . ?
O3 Tb1 Pd2 89.49(12) 7_575 . ?
Pd1 Tb1 Pd2 60.726(15) . . ?
Pd4 Tb1 Pd2 60.378(16) . . ?
Pd8 Tb1 Pd2 120.272(17) . . ?
O1 Pd1 O1 87.5(3) . 7_575 ?
O1 Pd1 O5 91.8(2) . 7_575 ?
O1 Pd1 O5 179.3(2) 7_575 7_575 ?
O1 Pd1 O5 179.3(2) . . ?
O1 Pd1 O5 91.8(2) 7_575 . ?
O5 Pd1 O5 88.8(3) 7_575 . ?
O1 Pd1 Tb1 43.78(14) . . ?
O1 Pd1 Tb1 43.77(15) 7_575 . ?
O5 Pd1 Tb1 135.62(16) 7_575 . ?
O5 Pd1 Tb1 135.62(16) . . ?
O1 Pd2 O2 86.1(2) . 7_575 ?
O1 Pd2 O6 178.9(2) . . ?
O2 Pd2 O6 92.8(2) 7_575 . ?
O1 Pd2 O7 91.5(2) . 7_575 ?
O2 Pd2 O7 177.6(2) 7_575 7_575 ?
O6 Pd2 O7 89.5(2) . 7_575 ?
O1 Pd2 Tb1 42.99(15) . . ?
O2 Pd2 Tb1 43.17(15) 7_575 . ?
O6 Pd2 Tb1 135.96(15) . . ?
O7 Pd2 Tb1 134.49(15) 7_575 . ?
O1 Pd2 Ba1 131.77(15) . 3_556 ?
O2 Pd2 Ba1 134.84(15) 7_575 3_556 ?
O6 Pd2 Ba1 49.03(16) . 3_556 ?
O7 Pd2 Ba1 47.52(15) 7_575 3_556 ?
Tb1 Pd2 Ba1 160.53(2) . 3_556 ?
O3 Pd3 O1 85.1(2) 7_575 . ?
O3 Pd3 O8 178.8(2) 7_575 7_575 ?
O1 Pd3 O8 93.8(2) . 7_575 ?
O3 Pd3 O9 93.8(2) 7_575 7_575 ?
O1 Pd3 O9 178.7(2) . 7_575 ?
O8 Pd3 O9 87.3(2) 7_575 7_575 ?
O3 Pd3 Tb1 42.83(15) 7_575 . ?
O1 Pd3 Tb1 42.29(14) . . ?
O8 Pd3 Tb1 136.12(16) 7_575 . ?
O9 Pd3 Tb1 136.58(15) 7_575 . ?
O3 Pd3 Ba3 130.68(15) 7_575 2_575 ?
O1 Pd3 Ba3 135.23(15) . 2_575 ?
O8 Pd3 Ba3 50.00(15) 7_575 2_575 ?
O9 Pd3 Ba3 46.07(15) 7_575 2_575 ?
Tb1 Pd3 Ba3 158.10(2) . 2_575 ?
O2 Pd4 O2 87.0(3) 7_575 . ?
O2 Pd4 O10 91.6(2) 7_575 . ?
O2 Pd4 O10 178.4(2) . . ?
O2 Pd4 O10 178.4(2) 7_575 7_575 ?
O2 Pd4 O10 91.6(2) . 7_575 ?
O10 Pd4 O10 89.9(3) . 7_575 ?
O2 Pd4 Tb1 43.50(15) 7_575 . ?
O2 Pd4 Tb1 43.50(15) . . ?
O10 Pd4 Tb1 135.04(16) . . ?
O10 Pd4 Tb1 135.04(16) 7_575 . ?
O2 Pd5 O4 85.0(2) . . ?
O2 Pd5 O12 93.5(2) . 7_575 ?
O4 Pd5 O12 178.5(2) . 7_575 ?
O2 Pd5 O11 178.1(2) . . ?
O4 Pd5 O11 93.1(2) . . ?
O12 Pd5 O11 88.4(2) 7_575 . ?
O2 Pd5 Tb1 42.46(15) . . ?
O4 Pd5 Tb1 42.53(15) . . ?
O12 Pd5 Tb1 135.95(16) 7_575 . ?
O11 Pd5 Tb1 135.62(16) . . ?
O3 Pd6 O3 86.6(3) . 7_575 ?
O3 Pd6 O13 178.8(2) . 7_575 ?
O3 Pd6 O13 92.2(2) 7_575 7_575 ?
O3 Pd6 O13 92.2(2) . . ?
O3 Pd6 O13 178.8(2) 7_575 . ?
O13 Pd6 O13 89.0(3) 7_575 . ?
O3 Pd6 Tb1 43.32(15) . . ?
O3 Pd6 Tb1 43.32(15) 7_575 . ?
O13 Pd6 Tb1 135.50(16) 7_575 . ?
O13 Pd6 Tb1 135.50(16) . . ?
O3 Pd7 O4 86.5(2) . . ?
O3 Pd7 O14 93.1(2) . . ?
O4 Pd7 O14 178.4(2) . . ?
O3 Pd7 O15 178.8(2) . . ?
O4 Pd7 O15 92.8(2) . . ?
O14 Pd7 O15 87.5(2) . . ?
O3 Pd7 Tb1 43.44(15) . . ?
O4 Pd7 Tb1 43.07(15) . . ?
O14 Pd7 Tb1 136.52(15) . . ?
O15 Pd7 Tb1 135.89(16) . . ?
O3 Pd7 Ba2 126.76(15) . 8_656 ?
O4 Pd7 Ba2 128.16(15) . 8_656 ?
O14 Pd7 Ba2 51.01(16) . 8_656 ?
O15 Pd7 Ba2 53.05(16) . 8_656 ?
Tb1 Pd7 Ba2 146.37(2) . 8_656 ?
O4 Pd8 O4 86.9(3) 7_575 . ?
O4 Pd8 O16 178.9(2) 7_575 . ?
O4 Pd8 O16 92.1(2) . . ?
O4 Pd8 O16 92.1(2) 7_575 7_575 ?
O4 Pd8 O16 178.9(2) . 7_575 ?
O16 Pd8 O16 88.9(3) . 7_575 ?
O4 Pd8 Tb1 43.44(15) 7_575 . ?
O4 Pd8 Tb1 43.44(15) . . ?
O16 Pd8 Tb1 135.54(15) . . ?
O16 Pd8 Tb1 135.54(15) 7_575 . ?
O7 As1 O8 113.9(3) . . ?
O7 As1 O5 111.0(3) . . ?
O8 As1 O5 112.2(3) . . ?
O7 As1 C1 108.5(3) . . ?
O8 As1 C1 107.2(2) . . ?
O5 As1 C1 103.4(3) . . ?
O10 As2 O12 112.3(3) . . ?
O10 As2 O6 111.1(3) . . ?
O12 As2 O6 113.4(3) . . ?
O10 As2 C8 104.1(3) . . ?
O12 As2 C8 106.8(3) . . ?
O6 As2 C8 108.5(3) . . ?
O13 As3 O9 112.0(3) . . ?
O13 As3 O14 112.1(3) . . ?
O9 As3 O14 110.9(3) . . ?
O13 As3 C15 104.6(3) . . ?
O9 As3 C15 109.5(3) . . ?
O14 As3 C15 107.3(3) . . ?
O16 As4 O15 112.5(3) . . ?
O16 As4 O11 113.6(3) . . ?
O15 As4 O11 109.5(3) . . ?
O16 As4 C22 105.9(3) . . ?
O15 As4 C22 104.6(3) . . ?
O11 As4 C22 110.3(3) . . ?
O22 Ba1 O18 70.8(2) 6_557 . ?
O22 Ba1 O7 148.9(2) 6_557 5_566 ?
O18 Ba1 O7 103.2(2) . 5_566 ?
O22 Ba1 O6 100.8(2) 6_557 3_546 ?
O18 Ba1 O6 136.7(2) . 3_546 ?
O7 Ba1 O6 61.86(16) 5_566 3_546 ?
O22 Ba1 O21 48.0(2) 6_557 6_557 ?
O18 Ba1 O21 116.1(2) . 6_557 ?
O7 Ba1 O21 137.93(18) 5_566 6_557 ?
O6 Ba1 O21 78.84(19) 3_546 6_557 ?
O22 Ba1 O27 77.3(3) 6_557 . ?
O18 Ba1 O27 66.7(3) . . ?
O7 Ba1 O27 72.6(2) 5_566 . ?
O6 Ba1 O27 70.0(2) 3_546 . ?
O21 Ba1 O27 108.9(3) 6_557 . ?
O22 Ba1 O17 103.2(2) 6_557 . ?
O18 Ba1 O17 46.0(2) . . ?
O7 Ba1 O17 91.84(19) 5_566 . ?
O6 Ba1 O17 153.68(19) 3_546 . ?
O21 Ba1 O17 125.9(2) 6_557 . ?
O27 Ba1 O17 104.9(2) . . ?
O22 Ba1 O31 140.9(2) 6_557 4_465 ?
O18 Ba1 O31 111.4(2) . 4_465 ?
O7 Ba1 O31 70.11(17) 5_566 4_465 ?
O6 Ba1 O31 101.34(17) 3_546 4_465 ?
O21 Ba1 O31 106.2(2) 6_557 4_465 ?
O27 Ba1 O31 141.0(2) . 4_465 ?
O17 Ba1 O31 65.70(19) . 4_465 ?
O22 Ba1 O25 73.8(3) 6_557 . ?
O18 Ba1 O25 85.9(3) . . ?
O7 Ba1 O25 137.1(3) 5_566 . ?
O6 Ba1 O25 134.0(2) 3_546 . ?
O21 Ba1 O25 63.6(3) 6_557 . ?
O27 Ba1 O25 145.4(3) . . ?
O17 Ba1 O25 64.5(3) . . ?
O31 Ba1 O25 67.6(3) 4_465 . ?
O22 Ba1 O26 119.6(2) 6_557 . ?
O18 Ba1 O26 152.8(2) . . ?
O7 Ba1 O26 80.03(17) 5_566 . ?
O6 Ba1 O26 68.97(17) 3_546 . ?
O21 Ba1 O26 71.92(19) 6_557 . ?
O27 Ba1 O26 137.8(2) . . ?
O17 Ba1 O26 107.46(19) . . ?
O31 Ba1 O26 43.64(18) 4_465 . ?
O25 Ba1 O26 74.6(3) . . ?
O22 Ba1 C21 25.3(3) 6_557 6_557 ?
O18 Ba1 C21 94.6(3) . 6_557 ?
O7 Ba1 C21 151.0(3) 5_566 6_557 ?
O6 Ba1 C21 89.5(3) 3_546 6_557 ?
O21 Ba1 C21 22.8(2) 6_557 6_557 ?
O27 Ba1 C21 94.4(3) . 6_557 ?
O17 Ba1 C21 116.8(3) . 6_557 ?
O31 Ba1 C21 124.1(3) 4_465 6_557 ?
O25 Ba1 C21 66.0(3) . 6_557 ?
O26 Ba1 C21 94.5(3) . 6_557 ?
O22 Ba1 C7 85.8(3) 6_557 . ?
O18 Ba1 C7 23.4(2) . . ?
O7 Ba1 C7 99.9(2) 5_566 . ?
O6 Ba1 C7 153.8(2) 3_546 . ?
O21 Ba1 C7 122.1(2) 6_557 . ?
O27 Ba1 C7 87.1(3) . . ?
O17 Ba1 C7 22.7(2) . . ?
O31 Ba1 C7 88.4(2) 4_465 . ?
O25 Ba1 C7 72.3(3) . . ?
O26 Ba1 C7 129.6(2) . . ?
C21 Ba1 C7 105.2(3) 6_557 . ?
O19 Ba2 O23 81.4(2) . 4_465 ?
O19 Ba2 O14 92.5(2) . 8_665 ?
O23 Ba2 O14 144.5(2) 4_465 8_665 ?
O19 Ba2 O28 149.8(2) . . ?
O23 Ba2 O28 77.8(2) 4_465 . ?
O14 Ba2 O28 117.0(2) 8_665 . ?
O19 Ba2 O30 111.1(2) . . ?
O23 Ba2 O30 138.6(2) 4_465 . ?
O14 Ba2 O30 76.14(17) 8_665 . ?
O28 Ba2 O30 73.0(2) . . ?
O19 Ba2 O29 81.1(3) . . ?
O23 Ba2 O29 75.7(2) 4_465 . ?
O14 Ba2 O29 138.2(2) 8_665 . ?
O28 Ba2 O29 72.8(2) . . ?
O30 Ba2 O29 68.1(2) . . ?
O19 Ba2 O15 134.5(2) . 8_665 ?
O23 Ba2 O15 100.7(2) 4_465 8_665 ?
O14 Ba2 O15 59.64(16) 8_665 8_665 ?
O28 Ba2 O15 71.46(19) . 8_665 ?
O30 Ba2 O15 97.15(16) . 8_665 ?
O29 Ba2 O15 144.0(2) . 8_665 ?
O19 Ba2 O24 72.4(2) . 4_465 ?
O23 Ba2 O24 46.0(2) 4_465 4_465 ?
O14 Ba2 O24 98.77(18) 8_665 4_465 ?
O28 Ba2 O24 106.7(2) . 4_465 ?
O30 Ba2 O24 173.76(19) . 4_465 ?
O29 Ba2 O24 117.9(2) . 4_465 ?
O15 Ba2 O24 77.02(18) 8_665 4_465 ?
O19 Ba2 O20 45.06(19) . . ?
O23 Ba2 O20 118.8(2) 4_465 . ?
O14 Ba2 O20 76.62(16) 8_665 . ?
O28 Ba2 O20 132.33(19) . . ?
O30 Ba2 O20 66.38(17) . . ?
O29 Ba2 O20 69.7(2) . . ?
O15 Ba2 O20 136.05(16) 8_665 . ?
O24 Ba2 O20 116.32(19) 4_465 . ?
O19 Ba2 C28 73.9(2) . 4_465 ?
O23 Ba2 C28 23.0(2) 4_465 4_465 ?
O14 Ba2 C28 122.0(2) 8_665 4_465 ?
O28 Ba2 C28 93.8(2) . 4_465 ?
O30 Ba2 C28 161.6(2) . 4_465 ?
O29 Ba2 C28 96.0(2) . 4_465 ?
O15 Ba2 C28 90.5(2) 8_665 4_465 ?
O24 Ba2 C28 23.2(2) 4_465 4_465 ?
O20 Ba2 C28 118.2(2) . 4_465 ?
O19 Ba2 C14 22.5(2) . . ?
O23 Ba2 C14 99.5(3) 4_465 . ?
O14 Ba2 C14 85.6(2) 8_665 . ?
O28 Ba2 C14 145.1(2) . . ?
O30 Ba2 C14 88.6(2) . . ?
O29 Ba2 C14 72.9(3) . . ?
O15 Ba2 C14 141.7(2) 8_665 . ?
O24 Ba2 C14 94.6(2) 4_465 . ?
O20 Ba2 C14 22.7(2) . . ?
C28 Ba2 C14 95.7(3) 4_465 . ?
O19 Ba2 Pd7 126.88(17) . 8_665 ?
O23 Ba2 Pd7 135.24(17) 4_465 8_665 ?
O14 Ba2 Pd7 34.49(11) 8_665 8_665 ?
O28 Ba2 Pd7 83.02(16) . 8_665 ?
O30 Ba2 Pd7 69.24(13) . 8_665 ?
O29 Ba2 Pd7 135.43(18) . 8_665 ?
O15 Ba2 Pd7 34.57(11) 8_665 8_665 ?
O24 Ba2 Pd7 104.52(14) 4_465 8_665 ?
O20 Ba2 Pd7 104.08(12) . 8_665 ?
C28 Ba2 Pd7 122.94(18) 4_465 8_665 ?
C14 Ba2 Pd7 118.45(19) . 8_665 ?
O34 Ba3 O20 139.1(2) . . ?
O34 Ba3 O33 70.5(2) . . ?
O20 Ba3 O33 92.7(2) . . ?
O34 Ba3 O35 93.2(2) . . ?
O20 Ba3 O35 114.4(2) . . ?
O33 Ba3 O35 66.5(3) . . ?
O34 Ba3 O9 141.5(2) . 8_665 ?
O20 Ba3 O9 78.54(17) . 8_665 ?
O33 Ba3 O9 126.7(2) . 8_665 ?
O35 Ba3 O9 69.9(2) . 8_665 ?
O34 Ba3 O31 67.7(2) . . ?
O20 Ba3 O31 104.50(18) . . ?
O33 Ba3 O31 132.5(2) . . ?
O35 Ba3 O31 136.1(2) . . ?
O9 Ba3 O31 100.30(17) 8_665 . ?
O34 Ba3 O32 72.7(2) . . ?
O20 Ba3 O32 67.4(2) . . ?
O33 Ba3 O32 78.3(3) . . ?
O35 Ba3 O32 144.8(2) . . ?
O9 Ba3 O32 139.12(19) 8_665 . ?
O31 Ba3 O32 68.8(2) . . ?
O34 Ba3 O30 111.4(2) . . ?
O20 Ba3 O30 68.61(17) . . ?
O33 Ba3 O30 153.8(2) . . ?
O35 Ba3 O30 137.2(2) . . ?
O9 Ba3 O30 69.15(17) 8_665 . ?
O31 Ba3 O30 43.99(17) . . ?
O32 Ba3 O30 77.6(2) . . ?
O34 Ba3 O8 84.07(19) . 8_665 ?
O20 Ba3 O8 131.28(16) . 8_665 ?
O33 Ba3 O8 130.0(2) . 8_665 ?
O35 Ba3 O8 73.0(2) . 8_665 ?
O9 Ba3 O8 58.27(15) 8_665 8_665 ?
O31 Ba3 O8 66.24(17) . 8_665 ?
O32 Ba3 O8 134.4(2) . 8_665 ?
O30 Ba3 O8 75.29(16) . 8_665 ?
O34 Ba3 N1 89.4(2) . . ?
O20 Ba3 N1 86.71(18) . . ?
O33 Ba3 N1 148.2(2) . . ?
O35 Ba3 N1 141.4(2) . . ?
O9 Ba3 N1 84.39(17) 8_665 . ?
O31 Ba3 N1 21.89(17) . . ?
O32 Ba3 N1 72.1(2) . . ?
O30 Ba3 N1 22.10(16) . . ?
O8 Ba3 N1 68.96(16) 8_665 . ?
O34 Ba3 Pd3 114.48(16) . 2_574 ?
O20 Ba3 Pd3 99.59(12) . 2_574 ?
O33 Ba3 Pd3 148.1(2) . 2_574 ?
O35 Ba3 Pd3 81.54(19) . 2_574 ?
O9 Ba3 Pd3 31.45(11) 8_665 2_574 ?
O31 Ba3 Pd3 72.55(13) . 2_574 ?
O32 Ba3 Pd3 133.62(17) . 2_574 ?
O30 Ba3 Pd3 56.72(12) . 2_574 ?
O8 Ba3 Pd3 31.83(10) 8_665 2_574 ?
N1 Ba3 Pd3 62.54(13) . 2_574 ?
O34 Ba3 Ba2 133.97(16) . . ?
O20 Ba3 Ba2 36.47(12) . . ?
O33 Ba3 Ba2 127.80(18) . . ?
O35 Ba3 Ba2 132.27(18) . . ?
O9 Ba3 Ba2 67.46(11) 8_665 . ?
O31 Ba3 Ba2 72.84(13) . . ?
O32 Ba3 Ba2 71.71(15) . . ?
O30 Ba3 Ba2 32.32(12) . . ?
O8 Ba3 Ba2 101.02(10) 8_665 . ?
N1 Ba3 Ba2 52.26(13) . . ?
Pd3 Ba3 Ba2 73.252(14) 2_574 . ?
Pd1 O1 Pd3 115.1(3) . . ?
Pd1 O1 Pd2 116.5(2) . . ?
Pd3 O1 Pd2 116.7(2) . . ?
Pd1 O1 Tb1 100.3(2) . . ?
Pd3 O1 Tb1 102.9(2) . . ?
Pd2 O1 Tb1 101.5(2) . . ?
Pd5 O2 Pd4 116.9(2) . . ?
Pd5 O2 Pd2 116.2(3) . 7_575 ?
Pd4 O2 Pd2 115.3(2) . 7_575 ?
Pd5 O2 Tb1 102.8(2) . . ?
Pd4 O2 Tb1 100.7(2) . . ?
Pd2 O2 Tb1 101.1(2) 7_575 . ?
Pd7 O3 Pd3 115.6(2) . 7_575 ?
Pd7 O3 Pd6 115.8(2) . . ?
Pd3 O3 Pd6 116.4(2) 7_575 . ?
Pd7 O3 Tb1 101.6(2) . . ?
Pd3 O3 Tb1 102.5(2) 7_575 . ?
Pd6 O3 Tb1 101.4(2) . . ?
Pd7 O4 Pd5 116.1(3) . . ?
Pd7 O4 Pd8 115.2(3) . . ?
Pd5 O4 Pd8 116.6(3) . . ?
Pd7 O4 Tb1 101.8(2) . . ?
Pd5 O4 Tb1 102.6(2) . . ?
Pd8 O4 Tb1 100.8(2) . . ?
As1 O5 Pd1 116.8(3) . . ?
As2 O6 Pd2 115.4(3) . . ?
As2 O6 Ba1 137.7(3) . 3_556 ?
Pd2 O6 Ba1 98.2(2) . 3_556 ?
As1 O7 Pd2 115.9(3) . 7_575 ?
As1 O7 Ba1 134.2(3) . 5_566 ?
Pd2 O7 Ba1 99.2(2) 7_575 5_566 ?
As1 O8 Pd3 114.0(3) . 7_575 ?
As1 O8 Ba3 137.6(3) . 8_656 ?
Pd3 O8 Ba3 98.2(2) 7_575 8_656 ?
As3 O9 Pd3 114.7(3) . 7_575 ?
As3 O9 Ba3 129.5(3) . 8_656 ?
Pd3 O9 Ba3 102.5(2) 7_575 8_656 ?
As2 O10 Pd4 116.5(3) . . ?
As4 O11 Pd5 114.7(3) . . ?
As2 O12 Pd5 114.2(3) . 7_575 ?
As3 O13 Pd6 117.1(3) . . ?
As3 O14 Pd7 115.8(3) . . ?
As3 O14 Ba2 131.3(3) . 8_656 ?
Pd7 O14 Ba2 94.5(2) . 8_656 ?
As4 O15 Pd7 116.0(3) . . ?
As4 O15 Ba2 133.8(3) . 8_656 ?
Pd7 O15 Ba2 92.38(19) . 8_656 ?
As4 O16 Pd8 117.1(3) . . ?
C7 O17 Ba1 93.2(6) . . ?
C7 O18 Ba1 98.0(6) . . ?
C14 O19 Ba2 101.8(6) . . ?
C14 O20 Ba3 160.3(6) . . ?
C14 O20 Ba2 87.9(6) . . ?
Ba3 O20 Ba2 110.48(19) . . ?
C21 O21 Ba1 93.2(7) . 6_657 ?
C21 O22 Ba1 95.0(7) . 6_657 ?
C28 O23 Ba2 98.1(6) . 4_565 ?
C28 O24 Ba2 93.1(6) . 4_565 ?
N1 O26 Ba1 96.3(5) 4_465 . ?
N1 O30 Ba2 135.5(5) . . ?
N1 O30 Ba3 97.7(5) . . ?
Ba2 O30 Ba3 114.2(2) . . ?
N1 O31 Ba3 99.9(5) . . ?
N1 O31 Ba1 98.1(5) . 4_565 ?
Ba3 O31 Ba1 156.7(2) . 4_565 ?
C2 C1 C6 120.0 . . ?
C2 C1 As1 122.1(3) . . ?
C6 C1 As1 117.8(3) . . ?
C1 C2 C3 120.0 . . ?
C4 C3 C2 120.0 . . ?
C3 C4 C5 120.0 . . ?
C3 C4 C7 121.4(5) . . ?
C5 C4 C7 118.4(5) . . ?
C6 C5 C4 120.0 . . ?
C5 C6 C1 120.0 . . ?
O17 C7 O18 122.0(9) . . ?
O17 C7 C4 120.5(9) . . ?
O18 C7 C4 117.4(8) . . ?
O17 C7 Ba1 64.1(5) . . ?
O18 C7 Ba1 58.5(5) . . ?
C4 C7 Ba1 173.6(6) . . ?
C9 C8 C13 120.0 . . ?
C9 C8 As2 120.1(3) . . ?
C13 C8 As2 119.9(3) . . ?
C10 C9 C8 120.0 . . ?
C9 C10 C11 120.0 . . ?
C12 C11 C10 120.0 . . ?
C12 C11 C14 120.0(5) . . ?
C10 C11 C14 120.0(5) . . ?
C11 C12 C13 120.0 . . ?
C12 C13 C8 120.0 . . ?
O20 C14 O19 124.7(9) . . ?
O20 C14 C11 120.7(8) . . ?
O19 C14 C11 114.6(9) . . ?
O20 C14 Ba2 69.4(5) . . ?
O19 C14 Ba2 55.7(5) . . ?
C11 C14 Ba2 169.3(6) . . ?
C16 C15 C20 120.0 . . ?
C16 C15 As3 121.9(3) . . ?
C20 C15 As3 118.0(3) . . ?
C15 C16 C17 120.0 . . ?
C18 C17 C16 120.0 . . ?
C17 C18 C19 120.0 . . ?
C17 C18 C21 119.1(6) . . ?
C19 C18 C21 120.7(6) . . ?
C18 C19 C20 120.0 . . ?
C19 C20 C15 120.0 . . ?
O21 C21 O22 123.7(10) . . ?
O21 C21 C18 122.4(10) . . ?
O22 C21 C18 113.8(10) . . ?
O21 C21 Ba1 64.0(6) . 6_657 ?
O22 C21 Ba1 59.7(6) . 6_657 ?
C18 C21 Ba1 172.4(8) . 6_657 ?
C23 C22 C27 120.0 . . ?
C23 C22 As4 122.0(3) . . ?
C27 C22 As4 117.8(3) . . ?
C22 C23 C24 120.0 . . ?
C25 C24 C23 120.0 . . ?
C24 C25 C26 120.0 . . ?
C24 C25 C28 120.7(6) . . ?
C26 C25 C28 119.2(6) . . ?
C25 C26 C27 120.0 . . ?
C26 C27 C22 120.0 . . ?
O23 C28 O24 122.0(9) . . ?
O23 C28 C25 116.5(8) . . ?
O24 C28 C25 121.5(9) . . ?
O23 C28 Ba2 58.9(5) . 4_565 ?
O24 C28 Ba2 63.7(5) . 4_565 ?
C25 C28 Ba2 170.7(6) . 4_565 ?
O31 N1 O26 120.7(8) . 4_565 ?
O31 N1 O30 118.4(7) . . ?
O26 N1 O30 120.8(7) 4_565 . ?
O31 N1 Ba3 58.2(4) . . ?
O26 N1 Ba3 177.0(6) 4_565 . ?
O30 N1 Ba3 60.2(4) . . ?
O31 N1 Ba1 60.1(4) . 4_565 ?
O26 N1 Ba1 61.7(4) 4_565 4_565 ?
O30 N1 Ba1 168.2(5) . 4_565 ?
Ba3 N1 Ba1 116.7(2) . 4_565 ?
 
_refine_diff_density_max    3.237
_refine_diff_density_min   -1.459
_refine_diff_density_rms    0.157

_shelx_res_file
;
TITL shelxt_a.res in Pnma
    shelx.res
    created by SHELXL-2019/3 at 10:31:18 on 20-Jun-2024
CELL  0.71073  29.8806  27.2882  27.8717   90.000   90.000   90.000
ZERR    4.00   0.0006   0.0006   0.0006    0.000    0.000    0.000
LATT   1
SYMM  1/2 - X, - Y, 1/2 + Z
SYMM  - X, 1/2 + Y, - Z
SYMM  1/2 + X, 1/2 - Y, 1/2 - Z
SFAC  TB   PD   AS   BA   O    C    H    N
UNIT  4    48   32   24  280   224  128  8
MERG   2
OMIT     0.00  52.00
OMIT     4   0   0
OMIT     0   2   0
OMIT     2   2   0
OMIT     4   2   0
OMIT     2   3   0
OMIT     0   4   0
OMIT     2   4   0
OMIT     3   0   1
OMIT     3   1   1
OMIT     1   2   1
OMIT     2   2   1
OMIT     3   2   1
OMIT     1   3   1
OMIT     2   3   1
OMIT     3   3   1
OMIT     0   0   2
OMIT     2   0   2
OMIT     3   0   2
OMIT     4   0   2
OMIT     1   2   2
OMIT     2   2   2
OMIT     3   2   2
OMIT     4   2   2
OMIT     3   3   2
OMIT     1   0   3
OMIT     2   0   3
OMIT     3   0   3
OMIT     1   1   3
OMIT     2   2   3
OMIT     3   2   3
OMIT     0   3   3
OMIT     2   3   3
OMIT     1   0   4
OMIT     2   0   4
OMIT     0   2   4
OMIT     1   2   4
OMIT     2   2   4
OMIT     1   4   7
OMIT     4   4   0
OMIT     0   3   1
OMIT     4   3   1
OMIT     1   4   1
OMIT     5   0   2
OMIT     3   4   2
OMIT     0   1   3
OMIT     3   1   3
OMIT     1   2   3
OMIT     5   4   3
OMIT     6   4   3
OMIT     1   5   3
OMIT     5   0   4
OMIT     3   2   4
OMIT     0   4   4
OMIT     5   2   2
OMIT     1   3   2
OMIT     5   3   2
ABIN
ISOR 0.005 0.01 $C $O $N
FMAP   2
PLAN   50
ACTA
BOND
L.S.  15    0  862
TEMP     0.00
WGHT    0.071700
FVAR       0.01366
TB1   1    0.253261    0.750000    0.481012    10.50000    0.01926    0.01990 =
         0.02559    0.00000    0.00016    0.00000
PD1   2    0.143593    0.750000    0.504679    10.50000    0.01827    0.02266 =
         0.02699    0.00000    0.00278    0.00000
PD2   2    0.187916    0.838409    0.433240    11.00000    0.02052    0.02255 =
         0.02492    0.00194    0.00217    0.00260
PD3   2    0.208463    0.837832    0.553278    11.00000    0.02063    0.02113 =
         0.02607   -0.00216    0.00074    0.00171
PD4   2    0.232476    0.750000    0.362463    10.50000    0.02276    0.02249 =
         0.02472    0.00000    0.00075    0.00000
PD5   2    0.299386    0.661853    0.410297    11.00000    0.01980    0.02154 =
         0.02822   -0.00122    0.00218    0.00054
PD6   2    0.275217    0.750000    0.600234    10.50000    0.02241    0.02315 =
         0.02463    0.00000   -0.00163    0.00000
PD7   2    0.318475    0.661934    0.529667    11.00000    0.02010    0.02205 =
         0.02901    0.00189    0.00019    0.00221
PD8   2    0.364312    0.750000    0.460824    10.50000    0.01718    0.02144 =
         0.03300    0.00000    0.00069    0.00000
AS1   3    0.113341    0.638670    0.511597    11.00000    0.02086    0.02593 =
         0.02977   -0.00162    0.00309   -0.00501
AS2   3    0.227614    0.861968    0.330235    11.00000    0.02692    0.02626 =
         0.02698    0.00493    0.00242    0.00427
AS3   3    0.280170    0.638489    0.633198    11.00000    0.02698    0.02649 =
         0.02995    0.00494   -0.00080    0.00245
AS4   3    0.395130    0.638863    0.454697    11.00000    0.02067    0.02650 =
         0.04026    0.00241    0.00463    0.00448
BA1   4   -0.142551    0.461296    0.595091    11.00000    0.03315    0.03728 =
         0.03731   -0.00989    0.00908   -0.01147
BA2   4    0.163975    1.033902    0.045409    11.00000    0.02753    0.02961 =
         0.04397    0.00842   -0.00670   -0.00659
BA3   4    0.314972    1.034449    0.101858    11.00000    0.03473    0.03778 =
         0.04789    0.00710   -0.00098    0.00297
O1    5    0.190878    0.800576    0.494624    11.00000    0.02208    0.02238 =
         0.02657    0.00110   -0.00417    0.00099
O2    5    0.242540    0.699477    0.413490    11.00000    0.01994    0.02625 =
         0.02439   -0.00100    0.00056    0.00109
O3    5    0.265153    0.699877    0.549307    11.00000    0.01717    0.02108 =
         0.02943   -0.00011    0.00112    0.00004
O4    5    0.316245    0.699585    0.468705    11.00000    0.02222    0.02447 =
         0.03072   -0.00279   -0.00024   -0.00137
O5    5    0.096372    0.698343    0.515077    11.00000    0.02431    0.03267 =
         0.03736    0.00282    0.00496   -0.00062
O6    5    0.186149    0.876321    0.370827    11.00000    0.02485    0.03211 =
         0.03593    0.00610    0.00463    0.00553
O7    5    0.131552    0.624951    0.455706    11.00000    0.03054    0.03095 =
         0.03231   -0.00767    0.01031   -0.01145
O8    5    0.150404    0.623873    0.555884    11.00000    0.02543    0.03174 =
         0.03246    0.00835    0.00349   -0.00685
O9    5    0.227226    0.625535    0.613517    11.00000    0.02919    0.02942 =
         0.03063    0.00469    0.00036   -0.00198
O10   5    0.223105    0.802902    0.311572    11.00000    0.04480    0.02917 =
         0.02584    0.00258    0.00548    0.00446
O11   5    0.358716    0.624057    0.409153    11.00000    0.02862    0.03084 =
         0.03598   -0.00237   -0.00002    0.00302
O12   5    0.280576    0.875756    0.350380    11.00000    0.02792    0.03434 =
         0.03825    0.01062    0.00157    0.00151
O13   5    0.285473    0.698212    0.650669    11.00000    0.03726    0.03074 =
         0.03261    0.00438   -0.00934    0.00052
O14   5    0.319269    0.622435    0.591035    11.00000    0.02623    0.02854 =
         0.03786    0.00916    0.00494    0.00989
O15   5    0.372303    0.622655    0.508355    11.00000    0.02525    0.03145 =
         0.03623    0.00345    0.00073    0.00584
O16   5    0.412045    0.698249    0.453634    11.00000    0.01972    0.02384 =
         0.04054    0.00147    0.00372    0.00227
O17   5   -0.087790    0.515123    0.527630    11.00000    0.04528    0.06309 =
         0.05830    0.00763   -0.00351   -0.01733
O18   5   -0.056980    0.499699    0.598199    11.00000    0.05649    0.08227 =
         0.06577    0.00666    0.00686   -0.02696
O19   5    0.156456    0.984810    0.130487    11.00000    0.05571    0.07584 =
         0.06697    0.02272   -0.00963   -0.01058
O20   5    0.228214    1.006031    0.125061    11.00000    0.04359    0.03763 =
         0.03986    0.01228    0.00016   -0.00504
O21   5    0.294934    0.502414    0.840147    11.00000    0.05253    0.05916 =
         0.05889    0.02576    0.00006   -0.00489
O22   5    0.368131    0.512292    0.821619    11.00000    0.07399    0.08595 =
         0.07448    0.03148   -0.00664    0.00266
O23   5    0.598218    0.531582    0.480493    11.00000    0.05331    0.06695 =
         0.07451   -0.01581   -0.00414    0.01800
O24   5    0.570787    0.474791    0.433198    11.00000    0.04418    0.05085 =
         0.06952   -0.00200    0.00242    0.00669
O25   5   -0.171637    0.560897    0.575022    11.00000    0.13052    0.08306 =
         0.14220    0.01074    0.01057    0.00231
O26   5   -0.232252    0.451671    0.552752    11.00000    0.03953    0.05417 =
         0.04822   -0.00169    0.00001   -0.00164
O27   5   -0.080993    0.401693    0.647511    11.00000    0.07665    0.10824 =
         0.09431    0.01459   -0.01278    0.01524
O28   5    0.171739    1.032487   -0.054178    11.00000    0.06119    0.07233 =
         0.05069   -0.00176    0.00847    0.01754
O29   5    0.211018    0.948148    0.020842    11.00000    0.08073    0.04489 =
         0.09575   -0.01361   -0.00891    0.00699
O30   5    0.253733    1.053434    0.023733    11.00000    0.03060    0.04218 =
         0.04161    0.00314   -0.00194   -0.00422
O31   5    0.318374    1.028900   -0.000119    11.00000    0.03739    0.04599 =
         0.04801    0.00389   -0.00002    0.00381
O32   5    0.294179    0.937802    0.068826    11.00000    0.05234    0.06247 =
         0.09031   -0.00429    0.00474    0.00390
O33   5    0.352288    0.976594    0.174116    11.00000    0.07145    0.10036 =
         0.08816    0.04057   -0.00765    0.00249
O34   5    0.393136    0.993340    0.069499    11.00000    0.05484    0.06703 =
         0.06898    0.00968   -0.00557    0.01282
O35   5    0.358321    1.088787    0.173258    11.00000    0.07909    0.09170 =
         0.08828   -0.00219   -0.00737   -0.00943
AFIX  66
C1    6    0.060517    0.603242    0.523426    11.00000    0.03106    0.03964 =
         0.04023    0.00285    0.00131    0.00109
C2    6    0.031684    0.589302    0.486747    11.00000    0.03140    0.03927 =
         0.03884   -0.00168    0.00261   -0.00774
AFIX  43
H2    7    0.038544    0.596960    0.455075    11.00000   -1.20000
AFIX  65
C3    6   -0.007402    0.563917    0.497404    11.00000    0.03489    0.04398 =
         0.03994   -0.00345   -0.00873   -0.00771
AFIX  43
H3    7   -0.026693    0.554591    0.472863    11.00000   -1.20000
AFIX  65
C4    6   -0.017655    0.552471    0.544740    11.00000    0.02869    0.03659 =
         0.04500   -0.00544   -0.00293   -0.00723
C5    6    0.011178    0.566411    0.581420    11.00000    0.04467    0.05499 =
         0.04476    0.00687    0.00268   -0.00541
AFIX  43
H5    7    0.004318    0.558753    0.613091    11.00000   -1.20000
AFIX  65
C6    6    0.050264    0.591797    0.570763    11.00000    0.04176    0.04908 =
         0.04795   -0.00058   -0.00291   -0.00605
AFIX  43
H6    7    0.069555    0.601123    0.595304    11.00000   -1.20000
AFIX   0
C7    6   -0.057305    0.521485    0.557138    11.00000    0.04024    0.04536 =
         0.04839   -0.00100    0.00150   -0.00840
AFIX  66
C8    6    0.218226    0.899359    0.273607    11.00000    0.03194    0.02998 =
         0.02927    0.00311    0.00247   -0.00008
C9    6    0.254566    0.915891    0.247010    11.00000    0.03781    0.04628 =
         0.04242    0.00592   -0.00077   -0.00146
AFIX  43
H9    7    0.283543    0.908700    0.256948    11.00000   -1.20000
AFIX  65
C10   6    0.247597    0.943170    0.205561    11.00000    0.03912    0.03751 =
         0.03667    0.01136    0.00522   -0.00528
AFIX  43
H10   7    0.271911    0.954230    0.187767    11.00000   -1.20000
AFIX  65
C11   6    0.204288    0.953918    0.190709    11.00000    0.03869    0.03180 =
         0.03315    0.00621    0.00277    0.00035
C12   6    0.167948    0.937387    0.217305    11.00000    0.04737    0.05279 =
         0.04756    0.01140   -0.00821    0.00294
AFIX  43
H12   7    0.138971    0.944578    0.207367    11.00000   -1.20000
AFIX  65
C13   6    0.174916    0.910108    0.258753    11.00000    0.04632    0.05289 =
         0.04553    0.01129    0.00115   -0.00015
AFIX  43
H13   7    0.150602    0.899047    0.276548    11.00000   -1.20000
AFIX   0
C14   6    0.196611    0.983675    0.144641    11.00000    0.04926    0.04862 =
         0.04632    0.00241   -0.00237    0.00563
AFIX  66
C15   6    0.292368    0.601938    0.688867    11.00000    0.03049    0.02940 =
         0.03067    0.00402   -0.00213    0.00262
C16   6    0.258707    0.587645    0.720316    11.00000    0.04880    0.04100 =
         0.04228    0.00607   -0.00050    0.00243
AFIX  43
H16   7    0.229049    0.595456    0.713690    11.00000   -1.20000
AFIX  65
C17   6    0.269374    0.561679    0.761669    11.00000    0.05628    0.05331 =
         0.04703    0.00905    0.00032    0.00242
AFIX  43
H17   7    0.246853    0.552116    0.782711    11.00000   -1.20000
AFIX  65
C18   6    0.313702    0.550005    0.771573    11.00000    0.05925    0.05591 =
         0.04895    0.01023   -0.00246    0.00263
C19   6    0.347363    0.564297    0.740124    11.00000    0.05588    0.05928 =
         0.05837    0.02151   -0.00714   -0.00231
AFIX  43
H19   7    0.377021    0.556487    0.746751    11.00000   -1.20000
AFIX  65
C20   6    0.336697    0.590264    0.698771    11.00000    0.05207    0.05403 =
         0.05195    0.00938   -0.00299   -0.00577
AFIX  43
H20   7    0.359218    0.599826    0.677730    11.00000   -1.20000
AFIX   0
C21   6    0.324032    0.518772    0.813963    11.00000    0.06539    0.06943 =
         0.06013    0.01234   -0.00651    0.00443
AFIX  66
C22   6    0.447786    0.600888    0.449961    11.00000    0.03052    0.03820 =
         0.03673   -0.00330    0.00562    0.00628
C23   6    0.447173    0.552857    0.433369    11.00000    0.04812    0.05458 =
         0.06612   -0.00473   -0.00709    0.00501
AFIX  43
H23   7    0.420762    0.539439    0.421576    11.00000   -1.20000
AFIX  65
C24   6    0.486034    0.524879    0.434405    11.00000    0.04609    0.04554 =
         0.06325   -0.00371   -0.00319    0.01208
AFIX  43
H24   7    0.485624    0.492743    0.423304    11.00000   -1.20000
AFIX  65
C25   6    0.525509    0.544932    0.452032    11.00000    0.03541    0.03907 =
         0.03945    0.00515    0.00391    0.00592
C26   6    0.526122    0.592963    0.468624    11.00000    0.07360    0.07767 =
         0.08909   -0.00729   -0.00741    0.00978
AFIX  43
H26   7    0.552533    0.606380    0.480418    11.00000   -1.20000
AFIX  65
C27   6    0.487261    0.620942    0.467589    11.00000    0.05466    0.06603 =
         0.08278   -0.01982   -0.00351    0.01322
AFIX  43
H27   7    0.487671    0.653078    0.478690    11.00000   -1.20000
AFIX   0
C28   6    0.567254    0.514844    0.454978    11.00000    0.03766    0.04361 =
         0.04289    0.00053    0.00349    0.00478
N1    8    0.279746    1.043169   -0.010071    11.00000    0.02993    0.03763 =
         0.03935    0.00022   -0.00372   -0.00217
HKLF    4


REM  shelxt_a.res in Pnma
REM wR2 = 0.1341, GooF = S = 1.014, Restrained GooF = 1.019 for all data
REM R1 = 0.0456 for 13270 Fo > 4sig(Fo) and 0.0753 for all 20488 data
REM 658 parameters refined using 384 restraints

END

WGHT      0.0717      0.0000

REM Highest difference peak  3.237,  deepest hole -1.459,  1-sigma level  0.157
Q1    1   0.3962  0.5468  0.7727  11.00000  0.05    3.24
Q2    1  -0.0148  0.5450  0.6362  11.00000  0.05    2.56
Q3    1   0.1195  0.9677  0.1957  11.00000  0.05    2.36
Q4    1  -0.1681  0.4720  0.5780  11.00000  0.05    1.21
Q5    1   0.5789  0.6018  0.5011  11.00000  0.05    1.08
Q6    1   0.2415  0.5218  0.8026  11.00000  0.05    1.03
Q7    1   0.1389  1.0397  0.0596  11.00000  0.05    0.89
Q8    1   0.1620  1.0324  0.0823  11.00000  0.05    0.84
Q9    1   0.1465  0.7500  0.5448  10.50000  0.05    0.83
Q10   1   0.1712  1.0008 -0.0758  11.00000  0.05    0.82
Q11   1   0.3476  1.1297  0.1829  11.00000  0.05    0.82
Q12   1   0.3642  0.7500  0.4872  10.50000  0.05    0.82
Q13   1   0.2782  0.7500  0.4900  10.50000  0.05    0.82
Q14   1   0.3583  0.9515  0.0262  11.00000  0.05    0.81
Q15   1   0.3211  0.6699  0.5475  11.00000  0.05    0.78
Q16   1  -0.0975  0.3688  0.6443  11.00000  0.05    0.78
Q17   1   0.3051  0.6575  0.5360  11.00000  0.05    0.78
Q18   1   0.1724  1.0473 -0.0940  11.00000  0.05    0.77
Q19   1   0.2505  0.7500  0.5000  10.50000  0.05    0.77
Q20   1   0.4761  0.5990  0.4935  11.00000  0.05    0.77
Q21   1   0.2507  1.0742 -0.0189  11.00000  0.05    0.76
Q22   1   0.4842  0.5348  0.4076  11.00000  0.05    0.75
Q23   1   0.2307  0.7500  0.2914  10.50000  0.05    0.73
Q24   1   0.2874  0.6629  0.4110  11.00000  0.05    0.72
Q25   1   0.2336  0.7500  0.3958  10.50000  0.05    0.70
Q26   1   0.1209  0.6265  0.6057  11.00000  0.05    0.70
Q27   1   0.2813  0.6311  0.6673  11.00000  0.05    0.69
Q28   1   0.2078  0.8285  0.5933  11.00000  0.05    0.68
Q29   1   0.4852  0.6277  0.4480  11.00000  0.05    0.68
Q30   1   0.3599  0.9640  0.2111  11.00000  0.05    0.68
Q31   1   0.5676  0.4828  0.4046  11.00000  0.05    0.68
Q32   1   0.3698  0.5363  0.8459  11.00000  0.05    0.68
Q33   1   0.5164  0.5688  0.4919  11.00000  0.05    0.67
Q34   1  -0.0797  0.5285  0.6022  11.00000  0.05    0.67
Q35   1   0.3774  1.0539  0.1888  11.00000  0.05    0.66
Q36   1   0.3964  0.6483  0.4936  11.00000  0.05    0.66
Q37   1   0.2882  0.9127  0.1001  11.00000  0.05    0.66
Q38   1  -0.2144  0.5563  0.5396  11.00000  0.05    0.66
Q39   1   0.1994  0.8473  0.5764  11.00000  0.05    0.65
Q40   1   0.2525  0.5074  0.8317  11.00000  0.05    0.65
Q41   1   0.3006  0.9076  0.3115  11.00000  0.05    0.65
Q42   1   0.3544  0.9355  0.1698  11.00000  0.05    0.64
Q43   1   0.3141  1.0454  0.0604  11.00000  0.05    0.64
Q44   1   0.2743  0.7500  0.6314  10.50000  0.05    0.64
Q45   1   0.3899  0.9693  0.1828  11.00000  0.05    0.63
Q46   1   0.3474  0.7500  0.4573  10.50000  0.05    0.63
Q47   1   0.2435  0.7198  0.4401  11.00000  0.05    0.63
Q48   1   0.1875  0.8398  0.4673  11.00000  0.05    0.63
Q49   1   0.0300  0.6234  0.4540  11.00000  0.05    0.61
Q50   1   0.3043  0.9144  0.3603  11.00000  0.05    0.61
;
_shelx_res_checksum   34482

_shelx_hkl_file
;
   0  -2   0-0.05936 0.08904   0
   0   2   0-0.05936 0.08904   0
   0   2   0 0.12862 0.07915   0
   0   3   0 0.05925   0.158   0
   0  -3   0-0.27651   0.158   0
   0   3   0-0.17775 0.14813   0
   0  -3   0 0.08888 0.13825   0
   0  -3   0    0.00  0.1185   0
   0   3   0-0.05925 0.14813   0
   0   4   0-0.17728 0.23637   0
   0  -4   0-0.10834 0.18713   0
   0   4   0 0.21667 0.22652   0
   0  -4   0 0.68942 0.28562   0
   0  -4   0 0.11819 0.20683   0
   0   4   0 0.91594 0.25607   0
   0   5   0 0.72623 0.37293   0
   0  -5   0 0.15702 0.26498   0
   0  -5   0-0.25516 0.27479   0
   0  -5   0  0.7066 0.44163   0
   0   5   0 0.52995  0.3533   0
   0   5   0 1.13841 0.38274   0
   0  -6   0 205.218 15.6417   0
   0   6   0 209.067 15.6026   0
   0  -7   0-0.44682 0.53424   0
   0  -7   0-0.08742 0.49538   0
   0  -7   0  0.1457 0.47596   0
   0   7   0 0.33026 0.48567   0
   0  -8   0 124.563 9.88214   0
   0  -8   0 131.013 9.90142   0
   0  -8   0 135.631 9.94962   0
   0  -9   0-0.17209 0.68835   0
   0  -9   0-0.27725 0.54494   0
   0  -9   0 0.55451 0.55451   0
   0 -10   0  947.18 69.9209   0
   0 -10   0 905.779 69.9587   0
   0 -10   0 942.577 69.9398   0
   0 -11   0 2.56895 0.78756   0
   0 -11   0  1.5845 0.68443   0
   0 -11   0 1.97828 0.68443   0
   0 -12   0 1.15909 0.87164   0
   0 -12   0 0.75109 0.66763   0
   0 -12   0-0.58418 0.68618   0
   0 -13   0 1.34701  0.7239   0
   0 -13   0  0.6506 0.68725   0
   0 -13   0-0.19243 0.84303   0
   0 -14   0 226.241 16.7029   0
   0 -14   0 215.347 16.7301   0
   0 -14   0 217.383 16.6577   0
   0 -15   0 0.11606 0.67852   0
   0 -15   0 0.79458 0.89279   0
   0 -15   0 0.18749 0.74994   0
   0 -16   0 16.9107 1.64617   0
   0 -16   0 13.7064 1.62857   0
   0 -16   0 16.6906 1.84864   0
   0 -17   0-0.21686  0.7113   0
   0 -17   0 0.26023 0.81539   0
   0 -17   0-0.29493 0.70262   0
   0 -18   0 161.829 12.2585   0
   0 -18   0 156.644 12.3012   0
   0 -19   0-1.85819 0.95852   0
   0 -19   0-0.76514 0.76514   0
   0 -20   0  63.371 5.37673   0
   0 -20   0 66.2496 5.28574   0
   0 -21   0-0.31727 0.81352   0
   0 -21   0-0.26846 0.91114   0
   0 -22   0 60.2401 4.67877   0
   0 -22   0 50.2907 4.72675   0
   0 -23   0-0.77032 1.16334   0
   0 -23   0 0.82534 0.97469   0
   0 -24   0 164.488  13.307   0
   0 -24   0 178.436 13.2838   0
   0 -25   0-0.04552 0.98623   0
   0 -25   0 -2.5566 1.14554   0
   0 -26   0 10.9816 1.82531   0
   0 -26   0 11.4063 1.63905   0
   0 -27   0-0.80436 0.95792   0
   0 -27   0-0.78242 1.07492   0
   0 -28   0 5.94754 1.65728   0
   0 -28   0 7.81287  1.4277   0
   0 -29   0 1.63972  1.3723   0
   0 -29   0 0.78819 1.09784   0
   0 -30   0 40.9494 3.56832   0
   0 -30   0 33.6954 3.59593   0
   0 -31   0 0.48732 1.10323   0
   0 -31   0 0.43994 1.46195   0
   0 -32   0 29.8453 3.33163   0
   0 -32   0 30.1705 3.08607   0
   0  -2   1 0.00989  0.0989   0
   0   2  -1-0.01978  0.0989   0
   0  -2  -1-0.07912 0.08901   0
   0   2   1-0.00989  0.0989   0
   0   2  -1 0.03956 0.10879   0
   0   3  -1-0.03949 0.16782   0
   0  -3  -1  0.2073 0.14808   0
   0   3  -1-0.03949  0.1382   0
   0  -3   1 0.08884 0.18756   0
   0  -3  -1 0.03949 0.18756   0
   0   3  -1-0.00987 0.15795   0
   0   3   1 -0.0691 0.14808   0
   0   3   1 0.10859 0.17769   0
   0  -3   1-0.07897 0.14808   0
   0  -3   1 0.21718 0.14808   0
   0   4   1 0.36427 0.25597   0
   0   4  -1 0.22644 0.23628   0
   0  -4  -1-0.26582 0.24613   0
   0  -4  -1 0.11814 0.20675   0
   0   4  -1-0.05907 0.25597   0
   0  -4   1  0.1083 0.21659   0
   0  -4   1-0.20675 0.23628   0
   0   4   1 0.33474 0.25597   0
   0   4   1 0.56117 0.25597   0
   0   4  -1-0.11814 0.23628   0
   0  -4   1-0.23628 0.21659   0
   0  -5  -1 5.43482 0.70633   0
   0   5  -1  5.3171 0.61804   0
   0   5   1 4.47343 0.61804   0
   0  -5   1 5.96457 0.68671   0
   0   5   1 5.30729 0.64747   0
   0   5  -1 5.72913 0.62785   0
   0   6  -1-1.04497   0.459   0
   0   6   1-0.13673 0.47854   0
   0  -6  -1 0.77152 0.42971   0
   0  -6   1-0.08789 0.49807   0
   0  -6  -1  0.0586 0.42971   0
   0  -6  -1 0.38088  0.5762   0
   0  -6   1 0.12696 0.39064   0
   0   6   1 0.31251  0.4883   0
   0   6  -1-0.24415 0.43947   0
   0  -6   1  0.0586 0.41994   0
   0  -7   1 5.43689 0.68932   0
   0  -7   1 4.42719 0.71845   0
   0  -7  -1 3.57282 0.73786   0
   0   7   1 4.79612 0.70874   0
   0  -7  -1 4.36893 0.68932   0
   0   7  -1 6.58253 0.71845   0
   0  -7   1 4.26214 0.74757   0
   0  -7  -1 4.19418 0.68932   0
   0   8   1 1.19493 0.59746   0
   0  -8   1 0.38546 0.53001   0
   0   8  -1 1.08893 0.58783   0
   0  -8  -1-0.87692  0.5011   0
   0  -8   1 0.40473 0.66492   0
   0  -8  -1 0.19273 0.54928   0
   0  -8   1 0.46255 0.54928   0
   0  -8  -1-0.04818 0.59746   0
   0  -9   1 38.2715 3.03878   0
   0  -9  -1 34.2962 2.92411   0
   0  -9  -1 34.9747 2.95278   0
   0  -9  -1 38.0326 3.00056   0
   0  -9   1 34.3918 2.92411   0
   0  -9   1 38.3192 2.97189   0
   0 -10   1-1.59999 0.57751   0
   0 -10   1-0.93727 0.57751   0
   0 -10  -1 0.68165 0.73845   0
   0 -10  -1 0.27455 0.66272   0
   0 -10  -1-0.21775 0.58698   0
   0 -10   1-0.64378 0.71005   0
   0 -11   1 6.66305  0.9184   0
   0 -11   1 5.14489 0.99337   0
   0 -11  -1 6.42877 0.96525   0
   0 -11  -1 8.43424 0.96525   0
   0 -11   1 7.76888 0.96525   0
   0 -11  -1 7.76888 1.12457   0
   0 -12  -1 0.73221 0.75075   0
   0 -12  -1-0.07415 0.65806   0
   0 -12   1 0.69513 0.72294   0
   0 -12  -1 0.37074 0.66733   0
   0 -12   1-0.16683 0.60245   0
   0 -12   1-0.34293 0.62099   0
   0 -13   1-0.68694 0.70526   0
   0 -13  -1-0.31141 0.63198   0
   0 -13   1 0.00916 0.65946   0
   0 -13   1 1.06247 0.71442   0
   0 -13  -1-0.36637 0.81517   0
   0 -14  -1-0.52456 0.81397   0
   0 -14  -1    0.00 0.67831   0
   0 -14   1 -0.4703 0.66927   0
   0 -14   1 1.09434 0.78684   0
   0 -14   1-0.42507 0.66927   0
   0 -15   1 2.28453 0.79423   0
   0 -15   1-0.45512 0.76746   0
   0 -15   1 1.62416 0.74069   0
   0 -15  -1 1.79372  0.8924   0
   0 -15  -1 1.60631 0.74069   0
   0 -16   1-0.73034 0.71274   0
   0 -16  -1 1.43428 0.92392   0
   0 -16   1  0.0176 0.72154   0
   0 -16  -1 0.85353 0.70394   0
   0 -16   1-0.52796 0.76554   0
   0 -17   1-1.32662 0.78036   0
   0 -17   1-0.42486 0.73701   0
   0 -17  -1-0.32949 0.91042   0
   0 -17   1 1.19656 0.80637   0
   0 -17  -1 0.45088 0.71967   0
   0 -18   1 0.56357 0.83682   0
   0 -18  -1 0.13662 0.86243   0
   0 -18   1-1.15276 0.90513   0
   0 -18  -1-0.34156 0.73435   0
   0 -18   1 1.05029 0.82828   0
   0 -19   1 1.11782 0.84047   0
   0 -19  -1  0.3614 1.00856   0
   0 -19  -1 0.28576 0.79844   0
   0 -19   1 1.79019 1.03377   0
   0 -19   1 0.51268 0.82366   0
   0 -20   1 0.49612 1.05838   0
   0 -20   1 0.09095  0.8434   0
   0 -20   1 1.12453 0.88474   0
   0 -20  -1 0.09095 0.81033   0
   0 -20  -1-0.96743 0.86821   0
   0 -21  -1 3.08205 1.23607   0
   0 -21  -1 2.09807 0.95145   0
   0 -21   1 2.61853 0.92706   0
   0 -21   1 2.91128 1.15475   0
   0 -22   1 1.03134 0.98337   0
   0 -22  -1-0.03198 0.87944   0
   0 -22  -1 0.02398 0.95939   0
   0 -22   1-0.24784 0.87944   0
   0 -23   1-1.56365 1.02934   0
   0 -23  -1 -0.2043 0.90362   0
   0 -23   1 1.80724 0.99005   0
   0 -23  -1-1.37507 1.23364   0
   0 -24   1 0.40146 0.96505   0
   0 -24  -1 0.20845 1.16578   0
   0 -24   1 0.85697 1.22755   0
   0 -24  -1 0.72572 0.94961   0
   0 -25  -1   3.079 1.27407   0
   0 -25  -1  2.4268 1.07689   0
   0 -25   1 5.05078  1.2134   0
   0 -25   1 2.69981 1.34991   0
   0 -26  -1-0.27557 0.96076   0
   0 -26  -1-0.46176 1.19908   0
   0 -26   1-0.40218 0.93841   0
   0 -26   1-0.14896 1.07247   0
   0 -27   1-1.57163  0.9576   0
   0 -27  -1 1.42543 1.16228   0
   0 -27   1-0.40936 1.11842   0
   0 -27  -1 0.35819 0.99415   0
   0 -28   1-0.86064 0.98974   0
   0 -28  -1 0.68851 1.36268   0
   0 -28  -1-0.15061 0.96105   0
   0 -28   1 0.49487  1.3053   0
   0 -29   1 -1.5196 1.06231   0
   0 -29  -1-2.17387 1.23116   0
   0 -29   1 0.03518 1.26633   0
   0 -29  -1 0.40804 1.08342   0
   0 -30   1-1.69046 1.07637   0
   0 -30  -1 1.13847 1.37306   0
   0 -30  -1 1.55246 1.07637   0
   0 -30   1 1.00737 1.13157   0
   0 -31   1 0.39244 1.09613   0
   0 -31  -1 1.56977 1.15703   0
   0 -31   1-0.20975 1.42091   0
   0 -31  -1-0.15562 1.40061   0
   0 -32  -1 2.24255 1.34686   0
   0 -32   1 0.08625  1.0881   0
   0 -32  -1  1.5459 1.19426   0
   0 -32   1-0.70992 1.38667   0
   0   0  -2-0.03958 0.09894   0
   0   0   2 0.01979 0.11873   0
   0  -1  -2 0.04945  0.1088   0
   0   1  -2 0.13847 0.08902   0
   0   1   2 0.02967  0.1088   0
   0   1   2 0.13847 0.08902   0
   0  -1  -2-0.05934 0.08902   0
   0   2  -2 -0.0494 0.10867   0
   0  -2   2-0.08892  0.0988   0
   0   2   2 0.11855 0.14819   0
   0  -2  -2-0.11855 0.12843   0
   0   2   2 0.08892 0.13831   0
   0  -2  -2-0.01976 0.14819   0
   0  -2  -2 -0.0988 0.10867   0
   0   2   2-0.02964 0.11855   0
   0  -2  -2-0.05928 0.10867   0
   0  -3  -2-0.08875 0.19722   0
   0  -3  -2 0.06903  0.1775   0
   0   3   2 -0.0493 0.14791   0
   0   3   2 0.23666 0.21694   0
   0   3  -2-0.03944  0.1775   0
   0   3   2 -0.5029 0.18736   0
   0  -3   2-0.32541 0.15777   0
   0  -3   2 -0.0493  0.1775   0
   0   3  -2-0.06903 0.19722   0
   0  -3   2-0.10847 0.19722   0
   0   3  -2 0.19722 0.16763   0
   0   4   2 0.04917 0.27535   0
   0  -4   2-0.59004 0.22618   0
   0   4   2-0.14751 0.17701   0
   0   4   2 0.03934 0.26552   0
   0   4  -2-0.14751 0.27535   0
   0   4  -2-0.11801 0.29502   0
   0   4  -2 0.36386 0.24585   0
   0  -4  -2 -0.0295 0.28519   0
   0  -4  -2  0.4327 0.23602   0
   0  -4   2 0.10817 0.22618   0
   0  -4   2-0.08851 0.28519   0
   0   5  -2-0.20577 0.40175   0
   0   5  -2 0.15678 0.40175   0
   0   5   2-0.17638 0.41155   0
   0   5  -2-0.13718 0.36255   0
   0  -5   2 0.48014 0.32336   0
   0  -5  -2-0.18618 0.48014   0
   0  -5  -2 0.09799 0.29396   0
   0  -5   2 0.29396 0.44094   0
   0  -5   2-0.29396 0.30376   0
   0   6  -2 91.9149 6.69146   0
   0  -6   2 91.8369 6.63293   0
   0  -6  -2 91.1931 6.65244   0
   0  -6   2 85.3405 6.59392   0
   0  -6   2 68.6606 6.59392   0
   0   6  -2 92.1393 6.59392   0
   0   6   2 86.9792 6.60367   0
   0  -7   2-0.46535 0.47505   0
   0  -7   2 0.06786 0.53321   0
   0   7  -2 0.34901 0.50413   0
   0   7   2-1.05673 0.51382   0
   0  -7   2 0.63986 0.59138   0
   0  -7  -2-0.11634  0.5526   0
   0  -7  -2 0.05817 0.50413   0
   0  -8   2 12.1247 1.27021   0
   0  -8   2 11.5858 1.20285   0
   0  -8  -2  10.383 1.15474   0
   0  -8  -2 10.6043 1.25096   0
   0   8  -2 10.9989 1.20285   0
   0  -8   2 11.3453  1.3087   0
   0  -9   2 0.96378 0.60117   0
   0  -9   2-0.25765 0.65843   0
   0  -9  -2 0.04771 0.72522   0
   0  -9  -2 0.82065 0.57254   0
   0  -9   2 0.29581   0.563   0
   0 -10   2  461.90 34.5832   0
   0 -10   2 457.059 34.6304   0
   0 -10   2 480.619 34.6115   0
   0 -10  -2 439.768 34.6304   0
   0 -10  -2 460.075 34.6021   0
   0 -11  -2 0.19653 0.69252   0
   0 -11  -2  0.4492 0.62701   0
   0 -11   2-0.62701 0.61765   0
   0 -11   2 0.47728 0.76739   0
   0 -11   2 0.05615 0.65509   0
   0 -12   2 7.68228 0.97186   0
   0 -12   2 5.12769 0.98111   0
   0 -12   2  5.5442 0.91632   0
   0 -12  -2 5.81262 1.00888   0
   0 -12  -2 6.12731 0.94409   0
   0 -13   2 -0.2927 0.64942   0
   0 -13  -2-0.32014 0.64942   0
   0 -13   2  0.1372 0.81407   0
   0 -13   2-0.24696 0.67686   0
   0 -13  -2-0.39331 0.74089   0
   0 -14  -2 100.699 7.96629   0
   0 -14   2 100.103 7.99339   0
   0 -14   2 100.057 7.92113   0
   0 -14   2 107.509 7.98436   0
   0 -14  -2 105.739 8.04758   0
   0 -15  -2-0.30302 0.70407   0
   0 -15   2-1.18533 0.68624   0
   0 -15   2 0.49017 0.71298   0
   0 -15   2 1.27445 0.79319   0
   0 -15  -2 0.78428 0.89122   0
   0 -16  -2 19.9221 1.95091   0
   0 -16   2  18.604 2.01243   0
   0 -16   2 17.9712  1.8894   0
   0 -16  -2 17.3824 1.86303   0
   0 -16   2 17.7076 1.84546   0
   0 -17   2-0.38969 0.74473   0
   0 -17  -2-1.44617 0.64948   0
   0 -17  -2-0.64082 0.80535   0
   0 -17   2 0.56288 0.91793   0
   0 -17   2-0.15588 0.73607   0
   0 -18   2 22.3016 2.26001   0
   0 -18   2  20.323 2.14061   0
   0 -18   2 22.3101 2.08091   0
   0 -18  -2 20.3486 2.09797   0
   0 -18  -2 18.5662 2.26854   0
   0 -19  -2-0.81426 0.88142   0
   0 -19   2 0.70513 0.99894   0
   0 -19  -2 0.99894 0.81426   0
   0 -19   2 0.23504 0.85623   0
   0 -19   2-0.94018 0.78068   0
   0 -20   2 19.1853 2.03994   0
   0 -20  -2 22.0677 2.16382   0
   0 -20   2 20.6224 2.17208   0
   0 -20  -2  20.738 2.34552   0
   0 -20   2 21.7291 2.32074   0
   0 -21   2 1.12093 0.90974   0
   0 -21   2-1.15342 0.80415   0
   0 -21  -2 0.16245 0.82852   0
   0 -21   2 0.39801 1.08844   0
   0 -21  -2-0.63357 0.93411   0
   0 -22   2  78.374  6.0773   0
   0 -22  -2 76.4893 6.26896   0
   0 -22   2 77.0882 6.14119   0
   0 -22  -2 73.2949 6.11723   0
   0 -22   2 73.7501 6.22903   0
   0 -23   2 0.03924 0.95758   0
   0 -23  -2 0.19623 0.88694   0
   0 -23   2-0.47879  1.1381   0
   0 -23  -2-0.00785 1.10671   0
   0 -23   2 0.16483 0.93403   0
   0 -24  -2 84.9578 6.53996   0
   0 -24   2 82.4745 6.54767   0
   0 -24  -2 80.9243 6.67107   0
   0 -24   2 74.9165 6.57081   0
   0 -25   2 0.00758 1.03032   0
   0 -25   2 0.41668  1.0076   0
   0 -25  -2 -0.3788 0.87881   0
   0 -25  -2 -0.5985 1.04548   0
   0 -26  -2 1.36156 1.30948   0
   0 -26   2 0.89283 0.98955   0
   0 -26   2-1.60709   1.183   0
   0 -26  -2 1.02675 1.02675   0
   0 -27   2 0.13145 1.28525   0
   0 -27  -2-0.89091 0.93473   0
   0 -27  -2 -1.7161 1.05887   0
   0 -27   2  0.2994 1.01506   0
   0 -28   2 0.09314 1.05325   0
   0 -28  -2  1.2467 1.34701   0
   0 -28  -2  0.4084 1.01742   0
   0 -28   2-0.47289 1.31835   0
   0 -29   2 0.36548 1.29323   0
   0 -29   2-1.88362 1.01912   0
   0 -29  -2 1.06832 1.06832   0
   0 -29  -2 0.47091 1.18781   0
   0 -30   2 5.37683 1.38557   0
   0 -30   2 6.01792 1.52344   0
   0 -30  -2 6.72104 1.74402   0
   0 -30  -2 6.99678 1.42693   0
   0 -31   2 1.95367 1.18302   0
   0 -31   2 1.00726 1.39258   0
   0 -31  -2 0.71657 1.12894   0
   0 -31  -2-0.16224 1.16274   0
   0 -32   2 17.0098 2.39304   0
   0 -32  -2 15.7569 2.41292   0
   0 -32   2 16.7181 2.16103   0
   0   0  -3 0.02963 0.20741   0
   0   0   3-0.30617 0.17778   0
   0   0   3-0.00988 0.21729   0
   0   0   3 0.05926 0.22716   0
   0   0  -3 0.05926 0.18766   0
   0   1   3 0.48377 0.20733   0
   0   1   3-0.08886 0.18759   0
   0  -1   3 0.19746 0.18759   0
   0  -1  -3 0.07898 0.15797   0
   0  -1  -3 0.13822 0.15797   0
   0   1  -3  0.2172 0.17771   0
   0   1   3 0.01975 0.13822   0
   0   1   3-0.07898 0.16784   0
   0   1  -3 0.09873 0.14809   0
   0  -1  -3    0.00 0.14809   0
   0  -1  -3-0.05924 0.18759   0
   0  -1   3-0.04936 0.15797   0
   0  -2  -3-0.07889 0.15779   0
   0  -2  -3-0.07889 0.19723   0
   0  -2  -3-0.00986 0.19723   0
   0  -2   3 -0.1282 0.14792   0
   0   2   3  0.1282 0.15779   0
   0   2   3-0.17751 0.18737   0
   0   2   3 0.15779 0.18737   0
   0   2   3-0.02958 0.18737   0
   0   2  -3-0.09862 0.16765   0
   0  -2  -3    0.00 0.17751   0
   0  -3  -3 0.30512 0.26575   0
   0  -3  -3-0.12795 0.23622   0
   0  -3  -3-0.29528 0.19685   0
   0   3   3 0.09843 0.20669   0
   0   3   3 0.66929 0.27559   0
   0  -3  -3 0.11811 0.21654   0
   0  -3   3 0.19685 0.20669   0
   0  -3   3-0.33465 0.16732   0
   0   3  -3  0.0689 0.19685   0
   0   3   3    0.00 0.23622   0
   0   4  -3 0.19631 0.28465   0
   0   4  -3-0.44169 0.26502   0
   0  -4   3 0.19631 0.23557   0
   0   4  -3-0.11779 0.33372   0
   0  -4   3-0.10797 0.26502   0
   0  -4  -3-0.58892 0.33372   0
   0   4   3-0.34354 0.33372   0
   0   4   3 -0.3828 0.26502   0
   0  -4  -3 0.47114 0.28465   0
   0  -4   3-0.08834 0.26502   0
   0   4   3-0.00982 0.31409   0
   0  -4  -3-0.06871 0.39261   0
   0   5  -3 8.07792 0.91928   0
   0   5   3 8.04858 0.88994   0
   0  -5  -3 9.67199 0.98774   0
   0  -5   3 9.17323 0.96818   0
   0   5  -3  8.5669 0.83126   0
   0   6  -3-0.16549 0.47699   0
   0  -6   3 0.36991 0.48673   0
   0  -6   3-0.87611 0.43805   0
   0  -6   3-0.47699  0.5354   0
   0  -6  -3 0.05841 0.44779   0
   0  -6  -3 0.76903 0.59381   0
   0  -7   3 4.60372 0.78341   0
   0  -7  -3 6.44135 0.78341   0
   0  -7   3 4.83585 0.77373   0
   0  -7  -3  4.8165 0.80275   0
   0  -7   3 5.52254 0.76406   0
   0   7  -3 6.69281 0.79308   0
   0  -8   3  0.4128  0.5568   0
   0  -8   3  0.2016  0.5568   0
   0   8  -3 -0.6816  0.5568   0
   0  -8   3  0.6816  0.5472   0
   0  -8  -3 -0.2016  0.5184   0
   0  -8  -3 -0.7488  0.6624   0
   0  -9  -3  0.9044 0.74256   0
   0  -9   3 1.08528 0.60928   0
   0  -9  -3 1.25664  0.6188   0
   0  -9   3 0.65688 0.59976   0
   0  -9   3-0.53312 0.58072   0
   0 -10   3-0.31126 0.62252   0
   0 -10   3 0.60365 0.63195   0
   0 -10  -3-0.57536  0.7357   0
   0 -10  -3 0.19807 0.57536   0
   0 -10   3-0.48104 0.68854   0
   0 -11   3 21.1199 2.13813   0
   0 -11  -3 24.7986  2.1568   0
   0 -11   3 23.3047 2.09145   0
   0 -11  -3 25.0974 2.20349   0
   0 -11   3 25.9097 2.16614   0
   0 -12  -3-0.17546 0.73877   0
   0 -12   3-1.26515 0.63719   0
   0 -12   3 0.03694  0.6649   0
   0 -12   3 -0.2124 0.65566   0
   0 -12  -3-0.57255 0.61872   0
   0 -13   3 1.02205 0.71179   0
   0 -13  -3-0.83042 0.82129   0
   0 -13   3-0.37414 0.71179   0
   0 -13   3 1.25019 0.73916   0
   0 -13  -3  0.0365 0.69354   0
   0 -14   3-0.54072 0.85614   0
   0 -14  -3 0.83812  0.9012   0
   0 -14   3-0.04506  0.6759   0
   0 -14  -3 0.56776 0.70294   0
   0 -14   3-0.71195 0.72096   0
   0 -15   3 4.25963 0.94263   0
   0 -15   3 4.49973 0.90706   0
   0 -15  -3 6.75849 1.14717   0
   0 -15   3 5.09555 0.91595   0
   0 -15  -3   3.317 0.87149   0
   0 -16   3-0.28061 0.71029   0
   0 -16  -3-0.68398 0.78044   0
   0 -16   3 0.01754 0.85059   0
   0 -16  -3-0.05261 0.70152   0
   0 -16   3 1.20135  0.7629   0
   0 -17   3 1.54682 0.94192   0
   0 -17   3 0.34566 0.74316   0
   0 -17  -3 0.84686 0.86414   0
   0 -17   3 0.57898 0.77773   0
   0 -17  -3-0.16419 0.71724   0
   0 -18   3  1.4298 0.85958   0
   0 -18  -3-1.03831 0.73192   0
   0 -18  -3-0.06809  0.9532   0
   0 -18   3-2.45959 0.68937   0
   0 -18   3-0.28936 0.78298   0
   0 -19  -3-1.10583 0.72046   0
   0 -19   3    0.00 0.93828   0
   0 -19   3 0.32672 0.82099   0
   0 -19  -3  0.2597 1.03881   0
   0 -19   3-0.95503 0.75397   0
   0 -20   3-0.39565 0.85723   0
   0 -20   3 0.42862 0.83251   0
   0 -20  -3 0.29674 0.79954   0
   0 -20  -3  0.6182 0.93966   0
   0 -20   3 -0.1731 0.98088   0
   0 -21   3  19.822 2.09976   0
   0 -21  -3 16.4981   1.816   0
   0 -21   3 14.7631 1.83222   0
   0 -21  -3 16.9926  2.0349   0
   0 -21   3 14.8118 1.75925   0
   0 -22   3 0.40652 1.13189   0
   0 -22   3-1.31522 0.91667   0
   0 -22  -3 0.26304 0.86087   0
   0 -22  -3-0.73334 1.10798   0
   0 -22   3 0.64566  0.9087   0
   0 -23   3 0.06268 0.95584   0
   0 -23  -3 0.09402 1.04986   0
   0 -23   3 0.16453 1.19872   0
   0 -23   3-0.39957 0.93234   0
   0 -23  -3-0.99501 0.83048   0
   0 -24  -3 1.90156 1.24718   0
   0 -24   3-1.48583 1.15479   0
   0 -24   3 0.15397 0.97772   0
   0 -24  -3-0.25405 0.88534   0
   0 -24   3 0.38493 1.00852   0
   0 -25   3 10.8376 1.62602   0
   0 -25  -3 9.46876 1.70922   0
   0 -25   3 13.6284 1.88316   0
   0 -25  -3 11.9721 1.62602   0
   0 -25   3 13.0611 1.63359   0
   0 -26   3 0.08913 0.97304   0
   0 -26  -3 0.60165 1.02504   0
   0 -26  -3-0.89876  1.2033   0
   0 -26   3 1.51527 1.27758   0
   0 -27   3 3.03278 1.45078   0
   0 -27   3  5.4313 1.32684   0
   0 -27  -3 7.02788 1.53097   0
   0 -27  -3 2.45684 1.18832   0
   0 -28  -3-0.45065 1.29474   0
   0 -28  -3-1.17313 0.95853   0
   0 -28   3 1.08729  1.2232   0
   0 -28   3 1.14452 1.08014   0
   0 -29   3-0.09824 1.07364   0
   0 -29   3-1.71922 1.12276   0
   0 -29  -3 1.06662 1.38239   0
   0 -29  -3 0.71576 1.07364   0
   0 -30   3 0.27531 1.10811   0
   0 -30   3-0.74333 1.26641   0
   0 -30  -3-1.51419 1.33524   0
   0 -30  -3 0.18583 1.08746   0
   0 -31  -3 1.04623 1.11373   0
   0 -31   3 0.06075 1.10698   0
   0 -31  -3 0.14175 1.44448   0
   0 -32   3 0.08605 1.17822   0
   0 -32  -3 0.87373 1.11202   0
   0 -32  -3-1.25103 1.37017   0
   0   0   4-0.05911 0.32509   0
   0   0   4-0.10837 0.29554   0
   0   0  -4  0.3645 0.31524   0
   0   0   4 0.17732 0.32509   0
   0   0  -4-0.43346 0.25614   0
   0   1  -4 0.09848 0.22649   0
   0  -1  -4-0.04924 0.25604   0
   0   1   4-0.03939 0.21665   0
   0   1  -4-0.26588 0.24619   0
   0   1   4-0.40375 0.26588   0
   0  -1  -4-0.12802 0.23634   0
   0  -1   4-0.05909 0.26588   0
   0   1   4-0.34466 0.28558   0
   0  -1  -4 0.22649 0.30527   0
   0  -1  -4 0.00985 0.24619   0
   0  -1   4-0.07878 0.23634   0
   0   1   4-0.07878 0.27573   0
   0  -2  -4-0.01967 0.26557   0
   0  -2  -4-0.04918 0.23606   0
   0  -2  -4 0.00984 0.23606   0
   0   2   4 0.36393  0.2459   0
   0  -2  -4 1.28851  0.3541   0
   0   2   4 0.14754 0.28524   0
   0  -2   4 0.34426 0.23606   0
   0   2  -4 0.02951 0.25574   0
   0   3   4  0.1178 0.37303   0
   0   3   4 0.44174 0.30431   0
   0   3   4-0.20615  0.2945   0
   0  -3   4-0.06872  0.2356   0
   0  -3  -4-0.12762 0.24541   0
   0  -3  -4 0.43193 0.40248   0
   0  -3  -4 0.21596 0.26505   0
   0  -3  -4 0.24541 0.34358   0
   0   3   4    0.00 0.31413   0
   0   3  -4 0.41229 0.28468   0
   0  -4  -4-0.61669 0.46986   0
   0   4   4 0.41113 0.44049   0
   0  -4  -4 0.21535 0.32303   0
   0  -4  -4-0.05873 0.47965   0
   0   4  -4  0.0881  0.3524   0
   0  -4  -4-0.47965 0.32303   0
   0  -4   4 0.13704  0.3524   0
   0   4  -4 0.28387 0.34261   0
   0  -4   4  0.0881 0.32303   0
   0   4   4-0.38176 0.41113   0
   0  -5   4-0.10727 0.43885   0
   0   5  -4 0.02926 0.39984   0
   0  -5  -4 0.51687 0.45836   0
   0  -5  -4 0.17554 0.51687   0
   0  -5  -4-0.60464 0.55588   0
   0  -5   4-0.29257 0.37059   0
   0  -6  -4 57.3683 4.47265   0
   0   6  -4 56.2234 4.40474   0
   0  -6  -4 54.7875 4.49205   0
   0  -6   4 56.8541 4.45325   0
   0  -6   4 56.0294 4.44354   0
   0   6  -4 61.8312 4.45325   0
   0  -7   4-0.38558 0.51089   0
   0   7  -4-0.69404 0.53017   0
   0  -7  -4 1.47484 0.69404   0
   0  -7   4-0.19279 0.54945   0
   0  -7  -4-0.59765 0.53017   0
   0   7  -4-0.03856 0.45306   0
   0  -7   4 0.95431 0.58801   0
   0  -8   4 19.3757 1.78927   0
   0  -8   4 19.6341 1.81797   0
   0  -8   4   19.06 1.81797   0
   0   8  -4 21.3659 1.72229   0
   0  -8  -4 20.0264 1.89452   0
   0  -8  -4 19.4618 1.84667   0
   0  -9   4-0.85399 0.55035   0
   0  -9  -4-0.38904  0.5883   0
   0  -9  -4-0.27517 0.64524   0
   0  -9   4-0.57881  0.5883   0
   0  -9   4 0.95837 0.64524   0
   0 -10  -4 3.37512 0.87433   0
   0 -10  -4 2.12473 0.70511   0
   0 -10   4 2.43497 0.69571   0
   0 -10   4 2.76402 0.78972   0
   0 -10   4 2.90504 0.71451   0
   0 -11  -4 0.19544 0.70732   0
   0 -11   4-0.77246 0.65147   0
   0 -11  -4 0.13029 0.61425   0
   0 -11   4 -0.4188 0.69801   0
   0 -11   4-0.91206 0.64217   0
   0 -12   4 29.5306 2.55907   0
   0 -12   4 28.9691 2.58669   0
   0 -12   4 30.1013 2.52225   0
   0 -12  -4 28.2695 2.57748   0
   0 -12  -4 28.1314 2.66033   0
   0 -13   4-0.18195 0.66412   0
   0 -13  -4-0.31841 0.63683   0
   0 -13   4 0.46398 0.71871   0
   0 -13  -4 0.32751 0.77329   0
   0 -13   4 0.71871 0.71871   0
   0 -14   4 1.10505 0.70975   0
   0 -14   4 1.42848 0.75467   0
   0 -14  -4-0.00898 0.67381   0
   0 -14   4 0.57498 0.72771   0
   0 -14  -4  1.1859 0.89841   0
   0 -15   4-0.55854 0.78904   0
   0 -15  -4-0.13298 0.89543   0
   0 -15   4 0.30143 0.72698   0
   0 -15   4 0.41669 0.68265   0
   0 -15  -4 0.85997 0.69152   0
   0 -16  -4  1.9846 1.04038   0
   0 -16   4 2.14197 0.85679   0
   0 -16  -4 2.21191 0.81307   0
   0 -16   4 3.32223 0.97918   0
   0 -16   4 1.89717  0.8393   0
   0 -17  -4-0.80129 0.70651   0
   0 -17   4-0.61174 0.74959   0
   0 -17  -4 0.89607 0.99084   0
   0 -17   4-0.34464 0.75821   0
   0 -17   4 0.13786 0.76682   0
   0 -18  -4 0.21215 0.75527   0
   0 -18   4-1.51902 0.76375   0
   0 -18   4-0.87408 0.91651   0
   0 -18  -4-0.43279 0.95045   0
   0 -18   4-0.47523 0.75527   0
   0 -19   4-0.40934 0.78526   0
   0 -19   4-1.31155 0.73514   0
   0 -19  -4-0.77691 0.72678   0
   0 -19  -4 0.98575 0.92728   0
   0 -19   4-0.68501 0.86045   0
   0 -20  -4 7.61179 1.45495   0
   0 -20  -4 8.48312 1.33987   0
   0 -20   4 9.97917 1.48783   0
   0 -20   4 10.2587 1.33987   0
   0 -20   4 11.5656 1.41385   0
   0 -21  -4-0.50939 1.09155   0
   0 -21   4-0.10511 1.06729   0
   0 -21   4 0.46896 0.87324   0
   0 -21   4-0.38811 0.88132   0
   0 -21  -4 0.08894 0.84898   0
   0 -22  -4 6.59879 1.51852   0
   0 -22   4 8.35581  1.2641   0
   0 -22   4 8.54662 1.35156   0
   0 -22  -4 5.03257  1.2164   0
   0 -22   4 7.69593 1.48671   0
   0 -23   4 0.46108 0.97687   0
   0 -23  -4 0.65646  0.8909   0
   0 -23   4-0.70334 0.87527   0
   0 -23   4 0.88309  1.1488   0
   0 -23  -4 0.03126 1.03157   0
   0 -24   4 2.48821 1.05979   0
   0 -24  -4 0.06144 0.95228   0
   0 -24  -4-0.04608 1.25947   0
   0 -24   4 0.36094 1.16731   0
   0 -24   4-1.57433 0.97532   0
   0 -25  -4 0.15844 0.95064   0
   0 -25   4 1.08645 0.97328   0
   0 -25  -4-1.78811  1.1619   0
   0 -25   4 2.11254 1.11663   0
   0 -25   4 0.42251 0.98082   0
   0 -26  -4 7.50668 1.42279   0
   0 -26   4 8.99616 1.56358   0
   0 -26   4 10.7376 1.45243   0
   0 -26   4 8.82573 1.45984   0
   0 -26  -4 6.33585 1.54135   0
   0 -27   4-0.64732 0.99644   0
   0 -27  -4 -1.4692 0.96735   0
   0 -27  -4  1.8256 1.35283   0
   0 -27   4 -0.2982 1.07645   0
   0 -28   4 3.25443  1.3917   0
   0 -28   4 0.74224 1.03485   0
   0 -28  -4 1.42025 1.03485   0
   0 -28  -4 0.96348 1.19186   0
   0 -29   4 0.41309 1.07825   0
   0 -29  -4    0.00 1.33731   0
   0 -29  -4-1.49134 0.96622   0
   0 -30  -4 2.06033  1.4697   0
   0 -30  -4 2.22515 1.11945   0
   0 -30   4  3.3446 1.22933   0
   0 -31   4-1.27978 1.04403   0
   0 -31  -4 0.59274 1.08444   0
   0 -31  -4-2.69427 1.32019   0
   0 -32  -4 1.30792 1.55893   0
   0 -32  -4-0.17175  1.0569   0
   0 -32   4-0.80589 1.11635   0
   0   0   5-0.44181 0.34363   0
   0   0  -5 0.60872 0.45163   0
   0   0  -5 0.32399 0.36327   0
   0   0   5 -0.2749 0.50072   0
   0   0   5 0.91307 0.53999   0
   0   0  -5 0.43199 0.37308   0
   0  -1  -5 -0.0687 0.35331   0
   0   1   5 0.91271  0.4907   0
   0  -1  -5 2.03151  0.4907   0
   0   1  -5 1.27583  0.4907   0
   0  -1   5 0.60847 0.45145   0
   0  -1  -5-0.18647 0.34349   0
   0   1   5 1.14825  0.4907   0
   0  -1   5-0.31405 0.32386   0
   0   1   5 0.02944 0.31405   0
   0   1  -5-0.37293 0.33368   0
   0   1   5-0.19628 0.39256   0
   0  -1  -5-0.27479 0.32386   0
   0   2  -5 0.19604 0.41169   0
   0   2   5 0.26466  0.4215   0
   0   2   5 0.03921 0.33327   0
   0  -2  -5-0.15684 0.32347   0
   0  -2   5-0.69596 0.31367   0
   0  -2   5 0.57833 0.39209   0
   0   2   5-0.65675  0.4509   0
   0  -2  -5 -0.9018 0.50972   0
   0  -2  -5  0.4509 0.40189   0
   0  -2  -5 0.70576 0.34308   0
   0   3   5   17.52 1.62385   0
   0  -3  -5 18.9384 1.66298   0
   0   3   5 20.7188 1.68254   0
   0   3  -5 20.5818 1.61407   0
   0   3   5 18.0776 1.57494   0
   0  -3  -5 20.4742 1.67276   0
   0   4  -5-0.13655 0.39991   0
   0  -4  -5  0.1268 0.43892   0
   0   4   5 0.34138 0.42917   0
   0  -4   5 0.77055 0.40966   0
   0  -4  -5 0.57547 0.54621   0
   0  -4  -5 0.13655 0.40966   0
   0  -4  -5-0.44867 0.54621   0
   0  -5  -5-0.33998  0.5731   0
   0  -5  -5 1.46675 0.51482   0
   0   5  -5 0.27198 0.41768   0
   0  -5  -5 0.75766  0.5731   0
   0  -5   5 0.90336  0.4274   0
   0  -5   5 0.05828 0.49539   0
   0  -5  -5 0.31083 0.45654   0
   0  -6  -5 0.14491 0.54099   0
   0  -6  -5 0.57963 0.54099   0
   0  -6  -5 0.66657 0.64725   0
   0  -6   5 0.85012 0.55065   0
   0  -6  -5 0.32845 0.52167   0
   0   6  -5 0.59895 0.44438   0
   0  -7   5 46.8018 3.84896   0
   0  -7  -5 48.3855 3.90655   0
   0  -7   5  52.676 3.89695   0
   0   7  -5 50.2668 3.82016   0
   0  -7  -5 46.8114 3.92575   0
   0   8  -5-0.91466 0.45733   0
   0  -8   5 0.01906 0.62883   0
   0  -8   5 0.20961 0.59072   0
   0  -8  -5 0.00953 0.56214   0
   0  -8  -5  -0.343 0.67647   0
   0  -9   5 3.30712 0.78426   0
   0   9  -5 3.82681 0.68977   0
   0  -9  -5 4.17642 0.84095   0
   0  -9   5 4.25201 0.81261   0
   0  -9   5 5.82998  0.8504   0
   0  -9  -5  5.6599 0.82206   0
   0 -10   5-0.74899 0.61791   0
   0 -10  -5-0.99241 0.73962   0
   0 -10   5-0.18725 0.63664   0
   0 -10  -5 0.33704 0.58983   0
   0  10  -5-0.84261  0.4962   0
   0 -10   5-0.56174 0.58046   0
   0 -11  -5 1.26051 0.73221   0
   0 -11   5 2.67858 0.81562   0
   0 -11   5 2.57663 0.74147   0
   0  11  -5 2.83614 0.63025   0
   0 -11   5 0.51903 0.69513   0
   0 -11  -5 0.86196  0.8805   0
   0 -12  -5 0.11918 0.66008   0
   0 -12   5-0.40338 0.63258   0
   0 -12   5-0.63258 0.74259   0
   0 -12  -5 -0.2292 0.85261   0
   0 -12   5 1.01763 0.75176   0
   0 -13  -5 9.14253 1.28666   0
   0 -13   5 11.1903 1.22323   0
   0 -13  -5 8.04615 1.16887   0
   0 -13   5 9.37811 1.22323   0
   0 -13   5 11.1269 1.26854   0
   0 -14   5 0.05369 0.78747   0
   0 -14  -5-0.78747  0.8859   0
   0 -14  -5 0.05369 0.67114   0
   0 -14   5 -0.2774 0.70693   0
   0 -14   5 1.00223 0.75168   0
   0 -15   5 0.92726 0.87427   0
   0 -15   5 1.09505 0.77713   0
   0 -15  -5-0.32675 0.67116   0
   0 -15   5 0.16779 0.72415   0
   0 -15  -5 1.13037  0.9096   0
   0 -16  -5-0.83608 0.69673   0
   0 -16   5 0.12193 0.87963   0
   0 -16   5-1.07994 0.70544   0
   0 -16  -5 1.21929 0.89705   0
   0 -16   5-0.51384 0.74028   0
   0 -17   5  11.296 1.40771   0
   0 -17   5 12.4977 1.44204   0
   0 -17   5 8.76383 1.44204   0
   0 -17  -5 14.3174 1.50213   0
   0 -17  -5 9.89686 1.47637   0
   0 -18  -5 0.21137 0.90467   0
   0 -18   5-1.13295 0.76939   0
   0 -18   5-0.45656 0.92158   0
   0 -18  -5-0.44811 0.74403   0
   0 -18   5-2.02917 0.74403   0
   0 -19   5 8.09063 1.18196   0
   0 -19  -5 6.47583 1.28185   0
   0 -19  -5 4.78612  1.0904   0
   0 -19   5 7.73271 1.34844   0
   0 -19   5    5.76 1.17364   0
   0 -20   5 0.15563 0.85189   0
   0 -20   5-1.23689 0.80275   0
   0 -20  -5-0.19659 0.78636   0
   0 -20   5-1.49901 0.89285   0
   0 -20  -5-0.71264 1.04029   0
   0 -21  -5 1.58741 1.25704   0
   0 -21   5 2.48184 0.93472   0
   0 -21  -5 1.91779 0.91055   0
   0 -21   5 0.99113 1.10394   0
   0 -21   5 3.54549 1.00724   0
   0 -22  -5  1.6561 1.19651   0
   0 -22   5 -1.0935 0.87955   0
   0 -22   5-0.11886 0.87163   0
   0 -22  -5-0.01585 0.83993   0
   0 -22   5 1.80665 1.17274   0
   0 -23   5  11.739 1.60467   0
   0 -23   5 10.7186  1.7293   0
   0 -23  -5 9.22295 1.53456   0
   0 -23  -5 10.8744  1.7293   0
   0 -23   5 15.4001 1.62025   0
   0 -24   5-0.37512 0.99521   0
   0 -24   5-1.33205 0.94162   0
   0 -24  -5-1.20191 1.03349   0
   0 -24  -5-0.35981 0.89569   0
   0 -24   5 1.20191 0.95693   0
   0 -25   5  2.0158 1.14329   0
   0 -25   5 0.75216  1.1809   0
   0 -25  -5 2.54232 1.34637   0
   0 -25  -5 3.33209 1.08312   0
   0 -25   5 3.89621 1.03799   0
   0 -26   5-0.91607 1.00472   0
   0 -26   5 0.39893 1.21158   0
   0 -26   5-0.90129 0.97517   0
   0 -26  -5-1.29284 1.23374   0
   0 -26  -5 1.17464 0.98256   0
   0 -27   5 -0.4641 1.02246   0
   0 -27   5-0.23205 1.02971   0
   0 -27  -5 -0.9427   1.182   0
   0 -27  -5-0.63813 0.97895   0
   0 -28  -5 0.09962 1.01759   0
   0 -28   5 0.04981 1.08876   0
   0 -28   5-0.40562 1.06029   0
   0 -28  -5-1.35205 1.28089   0
   0 -29  -5 2.26904 1.17292   0
   0 -29   5 4.49619 1.26368   0
   0 -29  -5 2.32489  1.3684   0
   0 -30   5 0.31504 1.13688   0
   0 -30  -5-0.04109 1.36289   0
   0 -30  -5-1.23277 0.97252   0
   0 -31   5 0.18137 1.12854   0
   0 -31  -5-1.73983 1.03449   0
   0 -31  -5 1.53831 1.46441   0
   0 -32  -5 2.39156 1.17272   0
   0 -32   5-0.81695 1.10025   0
   0 -32  -5-0.26353  1.2386   0
   0   0   6 17.6457 1.59349   0
   0   0   6 17.3328 1.53483   0
   0   0  -6  14.576 1.52506   0
   0   0  -6 13.3149  1.4273   0
   0  -1  -6 0.47883 0.57654   0
   0  -1  -6 0.90879 0.57654   0
   0   1   6 0.01954  0.6254   0
   0  -1  -6-0.54723 0.53746   0
   0   1   6-0.28339 0.57654   0
   0   1   6 0.88925 0.53746   0
   0  -1  -6-0.05863 0.45928   0
   0   1  -6 1.01628 0.49837   0
   0   1  -6 0.58632 0.58632   0
   0  -1   6 0.05863 0.60586   0
   0  -2  -6 71.8024 5.59233   0
   0   2   6 72.8272 5.54353   0
   0   2   6 75.1695 5.55329   0
   0  -2  -6 74.2033 5.54353   0
   0  -2  -6 61.2326 5.57281   0
   0  -2  -6 76.2236 5.57281   0
   0   2  -6 74.2912 5.57281   0
   0  -3  -6 0.12661 0.47722   0
   0   3   6 0.06817 0.46748   0
   0   3  -6-0.05844 0.47722   0
   0  -3  -6-0.02922 0.52592   0
   0  -3  -6  0.2727 0.62331   0
   0  -3  -6 0.12661 0.45774   0
   0   3   6-0.48696 0.46748   0
   0  -4  -6 7.85221 0.78619   0
   0  -4  -6 7.33779 0.83472   0
   0  -4  -6 6.40601 0.91237   0
   0  -4  -6  6.0663 0.85413   0
   0   4   6  6.0663 0.75707   0
   0   4  -6 6.41572 0.76678   0
   0  -5  -6-0.19325 0.57976   0
   0  -5  -6 0.66672 0.53144   0
   0   5  -6 0.14494 0.43482   0
   0  -5  -6-0.27055 0.45414   0
   0  -5  -6-0.17393 0.62807   0
   0  -6   6 33.7025 2.69082   0
   0  -6  -6 31.7613 2.74848   0
   0  -6  -6 32.6358 2.65238   0
   0  -6  -6 29.9065 2.70043   0
   0   6  -6 35.9993 2.65238   0
   0  -6  -6 32.9625 2.72926   0
   0  -7   6-0.61111 0.55382   0
   0  -7   6 -0.3342 0.57292   0
   0   7  -6 -0.0191 0.46788   0
   0  -7  -6 0.38194 0.67795   0
   0  -7  -6-0.23872 0.55382   0
   0   8  -6  171.82 12.5877   0
   0  -8  -6 165.432  12.673   0
   0  -8   6 157.811 12.6067   0
   0  -8  -6 170.759 12.6541   0
   0  -8   6 165.754 12.6351   0
   0  -9  -6-0.23502 0.62044   0
   0  -9   6-0.50764 0.57344   0
   0  -9  -6 0.08461 0.74265   0
   0  -9   6-0.42303 0.62044   0
   0   9  -6-0.47943 0.47943   0
   0 -10   6  31.233 2.55229   0
   0 -10  -6 30.2829 2.58955   0
   0 -10  -6 26.3147 2.58955   0
   0 -10   6  28.215 2.57092   0
   0  10  -6 32.1831 2.46846   0
   0  11  -6 0.05533 0.55332   0
   0 -11  -6 0.79309 0.68243   0
   0 -11   6-0.57177 0.68243   0
   0 -11   6-0.22133 0.63632   0
   0 -11  -6-0.14755 0.81154   0
   0 -12  -6 0.83014 0.88488   0
   0 -12  -6-0.38314 0.63857   0
   0  12  -6 0.54735 0.55647   0
   0 -12   6 0.67506 0.72979   0
   0 -12   6 0.20982 0.66594   0
   0 -13   6 1.07299 0.80249   0
   0  13  -6 -0.1623 0.55002   0
   0 -13   6 0.73035 0.73937   0
   0 -13  -6 0.38772 0.68527   0
   0 -13   6-0.00902 0.73937   0
   0 -13  -6 0.24345 0.80249   0
   0 -14   6 35.6751 2.92988   0
   0 -14   6 30.9107 2.92988   0
   0  14  -6 34.6064 2.76958   0
   0 -14  -6 33.5912 2.91207   0
   0 -14  -6 32.7274 3.02784   0
   0 -14   6 32.8076 2.86754   0
   0 -15   6-0.50977 0.66798   0
   0 -15  -6-0.50977 0.79982   0
   0 -15  -6  0.2461 0.72071   0
   0  15  -6-0.29883 0.55372   0
   0 -15   6 0.01758 0.73829   0
   0 -15   6 0.22852 0.79103   0
   0 -16  -6 129.639 10.3156   0
   0 -16  -6 133.124  10.411   0
   0  16  -6 140.119 10.2203   0
   0 -16   6 138.593  10.281   0
   0 -16   6 124.854 10.3156   0
   0 -16   6 134.051 10.3243   0
   0 -17  -6-0.70918 0.71772   0
   0  17  -6-0.65791 0.60665   0
   0 -17  -6 1.83703 1.04241   0
   0 -17   6 0.05981 0.78608   0
   0 -17   6-0.53829 0.78608   0
   0 -17   6-0.38449 0.83734   0
   0 -18   6 72.1671  6.0518   0
   0 -18   6 78.4715  6.0013   0
   0 -18   6 77.5961 6.07705   0
   0 -18  -6 74.9363 6.16122   0
   0  18  -6  74.061 5.90872   0
   0 -18  -6 76.9059 6.06022   0
   0 -19   6-0.29005 0.93646   0
   0 -19   6-0.53867   0.779   0
   0 -19   6  0.3232 0.86187   0
   0 -19  -6-1.38397 0.77071   0
   0 -19  -6 0.27348 0.97789   0
   0 -20  -6 12.9035 1.58235   0
   0 -20   6 13.8741 1.74548   0
   0 -20   6 12.4875 1.54973   0
   0 -20  -6 12.1368 1.76179   0
   0 -20   6 12.2999 1.59051   0
   0 -21  -6 0.00802 1.09936   0
   0 -21   6 0.55369 0.89875   0
   0 -21   6-0.58579 0.90677   0
   0 -21   6 0.75431 0.89072   0
   0 -21  -6 0.41728 0.85862   0
   0 -22  -6 6.80284 1.58628   0
   0 -22   6 6.58186 1.31006   0
   0 -22   6 6.96857 1.47579   0
   0 -22   6 8.83895 1.29428   0
   0 -22  -6 8.55485 1.33374   0
   0 -23   6-1.03195 0.83798   0
   0  23  -6-0.22501  0.6828   0
   0 -23  -6-0.45778 0.86125   0
   0 -23  -6-0.20173 1.21041   0
   0 -23   6-1.01643 0.90781   0
   0 -24  -6 13.5822  2.0972   0
   0 -24  -6 17.1589 2.00568   0
   0 -24   6 19.9501 2.05144   0
   0  24  -6 19.9348 1.86841   0
   0 -24   6 18.7985 2.12008   0
   0 -25   6-0.50207 0.89923   0
   0 -25  -6  0.1199 1.10905   0
   0 -25  -6-0.43463 0.90673   0
   0 -25   6 1.08657 1.02662   0
   0  25  -6-0.92921  0.6969   0
   0 -26  -6 44.7495 4.20263   0
   0  26  -6 50.7333 4.01126   0
   0 -26   6 49.9016 4.27623   0
   0 -26   6 51.2191 4.15847   0
   0 -26  -6 44.5508 4.46023   0
   0 -27  -6 0.52743 0.98984   0
   0  27  -6-1.35109 0.71528   0
   0 -27   6 0.41906 1.08376   0
   0 -27   6-0.85979 1.01874   0
   0 -27  -6-0.86701 1.32942   0
   0 -28   6 8.06925 1.52451   0
   0 -28  -6 9.08323 1.66632   0
   0 -28   6  7.5729 1.46069   0
   0  28  -6 11.5154 1.79396   0
   0 -28  -6 8.67197 1.51742   0
   0 -29   6-0.82098 1.00187   0
   0 -29  -6 3.47872 1.41932   0
   0 -29   6 -0.9323 1.07145   0
   0 -29  -6  0.2783 1.07145   0
   0 -30   6 9.10532 1.61084   0
   0 -30  -6 11.5147 2.04767   0
   0 -30  -6 8.75721 1.54258   0
   0 -31  -6 0.85701 1.11144   0
   0 -31  -6 1.88142 1.35248   0
   0 -31   6 0.10713 1.07796   0
   0   0  -7-0.34031  0.5445   0
   0   0  -7  1.3807  0.7098   0
   0   0  -7 0.76814 0.63201   0
   0   0   7 -0.2917 0.71952   0
   0   1   7 0.40817 0.67057   0
   0  -1  -7-0.72888 0.50536   0
   0   1  -7 0.48592 0.64141   0
   0   1  -7 0.61226 0.57339   0
   0  -1  -7 0.01944 0.61226   0
   0  -1  -7-0.25268 0.59282   0
   0   2   7 -0.7472  0.5046   0
   0   2   7-0.52401 0.58223   0
   0  -2  -7  0.5143 0.59193   0
   0  -2  -7-0.32993 0.56282   0
   0  -2  -7-0.32993 0.65986   0
   0   2  -7 0.52401 0.55312   0
   0   2  -7-0.40756 0.52401   0
   0  -2  -7-0.72779 0.52401   0
   0   3   7 9.49576 1.00669   0
   0  -3  -7  9.5248  1.0454   0
   0  -3  -7 9.69903 1.05508   0
   0  -3  -7 9.24409  1.0938   0
   0  -3  -7  8.9537 1.03573   0
   0   3  -7 9.06018 1.00669   0
   0  -4  -7-0.27009 0.53053   0
   0   4  -7-0.78133  0.4823   0
   0  -4  -7-0.09646 0.59805   0
   0   4   7 0.09646  0.4823   0
   0  -4  -7-1.24434 0.64628   0
   0  -4  -7-0.34726 0.49195   0
   0  -5  -7 36.6935   3.073   0
   0   5   7 35.0514 2.94816   0
   0  -5  -7 38.0188 2.95776   0
   0   5  -7 37.5674 2.98657   0
   0  -5  -7 39.7377 3.03459   0
   0  -5  -7 37.1641 3.05379   0
   0  -6   7-0.24833 0.55397   0
   0  -6  -7 0.11461 0.63038   0
   0  -6  -7 0.43935 0.54442   0
   0   6  -7-0.46801  0.4489   0
   0  -6  -7-0.52531 0.49666   0
   0  -6  -7 1.33716 0.63038   0
   0  -7   7 184.238 14.3211   0
   0  -7  -7 191.707 14.3591   0
   0  -7  -7 179.607 14.3401   0
   0   7  -7 194.725 14.3021   0
   0  -7  -7 195.504 14.3781   0
   0  -8  -7-0.32033 0.61239   0
   0  -8   7 0.72545 0.63123   0
   0  -8   7 0.77255 0.60297   0
   0  -8  -7 0.40512 0.73487   0
   0   8  -7  0.3957 0.50875   0
   0  -9  -7 31.5462  2.5977   0
   0  -9   7 30.9575 2.56033   0
   0  -9   7 26.4536 2.50426   0
   0   9  -7 30.5744 2.45754   0
   0  -9  -7 29.6961 2.63508   0
   0  10  -7-0.08334  0.5278   0
   0 -10  -7-0.11112 0.70373   0
   0 -10   7 0.28705 0.63891   0
   0 -10   7-0.65743 0.66669   0
   0 -10  -7-0.02778 0.63891   0
   0 -11   7 2.75034  0.7976   0
   0  11  -7  2.7595 0.65091   0
   0 -11   7 2.56698 0.78843   0
   0 -11  -7 3.96048 1.00846   0
   0 -11  -7 2.79618 0.80676   0
   0 -12   7-0.69834 0.68927   0
   0 -12   7  0.2358 0.73462   0
   0 -12  -7-0.41719 0.62579   0
   0 -12  -7 0.16325 0.86159   0
   0  12  -7  0.4444  0.5623   0
   0 -13   7 45.2731 3.72943   0
   0 -13  -7  41.974 3.72046   0
   0 -13   7 45.1834 3.65771   0
   0  13  -7 45.2193 3.57702   0
   0 -13  -7 45.2283 3.81011   0
   0 -14  -7 0.69069 0.69955   0
   0 -14  -7-2.60339 0.79695   0
   0 -14   7-0.20367 0.75268   0
   0  14  -7-0.38077 0.55787   0
   0 -14   7-0.00886 0.71726   0
   0 -15   7 24.6999 2.51719   0
   0  15  -7 28.5894 2.40357   0
   0 -15  -7 30.2238 2.58711   0
   0 -15   7  30.486 2.59585   0
   0 -15  -7 27.9601 2.63956   0
   0 -16   7-0.00862 0.78453   0
   0  16  -7 -1.0604 0.55175   0
   0 -16  -7-0.08621 0.74142   0
   0 -16   7-0.80177 0.72418   0
   0 -16  -7-0.52589 0.94833   0
   0 -17   7 184.501 14.4644   0
   0 -17  -7 180.116 14.5239   0
   0 -17  -7 196.034 14.6343   0
   0  17  -7 188.861 14.4049   0
   0 -17   7 200.326 14.5409   0
   0 -18   7 0.30979 0.86239   0
   0 -18  -7-0.32654  1.0131   0
   0  18  -7-0.99635 0.58609   0
   0 -18  -7 0.61121 0.78704   0
   0 -18   7-0.59446 0.82053   0
   0 -19   7 28.2551 2.54766   0
   0 -19  -7 22.1292 2.55591   0
   0 -19   7 26.4907 2.44872   0
   0 -19  -7 25.3447 2.51468   0
   0  19  -7 27.6121 2.30032   0
   0 -20   7 0.47883 0.86027   0
   0 -20  -7-0.48695 0.77911   0
   0  20  -7 -1.1849 0.58434   0
   0 -20   7-0.90085 0.82781   0
   0 -20  -7  0.3084 0.97389   0
   0 -21  -7 0.26352 0.83049   0
   0  21  -7 0.65481 0.67078   0
   0 -21   7-1.18984 0.84646   0
   0 -21  -7-0.63086 0.97423   0
   0 -21   7 1.58912 0.93431   0
   0 -22   7-1.22531   0.864   0
   0 -22   7-1.09178 0.85615   0
   0  22  -7 0.95825  0.6912   0
   0 -22  -7 0.99753 0.87185   0
   0 -22  -7 0.40844 1.07607   0
   0 -23   7 23.2083 2.25518   0
   0  23  -7 22.2738 2.07755   0
   0 -23  -7 18.5898 2.48688   0
   0 -23  -7 20.2503 2.31697   0
   0 -23   7 23.2778 2.38648   0
   0 -24  -7-0.89585 0.88825   0
   0 -24   7-0.10629  0.9414   0
   0 -24   7 1.07046 0.97936   0
   0  24  -7-0.77438 0.63772   0
   0 -24  -7-2.09537 1.18434   0
   0 -25   7 6.57294 1.24595   0
   0 -25  -7 6.09545 1.26087   0
   0  25  -7 6.87137 1.05197   0
   0 -25   7 7.19219 1.33548   0
   0 -25  -7 2.20093 1.46231   0
   0 -26  -7 0.42502 0.98926   0
   0 -26   7  0.1319 0.95262   0
   0  26  -7-0.25648 0.68882   0
   0 -26  -7 -0.3151 1.18711   0
   0 -26   7-0.58623 0.98926   0
   0 -27   7 42.1433 3.76253   0
   0  27  -7 46.1504 3.60426   0
   0 -27  -7 38.4743 3.97836   0
   0 -27   7 43.0857 3.89203   0
   0 -27  -7 43.3807   3.928   0
   0 -28  -7 1.15802 1.04504   0
   0 -28   7-0.30363 1.04504   0
   0 -28  -7-1.10153 1.36279   0
   0 -28   7-0.00706 1.07328   0
   0 -29  -7 20.6695 2.49447   0
   0 -29   7 19.6162 2.14109   0
   0 -29  -7 13.3593 2.00251   0
   0 -29   7 16.9485  2.1203   0
   0 -30  -7 0.76823 1.25772   0
   0 -30   7 0.27194 1.10815   0
   0 -30   7-1.06736 1.05377   0
   0 -30  -7 1.04697 1.10815   0
   0 -31   7 3.66828 1.26722   0
   0 -31  -7  2.4344 1.54735   0
   0 -31  -7 3.28144 1.26055   0
   0   0   8 22.9181 1.95972   0
   0   0  -8 21.5956 1.88249   0
   0   0  -8 17.8789 1.87284   0
   0   0  -8 20.2537 1.94042   0
   0   1   8 0.87806 0.74297   0
   0   1  -8 1.13858 0.76227   0
   0   1  -8 0.17368 0.64648   0
   0  -1  -8-0.81052  0.5307   0
   0  -1  -8-0.44385 0.64648   0
   0  -1  -8-0.17368 0.61754   0
   0  -2  -8 55.5824 4.01765   0
   0  -2  -8 50.9095 4.00802   0
   0  -2  -8 47.4411 4.03692   0
   0  -2  -8  49.869 4.07546   0
   0   2   8 48.9152 4.00802   0
   0   2  -8  48.655 4.02729   0
   0   2  -8 54.3491 4.06583   0
   0  -3  -8-0.23066 0.56704   0
   0   3  -8   0.173 0.59587   0
   0   3   8 0.72081 0.59587   0
   0  -3  -8 1.07641 0.64392   0
   0  -3  -8 0.19222 0.59587   0
   0  -3  -8 1.04758  0.6247   0
   0   4  -8 38.4734 2.91161   0
   0  -4  -8 34.8914 2.94992   0
   0  -4  -8 36.2897 2.86372   0
   0   4   8 33.1099 2.86372   0
   0  -4  -8 38.9236 2.95949   0
   0  -4  -8 34.5657 2.95949   0
   0  -5  -8 0.79143 0.60072   0
   0   5   8 0.06675 0.53398   0
   0   5  -8 0.39095 0.50537   0
   0  -5  -8 0.25745 0.69608   0
   0  -5  -8-0.27652 0.51491   0
   0  -5  -8 0.49584 0.63887   0
   0  -6  -8 195.002 15.0323   0
   0  -6  -8 193.077 15.0512   0
   0  -6  -8 203.604 15.0512   0
   0  -6  -8 193.067 15.0323   0
   0   6  -8 206.355 14.9943   0
   0   7  -8 0.51833 0.51833   0
   0  -7  -8 0.72566 0.70682   0
   0  -7  -8 0.16964 0.67854   0
   0  -7  -8-0.90472  0.5466   0
   0  -7   8 0.02827 0.63142   0
   0  -8   8 87.5728 6.51183   0
   0  -8  -8 83.6526 6.52118   0
   0  -8  -8 79.3675 6.50247   0
   0   8  -8  79.826 6.43698   0
   0  -8  -8 89.6499 6.56796   0
   0  -9  -8-0.12992 0.64032   0
   0  -9   8-0.95584 0.64032   0
   0  -9  -8-0.10208 0.75168   0
   0   9  -8 0.40832 0.50112   0
   0  -9   8 0.17632 0.63104   0
   0 -10  -8 1.80252 0.89206   0
   0 -10   8-0.17473 0.64376   0
   0  10  -8 0.29429  0.5334   0
   0 -10   8 1.25992 0.70813   0
   0 -10  -8 1.42546 0.70813   0
   0  11  -8-0.04553 0.54636   0
   0 -11  -8 0.20033 0.65563   0
   0 -11  -8-0.17301 0.73759   0
   0 -11   8 0.02732 0.71027   0
   0 -11   8-0.11838 0.64653   0
   0 -12   8 4.08109 0.88288   0
   0 -12   8 3.54956 0.88288   0
   0  12  -8 4.90091 0.77478   0
   0 -12  -8 5.12613 1.09009   0
   0 -12  -8 3.90091 0.90991   0
   0 -13  -8 1.38044 0.76592   0
   0 -13  -8-1.01529 0.84608   0
   0  13  -8-0.04453 0.56108   0
   0 -13   8 0.18703 0.70358   0
   0 -13   8-0.39187 0.65905   0
   0 -14   8 0.57185  0.7742   0
   0 -14   8 0.80939  0.7742   0
   0 -14  -8 0.43109 0.81819   0
   0  14  -8 0.94136 0.61584   0
   0 -14  -8 1.07332  0.7654   0
   0 -15   8 0.19106 0.75556   0
   0 -15  -8 0.09553 0.74687   0
   0 -15  -8-0.97267 0.88582   0
   0  15  -8-0.17369  0.5645   0
   0 -15   8 0.03474 0.79898   0
   0  16  -8  84.207 6.44253   0
   0 -16   8 85.1922 6.52821   0
   0 -16   8 81.1057 6.57104   0
   0 -16  -8 82.5621 6.57961   0
   0 -16  -8 80.7459 6.67385   0
   0 -17   8-1.73993 0.74327   0
   0  17  -8-0.13514 0.59124   0
   0 -17   8-2.16224 0.76861   0
   0 -17  -8 0.17737 0.76016   0
   0 -17  -8-2.11156 0.98821   0
   0 -18  -8  54.578 4.26937   0
   0 -18   8 47.7703  4.1695   0
   0  18  -8 49.3516 4.06131   0
   0 -18   8 52.7471 4.26105   0
   0 -18  -8 50.6166 4.32763   0
   0 -19  -8-0.63114 0.79508   0
   0 -19   8 0.32787 0.89344   0
   0 -19  -8-1.36884 0.90163   0
   0 -19   8 1.00819 0.86065   0
   0  19  -8-0.33606 0.60655   0
   0  20  -8 9.36059 1.08938   0
   0 -20   8 8.29542 1.25077   0
   0 -20   8 9.15078 1.33146   0
   0 -20  -8 5.87458 1.45251   0
   0 -20  -8 6.00369 1.21849   0
   0  21  -8  -0.135 0.62735   0
   0 -21   8-0.86558 0.80205   0
   0 -21  -8-0.39705 1.07999   0
   0 -21   8 1.58028 0.95293   0
   0 -21  -8 0.62735 0.86558   0
   0 -22   8 4.42938  1.2421   0
   0  22  -8 6.54643 0.96087   0
   0 -22  -8 4.35908 1.45303   0
   0 -22   8 5.58555 1.17179   0
   0 -22  -8 6.49174 1.21867   0
   0 -23  -8-1.16773 0.85275   0
   0 -23  -8-1.10627 1.06786   0
   0  23  -8-0.03073 0.68374   0
   0 -23   8 0.18438 0.96031   0
   0 -23   8 0.92189 0.92189   0
   0 -24  -8-1.51812 1.06495   0
   0  24  -8-0.69486  0.6571   0
   0 -24   8-0.41541 0.89879   0
   0 -24  -8-0.11329 0.89123   0
   0 -24   8-1.12537 0.93655   0
   0 -25  -8  0.3489    1.21   0
   0 -25   8-0.64583 0.97246   0
   0  25  -8 0.69779 0.74976   0
   0 -25  -8-1.08381  0.8908   0
   0 -25   8 0.17816 0.96503   0
   0  26  -8  9.3544 1.24677   0
   0 -26  -8 9.60959 1.53841   0
   0 -26   8  8.0566 1.51654   0
   0 -26  -8 8.72737 1.83005   0
   0 -26   8 12.3583 1.56028   0
   0 -27  -8-0.33646 0.98076   0
   0 -27   8-1.36017 0.95928   0
   0  27  -8-0.40805 0.87337   0
   0 -27   8-1.66084 0.96644   0
   0 -27  -8-0.84474 1.35301   0
   0 -28  -8 21.7774 2.93036   0
   0 -28   8 27.2727 2.65629   0
   0 -28  -8 26.8019 2.81792   0
   0 -28   8 25.8462 2.74062   0
   0 -29  -8-0.48967  1.0414   0
   0 -29   8 0.28966  1.0552   0
   0 -29  -8-0.91726 1.21382   0
   0 -29   8-1.37934 1.01382   0
   0 -30   8 14.7668 1.82724   0
   0 -30   8 16.1271 2.30097   0
   0 -30  -8  9.6776 2.01673   0
   0 -30  -8 8.53389 1.63098   0
   0 -31  -8-0.20584 1.50066   0
   0 -31  -8-0.28552 1.06905   0
   0 -31   8 0.04648 1.14209   0
   0   0  -9-0.14364 0.59373   0
   0   0  -9 0.54585 0.73737   0
   0   0   9 0.14364 0.79483   0
   0   0  -9  0.1628 0.66076   0
   0   1  -9 3.20646 0.89972   0
   0   1   9 5.16863 0.94758   0
   0  -1  -9 4.66134 0.94758   0
   0  -1  -9 4.25933 0.92844   0
   0  -1  -9 3.90518 0.74658   0
   0   1  -9 5.19734 0.89972   0
   0   2  -9 -1.0322 0.67858   0
   0   2  -9 0.21982 0.62123   0
   0   2   9-0.08602 0.68813   0
   0  -2  -9 0.08602 0.60212   0
   0  -2  -9 0.17203 0.66902   0
   0  -2  -9 0.24849 0.72636   0
   0  -2  -9 0.02867 0.80282   0
   0  -3  -9 48.5468 3.67056   0
   0  -3  -9 44.6951 3.74684   0
   0   3  -9 46.6305  3.7373   0
   0  -3  -9 43.9991 3.72777   0
   0   3   9 46.5542 3.68963   0
   0  -3  -9 46.6114  3.7087   0
   0  -4  -9-1.42519 0.60808   0
   0  -4  -9 0.19002 0.57008   0
   0  -4  -9 0.80761 0.61758   0
   0   4   9 0.70309 0.60808   0
   0   4  -9 0.19953 0.58908   0
   0  -4  -9 0.68409  0.7601   0
   0  -5  -9 200.865 15.8827   0
   0  -5  -9 215.253 15.8921   0
   0   5   9 197.866  15.807   0
   0   5  -9 217.013 15.8637   0
   0  -5  -9 218.328 15.9205   0
   0   6   9 0.18818 0.55514   0
   0  -6  -9 0.11291 0.65864   0
   0  -6  -9-0.30109 0.61159   0
   0   6  -9 0.13173 0.56455   0
   0  -6  -9 0.90328 0.70569   0
   0  -7  -9 392.018 29.8833   0
   0  -7  -9 397.123 29.8927   0
   0   7  -9  398.32 29.8366   0
   0  -7  -9 398.432 29.9114   0
   0  -8  -9 0.12068 0.62197   0
   0  -8  -9-0.62197 0.70552   0
   0  -8   9-1.29036 0.66839   0
   0   8  -9 -0.1671 0.54771   0
   0  -8  -9 0.26921 0.66839   0
   0  -9   9 0.90241 0.69983   0
   0   9  -9 1.74037 0.60775   0
   0  -9  -9 1.06816 0.83796   0
   0  -9  -9 2.05345 0.79192   0
   0  -9  -9  2.6612 0.72746   0
   0 -10   9 0.14601 0.68441   0
   0  10  -9-0.30114 0.55665   0
   0 -10   9-0.06388 0.67529   0
   0 -10  -9-0.35589 0.61141   0
   0 -10  -9-0.41065 0.77567   0
   0 -11   9 2.67497 0.78622   0
   0 -11  -9 1.52727 0.93082   0
   0 -11   9 2.38579 0.79526   0
   0 -11  -9 2.55749 0.81334   0
   0  11  -9 2.62075 0.64163   0
   0 -12  -9 0.25037 0.76004   0
   0 -12   9-0.23248 0.74216   0
   0 -12   9 0.36661 0.70639   0
   0 -12  -9-0.36661 0.66168   0
   0  12  -9 0.45602 0.56332   0
   0 -13  -9 29.7919 2.41341   0
   0 -13   9 26.4149 2.37805   0
   0 -13   9 22.3395 2.27196   0
   0  13  -9 24.9032 2.21008   0
   0 -13  -9 26.2646 2.49297   0
   0 -14   9 0.97818 0.68996   0
   0  14  -9-0.19214 0.55896   0
   0 -14  -9-0.17467 0.83844   0
   0 -14   9 1.72054  0.7773   0
   0 -14  -9  0.7773 0.71617   0
   0  15  -9 45.0176 3.53519   0
   0 -15  -9 45.9402 3.72488   0
   0 -15  -9 41.5773 3.75075   0
   0 -15   9 44.5865 3.70764   0
   0 -15   9  42.086 3.62141   0
   0 -16  -9-0.42535 0.74011   0
   0  16  -9 1.20799 0.62952   0
   0 -16  -9-1.47171 0.93577   0
   0 -16   9 0.17865 0.74011   0
   0 -16   9-0.19566 0.79115   0
   0 -17  -9 112.626 8.52223   0
   0 -17  -9 105.437 8.56417   0
   0 -17   9 106.251 8.50545   0
   0 -17   9 107.123 8.42996   0
   0  17  -9 111.024 8.35447   0
   0 -18   9 0.79356 0.88449   0
   0  18  -9  0.8101 0.60344   0
   0 -18  -9-1.32261 1.00022   0
   0 -18  -9  0.0992  0.8349   0
   0 -18   9 0.48771 0.85969   0
   0 -19  -9 9.59233 1.40872   0
   0 -19   9 8.29761 1.35986   0
   0 -19  -9 10.6672 1.70187   0
   0  19  -9  9.5109 1.14001   0
   0 -19   9 9.48647 1.34358   0
   0 -20  -9-1.37105 0.76971   0
   0 -20   9 0.17639 0.88196   0
   0  20  -9 0.06414 0.61737   0
   0 -20   9-0.47305 0.88998   0
   0 -20  -9 -0.0882 1.09844   0
   0 -21  -9 3.54329 1.29421   0
   0 -21  -9 3.95365 1.05746   0
   0  21  -9 3.21185 0.79704   0
   0 -21   9 2.83305  1.0259   0
   0 -21   9  1.7677 1.01011   0
   0 -22   9-1.35101 0.89291   0
   0 -22  -9 1.07925 1.21125   0
   0  22  -9  0.1087 0.62892   0
   0 -22   9-0.60562 0.89291   0
   0 -22  -9-0.35716 0.86185   0
   0 -23  -9 2.61181   1.283   0
   0 -23   9 1.90922 0.98516   0
   0 -23   9 1.06153 0.98516   0
   0 -23  -9 0.71023 0.91643   0
   0  23  -9 0.99279 0.71023   0
   0 -24   9-0.22528 0.99121   0
   0  24  -9-0.35293 0.64579   0
   0 -24  -9 0.11264  0.9011   0
   0 -24  -9 1.05128 1.27656   0
   0 -24   9 1.58443 0.96117   0
   0 -25  -9 6.36211 1.63112   0
   0 -25   9 4.65718 1.18828   0
   0 -25  -9 4.08149 1.17352   0
   0  25  -9 5.35096 0.94472   0
   0 -25   9 4.79003 1.23995   0
   0 -26  -9-0.37699 0.96422   0
   0  26  -9-0.85548 0.69598   0
   0 -26   9-1.20347 0.97147   0
   0 -26   9 0.40599 0.97147   0
   0 -26  -9-1.72545 1.36296   0
   0 -27   9 23.8921 2.32799   0
   0 -27  -9 20.6529 2.63412   0
   0 -27  -9 23.3368 2.43478   0
   0 -27   9 16.7515 2.22832   0
   0 -28   9 0.02796 1.08335   0
   0 -28  -9 1.33496 1.06937   0
   0 -28  -9 -0.5871  1.2441   0
   0 -28   9 1.06937 1.06937   0
   0 -29  -9  21.185 2.87452   0
   0 -29   9 27.2016 2.68929   0
   0 -29   9 28.5737 2.84022   0
   0 -29  -9 30.3163 2.92941   0
   0 -30   9 1.03014 1.15133   0
   0 -30  -9 0.33665 1.07727   0
   0 -30  -9-1.52164 1.45431   0
   0 -31  -9 20.4422 2.63621   0
   0 -31  -9 21.5455 2.33889   0
   0 -31   9 16.2863 2.22657   0
   0   0  10 16.6947 1.77482   0
   0   0 -10 16.1252   1.585   0
   0   0 -10 15.7456 1.69889   0
   0   0 -10 14.4738 1.60398   0
   0   1 -10-0.72096 0.65456   0
   0  -1 -10-0.47432 0.73045   0
   0  -1  10 0.21819  0.9012   0
   0  -1 -10-0.37945 0.65456   0
   0   1 -10 -0.5597  0.6925   0
   0  -1 -10 0.42689 0.58815   0
   0   1  10 1.37552  0.8348   0
   0   2 -10 13.3657 1.38298   0
   0  -2 -10  11.348 1.34509   0
   0  -2 -10 10.9502 1.21248   0
   0   2 -10  11.528 1.28826   0
   0   2  10 9.89873 1.27878   0
   0  -2 -10 10.4292 1.31667   0
   0  -3 -10-0.15119 0.61421   0
   0   3  10-0.62366 0.68036   0
   0  -3 -10-1.31347  0.7276   0
   0  -3 -10 0.10394 0.69926   0
   0   3 -10-0.71815 0.69926   0
   0   4 -10 43.2066 3.41849   0
   0  -4 -10 38.1307 3.43732   0
   0  -4 -10 40.1272 3.44674   0
   0   4  10  43.282  3.3714   0
   0  -4 -10 44.0165 3.43732   0
   0   5  10-1.06891 0.57196   0
   0  -5 -10 -0.7126 0.64697   0
   0  -5 -10 0.22503 0.63759   0
   0   5 -10-0.06563 0.60009   0
   0  -5 -10 -0.1594 0.69385   0
   0  -6 -10 47.1377 3.77736   0
   0   6  10 41.4204 3.65611   0
   0  -6 -10 51.5959 3.77736   0
   0  -6 -10 42.7261 3.74938   0
   0   6 -10 48.8632 3.68409   0
   0  -7 -10-0.00927 0.79713   0
   0   7 -10 0.37076  0.5654   0
   0  -7 -10 0.71371 0.74151   0
   0  -7 -10-0.61175 0.63029   0
   0  -8 -10-0.13805 0.62581   0
   0  -8  10 0.20247 0.69943   0
   0  -8 -10 0.11044 0.72704   0
   0  -8 -10 0.42334 0.78226   0
   0   8 -10 0.11044 0.56139   0
   0  -9 -10-0.02739  0.8034   0
   0   9 -10-0.70297 0.54777   0
   0  -9 -10 0.56603 0.70297   0
   0  -9 -10-0.87643 0.64819   0
   0  -9  10 0.10955 0.72123   0
   0 -10 -10-0.23527  0.7782   0
   0 -10 -10 -0.0181 0.66961   0
   0  10 -10 0.56102 0.56102   0
   0 -10  10-0.85964 0.67866   0
   0 -11 -10 -0.2778 0.85132   0
   0 -11  10-0.19715 0.69898   0
   0 -11  10-1.48758 0.69002   0
   0 -11 -10 0.46599 0.70794   0
   0  11 -10 0.51976 0.58249   0
   0 -12 -10 6.84577 1.08184   0
   0 -12  10 6.80143 1.09958   0
   0 -12  10 7.05859 1.11731   0
   0 -12 -10 7.48423 1.19712   0
   0  12 -10 9.69226  0.9843   0
   0 -13 -10 0.78913 0.74529   0
   0 -13  10 0.55239 0.72775   0
   0 -13  10 0.20167 0.71898   0
   0 -13 -10-0.81543 0.87681   0
   0  13 -10-0.28935 0.54362   0
   0 -14 -10 32.1587 2.97156   0
   0 -14  10 30.5819 2.80695   0
   0 -14 -10   32.15 2.90225   0
   0 -14  10 33.3629 2.85893   0
   0  14 -10 32.4446 2.68566   0
   0 -15  10 0.02566  0.7271   0
   0  15 -10    0.00 0.54746   0
   0 -15 -10  0.3165 0.74421   0
   0 -15 -10 -0.9324 0.82975   0
   0 -15  10-1.36866 0.70999   0
   0 -16 -10  3.2666 0.91161   0
   0 -16  10 2.13553 0.86096   0
   0 -16 -10 2.15241 1.10575   0
   0  16 -10 2.44784 0.70059   0
   0 -16  10 2.07644 0.91161   0
   0  17 -10 1.47336 0.63263   0
   0 -17  10 0.09156 0.84906   0
   0 -17 -10-1.66481 0.97392   0
   0 -17 -10-0.38291 0.77414   0
   0 -17  10 0.99889 0.79911   0
   0  18 -10 3.35583 0.78768   0
   0 -18  10  4.7999 1.01742   0
   0 -18 -10 2.25637 1.23074   0
   0 -18 -10 4.21735 1.04203   0
   0 -18  10 2.91276 0.96819   0
   0 -19 -10 0.46886 0.88923   0
   0  19 -10 0.28293 0.59821   0
   0 -19 -10 -1.7542 0.92964   0
   0 -19  10-0.17785 0.80839   0
   0 -19  10 0.24252 0.84881   0
   0  20 -10  3.8452 0.76426   0
   0 -20  10 2.75453 0.96329   0
   0 -20 -10 0.41398 0.92348   0
   0 -20  10 3.03317 1.02698   0
   0 -20 -10 0.26271 1.15436   0
   0 -21  10-0.39185 0.88558   0
   0  21 -10-0.20376 0.62696   0
   0 -21  10-0.03135 0.93261   0
   0 -21 -10-1.31662 0.82289   0
   0 -21 -10-2.14735  1.1207   0
   0 -22  10-0.45502 0.91003   0
   0 -22  10 0.81749 0.91775   0
   0 -22 -10 0.10797 0.92546   0
   0  22 -10 0.83291 0.67867   0
   0 -22 -10 1.15682 1.31107   0
   0 -23 -10-0.16691 0.89524   0
   0  23 -10-0.70557 0.64487   0
   0 -23 -10 0.67522 1.31251   0
   0 -23  10 0.94834 0.94076   0
   0 -23  10-0.27312 0.90282   0
   0 -24 -10 2.88743 1.43999   0
   0 -24 -10 4.62586 1.16393   0
   0 -24  10 4.40203 1.12662   0
   0 -24  10 3.30525 1.14154   0
   0  24 -10 1.94734 0.78341   0
   0 -25 -10 0.09533 1.40066   0
   0 -25 -10  -0.044 0.97533   0
   0 -25  10-0.05867 0.95333   0
   0 -25  10  -0.638 0.97533   0
   0  25 -10-0.01467   0.682   0
   0 -26 -10 2.73764  1.4985   0
   0 -26 -10 2.42786 1.08065   0
   0 -26  10 1.96678 1.10947   0
   0 -26  10 1.28957 1.05904   0
   0  26 -10 1.47689 0.80688   0
   0 -27  10 -0.0566 0.99058   0
   0 -27 -10-0.33255 1.36559   0
   0 -27  10-0.42454 1.06134   0
   0 -27 -10-0.02123 1.04719   0
   0 -28  10 10.0878 1.49372   0
   0 -28  10  6.8711 1.47982   0
   0 -28 -10 8.50376 1.54235   0
   0 -28 -10 7.23237 1.69519   0
   0 -29  10 0.59338 1.07081   0
   0 -29 -10-0.99579 1.40501   0
   0 -29  10 1.30271 1.15948   0
   0 -29 -10-0.40923 1.03671   0
   0 -30 -10 2.64441 1.68037   0
   0 -30 -10 3.09965 1.19835   0
   0 -30  10 3.11304 1.21844   0
   0   0 -11 0.25376 0.72368   0
   0   0 -11 0.43233  0.6203   0
   0   0  11-0.06579 0.89286   0
   0   0 -11 -1.2124 0.73308   0
   0  -1  11 54.1654    4.34   0
   0   1 -11 55.6966 4.22727   0
   0   1 -11 52.1363 4.29303   0
   0  -1 -11 47.3924  4.1803   0
   0   1 -11 52.0142 4.28363   0
   0  -1 -11 49.5906 4.30242   0
   0   1  11 59.3227 4.29303   0
   0  -1 -11 52.4275 4.29303   0
   0  -2 -11-0.25327 0.75043   0
   0   2  11-0.24389 0.75043   0
   0   2 -11  0.5253 0.70352   0
   0   2 -11-1.04121 0.75043   0
   0  -2 -11  1.1913 0.82547   0
   0  -2 -11  0.7129  0.6191   0
   0   3  11 24.0586 2.09613   0
   0  -3 -11  21.897 2.15227   0
   0   3 -11 22.1871 2.13356   0
   0  -3 -11 21.6631 2.07741   0
   0  -3 -11 21.7754 2.03062   0
   0  -4 -11  0.2145 0.68081   0
   0   4  11 -1.1378 0.66216   0
   0  -4 -11-0.58755 0.80206   0
   0   4 -11-0.32642 0.67149   0
   0  -4 -11 0.94195 0.68081   0
   0  -5 -11  106.53 7.88388   0
   0  -5 -11 103.772 7.92102   0
   0  -5 -11 99.1753 7.87459   0
   0   5 -11 99.8717 7.85602   0
   0   5  11 99.6303 7.79102   0
   0  -6 -11 -0.5912 0.68357   0
   0  -6 -11 1.61656 0.78519   0
   0  -6 -11-0.46187 0.64662   0
   0   6 -11-0.95146 0.60044   0
   0   6  11 -0.2217 0.62815   0
   0  -7 -11 14.7259 1.61581   0
   0  -7 -11 13.5507 1.56072   0
   0   7  11 13.0825 1.43219   0
   0  -7 -11 13.6701 1.47809   0
   0   7 -11 13.9822 1.45973   0
   0   8 -11 0.35553 0.57432   0
   0  -8 -11-0.42846 0.80222   0
   0  -8 -11 0.44669 0.64724   0
   0  -8 -11 0.16409 0.77487   0
   0   9 -11 43.5922 3.34629   0
   0  -9 -11 42.6245 3.48195   0
   0  -9 -11 38.8622 3.42769   0
   0  -9 -11 38.0121 3.41864   0
   0  -9  11 41.6568 3.42769   0
   0 -10 -11-0.01793 0.76202   0
   0  10 -11 0.40342 0.57375   0
   0 -10 -11 0.04482 0.69926   0
   0 -10 -11 0.34067 0.77098   0
   0 -10  11 0.39446 0.77995   0
   0 -11  11 1.43842   0.808   0
   0  11 -11 1.34075  0.6393   0
   0 -11 -11 1.73144 0.78137   0
   0 -11 -11 1.16317 0.87016   0
   0 -11  11 1.35851 0.77249   0
   0 -12 -11  0.5536  0.6942   0
   0  12 -11-0.93145 0.51845   0
   0 -12 -11-0.65026 0.86994   0
   0 -12  11 1.29173 0.76449   0
   0 -12  11-0.50087 0.72056   0
   0  13 -11 0.73863 0.61698   0
   0 -13  11-0.65173 0.73863   0
   0 -13 -11-0.69518 0.71256   0
   0 -13 -11 0.75601 0.92981   0
   0 -13  11 0.36497 0.78208   0
   0 -14 -11-0.42077 0.91025   0
   0  14 -11-1.33961 0.53241   0
   0 -14  11-1.76897 0.71274   0
   0 -14  11 0.03435 0.74709   0
   0 -14 -11 1.15069 0.78144   0
   0 -15 -11 26.7549 2.56949   0
   0  15 -11 25.0589 2.17092   0
   0 -15  11 25.4405   2.349   0
   0 -15 -11 24.6518 2.42532   0
   0 -15  11 22.5657 2.38292   0
   0 -16  11-1.18842 0.82017   0
   0 -16 -11 0.29292  1.0043   0
   0 -16 -11 0.83691 0.79507   0
   0 -16  11-0.39335 0.76996   0
   0  16 -11-0.30966  0.5691   0
   0 -17  11 5.20888 1.05663   0
   0  17 -11 5.10156 0.81724   0
   0 -17 -11 4.21003 1.02361   0
   0 -17 -11 6.43886 1.32079   0
   0 -17  11 3.36802 1.04012   0
   0 -18 -11 0.41506 0.83013   0
   0 -18 -11-2.22995 1.00917   0
   0 -18  11-0.18719 0.83827   0
   0 -18  11-0.38251 0.79757   0
   0  18 -11 0.07325 0.59411   0
   0 -19  11 0.78595 0.93833   0
   0  19 -11 1.52378 0.68971   0
   0 -19 -11 1.45962 0.87417   0
   0 -19 -11 1.45962   1.211   0
   0 -19  11 1.17892 0.92229   0
   0  20 -11 0.09479 0.63196   0
   0 -20 -11-0.12639 0.82945   0
   0 -20  11-0.84525 0.86895   0
   0 -20  11   0.079 0.86895   0
   0 -20 -11-1.12174 0.96374   0
   0 -21  11 5.30455 1.10447   0
   0 -21  11 6.05901 1.22891   0
   0 -21 -11 3.35229 1.08113   0
   0 -21 -11 2.24782 1.21336   0
   0  21 -11 4.42564 0.85557   0
   0  22 -11-0.41339 0.62009   0
   0 -22 -11 0.21435 1.21721   0
   0 -22  11 1.24783 1.01052   0
   0 -22  11-0.58181 0.91099   0
   0 -22 -11-0.48229 0.93396   0
   0  23 -11 0.32389 0.67791   0
   0 -23  11-0.73063 0.94154   0
   0 -23 -11 1.58178 1.33322   0
   0 -23  11 0.56492 0.90387   0
   0 -23 -11-0.71557 0.88128   0
   0 -24  11-0.70382  0.9409   0
   0  24 -11-0.36302 0.65196   0
   0 -24 -11 -1.2002 1.21502   0
   0 -24 -11-0.96312 0.88904   0
   0 -24  11-0.14076 0.97053   0
   0 -25 -11 2.25007 1.40538   0
   0  25 -11-1.02673 0.69177   0
   0 -25  11-0.41506  0.9612   0
   0 -25 -11 1.90783  1.0777   0
   0 -25  11 0.37137  1.0413   0
   0 -26 -11-1.38088 1.32364   0
   0 -26  11-0.49368 0.95874   0
   0 -26 -11 1.21632 1.05891   0
   0 -26  11-0.38636 0.98021   0
   0 -27 -11 0.13353 1.27208   0
   0 -27  11-0.49899 1.00502   0
   0 -27 -11 -1.1526 0.99799   0
   0 -27  11 -0.5763 1.06124   0
   0 -28  11  1.0491 1.13193   0
   0 -28 -11 0.62118 1.31828   0
   0 -28 -11 0.04141  1.0284   0
   0 -28  11-1.66338 0.97318   0
   0 -29 -11 7.69178  1.4977   0
   0 -29  11 7.04798 1.42993   0
   0 -29  11 9.29791 1.79588   0
   0 -29 -11 9.29791 1.82976   0
   0 -30  11-0.70523 1.09111   0
   0 -30 -11-2.18887 0.99131   0
   0 -30 -11-1.27074  1.5036   0
   0   0 -12 0.89272 0.80903   0
   0   0 -12-0.22318 0.70674   0
   0   0  12 1.08801 0.94852   0
   0   0 -12 0.30687 0.63235   0
   0   1 -12-0.27884 0.72499   0
   0   1  12 0.91089  0.8923   0
   0  -1  12-0.45544 0.92948   0
   0   1 -12-1.26409 0.67852   0
   0  -1 -12 0.39038 0.81794   0
   0  -1 -12-1.16184 0.57627   0
   0   1 -12-1.43139 0.77146   0
   0  -1 -12 0.60416 0.80864   0
   0   2  12 1.64281 0.81677   0
   0   2 -12 0.61257 0.81677   0
   0   2 -12 0.13922 0.74251   0
   0  -2 -12-0.91886 0.63114   0
   0  -2 -12 0.01856 0.83533   0
   0  -2 -12 0.93742 0.80748   0
   0   3  12-0.70371  0.7963   0
   0   3 -12-0.33333 0.80556   0
   0  -3 -12 0.60185 0.69445   0
   0  -3 -12-1.58334 0.67593   0
   0  -3 -12-0.07407 0.78704   0
   0   4  12-1.05205 0.71059   0
   0  -4 -12 0.17534 0.74751   0
   0  -4 -12 0.40605 0.75674   0
   0  -4 -12 2.21484 0.72905   0
   0   4 -12 0.75674 0.83056   0
   0  -5 -12-0.18378 0.72595   0
   0  -5 -12-0.30324 0.67081   0
   0   5  12-0.11027 0.69838   0
   0   5 -12 0.65243 0.68919   0
   0  -5 -12 0.41351 0.68919   0
   0  -6 -12 3.40069 0.99644   0
   0  -6 -12 2.27627 0.80446   0
   0   6  12 3.83949 0.79532   0
   0  -6 -12 3.68408  0.8776   0
   0   6 -12 3.15386 0.79532   0
   0   7  12 1.29022 0.66328   0
   0  -7 -12 0.44522 0.87226   0
   0   7 -12-1.01764 0.60877   0
   0  -7 -12 0.14538 0.67237   0
   0  -7 -12 0.03634  0.7178   0
   0  -8 -12 2.72491 0.93838   0
   0   8 -12 1.43464 0.67671   0
   0  -8 -12 2.51738 0.79401   0
   0  -8 -12 3.49185 0.90229   0
   0  -9  12-1.13695 0.71619   0
   0  -9 -12-0.80571 0.71619   0
   0  -9 -12-0.46552 0.68933   0
   0  -9 -12-0.80571 0.71619   0
   0   9 -12 0.51924 0.60876   0
   0 -10 -12 0.93187 0.86974   0
   0 -10 -12 0.37275 0.84312   0
   0  10 -12 1.14487 0.63899   0
   0 -10 -12 2.28086 0.78987   0
   0 -10  12 0.94962 0.78987   0
   0 -11 -12 0.20219 0.73845   0
   0 -11 -12-1.73184 0.77361   0
   0 -11  12-0.31648 0.72087   0
   0  11 -12 0.17582 0.57142   0
   0 -12  12 0.95713 0.80921   0
   0 -12 -12 1.26167  0.7657   0
   0 -12  12 -0.0174  0.7483   0
   0 -12 -12 1.40959 0.88752   0
   0  12 -12 1.00064 0.64389   0
   0 -13  12-1.41136  0.7315   0
   0 -13  12 0.68847 0.76592   0
   0 -13 -12-0.11188 0.72289   0
   0 -13 -12 0.71428 0.92083   0
   0  13 -12 -0.1549 0.57659   0
   0 -14 -12  3.8445 1.06319   0
   0 -14 -12  1.3864 0.85906   0
   0  14 -12 1.28434 0.62941   0
   0 -14  12-0.11908 0.79952   0
   0 -14  12-0.06804 0.82504   0
   0  15 -12-0.07561 0.58806   0
   0 -15  12 0.07561 0.80648   0
   0 -15  12-0.41164 0.77288   0
   0 -15 -12-0.41164 0.94929   0
   0 -15 -12   0.042 0.74767   0
   0 -16 -12-0.13268 0.87898   0
   0  16 -12 0.36486 0.58875   0
   0 -16 -12-0.68826  0.7546   0
   0 -16  12-1.14434 0.80435   0
   0 -16  12 0.27365 0.85411   0
   0 -17  12 0.02454 0.85084   0
   0  17 -12-0.31906  0.5645   0
   0 -17 -12 1.40715 0.88356   0
   0 -17  12-0.37633 0.83447   0
   0 -17 -12-1.12081 1.07991   0
   0 -18 -12-0.68572 0.82286   0
   0 -18 -12-0.98421 0.95194   0
   0 -18  12 2.47666 0.94387   0
   0 -18  12 0.95194  0.8632   0
   0  18 -12 0.27429 0.61311   0
   0 -19  12 1.07342  0.9303   0
   0 -19 -12 1.15294 1.16884   0
   0 -19 -12-0.69971 0.81898   0
   0 -19  12 0.69971 0.90645   0
   0  19 -12  0.0159  0.6043   0
   0 -20 -12 0.00783 0.86952   0
   0 -20  12  -0.141 0.83819   0
   0  20 -12-0.08617 0.62668   0
   0 -20 -12-0.90086 1.15937   0
   0 -20  12-0.65802 0.85386   0
   0 -21  12-0.16972 0.94117   0
   0 -21  12 0.01543 0.91802   0
   0  21 -12 0.31629 0.62487   0
   0 -21 -12 -0.9566 1.01831   0
   0 -21 -12-0.39344  0.9026   0
   0 -22  12-0.23543 0.94171   0
   0  22 -12 0.79742 0.62275   0
   0 -22 -12 0.59237 1.15436   0
   0 -22 -12 -0.1443 0.91134   0
   0 -22  12 0.83539 0.94931   0
   0 -23 -12 1.24811 1.29296   0
   0  23 -12 0.62032 0.70253   0
   0 -23  12-1.39011  0.9118   0
   0 -23  12-0.20179 0.97906   0
   0 -23 -12-1.32285 0.89685   0
   0 -24  12 0.19848 0.97033   0
   0 -24  12 0.38225 0.97768   0
   0 -24 -12-0.43371 1.29377   0
   0 -24 -12 -0.3749 0.91152   0
   0  24 -12 0.35285 0.66894   0
   0 -25  12-1.46693 0.96832   0
   0  25 -12-1.14175 0.64314   0
   0 -25  12-1.28628 0.93219   0
   0 -25 -12-0.11562 1.34409   0
   0 -25 -12-0.28905 0.96832   0
   0 -26 -12-1.67594 1.29246   0
   0 -26  12-1.76826  0.9729   0
   0 -26  12-1.39899  0.9729   0
   0 -26 -12-0.40478  1.0013   0
   0 -27 -12-0.92793 1.43724   0
   0 -27  12 0.50234 1.03258   0
   0 -27 -12 0.47443 1.05351   0
   0 -27  12 -1.7512 0.99072   0
   0 -28  12 0.56194 1.04165   0
   0 -28  12 0.64418 1.08962   0
   0 -28 -12-0.41118 1.01424   0
   0 -28 -12-0.28782 1.29521   0
   0 -29  12-0.32304  1.0768   0
   0 -29 -12-1.81709 1.21813   0
   0 -29 -12 1.19794 1.07007   0
   0 -30 -12 0.85247 1.09697   0
   0 -30  12 0.24451 1.10358   0
   0 -30 -12-0.29737 1.48025   0
   0   0  13-0.60678 0.93776   0
   0   0 -13 0.34017 0.77227   0
   0   0 -13-0.31259 0.64356   0
   0   0 -13 0.05516 0.83663   0
   0  -1 -13 6.10173 1.01083   0
   0   1 -13 10.6137 1.32327   0
   0  -1  13 9.04232 1.35083   0
   0   1 -13 8.76664 1.11191   0
   0   1 -13 9.27205 1.22218   0
   0   1  13 10.2002 1.34165   0
   0  -1 -13  7.9396 1.21299   0
   0  -1 -13 7.13094 1.24056   0
   0  -2 -13 -0.5047 0.76163   0
   0   2  13-1.01857 0.82587   0
   0   2 -13 0.48635 0.83505   0
   0  -2  13-0.16517 1.00022   0
   0  -2 -13 0.23858 0.66987   0
   0   2 -13  0.5414 0.73411   0
   0  -2 -13 0.78916 0.77081   0
   0  -3 -13 5.45621  1.0711   0
   0   3  13 6.27097 1.08941   0
   0   3 -13 7.62587 1.19927   0
   0  -3 -13 7.94629 1.01617   0
   0  -3 -13 5.28227 1.05279   0
   0   4  13-0.11863 0.76654   0
   0  -4 -13 1.21369 0.78479   0
   0   4 -13 -0.8943 0.78479   0
   0  -4 -13 0.04563 0.83042   0
   0  -4 -13 0.48365 0.70266   0
   0  -5 -13 2.91668 1.01766   0
   0   5 -13 3.37099 0.93588   0
   0  -5 -13 3.62541 0.89045   0
   0   5  13 3.81622 0.87228   0
   0  -5 -13 4.27962 0.90862   0
   0   6  13  0.1356 0.67798   0
   0  -6 -13 0.45199  0.7503   0
   0  -6 -13-0.18984 0.68702   0
   0  -6 -13 1.13901 0.80454   0
   0   6 -13-1.10285 0.69606   0
   0   7  13 15.9763 1.67131   0
   0   7 -13 16.8299 1.71624   0
   0  -7 -13  18.609 1.86899   0
   0  -7 -13 18.9685 1.81508   0
   0  -7 -13 16.0302 1.79711   0
   0  -8 -13-0.29448 0.86561   0
   0  -8 -13-0.27664 0.65144   0
   0   8 -13-0.02677 0.64251   0
   0  -8 -13-0.41049 0.73175   0
   0  -9 -13 -0.2745 0.87664   0
   0  -9 -13 0.86778 0.78809   0
   0  -9 -13-0.36305 0.69954   0
   0   9 -13 0.79694 0.65527   0
   0 -10 -13 -0.2985 0.69357   0
   0 -10 -13-0.13169 0.84282   0
   0 -10 -13 0.22826 0.79014   0
   0  10 -13-0.38629 0.63211   0
   0 -10  13-0.64089 0.73747   0
   0 -11 -13 1.69601 0.80886   0
   0  11 -13-0.25223 0.61752   0
   0 -11 -13 0.13916 0.83496   0
   0 -11 -13 0.03479 0.86975   0
   0 -11  13 0.06088 0.78277   0
   0 -12 -13 0.33578 0.73183   0
   0 -12 -13 0.38744 0.89541   0
   0 -12  13 1.02456 0.81793   0
   0  12 -13-0.23246 0.61129   0
   0  13 -13 1.57559 0.68985   0
   0 -13 -13 2.02697 0.95387   0
   0 -13  13 1.77999 0.85167   0
   0 -13  13 3.42371  0.9198   0
   0 -13 -13 1.91625 0.82612   0
   0 -14  13-0.61457 0.79979   0
   0 -14 -13-1.75111 0.85872   0
   0  14 -13 0.01684 0.61457   0
   0 -14  13  0.7156 0.81662   0
   0 -14 -13-0.97658 0.72402   0
   0 -15  13 1.38056  0.8982   0
   0 -15 -13-0.01663 0.78176   0
   0  15 -13-0.35762 0.60711   0
   0 -15  13-0.95641 0.77345   0
   0 -15 -13-0.53226  0.8483   0
   0 -16 -13 0.50909 1.04282   0
   0 -16 -13-0.40235 0.78006   0
   0 -16  13-0.71437 0.79648   0
   0  16 -13 0.01642 0.58299   0
   0 -16  13 0.99355 0.86217   0
   0 -17  13 4.09998 1.11818   0
   0  17 -13 6.95215 0.94802   0
   0 -17 -13 5.26678 1.15059   0
   0 -17 -13 6.76578 1.43418   0
   0 -17  13 6.36875 1.15059   0
   0 -18  13-0.74322 0.83912   0
   0  18 -13-0.15184 0.60737   0
   0 -18 -13-0.98297 0.84711   0
   0 -18 -13-1.23071 0.94302   0
   0 -18  13-1.35858  0.8631   0
   0 -19  13  5.6173 1.11873   0
   0 -19  13 4.93188 1.15025   0
   0 -19 -13  4.8531 1.37872   0
   0  19 -13 4.08101 0.88238   0
   0 -19 -13 4.38039  1.0951   0
   0  20 -13-0.16303 0.61331   0
   0 -20  13 1.45952 0.94713   0
   0 -20 -13 1.67689 1.22662   0
   0 -20  13-0.74529 0.93161   0
   0 -20 -13-0.26396 0.86174   0
   0 -21  13  7.3182 1.32293   0
   0 -21  13 8.99289 1.33058   0
   0 -21 -13 7.36408 1.47587   0
   0  21 -13 6.37761 1.01705   0
   0 -21 -13 5.65115 1.23882   0
   0 -22 -13 0.77555 0.97132   0
   0 -22  13-1.46074 0.92614   0
   0 -22  13 0.41413 0.96379   0
   0  22 -13 0.38401 0.64754   0
   0 -22 -13 -0.7379 1.18967   0
   0 -23  13-0.31127 0.96346   0
   0 -23 -13-0.37797 1.26732   0
   0 -23 -13-0.25198 0.96346   0
   0 -23  13 1.34144 0.95605   0
   0  23 -13 -0.7263 0.65219   0
   0 -24  13 0.55399 1.02051   0
   0  24 -13-1.18088 0.67062   0
   0 -24 -13 0.11663  0.9622   0
   0 -24 -13-0.31344 1.31938   0
   0 -24  13-0.80912 0.99136   0
   0 -25  13-0.35118 0.97471   0
   0 -25 -13 -2.1931 1.29006   0
   0 -25 -13 -0.7812 0.95321   0
   0 -25  13 -0.6092 1.01771   0
   0 -26 -13 -1.2821  1.3455   0
   0 -26  13-0.66923 0.99327   0
   0 -26 -13-2.06404 0.93692   0
   0 -26  13 0.33109 1.03554   0
   0 -27  13  1.1837 1.12832   0
   0 -27 -13   1.869  1.1214   0
   0 -27 -13 0.15229 1.55058   0
   0 -27  13 2.90042 1.16986   0
   0 -28 -13-1.42812 1.36692   0
   0 -28  13 1.27851  1.1153   0
   0 -28 -13-1.06089 0.99969   0
   0 -28  13-0.92488 1.07449   0
   0 -29 -13-0.08684 1.03538   0
   0 -29 -13-1.71005 1.36269   0
   0 -29  13-1.67665 1.02202   0
   0   0 -14 44.5769 3.81465   0
   0   0 -14 45.0038 3.70566   0
   0   0  14 46.2753 3.85098   0
   0   0 -14 45.9393  3.8419   0
   0   1 -14-0.89875 0.66271   0
   0  -1 -14-0.15433 0.84428   0
   0   1  14 0.09078 0.93506   0
   0  -1 -14-0.01816 0.84428   0
   0  -1  14 0.56285 1.00769   0
   0   1 -14-0.59009 0.81704   0
   0  -1 -14-0.68995 0.63548   0
   0   1 -14-0.04539 0.74442   0
   0  -2  14 16.4993  1.8947   0
   0  -2 -14 12.5467 1.69526   0
   0  -2 -14 16.0642 1.64993   0
   0   2  14 16.3905 1.74965   0
   0   2 -14 17.5056 1.84937   0
   0   2 -14 16.3452 1.77685   0
   0  -2 -14 17.8954 1.81311   0
   0  -3 -14-0.06331 0.67834   0
   0  -3 -14 1.67323 0.90445   0
   0  -3 -14 1.20292   0.814   0
   0   3  14-0.18089 0.83209   0
   0   3 -14 0.05427 0.74165   0
   0   4  14 14.7308 1.73091   0
   0   4 -14 17.1378 1.83909   0
   0  -4 -14 15.8396 1.81205   0
   0  -4 -14 15.8847 1.69485   0
   0  -4 -14  16.651 1.79402   0
   0   5 -14 0.70924 0.79902   0
   0  -5 -14 0.50275 0.75413   0
   0   5  14-0.06284 0.74515   0
   0  -5 -14 1.37359 0.74515   0
   0  -5 -14-0.45787 0.74515   0
   0  -6 -14 2.81373 0.87538   0
   0   6 -14 4.82353  0.9915   0
   0  -6 -14 3.85882 0.91111   0
   0   6  14  5.1451 0.89325   0
   0  -6 -14 5.28802 1.08083   0
   0   7  14-0.22199 0.67485   0
   0  -7 -14-0.31966 0.73701   0
   0  -7 -14-0.15983 0.86132   0
   0  -7 -14 0.23975 0.71925   0
   0   7 -14 0.54165 0.72813   0
   0   8  14-0.87312  0.6791   0
   0  -8 -14-0.64382 0.72319   0
   0  -8 -14 -0.9966 0.84667   0
   0  -8 -14-0.83785 0.67028   0
   0   8 -14-0.13229 0.66146   0
   0   9 -14 0.63017 0.65643   0
   0  -9 -14 0.10503 0.77896   0
   0  -9 -14-0.17505 0.70019   0
   0  -9 -14 0.50763 0.90149   0
   0  10 -14 11.0306 1.25841   0
   0 -10 -14 9.21675 1.27577   0
   0 -10 -14 10.9004 1.41462   0
   0 -10  14 11.0653 1.43198   0
   0 -10 -14 10.8917 1.48405   0
   0  11 -14-0.35256 0.60192   0
   0 -11 -14-0.98027 0.73091   0
   0 -11  14-0.64492 0.82549   0
   0 -11 -14 0.49014 0.86849   0
   0 -11 -14 0.85129 0.73091   0
   0 -12  14 29.5076 2.52849   0
   0 -12 -14 28.0603 2.62214   0
   0 -12 -14 23.1906 2.54552   0
   0  12 -14 26.8259 2.37525   0
   0 -13 -14 0.24426 0.89282   0
   0 -13  14 0.19372  0.8507   0
   0 -13 -14-0.31164 0.75805   0
   0 -13  14-0.63171 0.78332   0
   0  13 -14 -0.5559 0.60644   0
   0 -14  14 26.3231 2.48991   0
   0  14 -14 25.4737 2.26507   0
   0 -14  14 23.0171 2.40664   0
   0 -14 -14 25.7818 2.48991   0
   0 -14 -14 27.3141 2.53155   0
   0 -15  14  0.4937  0.8146   0
   0 -15 -14 0.65004 0.90512   0
   0  15 -14-0.37028  0.6089   0
   0 -15  14-1.48933 0.79815   0
   0 -15 -14 1.28362 0.86397   0
   0 -16 -14 18.1612 2.09646   0
   0  16 -14 17.1617 1.73892   0
   0 -16  14 15.8535 1.90144   0
   0 -16  14 19.5263 2.03145   0
   0 -16 -14 19.0225 2.03958   0
   0  17 -14 0.19248 0.64162   0
   0 -17  14 1.37146 0.89826   0
   0 -17 -14-0.69776 0.82608   0
   0 -17  14-0.44111 0.86618   0
   0 -17 -14-1.22709 1.05065   0
   0 -18  14 5.64126 1.29757   0
   0 -18 -14 7.36607 1.28174   0
   0 -18  14 8.21266 1.28174   0
   0  18 -14 9.66846  1.1235   0
   0 -18 -14 7.80914 1.43998   0
   0 -19  14 1.60713 0.95179   0
   0 -19 -14  -0.983 1.13903   0
   0  19 -14-0.32767 0.60852   0
   0 -19 -14-1.10783 0.87378   0
   0 -19  14 1.57592 0.94399   0
   0 -20 -14 0.81508  0.9458   0
   0 -20  14 0.33065 0.99962   0
   0 -20  14 0.13072 0.87659   0
   0 -20 -14-0.59208  1.1611   0
   0  20 -14-0.00769 0.64591   0
   0  21 -14 0.90152 0.67425   0
   0 -21 -14-0.40909 0.91667   0
   0 -21  14-0.37121 0.92425   0
   0 -21 -14 0.34849 1.12879   0
   0 -21  14-0.67425 0.91667   0
   0 -22 -14 0.44766  1.0147   0
   0  22 -14 2.55167 0.76102   0
   0 -22  14 3.27538 1.10423   0
   0 -22 -14-1.57427 1.23107   0
   0 -22  14 1.52951 1.07439   0
   0  23 -14-0.30843 0.68295   0
   0 -23  14-1.49809 0.95467   0
   0 -23 -14-1.18232 1.21904   0
   0 -23  14-0.54343 0.99138   0
   0 -23 -14 0.00734  1.0281   0
   0 -24 -14  3.8577 1.19921   0
   0 -24  14 5.66374 1.30757   0
   0 -24 -14 5.85157 1.63266   0
   0 -24  14 3.80713 1.20643   0
   0  24 -14 3.95162 0.92469   0
   0 -25  14-1.15088 1.02301   0
   0 -25 -14-1.53451 0.99459   0
   0 -25  14-0.37652 1.05853   0
   0 -25 -14-0.39784 1.37822   0
   0 -26  14  4.4978 1.29207   0
   0 -26 -14 2.63303 1.20128   0
   0 -26  14 7.08194  1.2781   0
   0 -26 -14 3.95303 1.68318   0
   0 -27  14 0.33635 1.12575   0
   0 -27 -14 1.11202 1.11889   0
   0 -27  14 0.45991 1.09143   0
   0 -27 -14 0.94042 1.49643   0
   0 -28  14 3.06228 1.28157   0
   0 -28  14 6.17178 1.49067   0
   0 -28 -14 2.93413  1.2411   0
   0 -28 -14 10.8057 1.95608   0
   0 -29 -14 0.31809 1.53742   0
   0 -29  14 1.08679 1.15306   0
   0 -29 -14-0.15242 1.10667   0
   0   0  15-1.46149 0.90558   0
   0   0 -15-0.36761  0.6366   0
   0   0 -15 0.06276 0.77109   0
   0   0 -15 0.51107 0.76213   0
   0  -1 -15 8.10169 1.19195   0
   0   1 -15 6.90078 1.00375   0
   0   1  15 8.13754  1.2278   0
   0  -1 -15 7.07106 0.99479   0
   0  -1 -15 5.40412  1.1561   0
   0  -1  15 6.84701 1.27261   0
   0   1 -15 6.32721 1.17403   0
   0   1 -15 6.58711 1.18299   0
   0  -2 -15-1.10976 0.84127   0
   0   2  15-1.25296 0.84127   0
   0  -2 -15 0.41169 0.82337   0
   0   2 -15 0.54593 0.78757   0
   0  -2 -15 0.40274 0.67123   0
   0  -2  15 0.09845 1.02922   0
   0   2 -15  0.0179 0.85917   0
   0   2 -15  1.3514 0.75177   0
   0  -3 -15-0.23216 0.69648   0
   0  -3 -15 1.24116  0.8572   0
   0   3 -15 1.83941 0.89292   0
   0  -3 -15 1.74119 0.89292   0
   0   3  15-1.00007 0.84827   0
   0  -3  15 0.24109 1.08043   0
   0  -4 -15-0.97907 0.74766   0
   0  -4 -15-0.42723 0.69425   0
   0  -4 -15-0.56074 0.79216   0
   0   4 -15 -0.0356 0.79216   0
   0   4  15 -0.0178 0.80106   0
   0   5 -15  26.061 2.46427   0
   0   5  15 23.6853 2.41995   0
   0  -5 -15 30.1474 2.61496   0
   0  -5 -15 26.3357 2.50859   0
   0  -5 -15 30.3956   2.482   0
   0  -6 -15-0.54685 0.72326   0
   0  -6 -15 0.22933 0.77618   0
   0  -6 -15-0.33517 0.75854   0
   0   6  15 -0.1323 0.75854   0
   0   6 -15 0.11466 0.83792   0
   0  -7 -15 44.0369 3.63028   0
   0   7 -15 42.9321  3.5689   0
   0   7  15 42.1779 3.48998   0
   0  -7 -15 41.9237 3.61275   0
   0  -7 -15 42.1692 3.56013   0
   0  -8 -15 0.54004 0.74038   0
   0   8 -15 0.81877 0.74909   0
   0   8  15-0.07839  0.6794   0
   0  -8 -15-1.64625 0.76651   0
   0  -8 -15 -0.2526 0.71424   0
   0  -9 -15 9.09459 1.33998   0
   0  -9 -15  11.593 1.42643   0
   0  -9 -15 10.9792 1.51288   0
   0   9 -15 10.0455 1.27082   0
   0 -10 -15 1.29459 0.79733   0
   0 -10  15 0.56585 0.84877   0
   0  10 -15 0.81448 0.66873   0
   0 -10 -15    0.00 0.92593   0
   0 -10 -15 0.23148  0.8059   0
   0 -11 -15 2.27689 0.90056   0
   0 -11 -15 3.18595 1.00251   0
   0 -11 -15 0.64569  0.8241   0
   0  11 -15 2.73567 0.77312   0
   0 -11  15 1.71617 0.95154   0
   0 -12 -15 0.52159 0.93382   0
   0 -12  15-0.49635 0.88334   0
   0  12 -15 0.42064 0.67302   0
   0 -12 -15-0.42905 0.74033   0
   0 -13 -15 64.7494 5.21958   0
   0 -13  15 70.0107 5.23623   0
   0 -13 -15 64.5413  5.2945   0
   0  13 -15 57.8732 5.04476   0
   0 -14 -15-0.21404  0.8397   0
   0  14 -15-0.31283 0.61743   0
   0 -14  15-0.80677 0.80677   0
   0 -14  15 0.54334  0.8644   0
   0 -14 -15 1.01258 0.98788   0
   0 -15  15 3.09991 1.05771   0
   0  15 -15 3.98676 0.85431   0
   0 -15  15 2.25374 1.04144   0
   0 -15 -15 3.37654  1.1228   0
   0 -15 -15 1.91202 0.96008   0
   0 -16 -15 2.23418 1.09298   0
   0 -16 -15 0.11251 0.84385   0
   0  16 -15 0.40183 0.68311   0
   0 -16  15 0.45809  0.9001   0
   0 -16  15-0.24913 0.88403   0
   0 -17 -15 34.8301 3.35606   0
   0  17 -15 37.7894 2.99904   0
   0 -17 -15  36.639 3.29259   0
   0 -17  15 33.4178 3.24499   0
   0 -17  15 32.9101 3.11805   0
   0  18 -15 -0.0548 0.63412   0
   0 -18 -15-0.52452 0.86116   0
   0 -18  15 0.88464  0.9551   0
   0 -18  15-1.63619 0.87681   0
   0 -18 -15 0.72024 1.09602   0
   0 -19 -15-1.61373 0.86478   0
   0 -19  15 0.11582 0.93427   0
   0 -19  15  0.9111 1.00376   0
   0 -19 -15 -1.0192 1.13502   0
   0  19 -15 0.86478 0.67947   0
   0 -20  15 0.07612 0.90582   0
   0 -20 -15-0.22836 1.05806   0
   0  20 -15 0.16746 0.66985   0
   0 -20  15-0.27403 0.92104   0
   0 -20 -15 -0.7688 0.93627   0
   0 -21  15 1.26769 1.01265   0
   0 -21  15-0.97514 0.95264   0
   0 -21 -15 -1.3502 1.20018   0
   0 -21 -15-1.21518 0.87013   0
   0  21 -15  0.6976  0.6976   0
   0  22 -15-1.66239 0.64279   0
   0 -22  15-0.30292 0.99743   0
   0 -22 -15-0.58368 0.92355   0
   0 -22  15-0.93094 0.94572   0
   0 -22 -15-1.43335 1.29297   0
   0  23 -15 64.7173 5.34523   0
   0 -23 -15 62.9356 5.59249   0
   0 -23  15 70.7898 5.53432   0
   0 -23 -15 71.4879 5.83249   0
   0 -23  15 67.9172 5.59249   0
   0  24 -15 0.10733 1.13058   0
   0 -24 -15 1.42396 1.40964   0
   0 -24 -15 0.90875 1.04471   0
   0 -24  15-0.85867 1.05187   0
   0 -24  15-0.10018 1.02324   0
   0 -25 -15-0.43637 1.33726   0
   0 -25  15 0.65455 1.05573   0
   0 -25 -15-0.15484 0.99942   0
   0 -25  15-2.20295 1.03461   0
   0 -26  15    0.00 1.10039   0
   0 -26  15 1.21804 1.14884   0
   0 -26 -15 1.02426 1.35646   0
   0 -26 -15-0.29759 1.03118   0
   0 -27  15  4.1501  1.1838   0
   0 -27  15 3.06836 1.21782   0
   0 -27 -15  0.3878 1.53758   0
   0 -27 -15 2.39481 1.20421   0
   0 -28 -15 0.64193 1.08994   0
   0 -28 -15-0.39452 1.44434   0
   0 -28  15 1.45103 1.15012   0
   0   0  16 23.0863 2.25556   0
   0   0 -16 20.2912 2.17595   0
   0   0 -16 19.9108 2.22902   0
   0   0 -16 21.4588  1.9902   0
   0   1 -16 0.06189 0.83993   0
   0  -1 -16-0.01768 0.79572   0
   0  -1  16 0.90182 1.01675   0
   0   1 -16-0.00884 0.64542   0
   0  -1 -16-0.44207 0.64542   0
   0   1  16 0.92834 0.96371   0
   0   1 -16 0.20335 0.85761   0
   0  -1 -16-0.43323 0.83108   0
   0  -2 -16 6.97518 1.21845   0
   0  -2  16 6.86039 1.33323   0
   0   2 -16 8.04352 1.26259   0
   0  -2 -16 5.98629 1.00654   0
   0  -2 -16 6.68381 1.15664   0
   0   2 -16 9.65929 1.09484   0
   0   2 -16 6.75444 1.21845   0
   0   2  16 8.22011 1.23611   0
   0   3  16 0.29071 0.91618   0
   0  -3 -16 -1.5857  0.6519   0
   0  -3 -16-1.16285 0.77523   0
   0  -3  16-0.96023 1.05713   0
   0   3 -16 1.99093 0.94261   0
   0  -3 -16-0.58142 0.75761   0
   0   4  16 15.9388 1.89685   0
   0  -4 -16 18.0728 1.83538   0
   0  -4 -16 18.5207 1.93198   0
   0   4 -16 20.0399 1.99345   0
   0  -4 -16  18.749 2.03736   0
   0  -5 -16 -0.6035 0.78718   0
   0  -5 -16 0.36735 0.78718   0
   0   5 -16-0.09621 0.83966   0
   0   5  16-0.00875 0.82216   0
   0  -5 -16 0.26239 0.72595   0
   0  -6 -16-0.33944 0.74852   0
   0   6 -16 0.54833 0.83555   0
   0   6  16-0.46129 0.77463   0
   0  -6 -16-0.03481 0.80074   0
   0  -6 -16 1.31425 0.83555   0
   0  -7 -16 0.86538  0.9173   0
   0   7 -16-0.66634 0.79614   0
   0  -7 -16 0.29423 0.77018   0
   0   7  16 0.48461 0.75288   0
   0  -7 -16-0.90864  0.6923   0
   0   8  16 2.00309 0.79952   0
   0   8 -16 1.61623  0.8597   0
   0  -8 -16 2.17503 0.93707   0
   0  -8 -16 1.59044 0.83391   0
   0  -8 -16 1.82256  0.8597   0
   0  -9 -16 0.44375 0.85337   0
   0  -9 -16-1.54459 0.74243   0
   0   9 -16 1.18618 0.75949   0
   0  -9 -16 0.09387 0.77656   0
   0 -10 -16 11.8752 1.48969   0
   0 -10 -16 12.1715 1.51508   0
   0 -10 -16 8.79426 1.52355   0
   0  10 -16 11.2235 1.37966   0
   0  11 -16 0.95634 0.72984   0
   0 -11  16   0.906 0.96472   0
   0 -11 -16-0.36072 0.76339   0
   0 -11 -16  0.8305 0.88922   0
   0 -11 -16 0.12583  0.8305   0
   0 -12 -16  4.4865 1.20471   0
   0 -12 -16 2.61712 0.98869   0
   0 -12  16 1.98569 1.07177   0
   0  12 -16 5.34225 0.90561   0
   0 -12 -16 5.77428 1.16317   0
   0 -13 -16-0.50984 0.79765   0
   0  13 -16-0.09868 0.67431   0
   0 -13  16-0.27959 0.91278   0
   0 -13 -16-0.92923 0.92923   0
   0  14 -16 39.6366 3.16409   0
   0 -14  16 33.7883 3.35931   0
   0 -14  16 37.4729 3.35117   0
   0 -14 -16 39.4576 3.39184   0
   0 -14 -16  34.862 3.39998   0
   0  15 -16 0.34575 0.69954   0
   0 -15  16-0.81211 0.93272   0
   0 -15 -16-0.90056 0.82819   0
   0 -15  16 0.54677 0.94076   0
   0 -15 -16 0.61109 1.06137   0
   0 -16 -16 7.14168 1.41404   0
   0 -16 -16 7.27673 1.23927   0
   0 -16  16 5.33838 1.25516   0
   0 -16  16  7.5071 1.31871   0
   0  16 -16  6.7127 1.03272   0
   0  17 -16-1.07468 0.64324   0
   0 -17 -16 0.96486 0.91779   0
   0 -17  16 0.16473 0.94132   0
   0 -17 -16 0.83935 1.10605   0
   0 -17  16 -2.1572 0.85503   0
   0 -18  16 0.60388 0.98324   0
   0 -18  16-0.51872 0.92131   0
   0 -18 -16-0.35613 0.89034   0
   0 -18 -16-0.25549 1.18454   0
   0  18 -16 0.06194 0.68905   0
   0  19 -16 0.58046 0.68738   0
   0 -19 -16-1.05399 1.11509   0
   0 -19 -16 0.35133 0.97761   0
   0 -19  16-0.51172 0.93942   0
   0 -19  16 -1.1991 0.92415   0
   0 -20 -16-0.19581 0.92634   0
   0 -20 -16  0.4594 1.23512   0
   0 -20  16 0.76818 0.95646   0
   0 -20  16-0.97906 0.97152   0
   0  20 -16-0.42928 0.67028   0
   0 -21 -16 -1.5663 0.89821   0
   0 -21 -16-0.37116 1.23225   0
   0  21 -16-0.07423 0.69778   0
   0 -21  16-0.26724 1.04667   0
   0 -21  16 0.90563 1.01698   0
   0 -22  16  0.8993 1.11864   0
   0 -22 -16  1.9302 1.06015   0
   0  22 -16 2.63209 0.84812   0
   0 -22 -16 1.70355 1.38185   0
   0 -22  16 3.83847 1.19906   0
   0 -23 -16 1.24526  1.0941   0
   0  23 -16 0.48227  0.7486   0
   0 -23  16 2.40414 1.16608   0
   0 -23  16 0.99333 1.07971   0
   0 -23 -16 0.47507 1.22367   0
   0 -24 -16 9.88196 1.57261   0
   0 -24  16 6.55256 1.46636   0
   0 -24  16  9.9953 1.57261   0
   0 -24 -16 9.61986 1.82763   0
   0 -25  16-0.30664 1.05931   0
   0 -25 -16-1.63078 1.32414   0
   0 -25  16-0.45997 1.05931   0
   0 -25 -16 0.75267 1.05234   0
   0 -26  16 4.65411 1.34346   0
   0 -26  16 5.87419 1.30233   0
   0 -26 -16 5.07223 1.67932   0
   0 -26 -16 4.68153 1.29548   0
   0 -27  16 0.45831 1.10533   0
   0 -27 -16-1.09859 1.01097   0
   0 -27 -16  0.6605 1.50297   0
   0 -27  16 0.14827  1.1525   0
   0 -28  16 3.73692 1.27214   0
   0 -28 -16  0.6692 1.09987   0
   0 -28 -16 0.33791 1.49079   0
   0   0 -17-0.06104 0.61044   0
   0   0 -17 0.32266  0.8895   0
   0   0 -17-0.40987 0.81101   0
   0   0  17-0.72381  0.9767   0
   0  -1 -17 1.86537 0.95884   0
   0   1 -17 2.85908 0.89782   0
   0   1  17 2.59757 1.01114   0
   0  -1 -17  0.4184 0.84552   0
   0   1 -17 0.20048 0.81937   0
   0  -1 -17 1.44697 0.71477   0
   0  -1  17 3.40823 1.14189   0
   0   1 -17 0.68862  0.6799   0
   0  -2 -17 0.49619 0.64418   0
   0   2 -17-0.73993 0.79216   0
   0   2 -17-1.14037 0.61806   0
   0  -2 -17-0.47007 0.80087   0
   0  -2  17-1.84548 0.98367   0
   0   2 -17 0.91403 0.83569   0
   0   2  17-0.59195 0.92274   0
   0  -2 -17 0.84439 0.80087   0
   0   3  17 17.9014 1.97168   0
   0  -3  17 14.4619 2.00642   0
   0   3 -17 18.2402 1.85008   0
   0  -3 -17 21.6798 2.04985   0
   0  -3 -17 19.6038 2.03248   0
   0   3 -17 22.7742 2.03248   0
   0  -3 -17 15.7126 1.79796   0
   0   4  17-0.79663 0.84858   0
   0  -4  17-0.78797 1.05639   0
   0  -4 -17-0.31172 0.91785   0
   0   4 -17 1.25555 0.78797   0
   0  -4 -17 -0.1905 0.84858   0
   0  -4 -17-1.58459 0.63211   0
   0  -5 -17  87.636  6.8653   0
   0  -5 -17 82.4008 6.73593   0
   0  -5 -17 80.3136 6.81355   0
   0   5  17 86.9461 6.73593   0
   0   5 -17 93.5526 6.85667   0
   0  -6 -17-0.01717 0.72958   0
   0   6 -17-0.31758 0.84117   0
   0  -6 -17-0.06008 0.86692   0
   0   6  17-0.93558 0.79825   0
   0  -6 -17 0.34333 0.90125   0
   0   7 -17 22.5324 2.23617   0
   0  -7 -17 22.8055 2.18496   0
   0  -7 -17 21.5338 2.30445   0
   0   7  17 23.0445 2.08254   0
   0  -7 -17  19.989 2.24471   0
   0  -8 -17 0.87344   0.848   0
   0  -8 -17-0.61904 0.75472   0
   0  -8 -17-0.11024 0.78864   0
   0   8 -17-0.11872 0.82256   0
   0   8  17 0.54272 0.78864   0
   0  -9 -17-0.20205 0.95131   0
   0  -9 -17 0.32833 0.77452   0
   0  -9 -17 1.32174 0.88396   0
   0   9  17 -1.3049 0.71559   0
   0   9 -17-0.18521 0.79978   0
   0 -10 -17 0.05846 0.80174   0
   0  10 -17 1.53666 0.80174   0
   0 -10 -17 0.55954  0.8602   0
   0 -10 -17-0.88525 0.82679   0
   0 -11 -17 1.59777 0.98516   0
   0 -11 -17 0.36426 1.00999   0
   0  11 -17 1.52327 0.79475   0
   0 -11  17 1.47359 1.05966   0
   0 -11 -17 1.51499 0.86098   0
   0 -12 -17 -0.7873 0.95132   0
   0 -12  17 0.44286 0.97593   0
   0  12 -17-1.32037 0.67249   0
   0 -12 -17 0.41005 0.94312   0
   0 -12 -17 0.07381 0.85291   0
   0 -13 -17 111.618  9.0525   0
   0 -13  17  113.38 9.04438   0
   0  13 -17  119.29 8.94696   0
   0 -13 -17 116.497 9.07686   0
   0 -14  17 0.92372 1.02814   0
   0 -14 -17 0.18474 0.89159   0
   0  14 -17-0.42572 0.69882   0
   0 -14 -17-0.21687 0.98798   0
   0 -15 -17 9.21282 1.47723   0
   0 -15 -17 9.61786 1.43752   0
   0 -15  17 8.74423 1.39781   0
   0  15 -17 6.36161 1.09601   0
   0 -15  17 8.85542 1.41369   0
   0  16 -17 0.45521 0.69851   0
   0 -16 -17-0.67496 1.04384   0
   0 -16  17-0.40027 0.95751   0
   0 -16  17 0.54939  0.9889   0
   0 -16 -17-0.21976 0.90257   0
   0  17 -17 28.1467 2.40305   0
   0 -17 -17 28.2474 2.72862   0
   0 -17  17 26.5265  2.6511   0
   0 -17 -17 25.9839 2.76738   0
   0 -17  17 21.6817 2.61234   0
   0 -18 -17 0.92595 0.99483   0
   0 -18  17 -0.1607 1.01778   0
   0  18 -17-0.44385 0.71168   0
   0 -18 -17-2.24984 1.03309   0
   0 -18  17 0.64281 0.99483   0
   0 -19 -17-1.48755 1.16286   0
   0 -19  17 1.34408 1.00428   0
   0  19 -17 0.19633 0.70224   0
   0 -19 -17-0.32469 0.91367   0
   0 -19  17-0.90612 0.93633   0
   0 -20  17 0.84157 1.02776   0
   0  20 -17 0.11171 0.70752   0
   0 -20 -17 1.75018 1.23629   0
   0 -20  17-1.09479 0.99052   0
   0 -20 -17  -1.065  0.9086   0
   0 -21 -17 4.66864  1.4461   0
   0 -21  17 3.67765  1.1745   0
   0 -21  17 2.44443 1.18918   0
   0  21 -17 4.67598 0.91758   0
   0 -21 -17 3.46477 1.16716   0
   0 -22 -17 0.56404 1.03407   0
   0  22 -17 0.08678 0.73036   0
   0 -22 -17 -2.0103 1.24378   0
   0 -22  17-1.22209 1.01961   0
   0 -22  17-0.29648 0.98345   0
   0 -23  17 89.1586 7.19905   0
   0 -23 -17 88.2471 7.36283   0
   0  23 -17 89.8564 7.04239   0
   0 -23  17 86.7802 7.09224   0
   0 -24  17  0.8271 1.14252   0
   0 -24 -17 0.84813 1.37383   0
   0 -24  17-0.17523  1.0514   0
   0 -24 -17-0.29439 1.03037   0
   0 -25 -17 2.03474 1.16567   0
   0 -25  17 0.22072 1.08979   0
   0 -25 -17 1.97266 1.44156   0
   0 -25  17 0.57938 1.12428   0
   0 -26  17-0.31213 1.04495   0
   0 -26 -17 -1.0721 1.39101   0
   0 -26 -17 1.27566 1.12638   0
   0 -26  17 1.36387 1.20102   0
   0 -27  17 1.54828  1.1879   0
   0 -27 -17 2.70281  1.2146   0
   0 -27  17 2.10886  1.6951   0
   0 -27 -17 3.39019 1.62836   0
   0   0 -18 1.34043 0.67881   0
   0   0 -18 1.50369 0.83347   0
   0   0  18 2.85272 1.08266   0
   0   0 -18 1.56384 0.91081   0
   0   1 -18 0.64416 0.63557   0
   0   1 -18 0.33496 0.91041   0
   0   1  18-0.90182 0.93618   0
   0  -1 -18 0.62698 0.89323   0
   0  -1 -18 0.28343 0.85029   0
   0  -1 -18-0.12883 0.61839   0
   0  -1  18-0.62698 0.98771   0
   0   1 -18-0.25766 0.80734   0
   0  -2 -18 19.1708 1.81844   0
   0  -2 -18 16.8978 1.92995   0
   0  -2 -18 18.6219  2.0243   0
   0   2 -18 18.1072 1.92137   0
   0   2  18 20.2773  2.0243   0
   0   2 -18 20.1401 2.14439   0
   0  -2  18 17.7212 2.06719   0
   0   2 -18 18.4932 1.80986   0
   0   3 -18 1.60052 0.72751   0
   0  -3 -18-0.32524 0.89013   0
   0   3  18 0.55633 0.94148   0
   0  -3  18-1.52349 1.01851   0
   0  -3 -18-1.25816 0.61624   0
   0  -3 -18 0.65048 0.83021   0
   0   3 -18 0.90724 0.90724   0
   0  -4  18-0.17919 1.09222   0
   0   4 -18-0.37545  0.8533   0
   0  -4 -18 1.66393 0.75943   0
   0  -4 -18 1.12635 0.86183   0
   0  -4 -18 1.97965 0.91303   0
   0   4  18 0.78503 0.92156   0
   0   5 -18  -0.255 0.81599   0
   0  -5 -18   -0.17 0.87549   0
   0   5  18 3.42546 0.92649   0
   0  -5 -18   0.289 0.91799   0
   0  -5 -18 0.40799 0.70549   0
   0  -6 -18 1.26052 0.95597   0
   0  -6 -18  2.5295 0.93059   0
   0   6  18    3.90 0.94751   0
   0   6 -18 2.12343 0.97289   0
   0  -6 -18 2.14881 0.82907   0
   0   7 -18-0.37018 0.87497   0
   0   7  18-0.10937 0.77401   0
   0  -7 -18 0.02524 0.81608   0
   0  -7 -18 0.25239 0.74036   0
   0  -7 -18-1.18626 0.90021   0
   0  -8 -18-0.96976 0.91124   0
   0  -8 -18-1.32088  0.7942   0
   0   8  18 0.00836 0.78584   0
   0  -8 -18-0.10868  0.7524   0
   0   8 -18 0.19228 0.90288   0
   0  -9 -18 2.00049 0.93799   0
   0   9  18-0.50635 0.77197   0
   0   9 -18-0.23242 0.83838   0
   0  -9 -18-0.15771 0.82178   0
   0  -9 -18 0.81348 0.83838   0
   0  10 -18  0.2059 0.80714   0
   0 -10 -18 0.45298 0.82361   0
   0 -10 -18-1.07893 0.84008   0
   0 -10 -18 0.28826 1.02127   0
   0 -11  18  0.4818 1.00443   0
   0 -11 -18 1.77205 1.07793   0
   0  11 -18-1.17592 0.79211   0
   0 -11 -18 0.39197 0.82478   0
   0 -11 -18 0.04083  0.9146   0
   0 -12  18 23.1408 2.30599   0
   0 -12 -18 18.8039 2.15226   0
   0  12 -18 22.1942 2.04707   0
   0 -12 -18 19.7344 2.19271   0
   0 -12 -18 17.0562 2.12798   0
   0 -13  18 0.24836  1.0255   0
   0  13 -18 0.01602 0.80117   0
   0 -13 -18 -0.1362 0.86527   0
   0 -13 -18 0.12819 0.96942   0
   0  14 -18-0.80867 0.72939   0
   0 -14 -18 0.45983 0.89588   0
   0 -14  18-0.42019 0.99895   0
   0 -14 -18  0.3092 1.04652   0
   0 -15  18-0.28227 1.01931   0
   0  15 -18 0.65863 0.75272   0
   0 -15 -18 0.15682 0.90954   0
   0 -15 -18-0.43909 1.01147   0
   0 -15  18 0.23522 0.97226   0
   0 -16 -18 1.09278 1.12378   0
   0  16 -18 2.15455 0.81377   0
   0 -16  18 1.09278 1.03852   0
   0 -16  18 0.35651 1.02302   0
   0 -16 -18 1.84454 0.99977   0
   0 -17 -18 1.42412 0.99535   0
   0  17 -18-0.55893 0.69675   0
   0 -17  18 1.22505 1.07958   0
   0 -17 -18 0.94176  1.1102   0
   0 -17  18-0.24501 1.01832   0
   0  18 -18 3.27363 0.86188   0
   0 -18  18 3.68944 1.17185   0
   0 -18 -18 1.51963 1.01309   0
   0 -18  18 1.95057 1.12649   0
   0 -18 -18 5.79878 1.38354   0
   0 -19 -18-0.88049 1.11181   0
   0 -19 -18-1.37297 0.92526   0
   0  19 -18 1.06704 0.73872   0
   0 -19  18 0.19401 1.05958   0
   0 -19  18-1.24612 0.95511   0
   0 -20  18 0.21344 1.04511   0
   0 -20 -18 0.50048 0.99359   0
   0 -20  18 0.36064 1.06719   0
   0 -20 -18 1.56767 1.29535   0
   0  20 -18 2.49502 0.79487   0
   0 -21  18-1.98787 1.04472   0
   0 -21 -18 2.01689 1.09551   0
   0  21 -18 0.83432 0.73276   0
   0 -21  18-0.75452 1.03021   0
   0 -21 -18-0.16687 1.29139   0
   0 -22  18 4.48925 1.40825   0
   0  22 -18 7.22712 1.10087   0
   0 -22  18 6.77677  1.4297   0
   0 -22 -18  7.1056  1.6656   0
   0 -22 -18  8.0492 1.47259   0
   0 -23 -18-0.33796 0.99275   0
   0 -23  18-0.60551 1.08428   0
   0 -23 -18-1.21101 1.25326   0
   0 -23  18-0.25347 1.07724   0
   0 -24  18-0.95665 1.06757   0
   0 -24 -18-0.46446 1.02597   0
   0 -24 -18 1.61521 1.38645   0
   0 -24  18 0.22876 1.11609   0
   0 -25  18 1.42606 1.18042   0
   0 -25  18  0.6755 1.16677   0
   0 -25 -18 0.47763 1.40559   0
   0 -25 -18-1.18042 1.05078   0
   0 -26  18-0.25514 1.12126   0
   0 -26  18-0.12085 1.12797   0
   0 -26 -18 1.02726 1.51739   0
   0 -26 -18 1.34954 1.16826   0
   0 -27 -18 0.36989 1.54561   0
   0 -27 -18  0.5086 1.11627   0
   0 -27  18-2.00136 1.08325   0
   0   0  19 0.10154 1.01542   0
   0   0 -19 0.51617 0.65156   0
   0   0 -19 1.49774 0.90541   0
   0   0 -19  1.3962 0.87157   0
   0  -1  19 3.00266 1.17569   0
   0  -1 -19 3.12107 1.04036   0
   0  -1 -19 3.65394 0.98961   0
   0   1 -19 3.95843 1.02344   0
   0  -1 -19 2.33446 0.78661   0
   0   1 -19  2.1653  0.9304   0
   0   1 -19 3.32407  0.7697   0
   0   1  19  4.7535 1.14186   0
   0  -2 -19-0.16895  0.7856   0
   0  -2 -19-0.38858 0.67579   0
   0  -2 -19-0.59976 0.79405   0
   0  -2  19 0.76026 1.13195   0
   0   2 -19-0.01689 0.90387   0
   0   2 -19 0.42237 0.62511   0
   0   2 -19 0.71803 0.84474   0
   0   2  19 0.63355 0.95455   0
   0  -3 -19 0.35403 0.85137   0
   0   3 -19 1.36556 0.69121   0
   0  -3 -19-0.46362 0.64063   0
   0   3  19-0.70807 0.96095   0
   0  -3  19  0.2866 1.09582   0
   0   3 -19 0.26974 0.91037   0
   0  -3 -19-1.07053 0.78393   0
   0   4  19-1.25225 0.89927   0
   0  -4 -19 0.89927 0.90767   0
   0  -4 -19-0.65554 0.66395   0
   0  -4  19-0.58831 1.08416   0
   0  -4 -19 1.86577 1.00852   0
   0   4 -19-0.67235 0.84884   0
   0  -5  19 0.73678 1.18052   0
   0  -5 -19-0.01674 0.74515   0
   0   5  19 0.25955 0.88748   0
   0   5 -19-0.36839 0.92934   0
   0  -5 -19 0.61956 0.89585   0
   0  -5 -19 0.18419 0.84562   0
   0  -6 -19-0.85839 0.86672   0
   0  -6 -19-0.80005 0.82505   0
   0   6 -19-0.19168 0.85006   0
   0  -6 -19-0.24168 0.75838   0
   0   6  19 0.15834 0.89172   0
   0   7  19 5.47901 1.06928   0
   0  -7 -19 7.23627 1.30966   0
   0   7 -19 4.94852 1.16875   0
   0  -7 -19 7.64243 1.11901   0
   0  -7 -19 3.82951 1.14388   0
   0   8 -19 -1.5652 0.86498   0
   0  -8 -19 0.75788 1.01326   0
   0   8  19 0.80731 0.86498   0
   0  -8 -19-0.33775 0.83203   0
   0  -8 -19 0.84026 0.79083   0
   0  -9 -19 0.00818 0.89174   0
   0   9 -19-0.40905 0.88356   0
   0  -9 -19 0.29452 0.85901   0
   0  -9 -19-1.26807 0.81811   0
   0   9  19-0.23725 0.82629   0
   0 -10 -19-0.94178 0.81188   0
   0  10 -19-0.58455 0.88495   0
   0 -10 -19-0.04059 0.85247   0
   0 -10 -19 0.07307 0.92554   0
   0 -11 -19 0.44282 0.88565   0
   0 -11 -19 1.02252 0.88565   0
   0 -11 -19 1.46534 1.10303   0
   0  11 -19-0.52334 0.85344   0
   0 -12  19 0.07181 1.00536   0
   0 -12 -19-0.11969 0.86972   0
   0 -12 -19-0.03192 0.94951   0
   0 -12 -19-1.22878 1.00536   0
   0  12 -19-0.91759 0.77397   0
   0 -13 -19 4.25939 1.21697   0
   0 -13 -19 3.08194 1.03521   0
   0 -13  19 2.91599 1.21697   0
   0  13 -19 3.25579   0.972   0
   0 -14  19-0.05475 1.06375   0
   0 -14 -19 0.72742 1.00118   0
   0  14 -19-0.52405 0.77435   0
   0 -14 -19-0.33633  0.8995   0
   0 -15  19 5.20723 1.26892   0
   0 -15  19  2.5688 1.12191   0
   0 -15 -19 2.56106 1.00585   0
   0  15 -19 1.35403 0.88979   0
   0 -15 -19 3.75261 1.16834   0
   0 -16  19  1.0786 1.08625   0
   0 -16 -19 0.40543 0.96386   0
   0 -16 -19-0.76497  1.0786   0
   0  16 -19-0.26009 0.75732   0
   0 -16  19-1.30045 0.98681   0
   0 -17 -19 1.04315 1.20189   0
   0 -17  19 0.86929 1.14898   0
   0  17 -19 1.80662  0.8315   0
   0 -17 -19 2.38111 1.07339   0
   0 -17  19 0.81638 1.08095   0
   0 -18 -19-0.21651 1.14974   0
   0 -18  19-1.28412 0.98549   0
   0  18 -19 -0.0224 0.74658   0
   0 -18 -19-0.70179 0.99296   0
   0 -18  19-0.38076 1.01535   0
   0 -19 -19 1.04642 1.23802   0
   0 -19  19 2.01178 1.16432   0
   0  19 -19 0.53058 0.78113   0
   0 -19 -19 1.54752 1.05379   0
   0 -19  19 1.76123 1.14959   0
   0 -20 -19 0.10904 1.04673   0
   0 -20  19 0.13811 1.09761   0
   0  20 -19 0.19626 0.73417   0
   0 -20  19-1.34476 1.06854   0
   0 -20 -19-0.04361 1.25026   0
   0 -21 -19 0.00717 1.31154   0
   0 -21  19-0.01433 1.13237   0
   0  21 -19 0.38701 0.73819   0
   0 -21  19 0.50168 1.05353   0
   0 -21 -19 2.02106 1.13954   0
   0 -22  19 0.86878 1.10187   0
   0  22 -19 -0.2119 0.81228   0
   0 -22  19 1.15838  1.1725   0
   0 -22 -19 0.85466 1.04537   0
   0 -22 -19-2.32382 1.22195   0
   0 -23  19 1.28732 1.20382   0
   0 -23  19 0.18788 1.16207   0
   0 -23 -19 0.01392 1.09944   0
   0 -23 -19 0.75848 1.34995   0
   0 -24  19-0.64418 1.12388   0
   0 -24  19 -1.6447 1.09647   0
   0 -24 -19-1.08276  1.2952   0
   0 -24 -19-1.53506 1.00053   0
   0 -25 -19  2.5031 1.45733   0
   0 -25 -19 3.27899 1.28191   0
   0 -25  19-0.23614 1.14022   0
   0 -25  19 3.85922 1.33588   0
   0 -26 -19-0.37852 1.09572   0
   0 -26  19 0.24571 1.20197   0
   0 -26 -19-3.01488 1.26838   0
   0 -26  19-1.71994 1.05587   0
   0   0 -20  56.321 4.83085   0
   0   0  20 56.6875 4.79753   0
   0   0 -20 61.0935 4.64761   0
   0   0 -20 56.4959 4.80586   0
   0   1  20 0.31637 1.00739   0
   0  -1 -20 0.99907 0.95744   0
   0   1 -20 -0.7826 0.60777   0
   0  -1 -20-0.58279 0.59111   0
   0  -1  20-0.66604 1.09065   0
   0  -1 -20-1.12395 0.84921   0
   0   1 -20 0.73265 0.96576   0
   0   1 -20 0.00833 0.85753   0
   0  -2  20 13.2377 1.78775   0
   0   2 -20 15.5576 1.77944   0
   0   2 -20 11.8906 1.66303   0
   0  -2 -20  13.878 1.51336   0
   0   2  20 14.0193 1.69629   0
   0  -2 -20 14.0609 1.67966   0
   0   2 -20  15.516 1.54662   0
   0  -2 -20 10.8263 1.61314   0
   0  -3  20 0.53106 1.11191   0
   0   3 -20-0.74681 0.60574   0
   0  -3 -20 0.60574 0.69702   0
   0   3 -20-0.58915 0.87957   0
   0   3  20 0.22404 0.97915   0
   0  -3 -20 0.23234 0.82978   0
   0  -3 -20-1.50191 0.84638   0
   0  -4 -20 27.1796 2.98686   0
   0  -4 -20 26.6501 2.89585   0
   0   4 -20 35.4452 2.97031   0
   0   4 -20 34.4854 2.81311   0
   0  -4  20  30.274 3.07787   0
   0  -4 -20   35.47 2.81311   0
   0   4  20 32.4583 2.92067   0
   0  -5 -20 1.20352 0.75838   0
   0  -5 -20 -1.4838 0.84082   0
   0   5 -20 1.22825 0.93149   0
   0  -5  20  1.1046 1.24474   0
   0  -5 -20 0.10716 0.97271   0
   0   5  20 0.58528 0.92325   0
   0  -6 -20-0.14772 0.73858   0
   0  -6 -20-1.08324 0.99297   0
   0   6  20-0.44315 0.87809   0
   0  -6 -20-0.63189 0.86167   0
   0   6 -20-0.17233 0.86988   0
   0  -6  20 1.68231 1.30482   0
   0   7 -20 0.08163 0.93062   0
   0  -7 -20-1.11021 0.74286   0
   0  -7 -20 0.02449 1.02858   0
   0  -7 -20 0.74286 0.93062   0
   0   7  20 0.20408 0.84898   0
   0   8  20-1.43623 0.81954   0
   0  -8 -20-1.04674 0.78709   0
   0  -8 -20 1.42812 1.07109   0
   0  -8 -20-1.01429 0.84389   0
   0   8 -20-0.60857 0.90069   0
   0   9  20-0.48358 0.83014   0
   0  -9 -20-0.24985  0.8382   0
   0  -9 -20-0.63671 0.92686   0
   0  -9 -20 0.06448 0.93492   0
   0   9 -20 0.07254 0.92686   0
   0 -10 -20 10.4956 1.51194   0
   0 -10 -20 12.6955 1.55194   0
   0  10 -20 13.3835 1.59994   0
   0 -10 -20 8.15168 1.51194   0
   0 -11 -20 0.52369  0.9601   0
   0  11 -20 0.29358 0.96804   0
   0 -11 -20-1.03945 0.86489   0
   0 -11 -20 0.46021 0.91249   0
   0 -12 -20 21.1021 2.50111   0
   0 -12 -20 25.3493 2.50897   0
   0 -12  20 26.1987 2.72133   0
   0 -12 -20 22.4706 2.46178   0
   0  12 -20 25.6324   2.391   0
   0 -13 -20 0.32723 0.95053   0
   0 -13 -20 1.07519 0.96611   0
   0 -13  20 1.45696 1.16089   0
   0  13 -20-0.43631 0.82587   0
   0 -13 -20-0.93495 1.00507   0
   0  14 -20 44.4213 3.71013   0
   0 -14  20 47.0285 3.93382   0
   0 -14 -20 43.9971 3.93382   0
   0 -14 -20 39.7393 3.84898   0
   0  15 -20 0.78609 0.83188   0
   0 -15 -20-0.82425 1.06847   0
   0 -15  20 0.40449 1.17532   0
   0 -15 -20-1.74008 0.87004   0
   0 -16 -20 6.25666 1.44907   0
   0 -16 -20 5.90194 1.40379   0
   0 -16  20 9.10951  1.5019   0
   0  16 -20 8.95102 1.26039   0
   0 -16  20 10.7925 1.56982   0
   0 -17  20 0.57439 1.13386   0
   0 -17 -20 1.31289 1.19353   0
   0 -17  20 -1.1264 1.06672   0
   0  17 -20 0.06714  0.7758   0
   0 -17 -20-1.16369 0.95483   0
   0 -18 -20 8.41442 1.62099   0
   0  18 -20 10.9859 1.35574   0
   0 -18 -20 11.4722  1.6431   0
   0 -18  20 11.6417 1.69467   0
   0 -18  20 6.66817 1.52521   0
   0 -19  20 -2.1601 1.00368   0
   0 -19  20-0.25456 1.14187   0
   0 -19 -20 -1.0255 0.98186   0
   0  19 -20 0.19637 0.77822   0
   0 -19 -20-1.61462  1.1346   0
   0 -20 -20 1.20553 1.29881   0
   0 -20  20 1.70783   1.184   0
   0 -20  20-1.88005 1.06201   0
   0 -20 -20-0.98308 0.96873   0
   0  20 -20 0.83239 0.81086   0
   0 -21  20 0.08492 1.11811   0
   0  21 -20 1.00488 0.82089   0
   0 -21 -20-0.80673 1.18887   0
   0 -21 -20-0.34675 1.01196   0
   0 -21  20-1.31625 1.06857   0
   0 -22 -20 0.43251 1.10221   0
   0 -22  20-0.05581 1.11616   0
   0 -22 -20   0.872 1.36032   0
   0 -22  20-1.06733 1.15801   0
   0 -23  20 0.04125 1.12737   0
   0 -23 -20-0.54994 1.08613   0
   0 -23  20-1.68418 1.12737   0
   0 -23 -20-2.24787 1.25111   0
   0 -24  20 8.11246 1.59811   0
   0 -24 -20 7.13057  1.5304   0
   0 -24  20 8.45781 1.59134   0
   0 -24 -20 11.6202 1.89607   0
   0 -25  20-1.33373 1.14034   0
   0 -25  20-0.68687   1.107   0
   0 -25 -20 0.15338 1.38041   0
   0 -25 -20-0.02667 1.07365   0
   0   0  21 1.11457 1.11457   0
   0   0 -21-1.05721 0.83593   0
   0   0 -21 1.12277 0.83593   0
   0   0 -21-0.43436 0.62285   0
   0   1 -21 19.4398 1.68757   0
   0  -1 -21 15.4584 1.63841   0
   0  -1  21 16.6053 1.95791   0
   0   1  21 15.2455  1.8596   0
   0  -1 -21 16.4333 1.90056   0
   0   1 -21 16.8675 1.82683   0
   0   1 -21 13.0827 1.78587   0
   0  -1 -21 13.6152 1.79406   0
   0   2 -21-0.54002 0.63821   0
   0   2 -21 0.63002  0.9164   0
   0  -2 -21-0.31092 0.67912   0
   0   2  21 -0.5482 0.94913   0
   0  -2  21 1.66915 1.13732   0
   0  -2 -21  1.2355 0.89185   0
   0  -2 -21-0.32728 0.89185   0
   0   3 -21 3.82967 0.84106   0
   0  -3 -21  2.0169 0.81656   0
   0  -3 -21 3.15192 1.06153   0
   0  -3  21  4.0828 1.26567   0
   0  -3 -21  1.7801 0.96354   0
   0   3  21 5.29948 1.20851   0
   0   3 -21 4.69522 1.12685   0
   0  -4 -21 1.16439 0.92826   0
   0  -4  21 1.63667 1.20511   0
   0   4  21    0.00 0.97711   0
   0  -4 -21 0.27685 0.73284   0
   0  -4 -21 0.29313 0.89569   0
   0   4 -21 0.70027 0.70027   0
   0   4 -21-2.06823 0.84683   0
   0  -5 -21 0.69774  0.9168   0
   0   5  21-1.02228 0.90869   0
   0  -5  21 1.51719  1.2819   0
   0  -5 -21 1.67134 0.98171   0
   0  -5 -21 1.07907 0.75454   0
   0   5 -21 0.23529 0.92492   0
   0  -6 -21 0.81586 0.79163   0
   0  -6  21 -0.9855 1.28438   0
   0  -6 -21-0.08078 0.89664   0
   0   6  21  0.8401 0.94511   0
   0  -6 -21 -0.4362  0.9128   0
   0   6 -21-0.08886 0.88049   0
   0   7  21 1.55104 0.97241   0
   0  -7  21 2.98153 1.40638   0
   0  -7 -21 3.25477 1.08492   0
   0  -7 -21 2.21003 0.98848   0
   0   7 -21 2.70025 1.06081   0
   0  -7 -21  1.7198 0.84383   0
   0  -8 -21 0.35153 0.80693   0
   0  -8 -21-1.85354 0.89481   0
   0  -8 -21-0.05593  0.9028   0
   0   8 -21 1.03063  0.9747   0
   0   8  21 0.16778  0.9028   0
   0  -9 -21 7.92099 1.54769   0
   0  -9 -21 10.8021 1.63499   0
   0   9  21 12.9926 1.50007   0
   0   9 -21 13.2228  1.6588   0
   0  -9 -21 11.2783 1.49213   0
   0 -10 -21-0.12607 0.89823   0
   0  10 -21 1.44977  1.0243   0
   0 -10 -21 1.22128 0.99278   0
   0 -10 -21-1.61524 0.88247   0
   0 -11 -21 0.45337 1.00054   0
   0 -11 -21 -0.1407 0.94583   0
   0  11 -21-0.08598 0.97709   0
   0 -11 -21 -0.3752 0.85984   0
   0 -12 -21  0.1395 0.95322   0
   0 -12 -21 0.33324 0.89897   0
   0  12 -21 1.84444 0.99972   0
   0 -12  21-0.81372 1.17796   0
   0 -12 -21-1.85994 1.01522   0
   0 -13 -21 0.76786 1.03661   0
   0  13 -21-0.90607 0.89071   0
   0 -13 -21 1.83518 1.14411   0
   0 -13 -21 0.23804 0.95982   0
   0 -13  21  -0.645 1.17482   0
   0 -14 -21 1.61195 1.04929   0
   0 -14  21-0.92763  1.0721   0
   0 -14 -21-0.82878 1.01887   0
   0  14 -21  0.2205 0.87441   0
   0 -15  21 0.76002 1.15132   0
   0  15 -21 2.24996 0.95567   0
   0 -15 -21 0.90299 1.16637   0
   0 -15 -21 1.85866 1.03092   0
   0 -16 -21-0.98249 1.02715   0
   0 -16 -21 0.50613 0.98994   0
   0 -16  21  0.7071 1.17601   0
   0  16 -21 0.54335  0.8634   0
   0 -16  21 0.93783 1.10902   0
   0 -17 -21  1.1109 1.17711   0
   0 -17  21 3.51662 1.25804   0
   0 -17  21 2.02316 1.18447   0
   0  17 -21 2.60436 0.96376   0
   0 -17 -21 1.45668 1.03733   0
   0 -18  21-1.61333 1.08282   0
   0 -18  21 0.92294  1.2209   0
   0 -18 -21-0.05814 1.14096   0
   0  18 -21-0.06541  0.7994   0
   0 -18 -21-1.04648 0.95927   0
   0 -19 -21   8.445  1.5211   0
   0 -19  21 9.06923 1.58568   0
   0 -19  21 8.27997 1.62873   0
   0 -19 -21  7.7562 1.57133   0
   0  19 -21  6.6656 1.21258   0
   0 -20  21 0.98421 1.16123   0
   0 -20 -21-0.29739 1.04794   0
   0  20 -21-0.32571 0.82136   0
   0 -20 -21 0.94173 1.21787   0
   0 -20  21 0.75055 1.16123   0
   0 -21  21-1.49468 1.14546   0
   0  21 -21  0.4959 0.85211   0
   0 -21  21 0.00698 1.18737   0
   0 -21 -21-0.17461 1.05466   0
   0 -21 -21 0.50987 1.32007   0
   0 -22 -21-2.40353 0.95039   0
   0 -22  21 0.66803   1.157   0
   0 -22 -21-0.88153 1.28785   0
   0 -22  21 1.08813 1.18455   0
   0 -23  21 3.71315 1.35085   0
   0 -23  21 5.49166  1.4391   0
   0 -23 -21 5.25407 1.36443   0
   0 -23 -21  5.1794 1.62238   0
   0 -24 -21-0.62874 1.35112   0
   0 -24 -21 0.08695 1.11033   0
   0 -24  21 0.56185 1.22404   0
   0 -24  21  1.4849 1.27086   0
   0 -25  21-0.90925 1.20575   0
   0 -25 -21 -0.2965 1.34411   0
   0 -25  21-1.26505  1.1728   0
   0 -25 -21  1.2914 1.17939   0
   0   0 -22 94.4286 6.89231   0
   0   0 -22 88.4311 7.06159   0
   0   0  22 87.2622 7.01322   0
   0   0 -22 79.9104 7.01322   0
   0   1  22 0.43513 1.08783   0
   0  -1  22-2.60273 1.09589   0
   0   1 -22 0.33844 0.98308   0
   0   1 -22-1.19258 0.64464   0
   0  -1 -22 0.59629 0.71716   0
   0   1 -22-0.99919 0.87832   0
   0  -1 -22-1.94198 0.87832   0
   0  -1 -22-0.39484 0.85415   0
   0  -2  22 2.14894 1.23946   0
   0   2 -22 3.74253 1.07849   0
   0   2 -22 4.45079 0.84509   0
   0  -2 -22 1.93163 1.03825   0
   0  -2 -22 4.26568 0.86118   0
   0  -2 -22 4.00813  1.0624   0
   0   2  22 4.04032 1.19117   0
   0  -3 -22 0.06426 0.91572   0
   0   3  22 -0.3454 1.02817   0
   0  -3 -22 0.27311 1.00408   0
   0  -3 -22 0.32934 0.70687   0
   0   3 -22-0.86752 0.90768   0
   0   3 -22-0.56228 0.63458   0
   0  -3  22-0.48196  1.1567   0
   0   4 -22 1.98662  1.0574   0
   0   4 -22 2.53935 0.78504   0
   0  -4 -22 3.12413 1.12949   0
   0  -4  22 1.18557 1.28169   0
   0   4  22 2.13081 1.07342   0
   0  -4 -22 3.13214 0.84912   0
   0  -4 -22 0.17623 0.94525   0
   0   5 -22 0.37518  0.7264   0
   0   5 -22-0.61465 0.87009   0
   0  -5 -22 1.85992 1.08562   0
   0  -5 -22-0.14369 0.75035   0
   0   5  22   0.455  0.9579   0
   0  -5  22 1.34904 1.28518   0
   0  -5 -22 0.55079 0.93395   0
   0  -6 -22 1.59764 0.85049   0
   0  -6  22 0.64383 1.31945   0
   0  -6 -22 2.49582 1.14458   0
   0   6  22 2.25736  1.0492   0
   0  -6 -22 1.16048 1.00151   0
   0   6 -22 0.61998 0.97766   0
   0  -7  22-2.02464 1.27331   0
   0  -7 -22-1.32076  0.7197   0
   0   7 -22-2.17491 0.84624   0
   0  -7 -22 0.82251 1.02814   0
   0  -7 -22 0.21354 0.98069   0
   0   7  22 -0.4508 0.91742   0
   0   8 -22 5.37082 1.21885   0
   0  -8 -22 4.48223 1.20313   0
   0  -8 -22 3.45997 1.19526   0
   0  -8 -22 5.63818 1.07731   0
   0   8  22 6.07854 1.10876   0
   0  -9 -22-0.88289 0.96883   0
   0   9  22-0.25783 0.91414   0
   0  -9 -22-1.49231  0.8907   0
   0  -9 -22  0.8907 0.89851   0
   0   9 -22 0.27346 0.99227   0
   0 -10 -22 23.2966 2.28078   0
   0 -10 -22  13.995 2.04805   0
   0  10 -22 19.4254 2.11011   0
   0 -10 -22 18.3083 1.97823   0
   0  11 -22-0.92373  1.0084   0
   0 -11 -22-0.90063 0.86214   0
   0 -11 -22 0.19244 0.96221   0
   0 -11 -22-1.03149 1.03149   0
   0  12 -22 18.0909 1.96175   0
   0 -12 -22 15.5795 1.96938   0
   0 -12 -22  17.442 1.93885   0
   0 -12 -22 15.9764 2.09915   0
   0 -12  22 12.5567 2.03808   0
   0 -13 -22-0.21938 0.95316   0
   0 -13  22-0.44632 1.19523   0
   0 -13 -22-0.22694 0.93803   0
   0  13 -22 -0.1513 0.96072   0
   0 -13 -22 1.11958 1.18767   0
   0 -14  22 9.16325 1.64084   0
   0  14 -22 6.23371 1.25124   0
   0 -14 -22 9.72518 1.40858   0
   0 -14 -22 4.16579 1.25873   0
   0 -15 -22  0.5785 1.06058   0
   0 -15 -22-0.05933 1.07541   0
   0 -15  22   0.445 1.19407   0
   0  15 -22-1.45366 0.86774   0
   0 -16  22  2.5308 1.34243   0
   0 -16 -22 2.23738 1.14436   0
   0 -16  22 0.60886  1.1517   0
   0  16 -22 0.79225 0.90229   0
   0 -16 -22 0.18339 1.04166   0
   0 -17 -22    0.00 1.11674   0
   0 -17  22 1.46481 1.25452   0
   0  17 -22 0.60913 0.86294   0
   0 -17  22-1.17475 1.08773   0
   0 -17 -22 0.09427 1.00797   0
   0 -18  22 19.0079 2.42883   0
   0 -18  22 26.1367 2.59361   0
   0 -18 -22 17.9905 2.40733   0
   0 -18 -22 25.7642 2.57928   0
   0  18 -22 22.2248 2.25687   0
   0 -19 -22 1.97403 1.23819   0
   0 -19  22 -1.3231 1.14621   0
   0 -19 -22 0.26886 1.07546   0
   0  19 -22-1.04008  0.8349   0
   0 -19  22-2.41978 1.07546   0
   0 -20  22-1.49458 1.15236   0
   0  20 -22 0.27936  0.8311   0
   0 -20 -22 1.55045 1.17331   0
   0 -20 -22 0.31428 1.20823   0
   0 -20  22 -1.0895 1.20125   0
   0 -21  22 1.05431 1.26792   0
   0 -21  22 -0.6064 1.17145   0
   0 -21 -22-1.29549  1.2128   0
   0 -21 -22-0.27564 1.09565   0
   0 -22  22 2.02532 1.26413   0
   0 -22 -22-0.02719 1.27092   0
   0 -22  22 0.33982 1.24374   0
   0 -22 -22 1.05344 1.11461   0
   0 -23  22-1.09223 1.17264   0
   0 -23 -22 1.09893 1.36026   0
   0 -23 -22 -0.8242 1.04532   0
   0 -23  22 0.08041 1.19274   0
   0 -24 -22 1.28126 1.18879   0
   0 -24  22 1.68412 1.30107   0
   0 -24  22 0.87839 1.28126   0
   0 -24 -22 2.87292 1.45297   0
   0   0  23-0.82437 1.12558   0
   0   0 -23-0.32499  0.9829   0
   0   0 -23 0.56279 0.64998   0
   0   0 -23 0.75303 0.93534   0
   0   1  23 5.54649 1.32323   0
   0  -1 -23 5.15031 1.22815   0
   0   1 -23 5.90305 1.19646   0
   0   1 -23 6.70333 0.99837   0
   0  -1  23  6.0536 1.38662   0
   0   1 -23 7.37683 1.29946   0
   0  -1 -23 4.15987 1.22815   0
   0  -1 -23 6.65579 1.03006   0
   0  -2 -23 0.12663 0.69647   0
   0   2 -23 1.79657 0.69647   0
   0  -2  23 0.27701 1.17133   0
   0  -2 -23 0.40364  0.9339   0
   0  -2 -23 1.50374 0.96556   0
   0   2 -23-0.66481 0.97347   0
   0   2  23-0.39572 1.02887   0
   0  -3 -23-0.60034 0.97951   0
   0  -3  23 1.19279 1.20069   0
   0   3 -23-0.59244 0.93211   0
   0   3  23-0.62404   1.019   0
   0  -3 -23 0.60034 0.72673   0
   0   3 -23-0.07109 0.63984   0
   0  -3 -23-0.13429  1.0269   0
   0  -4 -23 0.41754 0.74055   0
   0   4 -23 2.44223 1.04779   0
   0   4 -23 0.48057 0.69328   0
   0  -4 -23-0.10242 1.05567   0
   0   4  23-0.76418 1.01628   0
   0  -4 -23 -0.6145 0.92962   0
   0  -4  23 1.08718  1.2605   0
   0   5 -23 2.39462 1.09132   0
   0  -5 -23 4.67148 0.95785   0
   0  -5  23 2.37892 1.38182   0
   0   5  23 4.10619 1.16983   0
   0  -5 -23 5.20536 1.17768   0
   0   5 -23 5.10329 0.94215   0
   0  -5 -23 6.29668  1.2719   0
   0  -6  23 0.28147 1.29789   0
   0  -6 -23-0.76623 0.88351   0
   0   6 -23 0.23456 0.95387   0
   0   6  23 0.14855 0.98515   0
   0  -6 -23 0.57858 0.78186   0
   0   6 -23-0.99297 0.73495   0
   0  -6 -23-0.34402 0.95387   0
   0  -7 -23 0.80918 1.03482   0
   0  -7 -23 1.10484 0.83252   0
   0   7  23 1.13596 0.98035   0
   0  -7 -23 1.56389  1.0426   0
   0  -7  23 0.98813 1.35382   0
   0   7 -23 1.34604 1.00369   0
   0  -8 -23 0.47971 1.00584   0
   0  -8  23 0.88204 1.43912   0
   0  -8 -23 0.74277 1.10642   0
   0   8  23 -1.4546 1.19153   0
   0   8 -23 0.00774 0.97489   0
   0  -8 -23-1.22248 0.79693   0
   0  -9 -23 10.8797 1.75306   0
   0  -9 -23 10.1031 1.63772   0
   0   9 -23 10.5952  1.5839   0
   0  -9 -23 13.0941 1.52239   0
   0 -10 -23 0.40469 0.84756   0
   0 -10 -23 0.35124   0.985   0
   0  10 -23  1.4126   0.985   0
   0 -10 -23 0.35124 1.03082   0
   0 -11 -23 0.66686 1.02302   0
   0 -11 -23-0.76537  0.9624   0
   0 -11 -23 -0.1364 0.88662   0
   0  11 -23 1.41708  0.9624   0
   0 -12 -23 0.02255 0.87186   0
   0 -12 -23-0.68395 1.02217   0
   0  12 -23 0.67644 1.00714   0
   0 -12  23 2.45773 1.36039   0
   0 -12 -23 1.14243 1.21007   0
   0 -13 -23-0.75245 1.16965   0
   0 -13 -23 1.67625 1.08025   0
   0  13 -23  1.0579 1.03555   0
   0 -13 -23   0.745 0.97595   0
   0 -13  23 -1.2516 1.30375   0
   0  14 -23 0.19187 0.90768   0
   0 -14  23 0.59036 1.29141   0
   0 -14 -23-0.10331 0.95933   0
   0 -14 -23 0.73057 1.03313   0
   0 -15 -23 1.45359 1.08106   0
   0 -15 -23 0.54053 1.03724   0
   0  15 -23 0.86193 0.99341   0
   0 -15  23  1.7969 1.32942   0
   0  16 -23 0.45525 0.91772   0
   0 -16 -23-0.24569 1.09837   0
   0 -16  23-0.27459 1.17786   0
   0 -16 -23-0.29627 1.01889   0
   0 -16  23 -0.9394 1.22122   0
   0  17 -23 6.31602  1.1789   0
   0 -17  23 2.05771 1.34323   0
   0 -17  23 5.88733 1.50756   0
   0 -17 -23 4.70844  1.3075   0
   0 -17 -23 4.62984 1.37181   0
   0 -18 -23-0.84024 1.03794   0
   0  18 -23-0.87554  0.8826   0
   0 -18  23 0.95321 1.30625   0
   0 -18  23-1.29919 1.15797   0
   0 -18 -23-2.95142 1.07324   0
   0  19 -23 5.23086 1.08802   0
   0 -19 -23 1.46464 1.24843   0
   0 -19  23 2.61543 1.37397   0
   0 -19 -23 2.21788 1.19961   0
   0 -19  23 3.95453   1.367   0
   0 -20 -23  0.4958 1.13621   0
   0 -20  23 2.10715 1.30148   0
   0 -20 -23-1.03292 1.13621   0
   0  20 -23-0.34431 0.88831   0
   0 -20  23-2.36194 1.13621   0
   0 -21 -23 -0.5233 1.31844   0
   0 -21  23-0.14272 1.23689   0
   0 -21 -23-0.72718  1.0466   0
   0 -21  23-1.63106 1.16893   0
   0 -22 -23 -1.2873 1.07275   0
   0 -22  23-1.23366 1.18002   0
   0 -22  23-0.55649 1.23366   0
   0 -22 -23 2.45391 1.36775   0
   0 -23 -23-0.99844 1.09101   0
   0 -23  23 1.21665 1.28277   0
   0 -23 -23-1.91093 1.32244   0
   0 -23  23-0.51575 1.25632   0
   0   0  24 1.04414 1.14543   0
   0   0 -24-0.03117 0.95063   0
   0   0 -24 0.73245 0.69349   0
   0   0 -24 0.43636  0.8883   0
   0   1 -24-0.37388 0.97364   0
   0   1 -24-0.06231 0.70102   0
   0  -1  24 1.13722 1.16058   0
   0  -1 -24-1.81487 0.95028   0
   0  -1 -24-0.40504  0.9347   0
   0   1 -24-0.97364 0.89575   0
   0  -1 -24  0.2181 0.70102   0
   0   1  24 1.11385 1.14501   0
   0  -2 -24-0.19451 0.91809   0
   0   2 -24-1.01145 0.66134   0
   0   2  24-0.01556 1.06592   0
   0  -2  24 1.43938 1.21374   0
   0  -2 -24-0.88697 0.87141   0
   0  -2 -24 0.29566 0.70802   0
   0   2 -24 0.59131 0.91031   0
   0   3 -24 -0.0466 1.00957   0
   0  -3 -24-0.72223 1.00957   0
   0   3  24  1.0251 1.10276   0
   0   3 -24-0.03106 0.66787   0
   0  -3 -24 0.79989 0.97074   0
   0  -3 -24 0.12425 0.71446   0
   0  -3  24-0.83095 1.18042   0
   0  -4 -24 8.55899 1.22382   0
   0   4 -24  8.6287 1.42521   0
   0  -4 -24 8.88431 1.43295   0
   0   4 -24 8.65194 1.13862   0
   0  -4  24 6.94789 1.60336   0
   0   4  24 8.97726 1.47168   0
   0  -4 -24 7.39713 1.48717   0
   0  -5 -24 1.32782 0.98815   0
   0  -5  24-0.94183 1.23519   0
   0   5 -24-0.02316 0.93411   0
   0  -5 -24 0.67935 0.96499   0
   0   5 -24 0.58671 0.71023   0
   0   5  24 0.84919 1.07307   0
   0  -5 -24  -0.193 0.75655   0
   0  -6 -24 1.82991 1.04566   0
   0  -6 -24 2.40656 0.87651   0
   0  -6  24 1.13793 1.33014   0
   0  -6 -24 1.84529 1.11486   0
   0   6 -24-0.23835 0.98415   0
   0   6 -24 2.00675 0.79962   0
   0   6  24 3.05241 1.10717   0
   0  -7 -24 0.46679 0.97948   0
   0  -7 -24 1.07896 1.10192   0
   0  -7 -24-0.29078 0.78818   0
   0   7 -24  0.0153 0.97948   0
   0  -7  24 0.22957 1.33148   0
   0  -8 -24 2.73984 1.11877   0
   0  -8 -24 0.22832 1.01983   0
   0  -8 -24 1.96355 0.92089   0
   0   8 -24  3.8586 1.12638   0
   0  -8  24 1.46125 1.40797   0
   0  -9 -24-1.47503 1.05143   0
   0  -9 -24 0.03026 1.05143   0
   0  -9 -24-0.59757 0.80181   0
   0  -9  24 -1.2481 1.38426   0
   0   9 -24 1.36156 1.02874   0
   0 -10 -24 0.33809 1.06687   0
   0  10 -24 0.48084 0.99174   0
   0 -10 -24 0.08264 1.14952   0
   0 -10 -24 0.75132 0.88655   0
   0 -11 -24  0.8651 1.04408   0
   0 -11 -24-0.58916 0.87255   0
   0  11 -24-1.32747 0.93222   0
   0 -11 -24-1.05154 0.98442   0
   0 -12 -24 8.48517 1.33159   0
   0 -12  24 6.93165  1.5979   0
   0  12 -24 6.03653 1.27241   0
   0 -12 -24 6.33244 1.42036   0
   0 -12 -24 5.97735 1.47214   0
   0  13 -24-1.14388 0.93857   0
   0 -13  24-1.43719 1.25387   0
   0 -13 -24 0.65993 1.15855   0
   0 -13 -24-0.22731 1.04123   0
   0 -13 -24-0.79192 0.96057   0
   0 -14  24 15.5951 2.03383   0
   0 -14 -24 11.0916 1.78687   0
   0  14 -24 11.2006 1.65612   0
   0 -14 -24   10.99 1.67065   0
   0 -15 -24-0.17259 0.97801   0
   0 -15 -24 0.30203 1.04992   0
   0  15 -24-0.14383 0.97801   0
   0 -15  24 0.42428 1.35196   0
   0 -16 -24 1.15273 1.06735   0
   0 -16 -24-0.24905   1.046   0
   0 -16  24 0.93215 1.35197   0
   0  16 -24 1.50851 1.01042   0
   0 -17 -24-0.00704 1.09075   0
   0  17 -24 1.80854 0.95001   0
   0 -17  24-2.41373 1.25261   0
   0 -17  24-0.51371  1.1752   0
   0 -17 -24 1.34409 1.13298   0
   0 -18  24 4.56314 1.45381   0
   0 -18 -24 5.89174 1.38425   0
   0 -18 -24 5.31439 1.36338   0
   0  18 -24 4.43098 1.21035   0
   0 -18  24 3.47105 1.49554   0
   0 -19 -24 2.92088 1.24395   0
   0 -19  24 0.40549 1.37453   0
   0 -19 -24-0.59792 1.12711   0
   0  19 -24 0.50858  0.9553   0
   0 -19  24-1.77314 1.20271   0
   0 -20  24 1.94797 1.37783   0
   0 -20 -24 2.09729 1.30996   0
   0 -20 -24 3.19005 1.24887   0
   0 -20  24 0.56335 1.37783   0
   0 -21  24 0.17421 1.25967   0
   0 -21 -24 0.62314 1.14577   0
   0 -21 -24 0.31492 1.24627   0
   0 -21  24-0.94475 1.28647   0
   0 -22  24 3.00189 1.41499   0
   0 -22  24 4.72765 1.54062   0
   0 -22 -24 1.49433  1.2034   0
   0 -22 -24 2.57211 1.44144   0
   0   0 -25 0.42884 0.95723   0
   0   0 -25 0.22208 0.68155   0
   0   0 -25 -0.1455 1.01084   0
   0   0  25-0.85003 1.07976   0
   0  -1 -25-0.96454 0.88799   0
   0   1 -25 0.19903 0.65834   0
   0   1  25-1.01047 1.10999   0
   0  -1 -25-0.00766 0.71958   0
   0   1 -25-1.50805 0.78082   0
   0  -1  25 1.18654 1.17123   0
   0  -1 -25-1.24012 0.99516   0
   0   2 -25 0.17588 0.66526   0
   0  -2 -25-0.38234 1.03995   0
   0  -2 -25-1.11642 0.88702   0
   0   2 -25 1.30759 1.07054   0
   0  -2  25-1.31524  1.1623   0
   0   2  25-0.48939 1.11642   0
   0  -2 -25 0.16823 0.71115   0
   0   3 -25 2.90811 0.78618   0
   0   3 -25  0.5572 1.03807   0
   0   3  25 1.40444 1.17546   0
   0  -3 -25 2.09903  1.0228   0
   0  -3 -25 0.16792  1.0457   0
   0  -3 -25 1.52657 0.81671   0
   0  -3  25 0.43507 1.25178   0
   0   4  25 0.35783 1.10396   0
   0  -4 -25 0.64715 0.92123   0
   0  -4  25-1.57599  1.1877   0
   0   4 -25-1.36282 0.91362   0
   0  -4 -25 0.70044 0.72328   0
   0  -4 -25 0.80703 1.10396   0
   0   4 -25 0.72328 0.69283   0
   0  -5  25-0.71335 1.26733   0
   0   5 -25 2.73197 0.78165   0
   0  -5 -25 2.04139 1.13073   0
   0  -5 -25 1.04726 0.84236   0
   0   5 -25  2.1021 1.04726   0
   0  -5 -25 0.62228 1.00172   0
   0  -6 -25-0.12094 0.76345   0
   0  -6 -25-1.57225 0.90707   0
   0   6 -25  1.1036 0.72566   0
   0  -6  25-0.74833 1.32281   0
   0   6 -25 0.46109 0.95998   0
   0  -6 -25-0.60471 1.06581   0
   0   7 -25 0.27839 0.97811   0
   0  -7 -25  2.1368 1.07592   0
   0  -7 -25 1.88099 1.05335   0
   0   7 -25  1.7907 0.87278   0
   0  -7 -25 0.55677 0.82763   0
   0  -7  25 3.40834 1.43707   0
   0  -8 -25-0.76338 0.98042   0
   0  -8 -25 0.09729 0.83822   0
   0  -8  25 0.95048 1.34714   0
   0   8 -25-0.48647 0.95796   0
   0  -8 -25-0.95048 1.09268   0
   0  -9 -25-0.46125 1.00434   0
   0  -9 -25 1.28704 0.84811   0
   0  -9  25 2.93118 1.46559   0
   0   9 -25-0.26782 0.97458   0
   0  -9 -25-0.70676 1.00434   0
   0  10 -25 0.60597 1.01981   0
   0 -10 -25   0.436 1.05676   0
   0 -10  25-1.28584 1.48537   0
   0 -10 -25 0.36211 0.85723   0
   0 -10 -25-1.98049 1.09371   0
   0  11 -25-0.28608 0.96092   0
   0 -11 -25 1.74579 1.13696   0
   0 -11  25-0.46212 1.52573   0
   0 -11 -25-0.22739  1.1443   0
   0 -11 -25 0.68951 0.90957   0
   0  12 -25-1.31703 0.93866   0
   0 -12 -25-0.98232 0.91683   0
   0 -12 -25 0.02183 1.06236   0
   0 -12 -25 0.71309 1.11329   0
   0 -13 -25-0.22362  1.2191   0
   0 -13 -25-0.83678 0.92334   0
   0 -13 -25-0.20919  1.1109   0
   0 -13  25-1.52208  1.3201   0
   0  13 -25 0.20919 0.96663   0
   0 -14  25 0.21442 1.40085   0
   0 -14 -25 0.16439 0.95773   0
   0 -14 -25 0.92199 1.15785   0
   0  14 -25-0.80763  0.8934   0
   0 -15 -25 0.22648 1.15361   0
   0 -15  25-1.25977 1.35178   0
   0  15 -25-0.10616  0.9696   0
   0 -15 -25 1.14654 1.02622   0
   0 -16 -25 0.49031 1.08569   0
   0 -16  25  1.2538  1.4009   0
   0  16 -25-1.36587 0.93159   0
   0 -16 -25 0.60238 1.15574   0
   0 -17 -25 1.08782 1.16403   0
   0  17 -25 0.51966  0.9631   0
   0 -17  25-1.06703 1.24025   0
   0 -17 -25 3.02095 1.21254   0
   0 -17  25 0.83145 1.37883   0
   0  18 -25-0.58915 0.89743   0
   0 -18 -25 0.93168 1.10295   0
   0 -18  25-1.30846 1.23996   0
   0 -18  25 0.72616 1.39067   0
   0 -18 -25-1.28106 1.10295   0
   0 -19  25-0.33174 1.42852   0
   0 -19 -25-2.39666 1.07646   0
   0 -19 -25 0.92075 1.23895   0
   0  19 -25 0.27758 0.99522   0
   0 -19  25-0.82597 1.28634   0
   0 -20 -25 0.41465 1.13695   0
   0 -20  25 0.81593 1.32421   0
   0 -20  25 2.23378 1.46466   0
   0 -20 -25 0.13376  1.1637   0
   0 -21 -25-0.01981 1.30101   0
   0 -21 -25 0.56795 1.18874   0
   0 -21  25 0.04623 1.31421   0
   0 -21  25-0.78589 1.35384   0
   0   0 -26  62.075 4.77037   0
   0   0 -26 59.2609 5.00362   0
   0   0 -26 56.2813 4.98105   0
   0   0  26 57.4476 4.94343   0
   0  -1  26-2.46707 1.14328   0
   0   1 -26    0.00 0.67694   0
   0  -1 -26-1.50431  0.8725   0
   0   1 -26-0.49642 1.03798   0
   0   1  26-0.81233  1.1508   0
   0  -1 -26 -0.1053 0.91011   0
   0  -1 -26-0.63933 0.69198   0
   0  -2  26 2.08126 1.26979   0
   0  -2 -26 0.64617  0.7213   0
   0   2 -26  0.8866 0.72882   0
   0  -2 -26 1.54779 1.13455   0
   0   2  26 0.24043 1.15709   0
   0   2 -26-2.35926 0.96174   0
   0  -2 -26 0.85655 0.98428   0
   0   3  26-0.39001 1.43255   0
   0  -3 -26 0.86253 1.06504   0
   0  -3  26-0.63002 1.29005   0
   0  -3 -26 0.72753 0.76503   0
   0   3 -26 1.51505 0.95253   0
   0  -3 -26-0.25501 0.95253   0
   0   3 -26-0.90753 0.66752   0
   0  -4  26 0.99507 1.30931   0
   0   4 -26 0.06734 0.95766   0
   0  -4 -26-0.49379 1.03248   0
   0   4 -26 1.22701 0.91277   0
   0  -4 -26 1.45146 0.80803   0
   0  -4 -26-0.99507 0.92774   0
   0  -5 -26-0.40274 0.95464   0
   0  -5 -26 1.08888 1.13363   0
   0   5 -26 1.11871 1.02176   0
   0  -5  26 -1.9764 1.22313   0
   0  -5 -26 0.80548 0.76818   0
   0  -6 -26 2.91234 0.90639   0
   0  -6 -26 2.17683 1.07727   0
   0  -6  26 1.44131 1.38188   0
   0  -6 -26 1.79049 1.11442   0
   0   6 -26 3.06836 1.12927   0
   0  -7 -26-1.36816 0.73955   0
   0  -7  26 2.79548  1.4569   0
   0   7 -26 0.43633 0.99839   0
   0  -7 -26-0.77652 1.10192   0
   0  -7 -26-1.22025 0.95401   0
   0  -8 -26 2.92779 1.14758   0
   0  -8 -26 5.45835  1.2947   0
   0  -8 -26 4.13422 1.02252   0
   0   8 -26 1.71401  1.1108   0
   0  -8  26 3.44273 1.54481   0
   0   9 -26 0.95792 0.95061   0
   0  -9 -26 1.05298 1.19923   0
   0  -9 -26-1.00911 0.79705   0
   0  -9 -26 0.13162 1.03105   0
   0  -9  26-2.33265 1.45517   0
   0 -10  26 28.9399 3.30514   0
   0 -10 -26  30.894  3.0509   0
   0  10 -26 32.2959 2.97099   0
   0 -10 -26 30.9957 3.19618   0
   0 -10 -26 31.7003 2.90562   0
   0 -11 -26-0.85095 0.90864   0
   0 -11  26 1.72353 1.65863   0
   0 -11 -26 0.79326 1.14662   0
   0  11 -26 0.84374 0.98797   0
   0 -11 -26-0.69951 1.14662   0
   0 -12 -26 1.92464 1.13046   0
   0  12 -26 1.08037 1.03744   0
   0 -12 -26-0.02862 1.13046   0
   0 -12  26-1.92464 1.58836   0
   0 -12 -26-0.89435 0.88719   0
   0  13 -26 1.73102 1.02868   0
   0 -13 -26-0.14189 1.17057   0
   0 -13 -26-0.99321 1.17766   0
   0 -13 -26-1.08544 0.89389   0
   0 -13  26 0.71653 1.36212   0
   0 -14  26 2.01773 1.42717   0
   0  14 -26 1.95445 1.09674   0
   0 -14 -26 2.39737  1.1108   0
   0 -14 -26 3.39569 1.30063   0
   0 -15 -26-1.49709 1.05144   0
   0 -15 -26 1.38568 1.09322   0
   0 -15  26 0.29246 1.40657   0
   0  15 -26-0.82166 0.91914   0
   0 -16  26 0.33776 1.39928   0
   0 -16 -26-0.00689 1.04085   0
   0 -16 -26 2.92264 1.26142   0
   0  16 -26 1.01327 0.99949   0
   0  17 -26 0.94118  1.0162   0
   0 -17  26 -0.7434 1.30265   0
   0 -17 -26-0.92072 1.11169   0
   0 -17 -26-1.35039 1.04348   0
   0 -17  26-0.36829 1.37767   0
   0 -18  26 3.36569 1.49062   0
   0 -18 -26 2.56305 1.28153   0
   0 -18  26 5.05191 1.54458   0
   0 -18 -26 3.66921 1.36921   0
   0  18 -26 4.18857 1.18035   0
   0 -19  26-0.98012 1.36683   0
   0 -19 -26 1.70021 1.17348   0
   0 -19  26 0.78676 1.34683   0
   0 -19 -26  0.2267 1.18681   0
   0 -20  26 2.22683 1.54824   0
   0 -20 -26 1.39012 1.26495   0
   0 -20  26-0.56659 1.33742   0
   0 -20 -26 0.50071 1.16612   0
   0   0 -27  0.7169 0.97557   0
   0   0  27 1.37467 1.14556   0
   0  -1  27 -0.1256 1.22642   0
   0   1  27 3.54628  1.3668   0
   0  -1 -27 0.95306 0.99001   0
   0   1 -27-0.36202 0.88657   0
   0  -1 -27 1.23381 1.15993   0
   0  -2 -27-0.60518 0.73064   0
   0  -2  27-1.42439 1.16608   0
   0  -2 -27-1.32106 1.06275   0
   0  -2 -27 1.10704 1.01109   0
   0   2 -27 1.48343 1.06275   0
   0  -3 -27 0.59674 0.74408   0
   0  -3 -27 0.00737 0.95037   0
   0   3 -27 0.11787 1.05351   0
   0  -3  27 0.28732 1.26715   0
   0  -3 -27 1.08298 1.02404   0
   0  -4 -27 0.41154 0.94802   0
   0  -4 -27-0.05144 0.77164   0
   0  -4 -27  1.0509 1.13174   0
   0   4 -27-0.41889 0.97742   0
   0  -4  27-1.61678 1.24933   0
   0   5 -27  0.4835 1.04758   0
   0  -5 -27  1.0256 1.12816   0
   0  -5  27-1.13549 1.30398   0
   0  -5 -27 1.55306 1.04025   0
   0  -5 -27 0.64467 0.81316   0
   0  -6 -27 0.12406 0.80273   0
   0  -6 -27 0.08757 0.99247   0
   0  -6  27-1.15301 1.36464   0
   0  -6 -27-0.10217 0.97057   0
   0   6 -27-0.49623 0.99976   0
   0  -7  27-2.76779 1.32215   0
   0  -7 -27 0.50852 0.83542   0
   0   7 -27 0.84269 1.04609   0
   0  -7 -27-0.82816 0.98071   0
   0  -7 -27-1.30035 1.11147   0
   0  -8  27-1.19966 1.43092   0
   0  -8 -27-1.56823  0.9684   0
   0  -8 -27 0.28185 1.19243   0
   0   8 -27 0.64319 0.99731   0
   0  -8 -27-1.74167 0.78773   0
   0   9 -27-0.10059 1.02741   0
   0  -9 -27 0.10059 1.05615   0
   0  -9 -27 0.91246 0.87653   0
   0  -9  27 0.40234 1.49442   0
   0  -9 -27 0.47419 1.06334   0
   0 -10 -27-1.82739 1.10642   0
   0 -10 -27-0.14276 0.89942   0
   0 -10 -27-0.75665 1.04218   0
   0 -10  27 0.41402  1.5133   0
   0  10 -27    0.00 1.04218   0
   0 -11 -27 1.65142 1.12694   0
   0 -11 -27 0.78673 0.94266   0
   0 -11 -27-0.14175 1.11985   0
   0 -11  27-1.53093 1.56637   0
   0  11 -27 0.45361 1.04189   0
   0 -12 -27 -0.1688 1.16751   0
   0 -12  27 0.65409 1.58951   0
   0 -12 -27 2.37723 1.19565   0
   0  12 -27 0.03517 0.95652   0
   0 -12 -27 0.57672 0.94245   0
   0 -13 -27-0.42548 1.11602   0
   0 -13  27-0.30691   1.402   0
   0  13 -27-0.18833 0.90677   0
   0 -13 -27-0.34178 0.95559   0
   0 -13 -27 0.29296 1.12997   0
   0 -13  27  0.1116 1.68101   0
   0 -14  27-0.44939 1.34125   0
   0 -14 -27-1.32051 0.94717   0
   0 -14 -27 0.19358 1.16841   0
   0  14 -27-1.32742 0.94026   0
   0 -15 -27 1.61638 1.03421   0
   0 -15  27 0.60957  1.4794   0
   0  15 -27 0.78079 1.00681   0
   0 -15 -27 3.16427 1.32872   0
   0  16 -27 0.85448 0.98333   0
   0 -16 -27 1.39701 1.11218   0
   0 -16  27 1.24103 1.49195   0
   0 -16 -27-2.16333 1.09862   0
   0  17 -27-0.45638 0.88592   0
   0 -17 -27 0.87921 1.22821   0
   0 -17  27-1.65104  1.3356   0
   0 -17  27 0.65773 1.51681   0
   0 -17 -27-0.79196 1.05371   0
   0 -18  27 3.10049  1.4739   0
   0 -18 -27-1.91208 1.07555   0
   0  18 -27  0.4913 1.21497   0
   0 -18  27-0.47802 1.34111   0
   0 -18 -27-0.84981 1.22161   0
   0   0 -28 5.12939 1.32769   0
   0  -1  28 -0.2611 1.16042   0
   0  -1 -28 -1.6536 0.94284   0
   0   1 -28-0.83405 1.04438   0
   0  -1 -28-0.31186 1.05163   0
   0  -2 -28-0.31878 0.99982   0
   0   2 -28-2.02863 0.99982   0
   0  -2  28 0.63757 1.24616   0
   0  -2 -28 0.62308 1.07952   0
   0   3 -28-0.02893 1.09212   0
   0  -3 -28-0.18805 0.98363   0
   0  -3  28-1.38865 1.22953   0
   0  -3 -28 1.13551 0.99809   0
   0  -4 -28 2.66959 1.12556   0
   0  -4  28 4.10539 1.42859   0
   0  -4 -28 1.24821 1.19771   0
   0   4 -28 5.76486 1.29872   0
   0   5 -28 2.42397  1.1005   0
   0  -5 -28  -0.597 1.06453   0
   0  -5  28-0.97822 1.27312   0
   0  -5 -28-0.07912 0.96383   0
   0   6 -28 4.01997 1.21101   0
   0  -6 -28 5.01601 1.37582   0
   0  -6  28 1.69111 1.44748   0
   0  -6 -28 4.78671 1.24684   0
   0  -7 -28-0.09988 1.05584   0
   0  -7 -28 1.36974 1.05584   0
   0   7 -28-0.17122 0.95596   0
   0  -7  28 -2.3043  1.2984   0
   0  -8 -28 -0.6814  0.9937   0
   0  -8 -28 0.09937 1.19245   0
   0   8 -28-0.45426   1.015   0
   0  -8 -28 1.22084 1.12147   0
   0  -8  28 0.03549 1.37699   0
   0  -9 -28-0.16232 0.86101   0
   0  -9 -28-0.59988 1.13625   0
   0   9 -28 2.19486 1.12213   0
   0  -9  28-0.05646 1.46089   0
   0  -9 -28-1.03038 1.00921   0
   0 -10 -28-0.89063 1.00283   0
   0 -10 -28 1.13608 1.11504   0
   0  10 -28 1.22724 1.07997   0
   0 -10 -28 0.34363 0.93972   0
   0 -10  28 0.77141 1.56386   0
   0  11 -28-0.76607 0.99589   0
   0 -11 -28 0.62679 1.07947   0
   0 -11 -28-1.35804 1.19786   0
   0 -11 -28 1.51822 0.94714   0
   0 -11  28  1.6575 1.52518   0
   0 -12 -28 0.64973 0.93313   0
   0 -12 -28-0.13824 1.11284   0
   0 -12 -28 0.90548 1.23726   0
   0  12 -28 2.16347 1.05754   0
   0 -12  28 1.50683 1.65889   0
   0  13 -28 0.12341 0.97359   0
   0 -13  28-1.70722 1.35755   0
   0 -13 -28 2.23515 1.20671   0
   0 -13 -28 0.91189 0.98731   0
   0 -13  28 -1.3644 1.64551   0
   0 -14  28 0.02719 1.54299   0
   0 -14 -28 0.07477 0.95842   0
   0  14 -28 1.23031 0.99241   0
   0 -14 -28-1.05358 1.14874   0
   0 -14  28-0.58457 1.69933   0
   0 -15  28 0.78803 1.77812   0
   0  15 -28 1.44135 1.00356   0
   0 -15 -28-0.33676 1.01029   0
   0 -15  28 3.28009  1.4885   0
   0 -15 -28-0.71394 1.18541   0
   0 -16 -28 2.13457 1.30075   0
   0 -16 -28 1.52755 1.14733   0
   0 -16  28 2.77494 1.58759   0
   0  16 -28 1.46085 1.03393   0
   0 -17 -28-0.92446 1.07633   0
   0  17 -28 0.21791 0.97728   0
   0 -17  28-2.17247 1.30745   0
   0 -17  28-0.75277 1.36688   0
   0 -17 -28 0.38299  1.2216   0
   0   0 -29 0.07832 0.94701   0
   0   1 -29 0.61927 1.08905   0
   0  -1 -29 0.75451 0.99652   0
   0  -1 -29-1.36666 0.94669   0
   0  -2 -29 -0.7253 1.00262   0
   0   2 -29 1.19461 1.02395   0
   0  -2 -29-1.93413  0.8604   0
   0   3 -29 2.56975 1.05062   0
   0  -3  29 2.66913 1.33457   0
   0  -3 -29 1.99475 1.05772   0
   0  -3 -29 0.26265 1.04352   0
   0  -4  29-1.79175 1.24644   0
   0   4 -29 0.37535 1.04814   0
   0  -4 -29-0.84276 0.99857   0
   0  -4 -29 0.32577 1.11188   0
   0  -5  29 4.00339 1.47567   0
   0  -5 -29 6.02273 1.42625   0
   0  -5 -29 3.69272 1.20031   0
   0   5 -29 3.41735 1.22149   0
   0  -6 -29 0.26028 1.11149   0
   0  -6 -29 0.15476 0.98486   0
   0  -6  29-0.31656 1.35067   0
   0   6 -29-0.18994 1.00596   0
   0  -7 -29  4.1816 1.23277   0
   0   7 -29 6.73119 1.32382   0
   0  -7 -29 4.41275 1.29581   0
   0  -7  29 5.90468 1.66003   0
   0  -8 -29 0.31364 1.01061   0
   0  -8 -29   -0.46 1.00364   0
   0  -8  29 1.37303 1.53334   0
   0   8 -29 0.77364 1.04546   0
   0   9 -29  3.8328 1.22677   0
   0  -9 -29-0.07624 1.19905   0
   0  -9  29 1.60798 1.51787   0
   0  -9 -29 2.31493 1.13667   0
   0 -10 -29  2.2731 1.11589   0
   0 -10  29 -1.5154 1.45341   0
   0 -10 -29-0.31686 1.17788   0
   0  10 -29 0.88858 1.08145   0
   0 -11 -29 0.95099 1.16309   0
   0 -11  29-0.67733 1.58727   0
   0 -11 -29 0.79363 1.08783   0
   0  11 -29 0.43787 1.06046   0
   0 -12 -29 1.24966 1.22928   0
   0  12 -29 0.08829 0.98478   0
   0 -12 -29 0.27166 1.16136   0
   0 -12  29 0.74028 1.65715   0
   0 -13 -29 0.35039 1.20613   0
   0  13 -29-0.20888 0.92987   0
   0 -13  29   2.136 1.50935   0
   0 -13  29-1.81931 1.64411   0
   0 -14  29 0.97552 1.53677   0
   0 -14  29-1.32296  1.6704   0
   0  14 -29 -1.6704 0.91538   0
   0 -14 -29 0.37417 1.18265   0
   0 -15 -29 -1.2251 1.15888   0
   0 -15  29-0.93373 1.66879   0
   0 -15  29 0.39733 1.52972   0
   0  15 -29 0.84102 1.01981   0
   0   0 -30 8.30737 1.49519   0
   0   1 -30 2.05346 1.15245   0
   0  -1 -30-0.48892 1.09657   0
   0  -2 -30 0.62101 1.00478   0
   0   2 -30 2.16307 1.15829   0
   0  -2 -30-0.77452 1.06758   0
   0  -3 -30 0.20898 1.09368   0
   0   3 -30 1.21907 1.11458   0
   0  -3 -30-0.39707 0.96829   0
   0  -4 -30 0.90352 1.03557   0
   0  -4 -30 2.68275 1.27882   0
   0   4 -30  -0.139 0.99387   0
   0   5 -30-0.58209 0.99094   0
   0  -5 -30-0.50587 1.10182   0
   0  -5  30-1.91952 1.30971   0
   0  -5 -30 1.73935 1.04638   0
   0  -6 -30 0.30381 1.18764   0
   0  -6  30 0.02762 1.42931   0
   0  -6 -30-1.20145 0.94597   0
   0   6 -30 0.26238 1.03573   0
   0   7 -30 1.87022   1.052   0
   0  -7 -30-1.57456 1.14138   0
   0  -7 -30 0.00688 1.04512   0
   0  -7  30 0.67383 1.46455   0
   0  -8 -30 0.98534  1.1222   0
   0   8 -30 0.52689 1.08798   0
   0  -8  30 1.31379 1.47117   0
   0  -8 -30 0.59531 1.08114   0
   0  -9 -30 0.06125 1.06166   0
   0  -9  30  1.5925 1.53125   0
   0   9 -30 0.44917 1.06847   0
   0  -9 -30-0.31306 1.04805   0
   0  10 -30 5.93259 1.31234   0
   0 -10  30 2.81409  1.6844   0
   0 -10 -30 5.33054 1.35969   0
   0 -10 -30  6.5617 1.50175   0
   0 -11 -30 0.73921 1.09538   0
   0 -11  30-0.81314 1.57923   0
   0  11 -30 0.94082  1.0349   0
   0 -11 -30-2.02948 1.19618   0
   0 -12 -30  0.8874 1.18098   0
   0 -12 -30 0.28023 1.23436   0
   0  12 -30 1.69474  1.0809   0
   0 -12  30-0.89407 1.46121   0
   0 -13 -30-1.43015 1.08585   0
   0 -13  30 1.06599 1.52946   0
   0 -13  30-2.01942 1.58243   0
   0  13 -30 -0.3774 0.94681   0
   0   0 -31-0.26048 1.06935   0
   0  -1 -31 0.37689 1.15809   0
   0   1 -31-0.37004  1.0553   0
   0   2 -31  0.9379 1.08167   0
   0  -2 -31-1.04744 1.07482   0
   0   3 -31 0.70401 1.12778   0
   0  -3 -31 0.64933 1.12778   0
   0  -3 -31 0.76552  1.0526   0
   0  -4 -31-1.02296 0.99568   0
   0   4 -31-1.47988 1.04342   0
   0  -4 -31 -0.5183 1.15936   0
   0  -5 -31 5.78016 1.34644   0
   0   5 -31 6.65058 1.39404   0
   0  -5 -31  7.1946 1.57084   0
   0  -6 -31-1.62635 0.96904   0
   0   6 -31-1.06391  1.0368   0
   0  -6 -31-0.24395 1.19266   0
   0   7 -31 0.32394 1.08654   0
   0  -7 -31 1.60619 1.23502   0
   0  -7  31 2.17309  1.5792   0
   0  -7 -31-0.83684 0.97181   0
   0   8 -31-1.69941 0.95382   0
   0  -8 -31-0.03359 1.05457   0
   0  -8 -31 -1.8539 1.10831   0
   0  -8  31-0.24181 1.42401   0
   0  -9  31 2.83966 1.57017   0
   0  -9 -31 0.71493 1.22941   0
   0   9 -31 2.69267 1.20936   0
   0  -9 -31 1.31627 1.16927   0
   0 -10  31 2.14552 1.59419   0
   0  10 -31 1.82668 1.12258   0
   0 -10 -31-2.06581 1.05615   0
   0 -10 -31-1.12922 1.00965   0
   0 -11 -31 3.83455 1.28038   0
   0 -11  31 2.69276 1.59718   0
   0 -11 -31 2.86436 1.24078   0
   0  11 -31 2.76536 1.14838   0
   0   0 -32 0.28243 1.10956   0
   0   1 -32 2.32599 1.21005   0
   0  -1 -32 0.38318 0.99493   0
   0  -2 -32-1.14847 1.10146   0
   0   2 -32-0.63132 1.07459   0
   0   3 -32-0.20117 0.98574   0
   0  -3 -32 0.73763 1.02598   0
   0  -3 -32 0.67057  1.1668   0
   0  -4 -32 2.05418 1.25124   0
   0   4 -32-0.97691 1.09065   0
   0  -4 -32-0.84308 1.02374   0
   0   5 -32 0.11343 1.04091   0
   0  -5 -32-0.34697 1.02756   0
   0  -5 -32-1.28112 1.12098   0
   0  -6 -32 3.81036 1.23687   0
   0   6 -32 3.47787 1.22357   0
   0  -6 -32 3.98326 1.41642   0
   0   7 -32-1.05974 0.96039   0
   0  -7 -32-0.34441    1.02   0
   0  -7 -32  1.3048  1.2187   0
   0  -8 -32 7.34472 1.58894   0
   0  -8 -32 3.27677 1.21313   0
   0   8 -32 6.84364 1.39115   0
   0   0 -33-0.02639 1.19397   0
   0  -1 -33-0.75177 1.09469   0
   0   1 -33-1.11447 1.04852   0
   0  -2 -33-1.27158 0.98168   0
   0   2 -33-0.87627 1.04757   0
   0   3 -33 1.45373 1.12483   0
   0  -3 -33 2.46015 1.14456   0
   1   2   0    0.00 0.11869   0
  -1   2   0 0.08902 0.08902   0
   1   2   0 0.04945 0.08902   0
  -1  -2   0-0.01978 0.09891   0
   1  -2   0 0.06923 0.08902   0
   1  -3   0-0.02962 0.12834   0
   1   3   0 0.23693 0.16783   0
  -1   3   0-0.07898 0.13821   0
  -1  -3   0 -0.0691 0.12834   0
   1  -3   0 0.09872  0.1777   0
  -1   3   0 0.07898 0.16783   0
   1   3   0 0.19744 0.15795   0
  -1  -3   0 0.28629 0.18757   0
  -1   3   0-0.11847 0.15795   0
   1  -3   0 0.02962 0.11847   0
   1   3   0 -0.2468 0.15795   0
  -1  -3   0-0.21719 0.14808   0
   1   4   0-0.22645 0.25599   0
   1   4   0-0.01969  0.2363   0
  -1   4   0-0.01969 0.24614   0
  -1  -4   0 0.25599 0.20676   0
  -1   4   0-0.07876 0.20676   0
   1   4   0 0.05907 0.20676   0
   1  -4   0-0.02954 0.24614   0
   1  -4   0-0.18707 0.18707   0
  -1   4   0-0.13784 0.24614   0
  -1  -4   0    0.00  0.2363   0
   1  -4   0 0.05907 0.18707   0
  -1  -4   0-0.63997 0.26583   0
   1  -5   0 0.36299 0.39243   0
  -1   5   0 -0.0883 0.31394   0
   1   5   0 0.01962 0.34337   0
  -1   5   0-0.29432 0.34337   0
  -1   5   0-0.44148 0.36299   0
  -1  -5   0 0.32375 0.26489   0
   1  -5   0-0.06867 0.26489   0
   1  -5   0 0.00981 0.26489   0
  -1  -5   0-0.11773 0.38261   0
  -1  -5   0 0.06867 0.29432   0
   1   5   0 0.62788 0.40224   0
   1   6   0 0.96689 0.50786   0
  -1  -6   0-0.01953  0.3809   0
   1   6   0 0.06837 0.54693   0
   1  -6   0-0.19533  0.5567   0
  -1   6   0 -0.3223  0.4102   0
  -1  -6   0 0.09767 0.51763   0
   1  -6   0-0.03907  0.3809   0
  -1  -6   0-0.47856 0.41996   0
   1  -6   0-0.04883 0.39066   0
  -1   6   0-0.68366 0.45903   0
   1  -7   0-0.64082 0.45634   0
   1  -7   0 0.44663  0.6214   0
  -1   7   0  0.1068 0.47576   0
  -1  -7   0 0.18448 0.49518   0
  -1  -7   0 0.07767 0.63111   0
   1   7   0 0.02913 0.52431   0
   1  -7   0-0.40779 0.45634   0
  -1  -7   0 0.25244 0.52431   0
   1  -8   0 0.28911  0.5204   0
  -1   8   0-0.03855 0.48186   0
  -1  -8   0-1.14682 0.65532   0
   1  -8   0-0.27948 0.53004   0
  -1  -8   0  0.3373 0.54932   0
   1  -8   0 -0.3373 0.65532   0
  -1  -8   0 0.15419 0.55895   0
  -1   9   0-0.22936 0.53516   0
   1  -9   0-0.55428 0.56383   0
  -1  -9   0-0.23891 0.57339   0
   1  -9   0-0.62117 0.67851   0
   1  -9   0 0.43004 0.55428   0
  -1  -9   0-0.39182 0.62117   0
  -1  -9   0 -1.3188 0.64984   0
   1 -10   0 -0.2367 0.57754   0
   1 -10   0 0.54914 0.74797   0
  -1 -10   0-0.57754 0.59648   0
  -1 -10   0-0.16095 0.65329   0
  -1 -10   0-0.18936 0.60595   0
   1 -10   0 0.98467 0.64382   0
   1 -11   0-0.74976 0.74038   0
   1 -11   0 0.30927 0.63729   0
  -1 -11   0 1.05903 0.65604   0
  -1 -11   0 0.19681 0.69352   0
   1 -11   0-0.01874 0.59981   0
  -1 -11   0 0.10309 0.62792   0
   1 -12   0 0.52833 0.83421   0
  -1 -12   0 -0.1483 0.63029   0
   1 -12   0 0.94544 0.67664   0
  -1 -12   0 0.86202 0.82494   0
   1 -12   0 -0.5098 0.64883   0
  -1 -12   0 0.43564 0.69518   0
  -1 -13   0 0.16487 0.84269   0
   1 -13   0 0.91597 0.78774   0
   1 -13   0-0.03664 0.65034   0
  -1 -13   0-0.18319  0.6595   0
   1 -13   0 0.42135  0.6595   0
  -1 -13   0-0.63202 0.68698   0
   1 -14   0-1.02205 0.69644   0
  -1 -14   0 0.43414 0.78689   0
   1 -14   0-1.24817 0.70549   0
  -1 -14   0  0.0814 0.71453   0
  -1 -14   0-0.37083 0.67835   0
   1 -14   0-0.96778 0.67835   0
   1 -15   0-0.48192 0.68718   0
  -1 -15   0-0.32128  0.7675   0
  -1 -15   0-0.58901 0.68718   0
   1 -15   0-0.15172 0.89245   0
   1 -15   0  -0.473 0.66041   0
  -1 -15   0 0.05355 0.67826   0
  -1 -16   0-0.39599 0.78318   0
  -1 -16   0  0.0352 0.76558   0
  -1 -16   0 -0.0616 0.66878   0
   1 -16   0-0.28159 0.79198   0
   1 -16   0    0.00 0.74798   0
  -1 -17   0-0.44223 0.74572   0
   1 -17   0-0.87579 0.91914   0
  -1 -17   0 -0.3295 0.77173   0
  -1 -17   0-1.37872 0.66768   0
   1 -17   0-0.54628 0.71104   0
  -1 -18   0 0.38427 0.75147   0
   1 -18   0-0.45259 0.74293   0
  -1 -18   0 0.63192 0.78563   0
  -1 -18   0-1.01619 0.83686   0
   1 -18   0-0.20495 0.86248   0
  -1 -19   0-0.52952 0.84892   0
  -1 -19   0-0.90775 0.75646   0
  -1 -19   0-0.26056  0.9918   0
   1 -19   0 0.24375 1.00021   0
   1 -19   0-0.54633 0.78168   0
   1 -20   0-0.52922 0.98402   0
  -1 -20   0 1.09978 1.05844   0
   1 -20   0  0.2398 0.82691   0
  -1 -20   0 0.43826 0.81864   0
   1 -21   0 0.42289 1.08162   0
  -1 -21   0-0.34156 0.80512   0
  -1 -21   0-0.65873 1.01656   0
   1 -21   0  0.6262 0.87018   0
   1 -22   0-1.07936 0.96743   0
  -1 -22   0-0.63962 1.04738   0
   1 -22   0 0.13592  0.8395   0
  -1 -22   0 -1.0234  0.8395   0
   1 -23   0 0.14144 1.14726   0
   1 -23   0-0.34575 0.95081   0
  -1 -23   0-0.03143 1.14726   0
  -1 -23   0-0.07072 0.95081   0
  -1 -24   0 0.68715  0.9651   0
   1 -24   0-0.00772 0.94193   0
   1 -24   0-1.11951 1.01914   0
  -1 -24   0-1.55187  1.0037   0
   1 -25   0 0.46263 1.21345   0
  -1 -25   0-0.28819 0.92526   0
   1 -25   0-1.89602 0.92526   0
  -1 -25   0-1.28171 1.11486   0
   1 -26   0-0.99059  0.9459   0
  -1 -26   0-0.79694  0.9608   0
  -1 -26   0 0.10427 1.25872   0
   1 -26   0-0.26068 1.09486   0
   1 -27   0  0.4971  1.0746   0
  -1 -27   0-0.69447 0.96495   0
  -1 -27   0 1.27929 1.26467   0
   1 -27   0-0.35089 1.25736   0
   1 -28   0 0.77461 1.07585   0
   1 -28   0-0.71006  1.1404   0
  -1 -28   0-1.67115 1.12605   0
  -1 -28   0 1.42729 1.03998   0
   1 -29   0-1.62519 1.04125   0
  -1 -29   0 1.82219 1.10457   0
  -1 -29   0 0.08443 1.29453   0
   1 -29   0-0.80204 1.28046   0
  -1 -30   0-1.29722 1.35932   0
  -1 -30   0  0.3381 1.08332   0
   1 -30   0  -0.138 1.33172   0
   1 -30   0-0.32431 1.06262   0
   1 -31   0-0.43306 1.10294   0
  -1 -31   0-0.40599   1.333   0
   1 -31   0 0.52102  1.3533   0
  -1 -31   0 0.96761 1.08941   0
   1 -32   0-0.21232  1.4597   0
  -1 -32   0-0.59715 1.06824   0
   1 -32   0-1.86444  1.0417   0
  -1 -32   0-3.56964 1.14786   0
  -1   2   1 0.05932 0.10876   0
   1   2  -1-0.20763 0.10876   0
  -1   2   1 0.11865 0.10876   0
   1  -2   1 0.01977 0.06921   0
  -1  -2  -1 -0.0791  0.0791   0
  -1   2   1 0.09887  0.0791   0
   1  -2   1-0.05932 0.09887   0
  -1  -2  -1-0.00989 0.11865   0
   1  -2   1-0.01977 0.08898   0
   1   2  -1 0.03955 0.11865   0
   1   2   1 0.09887 0.10876   0
   1   2   1 0.03955 0.11865   0
   1   2   1 0.06921 0.09887   0
   1  -2  -1-0.13842 0.09887   0
   1  -2  -1-0.03955 0.09887   0
  -1  -2   1-0.00989 0.12853   0
  -1   2  -1 0.04944 0.08898   0
   1  -2  -1-0.09887 0.12853   0
   1   3  -1-0.16776 0.14803   0
   1   3  -1-0.21711 0.16776   0
  -1   3   1 0.11842  0.1875   0
  -1  -3  -1 -0.1875  0.1875   0
   1  -3   1 0.09869 0.12829   0
   1  -3   1-0.04934 0.16776   0
  -1  -3  -1-0.09869 0.14803   0
  -1   3   1-0.21711 0.11842   0
   1   3  -1-0.06908 0.19737   0
  -1   3   1 0.01974  0.1875   0
   1  -3   1-0.00987 0.14803   0
  -1  -3  -1 0.01974 0.16776   0
  -1  -3   1 0.05921 0.14803   0
   1   3   1-0.26645 0.16776   0
   1  -3  -1 0.13816 0.21711   0
   1  -3  -1-0.03947 0.14803   0
  -1   3  -1-0.13816 0.13816   0
  -1   3  -1-0.01974 0.13816   0
   1  -3  -1 0.13816 0.12829   0
  -1   3  -1-0.04934 0.16776   0
  -1  -3   1 0.06908 0.16776   0
   1   3   1 0.09869 0.17763   0
  -1  -3   1-0.05921 0.19737   0
   1   3   1  -0.375 0.19737   0
   1   4  -1-0.19684 0.24605   0
   1  -4   1 0.62004 0.23621   0
   1   4  -1 1.08261 0.29526   0
   1  -4   1-0.00984   0.187   0
  -1  -4  -1 0.33463 0.25589   0
  -1   4   1 0.03937 0.25589   0
  -1  -4  -1-0.03937 0.20668   0
   1  -4   1 0.33463 0.27557   0
   1   4  -1 0.27557 0.27557   0
  -1   4   1 0.10826 0.23621   0
  -1   4   1-0.15747 0.16731   0
  -1  -4  -1 0.07874 0.25589   0
  -1   4  -1 0.08858 0.22637   0
   1  -4  -1-0.01968  0.3051   0
   1  -4  -1 0.31494 0.20668   0
  -1  -4   1 0.02953 0.23621   0
   1   4   1 -0.1181 0.21652   0
   1   4   1 0.04921 0.28542   0
  -1  -4   1-0.01968 0.21652   0
  -1  -4   1 0.82672  0.3051   0
   1   4   1 0.88577 0.27557   0
  -1   4  -1 0.24605 0.21652   0
  -1   4  -1 0.78736 0.26573   0
   1   5  -1 19.1822 1.45141   0
  -1   5   1 18.9076 1.45141   0
  -1   5   1 14.9358 1.39257   0
   1  -5   1 17.3679 1.44161   0
  -1  -5  -1 14.6711 1.44161   0
   1  -5  -1 16.9462 1.51026   0
   1   5   1  21.683 1.47103   0
  -1   5  -1  17.211  1.4318   0
   1   5   1 17.4954 1.45141   0
  -1  -5   1 15.7792 1.47103   0
  -1   5  -1 14.0924 1.38277   0
  -1   6   1 0.32217 0.45885   0
  -1  -6  -1 0.41003 0.59552   0
  -1   6   1 0.05858 0.44908   0
   1  -6   1 0.71267 0.55647   0
  -1  -6  -1 -0.1562 0.43932   0
   1  -6   1 0.45885 0.40027   0
   1   6  -1 0.30264  0.4979   0
  -1  -6  -1-0.11715 0.40027   0
   1  -6   1 0.19525 0.42956   0
   1   6   1-0.46861 0.48813   0
  -1   6  -1  0.3124 0.41003   0
   1  -6  -1 0.78101 0.60528   0
   1  -6  -1-0.14644 0.41979   0
  -1   6  -1-0.12692 0.46861   0
  -1  -6   1-0.18549 0.44908   0
  -1  -6   1-0.47837  0.4979   0
  -1  -6   1-0.22454 0.40027   0
  -1  -7  -1 90.8166 7.19118   0
   1  -7   1 96.0086 7.21059   0
   1  -7   1 95.2613 7.18148   0
   1  -7   1   96.29 7.14266   0
   1   7  -1 97.0567 7.17177   0
  -1  -7  -1 92.3111 7.17177   0
  -1  -7  -1 93.5824 7.17177   0
  -1   7   1 91.2339 7.14266   0
  -1   7  -1 93.4077 7.14266   0
  -1  -7   1 94.1259 7.17177   0
   1  -7  -1 92.6507 7.17177   0
   1   7   1 95.4748 7.18148   0
  -1  -7   1 93.1457 7.17177   0
   1  -7  -1 93.1457 7.22029   0
  -1  -8  -1 5.45202 0.75134   0
   1  -8   1 5.87585 0.73207   0
   1  -8   1 6.11666  0.8284   0
  -1  -8  -1 3.77595 0.78987   0
  -1   8   1 4.97039  0.7417   0
  -1  -8  -1 4.56582 0.78987   0
   1  -8   1 5.58687 0.78987   0
  -1  -8   1 4.37317 0.78987   0
   1  -8  -1  4.0264  0.7995   0
   1  -8  -1  5.2401 0.76097   0
  -1   8  -1 6.95469 0.76097   0
  -1  -8   1 3.91081 0.73207   0
  -1  -8   1 4.62362 0.76097   0
  -1  -9  -1 696.369 53.8542   0
  -1  -9  -1 714.136 53.8255   0
   1  -9   1 689.989 53.7969   0
  -1  -9  -1 730.661 53.8255   0
   1  -9   1 732.552 53.8542   0
   1  -9   1  744.12 53.8351   0
   1  -9  -1 722.609 53.8255   0
   1  -9  -1  700.62 53.8542   0
  -1  -9   1 722.169 53.8542   0
  -1   9  -1 753.271 53.7969   0
  -1  -9   1 685.451  53.816   0
  -1  -9   1 711.471 53.8255   0
  -1 -10  -1 0.73816 0.65298   0
   1 -10   1 1.61826 0.61513   0
   1 -10   1 1.62773 0.74762   0
  -1 -10  -1 0.91796  0.5962   0
   1 -10   1 0.93689 0.60567   0
  -1 -10  -1 1.18294  0.7003   0
   1 -10  -1 0.76655 0.62459   0
   1 -10  -1-0.43532 0.74762   0
  -1 -10   1   0.388 0.65298   0
  -1 -10   1 1.58987 0.62459   0
  -1 -10   1 0.14195 0.72869   0
   1 -11   1 80.2336 6.23883   0
  -1 -11  -1  78.257 6.26693   0
   1 -11   1 82.1258 6.28567   0
  -1 -11  -1 79.9994 6.26693   0
   1 -11   1 84.4115 6.33251   0
  -1 -11   1 83.5123 6.26693   0
  -1 -11   1 81.7137 6.32314   0
   1 -11  -1 81.0486  6.2763   0
  -1 -11   1 79.1844  6.2763   0
   1 -11  -1 76.5802  6.3044   0
   1 -12   1  -0.315 0.63001   0
   1 -12   1 1.04692 0.73192   0
   1 -12   1 0.25941  0.6578   0
  -1 -12  -1 0.41691 0.70412   0
  -1 -12  -1 0.41691 0.74118   0
  -1 -12  -1-0.13897 0.62074   0
   1 -12  -1 0.14824 0.74118   0
  -1 -12   1 0.24088 0.63001   0
  -1 -12   1-0.50956 0.69486   0
  -1 -12   1-0.06485 0.67633   0
   1 -12  -1 0.09265 0.63001   0
  -1 -13  -1 70.1227 5.76802   0
   1 -13   1 76.0006 5.78634   0
  -1 -13  -1  64.904 5.66731   0
   1 -13   1 73.5103 5.65816   0
  -1 -13  -1 77.0077 5.71309   0
   1 -13   1 72.0911 5.70393   0
   1 -13  -1 68.7951 5.68562   0
  -1 -13   1 74.3434 5.68562   0
   1 -13  -1 72.0545 5.74056   0
  -1 -13   1 73.7117 5.70393   0
  -1 -13   1 74.8012 5.76802   0
   1 -14   1 0.35258 0.72325   0
   1 -14   1 0.23506 0.78654   0
   1 -14   1 0.10849 0.65093   0
  -1 -14  -1 0.95831 0.78654   0
  -1 -14  -1-0.31642  0.8679   0
  -1 -14  -1-0.27122 0.66901   0
  -1 -14   1-0.20794 0.75037   0
  -1 -14   1 0.09041 0.70517   0
  -1 -14   1-0.11753 0.71421   0
   1 -14  -1 0.51532  0.7775   0
   1 -14  -1-0.09041 0.66901   0
   1 -15   1 10.9366 1.28456   0
  -1 -15  -1 12.3639   1.347   0
  -1 -15  -1 11.4272 1.48081   0
  -1 -15  -1 12.6761 1.36484   0
   1 -15   1 10.4727 1.42729   0
   1 -15   1 11.3291   1.347   0
  -1 -15   1 9.79477 1.31132   0
   1 -15  -1 9.11681 1.35592   0
  -1 -15   1 8.99192   1.347   0
  -1 -15   1 11.6859 1.32916   0
   1 -15  -1 10.3389  1.3024   0
   1 -16   1 0.51017 0.91478   0
  -1 -16  -1-0.29906 0.68608   0
   1 -16   1 0.14953 0.75645   0
   1 -16   1-0.14953 0.69488   0
  -1 -16  -1 0.30786 0.80923   0
   1 -16  -1 0.30786 0.81802   0
  -1 -16   1  2.3925 0.76525   0
  -1 -16   1 0.33425 0.73006   0
   1 -16  -1-1.11709 0.66849   0
  -1 -16   1 0.20231 0.88839   0
  -1 -17  -1 5.02715 1.00543   0
   1 -17   1 5.23517 1.02277   0
   1 -17   1 7.80076  1.0661   0
   1 -17   1  5.8419 1.10944   0
  -1 -17  -1 3.72703 1.04877   0
  -1 -17   1 5.61654 1.19612   0
  -1 -17   1 5.80723  1.0401   0
   1 -17  -1 6.22327 1.05744   0
  -1 -17   1 6.76932 1.07477   0
   1 -17  -1 7.15069 1.28279   0
   1 -18   1 0.46094  0.9987   0
   1 -18   1-0.29875 0.73408   0
  -1 -18  -1 0.74262 0.97309   0
  -1 -18  -1 0.17072 0.74262   0
   1 -18   1-0.27315 0.79383   0
   1 -18  -1  -0.239 0.96455   0
   1 -18  -1 0.46094 0.74262   0
  -1 -18   1  1.1182 0.80237   0
  -1 -18   1 0.14511 0.93041   0
  -1 -18   1 1.41695 0.81944   0
  -1 -19  -1  138.72 10.4685   0
   1 -19   1 140.468 10.5609   0
   1 -19   1 130.814 10.4685   0
   1 -19   1 138.796 10.4181   0
  -1 -19  -1 128.168 10.5357   0
  -1 -19   1 144.341 10.5021   0
   1 -19  -1 141.678 10.4937   0
  -1 -19   1 133.973 10.4265   0
  -1 -19   1 126.387 10.5021   0
   1 -19  -1 128.974 10.5273   0
   1 -20   1  0.6282 0.85964   0
  -1 -20  -1 1.15721 1.02496   0
   1 -20   1  0.9175 0.93403   0
  -1 -20  -1 0.90097 0.85138   0
  -1 -20   1 1.75235 0.90097   0
  -1 -20   1 1.14895 0.86791   0
   1 -20  -1-0.33063 1.04149   0
  -1 -20   1 1.26467 0.95057   0
   1 -20  -1 1.28946 0.87617   0
   1 -21   1 3.59317 0.99991   0
   1 -21   1 4.68251 1.28444   0
  -1 -21  -1 2.07299 0.98365   0
  -1 -21  -1 2.48758 1.07307   0
   1 -21  -1 4.82884  1.1625   0
  -1 -21   1 2.51197 1.00804   0
  -1 -21   1 3.05664 1.09746   0
   1 -21  -1 4.30043 1.06495   0
  -1 -21   1   5.593 1.04869   0
  -1 -22  -1 2.11796 0.99104   0
  -1 -22  -1 2.10997 1.19085   0
   1 -22   1 1.05498 1.15089   0
   1 -22   1 2.44564 0.99104   0
   1 -22  -1 1.29475 0.95108   0
  -1 -22   1 1.03101 0.91911   0
   1 -22  -1 1.82224 1.21483   0
  -1 -22   1  3.0131 0.99904   0
  -1 -22   1 0.99104 1.18286   0
  -1 -23  -1 208.002 16.4642   0
  -1 -23  -1 215.771 16.3857   0
   1 -23   1 203.588 16.4171   0
   1 -23   1 224.144 16.4014   0
   1 -23  -1 215.488 16.4878   0
   1 -23  -1 222.613 16.3935   0
  -1 -23   1 213.045 16.3778   0
  -1 -23   1 204.727 16.4407   0
   1 -24   1 0.86442 0.96475   0
  -1 -24  -1 0.37818 0.92616   0
   1 -24   1 -0.5557 1.20401   0
  -1 -24  -1 1.65938 1.23489   0
   1 -24  -1  -0.301 1.20401   0
  -1 -24   1-0.44765 1.15771   0
   1 -24  -1-0.51711 0.92616   0
  -1 -24   1 1.15771  0.9416   0
  -1 -25  -1 17.3692 1.94844   0
   1 -25   1 13.9575 2.05458   0
   1 -25   1 16.8991 2.00151   0
  -1 -25  -1 14.2683 2.01667   0
   1 -25  -1 18.2031 2.03183   0
   1 -25  -1 19.8104  2.2517   0
  -1 -25   1 12.7899 2.08491   0
  -1 -25   1 18.8703 2.03183   0
   1 -26   1  0.3425 1.02004   0
  -1 -26  -1 0.94559 1.29553   0
  -1 -26  -1-0.18614 0.99026   0
   1 -26   1-1.04982 1.20618   0
  -1 -26   1-1.22852 1.22107   0
   1 -26  -1 1.08705 1.05727   0
  -1 -26   1  0.1638  0.9977   0
   1 -26  -1 1.94329  1.1764   0
   1 -27   1 2.55042 1.40309   0
  -1 -27  -1 2.95234 1.38848   0
   1 -27   1 3.58812 1.22771   0
  -1 -27  -1 5.23968 1.24232   0
   1 -27  -1 2.19233 1.15463   0
   1 -27  -1 6.89854 1.56386   0
  -1 -27   1 3.39081 1.43963   0
  -1 -27   1 3.15696 1.21309   0
  -1 -28  -1 0.31548 0.96794   0
   1 -28   1 1.22606  1.1687   0
   1 -28   1-0.01434 1.03964   0
  -1 -28  -1  0.8604 1.18304   0
   1 -28  -1-0.02868 1.18304   0
   1 -28  -1-1.08266 0.98945   0
  -1 -28   1 0.02151 1.01096   0
  -1 -28   1 1.35512 1.19738   0
   1 -29   1 4.76149 1.24488   0
   1 -29   1 2.77109 1.45588   0
  -1 -29  -1 2.96099 1.23785   0
  -1 -29  -1 1.46291 1.43478   0
   1 -29  -1 2.94692 1.20971   0
   1 -29  -1 5.11315 1.51918   0
  -1 -29   1 1.75127 1.39258   0
  -1 -29   1 3.16495 1.24488   0
   1 -30   1-1.03469 1.28992   0
   1 -30   1 0.46906 1.13126   0
  -1 -30  -1 0.80016 1.44857   0
  -1 -30  -1 0.73118 1.08298   0
  -1 -30   1 0.27592 1.09677   0
   1 -30  -1-0.73118  1.0071   0
  -1 -30   1-0.62771  1.3313   0
   1 -30  -1-1.57273 1.20714   0
   1 -31   1-0.63586 1.05526   0
   1 -31   1-0.56822 1.21084   0
  -1 -31  -1 2.52991 1.15672   0
  -1 -31  -1 0.60204  1.2176   0
   1 -31  -1 1.17702  1.4476   0
   1 -31  -1 0.12853 1.07555   0
  -1 -31   1 1.55583 1.45436   0
  -1 -31   1 1.24466 1.16349   0
  -1 -32  -1-0.33829 1.08119   0
  -1 -32  -1 1.30671 1.53224   0
   1 -32   1-1.91032 1.39294   0
   1 -32   1 1.14089 1.16742   0
  -1 -32   1 0.03317 1.05466   0
   1 -32  -1 0.93526 1.12099   0
   1 -32  -1-2.42107 1.23375   0
  -1 -32   1 2.30167 1.43274   0
  -1   0  -2    0.00 0.08902   0
  -1   0   2-0.09891 0.14837   0
  -1   0   2-0.02967 0.11869   0
   1   0  -2-0.13848 0.09891   0
   1   0   2-0.03956 0.09891   0
  -1   1   2 -0.0791 0.10876   0
  -1   1   2 0.12854 0.12854   0
  -1  -1  -2-0.11865 0.08899   0
   1  -1   2-0.10876 0.08899   0
  -1   1   2    0.00 0.12854   0
  -1  -1  -2-0.04944 0.08899   0
  -1  -1  -2-0.11865 0.09888   0
   1   1  -2-0.02966 0.09888   0
   1   1  -2-0.04944 0.10876   0
  -1   1   2 0.00989 0.12854   0
   1  -1  -2 0.02966 0.13843   0
   1  -1  -2 0.04944 0.09888   0
   1  -1  -2-0.06921 0.11865   0
   1  -1  -2-0.03955  0.1582   0
  -1  -1   2-0.10876 0.09888   0
  -1   1  -2-0.01978 0.09888   0
   1   1   2 0.01978 0.10876   0
   1   1   2-0.22741 0.11865   0
  -1  -1   2 0.09888 0.11865   0
   1   1   2-0.06921 0.06921   0
  -1   2   2 0.03951 0.14815   0
  -1   2   2-0.05926 0.15802   0
  -1   2   2 0.04938 0.14815   0
   1   2  -2 0.19753 0.14815   0
   1   2  -2 0.10864 0.17778   0
  -1   2   2-0.10864 0.15802   0
  -1  -2  -2-0.18765 0.13827   0
   1  -2   2-0.13827 0.08889   0
  -1  -2  -2-0.00988 0.10864   0
   1  -2   2-0.04938 0.11852   0
   1  -2  -2 0.00988 0.12839   0
   1  -2  -2 0.12839 0.17778   0
   1  -2  -2 0.12839 0.14815   0
  -1   2  -2 0.02963 0.10864   0
  -1  -2   2 0.21728 0.13827   0
   1  -2  -2 0.09876 0.14815   0
   1   2   2-0.17778 0.12839   0
   1   2   2-0.13827 0.11852   0
  -1  -2   2 0.04938 0.12839   0
  -1   2  -2-0.01975 0.09876   0
   1   3  -2 0.26616 0.23658   0
   1  -3   2-0.33516  0.1873   0
   1   3  -2 0.27602 0.22673   0
   1  -3   2-0.28587 0.14786   0
  -1  -3  -2 0.03943 0.16758   0
  -1   3   2 0.22673 0.17744   0
   1   3  -2 0.09858 0.19715   0
  -1   3   2-0.27602 0.19715   0
  -1   3   2-0.04929 0.19715   0
   1  -3   2-0.13801 0.12815   0
  -1  -3  -2 0.10843 0.21687   0
   1   3   2 0.03943 0.19715   0
  -1   3  -2-0.20701 0.12815   0
   1  -3  -2 0.11829  0.1873   0
   1  -3  -2 0.14786 0.22673   0
   1  -3  -2 0.34502 0.17744   0
  -1  -3   2  -0.069 0.17744   0
   1   3   2 0.04929  0.1873   0
  -1   3  -2 0.12815 0.16758   0
  -1  -3   2 0.01972 0.20701   0
  -1   3  -2-0.21687 0.15772   0
   1   4  -2-0.28509 0.26543   0
  -1  -4  -2 0.00983 0.23594   0
  -1   4   2 -0.3834 0.27526   0
   1   4  -2 1.98583 0.37357   0
   1  -4   2 0.71765 0.31459   0
  -1  -4  -2 1.23869 0.33425   0
  -1   4   2 1.81871 0.32442   0
   1  -4   2  0.2556 0.22611   0
  -1   4   2 -0.2556 0.21628   0
   1  -4   2 0.20645 0.24577   0
  -1  -4   2 0.14746 0.23594   0
   1  -4  -2 0.22611 0.24577   0
  -1   4  -2-0.13763 0.23594   0
  -1  -4   2-0.53087  0.2556   0
  -1   4  -2 0.18679 0.24577   0
   1   4   2 0.15729 0.24577   0
   1  -4  -2-0.11797 0.23594   0
  -1   4  -2 1.64175 0.32442   0
   1  -4  -2  0.3834 0.32442   0
   1   5  -2 1.95909 0.45059   0
  -1  -5  -2 1.91011 0.53875   0
  -1   5   2 2.60559 0.48977   0
   1  -5   2 1.42034 0.47998   0
   1   5  -2 2.48804 0.49957   0
  -1  -5  -2-0.07836 0.31345   0
  -1   5   2 0.81302 0.32325   0
   1  -5   2 0.47018 0.33304   0
  -1  -5   2 0.40161 0.35264   0
  -1   5  -2 2.17459 0.41141   0
  -1   5  -2   2.155 0.47018   0
  -1  -5   2-0.06857 0.36243   0
   1  -5  -2 2.43906 0.51916   0
   1   5   2  1.9395 0.46038   0
  -1  -5   2 1.79256 0.52895   0
   1   5   2 2.60559 0.51916   0
  -1   5  -2 0.23509 0.33304   0
  -1  -6  -2-0.17552 0.58505   0
   1  -6   2-0.45829  0.5363   0
   1  -6   2-0.08776 0.44854   0
   1   6  -2 0.21452 0.49729   0
  -1   6   2 0.86783 0.58505   0
   1  -6   2 0.39004 0.42904   0
  -1   6   2-0.12676 0.39979   0
  -1  -6  -2-0.11701 0.39979   0
  -1   6  -2-0.26327 0.41929   0
  -1   6  -2-0.58505 0.47779   0
  -1  -6   2 0.06826 0.41929   0
   1  -6  -2 0.56555 0.44854   0
  -1  -6   2-0.02925 0.48755   0
  -1  -6   2 0.02925 0.49729   0
   1  -6  -2 0.06826 0.56555   0
   1   6   2 0.28278 0.50705   0
  -1  -7  -2 2.82002 0.61052   0
  -1  -7  -2 2.99445 0.72681   0
   1  -7   2 2.00599 0.60083   0
   1  -7   2 2.66497 0.60083   0
  -1   7   2 2.71342 0.61052   0
   1  -7   2 2.52929 0.54268   0
   1   7  -2 2.72311  0.6299   0
  -1  -7   2  2.5196 0.58145   0
   1  -7  -2 1.90908 0.66866   0
  -1  -7   2 3.80848 0.65897   0
   1   7   2 1.39547 0.63959   0
   1  -7  -2 2.50022 0.62021   0
  -1  -7   2 1.93816 0.62021   0
  -1   7  -2 3.06229 0.59114   0
  -1  -8  -2-0.07695 0.58675   0
   1  -8   2 0.58675  0.5098   0
  -1  -8  -2-0.47132  0.5098   0
   1  -8   2-0.40399 0.65408   0
   1  -8   2 1.29854 0.55789   0
  -1   8   2 0.56751 0.56751   0
  -1  -8   2 0.89455 0.58675   0
   1  -8  -2 0.05771  0.6156   0
  -1   8  -2 0.70217 0.53865   0
   1  -8  -2 0.51942 0.52904   0
  -1  -8   2 0.06733 0.63484   0
  -1  -8   2 0.40399 0.56751   0
  -1  -9  -2 0.02862 0.71539   0
  -1  -9  -2-0.56277 0.57231   0
   1  -9   2 0.47692 0.51508   0
   1  -9   2 1.32585 0.70585   0
   1  -9   2 0.33385 0.60093   0
  -1   9  -2 0.83939 0.57231   0
   1  -9  -2 1.77416   0.744   0
   1  -9  -2 1.03016 0.58185   0
  -1  -9   2 0.10492 0.60093   0
  -1  -9   2-0.05723 0.56277   0
  -1  -9   2   0.124 0.60093   0
  -1 -10  -2 9.09117 1.05843   0
   1 -10   2 7.23891 1.03953   0
  -1 -10  -2 7.42792 1.07733   0
   1 -10   2 9.22347 1.06788   0
   1 -10   2 8.80766 0.99228   0
   1 -10  -2 10.1496 1.04898   0
  -1 -10   2 7.81538 1.01118   0
  -1 -10   2 7.17276 1.08678   0
  -1 -10   2 8.09889 1.03008   0
   1 -10  -2 6.41674 1.05843   0
  -1 -11  -2 0.98224 0.63611   0
  -1 -11  -2 -0.9074 0.73902   0
   1 -11   2-0.24322 0.57063   0
   1 -11   2-0.19645 0.63611   0
   1 -11   2-0.47709 0.63611   0
   1 -11  -2 0.13096 0.57999   0
   1 -11  -2-0.36483 0.74837   0
  -1 -11   2 -0.4116 0.63611   0
  -1 -11   2 0.71095 0.64547   0
  -1 -11   2  0.2058 0.63611   0
   1 -12   2 15.6915  1.5636   0
   1 -12   2 12.8049  1.5451   0
  -1 -12  -2 13.9429 1.59136   0
  -1 -12  -2 14.3777  1.5451   0
   1 -12   2  14.498 1.48959   0
   1 -12  -2  14.276  1.5451   0
  -1 -12   2 12.6291  1.5451   0
  -1 -12   2 15.9783 1.55435   0
  -1 -12   2 14.9976 1.52659   0
   1 -13   2 0.57602  0.6766   0
  -1 -13  -2 0.85946 0.70403   0
   1 -13   2-0.03657 0.69488   0
   1 -13   2-0.71317 0.71317   0
  -1 -13  -2 1.15204 0.88689   0
  -1 -13   2-0.00914 0.68574   0
  -1 -13   2 0.19201 0.72231   0
  -1 -13   2-0.32915 0.73146   0
   1 -13  -2 1.72807 0.71317   0
   1 -13  -2 2.24009 0.91432   0
  -1 -14  -2 0.91189 0.66812   0
   1 -14   2 0.59589  0.6952   0
  -1 -14  -2  0.8216 0.78549   0
   1 -14   2 0.87577 0.71326   0
   1 -14   2 0.23474 0.76743   0
   1 -14  -2-0.22571 0.68617   0
  -1 -14   2   0.948 0.72229   0
  -1 -14   2-0.61394 0.84869   0
   1 -14  -2 1.30012 0.91189   0
  -1 -14   2 0.47852 0.74034   0
  -1 -15  -2-1.08688 0.82852   0
   1 -15   2 1.06906 0.72162   0
  -1 -15  -2 0.98888 0.67707   0
   1 -15   2 1.54123 0.72162   0
   1 -15   2 0.31181 0.78398   0
  -1 -15   2 1.17597  0.7038   0
  -1 -15   2-0.22272 0.73052   0
  -1 -15   2 0.15145 0.84634   0
   1 -15  -2 0.00891 0.69489   0
   1 -15  -2-0.95325 0.84634   0
  -1 -16  -2 5.19169 1.00144   0
   1 -16   2 8.14332 1.22106   0
   1 -16   2 7.42298 1.08929   0
  -1 -16  -2  4.8491 1.18592   0
   1 -16   2 6.21071 1.00144   0
   1 -16  -2 6.64115  1.0278   0
  -1 -16   2 6.40397  1.0278   0
   1 -16  -2 6.40397 1.20349   0
  -1 -16   2 5.87689 1.11564   0
  -1 -16   2 5.12142 1.01901   0
  -1 -17  -2  3.9214 0.88296   0
  -1 -17  -2 3.85215 0.97819   0
   1 -17   2 3.49723 0.87431   0
   1 -17   2  2.7874 0.90893   0
   1 -17   2  2.3892 1.06475   0
  -1 -17   2 3.24619 1.03878   0
   1 -17  -2 3.87812 0.90893   0
   1 -17  -2  4.1811 1.14266   0
  -1 -17   2 2.91725 0.92625   0
  -1 -17   2 2.96053 0.86565   0
  -1 -18  -2 4.45871 1.15943   0
   1 -18   2 3.81079 1.14238   0
  -1 -18  -2 3.98129 0.92073   0
   1 -18   2 4.62921 1.04008   0
   1 -18   2  5.0981 0.95483   0
   1 -18  -2 3.12877 1.15091   0
  -1 -18   2 3.09467  0.9463   0
   1 -18  -2 4.50134  0.9804   0
  -1 -18   2 2.27624 0.92925   0
  -1 -18   2 1.90966 1.08271   0
   1 -19   2 1.11607 0.83076   0
  -1 -19  -2 1.50207 0.96502   0
   1 -19   2 0.26853 0.86432   0
  -1 -19  -2  1.0825 0.84754   0
   1 -19   2 0.74684 0.96502   0
   1 -19  -2 0.05035 1.00698   0
  -1 -19   2 0.26014 0.85593   0
  -1 -19   2 1.33425 0.88111   0
   1 -19  -2 1.44333 0.86432   0
  -1 -19   2 1.96361 1.04054   0
   1 -20   2 6.10947 1.18887   0
   1 -20   2 6.62134 1.13108   0
  -1 -20  -2 7.81846 1.18061   0
   1 -20   2 7.16624 1.21364   0
  -1 -20  -2 6.15075 1.24666   0
  -1 -20   2 4.80501 1.17236   0
   1 -20  -2 5.62236 1.23841   0
  -1 -20   2 5.06095 1.09805   0
  -1 -20   2 5.39119 1.13108   0
   1 -20  -2 5.01141  1.0898   0
  -1 -21  -2 1.51844 0.90944   0
  -1 -21  -2 1.11244 1.12868   0
   1 -21   2  2.3954 0.99064   0
   1 -21   2 1.55092  0.9338   0
   1 -21   2 2.59028 1.14492   0
  -1 -21   2 4.04376 1.00688   0
   1 -21  -2 1.00688  0.8932   0
  -1 -21   2 1.47784 0.99064   0
   1 -21  -2 0.06496 1.12868   0
  -1 -21   2 1.73768 0.94192   0
  -1 -22  -2 1.11767  1.1017   0
   1 -22   2 1.23742 1.22943   0
  -1 -22  -2 2.12357 0.93405   0
   1 -22   2 2.12357 1.02985   0
   1 -22   2 2.64249 0.99792   0
   1 -22  -2 3.19334 1.28532   0
  -1 -22   2 1.85214 0.99792   0
  -1 -22   2 2.24332  1.1017   0
   1 -22  -2 4.14335  1.0538   0
  -1 -22   2 1.74835 0.98993   0
   1 -23   2 0.72972 0.95727   0
  -1 -23  -2 1.75762 0.93373   0
  -1 -23  -2 0.69049 1.20836   0
   1 -23   2 2.29903 1.18482   0
   1 -23  -2 0.40802 0.90235   0
  -1 -23   2 0.41586 1.17698   0
  -1 -23   2  0.4551 0.94943   0
   1 -23  -2-0.14124 1.07497   0
  -1 -23   2  1.2319  1.0122   0
   1 -24   2 1.91204 1.13335   0
  -1 -24  -2 0.97915 0.95602   0
   1 -24   2  1.6422  1.0177   0
  -1 -24  -2  1.8812  1.3338   0
  -1 -24   2 2.72158 1.06396   0
   1 -24  -2 2.92974 1.34151   0
  -1 -24   2 0.92518 1.02541   0
  -1 -24   2 3.26898 1.29525   0
   1 -24  -2 4.30209 1.11793   0
   1 -25   2 1.50716 1.03759   0
  -1 -25  -2 0.84067 0.96185   0
   1 -25   2 -1.2648 1.18906   0
  -1 -25  -2 0.60589 1.05274   0
   1 -25  -2 0.92398 0.98457   0
  -1 -25   2 1.02244 1.19664   0
  -1 -25   2 0.41655 1.01487   0
   1 -25  -2 0.66648 1.21178   0
  -1 -26  -2 1.32398 1.27191   0
  -1 -26  -2-0.17851 1.00414   0
   1 -26   2 1.61406 1.29422   0
   1 -26   2-0.70662  0.9967   0
   1 -26  -2   2.462 1.03389   0
  -1 -26   2 0.90744 0.98926   0
  -1 -26   2-1.18265 1.04133   0
   1 -26  -2 1.55456 1.17522   0
  -1 -27  -2 1.24837 1.25567   0
   1 -27   2-1.45278 1.16077   0
   1 -27   2 -1.7886 0.97826   0
  -1 -27  -2-1.57689 0.95636   0
  -1 -27   2 0.44533 1.04396   0
   1 -27  -2-1.08046 0.98556   0
  -1 -27   2 0.61324 1.13887   0
   1 -27  -2 0.13871 1.29948   0
  -1 -28  -2 0.75211 1.21769   0
   1 -28   2 1.70477 1.12458   0
  -1 -28  -2 2.65028 1.11025   0
   1 -28   2 1.01713 1.21053   0
   1 -28  -2 0.80941 1.16039   0
   1 -28  -2-0.20772 1.00281   0
  -1 -28   2 1.41826 1.09593   0
  -1 -28   2-0.80941 1.06011   0
   1 -29   2-0.47077 1.25071   0
  -1 -29  -2 0.80102 1.32801   0
   1 -29   2 2.37495 1.18045   0
  -1 -29  -2-1.46151 1.01181   0
   1 -29  -2 -0.2108 1.04695   0
   1 -29  -2-2.00957 1.24369   0
  -1 -29   2-0.18971 1.25774   0
  -1 -29   2-0.16864 1.06803   0
   1 -30   2 1.98476 1.44033   0
  -1 -30  -2 1.40587 1.26115   0
   1 -30   2 2.30177 1.24736   0
  -1 -30  -2  2.3569 1.15088   0
  -1 -30   2 0.90968  1.1371   0
  -1 -30   2 0.33768 1.39898   0
   1 -30  -2 1.15777 1.11643   0
   1 -30  -2-0.85455 1.17845   0
   1 -31   2 1.06106  1.1354   0
  -1 -31  -2-0.54743 1.08809   0
   1 -31   2-0.68259  1.1354   0
  -1 -31  -2 0.63528 1.41925   0
   1 -31  -2-0.28385 1.36518   0
  -1 -31   2 0.38522 1.15567   0
   1 -31  -2-0.87182 1.04078   0
   1 -32   2-0.16568 1.37846   0
  -1 -32  -2-2.40568 1.32544   0
  -1 -32  -2-0.95432 1.08024   0
   1 -32   2-1.23929 1.09349   0
   1 -32  -2-1.15976 1.06036   0
   1 -32  -2 1.16639 1.47787   0
  -1 -32   2-0.70249 1.05373   0
   1   0   3 0.16785 0.16785   0
   1   0  -3 0.34557 0.21722   0
   1   0   3-0.09874  0.1876   0
  -1   0  -3-0.02962 0.08886   0
  -1   0  -3-0.01975  0.1481   0
   1   0  -3  0.2962 0.22709   0
   1   0  -3-0.35545 0.16785   0
  -1   0   3-0.35545 0.20734   0
  -1   0   3 0.15798 0.17772   0
  -1   0  -3 0.21722 0.17772   0
  -1   0   3-0.09874 0.23696   0
  -1   1   3 0.05922 0.19739   0
  -1   1   3 0.05922 0.20727   0
   1  -1   3  0.0987 0.18753   0
  -1   1   3 0.06909 0.19739   0
   1   1  -3-0.16779 0.15792   0
  -1   1   3-0.26648 0.20727   0
  -1  -1  -3-0.01974 0.12831   0
   1   1  -3-0.03948 0.16779   0
  -1  -1  -3-0.07896 0.16779   0
  -1  -1  -3-0.28622 0.17766   0
   1  -1  -3 0.31583 0.25661   0
   1   1   3 0.03948 0.14805   0
   1  -1  -3 -0.0987 0.17766   0
   1   1   3-0.10857 0.11844   0
   1   1   3-0.12831 0.19739   0
  -1  -1   3 0.24674 0.17766   0
   1   1   3-0.29609 0.13818   0
  -1  -1   3-0.33557 0.19739   0
   1  -1  -3-0.25661 0.20727   0
   1  -1  -3    0.00 0.14805   0
  -1   1  -3 0.26648 0.18753   0
  -1   2   3 0.08873 0.21689   0
  -1   2   3  0.1183 0.21689   0
   1   2  -3-0.12816 0.16759   0
  -1  -2  -3 0.17745 0.19717   0
   1  -2   3 0.02958 0.15773   0
  -1   2   3 0.17745 0.20703   0
  -1  -2  -3 -0.1183  0.1183   0
  -1  -2  -3-0.07887 0.17745   0
  -1   2   3 0.48307 0.21689   0
  -1  -2  -3-0.15773 0.16759   0
   1  -2  -3 0.00986 0.19717   0
   1   2   3 0.05915 0.21689   0
   1  -2  -3 0.07887 0.24646   0
  -1   2  -3 0.01972 0.16759   0
   1   2   3-0.07887 0.18731   0
   1  -2  -3-0.02958 0.24646   0
   1   2   3-0.20703 0.14788   0
  -1  -2   3-0.00986 0.17745   0
   1  -2  -3-0.00986 0.16759   0
  -1   2  -3-0.13802 0.13802   0
   1   3  -3 0.52149 0.24598   0
  -1   3   3 2.73534 0.33454   0
   1  -3   3-0.16727 0.15743   0
  -1  -3  -3-0.15743 0.21647   0
  -1   3   3 0.25582 0.23614   0
   1  -3   3  0.3739 0.21647   0
  -1   3   3 0.62972 0.28534   0
  -1   3   3-0.19679 0.24598   0
  -1  -3  -3-0.10823 0.23614   0
  -1   3  -3-0.03936 0.19679   0
   1  -3  -3 0.23614 0.30502   0
   1  -3  -3 0.21647 0.21647   0
   1   3   3 -0.3739 0.22631   0
  -1  -3   3-0.24598 0.20663   0
  -1  -3   3 0.33454 0.24598   0
   1  -3  -3-0.21647 0.31486   0
   1  -3  -3-0.07871 0.23614   0
  -1   3  -3 0.30502 0.18695   0
   1   3   3 0.10823 0.20663   0
  -1   4   3  7.5357 0.80459   0
   1   4  -3 7.26096 0.79478   0
   1  -4  -3 6.17181 0.76534   0
  -1   5   3 2.02367 0.50836   0
  -1  -5  -3-0.18575 0.38127   0
   1   5  -3  1.8477 0.52791   0
   1  -5   3  1.4371 0.43993   0
   1   5  -3 2.98174 0.49859   0
  -1  -5  -3 1.58374 0.52791   0
  -1   5   3 2.23875 0.53769   0
   1  -5   3 1.95524 0.44971   0
   1   5  -3 4.04734 0.57679   0
   1  -5   3 3.14793 0.54747   0
   1  -5  -3 1.54464 0.55724   0
  -1   5  -3  2.4245 0.45948   0
  -1   5  -3 3.03062 0.40082   0
  -1   5  -3 2.45382 0.48881   0
   1  -5  -3  2.8742 0.51814   0
  -1  -5   3 1.40777 0.43993   0
   1  -5  -3 1.83792 0.45948   0
  -1  -5   3 1.09493 0.47903   0
   1   5   3 3.36301 0.54747   0
   1  -6   3 0.16542 0.50599   0
   1  -6   3 0.90494 0.52545   0
  -1  -6  -3  1.1774 0.50599   0
   1   6  -3 0.10704 0.52545   0
  -1  -6  -3 1.26498 0.61303   0
   1  -6   3 0.75899 0.45734   0
   1  -6  -3 0.18488 0.48653   0
  -1  -6   3 0.03892 0.48653   0
  -1  -6   3 0.28219 0.50599   0
  -1   6  -3 0.62276 0.46707   0
   1  -6  -3 1.22605 0.58384   0
  -1  -7  -3 54.1293 4.59215   0
   1   7  -3 62.8689 4.59215   0
   1  -7   3 57.7354 4.59215   0
  -1  -7  -3 55.8695 4.58248   0
   1  -7   3 56.8266 4.58248   0
   1  -7   3 58.6635 4.54381   0
  -1  -7   3 60.5873 4.60182   0
  -1  -7   3 59.2435 4.57281   0
   1  -7  -3  60.133 4.65015   0
   1  -7  -3  57.484 4.59215   0
  -1  -7   3 58.1511 4.61148   0
  -1   7  -3  63.652 4.55348   0
   1  -8   3 -0.4894 0.50859   0
   1  -8   3-0.15354 0.55657   0
  -1  -8  -3 -0.7293 0.66213   0
   1  -8   3-0.28788 0.61415   0
  -1  -8  -3 -0.4894 0.52778   0
   1  -8  -3 0.51819 0.55657   0
  -1  -8   3-0.44142 0.55657   0
  -1  -8   3-0.23031 0.56617   0
   1  -8  -3 0.80607 0.63334   0
  -1  -8   3-0.84445 0.62374   0
  -1   8  -3-0.26869 0.53738   0
   1  -9   3 40.4244 3.38773   0
  -1  -9  -3 43.6313 3.39725   0
   1  -9   3 42.0326 3.33063   0
   1  -9   3 43.2411 3.38773   0
  -1  -9  -3 42.3371 3.44483   0
  -1  -9   3 42.9937 3.38773   0
  -1   9  -3 43.6027 3.33063   0
  -1  -9   3 39.1968 3.41628   0
   1  -9  -3 40.3578 3.41628   0
  -1  -9   3 41.5473  3.3687   0
   1  -9  -3 39.9961 3.37821   0
   1 -10   3 3.11133 0.82026   0
   1 -10   3 3.21504 0.68826   0
  -1 -10  -3 3.85616 0.87683   0
   1 -10   3 3.12076 0.77312   0
  -1 -10  -3 2.71534 0.68826   0
  -1 -10   3 3.81845 0.79197   0
  -1 -10   3 3.36589 0.75426   0
   1 -10  -3 3.70531 0.88626   0
  -1 -10   3 2.88505 0.82026   0
   1 -10  -3 2.93219 0.70712   0
   1 -11   3 41.6535  3.4999   0
   1 -11   3 42.4375  3.4439   0
   1 -11   3 44.6681  3.5559   0
  -1 -11  -3 44.8174 3.59323   0
  -1 -11  -3 43.0254 3.49057   0
   1 -11  -3 43.1654 3.59323   0
  -1 -11   3 41.1682 3.53723   0
  -1 -11   3 43.5948  3.5279   0
   1 -11  -3 42.4188 3.51857   0
  -1 -11   3 41.9241 3.49057   0
  -1 -12  -3 4.27395 0.84002   0
   1 -12   3 3.20316 0.86771   0
   1 -12   3 5.01243 0.87694   0
  -1 -12  -3 4.44934 0.98772   0
   1 -12   3 5.54783 0.85848   0
   1 -12  -3 4.47704 1.03387   0
  -1 -12   3 4.36626 0.83079   0
   1 -12  -3 4.07087 0.84002   0
  -1 -12   3 3.61855 0.93233   0
  -1 -12   3 4.83705 0.87694   0
  -1 -13  -3 45.7683 3.93186   0
   1 -13   3 48.9429 3.89537   0
  -1 -13  -3 48.8882 3.99571   0
   1 -13   3  47.383 4.00484   0
   1 -13   3 51.8713 3.96835   0
  -1 -13   3 47.9577 4.01396   0
  -1 -13   3 46.6623 3.94098   0
   1 -13  -3  45.823 3.98659   0
   1 -13  -3 50.7675 3.97747   0
  -1 -13   3 50.6215  3.9501   0
  -1 -14  -3 9.40493 1.19814   0
   1 -14   3  9.7923 1.25219   0
   1 -14   3 9.28782 1.35128   0
  -1 -14  -3 10.0175 1.40533   0
   1 -14   3 11.3418 1.22516   0
  -1 -14   3 11.9363 1.41434   0
   1 -14  -3 10.6031 1.43236   0
   1 -14  -3 8.81037 1.19814   0
  -1 -14   3 8.45002 1.19814   0
  -1 -14   3 9.86437 1.23417   0
   1 -15   3 1.20007 0.89783   0
   1 -15   3 1.93788 0.78226   0
   1 -15   3 1.47564 0.77338   0
  -1 -15  -3 3.39574 0.94227   0
  -1 -15  -3 3.83132 0.81782   0
  -1 -15   3 3.50241 0.84449   0
   1 -15  -3 1.07561 0.72893   0
   1 -15  -3 1.64453 0.96894   0
  -1 -15   3 2.97794  0.8356   0
  -1 -15   3 1.61787 0.94227   0
   1 -16   3 4.57571 0.95546   0
  -1 -16  -3 3.99717  0.8941   0
   1 -16   3 3.82186 1.04312   0
   1 -16   3 3.86569 0.87657   0
  -1 -16  -3 4.17249 1.11325   0
   1 -16  -3 3.99717 0.87657   0
  -1 -16   3 3.61148 0.90287   0
  -1 -16   3 5.13672 0.98176   0
  -1 -16   3 4.47929 0.99053   0
   1 -16  -3  3.7342 1.06942   0
   1 -17   3 6.65146  1.1748   0
   1 -17   3 6.97972 1.09706   0
  -1 -17  -3  7.0661 1.07114   0
   1 -17   3 6.72921  1.1057   0
  -1 -17  -3 8.98379 1.34757   0
  -1 -17   3 7.18704 1.13161   0
   1 -17  -3 3.61079 1.13161   0
  -1 -17   3 9.04426 1.32165   0
  -1 -17   3 9.96856 1.20072   0
   1 -17  -3 5.51121 1.09706   0
   1 -18   3 0.80823 0.85076   0
  -1 -18  -3 1.12301 0.81673   0
   1 -18   3 0.92733 0.77419   0
   1 -18   3 0.30628 0.83375   0
  -1 -18  -3 0.80823 0.91032   0
  -1 -18   3-0.92733 0.76569   0
   1 -18  -3 1.49734 0.95286   0
  -1 -18   3 1.32719 0.88479   0
  -1 -18   3-0.36583  0.7827   0
   1 -18  -3 0.98689  0.7827   0
  -1 -19  -3-1.08031 0.97144   0
  -1 -19  -3-1.10544 0.71183   0
   1 -19   3 0.00837  0.8207   0
   1 -19   3-0.10887 0.83745   0
   1 -19   3-0.07537 0.72021   0
  -1 -19   3-0.10887 0.79558   0
  -1 -19   3 -0.4271 0.96307   0
   1 -19  -3-1.63303 0.73696   0
   1 -19  -3-0.55272 0.94632   0
  -1 -19   3-0.62809 0.77046   0
   1 -20   3 1.45845 0.85694   0
   1 -20   3-0.37903 0.87342   0
   1 -20   3 0.51087 0.86518   0
  -1 -20  -3 1.60677 0.87342   0
  -1 -20  -3-0.09064 0.99702   0
   1 -20  -3-1.48317  0.7251   0
  -1 -20   3 1.82924 0.94758   0
  -1 -20   3 0.47791 0.88166   0
   1 -20  -3 2.01052 1.12886   0
  -1 -20   3-1.52437 0.79102   0
  -1 -21  -3 23.1626 2.36651   0
   1 -21   3 23.5273 2.32598   0
   1 -21   3 24.2891 2.47997   0
   1 -21   3  24.208  2.5448   0
  -1 -21  -3 22.2387 2.58533   0
   1 -21  -3 26.2261 2.66637   0
  -1 -21   3   20.48 2.43134   0
  -1 -21   3 26.9149 2.48807   0
  -1 -21   3 27.1905 2.34219   0
   1 -21  -3 22.2387 2.41513   0
   1 -22   3 0.47014 1.11559   0
   1 -22   3-0.29483 0.86856   0
  -1 -22  -3 0.27093 0.83669   0
   1 -22   3 0.47014 0.94028   0
  -1 -22  -3-1.27496 1.09168   0
   1 -22  -3 0.74904 0.86059   0
   1 -22  -3-1.30683 1.00403   0
  -1 -22   3 0.94028 0.94825   0
  -1 -22   3-0.35858 0.91638   0
  -1 -22   3-0.36655 1.10762   0
   1 -23   3 40.8219 3.36788   0
  -1 -23  -3 34.2114 3.51669   0
   1 -23   3  37.172 3.51669   0
   1 -23   3 35.8719 3.58719   0
  -1 -23  -3 37.8064 3.43837   0
  -1 -23   3 37.1172 3.62635   0
  -1 -23   3 39.9368 3.53236   0
  -1 -23   3 44.1741 3.41488   0
   1 -23  -3 39.5295 3.46187   0
   1 -23  -3 37.4775 3.56369   0
   1 -24   3 0.70805 1.01591   0
   1 -24   3-0.19241 0.94664   0
  -1 -24  -3 1.86249 1.00821   0
   1 -24   3 1.32376 1.20062   0
  -1 -24  -3  2.6706 1.25449   0
  -1 -24   3 1.42381 1.03899   0
  -1 -24   3  2.4551 1.24679   0
   1 -24  -3 0.06927 1.26988   0
  -1 -24   3  1.4469  1.0236   0
   1 -24  -3 1.98563  1.0313   0
  -1 -25  -3  1.2097 1.00557   0
   1 -25   3 0.68802 1.01313   0
   1 -25   3 3.03938 1.26263   0
  -1 -25  -3-1.02825 1.05093   0
   1 -25  -3 1.54237 1.29287   0
  -1 -25   3 2.23795 1.07361   0
  -1 -25   3 2.58574 1.05849   0
  -1 -25   3 1.58018 1.27775   0
   1 -25  -3 1.00557 0.97532   0
   1 -26   3 2.28709 1.21038   0
   1 -26   3 2.82174 1.12127   0
  -1 -26  -3 1.35146 1.35146   0
  -1 -26  -3 1.46285 1.06186   0
  -1 -26   3 3.01481 1.38117   0
   1 -26  -3 1.46285 1.17325   0
  -1 -26   3 1.13612 1.03216   0
   1 -26  -3 3.05936 1.09157   0
  -1 -26   3 3.22272 1.12127   0
  -1 -27  -3 1.12967 1.18069   0
   1 -27   3 0.69967 1.07137   0
   1 -27   3 1.90951 1.25357   0
  -1 -27  -3 0.48831 1.07865   0
  -1 -27   3 0.02186 1.02035   0
   1 -27  -3-0.05831 1.23171   0
   1 -27  -3-0.90374 0.96204   0
  -1 -27   3 0.69238   1.239   0
  -1 -28  -3 0.80809 1.09413   0
   1 -28   3 0.40762 1.31582   0
   1 -28   3-1.35873 1.00832   0
  -1 -28  -3 0.65076 1.35873   0
  -1 -28   3-1.02262 1.28722   0
  -1 -28   3 0.20739 1.05123   0
   1 -28  -3 1.32297 1.36588   0
   1 -28  -3-0.80093 0.99402   0
  -1 -29  -3 0.00702  1.4241   0
   1 -29   3 0.42092  1.1014   0
   1 -29   3 0.66645 1.32589   0
  -1 -29  -3 0.54719 1.08737   0
   1 -29  -3  2.5676 1.34694   0
   1 -29  -3 -0.7366 1.04528   0
  -1 -29   3 1.06632 1.12245   0
  -1 -30  -3 0.46102 1.41057   0
  -1 -30  -3 0.44725 1.07341   0
   1 -30   3-0.05505 1.10781   0
   1 -30   3 0.13762 1.30736   0
  -1 -30   3 0.54358  1.1491   0
   1 -30  -3 0.44037 1.43121   0
   1 -30  -3-0.44037 1.04588   0
  -1 -31  -3 3.36732  1.2484   0
  -1 -31  -3  3.7857 1.53857   0
   1 -31   3 1.09994 1.36987   0
   1 -31   3 1.88273 1.18092   0
   1 -31  -3 2.53055 1.37662   0
   1 -31  -3 0.04049 1.09994   0
  -1 -31   3 1.90972 1.22141   0
   1 -32   3  1.5882 1.21762   0
  -1 -32  -3 0.06618 1.09189   0
  -1 -32  -3   0.225 1.31027   0
   1 -32   3-0.08603 1.40953   0
   1 -32  -3 0.87351 1.45585   0
   1 -32  -3-1.30365 1.07204   0
  -1 -32   3 0.10588 1.12498   0
   1   0   4-0.04924 0.30529   0
   1   0  -4-0.41362 0.27575   0
  -1   0   4-0.03939 0.31514   0
  -1   0  -4 0.60074 0.18712   0
   1   0  -4-0.21666 0.31514   0
  -1   0   4-0.34469 0.33484   0
  -1   0   4    0.00 0.23636   0
   1   0  -4-0.18712 0.27575   0
  -1   0  -4-0.17727 0.25605   0
  -1   0  -4 0.03939  0.2462   0
   1   0   4-0.08863 0.23636   0
  -1  -1  -4  0.1772 0.27564   0
  -1   1   4 0.48237 0.30517   0
  -1   1   4-0.20673 0.29533   0
   1  -1   4-0.10829  0.2658   0
  -1  -1  -4-0.01969 0.18704   0
  -1  -1  -4-0.00984 0.24611   0
   1   1  -4 0.19689 0.25595   0
  -1   1   4-0.31502 0.29533   0
  -1   1   4-0.05907 0.29533   0
   1   1  -4 0.09844 0.28548   0
   1  -1   4-0.00984 0.23626   0
  -1  -1   4 -0.0886 0.30517   0
  -1   1  -4 -0.1772 0.27564   0
   1   1   4 0.11813  0.1772   0
   1  -1  -4-0.36424 0.22642   0
  -1  -1   4 0.04922 0.25595   0
   1  -1  -4 0.15751 0.28548   0
   1  -1  -4-0.01969 0.30517   0
   1   1   4 0.59066 0.24611   0
   1   1   4-0.12798 0.21657   0
   1  -1  -4 0.11813 0.36424   0
   1   1   4-0.34455 0.30517   0
  -1  -2  -4 0.84562 0.29498   0
  -1  -2  -4-0.01967 0.23599   0
  -1  -2  -4 -0.0295 0.17699   0
  -1   2   4-0.30482 0.28515   0
  -1   2   4-0.42281 0.28515   0
  -1  -2  -4-0.45231 0.22615   0
   1  -2   4-0.61946 0.22615   0
   1  -2  -4 1.76006 0.43264   0
   1   2   4 0.06883 0.26549   0
   1   2   4 0.32448 0.21632   0
   1  -2  -4-0.23599 0.22615   0
   1  -2  -4-0.26549 0.26549   0
  -1  -2   4 0.92428 0.30482   0
  -1  -2   4-0.15732 0.23599   0
  -1   2  -4-0.41298 0.25565   0
   1  -2  -4-0.16716 0.30482   0
  -1   3   4-0.06869 0.34346   0
   1  -3   4 0.00981 0.24533   0
  -1   3   4  0.4416  0.3729   0
  -1  -3  -4 0.12757 0.26496   0
  -1   3   4 0.11776 0.31402   0
   1   3  -4  0.3729 0.34346   0
  -1  -3  -4 0.84394  0.3729   0
  -1   3   4 0.71637 0.36309   0
  -1  -3  -4-0.45141  0.2944   0
  -1  -3  -4 0.32384 0.20608   0
   1   3   4 0.33365 0.36309   0
   1  -3  -4 0.12757  0.2944   0
  -1  -3   4 0.17664 0.27477   0
   1   3   4 0.00981 0.30421   0
   1  -3  -4-0.09813  0.2944   0
   1  -3  -4 0.05888 0.41216   0
  -1   3  -4 0.78506  0.2944   0
   1  -3  -4-0.24533 0.41216   0
  -1   3  -4 0.35328 0.23552   0
  -1  -4  -4-0.11743 0.31313   0
  -1  -4  -4 0.61648 0.45013   0
   1   4  -4 1.31125 0.43056   0
   1  -4   4 1.35039  0.3327   0
  -1   4   4 1.60481 0.45013   0
   1  -4  -4-0.32292 0.36206   0
   1  -4  -4 2.06472 0.54798   0
  -1   4  -4 1.30146 0.34249   0
  -1   4  -4 0.02936 0.32292   0
   1   4   4 0.92961 0.42077   0
  -1  -4   4 0.18592 0.35228   0
   1  -4  -4 1.88859 0.58713   0
   1   4   4 1.56567  0.4697   0
  -1  -4   4    0.00 0.36206   0
   1  -4  -4 0.81219 0.37185   0
   1   5  -4 7.35061  0.8189   0
   1  -5   4 6.29774 0.71166   0
  -1  -5  -4 6.80468  0.8384   0
  -1  -5  -4 4.06526 0.69217   0
   1   5  -4 5.94678 0.71166   0
   1  -5   4 6.57071 0.74091   0
   1  -5   4 5.25462 0.73116   0
   1  -5  -4 6.87292 0.78965   0
   1  -5  -4 5.72256  0.8189   0
  -1  -5   4  5.4106 0.77016   0
  -1   5  -4 7.89655 0.77016   0
   1  -5  -4 7.26287 0.77991   0
  -1   5  -4 6.48297 0.72141   0
   1  -5  -4 6.75593  0.8189   0
  -1  -5   4 6.04427 0.74091   0
  -1  -6  -4 22.6643 2.03658   0
   1  -6   4 22.4703 1.98809   0
  -1  -6  -4 24.8075 1.99779   0
   1  -6   4 23.1201 1.98809   0
   1   6  -4 26.7181 2.04628   0
   1  -6   4 22.4121 1.92021   0
   1   6  -4 21.6654 1.92991   0
  -1  -6   4 22.3345 1.98809   0
  -1  -6   4 24.5166 1.99779   0
   1  -6  -4 23.7796  1.9687   0
   1  -6  -4 22.8776 2.00749   0
   1  -6  -4 22.0533 2.06568   0
  -1   6  -4 24.3323 1.89111   0
   1   7  -4 41.4038 3.11227   0
   1  -7   4 38.4553 3.10263   0
   1  -7   4 39.9392 3.16045   0
  -1  -7  -4 38.5035 3.19899   0
  -1  -7  -4 38.4553 3.16045   0
   1  -7   4 39.4092 3.14118   0
   1   7  -4 32.2886 3.21826   0
  -1   7  -4 41.2496 3.07373   0
   1  -7  -4 37.0967  3.2279   0
   1  -7  -4 37.9735 3.17008   0
  -1   7  -4 42.5311  3.1219   0
  -1  -7   4  39.573 3.16045   0
  -1  -7   4  40.498 3.17008   0
   1  -8   4 25.9672 2.11372   0
  -1  -8  -4   23.05 2.10415   0
  -1  -8  -4 23.9395 2.18067   0
   1  -8   4 23.1648 2.10415   0
   1  -8   4 24.2743 2.05633   0
   1  -8  -4 23.9873 2.12328   0
  -1   8  -4 25.7567 1.99895   0
   1  -8  -4 23.2318 2.20936   0
  -1  -8   4 22.0171 2.08502   0
  -1  -8   4 23.7674 2.11372   0
  -1   8  -4 25.8715  2.0659   0
   1  -9   4 1.28046 0.68291   0
  -1  -9  -4 1.92543  0.6924   0
   1  -9   4 2.08668 0.63549   0
  -1  -9  -4 2.53247 0.65446   0
   1  -9   4 2.60835 0.66394   0
   1  -9  -4 2.66526 0.71137   0
  -1  -9   4  1.0054 0.64497   0
  -1  -9   4 2.10565 0.70188   0
   1  -9  -4 1.20458 0.77776   0
  -1  -9   4  1.9444 0.74931   0
  -1 -10  -4 0.52627 0.75181   0
   1 -10   4 0.42289 0.64844   0
  -1 -10  -4 0.08458 0.62964   0
   1 -10   4-0.65783 0.63904   0
   1 -10   4 0.04699 0.59205   0
  -1 -10   4-0.20675 0.61085   0
  -1 -10   4-0.03759 0.69543   0
   1 -10  -4-0.08458    0.78   0
  -1 -10   4 0.44169 0.70482   0
   1 -10  -4-0.13157 0.59205   0
  -1 -11  -4 0.40933 0.80006   0
   1 -11   4-0.06512 0.66052   0
  -1 -11  -4-0.20467 0.64191   0
   1 -11   4 1.24661 0.75355   0
   1 -11   4-0.82797   0.614   0
  -1 -11   4 0.76285 0.65121   0
   1 -11  -4 0.38143 0.68843   0
   1 -11  -4-0.49306 0.70703   0
  -1 -11   4 0.17676 0.72564   0
  -1 -11   4-0.22327 0.65121   0
   1 -12   4 11.5665 1.27903   0
   1 -12   4 12.1554 1.28823   0
   1 -12   4 12.1002 1.38025   0
  -1 -12  -4 10.7751 1.26063   0
  -1 -12  -4 12.5327 1.43546   0
  -1 -12   4 9.74455 1.26983   0
  -1 -12   4 10.2046 1.25143   0
   1 -12  -4 10.2967 1.25143   0
  -1 -12   4 11.7965 1.28823   0
   1 -12  -4 9.34888 1.33424   0
  -1 -13  -4 10.5854 1.30044   0
   1 -13   4 10.7946 1.22769   0
  -1 -13  -4 10.6945 1.43685   0
   1 -13   4 12.0132 1.37319   0
   1 -13   4 11.0219 1.31863   0
  -1 -13   4 9.12128 1.34591   0
   1 -13  -4 11.8586 1.47323   0
  -1 -13   4 10.2307 1.29135   0
  -1 -13   4 12.3315 1.33682   0
   1 -13  -4 8.99397 1.23678   0
  -1 -14  -4 2.35294 0.76336   0
   1 -14   4 1.93084 0.80826   0
   1 -14   4 0.02694 0.73642   0
   1 -14   4 1.20341 0.73642   0
  -1 -14  -4 1.46385 0.94297   0
  -1 -14   4 3.15222 0.81724   0
   1 -14  -4 0.98787 0.73642   0
  -1 -14   4 2.29007 0.82622   0
  -1 -14   4 2.73012  0.8352   0
   1 -14  -4 2.53255 0.96991   0
   1 -15   4 0.64695 0.70898   0
  -1 -15  -4 0.66467 0.70898   0
  -1 -15  -4 0.64695 0.89509   0
   1 -15   4-0.87737 0.83305   0
   1 -15   4-0.00886 0.67353   0
  -1 -15   4-0.46084 0.81533   0
  -1 -15   4 1.24072 0.75329   0
  -1 -15   4 1.48886 0.77988   0
   1 -15  -4-0.02659 0.70898   0
   1 -15  -4-0.10635 0.88623   0
   1 -16   4 2.26352 0.80403   0
   1 -16   4 2.02756 0.93512   0
  -1 -16  -4 2.84907 0.93512   0
   1 -16   4 1.45075 0.77781   0
  -1 -16  -4  0.6642 0.75159   0
  -1 -16   4 2.63058 0.88269   0
  -1 -16   4 0.98756 0.83899   0
  -1 -16   4 2.60436 0.84773   0
   1 -16  -4 3.31226 0.83899   0
   1 -16  -4 2.59562 0.92638   0
   1 -17   4 15.3481 1.78286   0
   1 -17   4 17.8889  1.8776   0
  -1 -17  -4  18.621 2.09293   0
   1 -17   4 18.3971 1.89483   0
  -1 -17  -4 14.9261 1.75702   0
   1 -17  -4 19.5254 1.88622   0
  -1 -17   4  16.597  1.8087   0
  -1 -17   4 17.5099 1.89483   0
   1 -17  -4 19.2842 1.98957   0
  -1 -17   4 18.8794 1.93789   0
   1 -18   4 3.80044 0.98404   0
  -1 -18  -4 3.98707 0.94163   0
   1 -18   4 4.08038 1.09432   0
  -1 -18  -4 3.09634 1.17067   0
   1 -18   4  3.9701 0.90769   0
  -1 -18   4 4.15673 1.11977   0
   1 -18  -4 3.41022 0.95011   0
  -1 -18   4 3.87679 1.00949   0
  -1 -18   4 1.97657 0.92466   0
   1 -18  -4 7.05796 1.24702   0
  -1 -19  -4 1.99587 0.99376   0
  -1 -19  -4 4.07524 0.94365   0
   1 -19   4 2.63889 0.91025   0
   1 -19   4 1.66183  0.8685   0
   1 -19   4 2.05432 1.06892   0
  -1 -19   4 3.10654 0.94365   0
   1 -19  -4 2.70569 1.14407   0
  -1 -19   4 2.11278 0.89355   0
  -1 -19   4  2.7224 1.09397   0
   1 -19  -4 2.54703  0.9019   0
  -1 -20  -4  8.8911 1.49555   0
  -1 -20  -4 8.36519 1.24081   0
   1 -20   4 9.32662 1.42981   0
   1 -20   4 4.47842  1.1422   0
   1 -20   4 7.40377 1.15864   0
  -1 -20   4   6.467 1.19972   0
  -1 -20   4 8.99792 1.24903   0
   1 -20  -4 5.60419 1.15042   0
  -1 -20   4 7.52703  1.3805   0
   1 -20  -4 6.21227 1.38872   0
   1 -21   4 4.63956 1.05885   0
   1 -21   4 2.60268 1.18818   0
  -1 -21  -4 1.39833 0.88911   0
   1 -21   4 3.14423 0.97803   0
  -1 -21  -4 2.41677 1.09119   0
   1 -21  -4 2.48952 1.10735   0
   1 -21  -4  3.3948 0.99419   0
  -1 -21   4 1.28517 0.99419   0
  -1 -21   4 2.27936 0.96186   0
  -1 -21   4 2.93408 1.03461   0
   1 -22   4 0.49276  0.8981   0
   1 -22   4 0.69941 1.12064   0
   1 -22   4 -0.5325 0.89015   0
  -1 -22  -4 0.23843 1.16038   0
  -1 -22  -4-0.52455 0.85836   0
  -1 -22   4-0.19869  1.0809   0
   1 -22  -4 1.30344 0.92194   0
  -1 -22   4 1.20011 0.97758   0
   1 -22  -4-0.02384 1.00937   0
  -1 -22   4 0.08743 0.90605   0
   1 -23   4 8.79686 1.23437   0
   1 -23   4 4.28905 1.22656   0
   1 -23   4 2.80468  1.3125   0
  -1 -23  -4 5.46874 1.35937   0
  -1 -23  -4 6.86718 1.17187   0
  -1 -23   4 5.39843 1.20312   0
   1 -23  -4  6.0703   1.375   0
  -1 -23   4 6.20311 1.44531   0
  -1 -23   4 3.11718 1.21094   0
   1 -23  -4 5.37499  1.1875   0
   1 -24   4  0.6756 0.95199   0
  -1 -24  -4-0.92128  0.9136   0
   1 -24   4-1.02108 1.10553   0
   1 -24   4-0.47599 0.99037   0
  -1 -24  -4 0.30709 1.18998   0
   1 -24  -4 0.96734 1.26676   0
   1 -24  -4 0.58348 0.96734   0
  -1 -24   4-0.69864 0.99805   0
  -1 -24   4 1.18231 0.96734   0
  -1 -24   4-1.31282 0.95199   0
   1 -25   4 2.75303 1.02579   0
  -1 -25  -4 1.83284 1.17664   0
   1 -25   4 1.87809 1.28977   0
  -1 -25  -4 1.28977 0.99562   0
   1 -25   4 2.25522 1.07104   0
  -1 -25   4-0.44501 1.01824   0
  -1 -25   4 0.73163  1.0107   0
   1 -25  -4   1.418  1.3124   0
   1 -25  -4  1.7725 1.01824   0
  -1 -25   4  1.1163 1.04841   0
  -1 -26  -4-0.82971 1.23716   0
   1 -26   4-1.28902 0.95565   0
   1 -26   4-1.37792 1.22234   0
   1 -26   4-0.51857 1.00751   0
  -1 -26  -4 0.16298 0.95565   0
  -1 -26   4 1.91871 1.28902   0
   1 -26  -4 -1.8224 1.05937   0
  -1 -26   4 1.49645 1.01492   0
  -1 -26   4-0.16298 0.97788   0
   1 -26  -4-1.51126 0.94083   0
   1 -27   4 3.91189 1.46151   0
   1 -27   4 3.24294  1.1852   0
  -1 -27  -4 4.37725 1.45424   0
  -1 -27  -4 1.17793 1.11249   0
   1 -27  -4 3.89735 1.20702   0
  -1 -27   4 4.74808 1.21429   0
  -1 -27   4 6.01326 1.27973   0
   1 -27  -4 3.85372 1.35971   0
  -1 -28  -4 0.12129 1.03456   0
  -1 -28  -4 2.04058  1.3699   0
   1 -28   4 2.20468 1.31995   0
   1 -28   4 2.52575 1.14158   0
   1 -28  -4 1.37703 1.40557   0
   1 -28  -4 0.07135 1.05596   0
  -1 -28   4 3.81717 1.19866   0
  -1 -29  -4-1.78492 0.94496   0
   1 -29   4-0.72097 1.23194   0
  -1 -29  -4 0.44098 1.29494   0
   1 -29   4   0.098 1.08495   0
  -1 -29   4-0.58797 1.02895   0
   1 -29  -4-0.43398 1.04295   0
   1 -29  -4 -2.1209 1.29494   0
   1 -30   4 2.19709   1.229   0
  -1 -30  -4 2.79443 1.16721   0
  -1 -30  -4 4.49031  1.5311   0
   1 -30   4 2.82876 1.66842   0
  -1 -30   4 3.15145  1.2496   0
   1 -30  -4 3.26817 1.35258   0
   1 -30  -4 4.03029 1.31826   0
   1 -31   4  0.3569  1.1111   0
  -1 -31  -4-1.29965 1.27271   0
  -1 -31  -4-1.31311 1.01682   0
   1 -31  -4-0.38383 1.07743   0
   1 -31  -4 2.47808 1.51513   0
  -1 -31   4 0.55892 1.16497   0
  -1 -32  -4 0.90474 1.12267   0
  -1 -32  -4 0.30378 1.47268   0
   1 -32   4 2.05383 1.22173   0
   1 -32  -4 0.51511 1.08965   0
   1 -32  -4 3.59916 1.55193   0
  -1 -32   4 1.01041 1.18871   0
  -1   0   5 2.48312 0.58888   0
   1   0  -5 2.32609  0.5987   0
  -1   0  -5  3.2683 0.46129   0
   1   0  -5 0.18648 0.43185   0
  -1   0   5 2.18868 0.63796   0
   1   0   5 3.63144 0.57907   0
   1   0  -5 0.34352 0.46129   0
  -1  -1  -5 0.50035 0.40224   0
   1   1  -5-0.24527   0.363   0
  -1   1   5 0.32376 0.49054   0
  -1  -1  -5-0.06868 0.37281   0
  -1   1   5 0.51016 0.51016   0
   1   1  -5-0.42186 0.37281   0
   1  -1   5-0.21584 0.38262   0
   1  -1   5 0.42186 0.39243   0
  -1   1   5 -0.2747 0.39243   0
  -1  -1  -5-0.06868  0.2747   0
   1  -1  -5-0.00981   0.363   0
  -1  -1   5 -0.0883 0.48073   0
   1  -1  -5-0.35319 0.31394   0
   1   1   5-0.33357 0.38262   0
   1  -1  -5 0.30413 0.44149   0
  -1  -1   5 -0.0883 0.33357   0
   1  -1  -5 0.35319 0.51016   0
   1   1   5-0.34338 0.26489   0
  -1   1  -5 0.73581 0.44149   0
  -1   1  -5-0.43167 0.28451   0
   1   1   5 0.29432 0.42186   0
   1   1   5-0.15697 0.47092   0
  -1  -2  -5 37.2162 2.74369   0
  -1   2   5   36.06 2.72409   0
  -1  -2  -5 29.3183  2.6653   0
  -1   2   5 36.5989 2.74369   0
   1   2  -5 34.3255  2.7045   0
  -1   2  -5 31.3369  2.7143   0
   1  -2  -5 32.7087 2.75349   0
   1  -2  -5 32.7675 2.75349   0
  -1  -2   5 35.0899 2.74369   0
   1   2   5 37.4416 2.77309   0
   1   2   5 35.2662  2.6457   0
  -1   3   5  43.428 3.39327   0
   1  -3   5 38.7145 3.33459   0
  -1   3   5 42.6457 3.36393   0
  -1  -3  -5 44.9828 3.40305   0
  -1   3   5 44.7481 3.39327   0
   1   3  -5 45.5695 3.36393   0
  -1  -3  -5 40.0934 3.34437   0
  -1  -3   5 45.0513 3.38349   0
  -1   3  -5 43.8485 3.34437   0
   1   3   5 39.7707 3.29548   0
   1  -3  -5 45.8922 3.41283   0
   1   3   5  44.797 3.39327   0
   1   3   5 41.9611 3.35415   0
   1  -3  -5  44.797 3.43238   0
   1   4  -5 10.9692 1.06279   0
  -1  -4  -5 10.9692 1.09204   0
  -1  -4  -5 10.2574 0.97504   0
   1  -4   5 11.7492 1.02379   0
  -1   4   5 9.22384 1.11154   0
  -1  -4  -5 9.69185 1.05304   0
  -1  -4  -5 10.9887 1.12129   0
   1   4   5 10.9496 1.24805   0
  -1   4  -5 12.3732 1.04329   0
   1  -4  -5 11.6614 1.22854   0
  -1   4  -5  12.617 1.03354   0
   1  -4  -5 11.6614 1.21879   0
   1  -4  -5 8.73632 1.05304   0
   1  -4  -5 9.87711 1.11154   0
   1  -5   5 4.36928 0.56315   0
   1  -5   5  3.4663 0.60199   0
  -1  -5  -5 4.35957 0.66996   0
  -1  -5  -5 3.85468 0.69908   0
  -1  -5  -5  4.3887 0.60199   0
   1   5  -5 3.96148 0.63112   0
   1  -5  -5 3.96148 0.67967   0
  -1  -5   5 2.76721 0.66996   0
  -1   5  -5 5.26256 0.62141   0
   1  -5  -5 4.06829 0.65054   0
   1  -5  -5 4.49551 0.78647   0
  -1   5  -5 4.88389 0.57286   0
   1  -5  -5 4.11684 0.73792   0
   1  -6   5 3.18663 0.54076   0
  -1  -6  -5 2.84865 0.65664   0
   1  -6   5 2.78106 0.61801   0
  -1  -6  -5 3.73705 0.64698   0
   1   6  -5 3.27354 0.61801   0
  -1  -6   5 4.21021 0.70492   0
  -1  -6   5  3.3701 0.66629   0
   1  -6  -5 4.68338  0.8208   0
   1  -6  -5 3.79498 0.64698   0
  -1   6  -5 4.21987 0.54076   0
   1  -6  -5 4.29712 0.70492   0
   1  -7   5 168.594 12.8662   0
  -1  -7  -5  167.50 12.9045   0
   1  -7   5 171.664 12.8566   0
   1   7  -5 173.717 12.8566   0
  -1  -7  -5 171.136 12.8949   0
   1  -7   5 165.965 12.8853   0
  -1  -7   5  164.43 12.8853   0
  -1   7  -5 181.844 12.8278   0
  -1  -7   5 175.511 12.8853   0
   1  -7  -5 173.362 12.9045   0
   1  -7  -5 164.295 12.9141   0
   1  -7  -5 160.266 12.8662   0
  -1  -8  -5 10.5429 1.21905   0
   1   8  -5 10.3143 1.10477   0
  -1  -8  -5 11.0953 1.15239   0
   1  -8   5 10.0953 1.17143   0
   1  -8   5 7.68575 1.08572   0
   1  -8   5 10.1239 1.15239   0
   1  -8  -5 10.9048 1.21905   0
  -1   8  -5 10.6572  1.0381   0
   1  -8  -5 11.3429 1.19048   0
  -1   8  -5 11.5429  1.2381   0
  -1  -8   5 9.92386 1.14286   0
  -1  -8   5 11.3334 1.18096   0
   1  -9   5 31.1404 2.73907   0
  -1  -9  -5 34.5029 2.83352   0
   1   9  -5 34.7579  2.6824   0
   1  -9   5 33.7945 2.77685   0
  -1  -9  -5 34.2668 2.76741   0
   1  -9   5  31.386 2.70129   0
  -1  -9   5 34.1817 2.76741   0
   1  -9  -5 29.7426  2.7863   0
  -1  -9   5 31.4616 2.73907   0
  -1   9  -5 34.4557 2.64462   0
   1  -9  -5 32.1794  2.7863   0
  -1 -10  -5 2.87308 0.89842   0
   1 -10   5 3.62176 0.79548   0
   1 -10   5 4.16456 0.82355   0
   1 -10   5 4.34237 0.75804   0
  -1 -10  -5 3.42523 0.77676   0
   1  10  -5 3.40651 0.69253   0
  -1 -10   5 3.87444 0.79548   0
   1 -10  -5 3.41587 0.74868   0
  -1 -10   5 4.39852 0.78612   0
   1 -10  -5 3.09768 0.87035   0
  -1  10  -5 4.55761  0.6551   0
   1 -11   5 7.58783  0.9728   0
   1 -11   5  5.6515 1.04692   0
   1 -11   5 7.70828 1.04692   0
   1  11  -5 7.66195 0.93574   0
  -1 -11  -5 5.61444 1.01912   0
  -1 -11  -5 6.33709 0.98206   0
  -1 -11   5 8.12519 1.03765   0
   1 -11  -5 6.51312 1.15809   0
   1 -11  -5 7.26357 1.03765   0
  -1 -11   5 6.80959 1.00986   0
  -1  11  -5 7.55077 0.86162   0
   1 -12   5 14.4428  1.6129   0
   1 -12   5 17.2929 1.64039   0
  -1 -12  -5 17.5036 1.77786   0
  -1 -12  -5 14.9102  1.6129   0
   1 -12   5 14.5619 1.53042   0
  -1 -12   5 13.9937  1.6129   0
   1 -12  -5 16.4039 1.79618   0
  -1  12  -5 15.1668 1.42962   0
  -1 -12   5 13.4989 1.54875   0
   1 -12  -5 12.7841 1.49377   0
  -1 -13  -5 6.56666 1.00538   0
   1 -13   5 5.92358 1.00538   0
   1 -13   5 5.66997 1.02349   0
  -1 -13  -5  6.5576 1.19558   0
   1 -13   5 6.89273 0.94198   0
  -1 -13   5 7.00142 1.05067   0
   1 -13  -5 5.75149 1.01444   0
   1 -13  -5 7.74413  1.2137   0
  -1 -13   5  5.4073 0.96915   0
  -1 -13   5  6.6844 1.12312   0
   1 -14   5 12.3174 1.47594   0
   1 -14   5 12.3621 1.44911   0
   1 -14   5 13.1225 1.45805   0
  -1 -14  -5 14.5268 1.66379   0
  -1 -14  -5 12.4337 1.45805   0
  -1 -14   5 13.2119 1.48489   0
  -1 -14   5 12.0133 1.53856   0
   1 -14  -5 15.1709 1.68168   0
   1 -14  -5 13.5518 1.50278   0
  -1 -14   5 13.6144 1.50278   0
   1 -15   5 1.85382 0.84746   0
   1 -15   5 2.13631 0.75036   0
   1 -15   5 2.02155 0.79449   0
  -1 -15  -5 2.05686 0.96222   0
  -1 -15  -5 1.51837 0.75918   0
  -1 -15   5 3.51343 0.87394   0
   1 -15  -5 1.27119 0.87394   0
   1 -15  -5 1.69492 0.74153   0
  -1 -15   5-0.07062 0.74153   0
  -1 -15   5 1.44775 0.81215   0
  -1 -16  -5 16.7067  1.8979   0
   1 -16   5 19.5536 1.85437   0
  -1 -16  -5 19.9105 2.10684   0
   1 -16   5 17.9082 1.92402   0
   1 -16   5 19.0661 2.01978   0
  -1 -16   5 19.7886 1.92402   0
   1 -16  -5 18.9529 2.10684   0
  -1 -16   5 20.0672 1.98496   0
  -1 -16   5 16.4107  1.8979   0
   1 -16  -5 17.8385 1.91531   0
  -1 -17  -5 58.3557 4.65061   0
  -1 -17  -5 50.8478 4.53906   0
   1 -17   5 58.6217 4.58196   0
   1 -17   5 57.9438 4.62486   0
   1 -17   5 56.1076 4.50474   0
   1 -17  -5 53.9711  4.5648   0
  -1 -17   5 60.4836 4.65919   0
  -1 -17   5 51.7916 4.50474   0
   1 -17  -5 54.5202 4.64203   0
  -1 -17   5 56.5194 4.59912   0
   1 -18   5  2.7215 1.05648   0
  -1 -18  -5 1.31004 0.93815   0
   1 -18   5 1.49598 0.84518   0
  -1 -18  -5 1.11564 0.87054   0
   1 -18   5 2.58627  0.9297   0
   1 -18  -5 2.18903 0.85364   0
   1 -18  -5  0.8959 0.95506   0
  -1 -18   5 1.21707 0.93815   0
  -1 -18   5  2.0538  0.8959   0
  -1 -18   5 1.60585 0.90435   0
  -1 -19  -5  1.8389 0.89033   0
  -1 -19  -5 1.46446 1.09834   0
   1 -19   5 2.17173 0.94025   0
   1 -19   5 1.46446 0.85704   0
   1 -19   5 3.22847 0.96521   0
  -1 -19   5 1.66416 0.89033   0
  -1 -19   5 0.43268 0.83208   0
  -1 -19   5 3.64451 1.07338   0
   1 -19  -5-0.16642 0.79048   0
   1 -19  -5 1.99699 0.99018   0
  -1 -20  -5 1.04813 0.82704   0
   1 -20   5-0.30297 0.81885   0
   1 -20   5 0.65508 1.03175   0
   1 -20   5 0.04913 0.85161   0
  -1 -20  -5-0.31935 1.06451   0
  -1 -20   5 2.21909 1.08089   0
  -1 -20   5 0.09826 0.83523   0
   1 -20  -5-1.08907 0.76153   0
  -1 -20   5 1.66227 0.90074   0
   1 -20  -5 2.41561 1.03175   0
   1 -21   5 9.52134  1.4419   0
   1 -21   5 8.11167  1.5305   0
   1 -21   5  9.2233 1.34523   0
  -1 -21  -5  9.0058 1.35329   0
  -1 -21  -5 9.77106 1.53856   0
   1 -21  -5 10.5605 1.58689   0
  -1 -21   5 11.3821 1.46606   0
  -1 -21   5 7.82973 1.41773   0
  -1 -21   5  11.221 1.40967   0
   1 -21  -5 10.1013 1.42578   0
  -1 -22  -5-0.15843 0.82382   0
  -1 -22  -5 0.86343 1.18028   0
   1 -22   5 0.38023 0.91888   0
   1 -22   5 0.10298 0.91096   0
   1 -22   5-0.91888  1.0377   0
  -1 -22   5 0.76045 0.88719   0
  -1 -22   5-0.19803 1.10899   0
  -1 -22   5-0.41191 0.87135   0
   1 -22  -5-0.10298 1.02978   0
   1 -22  -5-0.42775 0.83967   0
   1 -23   5  18.518 2.05583   0
  -1 -23  -5   17.42 2.24272   0
   1 -23   5 19.0475 2.22714   0
  -1 -23  -5 21.7108  2.1337   0
   1 -23   5 18.4401 2.00132   0
  -1 -23   5 17.9729 2.07919   0
  -1 -23   5 17.4044 2.03246   0
   1 -23  -5 19.6472 2.09476   0
  -1 -23   5 17.1708 2.11812   0
   1 -23  -5 16.3609 2.15706   0
  -1 -24  -5 3.11483 1.27042   0
   1 -24   5 4.40056  1.2092   0
   1 -24   5 3.04595 1.27042   0
   1 -24   5 2.84697 1.05613   0
  -1 -24  -5 4.92098  1.0944   0
  -1 -24   5 3.87249 1.14032   0
  -1 -24   5 4.33934 1.12501   0
   1 -24  -5 1.33165 1.17859   0
   1 -24  -5  0.8495 0.99491   0
  -1 -25  -5 2.94761 1.30838   0
   1 -25   5 1.13543 1.09032   0
   1 -25   5 2.20319 1.02264   0
  -1 -25  -5  2.2859 1.02264   0
   1 -25   5 2.24079 1.11287   0
  -1 -25   5 0.67675  1.0452   0
  -1 -25   5 1.21815 1.02264   0
   1 -25  -5 2.21823 1.02264   0
   1 -25  -5 1.70691  1.2783   0
  -1 -26  -5 7.63657 1.55833   0
   1 -26   5 7.33377 1.46232   0
   1 -26   5 8.96596 1.49925   0
  -1 -26  -5 6.16686 1.35893   0
   1 -26   5 9.08412 1.42539   0
   1 -26  -5 9.54941 1.80205   0
  -1 -26   5 9.85221 1.52141   0
   1 -26  -5 9.77097 1.49925   0
  -1 -26   5 7.03096 1.38108   0
   1 -27   5 7.56838 1.60937   0
  -1 -27  -5 9.41698  1.8196   0
  -1 -27  -5 6.00251 1.34839   0
   1 -27   5 5.11808 1.37739   0
   1 -27   5 10.7871 1.45713   0
   1 -27  -5 7.66263 1.73986   0
  -1 -27   5 10.9394 1.54412   0
  -1 -27   5 11.0698 1.55137   0
   1 -27  -5 6.36498 1.37739   0
  -1 -28  -5 1.04576 1.23784   0
   1 -28   5-1.27341 1.19516   0
  -1 -28  -5 0.80389 1.01731   0
   1 -28   5 0.54778 1.05288   0
   1 -28  -5-2.62508 0.90348   0
  -1 -28   5-2.63219 0.98885   0
  -1 -28   5-2.03461 1.00308   0
   1 -28  -5 0.51221 1.18093   0
   1 -29   5 0.78173 1.08884   0
  -1 -29  -5 0.90039 1.09582   0
  -1 -29  -5 2.57552 1.43085   0
  -1 -29   5 0.09074  1.0679   0
   1 -29  -5-0.08376 1.05394   0
   1 -29  -5-1.92641 1.32615   0
  -1 -29   5 1.50064 1.15166   0
   1 -30   5 1.27352 1.12973   0
  -1 -30  -5 1.82127 1.48577   0
  -1 -30  -5 0.18487 1.10919   0
   1 -30  -5-0.08901 1.06126   0
   1 -30  -5 4.47785 1.55424   0
  -1 -30   5 1.38991 1.13658   0
   1 -31   5 2.84747  1.2357   0
  -1 -31  -5 1.28942 1.16182   0
  -1 -31  -5 3.08253 1.51776   0
   1 -31  -5 2.57213  1.3633   0
  -1 -31   5 1.26928 1.14839   0
   1 -31  -5 0.37608 1.13496   0
   1 -32   5 0.26347 1.17242   0
  -1 -32  -5 1.64008 1.19218   0
  -1 -32  -5 1.27781 1.54128   0
   1 -32  -5-0.41496 1.40296   0
   1 -32  -5 1.60714 1.16584   0
  -1 -32   5 0.24371 1.19218   0
   1   0  -6 0.51795 0.56681   0
   1   0   6 0.22477 0.63522   0
  -1   0  -6-0.27363 0.56681   0
  -1   0   6 0.13682  0.7134   0
   1   0  -6 0.12704  0.6059   0
  -1   0  -6-0.45931 0.46909   0
  -1   0  -6 0.93817 0.42022   0
  -1   0   6 0.68408 0.66454   0
  -1   1   6 34.0044  2.7645   0
   1   1  -6 29.3057 2.74497   0
   1   1  -6 36.0265  2.7645   0
  -1  -1  -6 36.0949 2.72543   0
  -1   1   6  36.808 2.80358   0
   1  -1   6 38.0193 2.75474   0
  -1  -1  -6 36.5149 2.66682   0
  -1  -1   6 37.3745 2.83289   0
   1  -1  -6 27.1175  2.7352   0
   1   1   6 36.3195 2.66682   0
   1  -1  -6 30.9371  2.7645   0
  -1   1  -6  33.008 2.74497   0
  -1  -1   6 35.8311 2.85242   0
   1   1   6  35.499 2.79381   0
   1  -1  -6 23.9623  2.7352   0
   1   1   6 32.9689 2.69613   0
  -1   2   6 13.6296 1.35613   0
   1   2  -6 14.2833 1.34637   0
  -1  -2  -6 14.9955 1.27808   0
  -1  -2  -6 14.4199 1.27808   0
   1   2  -6 16.3126 1.39516   0
  -1   2   6 12.2247 1.35613   0
  -1  -2  -6 13.1906 1.33662   0
   1  -2   6 15.7467 1.45369   0
  -1  -2  -6 11.6295  1.3854   0
   1  -2  -6 14.7613 1.32686   0
   1   2   6  14.976 1.27808   0
  -1  -2   6 13.5515 1.52199   0
  -1   2  -6 14.8296 1.39516   0
   1   2   6 15.1809 1.26832   0
   1  -2  -6 10.9954 1.35613   0
   1  -2  -6 12.3222 1.34637   0
   1  -2  -6 13.5906 1.47321   0
   1   3  -6 1.74269 0.53546   0
  -1  -3  -6 2.11265 0.63282   0
  -1  -3  -6  2.0445 0.45758   0
  -1   3   6 0.70097 0.56467   0
  -1  -3  -6 1.52851 0.50626   0
   1  -3   6 1.82058 0.53546   0
  -1  -3  -6 1.80111  0.5452   0
   1  -3  -6 2.27816 0.67176   0
  -1   3  -6 1.47983  0.5452   0
   1  -3  -6 1.44089 0.57441   0
   1   3   6 1.73296 0.49652   0
   1  -3  -6 1.86926 0.62309   0
   1  -3  -6 1.55771 0.52573   0
   1   3   6 1.73296 0.44784   0
  -1  -4  -6 3.11435 0.62093   0
  -1  -4  -6 4.45323 0.54331   0
   1   4  -6 2.81359 0.61123   0
   1  -4   6 3.51214 0.60153   0
  -1  -4  -6 3.16286 0.66944   0
  -1  -4  -6 4.41443 0.67914   0
  -1   4   6 2.33819 0.64033   0
   1  -4  -6 4.57936 0.79557   0
  -1   4  -6 4.13307 0.61123   0
   1  -4  -6 4.41443 0.64033   0
   1  -4  -6 3.40541 0.65974   0
   1   4   6 4.11366 0.54331   0
   1  -4  -6 3.68677 0.72765   0
  -1  -5  -6 4.76171 0.76303   0
   1  -5   6 4.51058 0.73406   0
   1   5  -6 4.66512 0.70508   0
  -1  -5  -6 4.47195 0.73406   0
  -1  -5  -6  5.1384 0.63747   0
  -1  -5  -6 4.81966 0.75337   0
  -1   5   6 6.24914 0.78235   0
  -1   5  -6 5.32191 0.63747   0
  -1  -5   6 4.79068 0.76303   0
   1  -5  -6 5.35089 0.87894   0
   1  -5  -6 5.61167 0.86928   0
   1  -5  -6 4.51058  0.7244   0
  -1   5  -6 5.31225 0.70508   0
   1  -5  -6 4.07594 0.71474   0
   1   6  -6 4.14984 0.65321   0
  -1  -6  -6 3.59268 0.72046   0
  -1  -6  -6 3.24686 0.61479   0
  -1  -6  -6 2.97789 0.65321   0
   1  -6   6 3.40056 0.67243   0
   1  -6  -6 4.31314  0.7877   0
  -1   6  -6 3.47741 0.57637   0
  -1  -6   6 3.44859 0.72046   0
   1  -6  -6 3.83283 0.70125   0
   1  -6  -6 4.22668 0.84534   0
   1  -7   6 16.6078 1.59397   0
   1   7  -6 18.8222 1.55579   0
  -1  -7  -6 17.8295 1.64169   0
  -1  -7  -6  14.737 1.67987   0
   1  -7  -6 17.8009 1.68942   0
  -1  -7   6 14.6893 1.64169   0
  -1  -7   6 19.7098 1.65124   0
   1  -7  -6 18.1827 1.67987   0
   1  -7  -6 17.4859 1.64169   0
  -1   7  -6 16.8655 1.49852   0
   1  -8   6 59.2746 4.77532   0
   1  -8   6 62.6287  4.7469   0
   1   8  -6  62.714 4.71847   0
  -1  -8  -6 61.5296 4.79427   0
  -1  -8  -6 58.9999 4.81322   0
  -1  -8   6 57.5123 4.77532   0
   1  -8  -6 59.0472 4.76585   0
   1  -8  -6 60.9611 4.84165   0
   1  -8  -6 57.8629  4.7848   0
  -1  -8   6 62.0697 4.77532   0
  -1   8  -6 63.8415 4.69005   0
   1  -9   6 8.32562 1.01486   0
  -1  -9  -6 7.11343 1.06185   0
  -1  -9  -6 8.41959 1.08064   0
   1  -9   6 9.64118 1.08064   0
   1  -9   6 7.10403 1.04305   0
   1   9  -6 8.74848 0.98667   0
  -1   9  -6 9.39686 0.93969   0
  -1  -9   6 8.25984 1.08064   0
   1  -9  -6 8.26924  1.1934   0
  -1  -9   6 9.99826 1.11823   0
   1  -9  -6 7.45171 1.07124   0
  -1 -10  -6 2.60714 0.81939   0
   1 -10   6 3.77104  0.8287   0
   1 -10   6  3.9014  0.7449   0
   1 -10   6 3.19375 0.79145   0
  -1 -10  -6 4.18074 0.83801   0
   1  10  -6 3.80829 0.68903   0
  -1 -10   6 4.05038 0.80076   0
  -1  10  -6 3.70586 0.64247   0
   1 -10  -6 4.71148  0.9963   0
   1 -10  -6 3.46377 0.80076   0
  -1 -10   6 2.99821 0.81939   0
   1 -11   6 0.88496 0.61763   0
   1 -11   6 0.91262 0.70981   0
   1  11  -6 -0.2489 0.56232   0
  -1 -11  -6-0.15671 0.68216   0
   1 -11   6 1.13386 0.70981   0
  -1 -11  -6 0.29499 0.83887   0
  -1  11  -6 1.34588 0.53467   0
  -1 -11   6 1.47494 0.70981   0
   1 -11  -6 1.98195 0.72825   0
   1 -11  -6 1.72384 0.89418   0
  -1 -11   6 0.65451 0.68216   0
   1 -12   6-0.06383 0.72951   0
  -1 -12  -6 -0.2918 0.83893   0
  -1 -12  -6  1.5958 0.69303   0
   1  12  -6 0.76598 0.60184   0
   1 -12   6-0.26445 0.69303   0
   1 -12   6 -0.1459 0.64744   0
   1 -12  -6 1.61404  0.8207   0
  -1  12  -6 0.39211 0.53801   0
  -1 -12   6-0.31004 0.68392   0
  -1 -12   6 0.18238 0.72951   0
   1 -12  -6 0.88453 0.72951   0
   1 -13   6 11.3927 1.39705   0
   1  13  -6 11.3476 1.23481   0
   1 -13   6 9.87849 1.31593   0
   1 -13   6  11.564 1.28889   0
  -1 -13  -6 12.7627 1.55027   0
  -1 -13  -6 9.53599 1.27988   0
   1 -13  -6 11.6451   1.361   0
  -1  13  -6 13.1323 1.21678   0
  -1 -13   6 11.9425 1.34297   0
   1 -13  -6 10.3832 1.40606   0
  -1 -13   6 12.7267 1.37001   0
  -1 -14  -6 13.3886 1.48664   0
   1  14  -6 11.2967 1.28189   0
   1 -14   6 10.9317 1.41542   0
   1 -14   6 13.3085 1.45103   0
   1 -14   6 13.6201 1.40652   0
  -1 -14  -6 8.18096 1.43323   0
  -1  14  -6  13.086 1.29079   0
   1 -14  -6 11.2344 1.48664   0
  -1 -14   6 17.3768 1.62017   0
   1 -14  -6  11.902 1.40652   0
  -1 -14   6 11.6082 1.38872   0
   1 -15   6 1.85382  0.8083   0
  -1 -15  -6  0.8698 0.84344   0
   1 -15   6 2.40733 0.91373   0
   1  15  -6 2.93448  0.7468   0
  -1 -15  -6 2.12618 0.75559   0
   1 -15   6 2.82905 0.76437   0
  -1 -15   6  4.3578 0.91373   0
  -1 -15   6  3.5495  0.8698   0
  -1  15  -6 2.74998 0.67651   0
   1 -15  -6 1.86261 0.79951   0
   1 -15  -6 2.99599 1.06309   0
   1 -16   6 54.2108 4.32404   0
   1 -16   6 49.9214 4.35003   0
  -1 -16  -6 51.4638  4.3067   0
  -1 -16  -6 44.4362 4.32404   0
   1 -16   6 51.8624 4.23738   0
   1  16  -6 56.3771 4.22005   0
  -1 -16   6 51.9577 4.28071   0
   1 -16  -6 50.9872 4.37603   0
  -1 -16   6 56.2558 4.35003   0
  -1  16  -6 56.2298 4.15939   0
   1 -16  -6 50.8919 4.31537   0
  -1 -17  -6 18.9188 2.18655   0
   1 -17   6 21.7801 2.04989   0
   1 -17   6 26.6913 2.24634   0
   1 -17   6 20.9175 2.11822   0
  -1 -17  -6 18.2953 2.10968   0
  -1 -17   6 19.1751 2.11822   0
  -1 -17   6 20.9858 2.16947   0
   1 -17  -6 22.4463 2.22072   0
   1 -17  -6 23.3517 2.37446   0
  -1  17  -6  20.721 1.90469   0
   1 -18   6 50.5849 3.93775   0
   1 -18   6 45.2589 4.05555   0
   1 -18   6 48.0691 4.03872   0
  -1 -18  -6 48.0944  4.1481   0
  -1 -18  -6 47.7999 4.03872   0
  -1 -18   6 47.6148  4.0303   0
  -1 -18   6 45.1158 3.93775   0
  -1  18  -6 50.6943 3.83678   0
   1 -18  -6 45.5197 4.00506   0
   1 -18  -6 46.7061 4.09762   0
   1 -19   6 7.49736 1.29236   0
  -1 -19  -6 8.80629 1.52432   0
  -1 -19  -6 9.70929  1.3255   0
   1 -19   6 8.50805 1.30065   0
   1 -19   6 9.62644 1.42491   0
  -1 -19   6 9.02168 1.34207   0
  -1 -19   6 7.66305 1.27579   0
  -1  19  -6 10.7697 1.15981   0
   1 -19  -6 9.36134 1.46633   0
   1 -19  -6 10.2726 1.35035   0
  -1 -20  -6 4.46008 1.05998   0
   1 -20   6  5.2673 1.26383   0
  -1 -20  -6  4.4927 1.34536   0
   1 -20   6 5.83806 1.10075   0
   1 -20   6 6.18867 1.18229   0
  -1 -20   6 4.74546 1.12521   0
  -1  20  -6 7.17527 0.94583   0
   1 -20  -6 6.61266 1.35352   0
   1 -20  -6 4.90038 1.10891   0
  -1 -20   6 5.65868 1.16598   0
   1 -21   6 1.31559 0.94659   0
  -1 -21  -6  1.0268 0.88241   0
  -1 -21  -6  1.9413 1.12307   0
   1 -21   6 1.82097 0.89845   0
   1 -21   6 0.47329 1.01076   0
   1 -21  -6  3.1125  1.2434   0
   1 -21  -6 0.94659 0.89845   0
  -1  21  -6 2.14987 0.72197   0
  -1 -21   6 1.21933 0.93856   0
  -1 -21   6 2.17394 0.95461   0
  -1 -22  -6 6.00384  1.4122   0
   1 -22   6 7.04524 1.43587   0
   1 -22   6 5.09656 1.23075   0
  -1 -22  -6 7.45549 1.25442   0
   1 -22   6 9.37262 1.26231   0
   1 -22  -6 6.15374 1.52266   0
  -1 -22   6 6.38253 1.22286   0
  -1 -22   6  5.4358 1.24653   0
  -1  22  -6 7.41604  1.0414   0
   1 -22  -6 8.11031 1.28597   0
   1 -23   6 12.8993 1.50478   0
   1 -23   6 8.75723 1.62113   0
   1 -23   6 11.4953 1.57459   0
  -1 -23  -6 10.9058 1.82281   0
  -1 -23  -6 8.86582 1.38844   0
   1 -23  -6 8.96666 1.43498   0
  -1 -23   6 8.55555 1.44273   0
  -1  23  -6 12.0693  1.2876   0
   1 -23  -6 10.3163 1.78402   0
  -1 -23   6 10.6266 1.51254   0
   1 -24   6 4.35323 1.29606   0
   1 -24   6 7.44852 1.23507   0
   1 -24   6 7.43328 1.33418   0
  -1 -24  -6 7.41803 1.46378   0
  -1 -24  -6 6.75475 1.26556   0
  -1  24  -6 7.14357 1.05209   0
   1 -24  -6 5.80939 1.27319   0
  -1 -24   6 5.03938 1.28081   0
  -1 -24   6 8.98855 1.35705   0
   1 -24  -6 5.82464 1.44091   0
  -1 -25  -6 3.68576 1.12371   0
   1  25  -6 7.05689 1.04879   0
  -1 -25  -6 3.28123  1.3934   0
   1 -25   6 3.12391 1.09374   0
   1 -25   6 4.31504 1.25855   0
   1 -25   6 4.77951 1.20611   0
   1 -25  -6 5.34136 1.20611   0
  -1 -25   6 3.46102 1.14618   0
  -1 -25   6 4.12026 1.18364   0
  -1  25  -6 4.95181 0.95141   0
   1 -25  -6 3.36363  1.3035   0
   1 -26   6 12.1995 1.86156   0
   1 -26   6 10.3379  1.7144   0
  -1 -26  -6  12.067 2.02344   0
   1  26  -6 13.7299 1.53045   0
  -1 -26  -6 11.4563 1.67761   0
   1 -26   6 13.3326 1.67761   0
  -1 -26   6  12.744 1.74383   0
   1 -26  -6  11.265 1.89099   0
  -1  26  -6 13.7741 1.47895   0
   1 -26  -6 12.8323 1.75119   0
  -1 -26   6 13.7152 1.69969   0
  -1 -27  -6  0.3467 1.20624   0
   1 -27   6 2.46304 1.10512   0
   1  27  -6 2.69418 0.92454   0
  -1 -27  -6 2.60028 1.11234   0
   1 -27   6 2.75197 1.19902   0
   1 -27  -6 3.22146 1.45905   0
  -1 -27   6 4.41326 1.20624   0
   1 -27  -6 2.83142 1.07623   0
  -1 -27   6 3.06255 1.18457   0
  -1  27  -6 2.42693 0.88843   0
   1 -28   6 11.5759 1.55952   0
   1 -28   6  10.782 1.66585   0
  -1 -28  -6 8.02445 1.58079   0
   1  28  -6  13.022 1.46737   0
  -1 -28  -6 9.08068 1.91396   0
   1 -28  -6 9.37131 1.61623   0
   1 -28  -6  13.823 2.08409   0
  -1 -28   6 8.64826  1.6375   0
  -1 -28   6 11.1577 1.65168   0
  -1 -29  -6 2.25359 1.16157   0
   1 -29   6  1.8154 1.13375   0
   1 -29   6 3.86728 1.23113   0
  -1 -29  -6 2.26751 1.47457   0
   1 -29  -6 2.39966 1.17549   0
  -1 -29   6 3.17868 1.21722   0
  -1 -29   6 0.90422  1.1268   0
   1 -29  -6 4.59066 1.55804   0
  -1 -30  -6 5.02911 1.64452   0
   1 -30   6 3.65071 1.22145   0
  -1 -30  -6 1.97206 1.18733   0
  -1 -30   6 3.37776 1.27604   0
   1 -30  -6 3.61659 1.44664   0
  -1 -30   6  4.7698 1.32381   0
   1 -30  -6 5.75242  1.3784   0
  -1 -31  -6 2.71764 1.54624   0
   1 -31   6-0.11379 1.08438   0
  -1 -31  -6-0.01339 1.03083   0
   1 -31  -6-1.33874 1.03083   0
  -1 -31   6-1.60649 1.09107   0
   1 -31  -6 0.22089 1.49269   0
  -1   0  -7 27.4859 2.25485   0
   1   0  -7 26.0961 2.31317   0
  -1   0  -7 24.9297 2.13822   0
  -1   0   7 26.7181 2.33261   0
  -1   0  -7 27.6025 2.29373   0
   1   0  -7 24.9783 2.28401   0
   1   1  -7  2.1663 0.67029   0
  -1  -1  -7 2.34116 0.62172   0
  -1  -1  -7 2.27316 0.72858   0
   1   1  -7 0.89372 0.66058   0
  -1   1   7 1.24344   0.748   0
  -1  -1  -7 1.24344 0.50515   0
  -1   1  -7 1.57372 0.67029   0
   1   1   7 3.23488 0.70915   0
   1   1   7 1.15601 0.55372   0
  -1  -1   7 2.81716 0.93258   0
   1  -1  -7 2.07887 0.71886   0
   1  -1  -7 1.18515 0.67029   0
  -1   1  -7 2.68116 0.62172   0
   1  -1  -7 1.77772    0.68   0
   1  -1  -7  1.8263 0.72858   0
  -1  -2  -7 7.79864 0.82448   0
  -1  -2  -7 7.48825 0.97968   0
   1   2  -7 7.85684 0.94088   0
  -1  -2  -7 8.80742 0.89238   0
  -1   2   7 7.82774 0.96028   0
  -1  -2  -7 5.93628 0.91178   0
   1   2  -7 7.21665 0.94088   0
   1   2   7 7.04206 0.78568   0
   1  -2  -7 7.22635 0.93118   0
   1   2   7 6.77046 0.84388   0
   1  -2  -7 4.44251 0.87298   0
   1  -2  -7 5.81018 0.99908   0
   1  -2  -7 6.73166 0.88268   0
  -1   2  -7 7.28455 0.95058   0
  -1  -3  -7 35.8773 2.88335   0
  -1  -3  -7 34.9968 2.93172   0
  -1  -3  -7 34.9581 2.81562   0
  -1   3   7 36.3805  2.9027   0
   1   3  -7 34.4647 2.85432   0
  -1  -3  -7 37.3867 2.92205   0
   1  -3  -7 38.0834  2.9414   0
  -1   3  -7 37.3771  2.9027   0
   1   3   7 35.7903 2.81562   0
   1  -3  -7 35.2484 2.91237   0
   1  -3  -7 34.0583 2.93172   0
   1   3   7 34.7259 2.86399   0
   1  -3  -7  36.274 2.87367   0
  -1  -4  -7 3.64469  0.6653   0
  -1  -4  -7 3.65434 0.70387   0
  -1  -4  -7 3.05653 0.71351   0
   1   4  -7 4.52212 0.63638   0
  -1  -4  -7 4.09787 0.58817   0
  -1   4   7 3.38436 0.67494   0
   1  -4  -7 4.30999 0.68458   0
   1  -4  -7 4.78245 0.78101   0
   1   4   7 3.10474 0.56888   0
   1  -4  -7 4.18465 0.76172   0
  -1   4  -7 4.32928 0.65566   0
   1  -4  -7  2.3623 0.65566   0
  -1  -5  -7 40.9116 3.19652   0
  -1   5   7  36.304 3.11973   0
  -1  -5  -7 38.5502 3.16772   0
  -1  -5  -7 39.7117 3.14853   0
  -1  -5  -7 37.6575 3.04293   0
   1   5  -7 42.2843 3.11973   0
   1  -5  -7 34.4898 3.14853   0
   1  -5  -7 39.8173 3.21572   0
   1  -5  -7 42.3707 3.21572   0
  -1   5  -7  39.395 3.08133   0
  -1  -6  -7  9.9005 1.17431   0
  -1  -6  -7 10.4829 1.14567   0
   1   6  -7 10.6643 1.09793   0
  -1  -6  -7 10.0246 1.04065   0
  -1  -6  -7 11.3421 1.17431   0
  -1  -6   7 10.2442 1.15522   0
   1  -6  -7 11.1321  1.2125   0
   1  -6  -7 8.43022 1.07884   0
   1  -6  -7 11.0748 1.22205   0
  -1   6  -7 10.1678 1.06929   0
  -1  -7  -7 178.841 13.8125   0
  -1  -7  -7 183.926 13.8315   0
  -1  -7  -7 180.046 13.7461   0
   1  -7   7 176.849  13.784   0
   1   7  -7 189.969  13.784   0
   1  -7  -7 178.747  13.822   0
  -1   7  -7 183.082 13.7556   0
   1  -7  -7 190.548 13.8599   0
  -1  -7   7 175.853  13.803   0
   1  -7  -7 183.509 13.8315   0
  -1  -8  -7 10.2746 1.22428   0
   1  -8   7 10.2086 1.11127   0
   1   8  -7 9.28571 1.08302   0
  -1  -8  -7 9.47406 1.15836   0
   1  -8  -7 10.7549 1.21486   0
  -1   8  -7 10.3122 1.08302   0
  -1  -8   7 8.24036 1.10185   0
   1  -8  -7 12.2334 1.29962   0
   1  -8  -7 10.3593 1.17719   0
  -1  -8   7  10.105 1.17719   0
   1  -9   7 8.64931 0.98075   0
  -1  -9  -7 8.54657  1.1302   0
   1  -9   7 6.43561 0.94339   0
  -1  -9  -7 8.13559  1.0368   0
   1   9  -7 8.51855 0.94339   0
   1  -9  -7 9.92896 1.18625   0
  -1   9  -7 6.60374 0.84999   0
  -1  -9   7 5.82848 0.97141   0
   1  -9  -7 5.80046 0.99943   0
  -1  -9   7 5.56695 0.99943   0
  -1 -10  -7 1.83267 0.82378   0
   1 -10   7  1.4902 0.72196   0
   1  10  -7 1.18475  0.6294   0
  -1 -10  -7 0.65717 0.68494   0
   1 -10   7 1.11071 0.68494   0
  -1  10  -7 1.64755 0.53684   0
   1 -10  -7 0.79601  0.8608   0
  -1 -10   7 0.41652 0.70345   0
   1 -10  -7 1.75862 0.72196   0
  -1 -10   7 1.74936 0.72196   0
  -1 -11  -7  2.1994 0.89809   0
   1 -11   7 1.68621 0.71481   0
   1  11  -7 0.21078 0.60484   0
   1 -11   7 1.83284 0.66899   0
  -1 -11  -7 0.50403 0.68731   0
  -1  11  -7 2.70343 0.58651   0
  -1 -11   7 1.21884 0.76979   0
   1 -11  -7 1.00806 0.69648   0
  -1 -11   7 1.73203 0.75146   0
   1 -11  -7 1.95197 0.94391   0
  -1 -12  -7 4.38789 1.02444   0
   1 -12   7 4.45135 0.81593   0
  -1 -12  -7 3.60822 0.84313   0
   1  12  -7 3.65355  0.7162   0
   1 -12   7 2.52031 0.81593   0
  -1 -12   7 2.89202   0.825   0
  -1 -12   7 2.85575   0.825   0
  -1  12  -7 4.72332 0.68901   0
   1 -12  -7 3.03707 0.94285   0
   1 -12  -7 2.04889   0.825   0
   1 -13   7 38.7676 3.35161   0
  -1 -13  -7  41.232 3.36057   0
   1 -13   7 40.5957 3.28888   0
  -1 -13  -7 36.0791 3.36057   0
   1  13  -7 39.9684 3.24407   0
   1 -13   7 38.4629 3.33369   0
   1 -13  -7  43.571   3.495   0
  -1  13  -7 39.4128  3.1903   0
  -1 -13   7 39.8967 3.33369   0
  -1 -13   7 41.7607 3.36954   0
   1 -13  -7 38.4002 3.36057   0
   1 -14   7-0.96484 0.63732   0
   1  14  -7 0.80551 0.59306   0
  -1 -14  -7-0.36292 0.88517   0
   1 -14   7-0.08852 0.67273   0
  -1 -14  -7 0.02656 0.71699   0
   1 -14   7 0.48684 0.72584   0
  -1  14  -7 0.35407 0.54881   0
  -1 -14   7 0.03541 0.76125   0
   1 -14  -7 0.10622 0.71699   0
   1 -14  -7 0.31866 0.90287   0
  -1 -14   7-0.66388 0.69929   0
   1  15  -7 27.4167 2.28036   0
   1 -15   7  26.176 2.35899   0
  -1 -15  -7 22.9958  2.5512   0
   1 -15   7 25.6169 2.42015   0
   1 -15   7  26.543 2.46383   0
  -1 -15  -7 26.5168 2.42889   0
   1 -15  -7 24.5947 2.56868   0
  -1  15  -7 26.5692 2.23667   0
   1 -15  -7 25.2412 2.42015   0
  -1 -15   7 28.6486  2.3852   0
  -1 -15   7 24.9092 2.42889   0
  -1 -16  -7  3.5851 1.13758   0
   1  16  -7 4.51584 0.84457   0
   1 -16   7 4.52446 1.04278   0
   1 -16   7 2.49923 0.94798   0
   1 -16   7 5.65342  0.9566   0
  -1 -16  -7  5.1622 0.98245   0
   1 -16  -7 3.48168 1.06002   0
  -1 -16   7 4.80886 1.01693   0
   1 -16  -7 5.45521 0.99969   0
  -1 -16   7 5.27423 1.01693   0
  -1  16  -7 3.57648 0.75839   0
   1 -17   7  177.07  13.788   0
   1  17  -7 178.522 13.6606   0
  -1 -17  -7 187.247  13.788   0
  -1 -17  -7 169.313 13.8305   0
   1 -17   7  176.73 13.6946   0
   1 -17   7 188.097 13.7795   0
  -1 -17   7 176.382 13.7711   0
  -1  17  -7 183.705 13.6351   0
   1 -17  -7 179.313  13.873   0
   1 -17  -7 177.639 13.7795   0
  -1 -17   7 180.349 13.7286   0
  -1 -18  -7 21.7614 2.28495   0
   1 -18   7 19.6774 2.14266   0
   1 -18   7 21.3597 1.99201   0
   1 -18   7 17.4594 2.07571   0
   1  18  -7 19.6271 1.89157   0
  -1 -18  -7 20.9579 2.10918   0
  -1 -18   7 21.7865 2.10918   0
  -1 -18   7 20.3888 2.05897   0
  -1  18  -7 19.2338 1.80787   0
   1 -18  -7  17.677 2.14266   0
   1 -18  -7 18.6144 2.11755   0
  -1 -19  -7 16.8632 2.03579   0
   1  19  -7 14.9346 1.62368   0
  -1 -19  -7 18.4622 1.96985   0
   1 -19   7 18.3221 1.99458   0
   1 -19   7 18.5693 1.90391   0
   1 -19   7 17.0033 1.75556   0
  -1 -19   7 16.5088 1.83798   0
  -1 -19   7 14.0197 1.75556   0
   1 -19  -7 17.0446 1.96161   0
   1 -19  -7  15.767 1.79677   0
  -1  19  -7 13.2697 1.54951   0
   1 -20   7 0.87621  0.8681   0
   1 -20   7 1.78488 0.94923   0
   1 -20   7-0.04868 0.94923   0
   1  20  -7 0.64093  0.6815   0
  -1 -20  -7 2.69354 1.20073   0
  -1 -20  -7 1.20073 0.88433   0
   1 -20  -7 0.39754 0.83565   0
  -1  20  -7-0.32452 0.61659   0
  -1 -20   7 2.27166 0.96545   0
  -1 -20   7 0.85187 0.88433   0
   1 -20  -7 1.53337  1.1764   0
   1 -21   7 0.30335 1.09366   0
   1 -21   7 3.34484 1.07769   0
  -1 -21  -7 2.92973 1.30122   0
  -1 -21  -7 4.19103 1.03778   0
   1  21  -7 2.53059 0.79829   0
   1 -21   7 2.58647 0.94198   0
   1 -21  -7 1.50079 0.94198   0
  -1  21  -7  3.5045 0.72645   0
  -1 -21   7 1.37306  0.9819   0
   1 -21  -7 1.44491 1.22937   0
  -1 -21   7 1.19744 0.97392   0
   1 -22   7 0.33764 0.93439   0
   1 -22   7 1.59397 0.92654   0
  -1 -22  -7 0.79306 0.88728   0
   1  22  -7 1.20136 0.74594   0
   1 -22   7 1.35841 1.06003   0
  -1 -22  -7  0.3769 1.10714   0
  -1 -22   7  0.9658  0.9501   0
  -1  22  -7 0.86373 0.63602   0
   1 -22  -7 0.98151 0.88728   0
   1 -22  -7 0.13348 1.16996   0
  -1 -22   7 0.65172 0.93439   0
   1 -23   7 27.1851 2.54016   0
  -1 -23  -7  27.548 2.67142   0
   1 -23   7 26.9844  2.7409   0
  -1 -23  -7 24.4133 2.77179   0
   1  23  -7 27.9032 2.43979   0
   1 -23  -7 27.0693 2.65597   0
  -1 -23   7 28.5517 2.71002   0
  -1  23  -7 28.4359  2.3703   0
   1 -23  -7 23.3787 2.89532   0
  -1 -23   7 24.3979   2.517   0
  -1 -24  -7 1.00183 1.27506   0
  -1 -24  -7 1.66213 0.97906   0
   1 -24   7 -0.4402 0.93352   0
   1 -24   7 2.67155 0.99424   0
   1  24  -7  0.2201 0.72101   0
   1 -24  -7-1.21434 0.85004   0
  -1 -24   7-0.48574 0.93352   0
   1 -24  -7 1.95812 1.33577   0
  -1  24  -7 1.00183 0.71342   0
  -1 -24   7 -0.7286 0.91834   0
   1 -25   7 6.21301 1.32763   0
  -1 -25  -7 4.70637 1.24558   0
   1 -25   7 7.58539 1.29779   0
   1  25  -7  7.1155 1.11879   0
  -1 -25  -7  6.6829 1.64089   0
   1 -25  -7 5.86245 1.67072   0
  -1  25  -7 9.30832 1.09641   0
  -1 -25   7 6.75002  1.3873   0
   1 -25  -7 5.69091 1.23813   0
  -1 -25   7   8.376 1.37238   0
  -1 -26  -7 3.03285 1.33328   0
   1 -26   7 3.25262 1.17212   0
  -1 -26  -7 4.05112 1.17212   0
   1 -26   7 5.24521 1.19409   0
   1  26  -7 4.01449 0.93769   0
   1 -26  -7 2.82773 1.52375   0
  -1 -26   7  4.8423 1.22339   0
  -1 -26   7 3.88263 1.20142   0
   1 -26  -7 5.15731 1.20874   0
  -1  26  -7  4.0731 0.90106   0
  -1 -27  -7 31.5948 3.28678   0
   1 -27   7 29.3365  2.8121   0
   1 -27   7  31.566 3.00629   0
  -1 -27  -7  29.991 3.00629   0
   1  27  -7  29.955 2.69703   0
   1 -27  -7 23.9568 3.09259   0
  -1 -27   7 32.5945 3.05663   0
  -1 -27   7 27.8621 2.85526   0
   1 -27  -7 30.4944 3.02067   0
  -1 -28  -7 3.31072 1.18593   0
  -1 -28  -7 2.14597 1.49653   0
   1 -28   7 2.92953 1.15064   0
   1  28  -7 3.04248  0.9671   0
   1 -28   7 2.71776 1.21417   0
  -1 -28   7  3.4872 1.17887   0
  -1 -28   7 2.18127 1.18593   0
   1 -28  -7 3.91781 1.26358   0
   1 -28  -7 7.02382 1.53183   0
  -1 -29  -7 16.8192 2.02967   0
  -1 -29  -7 13.4595 2.24441   0
   1 -29   7 18.9182 2.00889   0
   1 -29   7 16.2374 2.05738   0
   1 -29  -7 19.6732 2.36217   0
  -1 -29   7 17.4912 2.12665   0
  -1 -29   7 15.8217 1.99503   0
   1 -29  -7 13.1547 1.93269   0
  -1 -30  -7-0.38741 1.45449   0
  -1 -30  -7 0.96513 1.14184   0
   1 -30   7 0.12914 1.10786   0
  -1 -30   7-1.58363 1.07388   0
  -1 -30   7 0.55733 1.13505   0
   1 -30  -7-1.32535 1.05349   0
   1 -30  -7 0.36702  1.4409   0
  -1 -31  -7 0.70013 1.14021   0
  -1 -31  -7-0.46675 1.27356   0
   1 -31   7 0.94017 1.18021   0
   1 -31  -7 0.25338 1.14687   0
   1 -31  -7  0.5601 1.48027   0
  -1 -31   7 2.80051 1.24689   0
  -1 -31   7 2.06704 1.22689   0
  -1   0   8 32.2014  2.6344   0
   1   0  -8 31.6321 2.60545   0
   1   0  -8 31.3812 2.64405   0
  -1   0  -8 26.1992  2.5572   0
  -1   0  -8 30.1653  2.4607   0
  -1   0  -8 28.6503 2.58615   0
   1   0  -8 31.5163 2.60545   0
  -1  -1  -8 12.7314 1.39853   0
   1   1  -8 13.1076 1.43711   0
  -1   1   8 14.2264 1.46604   0
   1   1  -8 12.9629 1.43711   0
  -1  -1  -8 13.0883 1.37924   0
  -1  -1  -8 14.9401 1.31172   0
  -1   1  -8 14.5447 1.49498   0
   1  -1  -8 14.1975 1.49498   0
   1  -1  -8 11.6415 1.44675   0
   1   1   8 13.1172 1.44675   0
  -1   1  -8 13.7345 1.37924   0
   1  -1  -8 12.7025 1.44675   0
  -1  -1   8  14.998 1.67823   0
  -1  -2  -8 22.2372 2.09949   0
  -1  -2  -8 23.3544 2.15727   0
  -1  -2  -8 22.0061 1.96466   0
   1   2  -8 24.2115 2.09949   0
   1   2  -8 24.8279 2.08023   0
  -1   2   8 23.3351  2.0706   0
   1   2   8 23.7204 2.00318   0
   1   2   8  26.571 1.99355   0
   1  -2  -8 19.6466 2.12838   0
  -1   2  -8  22.738 2.09949   0
   1  -2  -8  24.173 2.12838   0
   1  -2  -8 21.1104  2.0417   0
  -1  -3  -8 2.70913 0.59562   0
   1   3  -8 1.83491 0.60523   0
  -1  -3  -8 1.43142 0.72052   0
  -1  -3  -8 1.89255 0.59562   0
  -1   3   8 0.48034 0.68209   0
  -1  -3  -8 1.56592 0.65327   0
   1  -3  -8 1.09518 0.66287   0
  -1   3  -8 0.96069 0.67248   0
   1  -3  -8 2.18076 0.67248   0
   1  -3  -8  1.5371  0.7013   0
   1   3   8 1.24889 0.56681   0
  -1  -4  -8  79.682 5.80167   0
  -1  -4  -8 75.1345 5.90698   0
  -1  -4  -8 78.1406 5.89741   0
  -1  -4  -8 74.8568 5.85911   0
   1   4  -8 74.7132 5.86868   0
  -1   4   8 74.4835 5.85911   0
   1  -4  -8 68.2414 5.88783   0
   1  -4  -8 76.5705 5.94527   0
  -1   4  -8  79.615 5.88783   0
   1  -4  -8 81.9414 5.92613   0
   1   4   8 72.9517  5.7921   0
  -1  -5  -8-0.58142 0.61001   0
  -1  -5  -8 1.24862 0.61001   0
  -1   5   8 0.28594 0.59095   0
   1   5  -8 0.98174 0.57188   0
  -1  -5  -8 0.68626 0.57188   0
  -1  -5  -8 0.83876  0.4861   0
   1  -5  -8 1.10564 0.72439   0
   1  -5  -8 0.05719 0.55282   0
   1   5   8 1.14377 0.49563   0
  -1   5  -8 1.06752 0.54329   0
   1  -5  -8 2.06832 0.79111   0
  -1  -6  -8 258.677 19.9938   0
  -1   6   8 253.453 19.9464   0
  -1  -6  -8  273.40 19.9938   0
  -1  -6  -8 265.086 19.9084   0
   1   6  -8 263.322 19.9558   0
  -1  -6  -8 278.311 20.0222   0
  -1   6  -8 273.921 19.9464   0
   1  -6  -8 251.083 19.9938   0
   1  -6  -8 260.497 20.0127   0
   1  -6  -8 268.717 20.0222   0
  -1  -7  -8 4.43701 0.78189   0
  -1  -7  -8 5.82181 0.72537   0
  -1  -7  -8 4.04135 0.81958   0
   1   7  -8 4.96455 0.76305   0
  -1  -7  -8 4.70078   0.829   0
   1  -7  -8 3.66453  0.8761   0
   1  -7  -8 4.81382 0.90436   0
   1  -7  -8 4.21092 0.83842   0
  -1   7  -8  3.8341 0.67827   0
  -1  -7   8 4.25802 0.85726   0
   1   8  -8 194.893 14.4119   0
  -1  -8  -8  194.64 14.4774   0
  -1  -8  -8 196.978  14.468   0
   1  -8   8 189.169 14.4213   0
  -1  -8   8  186.56   14.44   0
   1  -8  -8 192.377  14.468   0
  -1   8  -8 190.497 14.3839   0
   1  -8  -8 178.386 14.4493   0
   1  -8  -8 188.889 14.4961   0
  -1  -9  -8 6.04817 0.97401   0
  -1  -9  -8 6.38212 1.07605   0
   1  -9   8 6.96653  1.0204   0
   1   9  -8 6.17804 0.87197   0
   1  -9   8 6.84593 0.95546   0
  -1  -9   8 4.73093  0.8998   0
   1  -9  -8 6.56764 1.02967   0
  -1   9  -8 7.28192 0.85342   0
   1  -9  -8 7.53238 0.99257   0
  -1  -9   8 6.92942 1.02967   0
   1  -9  -8 7.30047 1.11316   0
   1  10  -8 3.53927 0.69866   0
  -1 -10  -8 1.90293 0.76301   0
   1 -10   8 1.49844 0.73543   0
  -1 -10  -8 2.27984 0.84575   0
   1 -10   8  1.9397 0.73543   0
   1 -10  -8 2.28903 0.91929   0
  -1 -10   8 2.07759 0.79059   0
  -1 -10   8 2.07759 0.75382   0
   1 -10  -8 2.35338 0.76301   0
  -1  10  -8 2.11437 0.58835   0
  -1 -11  -8 1.43819 0.76461   0
   1 -11   8 3.09484 0.79192   0
   1 -11   8 2.53049 0.76461   0
   1  11  -8 2.04805 0.69179   0
  -1 -11  -8 1.21063 0.76461   0
  -1  11  -8 2.28472 0.60986   0
   1 -11  -8 2.78535 0.94666   0
  -1 -11   8 2.62151 0.78281   0
   1 -11  -8 3.07663 0.83743   0
  -1 -11   8 2.69433 0.81922   0
  -1 -12  -8 0.21613 0.69343   0
   1 -12   8 0.96359 0.70243   0
  -1 -12  -8 1.25177  0.8105   0
   1 -12   8 0.43227 0.71144   0
   1  12  -8-1.05365 0.53133   0
  -1  12  -8 0.07204 0.52232   0
  -1 -12   8 0.44127 0.73845   0
  -1 -12   8 0.07204 0.70243   0
   1 -12  -8-0.22514 0.77448   0
   1 -12  -8 0.00901  0.6484   0
   1  13  -8 1.03271 0.60538   0
  -1 -13  -8 2.40372 0.76563   0
   1 -13   8 2.07432 0.72112   0
   1 -13   8 1.13954 0.75673   0
  -1 -13  -8  1.6648 0.95259   0
   1 -13  -8 1.13954 0.92588   0
  -1 -13   8 1.10393 0.78343   0
   1 -13  -8 1.09503 0.75673   0
  -1  13  -8 0.63209 0.57867   0
  -1 -13   8 1.27308 0.77453   0
   1  14  -8 0.44851  0.6244   0
   1 -14   8 1.11689  0.7915   0
   1 -14   8 1.60938 0.72114   0
  -1 -14  -8  1.8908 0.76511   0
  -1 -14  -8 0.11433 0.80029   0
   1 -14  -8 1.02015 0.96739   0
  -1 -14   8 0.73873 0.75632   0
   1 -14  -8 0.61561 0.74752   0
  -1  14  -8 1.07292 0.58043   0
  -1 -14   8 0.85306  0.7915   0
   1 -15   8 1.42374 0.73791   0
  -1 -15  -8 2.31792 1.06781   0
   1 -15   8 1.80572 0.87682   0
  -1 -15  -8 1.94462 0.82473   0
   1  15  -8 1.82308 0.68583   0
   1 -15  -8 2.37869 0.80737   0
  -1 -15   8  1.4411 0.87682   0
  -1 -15   8 0.98967 0.83341   0
   1 -15  -8 2.23979 1.04176   0
  -1  15  -8 1.47583 0.60769   0
  -1 -16  -8 137.582  10.491   0
  -1 -16  -8  140.64 10.5767   0
   1 -16   8 134.619 10.4739   0
   1 -16   8 127.125 10.3882   0
   1  16  -8 137.985 10.3711   0
   1 -16  -8 133.309  10.491   0
   1 -16  -8 137.454 10.5595   0
  -1  16  -8 140.348 10.3454   0
  -1 -16   8 130.388 10.4225   0
  -1 -16   8  136.52 10.4824   0
   1 -17   8 10.1066 1.28337   0
  -1 -17  -8 9.38045 1.47757   0
   1  17  -8 9.14404 1.16517   0
   1 -17   8 10.5794 1.35092   0
  -1 -17  -8 10.0475 1.36781   0
  -1 -17   8 9.51555 1.34248   0
  -1  17  -8  11.314 1.18206   0
  -1 -17   8 6.66173 1.28337   0
   1 -17  -8 7.83534 1.29182   0
   1 -17  -8 10.7567 1.58733   0
   1 -18   8 92.3793 7.27953   0
   1 -18   8 95.0082 7.37104   0
  -1 -18  -8 83.2612   7.396   0
   1  18  -8 98.0448 7.23793   0
  -1 -18  -8 90.0166  7.3544   0
   1 -18  -8 94.6089 7.38768   0
  -1  18  -8 93.9517 7.18801   0
  -1 -18   8 94.1347 7.31281   0
  -1 -18   8 95.6988 7.37104   0
  -1 -19  -8 11.9549 1.54045   0
  -1 -19  -8 8.56262 1.29463   0
   1 -19   8 9.28368 1.39296   0
   1 -19   8 10.8077  1.3356   0
   1  19  -8 8.89856 1.17173   0
  -1 -19   8  9.2591 1.35199   0
   1 -19  -8 7.80878  1.3356   0
  -1  19  -8 9.08702 1.09798   0
  -1 -19   8 8.36596  1.3356   0
   1 -19  -8  7.6449 1.58142   0
  -1 -20  -8 5.98557 1.37136   0
   1  20  -8 4.85622 0.90348   0
   1 -20   8 4.50128 1.09709   0
  -1 -20  -8 5.34829 1.11322   0
   1 -20   8 6.43731 1.08902   0
  -1  20  -8 5.67903 0.85508   0
  -1 -20   8 4.50128 1.10515   0
   1 -20  -8 4.84815 1.08095   0
   1 -20  -8 3.50906 1.34716   0
  -1 -20   8 4.92075 1.12935   0
   1  21  -8 0.91293 0.69859   0
   1 -21   8  0.1032 0.88118   0
   1 -21   8 0.53982 0.91293   0
  -1 -21  -8-1.48451 0.78592   0
  -1 -21  -8 0.15083 1.14315   0
  -1 -21   8 0.25403 0.84149   0
   1 -21  -8   1.421 1.07964   0
  -1 -21   8-0.80179 0.90499   0
   1 -21  -8-1.13521 0.82561   0
  -1  21  -8 0.73035 0.65096   0
   1  22  -8 0.75752 0.71067   0
  -1 -22  -8 2.47562 0.99962   0
   1 -22   8 0.19524 0.94495   0
  -1 -22  -8-0.01562 1.17924   0
   1 -22   8 1.13238 0.88248   0
  -1  22  -8 2.49904 0.71067   0
   1 -22  -8-0.06248 0.87467   0
  -1 -22   8 0.49981 0.99181   0
  -1 -22   8 0.68724 0.96838   0
   1 -22  -8-0.60133 1.03086   0
  -1 -23  -8 5.09191 1.16738   0
   1  23  -8 4.88454 0.96001   0
   1 -23   8 5.59879 1.15202   0
  -1 -23  -8 6.63561 1.53602   0
   1 -23   8 3.27172 1.16738   0
  -1 -23   8 5.97512 1.15202   0
   1 -23  -8 4.60806 1.16738   0
  -1  23  -8 5.37607 0.92929   0
   1 -23  -8 2.88772 1.30562   0
  -1 -23   8 4.69254  1.1981   0
  -1 -24  -8-0.49079 1.09484   0
  -1 -24  -8 0.82301 0.97403   0
   1  24  -8 0.95893 0.73996   0
   1 -24   8 0.89097 0.97403   0
   1 -24   8 1.66868 1.01178   0
   1 -24  -8 1.43461 0.92872   0
  -1  24  -8 0.67955 0.69465   0
   1 -24  -8 2.25008 1.21565   0
  -1 -24   8 1.65358 1.01178   0
  -1 -24   8 2.06886 1.06463   0
  -1 -25  -8 1.75882 1.03896   0
  -1 -25  -8 2.60483 1.39518   0
   1  25  -8 1.43229 0.80149   0
   1 -25   8  4.0297 1.11318   0
   1 -25   8 2.22635 1.12802   0
  -1  25  -8 1.16512 0.75696   0
   1 -25  -8 0.59369 1.20223   0
   1 -25  -8 2.33767 1.04639   0
  -1 -25   8 2.47867 1.08349   0
  -1 -25   8 2.24862 1.08349   0
  -1 -26  -8 31.3132 3.14881   0
  -1 -26  -8 26.5754  2.8281   0
   1 -26   8 26.0069 2.65317   0
   1  26  -8 30.1105 2.55841   0
   1 -26   8  27.574 2.85725   0
  -1 -26   8 27.7197 2.71877   0
  -1 -26   8 25.5112 2.79165   0
   1 -26  -8 30.0303 3.00303   0
  -1  26  -8 26.9107  2.4345   0
   1 -26  -8 24.6365  2.7625   0
  -1 -27  -8 2.06831 1.11646   0
   1 -27   8  2.2186 1.03057   0
  -1 -27  -8-2.41899 1.28106   0
   1  27  -8 2.39036 0.83734   0
   1 -27   8 2.55497 1.15224   0
  -1 -27   8-0.37215 1.01626   0
   1 -27  -8 1.12361 1.05204   0
   1 -27  -8-0.17892 1.25243   0
  -1 -27   8 2.26154 1.12361   0
  -1 -28  -8 30.3843 3.32998   0
   1 -28   8 33.2928 3.04195   0
   1 -28   8 36.7844 3.31593   0
  -1 -28   8 29.3797 3.18245   0
  -1 -28   8 33.2436 3.09815   0
   1 -28  -8 34.0024 3.23865   0
   1 -28  -8 31.4452 3.49859   0
   1 -29   8 6.28809  1.4686   0
  -1 -29  -8 5.68824 1.39965   0
   1 -29   8 5.36418 1.31691   0
  -1 -29  -8 5.45382 1.71681   0
   1 -29  -8 4.41959 1.71681   0
  -1 -29   8 5.08149 1.32381   0
   1 -29  -8 3.43363 1.25486   0
  -1 -29   8  4.6678 1.29623   0
  -1 -30  -8 17.0024 2.09739   0
   1 -30   8 17.5707 2.17181   0
  -1 -30  -8 16.3732 2.42891   0
   1 -30  -8 17.4692 2.15828   0
  -1 -30   8 15.4463 2.10415   0
   1 -30  -8 17.9361 2.55746   0
  -1 -30   8 21.3189 2.22594   0
   1 -31   8 2.82795 1.23474   0
  -1 -31  -8-2.57569  1.0024   0
  -1 -31  -8 0.07966 1.29448   0
   1 -31  -8 1.18163 1.47372   0
   1 -31  -8 0.50452 1.10861   0
  -1 -31   8-0.69039 1.08206   0
   1   0  -9 107.344  8.2992   0
  -1   0  -9 104.865 8.26091   0
  -1   0  -9 105.037 8.17476   0
   1   0  -9 104.549 8.28005   0
  -1   0  -9 103.381 8.25134   0
   1   0   9 115.873 8.25134   0
   1   0  -9 107.057 8.25134   0
  -1   0   9 109.641 8.28005   0
   1   1  -9  12.457 1.37773   0
  -1  -1  -9 13.3564 1.37773   0
  -1  -1  -9 14.4088 1.40644   0
   1   1  -9 11.3472 1.31076   0
  -1  -1  -9 11.4524 1.24379   0
  -1   1   9 13.0693 1.40644   0
  -1  -1   9  11.462 1.49255   0
   1   1   9 14.4853 1.39687   0
  -1   1  -9 12.6675 1.34903   0
   1  -1  -9 11.9978   1.416   0
   1  -1  -9 9.36668 1.26292   0
   1  -1  -9 10.7253 1.34903   0
  -1   1  -9 12.8971 1.33946   0
  -1   2   9  19.747 1.86293   0
  -1  -2  -9 22.6513 1.92025   0
  -1  -2  -9 19.7661 1.72918   0
   1   2  -9 19.1547 1.84382   0
   1   2  -9 20.7024 1.87248   0
  -1  -2  -9 18.1134 1.77695   0
   1  -2  -9 16.6517 1.75784   0
   1  -2  -9 19.3267 1.83427   0
  -1   2  -9 21.7246 1.84382   0
   1   2   9 16.2887 1.75784   0
   1  -2  -9 17.7026 1.88204   0
  -1  -3  -9 13.7137 1.17219   0
   1   3  -9 10.1685 1.18172   0
  -1   3   9 11.6266 1.24843   0
  -1  -3  -9 10.6546 1.22937   0
  -1  -3  -9 12.7607 1.30561   0
  -1  -3  -9 10.5974 1.12454   0
  -1   3  -9 9.39661 1.21031   0
   1  -3  -9 10.8166 1.21984   0
   1  -3  -9 8.69139 1.21031   0
   1   3   9 9.69204 1.16266   0
   1  -3  -9 9.58721 1.19125   0
  -1  -4  -9 30.4581 2.32686   0
   1   4  -9  25.434 2.25088   0
  -1  -4  -9 25.2441 2.38385   0
  -1  -4  -9 28.7676 2.23189   0
  -1   4   9 24.4748 2.30787   0
  -1  -4  -9 26.0893 2.34586   0
   1  -4  -9 27.1246 2.36485   0
   1  -4  -9 26.0988 2.34586   0
   1  -4  -9 30.0593 2.44083   0
   1   4   9 25.9089 2.23189   0
  -1   4  -9  27.362 2.31736   0
  -1  -5  -9 154.356  10.893   0
  -1   5   9  140.56 10.8458   0
   1   5  -9 138.082 10.8647   0
  -1  -5  -9 143.529 10.9119   0
  -1  -5  -9 139.113  10.893   0
  -1  -5  -9 145.061 10.7985   0
   1  -5  -9 135.492  10.893   0
   1   5   9 137.855 10.7985   0
   1  -5  -9 149.363 10.9214   0
  -1   5  -9 148.503 10.8647   0
   1  -5  -9 138.763 10.9214   0
  -1  -6  -9 1.28853 0.68659   0
  -1  -6  -9  1.4108 0.77124   0
  -1  -6  -9  0.8747 0.65838   0
  -1   6   9 2.49242 0.68659   0
   1   6  -9 0.37621 0.57373   0
  -1  -6  -9 -0.1787 0.51729   0
  -1   6  -9 0.40443  0.5267   0
   1  -6  -9 0.01881 0.61135   0
   1  -6  -9 1.65534 0.72421   0
   1  -6  -9 0.66778 0.66778   0
   1   7  -9 38.4701 3.18715   0
  -1  -7  -9 38.7879 3.26192   0
  -1  -7  -9 38.8346 3.19649   0
  -1  -7  -9 41.0497 3.29931   0
  -1  -7  -9 36.6382 3.24323   0
   1  -7  -9 38.6944 3.26192   0
  -1  -7   9 42.1433 3.27127   0
   1  -7  -9 40.4235 3.27127   0
   1  -7  -9 40.2366 3.32735   0
  -1   7  -9 39.5449 3.16846   0
  -1  -8  -9  0.6774 0.75164   0
  -1  -8  -9 1.03002 0.65884   0
   1   8  -9 1.23417 0.60316   0
   1  -8   9 0.01856 0.64028   0
   1  -8  -9-0.38046 0.76092   0
  -1   8  -9 1.60535 0.56605   0
   1  -8  -9  0.0464 0.78875   0
  -1  -8   9 1.78166 0.74236   0
   1  -8  -9 0.71452 0.66812   0
  -1  -9  -9 5.74372 1.05854   0
   1  -9   9 7.38215 1.00331   0
  -1  -9  -9 6.58134  0.9849   0
   1   9  -9 6.24077 0.89285   0
   1  -9  -9  7.0876 1.13218   0
   1  -9  -9 6.91271 1.07695   0
   1  -9  -9 6.32361  0.9757   0
  -1  -9   9 5.53201 1.00331   0
  -1   9  -9 6.65498 0.85603   0
   1 -10   9 20.3616 1.95223   0
   1  10  -9 20.5166 1.84276   0
   1 -10   9 21.1279 2.02521   0
  -1 -10  -9 17.6886 2.04345   0
  -1 -10  -9 21.7299 1.99784   0
   1 -10  -9  20.918 2.00696   0
  -1  10  -9 19.4219 1.80627   0
   1 -10  -9 20.7721 2.02521   0
  -1 -10   9 20.0514 1.96135   0
  -1 -10   9  23.372 2.05258   0
   1 -10  -9 22.2043 2.05258   0
   1 -11   9 5.52855 0.92142   0
   1  11  -9 4.48065 0.81302   0
  -1 -11  -9 4.19158 1.03886   0
   1 -11   9 2.89978 0.87626   0
  -1 -11  -9 6.16993 0.95756   0
  -1 -11   9 4.68842 0.94852   0
  -1 -11   9 4.01994 0.92142   0
   1 -11  -9 5.07687 0.97563   0
   1 -11  -9 4.62519 1.02079   0
  -1  11  -9 6.01636 0.77689   0
   1 -12   9 28.1017 2.53845   0
  -1 -12  -9 28.1375 2.67252   0
  -1 -12  -9 30.8457 2.62783   0
   1 -12   9 28.0123 2.56526   0
   1  12  -9 29.8625 2.47588   0
  -1 -12   9 26.9576 2.60102   0
   1 -12  -9 28.9508 2.72615   0
  -1 -12   9 30.0771 2.56526   0
  -1  12  -9 28.8257 2.41332   0
   1 -12  -9 30.3363 2.61889   0
   1  13  -9 5.40824 0.85719   0
   1 -13   9 5.38172 0.91021   0
   1 -13   9 3.83525 0.93672   0
  -1 -13  -9 4.80732  1.1223   0
  -1 -13  -9 5.50544 0.98091   0
  -1 -13   9   4.445 0.94556   0
  -1 -13   9 4.91336 0.96323   0
   1 -13  -9 6.06217 1.14881   0
  -1  13  -9 6.40682 0.80417   0
   1 -13  -9 3.03992 0.91021   0
   1 -14   9 9.65591 1.19608   0
   1  14  -9 10.0313 1.12623   0
  -1 -14  -9 8.63444 1.29211   0
   1 -14   9 7.38598 1.19608   0
  -1 -14  -9 8.66063 1.18735   0
  -1 -14   9 8.90509 1.22227   0
   1 -14  -9 10.6425 1.45799   0
   1 -14  -9 10.2408 1.27465   0
  -1  14  -9 8.45983 1.02147   0
  -1 -14   9 7.51694 1.20481   0
   1 -15   9 23.4444 2.46511   0
  -1 -15  -9 27.3144 2.49096   0
   1  15  -9 27.4178 2.29272   0
   1 -15   9 24.1598 2.35306   0
  -1 -15  -9 23.0306 2.55992   0
  -1 -15   9 28.9176 2.46511   0
   1 -15  -9 28.0729 2.62887   0
   1 -15  -9 27.6764 2.51682   0
  -1  15  -9 26.0474 2.21515   0
  -1 -15   9  24.539 2.36168   0
  -1 -16  -9 1.47118 0.82488   0
   1 -16   9 1.06299 0.85039   0
  -1 -16  -9 0.91842 0.99496   0
   1 -16   9 0.56976 0.77386   0
   1  16  -9 -0.4422 0.62929   0
  -1 -16   9-0.92693 0.79086   0
  -1  16  -9 0.97795 0.59527   0
   1 -16  -9 0.54425 0.80787   0
  -1 -16   9 0.27213 0.79086   0
   1 -16  -9 0.81638 1.01197   0
   1  17  -9 18.7406 1.69378   0
   1 -17   9   17.29 1.80279   0
  -1 -17  -9 15.1602  1.7944   0
   1 -17   9 19.3779 1.97888   0
  -1 -17  -9 15.4453 1.91179   0
  -1  17  -9 17.4912 1.60155   0
   1 -17  -9 20.1158 2.05434   0
  -1 -17   9 12.9633 1.76086   0
   1 -17  -9  17.986 1.90341   0
  -1 -17   9 15.7723  1.8531   0
   1 -18   9 40.1522 3.37976   0
  -1 -18  -9 34.8884 3.37149   0
  -1 -18  -9 43.8046 3.56155   0
   1  18  -9 40.5488  3.1897   0
   1 -18   9 34.8057 3.21449   0
   1 -18  -9 33.0373 3.33018   0
  -1  18  -9 41.7883 3.14838   0
  -1 -18   9 36.3758  3.2806   0
  -1 -18   9 38.8713 3.37149   0
   1 -18  -9 38.5986 3.55329   0
   1  19  -9 13.2034 1.39197   0
   1 -19   9 12.7638 1.48151   0
  -1 -19  -9 9.53214 1.47337   0
  -1 -19  -9 12.7068 1.73386   0
   1 -19   9 9.82518 1.46523   0
  -1  19  -9 12.8289 1.29429   0
   1 -19  -9 12.7068 1.70944   0
   1 -19  -9 10.5008 1.50593   0
  -1 -19   9 11.9172 1.53849   0
  -1 -19   9 10.2566 1.47337   0
   1 -20   9 1.90762 0.92175   0
   1  20  -9 1.31449 0.72938   0
  -1 -20  -9 0.43282 0.85762   0
   1 -20   9 1.76334 0.92976   0
  -1 -20  -9 0.86564 1.17823   0
  -1  20  -9 2.97364 0.70534   0
  -1 -20   9 1.33052 0.94579   0
  -1 -20   9 1.74731 0.92175   0
   1 -20  -9 2.31639 0.92976   0
   1 -20  -9 1.57899 1.11411   0
   1  21  -9-0.33134 0.67056   0
   1 -21   9 0.60745 0.89935   0
   1 -21   9 -1.1439 0.85201   0
  -1 -21  -9 0.39445  1.0729   0
  -1 -21  -9 1.35691 0.91512   0
   1 -21  -9 0.70212 1.23857   0
  -1 -21   9-0.03944 0.88357   0
   1 -21  -9-0.70212 0.86779   0
  -1 -21   9-0.47334 0.90724   0
  -1  21  -9  0.5759 0.61534   0
   1 -22   9 4.51749  1.1643   0
  -1 -22  -9 5.59641 1.37388   0
  -1 -22  -9 4.06729  1.1643   0
   1  22  -9 4.99873 0.98577   0
   1 -22   9 7.36615 1.18759   0
   1 -22  -9 6.41142 1.51359   0
   1 -22  -9 6.72966 1.20311   0
  -1  22  -9  6.0078 0.93144   0
  -1 -22   9 3.71024 1.15654   0
  -1 -22   9 6.56666  1.2264   0
   1 -23   9-0.70238 0.92378   0
  -1 -23  -9 1.00013 1.15282   0
   1 -23   9 0.42754 0.89324   0
  -1 -23  -9 0.80926 0.90088   0
   1  23  -9 0.38936 0.68711   0
  -1 -23   9-0.92378 0.93905   0
   1 -23  -9-0.42754 0.90851   0
   1 -23  -9-0.00763 1.22917   0
  -1  23  -9 0.78636 0.62604   0
  -1 -23   9 0.51915 0.97723   0
   1  24  -9 0.62308 0.72817   0
  -1 -24  -9 0.01501 1.29119   0
  -1 -24  -9-1.12604 0.89333   0
   1 -24   9-0.41288 0.93086   0
   1 -24   9-1.74161 0.90834   0
  -1 -24   9 0.29277 0.99842   0
   1 -24  -9-0.18767 0.96089   0
  -1  24  -9 0.71316 0.67563   0
  -1 -24   9 0.33031 0.99842   0
   1 -24  -9-1.84671 1.23865   0
  -1 -25  -9 0.28038 0.98133   0
  -1 -25  -9 1.11415 1.35764   0
   1 -25   9 1.46093 1.10677   0
   1  25  -9 1.15104 0.75998   0
   1 -25   9   0.546 0.92968   0
   1 -25  -9-1.03298 0.90755   0
   1 -25  -9 1.62326 1.43142   0
  -1  25  -9-0.30252 0.67882   0
  -1 -25   9 1.49783  1.0625   0
  -1 -25   9 0.18446 1.05512   0
   1  26  -9 -0.1667 0.76101   0
  -1 -26  -9-0.02899 1.00743   0
  -1 -26  -9 0.19569 1.34807   0
   1 -26   9 1.42055 1.00018   0
   1 -26   9 1.55101 1.08716   0
  -1 -26   9-0.35514 1.01468   0
   1 -26  -9-1.29734  1.2756   0
   1 -26  -9-0.14495 0.99294   0
  -1 -26   9  0.1522 1.03642   0
   1 -27   9 3.30239 1.11029   0
  -1 -27  -9-0.17793 1.25263   0
   1 -27   9 4.42691 1.23128   0
   1  27  -9 4.24186 0.93947   0
  -1 -27  -9 4.59772 1.20993   0
   1 -27  -9 5.02476 1.26687   0
  -1 -27   9 3.08176 1.08893   0
  -1 -27   9 0.15658 1.06758   0
   1 -27  -9 1.87895 1.57291   0
  -1 -28  -9 14.6596 1.92852   0
   1 -28   9 14.7714 1.80974   0
   1 -28   9  13.318  1.8866   0
  -1 -28  -9 16.9654 2.27789   0
   1 -28  -9 13.7652 1.87961   0
  -1 -28   9  14.422 1.95647   0
   1 -28  -9 13.5555 2.26392   0
  -1 -28   9 16.9864 1.91455   0
  -1 -29  -9 11.8997 2.25648   0
   1 -29   9 14.8009 1.99585   0
  -1 -29  -9 13.9504 1.92041   0
   1 -29  -9  16.104 2.41423   0
  -1 -29   9 19.4098 1.99585   0
  -1 -29   9   13.58  1.9547   0
   1 -29  -9 15.8914 1.98899   0
  -1 -30  -9-0.66638 1.30584   0
  -1 -30  -9 1.44047 1.13756   0
   1 -30   9 0.18174 1.15776   0
   1 -30  -9 1.54816 1.56836   0
   1 -30  -9 2.14724 1.15776   0
  -1 -30   9  3.9108 1.26546   0
  -1 -30   9  1.6424 1.17122   0
   1 -31   9 3.38194 1.28144   0
  -1 -31  -9 2.00803 1.18896   0
  -1 -31  -9  1.8561 1.62492   0
  -1 -31   9  3.3291 1.28144   0
   1 -31  -9-0.21137 1.38052   0
   1 -31  -9 2.23261 1.22199   0
  -1   0 -10 197.408 15.3881   0
  -1   0 -10 182.447  15.445   0
   1   0 -10 207.939 15.5114   0
  -1   0 -10 196.421 15.4735   0
   1   0 -10 205.956  15.502   0
   1   0  10 223.716  15.464   0
  -1   0  10 209.172 15.4925   0
   1   0 -10 207.398  15.464   0
   1   1 -10 1.10945 0.80601   0
  -1   1  10 2.39907 0.91032   0
  -1  -1 -10 2.16201 0.78705   0
  -1  -1 -10 1.16635  0.5974   0
  -1  -1 -10 2.41803 0.83446   0
   1   1 -10 2.29476 0.81549   0
   1  -1 -10 0.71119 0.82498   0
   1  -1 -10 1.98184 0.73015   0
  -1   1 -10 2.95854 0.69222   0
  -1  -1  10 1.61202 0.98618   0
   1  -1 -10 0.81549 0.74912   0
  -1   1 -10 3.06284 0.81549   0
   1   1  10 2.77837 0.81549   0
  -1   1 -10 1.58358 0.74912   0
   1   2 -10 10.6711 1.26879   0
  -1  -2 -10 10.7563 1.20251   0
  -1  -2 -10 13.0667 1.40135   0
   1   2 -10 9.26977 1.25933   0
  -1  -2 -10 13.4076 1.36348   0
  -1   2  10 11.0215 1.30667   0
  -1  -2  10 11.5044  1.4771   0
  -1   2 -10 11.4191 1.27826   0
   1  -2 -10 10.8794 1.37295   0
   1  -2 -10  8.5975 1.19305   0
   1   2  10 11.9399 1.24986   0
   1  -2 -10 10.1125 1.30667   0
  -1  -3 -10 4.21273 0.85955   0
   1   3 -10 5.28952 0.92567   0
  -1  -3 -10 5.92237 0.87844   0
  -1   3  10 3.89158 0.91622   0
  -1  -3 -10 4.62833 0.77454   0
  -1  -3 -10 4.34496 0.89733   0
   1  -3 -10 4.01437 0.85955   0
  -1   3 -10  5.4312 0.92567   0
   1   3  10  4.5811  0.8501   0
   1  -3 -10 3.63655 0.91622   0
   1  -3 -10 5.96016 0.87844   0
  -1   4  10 121.001 9.34761   0
  -1  -4 -10 132.843 9.30054   0
  -1  -4 -10 123.289 9.34761   0
   1   4 -10 116.718 9.35703   0
  -1  -4 -10  126.64 9.41351   0
  -1  -4 -10 121.726 9.39468   0
   1   4  10 126.734 9.29113   0
   1  -4 -10 108.133 9.38527   0
   1  -4 -10 121.453 9.39468   0
   1  -4 -10  115.24 9.37585   0
  -1   4 -10 128.664 9.38527   0
   1   5 -10 2.52123 0.67483   0
  -1  -5 -10 2.76492 0.71232   0
  -1  -5 -10 2.94299 0.63734   0
  -1   5  10 2.70868 0.75918   0
  -1  -5 -10 1.79017 0.74981   0
  -1  -5 -10 2.60558 0.75918   0
  -1   5 -10  2.2213 0.71232   0
   1  -5 -10 2.20256 0.75918   0
   1  -5 -10 3.04609 0.83416   0
   1  -5 -10 1.79017 0.76855   0
   1   5  10 2.36189 0.62796   0
  -1  -6 -10 241.468 17.9842   0
   1   6 -10 238.167 17.9656   0
  -1   6  10 234.615 17.9469   0
  -1  -6 -10 235.333 18.0122   0
  -1  -6 -10 243.509  17.891   0
  -1  -6 -10 241.775 17.9935   0
   1  -6 -10 248.786 18.0495   0
   1   6  10 231.203  17.891   0
  -1   6 -10 236.004 17.9469   0
   1  -6 -10  227.25 17.9935   0
   1  -6 -10 234.923 18.0122   0
  -1  -7 -10 1.13962 0.70416   0
  -1   7  10 1.55656 0.68563   0
   1   7 -10-0.55591 0.57444   0
  -1  -7 -10 0.50032 0.69489   0
  -1  -7 -10 1.24154 0.65783   0
  -1   7 -10 1.02844 0.59298   0
   1  -7 -10 0.10192 0.71342   0
   1  -7 -10-0.51885 0.75975   0
   1  -7 -10 0.51885  0.6671   0
   1   8 -10 5.90601 0.91994   0
  -1  -8 -10 7.08353 0.98433   0
  -1  -8 -10 7.08353 1.04873   0
  -1  -8 -10  7.5619 1.14072   0
   1  -8 -10 6.62356 1.11313   0
   1  -8 -10 5.77722 1.04873   0
   1  -8 -10  7.5987 1.00273   0
  -1   8 -10 5.62083 0.87394   0
  -1  -8  10 8.07707 1.10393   0
   1  -9  10 6.84411  1.0403   0
  -1  -9 -10 7.77491 1.14068   0
  -1  -9 -10  6.1962 0.98555   0
   1   9 -10 6.47909 0.91255   0
   1  -9 -10 5.79468 1.01293   0
  -1  -9  10 6.94449 1.08593   0
   1  -9 -10 8.64183 1.11331   0
  -1   9 -10 5.39316 0.84867   0
   1  -9 -10 6.89886 1.15894   0
  -1 -10 -10 38.5691 3.17489   0
   1 -10  10 38.0083 3.11158   0
   1  10 -10  37.366 3.07539   0
  -1 -10 -10 36.2535  3.1568   0
   1 -10 -10 36.9952 3.19298   0
  -1 -10  10 38.0987 3.14776   0
  -1  10 -10 36.6696 3.03017   0
  -1 -10  10  39.754 3.17489   0
   1 -10 -10 35.6927 3.13871   0
   1 -10 -10  36.362 3.16585   0
   1 -11  10 2.75903 0.79725   0
   1 -11  10 2.85756 0.77933   0
   1  11 -10  2.4455 0.68976   0
  -1 -11 -10 1.39743 0.80621   0
  -1 -11 -10 2.01552  0.9137   0
  -1  11 -10   1.702 0.61809   0
  -1 -11  10  1.3616 0.77038   0
   1 -11 -10 2.09614 0.80621   0
   1 -11 -10 2.14989 0.92266   0
  -1 -11  10 2.06031 0.81517   0
  -1 -12 -10 4.44097 1.05484   0
   1  12 -10 3.19112   0.718   0
   1 -12  10 3.35954 0.83324   0
  -1 -12 -10 2.06536 0.78005   0
   1 -12  10 4.04208 0.86869   0
  -1  12 -10 2.58835 0.65595   0
  -1 -12  10 3.05815 0.87756   0
  -1 -12  10 2.91633 0.89529   0
   1 -12 -10 3.60774 0.91301   0
   1 -12 -10 3.15566 0.94847   0
  -1 -13 -10 2.94498 0.99042   0
   1  13 -10 1.99838 0.68366   0
  -1 -13 -10 2.17368 0.78883   0
   1 -13  10 1.84938  0.7976   0
   1 -13  10 3.03263 0.81513   0
  -1  13 -10 0.99919 0.60477   0
  -1 -13  10 1.83185 0.80636   0
   1 -13 -10 0.91154 0.99042   0
   1 -13 -10 1.39361  0.7976   0
  -1 -13  10 0.75377 0.82389   0
   1 -14  10 32.8137 2.84056   0
   1  14 -10 32.8483  2.7453   0
  -1 -14 -10 33.9482 3.01377   0
  -1 -14 -10 32.8223 2.90984   0
   1 -14  10 32.5798 2.90118   0
  -1 -14  10 33.1341 2.93582   0
  -1  14 -10 33.1081   2.702   0
   1 -14 -10 32.4153  2.9185   0
  -1 -14  10 29.1937  2.8319   0
   1 -14 -10 36.3297 3.08305   0
  -1 -15 -10 0.74394 0.92351   0
   1 -15  10 1.35962 0.71829   0
   1  15 -10-0.02565 0.60713   0
   1 -15  10 0.68408  0.8038   0
  -1 -15 -10    0.00 0.76104   0
   1 -15 -10-0.26508 0.94917   0
  -1 -15  10-1.18005 0.76104   0
  -1  15 -10-0.02565 0.52161   0
  -1 -15  10-0.05131 0.76104   0
   1 -15 -10-0.37625 0.73539   0
  -1 -16 -10 53.7321 4.72518   0
   1 -16  10 57.0144 4.60705   0
   1  16 -10  55.234 4.53111   0
  -1 -16 -10 55.5715 4.68299   0
   1 -16  10  57.951 4.68299   0
  -1  16 -10 60.2292 4.51424   0
  -1 -16  10 56.1622 4.68299   0
  -1 -16  10 55.6812 4.62393   0
   1 -16 -10 58.2969 4.69987   0
   1 -16 -10 60.1533 4.83487   0
  -1 -17 -10 4.06073 0.97358   0
   1 -17  10 3.55314  0.9819   0
  -1 -17 -10  4.7181 1.23153   0
   1  17 -10 2.72934 0.77387   0
   1 -17  10 3.84438 0.94029   0
   1 -17 -10 2.91241 1.21489   0
   1 -17 -10 4.08569 0.99854   0
  -1 -17  10 3.27022 0.94861   0
  -1  17 -10 4.19387 0.76555   0
  -1 -17  10 2.42146  0.9819   0
   1 -18  10  5.6513 1.14831   0
   1 -18  10 5.35603 1.06628   0
  -1 -18 -10 7.94792 1.42718   0
   1  18 -10 5.76614 0.93505   0
  -1 -18 -10 5.89737 1.14831   0
  -1  18 -10 5.51187 0.89404   0
   1 -18 -10 3.46952 1.19752   0
  -1 -18  10 6.16804  1.1319   0
   1 -18 -10 5.18378 1.09909   0
  -1 -18  10  6.3731 1.17291   0
   1  19 -10  5.5841 0.90509   0
   1 -19  10 5.27701 1.08288   0
   1 -19  10 3.99211 1.08288   0
  -1 -19 -10 3.45067 1.06672   0
  -1 -19 -10 5.30126 1.36572   0
   1 -19 -10 4.31535 1.05055   0
   1 -19 -10 3.10318 1.36572   0
  -1  19 -10 5.13963 0.84852   0
  -1 -19  10 5.11539 1.08288   0
  -1 -19  10 6.52152 1.18793   0
   1  20 -10 3.62907 0.81973   0
  -1 -20 -10 3.54153  1.0346   0
   1 -20  10 0.97889 0.97889   0
  -1 -20 -10 4.06679 1.30519   0
   1 -20  10 4.13046 1.00277   0
   1 -20 -10 5.30832 1.13806   0
  -1  20 -10 3.94741 0.76402   0
   1 -20 -10 1.51211 1.24948   0
  -1 -20  10 3.85987 1.06644   0
  -1 -20  10 3.82804 1.06644   0
  -1 -21 -10-0.56409  0.8383   0
  -1 -21 -10-1.35538 1.14385   0
   1 -21  10-0.48574 0.85397   0
   1 -21  10 0.36039 0.96365   0
   1  21 -10-0.18019  0.6581   0
  -1 -21  10-0.61893 0.90881   0
   1 -21 -10 0.70511 1.09684   0
  -1 -21  10-0.69728 0.88531   0
  -1  21 -10-0.24287 0.58759   0
   1 -21 -10 0.54058 0.88531   0
   1 -22  10  0.8635 0.90975   0
   1 -22  10 2.96827 1.04082   0
   1  22 -10 2.03538 0.77098   0
  -1 -22 -10 2.93743 1.04082   0
  -1 -22 -10 1.31837 1.25669   0
   1 -22 -10 3.66215 1.11021   0
  -1 -22  10 3.89344 1.07937   0
  -1 -22  10 3.03765 1.07937   0
   1 -22 -10 3.90115 1.38005   0
  -1  22 -10  3.8626 0.76327   0
   1 -23  10 0.43232 0.91014   0
   1  23 -10 1.16801 0.73569   0
  -1 -23 -10 1.63825 1.29695   0
   1 -23  10 0.69019 0.94047   0
  -1 -23 -10-0.66743 0.87221   0
  -1 -23  10-1.24385 0.94047   0
  -1 -23  10 1.98713 0.96323   0
  -1  23 -10 2.14641 0.69777   0
   1 -23 -10-0.86463 1.22869   0
   1 -23 -10-0.07584 0.90255   0
   1 -24  10-0.37294 0.95474   0
  -1 -24 -10 0.82048 1.32768   0
  -1 -24 -10-0.34311 0.93236   0
   1 -24  10-0.90998 0.93982   0
   1  24 -10-0.17155 0.69368   0
  -1  24 -10 0.76081 0.67876   0
   1 -24 -10-1.48432 0.88761   0
  -1 -24  10-1.54399 0.94728   0
   1 -24 -10 1.19342 1.31276   0
  -1 -24  10-0.38786 0.99203   0
   1  25 -10 0.57916 0.74045   0
  -1 -25 -10-1.56154 0.92373   0
  -1 -25 -10 -0.2346 1.29762   0
   1 -25  10-0.45453 0.93839   0
   1 -25  10-0.09531 1.04836   0
  -1 -25  10-0.49119 0.98238   0
   1 -25 -10 0.16862 1.33427   0
  -1 -25  10-0.08064 0.95305   0
  -1  25 -10 0.08064 0.66714   0
   1 -25 -10 0.90173 0.98238   0
  -1 -26 -10 0.97951 1.06593   0
   1  26 -10 2.31913 0.82826   0
   1 -26  10 2.61442 1.07314   0
  -1 -26 -10  2.8809 1.33242   0
   1 -26  10 1.98062 1.10915   0
  -1 -26  10 0.29529 1.04433   0
  -1 -26  10 4.18451 1.21718   0
   1 -26 -10 2.79447 1.49807   0
   1 -26 -10 2.32633 1.08754   0
   1 -27  10-0.45271 0.96201   0
   1  27 -10 2.61724 1.10348   0
  -1 -27 -10 2.46869  1.1247   0
   1 -27  10 0.87005  1.1247   0
  -1 -27 -10  0.8842 1.33691   0
   1 -27 -10 0.80639 1.52083   0
  -1 -27  10 0.07781 1.06104   0
  -1 -27  10 2.96384 1.13885   0
   1 -27 -10 1.13885 1.06104   0
   1 -28  10 7.50127 1.34745   0
  -1 -28 -10 6.17465 1.38218   0
  -1 -28 -10 8.43893 1.83364   0
   1 -28  10  7.3693 1.42385   0
   1 -28 -10 5.60511 1.37523   0
  -1 -28  10 5.44536 1.36829   0
   1 -28 -10 5.00084 1.76419   0
  -1 -28  10 7.11926 1.37523   0
  -1 -29 -10 1.73193 1.11826   0
   1 -29  10 0.67504 1.12507   0
  -1 -29 -10-0.22501 1.44555   0
  -1 -29  10 0.56595 1.14553   0
  -1 -29  10 1.75239 1.12507   0
   1 -29 -10-1.95013 1.43873   0
   1 -29 -10 1.46601 1.14553   0
   1 -30  10  24.262 2.65042   0
  -1 -30 -10 19.5301  2.6638   0
  -1 -30  10 24.0345 2.49648   0
  -1 -30  10 21.4242 2.53664   0
   1 -30 -10 25.5939 2.65711   0
   1 -30 -10 24.2687 2.93152   0
   1   0  11 129.675 9.48864   0
   1   0 -11 116.316 9.52621   0
  -1   0  11 131.507 9.53561   0
   1   0 -11 127.383 9.47924   0
   1   0 -11 125.147   9.545   0
  -1   0 -11 118.213 9.49803   0
  -1   0 -11 120.797 9.51682   0
  -1   0 -11 119.031 9.40408   0
  -1  -1 -11 0.33804 0.76999   0
  -1  -1 -11 0.88267 0.59158   0
  -1  -1 -11 0.69487  0.7606   0
  -1   1  11 0.15024 0.89206   0
   1   1 -11 0.13146  0.7606   0
   1   1 -11  0.4789  0.8545   0
  -1  -1  11  0.2817 0.95779   0
   1  -1 -11-0.05634 0.65731   0
   1  -1 -11 0.17841 0.75121   0
   1  -1 -11-0.56341 0.80755   0
  -1   1 -11 0.86389 0.75121   0
   1   1  11 0.82633 0.80755   0
  -1   1 -11 0.69487 0.73243   0
  -1   1 -11 0.06573 0.62914   0
   1   2 -11 16.9997  1.8378   0
   1   2 -11  17.806 1.81905   0
  -1  -2 -11 14.6743 1.60339   0
  -1  -2 -11 17.4122 1.86593   0
  -1   2  11 17.8904 1.78154   0
  -1  -2 -11 17.1497 1.69715   0
   1  -2 -11 19.7657 1.88468   0
  -1   2 -11  16.137 1.75341   0
  -1   2 -11 19.3625  1.8378   0
   1   2  11 15.9495 1.71591   0
  -1  -2  11 17.7873 2.01595   0
   1  -2 -11 16.7184 1.75341   0
   1  -2 -11 17.7216 1.72528   0
  -1  -3 -11 1.87079 0.77638   0
  -1  -3 -11-0.05612 0.57994   0
   1   3 -11 0.32739 0.72961   0
  -1  -3 -11 0.69219 0.74831   0
  -1   3  11-0.52382 0.76702   0
   1   3 -11 0.45834 0.77638   0
   1  -3 -11 -0.1216 0.72025   0
  -1   3 -11-0.30868 0.73896   0
   1  -3 -11-0.30868 0.69219   0
   1   3  11-0.27126 0.67348   0
   1  -3 -11 0.11225 0.72025   0
  -1  -4 -11 26.0564 2.20011   0
   1   4 -11 22.4486 2.18146   0
  -1  -4 -11 26.0937 2.27469   0
  -1   4  11 25.5809 2.20011   0
  -1  -4 -11 26.5225 2.27469   0
  -1  -4 -11 24.8072 2.14417   0
   1  -4 -11 19.4467 2.26537   0
   1  -4 -11 25.7021 2.22808   0
   1  -4 -11 21.4883 2.18146   0
  -1   4 -11 24.8351 2.22808   0
   1   4  11 22.5045 2.07892   0
  -1  -5 -11 18.3698 1.80078   0
  -1  -5 -11 19.1588 1.81935   0
  -1  -5 -11 17.5251 1.81935   0
  -1  -5 -11 20.3377 1.92145   0
  -1   5  11 16.2906 1.77293   0
   1   5 -11  18.574 1.77293   0
   1   5  11 18.6019 1.66154   0
   1  -5 -11 20.6533 1.85647   0
   1  -5 -11 17.6458 1.82863   0
   1  -5 -11 17.4601 1.84719   0
  -1   5 -11 18.0264 1.80078   0
  -1   6  11 2.14224 0.75717   0
  -1  -6 -11 0.97878   0.711   0
  -1  -6 -11 2.31769 0.76641   0
  -1  -6 -11 2.29922 0.82181   0
   1   6 -11  2.4839  0.7387   0
   1  -6 -11  3.2503 0.84951   0
  -1   6 -11 2.30845 0.72024   0
   1   6  11  1.8283  0.6556   0
   1  -6 -11 1.51435 0.90491   0
   1  -6 -11 1.67132 0.70177   0
  -1   7  11 2.51452 0.80758   0
  -1  -7 -11 2.70724 0.83512   0
   1   7 -11 3.17528 0.73417   0
  -1  -7 -11 2.78984 0.86265   0
  -1  -7 -11 3.09268 0.77088   0
  -1   7 -11 3.17528 0.73417   0
   1  -7 -11 3.78096 0.93606   0
   1  -7 -11 4.03792 0.99113   0
   1  -7 -11 3.22116 0.79841   0
  -1  -8 -11 0.42829 0.75634   0
   1   8 -11 1.90452 0.68344   0
  -1  -8 -11 0.85658 0.69255   0
  -1  -8 -11 0.53764  0.8019   0
   1  -8 -11 1.30309 0.88392   0
   1  -8 -11  0.3645 0.82013   0
   1  -8 -11 0.16403  0.6561   0
  -1  -8  11 0.18225 0.77457   0
  -1   8 -11 1.55824 0.62877   0
  -1  -9 -11  -0.669   0.669   0
   1  -9  11-0.14465 0.73228   0
   1   9 -11-0.50627 0.61476   0
  -1  -9 -11 0.29834 0.75036   0
  -1  -9 -11-0.44299 0.76845   0
   1  -9 -11-0.09945 0.79557   0
   1  -9 -11 0.11753 0.81365   0
  -1  -9  11 0.61476 0.80461   0
   1  -9 -11-0.23505 0.65092   0
  -1   9 -11-0.68708 0.55147   0
  -1 -10 -11 13.1196 1.55929   0
   1 -10  11 14.5355 1.58618   0
  -1 -10 -11 15.1807 1.63099   0
   1  10 -11  14.195 1.40695   0
   1 -10 -11 15.1269 1.63099   0
   1 -10 -11 12.3399 1.46072   0
   1 -10 -11 11.4707 1.49656   0
  -1 -10  11 11.9456 1.50553   0
  -1  10 -11 14.7326 1.40695   0
   1  11 -11 2.12131 0.66568   0
  -1 -11 -11 3.20416 0.95859   0
   1 -11  11 1.89942  0.8077   0
  -1 -11 -11 2.68936 0.78995   0
   1 -11 -11 2.13906 0.96746   0
   1 -11 -11  2.4941 0.86983   0
  -1  11 -11 1.85504  0.6213   0
  -1 -11  11 2.71599 0.81657   0
   1 -11 -11 2.00593 0.75444   0
  -1 -11  11 0.89645  0.8077   0
  -1 -12 -11 20.8268 2.01153   0
   1  12 -11 18.1126 1.72166   0
   1 -12  11 17.8403 1.80072   0
   1 -12  11 18.6133 1.94126   0
  -1 -12 -11  16.145 1.87977   0
   1 -12 -11 17.8315 2.03789   0
  -1 -12  11 17.6295 1.88856   0
  -1 -12  11  17.322 1.85342   0
  -1  12 -11 20.2383 1.73045   0
   1 -12 -11 18.8329 1.95883   0
   1 -13  11 0.06949 0.72099   0
   1 -13  11-1.15532  0.7123   0
  -1 -13 -11 0.26928 0.73836   0
   1  13 -11-0.31272 0.59937   0
  -1 -13 -11  0.3909 0.90341   0
  -1  13 -11-0.19979 0.52119   0
  -1 -13  11 -1.1032 0.73836   0
   1 -13 -11-0.65149 0.68624   0
  -1 -13  11 0.15636 0.77311   0
   1 -13 -11 0.03475 0.88603   0
  -1 -14 -11 1.01293 0.78115   0
  -1 -14 -11 1.28762 0.98717   0
   1 -14  11 1.49364 0.82408   0
   1  14 -11 1.03009 0.60947   0
   1 -14  11 1.38204 0.79832   0
   1 -14 -11 1.11593 0.96142   0
  -1 -14  11 0.92708  0.7554   0
  -1  14 -11 0.87558 0.58372   0
   1 -14 -11 0.53221 0.77257   0
  -1 -14  11-0.10301 0.74682   0
   1 -15  11 4.08597 0.91553   0
  -1 -15 -11 6.43414 1.03421   0
   1 -15  11 2.74659 0.95791   0
   1  15 -11 5.45079 0.84771   0
  -1 -15 -11 3.67907 1.04269   0
   1 -15 -11 3.67059 0.97487   0
  -1 -15  11 7.43444 1.07659   0
  -1 -15  11 2.67877 0.98335   0
   1 -15 -11 5.78988 1.22918   0
  -1  15 -11 2.72116 0.73751   0
   1 -16  11 2.49313 0.86172   0
   1 -16  11 2.61862 0.90355   0
  -1 -16 -11 0.76132 1.05414   0
  -1 -16 -11 1.69834 0.87008   0
   1  16 -11 2.47639 0.72786   0
   1 -16 -11 3.30465 0.89518   0
  -1 -16  11 1.89913 0.86172   0
   1 -16 -11 3.64766  1.1127   0
  -1 -16  11 2.31744 0.91192   0
  -1  16 -11 1.79873 0.62747   0
   1 -17  11-0.37135 0.80046   0
   1 -17  11-0.27232 0.76745   0
  -1 -17 -11-0.50338 0.74269   0
  -1 -17 -11 0.11553 0.92424   0
   1  17 -11 0.16504 0.64367   0
   1 -17 -11 0.14854 0.90773   0
  -1 -17  11 0.56115 0.86647   0
   1 -17 -11-0.80871 0.75094   0
  -1  17 -11 -0.5859 0.52814   0
  -1 -17  11-0.11553 0.83347   0
   1 -18  11 47.9279 3.93772   0
   1 -18  11 43.5183 3.82382   0
  -1 -18 -11 45.9997 4.07603   0
  -1 -18 -11 45.0966 3.92958   0
   1  18 -11 47.8954  3.7506   0
   1 -18 -11 45.9346 4.12484   0
  -1  18 -11 45.7801 3.69365   0
  -1 -18  11 42.2247 3.82382   0
  -1 -18  11  49.075 3.93772   0
   1 -18 -11 46.5855 3.96213   0
   1 -19  11 2.42121 0.97009   0
   1  19 -11 2.16466 0.79371   0
  -1 -19 -11 3.04656 1.03423   0
   1 -19  11 1.79587 0.97811   0
  -1 -19 -11 0.95405 1.21061   0
  -1  19 -11 3.76811  0.7456   0
  -1 -19  11 3.16682 1.05026   0
   1 -19 -11 2.48535 1.17052   0
   1 -19 -11 3.94449 1.00216   0
  -1 -19  11 2.98242 1.03423   0
   1  20 -11 2.57443 0.77391   0
  -1 -20 -11 3.94851 1.27932   0
  -1 -20 -11 1.65837 0.99503   0
   1 -20  11 1.51623 0.96344   0
   1 -20  11 1.39777 0.97923   0
  -1 -20  11 2.01374 1.04241   0
  -1 -20  11 1.10558 0.93975   0
  -1  20 -11 2.56653 0.67914   0
   1 -20 -11-0.99503 1.17666   0
   1 -20 -11 2.41649 0.93975   0
  -1 -21 -11 1.36071 0.94084   0
   1  21 -11 1.30629  0.6998   0
   1 -21  11-0.70757 0.89418   0
   1 -21  11 -0.0311 0.84753   0
  -1 -21 -11 0.08553 1.19743   0
   1 -21 -11 0.87086 0.90973   0
   1 -21 -11-0.28769 1.18965   0
  -1  21 -11-0.20994 0.61426   0
  -1 -21  11 0.80088 0.97971   0
  -1 -21  11 0.50541 0.94861   0
   1 -22  11 3.68879 1.14796   0
  -1 -22 -11  3.8495 1.50001   0
   1  22 -11 6.14543 0.96429   0
  -1 -22 -11 4.49236   1.125   0
   1 -22  11  5.9388 1.14031   0
   1 -22 -11 4.87502  1.3546   0
  -1 -22  11 5.48726 1.27041   0
   1 -22 -11 4.03318 1.19388   0
  -1  22 -11 4.18624 0.81888   0
  -1 -22  11 5.44135 1.19388   0
   1 -23  11 0.23343 0.88102   0
   1  23 -11  1.2274 0.72288   0
  -1 -23 -11 0.11295 1.27258   0
  -1 -23 -11 1.79215 0.94879   0
   1 -23  11 0.39909  1.0015   0
  -1 -23  11 0.57981 1.01656   0
  -1 -23  11-1.39306 0.91867   0
   1 -23 -11 0.09789  1.2274   0
   1 -23 -11-0.63253 0.93373   0
  -1  23 -11 1.34788 0.69276   0
   1  24 -11 0.38514 0.71102   0
   1 -24  11 0.39995 0.97765   0
   1 -24  11 0.97765 0.96284   0
  -1 -24 -11 0.04444 0.93321   0
  -1 -24 -11-3.20699 1.21466   0
   1 -24 -11-0.52586  0.9184   0
  -1  24 -11 0.15554 0.62955   0
   1 -24 -11-1.58498 1.22947   0
  -1 -24  11-1.34056 0.94802   0
  -1 -24  11-1.01468 0.94802   0
   1 -25  11-0.10192 0.96092   0
   1  25 -11-0.08736 0.69157   0
  -1 -25 -11 0.92452 1.39042   0
   1 -25  11 -1.2157 0.97548   0
  -1 -25 -11-0.24751 0.95364   0
   1 -25 -11 -2.2931 0.88812   0
  -1  25 -11-0.63333 0.96092   0
  -1 -25  11 0.24023 1.03371   0
  -1 -25  11 0.04368 1.00459   0
   1 -25 -11-1.78352 1.27394   0
   1 -26  11 0.44347 1.00854   0
  -1 -26 -11 -1.1516 1.14444   0
   1  26 -11 1.00854 0.75819   0
  -1 -26 -11-0.66521 0.95132   0
   1 -26  11-1.73812 0.97278   0
  -1 -26  11-1.11583 1.01569   0
   1 -26 -11-1.30896 1.29465   0
  -1 -26  11  0.6509 1.02285   0
   1 -26 -11-0.47924 0.95132   0
   1 -27  11  1.6933 1.01176   0
  -1 -27 -11 0.51291 1.06095   0
   1 -27  11-1.03987 1.00474   0
  -1 -27 -11-0.67451 1.29983   0
  -1 -27  11 0.49885 1.05392   0
   1 -27 -11 0.56912 1.03284   0
   1 -27 -11-1.41225 1.50359   0
  -1 -27  11 0.56912 1.08905   0
  -1 -28 -11 19.1893 2.44264   0
  -1 -28 -11 12.4133 1.82853   0
   1 -28  11  14.235 1.93204   0
   1 -28  11 18.1335 1.99414   0
   1 -28 -11 15.1044 2.36674   0
  -1 -28  11 14.0694 1.93204   0
  -1 -28  11 14.7111 1.89753   0
   1 -28 -11  13.959 1.87683   0
  -1 -29 -11 3.61113  1.6057   0
   1 -29  11-0.50813 1.12467   0
  -1 -29 -11 2.60164 1.11789   0
  -1 -29  11 1.10434 1.09757   0
   1 -29 -11 1.31437 1.14499   0
  -1 -29  11 1.50407 1.18564   0
   1 -29 -11 1.67345 1.57183   0
   1 -30  11 4.90873 1.34358   0
  -1 -30 -11 0.80482  1.4234   0
  -1 -30 -11 2.49427  1.1773   0
   1 -30 -11 3.85781 1.27707   0
  -1 -30  11 3.83785 1.84244   0
  -1 -30  11 2.44771 1.23716   0
   1 -30 -11 2.78693 1.62294   0
  -1   0 -12 16.2485 1.91487   0
  -1   0 -12 19.2603 1.74755   0
   1   0  12 17.9775 1.97065   0
   1   0 -12 19.1952  1.8591   0
  -1   0  12 18.8699 2.03571   0
   1   0 -12 18.8792 1.97994   0
  -1   0 -12 20.9056 1.97065   0
   1   0 -12 19.4648 1.90558   0
   1   1 -12 6.55948 1.17067   0
  -1   1  12 7.69299 1.22642   0
   1  -1  12 7.91597 1.23571   0
  -1  -1 -12 5.25873 1.06847   0
  -1  -1 -12 5.06362 0.87336   0
   1   1 -12 5.57463 1.05918   0
  -1  -1 -12 6.98687 1.11493   0
   1  -1 -12 6.71743 1.17067   0
   1  -1 -12 5.53747 1.08705   0
  -1  -1  12 6.15067 1.23571   0
  -1   1 -12 5.41668 1.07776   0
   1  -1 -12 7.49788 1.03131   0
  -1   1 -12 4.45041 0.94769   0
  -1   1 -12  7.0612 0.91052   0
   1   1  12 9.29105 1.12422   0
  -1   2  12 6.25319 1.10405   0
  -1  -2 -12 4.98214 0.99272   0
   1   2 -12 5.07492 1.01127   0
   1   2 -12 5.20481 1.10405   0
  -1  -2 -12 5.71508 1.01127   0
  -1  -2 -12 4.27703 0.84427   0
  -1   2 -12 4.68525 0.96488   0
  -1   2 -12 5.34397 1.02055   0
   1  -2 -12 6.16969 1.04838   0
  -1  -2  12 5.80786 1.24322   0
   1   2  12 5.33469 1.00199   0
   1  -2 -12 4.85225 0.93705   0
   1  -2 -12 6.04908 1.08549   0
  -1  -3 -12 1.19397 0.78673   0
  -1  -3 -12-0.10181 0.84226   0
  -1   3  12-0.34246 0.86077   0
  -1  -3 -12 -0.0833 0.63864   0
   1   3 -12  0.1666 0.78673   0
   1   3 -12-0.04628  0.7497   0
  -1   3 -12 0.11107 0.76822   0
   1  -3 -12-0.53683 0.69417   0
   1  -3 -12 1.17546 0.76822   0
   1   3  12 0.12958 0.74045   0
   1  -3 -12-1.32355 0.79598   0
  -1  -4 -12  4.0128 0.81178   0
  -1  -4 -12 3.34861 0.96861   0
   1   4 -12 4.86149 0.94093   0
  -1  -4 -12 3.43164 0.91326   0
  -1   4  12  5.4242 0.92248   0
   1  -4 -12 3.12722 0.83946   0
   1   4  12 2.10326 0.79334   0
   1  -4 -12  4.2342 1.03318   0
  -1   4 -12 3.33939 0.91326   0
   1  -4 -12 2.28776 0.85791   0
  -1   5  12 0.50521 0.77159   0
   1   5 -12 0.18371 0.72566   0
  -1  -5 -12-0.83589 0.67973   0
  -1  -5 -12-0.28475  0.6338   0
  -1  -5 -12-1.06553 0.68892   0
   1  -5 -12 0.47765  0.6981   0
   1   5  12-0.29394 0.62462   0
   1  -5 -12-0.28475 0.83589   0
   1  -5 -12-0.34905 0.70729   0
  -1   5 -12 0.91856 0.78077   0
  -1  -6 -12 2.74141 0.80415   0
   1   6 -12 3.06125 0.79501   0
  -1  -6 -12 2.68659 0.87725   0
  -1  -6 -12 2.14744 0.81329   0
  -1   6  12 3.34453 0.82242   0
  -1   6 -12 3.50901 0.80415   0
   1  -6 -12 2.87848 0.96863   0
   1   6  12 2.10175 0.70363   0
   1  -6 -12 4.09384 0.80415   0
   1  -6 -12 3.84712 0.90467   0
   1   7 -12 1.76201 0.69027   0
  -1  -7 -12 1.34422 0.69936   0
  -1   7  12 1.85284 0.75385   0
  -1  -7 -12 0.40871 0.71752   0
  -1  -7 -12 0.96275  0.7811   0
   1  -7 -12 1.21706 0.90825   0
   1   7  12 0.95367  0.6267   0
   1  -7 -12 0.70844 0.71752   0
  -1   7 -12  1.7166 0.70844   0
   1  -7 -12 1.32605 0.79018   0
  -1  -8 -12 4.08578  0.8388   0
   1   8 -12 2.23681 0.73959   0
  -1  -8 -12 2.98541 0.98311   0
  -1   8  12   3.725  0.8388   0
  -1  -8 -12 2.49837 0.85684   0
   1  -8 -12 2.12857 0.75763   0
  -1   8 -12 2.23681 0.73959   0
   1  -8 -12 2.48033  0.8839   0
   1  -8 -12 2.48033 0.91096   0
  -1  -9 -12 3.78539 0.92174   0
  -1  -9 -12 5.87049 1.05597   0
   1   9 -12 4.36707  0.8233   0
  -1  -9 -12 1.73609  0.8054   0
  -1  -9  12 4.34917 0.91279   0
   1  -9 -12 1.97771 0.95753   0
   1  -9 -12 5.13668 1.07387   0
   1  -9 -12 3.24846 0.89489   0
  -1   9 -12  3.3111 0.74276   0
   1 -10  12  12.154 1.32186   0
   1  10 -12 9.83856 1.16217   0
  -1 -10 -12 8.80946 1.24202   0
  -1 -10 -12 9.32401 1.33073   0
  -1  10 -12 10.1757 1.12669   0
  -1 -10  12 9.25304 1.30412   0
   1 -10 -12 11.1427 1.29525   0
   1 -10 -12 8.56993 1.28638   0
   1 -10 -12 8.79172 1.31299   0
  -1 -11 -12  0.9315 0.81726   0
   1 -11  12 1.66089 0.80847   0
  -1 -11 -12-0.56242 0.68544   0
   1  11 -12-0.35151 0.59757   0
   1 -11 -12 -0.5009 0.67666   0
  -1  11 -12-0.31636 0.57999   0
   1 -11 -12-0.04394 0.82605   0
   1 -11 -12 0.24606 0.80847   0
  -1 -11  12-0.30757 0.76453   0
  -1 -12 -12 0.28703 0.73063   0
  -1 -12 -12-0.51318 0.77412   0
   1 -12  12 0.03479 0.76542   0
   1  12 -12 0.21745 0.59146   0
   1 -12  12 1.12204 0.77412   0
  -1 -12  12 1.00027 0.78282   0
  -1 -12  12 0.66974 0.77412   0
   1 -12 -12 1.03506 0.88719   0
  -1  12 -12 0.04349 0.57407   0
   1 -12 -12 1.67871 0.77412   0
   1 -13  12-0.56778 0.74843   0
   1 -13  12 2.28832 0.75704   0
   1  13 -12 1.33342   0.628   0
  -1 -13 -12-0.14625 0.73123   0
  -1 -13 -12 0.08603 0.86887   0
  -1 -13  12 0.56778 0.78285   0
   1 -13 -12 0.61079 0.76564   0
  -1  13 -12-0.27529 0.54197   0
   1 -13 -12-0.29249  0.9549   0
  -1 -13  12 1.07534 0.81726   0
  -1 -14 -12 2.84833 0.90977   0
   1 -14  12 5.56913 0.99479   0
  -1 -14 -12 3.46901 0.97779   0
   1 -14  12 3.21394 0.97779   0
   1  14 -12 3.34148 0.78223   0
  -1 -14  12   3.435 0.93527   0
  -1  14 -12 3.69008 0.73121   0
  -1 -14  12 3.31597 0.96078   0
   1 -14 -12 3.86013 1.13083   0
   1 -14 -12 4.12371 0.93527   0
   1  15 -12 1.44443 0.64664   0
  -1 -15 -12 0.62984 0.81459   0
   1 -15  12 2.27582 0.88178   0
   1 -15  12 0.34431  0.7978   0
  -1 -15 -12 1.02454 0.99935   0
  -1 -15  12  0.7726 0.83139   0
  -1 -15  12  0.0168  0.8062   0
   1 -15 -12   0.781 0.82299   0
   1 -15 -12 0.62984 0.89857   0
  -1  15 -12  0.4115 0.57105   0
   1 -16  12-0.66312 0.81232   0
   1 -16  12 2.09711 0.87863   0
   1  16 -12 0.86205 0.65483   0
  -1 -16 -12 1.30966 0.86205   0
  -1 -16 -12 2.51985  1.0527   0
  -1 -16  12 1.74897 0.85376   0
  -1  16 -12  1.5003  0.6051   0
   1 -16 -12    2.18 1.06928   0
  -1 -16  12 0.09118 0.82061   0
   1 -16 -12 1.48373 0.85376   0
   1  17 -12 2.76428 0.75241   0
   1 -17  12 3.95014 0.94051   0
  -1 -17 -12 4.62077  0.9814   0
  -1 -17 -12 5.42225 1.27582   0
   1 -17  12 2.01187 0.94869   0
  -1 -17  12 2.83789 0.98958   0
   1 -17 -12 4.18732 1.24311   0
  -1  17 -12 3.22227 0.72787   0
  -1 -17  12 2.92785 1.01412   0
   1 -17 -12 1.73381 0.93233   0
   1 -18  12 1.55647 0.87904   0
  -1 -18 -12 1.55647 0.89517   0
   1 -18  12 0.90324 0.90324   0
   1  18 -12 1.76615 0.68549   0
  -1 -18 -12-0.64517 1.07259   0
  -1 -18  12 -0.4113 0.84679   0
  -1  18 -12 0.53226 0.62098   0
   1 -18 -12-0.37097 1.15324   0
  -1 -18  12-0.18549 0.90324   0
   1 -18 -12 2.47584  0.9113   0
  -1 -19 -12   -1.55 0.83461   0
   1 -19  12  0.9459  0.9459   0
   1  19 -12 1.18436 0.69154   0
  -1 -19 -12 0.39744 1.04923   0
   1 -19  12 0.09538 0.82667   0
   1 -19 -12 0.42923  0.9141   0
  -1  19 -12 1.43077  0.6359   0
   1 -19 -12 1.31154 1.11282   0
  -1 -19  12 1.77256 0.97769   0
  -1 -19  12  1.5659 0.96974   0
   1  20 -12 0.74395  0.6813   0
   1 -20  12-0.86925 0.90057   0
  -1 -20 -12 1.87163 0.93973   0
   1 -20  12 -0.4777 0.90057   0
  -1 -20 -12   2.318  1.2608   0
  -1 -20  12 1.57405 1.01021   0
   1 -20 -12 0.19578 0.94756   0
  -1 -20  12 1.19816 0.97889   0
   1 -20 -12  0.4777 1.22165   0
  -1  20 -12 1.44875 0.64998   0
  -1 -21 -12-0.59383 1.16453   0
   1 -21  12 0.80977 0.96402   0
   1  21 -12 0.45502 0.64782   0
  -1 -21 -12 1.31106 0.91774   0
   1 -21  12   1.018 0.93317   0
   1 -21 -12 0.55527  1.2108   0
   1 -21 -12-1.65811 0.86376   0
  -1 -21  12 0.00771 0.94088   0
  -1  21 -12-0.37789 0.57841   0
  -1 -21  12 -1.0797 0.86376   0
   1 -22  12 1.46529 0.94902   0
   1 -22  12-0.15184 0.94902   0
  -1 -22 -12 1.09328 0.94902   0
   1  22 -12 2.30802  0.7744   0
  -1 -22 -12 1.70824 1.32104   0
  -1 -22  12 0.81996 1.00217   0
  -1 -22  12 2.25488  0.9718   0
  -1  22 -12 1.22993 0.67571   0
   1 -22 -12-0.33406 1.06291   0
   1 -22 -12 1.56399 0.96421   0
   1 -23  12-0.73968   0.919   0
  -1 -23 -12-1.46442 1.21786   0
   1 -23  12-0.27645 0.94889   0
  -1 -23 -12 0.24656 0.96383   0
   1  23 -12-0.36611 0.68738   0
  -1 -23  12-0.11954 0.96383   0
   1 -23 -12 0.01494 1.26269   0
  -1 -23  12-0.08219 0.97877   0
  -1  23 -12 0.02989 0.65002   0
   1 -23 -12-0.48565 0.94141   0
   1  24 -12-1.48446 0.70549   0
   1 -24  12-1.27869 0.87451   0
  -1 -24 -12 0.03674 1.25664   0
   1 -24  12 0.34539 0.99944   0
  -1 -24 -12-2.18994 0.88186   0
   1 -24 -12 0.07349 0.94065   0
  -1 -24  12-0.98474 1.00679   0
  -1  24 -12 0.29395 0.66874   0
   1 -24 -12 0.62465 1.36688   0
  -1 -24  12-1.29339  0.9333   0
   1  25 -12-0.45512 0.73687   0
   1 -25  12 -1.3148 0.99694   0
   1 -25  12-0.15171 0.98249   0
  -1 -25 -12-0.77299 0.98249   0
  -1 -25 -12 -1.3726 1.28591   0
  -1 -25  12-0.49847 1.02583   0
   1 -25 -12 2.34064 1.42317   0
  -1 -25  12-1.85662 0.93192   0
   1 -25 -12-0.48402 0.96082   0
  -1 -26 -12 0.67445  1.2566   0
   1 -26  12-0.21298 1.02942   0
   1  26 -12 -1.2282 0.75964   0
   1 -26  12-1.55478 0.95133   0
  -1 -26 -12-1.87425 0.93713   0
   1 -26 -12-0.21298 0.97972   0
   1 -26 -12-1.86006 1.36309   0
  -1 -26  12 0.31948 1.03652   0
  -1 -26  12 -0.0568 1.05072   0
   1 -27  12 0.53707   1.116   0
  -1 -27 -12 1.41592 1.39499   0
  -1 -27 -12 1.12297  1.0602   0
   1 -27  12 2.54586 1.10205   0
   1 -27 -12 3.36194 1.57634   0
   1 -27 -12 1.69492 1.10205   0
  -1 -27  12 1.23457 1.10902   0
  -1 -27  12 1.36012   1.116   0
  -1 -28 -12-1.36337 0.98656   0
  -1 -28 -12  0.3083 1.48669   0
   1 -28  12-0.52068 1.09618   0
   1 -28 -12-0.74677 0.99341   0
  -1 -28  12 0.13702 1.09618   0
  -1 -28  12 0.68511 1.11673   0
   1 -28 -12 0.88379 1.56205   0
   1 -29  12 0.40369 1.13707   0
  -1 -29 -12 0.82757 1.03615   0
  -1 -29 -12 1.27836 1.49366   0
  -1 -29  12-0.24222 1.06306   0
   1 -29 -12    0.00  1.0496   0
  -1 -29  12-0.69973 1.08324   0
   1 -29 -12 0.12784 1.52731   0
  -1 -30 -12-1.42042 1.05705   0
  -1 -30 -12 1.15615  1.5063   0
   1 -30  12-1.03723  1.1033   0
  -1 -30  12-1.03723 1.07687   0
   1 -30 -12 0.36336 1.08348   0
   1 -30 -12-1.06366 1.46005   0
   1   0 -13 79.1541 5.99193   0
  -1   0 -13 74.8899 5.91841   0
  -1   0 -13 70.8738 6.04707   0
   1   0  13 78.9887  6.0195   0
   1   0 -13 78.7589 6.08383   0
   1   0 -13 72.1972 6.02869   0
  -1   0  13 81.2954 6.10221   0
  -1   0 -13 74.2833 6.03788   0
   1   1 -13 0.23883 0.76241   0
  -1   1  13 2.61793 0.99206   0
   1  -1  13 2.97618 1.01962   0
   1   1 -13 0.87264  0.8359   0
   1   1 -13 0.16534  0.7716   0
  -1  -1 -13 0.26639 0.61544   0
  -1  -1 -13-0.63382 0.78997   0
  -1  -1 -13 0.58789 0.73486   0
  -1  -1  13  1.4789  1.0288   0
   1  -1 -13 1.46972 0.85427   0
  -1   1 -13  2.3148 0.86346   0
   1  -1 -13 0.42254 0.78079   0
   1  -1 -13 1.19414 0.71649   0
   1   1  13-0.65219 0.87264   0
  -1   1 -13  0.3858 0.62463   0
  -1   1 -13 0.37661 0.78997   0
  -1  -2 -13 1.38508 0.88058   0
  -1  -2 -13 3.76999 0.76133   0
  -1   2  13 3.50398 0.98148   0
   1   2 -13 2.23814 0.88975   0
  -1  -2 -13 1.92627 0.93562   0
   1   2 -13 4.06351 0.93562   0
  -1  -2  13 2.79768 1.14659   0
   1  -2 -13 2.21062 0.78885   0
   1  -2 -13 3.94427 0.95396   0
   1   2  13 2.49498  0.9081   0
   1  -2 -13 2.36656 0.89893   0
  -1   2 -13 2.55001 0.87141   0
  -1   2 -13 2.16476 0.88975   0
  -1  -3 -13 3.55978 0.97002   0
   1   3 -13   4.118 0.96087   0
   1   3 -13 3.12968 0.90596   0
  -1  -3 -13 2.68128 0.75954   0
  -1   3  13 5.42661 1.06153   0
  -1  -3 -13 3.71535 0.99747   0
   1  -3 -13 4.14545 0.97002   0
   1   3  13 2.17796 0.86936   0
  -1   3 -13 5.63708 1.02492   0
  -1  -3  13 3.44997  1.2537   0
   1  -3 -13 3.14798  0.8602   0
   1  -3 -13 3.02902 0.92426   0
  -1   4  13-0.85738 0.80265   0
   1   4 -13   0.301 0.71144   0
  -1  -4 -13-0.84826 0.72056   0
  -1  -4 -13  0.6932 0.67496   0
  -1  -4 -13 0.44693 0.77529   0
   1  -4 -13 1.20398 0.73881   0
  -1   4 -13 0.49254 0.83001   0
   1  -4 -13-0.51078 0.74793   0
   1  -4 -13 0.19154 0.85738   0
   1   4  13 1.18574 0.74793   0
   1   5 -13  15.704 1.71663   0
  -1  -5 -13 16.9665 1.81654   0
  -1  -5 -13 16.5123 1.78021   0
  -1  -5 -13 18.1836 1.69846   0
  -1   5  13 17.9383 1.76204   0
   1   5  13 14.7775 1.60764   0
  -1   5 -13 15.3679 1.76204   0
   1  -5 -13  17.575 1.78929   0
   1  -5 -13 14.2962 1.78021   0
   1  -5 -13 14.5686 1.69846   0
   1   6 -13-0.51507 0.69579   0
  -1  -6 -13 0.66868 0.84941   0
  -1   6  13 0.87652 0.73194   0
  -1  -6 -13 0.71387  0.7229   0
  -1  -6 -13 0.74098 0.70483   0
   1  -6 -13 0.50603 0.79519   0
  -1   6 -13 1.12954 0.74098   0
   1   6  13 0.21687  0.6235   0
   1  -6 -13-0.30723 0.74098   0
   1  -6 -13 0.96688 0.75001   0
  -1  -7 -13 6.98806  1.1048   0
  -1  -7 -13 7.42818 1.06887   0
  -1   7  13 6.87129 1.04192   0
  -1  -7 -13  6.0629 1.02396   0
   1   7 -13 5.23655 0.97905   0
   1  -7 -13 4.95811 0.97006   0
   1   7  13 7.25752 0.93414   0
  -1   7 -13 5.89224 1.00599   0
   1  -7 -13 7.34734  1.2036   0
   1  -7 -13 6.00003 1.08683   0
  -1  -8 -13 5.96774 1.07937   0
  -1  -8 -13 6.49405 1.02585   0
  -1   8  13 6.30672 0.99016   0
  -1  -8 -13 6.59217 1.02585   0
   1   8 -13  5.0311 0.90988   0
   1  -8 -13 6.61001 1.10613   0
   1  -8 -13 3.27378 0.90096   0
  -1   8 -13 6.85086  0.9634   0
   1  -8 -13 5.72689 1.07937   0
  -1  -9 -13 3.85929 0.96482   0
  -1  -9 -13 4.51431 0.92942   0
  -1  -9 -13  4.7002 0.99138   0
   1   9 -13 5.35521 0.89401   0
  -1   9 -13 4.51431 0.83205   0
   1  -9 -13 4.66479 0.93827   0
   1  -9 -13 3.75307 1.10645   0
   1  -9 -13 4.62938 1.04449   0
  -1  -9  13  5.5765 1.00023   0
  -1 -10 -13  16.736 1.78154   0
  -1 -10 -13 16.4376 1.85175   0
  -1 -10 -13 15.3142 1.80787   0
   1  10 -13 16.1743 1.64112   0
   1 -10  13 16.2182 1.75521   0
   1 -10 -13  17.087 1.87808   0
   1 -10 -13  16.069 1.79032   0
  -1  10 -13  16.578 1.64112   0
  -1 -10  13 17.6662  1.8342   0
   1 -10 -13 17.5258 1.89563   0
   1  11 -13 2.05184 0.68685   0
  -1 -11 -13 1.26936 0.89551   0
   1 -11  13 0.48688 0.81726   0
  -1 -11 -13 1.46063 0.79987   0
   1 -11 -13 1.99098  0.9042   0
   1 -11 -13  1.5041 0.79118   0
  -1  11 -13 2.45178 0.68685   0
   1 -11 -13 1.91273  0.9129   0
  -1 -11  13 0.51296 0.84334   0
  -1 -12 -13 2.65944 0.93812   0
  -1 -12 -13 1.66968 0.80902   0
   1 -12  13 1.94509 0.86927   0
   1  12 -13 1.68689 0.69713   0
  -1 -12  13 2.71969 0.92091   0
  -1  12 -13 2.18608 0.68853   0
  -1 -12  13 2.03976 0.84345   0
   1 -12 -13 2.17747 0.98976   0
   1 -12 -13  2.3496 0.86066   0
   1 -12 -13 1.19632 0.89509   0
   1  13 -13-1.14934 0.59595   0
  -1 -13 -13 -0.5619 0.74069   0
   1 -13  13 0.96204 0.81731   0
  -1 -13 -13 0.25541 0.88542   0
   1 -13  13-0.33203  0.7492   0
  -1 -13  13-0.76623  0.7492   0
  -1 -13  13-0.91947  0.7492   0
   1 -13 -13 1.32812 0.97907   0
  -1  13 -13 0.40014 0.58744   0
   1 -13 -13-0.94501 0.74069   0
  -1 -14 -13 0.98465 0.99307   0
   1 -14  13 0.72376 0.84158   0
   1 -14  13 1.62425 0.89208   0
   1  14 -13 2.92029 0.74901   0
  -1 -14 -13 0.14307 0.77426   0
  -1 -14  13 0.49653 0.86683   0
   1 -14 -13 0.06733 0.99307   0
  -1  14 -13 0.22723 0.59752   0
   1 -14 -13 1.76732    0.85   0
  -1 -14  13 0.49653 0.85841   0
   1 -15  13 2.83498 0.88957   0
   1 -15  13 0.91451   0.848   0
   1  15 -13 1.54635  0.6651   0
  -1 -15 -13 1.78745 1.07247   0
  -1 -15 -13 1.02259   0.848   0
   1 -15 -13 0.89788 0.86463   0
  -1 -15  13 0.86463 0.85632   0
   1 -15 -13 1.83734 1.08079   0
  -1  15 -13 1.97035  0.6651   0
  -1 -15  13-1.04753   0.848   0
  -1 -16 -13 0.27909 0.82905   0
   1 -16  13 1.42826  0.8783   0
   1 -16  13 0.61563 0.81263   0
   1  16 -13 0.22984 0.64025   0
  -1 -16 -13-0.45146 0.87009   0
   1 -16 -13-0.80442 1.01784   0
  -1  16 -13-0.32013 0.55817   0
  -1 -16  13 0.94396 0.86188   0
  -1 -16  13 0.11492 0.85367   0
   1 -16 -13 -0.8783 0.80442   0
  -1 -17 -13 1.77391 1.16641   0
   1 -17  13 1.79821 0.94771   0
  -1 -17 -13 1.35271 0.92341   0
   1  17 -13 2.25181  0.7209   0
   1 -17  13  0.3969  0.8586   0
  -1  17 -13 1.01251  0.6318   0
   1 -17 -13 0.95581  0.8748   0
   1 -17 -13 2.22751 1.20691   0
  -1 -17  13 -0.4617  0.8667   0
  -1 -17  13 1.09351  0.8829   0
  -1 -18 -13 10.1541 1.62977   0
   1 -18  13 15.6426 1.69368   0
   1  18 -13 15.0674 1.56586   0
  -1 -18 -13 17.4721 1.99726   0
   1 -18  13 13.4935 1.71765   0
  -1 -18  13 14.8596 1.72564   0
   1 -18 -13 15.5866 1.76558   0
   1 -18 -13   14.62 1.98928   0
  -1  18 -13 14.5481 1.47798   0
  -1 -18  13 13.1021 1.70167   0
  -1 -19 -13 2.88258 1.02387   0
   1 -19  13 4.59952 1.01599   0
  -1 -19 -13-0.22052 1.00024   0
   1  19 -13 2.94559 0.78759   0
   1 -19  13 2.45728 1.00024   0
  -1 -19  13 0.20477 0.96874   0
  -1 -19  13 2.02411 0.96874   0
   1 -19 -13-0.80334 1.16563   0
  -1  19 -13 3.84344 0.74821   0
   1 -19 -13 2.86683 0.97661   0
  -1 -20 -13 3.73303 1.31161   0
  -1 -20 -13 6.03805 1.19519   0
   1 -20  13 3.42259 1.10982   0
   1  20 -13 2.15755 0.79162   0
   1 -20  13 4.08228 1.05549   0
   1 -20 -13 2.09547 1.04773   0
  -1 -20  13 4.00467 1.11758   0
   1 -20 -13  2.0489 1.33489   0
  -1  20 -13 4.75748 0.83043   0
  -1 -20  13 3.98139 1.10206   0
   1 -21  13 2.40808 1.05497   0
   1 -21  13 2.34692 1.04732   0
  -1 -21 -13 3.50127 1.35311   0
  -1 -21 -13 1.56716 1.02439   0
   1  21 -13 3.87586 0.81798   0
  -1 -21  13 2.34692 1.06261   0
  -1  21 -13 2.36221 0.75682   0
   1 -21 -13 1.57481 0.99381   0
  -1 -21  13  2.9585 1.10848   0
   1 -21 -13 4.27339 1.41427   0
   1 -22  13 0.45917 0.97103   0
  -1 -22 -13 1.31729 1.27965   0
   1  22 -13 0.60219 0.67746   0
   1 -22  13 -0.7151 0.91081   0
  -1 -22 -13 0.12044 0.93339   0
  -1 -22  13-0.51939 0.97855   0
  -1  22 -13  0.0828 0.64735   0
  -1 -22  13 0.13549 0.97103   0
   1 -22 -13-0.60972 0.89575   0
   1 -22 -13-0.42906  1.1291   0
   1 -23  13  1.3929 1.08172   0
   1 -23  13 2.50426 1.03727   0
   1  23 -13 1.68185 0.78536   0
  -1 -23 -13 2.58576 1.08913   0
  -1 -23 -13 3.37852 1.42995   0
   1 -23 -13 2.95621 1.12617   0
  -1 -23  13 1.33363 1.08913   0
  -1  23 -13 2.56353 0.75572   0
  -1 -23  13 1.86708 1.11136   0
   1 -23 -13 0.62977 1.33363   0
  -1 -24 -13 0.27692 1.00564   0
   1 -24  13 2.05501 1.04937   0
   1 -24  13-1.47203 1.02022   0
   1  24 -13 0.81617 0.73601   0
  -1 -24 -13  1.2024 1.39187   0
  -1 -24  13-0.24048 1.02022   0
   1 -24 -13-1.53033 0.93277   0
  -1  24 -13 0.18218 0.75059   0
  -1 -24  13 0.80889 1.07123   0
   1 -24 -13-1.39915 1.31171   0
   1 -25  13 1.42583 1.09624   0
   1  25 -13 0.18629 0.75232   0
  -1 -25 -13 0.38691 1.36851   0
   1 -25  13 1.06758 1.03175   0
  -1 -25 -13 1.46165 1.09624   0
  -1 -25  13 1.73392  1.1034   0
  -1 -25  13 1.18938 1.04608   0
   1 -25 -13 1.33985 1.44016   0
   1 -25 -13 1.40433 1.03892   0
  -1 -26 -13 0.60566 1.44372   0
   1 -26  13 1.76063 1.06342   0
   1 -26  13 1.35217 1.09159   0
  -1 -26 -13 3.68324 1.14793   0
  -1 -26  13 2.24657 1.14793   0
   1 -26 -13  2.7325  1.5071   0
   1 -26 -13 1.64795 1.11976   0
  -1 -26  13 1.61978 1.16202   0
   1 -27  13 0.98269 1.05189   0
  -1 -27 -13  0.4775 1.26642   0
  -1 -27 -13-0.36678 1.04497   0
   1 -27  13 0.80968 1.07265   0
  -1 -27  13 1.88234 1.06573   0
   1 -27 -13-1.14186 1.00345   0
   1 -27 -13-0.76124 1.43251   0
  -1 -27  13 1.19722 1.10726   0
  -1 -28 -13 3.72573 1.59092   0
   1 -28  13 4.07247 1.29177   0
  -1 -28 -13 3.27701 1.21698   0
   1 -28 -13 3.23622 1.18299   0
  -1 -28  13 4.65717 1.27817   0
   1 -28 -13 5.33705 1.71329   0
  -1 -28  13 2.30479 1.19659   0
  -1 -29 -13-1.36902 1.42245   0
   1 -29  13-0.96833 1.08854   0
  -1 -29 -13 -0.2738 1.04179   0
   1 -29 -13 1.08186 1.56936   0
   1 -29 -13-1.92331 0.98837   0
  -1 -29  13 0.46079 1.09522   0
  -1 -29  13-0.55429 1.10189   0
   1   0 -14  92.333 6.70935   0
   1   0  14 91.5704 6.73659   0
  -1   0 -14 83.5264 6.75475   0
  -1   0 -14 82.8727 6.60948   0
  -1   0  14 85.7508 6.76382   0
   1   0 -14 87.3668 6.79106   0
   1   0 -14 86.0231  6.7729   0
  -1   0 -14  75.891 6.69119   0
   1   1 -14  1.5064 0.83487   0
  -1   1  14 1.42473 0.99822   0
  -1  -1 -14 0.33576 0.83487   0
   1   1 -14-0.36299 0.80765   0
   1  -1  14-0.72598 0.94377   0
  -1  -1 -14 0.20872  0.7895   0
   1   1 -14-0.77135  0.7169   0
  -1  -1 -14 1.08897 0.63523   0
   1   1  14 0.98915 0.91655   0
  -1   1 -14 0.29947 0.83487   0
  -1   1 -14 0.76228  0.7895   0
   1  -1 -14-1.76957 0.74413   0
   1  -1 -14 0.39929  0.8258   0
  -1   1 -14-0.31761 0.60801   0
   1  -1 -14-0.37206 0.67153   0
  -1  -1  14-0.01815 1.00729   0
  -1  -2 -14 5.37379  1.0512   0
  -1  -2 -14 8.40957 1.18713   0
   1   2 -14 9.34296 1.20525   0
  -1  -2 -14 6.94152 0.95151   0
   1   2 -14 7.45806  1.2415   0
  -1   2  14 5.99001 1.19619   0
   1  -2 -14 5.42816 1.11463   0
  -1  -2  14 6.85996 1.34118   0
  -1   2 -14 6.71497  1.0512   0
   1  -2 -14 6.69685 1.04213   0
  -1   2 -14 5.41004  1.0512   0
   1   2  14 5.48253 1.12369   0
  -1   2 -14 8.34614 1.01495   0
   1  -2 -14 5.14724 1.12369   0
   1   3 -14-0.78656 0.84985   0
  -1   3  14 0.87697 0.94026   0
   1   3 -14 1.56409 0.84081   0
  -1  -3 -14 0.37972 0.81369   0
  -1  -3 -14-0.22602 0.83177   0
  -1  -3 -14 1.61834 0.66903   0
   1   3  14-0.68711 0.75944   0
   1  -3 -14 -0.7504  0.7052   0
   1  -3 -14 0.47013 0.82273   0
  -1   3 -14-0.28931 0.81369   0
  -1  -3  14-0.46109 1.05779   0
   1  -3 -14 1.76299  0.9493   0
   1   4 -14 1.36076 0.89216   0
  -1  -4 -14-0.93721 0.63983   0
  -1  -4 -14-0.09012  0.8471   0
  -1  -4 -14-1.15349   0.775   0
  -1   4  14 0.85611 0.87413   0
  -1   4 -14 1.48693 0.74797   0
   1  -4 -14   0.775 0.76599   0
   1  -4 -14-0.12616 0.76599   0
   1   4  14 1.18954 0.76599   0
   1  -4 -14    0.00 0.74797   0
  -1  -5 -14 0.76282 0.85256   0
   1   5 -14 1.23845 0.80769   0
  -1  -5 -14 0.40384 0.71794   0
  -1  -5 -14 0.00897 0.78076   0
  -1   5  14-0.05385 0.81666   0
   1   5  14 1.20255 0.74487   0
   1  -5 -14 0.82564 0.87948   0
  -1   5 -14 0.22436 0.80769   0
   1  -5 -14 0.89743 0.73589   0
   1  -5 -14 1.45383 0.80769   0
  -1  -6 -14 22.6709 2.24119   0
   1   6 -14  24.796 2.22333   0
  -1   6  14 24.0102 2.19655   0
  -1  -6 -14 24.6263 2.19655   0
  -1  -6 -14 21.9744 2.23226   0
  -1   6 -14 24.4388 2.22333   0
   1  -6 -14 22.6441 2.24119   0
   1  -6 -14 22.4566  2.2144   0
   1  -6 -14 21.4297 2.24119   0
   1   6  14 24.5013  2.0894   0
  -1  -7 -14 -0.0355 0.78998   0
  -1  -7 -14 0.86099 0.73673   0
   1   7 -14 1.39357 0.73673   0
  -1  -7 -14 0.26629 0.70122   0
  -1   7  14 0.58583  0.7456   0
  -1   7 -14 0.69234 0.75448   0
   1  -7 -14 0.38168 0.79886   0
   1   7  14 1.76637 0.67459   0
   1  -7 -14-0.23078 0.78998   0
   1  -7 -14-0.39943 0.70122   0
  -1  -8 -14 -0.0529 0.66121   0
  -1   8  14 1.18136 0.74937   0
   1   8 -14-0.43199 0.66121   0
  -1  -8 -14 0.36146 0.73174   0
  -1  -8 -14 -0.3262 0.83753   0
  -1   8 -14 0.90806 0.69647   0
   1  -8 -14 2.29219 0.79345   0
   1  -8 -14 0.96096 0.83753   0
   1  -8 -14-0.87279 0.85516   0
  -1  -9 -14 1.46984 0.78742   0
  -1  -9 -14-0.38496 0.69118   0
   1   9 -14 0.38496 0.64743   0
  -1  -9 -14-1.09363 0.82241   0
  -1   9 -14 0.61243 0.69118   0
   1  -9 -14-0.13124 0.83116   0
   1  -9 -14-1.25987 0.87491   0
   1  -9 -14-0.08749 0.66493   0
  -1 -10 -14 15.8241 1.66569   0
   1  10 -14 12.7703 1.47483   0
   1 -10  14 13.8461 1.60496   0
  -1 -10 -14 12.0242 1.50953   0
  -1 -10 -14 14.0196 1.66569   0
   1 -10 -14 14.7483 1.66569   0
   1 -10 -14 14.9825 1.75245   0
   1 -10 -14 14.6876 1.58761   0
  -1  10 -14  12.163 1.46616   0
  -1 -10  14 14.7136 1.67437   0
  -1 -11 -14  0.2063 0.83379   0
   1  11 -14 0.08596 0.67047   0
   1 -11  14 0.58451 0.85098   0
  -1 -11 -14 0.34383 0.73924   0
  -1 -11  14 0.96273 0.85958   0
   1 -11 -14 2.01141 0.94553   0
   1 -11 -14-1.34094 0.79081   0
  -1  11 -14  0.6103 0.61889   0
   1 -11 -14 1.53864   0.808   0
   1 -12  14 0.52764 0.84253   0
  -1 -12 -14 0.64679 0.77445   0
   1  12 -14-0.04255 0.68934   0
  -1 -12 -14 0.63828 0.89359   0
   1 -12 -14 0.97869 0.91912   0
   1 -12 -14  0.6553 0.87657   0
  -1  12 -14 0.05106 0.62126   0
   1 -12 -14 0.11915 0.74891   0
  -1 -12  14  0.1617 0.82551   0
  -1 -13 -14 0.63149 0.92618   0
   1 -13  14 1.49873 0.83356   0
   1  13 -14-0.39573 0.63991   0
  -1 -13 -14 1.62502 0.86724   0
   1 -13  14 0.58939  0.8504   0
  -1 -13  14 0.27785 0.83356   0
   1 -13 -14-0.33679  0.9346   0
  -1 -13  14-1.18719 0.79146   0
   1 -13 -14-0.22734 0.74094   0
  -1  13 -14 0.31995 0.63991   0
  -1 -14 -14 3.01349 1.10717   0
   1 -14  14 3.11339 0.95732   0
   1 -14  14 1.49842 0.86576   0
  -1 -14 -14 2.16439 0.90738   0
   1  14 -14 2.16439 0.71591   0
  -1 -14  14 2.56397 0.96565   0
  -1  14 -14 1.88135 0.70759   0
  -1 -14  14 0.48283 0.89905   0
   1 -14 -14 2.73878 0.92403   0
   1 -14 -14 1.21539 1.08219   0
  -1 -15 -14-0.64159 0.74852   0
   1 -15  14 0.55934 0.88013   0
  -1 -15 -14 1.01174 1.01174   0
   1 -15  14 0.76497 0.86368   0
   1  15 -14 0.64982 0.68272   0
  -1 -15  14 -0.8061 0.81433   0
  -1  15 -14 -0.0329 0.60869   0
   1 -15 -14-0.02468 1.02819   0
  -1 -15  14 1.57108 0.92948   0
   1 -15 -14 0.18919 0.79788   0
   1 -16  14 11.1368 1.52714   0
   1  16 -14 13.3138 1.35656   0
  -1 -16 -14 12.0059 1.62462   0
  -1 -16 -14 9.17098 1.45404   0
   1 -16  14 10.6738 1.47028   0
  -1 -16  14 13.0295 1.54339   0
  -1 -16  14 11.0555 1.52714   0
  -1  16 -14 12.7127 1.31594   0
   1 -16 -14 9.47154 1.64087   0
   1 -16 -14 10.1945  1.4784   0
  -1 -17 -14 0.50511  0.8659   0
  -1 -17 -14 0.64141 1.10643   0
   1 -17  14-0.30467 0.87392   0
   1  17 -14 0.09621 0.64943   0
   1 -17  14 0.68149 0.87392   0
  -1 -17  14-0.15233 0.93806   0
  -1 -17  14-0.51313 0.87392   0
   1 -17 -14 0.29665 1.12246   0
   1 -17 -14  0.7296 0.89797   0
  -1  17 -14 0.48907 0.62537   0
  -1 -18 -14 0.79886 1.13896   0
   1  18 -14 1.55816 0.70394   0
   1 -18  14 0.90168 0.90168   0
   1 -18  14 0.23728 0.94123   0
  -1 -18 -14-1.02823  0.8384   0
  -1 -18  14-1.36043 0.86213   0
   1 -18 -14-0.39547 0.86213   0
  -1 -18  14-1.12314 0.85422   0
   1 -18 -14 1.15478 1.15478   0
  -1  18 -14-0.68021 0.59321   0
   1 -19  14-1.02169  0.8969   0
   1  19 -14 0.12479 0.67073   0
  -1 -19 -14  0.9671 1.02949   0
  -1 -19 -14 1.02949  0.9359   0
   1 -19  14-0.27297  0.8891   0
   1 -19 -14-0.47575 1.01389   0
  -1 -19  14 0.45235  0.9671   0
  -1  19 -14 0.52254 0.63173   0
  -1 -19  14  0.0078  0.9203   0
   1 -19 -14 0.09359 0.88131   0
   1 -20  14 0.10762 0.94551   0
  -1 -20 -14-1.56047 1.10694   0
   1 -20  14-0.23061 0.88401   0
  -1 -20 -14 0.59959  0.9532   0
   1  20 -14 0.15374 0.69184   0
   1 -20 -14-0.03075 0.87633   0
  -1 -20  14-2.04476 0.82252   0
  -1  20 -14-0.06918 0.64571   0
  -1 -20  14-0.54578 0.94551   0
   1 -20 -14-0.26905 1.20687   0
   1 -21  14-1.11331  0.9164   0
  -1 -21 -14-0.46956 0.93154   0
   1 -21  14-0.71949 0.95426   0
  -1 -21 -14 1.21176 1.26478   0
   1  21 -14 0.32566 0.70434   0
   1 -21 -14  1.6586 1.29507   0
   1 -21 -14-1.03757 0.89368   0
  -1  21 -14  1.5147 0.68919   0
  -1 -21  14-0.18177 0.93154   0
  -1 -21  14 1.35566 0.99213   0
   1  22 -14 0.57433 0.70859   0
   1 -22  14-0.40278 0.93235   0
  -1 -22 -14 0.02984 0.96965   0
  -1 -22 -14-0.98457 1.24562   0
   1 -22  14 1.19341 1.02932   0
   1 -22 -14-1.02186 0.90998   0
   1 -22 -14-0.41769 1.23071   0
  -1 -22  14 1.35005 1.08153   0
  -1 -22  14-2.46887 0.89506   0
  -1  22 -14-1.20087 0.60416   0
  -1 -23 -14 0.02202 1.32146   0
   1  23 -14 0.83692 0.76351   0
   1 -23  14  0.7268 1.02046   0
   1 -23  14 0.41112  1.0278   0
  -1 -23 -14 2.52545 1.07185   0
  -1 -23  14-1.06451  1.0278   0
  -1  23 -14-0.82224 0.67541   0
   1 -23 -14-1.01312 0.95439   0
  -1 -23  14 1.36551 1.07919   0
   1 -23 -14-2.17306 1.29943   0
  -1 -24 -14 5.25045 1.26386   0
   1  24 -14 7.53985  1.1122   0
   1 -24  14 4.68713 1.34331   0
   1 -24  14 9.48259  1.3722   0
  -1 -24 -14  7.8504  1.7333   0
   1 -24 -14 6.00877 1.34331   0
   1 -24 -14  7.0993 1.68274   0
  -1 -24  14 5.10601 1.27109   0
  -1 -24  14 7.61929 1.42997   0
   1 -25  14 0.53977 1.04403   0
  -1 -25 -14 0.16335 1.05113   0
  -1 -25 -14-0.71732 1.36363   0
   1 -25  14 1.88919 1.14346   0
   1  25 -14-0.80965 0.71732   0
  -1 -25  14 -0.0142 1.10795   0
   1 -25 -14-0.04261 1.39203   0
   1 -25 -14 -0.6463 1.05113   0
  -1 -25  14 1.31391 1.11505   0
   1 -26  14 0.17456 1.05432   0
  -1 -26 -14 1.24982 1.09621   0
  -1 -26 -14 0.62142 1.44532   0
   1 -26  14  0.9426 1.08225   0
  -1 -26  14 1.53609 1.14509   0
   1 -26 -14  1.4523 1.06828   0
  -1 -26  14-0.59349 1.06828   0
   1 -26 -14-1.78047 1.32662   0
   1 -27  14-0.85095 1.02251   0
   1 -27  14-0.89899 1.07741   0
  -1 -27 -14-0.22646 1.05682   0
  -1 -27 -14 0.41861 1.41367   0
  -1 -27  14 1.33819 1.11172   0
  -1 -27  14 0.14411 1.04996   0
   1 -27 -14 0.48037  1.3176   0
   1 -27 -14 -0.1647  1.0431   0
   1 -28  14-0.93732 1.03848   0
  -1 -28 -14-0.13487 1.03848   0
  -1 -28 -14-0.22253 1.28124   0
   1 -28 -14-0.62039 1.30147   0
  -1 -28  14 0.51924 1.11265   0
  -1 -28  14-0.09441 1.12614   0
   1 -28 -14 -0.5597 1.04522   0
  -1 -29 -14 -1.7689 1.40452   0
  -1 -29 -14-0.54326 1.04677   0
   1 -29  14 2.12666 1.18589   0
   1 -29 -14 1.17264 1.09977   0
  -1 -29  14 0.29813 1.57677   0
  -1 -29  14-0.35775 1.12627   0
   1 -29 -14 0.54326 1.40452   0
  -1   0 -15 16.3749 1.73877   0
  -1   0 -15 15.6758 1.61329   0
   1   0 -15 15.7834 1.72084   0
  -1   0 -15 18.8397 1.87321   0
  -1   0  15 17.2533 1.91803   0
   1   0 -15 15.8999 1.78358   0
   1   0 -15 17.6387 1.80151   0
   1   0  15 16.0612 1.88217   0
  -1  -1 -15 7.14897 0.98545   0
  -1   1  15 8.20609   1.299   0
  -1  -1 -15 5.55434 1.16462   0
  -1  -1 -15 7.65065 1.18254   0
   1   1 -15 6.18144 1.12879   0
   1  -1  15 6.93397 1.25421   0
   1   1 -15 8.56443 1.10191   0
   1   1 -15 6.59354 1.21837   0
   1  -1 -15 8.88694 1.30796   0
  -1   1 -15   8.009  1.1467   0
  -1   1 -15 7.05043 0.97649   0
   1   1  15 8.51964 1.26316   0
  -1   1 -15  5.9306 1.13774   0
   1  -1 -15 5.95748 1.02128   0
  -1  -1  15 7.69545 1.36171   0
   1  -1 -15 7.60586 1.23629   0
  -1  -2 -15 46.4222 4.02582   0
  -1  -2 -15 51.9331 4.18685   0
  -1   2  15 49.4639 4.16896   0
  -1  -2 -15 45.5991 4.15107   0
   1   2 -15 52.4162 4.20475   0
   1  -2  15 48.1488 4.20475   0
   1   2 -15 50.3496 4.23159   0
   1  -2 -15 52.8277 4.22264   0
   1  -2 -15 51.1011 4.09739   0
   1  -2 -15 49.9113 4.15107   0
  -1   2 -15 50.7254 4.14212   0
  -1  -2  15 47.7194 4.24948   0
  -1   2 -15  48.283  4.1958   0
   1   2  15 48.5514 4.09739   0
  -1   2 -15 58.5355 4.06161   0
  -1  -3 -15 14.5133 1.57986   0
  -1  -3 -15 16.7358 1.75838   0
   1   3 -15 17.9944 1.83871   0
   1   3 -15 16.6555 1.82086   0
  -1   3  15 17.0393 1.77623   0
  -1  -3 -15 15.3077 1.74945   0
   1  -3 -15 13.2191 1.64234   0
   1   3  15 13.7993  1.6602   0
   1  -3 -15  14.192 1.64234   0
  -1  -3  15 13.3083 1.84764   0
  -1   3 -15 16.1467 1.72268   0
   1  -3 -15 12.2819 1.66912   0
  -1  -4 -15 2.70477 0.80075   0
  -1   4  15 2.36668  0.9965   0
  -1  -4 -15 5.41844 1.07657   0
   1   4 -15  3.5945 1.04098   0
  -1  -4 -15 3.87032  0.9787   0
  -1  -4  15 4.34187 1.25452   0
  -1   4 -15  3.2653  0.9698   0
   1  -4 -15 3.09625  0.9876   0
   1   4  15 1.91291 0.88083   0
   1  -4 -15 4.49312 1.04988   0
   1  -4 -15 4.35967 0.91642   0
  -1  -5 -15 25.5017 2.63169   0
  -1  -5 -15 28.0448 2.50764   0
  -1  -5 -15 31.3145 2.68486   0
  -1   5  15 30.6233 2.57853   0
   1   5 -15   26.76 2.61397   0
   1  -5 -15 27.2739 2.68486   0
   1  -5 -15 26.9017 2.57853   0
  -1   5 -15 30.9866 2.62283   0
   1  -5 -15 28.2929 2.64055   0
   1   5  15 28.4347 2.48992   0
  -1  -6 -15 0.39676 0.70535   0
  -1  -6 -15 -1.3049 0.77589   0
  -1  -6 -15-0.22042 0.72299   0
   1   6 -15-0.90814  0.7318   0
  -1   6  15-0.23806  0.7847   0
   1  -6 -15-0.42321 0.85524   0
  -1   6 -15-0.36149 0.77589   0
   1  -6 -15 0.25569  0.7318   0
   1  -6 -15-0.70535 0.76707   0
   1   6  15-0.14107 0.65245   0
  -1  -7 -15 25.8408 2.33163   0
  -1  -7 -15 24.6487 2.41052   0
   1   7 -15 26.0511  2.3404   0
  -1  -7 -15 23.2111 2.37546   0
  -1   7  15 26.6647  2.3141   0
   1   7  15 25.4639 2.22644   0
   1  -7 -15 22.0365 2.35793   0
   1  -7 -15 24.6837 2.38422   0
   1  -7 -15  24.824 2.36669   0
  -1   7 -15 26.4982 2.35793   0
  -1  -8 -15 4.79759 1.05356   0
  -1  -8 -15 3.42188 0.94036   0
  -1   8  15 4.91079 1.01873   0
   1   8 -15 5.34614 0.97519   0
  -1  -8 -15  5.0501 1.00131   0
   1   8  15  5.6683 0.88812   0
   1  -8 -15 4.62345 1.04485   0
   1  -8 -15 4.24905 0.97519   0
  -1   8 -15 6.45194 1.03614   0
   1  -8 -15 4.91079 1.07097   0
  -1  -9 -15 19.7035  2.1259   0
  -1  -9 -15 19.0813 2.01356   0
   1   9 -15  19.159 1.90121   0
  -1  -9 -15 19.2454 2.04812   0
  -1   9  15 19.7121 1.90985   0
  -1   9 -15 22.9874 1.98763   0
   1  -9 -15 20.9652 2.16047   0
   1  -9 -15 17.8714 2.01356   0
   1  -9 -15 18.5541 2.03948   0
  -1 -10 -15 4.59369 1.12271   0
   1  10 -15 8.39891 1.08843   0
  -1 -10 -15  5.8621 1.15699   0
  -1 -10 -15 7.37047 1.16556   0
   1 -10 -15 8.68173 1.36268   0
   1 -10 -15 6.78769 1.20841   0
  -1  10 -15 7.51617 1.08843   0
  -1 -10  15 9.62447 1.30269   0
   1 -10 -15 7.01909 1.15699   0
  -1 -11 -15 3.43959 1.00215   0
   1 -11  15 3.32919 1.00215   0
  -1 -11 -15 3.63493 0.95969   0
   1  11 -15 4.48421 0.87476   0
   1 -11 -15 3.85574 1.12955   0
   1 -11 -15 3.99163 1.05311   0
   1 -11 -15 4.15299  0.9512   0
  -1 -11  15 4.32285 1.08708   0
  -1  11 -15 3.96615 0.84928   0
  -1 -12 -15 29.1905 2.57341   0
   1 -12  15  26.575 2.57341   0
   1  12 -15 26.5919  2.3968   0
  -1 -12 -15 24.0857 2.53977   0
   1 -12 -15 26.3143 2.53136   0
  -1  12 -15  26.903 2.35475   0
   1 -12 -15 23.6652 2.50613   0
   1 -12 -15 27.9963 2.68273   0
  -1 -12  15 27.0039 2.53977   0
   1 -13  15 1.23163 0.97365   0
  -1 -13 -15 2.82109 0.86547   0
   1  13 -15 2.54647 0.78225   0
  -1 -13 -15 2.42164 1.01526   0
   1 -13 -15 1.25659 0.89043   0
  -1 -13  15 0.98197 0.94868   0
  -1 -13  15 1.47296 0.94868   0
  -1  13 -15 1.80583 0.69903   0
   1 -13 -15 3.34536 1.14009   0
   1  14 -15-0.07407 0.62545   0
  -1 -14 -15 -0.2222 0.77358   0
   1 -14  15 1.15214 0.88056   0
  -1 -14 -15-0.46086 0.95463   0
   1 -14  15  0.2222 0.84764   0
   1 -14 -15 1.12745  0.8641   0
  -1 -14  15 0.84764 0.91348   0
   1 -14 -15 0.17282 0.96286   0
  -1 -14  15 0.33741  0.8641   0
  -1  14 -15 0.60899 0.65014   0
  -1 -15 -15 0.80522 0.93536   0
   1 -15  15 0.57748 0.93536   0
   1  15 -15 0.34974 0.71575   0
   1 -15  15 0.80522 0.91909   0
  -1 -15 -15 0.30907 1.06549   0
   1 -15 -15 2.27739 1.01669   0
  -1 -15  15-0.30907 0.95162   0
   1 -15 -15-0.52868 0.85402   0
  -1  15 -15 1.51284 0.69948   0
  -1 -15  15-0.58561 0.91095   0
  -1 -16 -15 1.86389 1.06049   0
  -1 -16 -15 2.63515 0.99621   0
   1  16 -15 2.07277  0.7793   0
   1 -16  15  1.6791 0.95605   0
   1 -16  15 1.88799 1.01228   0
  -1 -16  15 1.16493 0.93998   0
   1 -16 -15 1.76748 1.07655   0
  -1 -16  15 2.74762 1.02835   0
  -1  16 -15 2.07277 0.72306   0
   1 -16 -15 4.54724 1.10869   0
   1 -17  15 4.95713 1.14212   0
   1 -17  15 6.59893 1.21351   0
   1  17 -15  5.0761 0.97556   0
  -1 -17 -15 7.75692 1.48317   0
  -1 -17 -15 3.91018 1.15005   0
  -1 -17  15 5.18714 1.20557   0
   1 -17 -15 6.77342 1.24523   0
   1 -17 -15 7.79657 1.44352   0
  -1 -17  15 4.18778 1.14212   0
  -1  17 -15  7.2731  0.9597   0
  -1 -18 -15 1.40872 1.11132   0
   1  18 -15-0.22696 0.68088   0
  -1 -18 -15 0.72001 0.89219   0
   1 -18  15-0.84523 0.86088   0
   1 -18  15 1.42437  0.9548   0
   1 -18 -15-0.21131 1.12698   0
  -1 -18  15-0.68871 0.88436   0
   1 -18 -15 -0.1487 0.86871   0
  -1 -18  15  1.4322 0.97828   0
  -1  18 -15-0.35218  0.6261   0
  -1 -19 -15 8.55247 1.40483   0
   1  19 -15 10.8064 1.23501   0
   1 -19  15  8.1974 1.41255   0
   1 -19  15 10.1734 1.40483   0
  -1 -19 -15 7.54902 1.57464   0
  -1 -19  15 11.7481  1.4743   0
  -1 -19  15  9.4247 1.45886   0
   1 -19 -15 6.25226 1.56692   0
   1 -19 -15 10.0113 1.52061   0
  -1  19 -15 8.46756 1.15783   0
   1 -20  15  1.5067 0.96642   0
  -1 -20 -15 1.56758  1.0273   0
  -1 -20 -15 2.24484 1.30125   0
   1  20 -15 3.29497 0.80662   0
   1 -20  15  1.1871 1.04252   0
  -1  20 -15 2.51878 0.73813   0
  -1 -20  15 3.34823 1.08057   0
   1 -20 -15 0.87511 1.30885   0
   1 -20 -15 2.99819 1.08057   0
  -1 -20  15 2.35898 1.05013   0
   1  21 -15 7.20643 1.06484   0
   1 -21  15 7.81384 1.31231   0
   1 -21  15 6.85398 1.31231   0
  -1 -21 -15 8.24128 1.40229   0
  -1 -21 -15 7.57388 1.64976   0
  -1 -21  15 6.14909 1.28231   0
  -1 -21  15 7.94882  1.3723   0
  -1  21 -15 6.50154 1.01235   0
   1 -21 -15  6.0816 1.25231   0
   1 -21 -15  6.7415 1.52227   0
   1 -22  15 9.54299 1.48463   0
  -1 -22 -15 8.35381 1.75053   0
  -1 -22 -15   10.71 1.56588   0
   1 -22  15 12.2168  1.6102   0
   1  22 -15 10.4589 1.29997   0
  -1 -22  15 12.8963 1.58804   0
  -1  22 -15  9.1663 1.24088   0
   1 -22 -15 8.95948 1.86133   0
  -1 -22  15 9.12936 1.53633   0
   1 -22 -15 9.74981 1.52895   0
  -1 -23 -15 12.4613 1.65036   0
   1  23 -15  9.7713 1.31593   0
  -1 -23 -15 9.52411 1.91209   0
   1 -23  15 10.9273 1.56312   0
   1 -23  15 10.0548 1.64309   0
  -1 -23  15 8.94976 1.55585   0
  -1 -23  15 9.56046 1.61401   0
   1 -23 -15 10.0767 1.92663   0
   1 -23 -15 13.1302 1.70852   0
  -1  23 -15 11.8724 1.30866   0
   1  24 -15 0.31476 0.75827   0
  -1 -24 -15 2.43935 1.40924   0
   1 -24  15  1.1231 1.05157   0
  -1 -24 -15-0.21461 1.00865   0
   1 -24  15 0.80119 1.09449   0
   1 -24 -15  0.8155 1.07303   0
  -1 -24  15-0.43637 1.09449   0
  -1 -24  15  1.1231 1.08018   0
   1 -24 -15 0.93711 1.27333   0
   1 -25  15 2.29381 1.09062   0
  -1 -25 -15 1.17505 1.44243   0
  -1 -25 -15 1.75906 1.11172   0
   1 -25  15 0.19701 1.08358   0
  -1 -25  15 0.51365 1.05543   0
   1 -25 -15 0.07036  1.0484   0
  -1 -25  15 1.99125  1.1258   0
   1 -25 -15 0.47846 1.25245   0
  -1 -26 -15 6.42758   1.619   0
  -1 -26 -15  2.6845 1.15544   0
   1 -26  15  2.6845 1.12085   0
   1 -26  15 2.99585 1.23155   0
   1 -26 -15 2.48386  1.1762   0
  -1 -26  15 2.71218 1.21079   0
  -1 -26  15  3.7154 1.25231   0
   1 -26 -15 3.59778 1.52906   0
  -1 -27 -15-0.03401 1.54397   0
  -1 -27 -15 0.56454 1.11547   0
   1 -27  15 0.19045 1.10867   0
   1 -27 -15-0.17004 1.08826   0
  -1 -27  15-1.80924 1.03385   0
   1 -27 -15 2.94511 1.57798   0
  -1 -27  15-1.12907 1.00664   0
  -1 -28 -15 0.34094 1.48408   0
   1 -28  15 0.82894 1.10971   0
  -1 -28 -15 0.91585 1.10971   0
  -1 -28  15 0.82226 1.16988   0
  -1 -28  15 2.33976 1.18994   0
   1 -28 -15  0.6685 1.08966   0
   1 -28 -15 1.18994 1.60441   0
   1   0 -16 19.0545 1.75956   0
   1   0 -16 16.9059 1.90987   0
   1   0  16 18.5063  1.9364   0
  -1   0  16 18.5328 1.97176   0
  -1   0 -16 13.0154 1.74187   0
   1   0 -16 18.1614 1.90987   0
  -1   0 -16 15.7918 1.77724   0
  -1   0 -16 16.2339 1.64461   0
   1  -1  16  2.3951 1.06056   0
   1   1 -16 4.41899 1.03404   0
  -1  -1 -16  5.7005 1.00753   0
   1   1 -16  2.5365 0.98986   0
   1   1 -16 3.19935 0.85728   0
  -1  -1 -16 3.19051 0.74239   0
  -1  -1 -16 3.17284 0.90148   0
  -1   1  16 5.67399  1.1401   0
  -1   1 -16 4.62227 0.98986   0
   1  -1 -16 2.24485 0.82193   0
   1  -1 -16 3.54403  0.9545   0
  -1   1 -16 5.22325 1.03404   0
  -1   1 -16 3.41146 0.73355   0
  -1  -1  16 3.41146 1.16661   0
   1  -1 -16 3.03143 1.00753   0
   1   1  16 3.22587 1.04288   0
  -1  -2 -16  3.0185 0.75904   0
   1   2 -16 4.36005 0.92673   0
   1   2 -16 3.92757 1.04147   0
   1  -2  16 2.97436 1.11208   0
  -1   2  16 2.34772 1.02382   0
  -1  -2 -16 4.19235 0.99734   0
   1   2 -16  2.8155 0.92673   0
  -1  -2 -16 3.12441 0.92673   0
   1  -2 -16 4.01583 0.99734   0
   1  -2 -16 5.18969 0.93556   0
  -1   2 -16 4.29827 1.00617   0
   1   2  16 5.32208 1.03264   0
   1  -2 -16 2.68311 0.99734   0
  -1   2 -16 4.70426 0.80317   0
  -1  -2  16 4.36005 1.26212   0
  -1   2 -16 4.26296 0.97969   0
   1   3 -16 0.69568 0.83658   0
  -1  -3 -16 0.91584 0.89822   0
  -1  -3 -16 1.84048 0.88061   0
   1   3 -16-0.13209 0.85419   0
  -1  -3 -16 1.19763 0.66046   0
  -1   3  16 0.25538 0.96867   0
   1   3  16-1.10957 0.82778   0
  -1   3 -16 1.41779 0.84539   0
   1  -3 -16 0.12329 0.83658   0
  -1  -3  16-1.62913 1.03912   0
   1  -3 -16 0.73971 0.73971   0
   1  -3 -16 1.27689 0.84539   0
  -1  -4 -16 61.4228  4.7228   0
   1   4 -16 61.8705 4.83692   0
  -1  -4 -16  59.474 4.88959   0
  -1   4  16 55.3569 4.79303   0
  -1  -4 -16 56.1821  4.8457   0
   1   4  16 59.3247 4.74036   0
   1  -4 -16 55.8836 4.85448   0
  -1   4 -16 66.3212 4.83692   0
   1  -4 -16  59.395 4.77548   0
   1  -4 -16 54.5229 4.81059   0
  -1  -4  16 60.5625 4.97738   0
  -1  -5 -16 1.08415 0.85683   0
   1   5 -16 1.30273 0.93552   0
  -1  -5 -16 2.01092 0.76065   0
  -1  -5 -16 3.00764 0.94426   0
  -1   5  16 2.15956 0.90054   0
   1  -5 -16 0.72568 0.81311   0
   1   5  16 1.04918 0.79563   0
   1  -5 -16 2.24699 0.91803   0
   1  -5 -16 1.03169 0.80437   0
  -1   5 -16 1.16284 0.84808   0
  -1   6  16-1.33987 0.82654   0
  -1  -6 -16 0.81784 0.72214   0
  -1  -6 -16 1.06145 0.81784   0
  -1  -6 -16  -0.087 0.79174   0
   1   6 -16 0.97445 0.88745   0
  -1   6 -16 1.21806 0.87874   0
   1   6  16 1.02665 0.73954   0
   1  -6 -16 0.66993 0.80914   0
   1  -6 -16 1.62698 0.92225   0
   1  -6 -16   0.087 0.80914   0
   1   7 -16 1.79932 0.83045   0
  -1  -7 -16 2.15399 0.89966   0
  -1  -7 -16 2.26645  0.8218   0
  -1   7  16 2.91524 0.86506   0
  -1  -7 -16 1.84257 0.97751   0
   1  -7 -16 1.75607 0.97751   0
   1  -7 -16 0.48443 0.77855   0
   1   7  16 2.01558  0.7526   0
  -1   7 -16 0.31142 0.88236   0
   1  -7 -16 1.29759 0.85641   0
  -1  -8 -16 7.03835 1.09142   0
  -1   8  16 7.21882 1.08282   0
   1   8 -16 6.75475  1.1086   0
  -1  -8 -16 4.69223 1.05704   0
  -1  -8 -16 6.39381 1.12579   0
   1  -8 -16 4.14223 1.03126   0
   1  -8 -16 3.97035 1.19454   0
   1   8  16 6.47975  0.9711   0
  -1   8 -16 6.58288 1.12579   0
   1  -8 -16 6.16178 1.12579   0
  -1   9  16 0.73363 0.77628   0
  -1  -9 -16-0.96395 0.87012   0
  -1  -9 -16 0.54596 0.78481   0
   1   9 -16  1.4246 0.77628   0
  -1  -9 -16-0.23033 0.79334   0
   1  -9 -16-0.77628 0.78481   0
  -1   9 -16-0.63126 0.73363   0
   1  -9 -16-0.73363 0.74216   0
   1  -9 -16-0.27298 0.85306   0
  -1 -10 -16 7.34427 1.27763   0
  -1 -10 -16 9.09573 1.30302   0
   1  10 -16 8.68113  1.1761   0
  -1 -10 -16 7.77579 1.29455   0
  -1  10 -16 9.95876 1.24379   0
   1 -10 -16  9.0788 1.34532   0
  -1 -10  16 10.0518 1.39609   0
   1 -10 -16 8.50344 1.34532   0
   1 -10 -16 6.98044 1.23533   0
   1  11 -16 0.57025 0.72119   0
  -1 -11 -16 2.18035  0.8973   0
   1 -11  16 1.61849  1.0147   0
  -1 -11 -16-0.08386 0.96439   0
  -1 -11 -16 1.34175 0.93084   0
   1 -11 -16 0.58702 0.81344   0
  -1  11 -16 2.07133 0.78828   0
  -1 -11  16 1.64365 1.03986   0
   1 -11 -16  2.5661 1.11533   0
   1 -11 -16 2.83445 1.00631   0
   1  12 -16 20.7636   1.985   0
   1 -12  16 20.7802 2.16772   0
  -1 -12 -16 20.2819 2.17602   0
  -1 -12 -16 22.0675 2.17602   0
  -1  12 -16 21.2287 2.00992   0
   1 -12 -16 20.0992 2.21755   0
  -1 -12  16 17.5328 2.17602   0
   1 -12 -16 22.8649  2.2923   0
   1 -12 -16 21.2287 2.25908   0
   1  13 -16 2.01401  0.7645   0
   1 -13  16 -0.3617 0.86315   0
  -1 -13 -16 -0.0411 0.81382   0
  -1 -13 -16  0.4028 0.95357   0
  -1 -13  16 2.16198 1.00289   0
   1 -13 -16-1.15086 0.92069   0
   1 -13 -16 1.26595 0.87959   0
   1 -13 -16 0.28772 0.97001   0
  -1  13 -16 0.57543 0.69874   0
   1  14 -16 96.8263 8.02549   0
   1 -14  16  100.90 8.12306   0
  -1 -14 -16 105.584 8.17998   0
  -1 -14 -16  107.99 8.21251   0
   1 -14  16 107.429 8.20438   0
  -1  14 -16 103.567 8.02549   0
   1 -14 -16   95.20 8.20438   0
   1 -14 -16 106.454 8.19624   0
  -1 -14  16 110.836 8.20438   0
  -1 -14  16 103.063 8.18811   0
  -1 -15 -16 0.51443 1.02083   0
  -1 -15 -16 1.06102 0.91634   0
   1  15 -16 0.65912 0.70735   0
   1 -15  16 0.77969 0.96457   0
   1 -15  16-1.40666 0.90026   0
  -1  15 -16-0.81988 0.61089   0
   1 -15 -16 -0.0643 0.86811   0
  -1 -15  16-1.96128 0.90026   0
   1 -15 -16  1.4147 1.11729   0
  -1 -15  16 1.34235  0.9726   0
  -1 -16 -16 15.8194 1.82654   0
  -1 -16 -16 14.2629 1.90595   0
   1  16 -16 13.8737 1.56447   0
   1 -16  16 11.8169 1.70742   0
   1 -16  16 14.5329 1.73918   0
  -1 -16  16   14.93 1.80271   0
  -1 -16  16 16.0418 1.84242   0
   1 -16 -16 14.0485  1.9536   0
  -1  16 -16 14.0087 1.54859   0
   1 -16 -16 15.5812  1.8186   0
  -1 -17 -16-1.70953 0.83124   0
   1  17 -16-0.03137 0.70577   0
   1 -17  16 0.43915 0.96455   0
  -1 -17 -16 0.68224 1.09786   0
   1 -17  16 0.22741 0.93318   0
   1 -17 -16 0.58814 0.94103   0
  -1 -17  16-0.86261  0.9175   0
  -1 -17  16 0.38425 0.92534   0
  -1  17 -16-0.54109 0.62735   0
   1 -17 -16-0.55677  1.1057   0
   1  18 -16  0.9752 0.75075   0
   1 -18  16 2.22903  0.9752   0
  -1 -18 -16 1.06034  0.9752   0
  -1 -18 -16-0.34055 1.07582   0
   1 -18  16 0.90554  1.0139   0
  -1  18 -16 1.80334 0.72753   0
   1 -18 -16 0.59596 0.95972   0
   1 -18 -16 2.87916 1.19965   0
  -1 -18  16 0.75075  1.0139   0
  -1 -18  16 0.86684 0.98294   0
   1  19 -16-0.83224 0.64136   0
   1 -19  16-0.71008 0.97731   0
  -1 -19 -16-0.29014 1.14529   0
  -1 -19 -16-0.44284 0.87806   0
   1 -19  16-0.41994  0.9086   0
   1 -19 -16-0.65663 0.94677   0
   1 -19 -16 0.07635 1.23691   0
  -1 -19  16 2.02335 1.00022   0
  -1 -19  16 0.50393 0.93914   0
  -1  19 -16 0.84751 0.69481   0
   1 -20  16  1.6639 1.01641   0
   1  20 -16-0.03764 0.68514   0
  -1 -20 -16 1.64884 1.25734   0
   1 -20  16 0.42162   0.911   0
  -1 -20 -16-0.25599 0.93359   0
  -1 -20  16-0.58726 0.94112   0
   1 -20 -16-0.57973 1.05406   0
   1 -20 -16-0.67761 0.87336   0
  -1 -20  16-0.51197 0.94865   0
  -1  20 -16-0.54209 0.65502   0
   1 -21  16 2.12242 1.06863   0
   1  21 -16 2.42669 0.79405   0
  -1 -21 -16 0.60853 1.25416   0
   1 -21  16 1.30611 1.00926   0
  -1 -21 -16 2.30053  1.0909   0
  -1 -21  16 1.02411 1.06121   0
  -1 -21  16   0.564 1.04637   0
   1 -21 -16 1.27642 1.02411   0
  -1  21 -16 0.35621 0.69758   0
   1 -21 -16  -0.705 1.30611   0
   1 -22  16 53.3135 4.71445   0
   1  22 -16 54.8923 4.58288   0
  -1 -22 -16 51.9394 4.89718   0
   1 -22  16 59.0512 4.88987   0
  -1 -22 -16 57.7941 4.84602   0
  -1 -22  16 60.1549 4.80216   0
  -1  22 -16 57.0997 4.55365   0
  -1 -22  16  63.466 4.87525   0
   1 -22 -16 53.8763 5.02875   0
  -1 -23 -16  0.1799  1.2449   0
   1  23 -16-1.15855 0.69081   0
   1 -23  16-0.47493 1.08659   0
  -1 -23 -16-0.25186 0.99304   0
   1 -23  16 0.20868 1.04342   0
   1 -23 -16-1.05781 1.27369   0
  -1 -23  16 0.92828 1.12257   0
  -1 -23  16 1.87815 1.09379   0
   1 -23 -16-0.05037 1.00744   0
  -1 -24 -16 32.6544 3.56217   0
   1 -24  16 34.4603 3.33555   0
   1  24 -16 34.5949 3.01687   0
  -1 -24 -16 40.8835 3.38513   0
   1 -24  16 38.7873 3.25057   0
   1 -24 -16 33.1077 3.64007   0
   1 -24 -16 29.4464 3.30723   0
  -1 -24  16 34.9773 3.30014   0
  -1 -25 -16 0.27172 1.04509   0
   1 -25  16 2.37583 1.12173   0
  -1 -25 -16  1.5746 1.41435   0
   1 -25  16 -0.3414 1.05902   0
  -1 -25  16-0.83607 1.07992   0
  -1 -25  16 1.99263 1.14263   0
   1 -25 -16 0.98238 1.07296   0
   1 -25 -16   2.341 1.47009   0
  -1 -26 -16 7.11978 1.68572   0
   1 -26  16 5.46146 1.37736   0
   1 -26  16 8.18877 1.39792   0
  -1 -26 -16 6.60584 1.43903   0
   1 -26 -16 3.49479  1.3431   0
  -1 -26  16 9.74429 1.45959   0
   1 -26 -16 6.48249 1.78166   0
  -1 -26  16 7.01699 1.45274   0
   1 -27  16 1.17242 1.14546   0
  -1 -27 -16 1.41498 1.36108   0
  -1 -27 -16 0.18866 1.04439   0
  -1 -27  16 2.31788 1.20611   0
   1 -27 -16 1.10504 1.08482   0
   1 -27 -16 0.28974 1.47563   0
  -1 -27  16 1.15894 1.10504   0
  -1 -28 -16-0.17885 1.41755   0
   1 -28  16 -0.0265 1.13934   0
  -1 -28 -16 0.98698 1.12609   0
  -1 -28  16-0.07949 1.11284   0
  -1 -28  16-0.01325 1.12609   0
   1 -28 -16-0.04637 1.47054   0
   1 -28 -16 0.55642 1.09297   0
  -1   0 -17 15.2466 1.52553   0
   1   0  17 15.4297 1.77834   0
   1   0 -17 19.0474 1.88295   0
  -1   0 -17  14.741 1.69988   0
  -1   0  17 17.5654  1.9091   0
  -1   0 -17 13.1457 1.66501   0
   1   0 -17 14.0436 1.59527   0
   1   0 -17 12.8842 1.66501   0
   1  -1  17 1.91696 1.06304   0
   1   1 -17 2.63147  0.7755   0
  -1  -1 -17 3.40696 0.94977   0
   1   1 -17 1.39415 0.89749   0
  -1  -1 -17   3.041  0.7145   0
  -1  -1 -17 1.14146 0.88006   0
  -1   1  17 2.48334 1.04562   0
   1   1 -17 1.73398 0.96719   0
  -1   1 -17  2.4572 0.67965   0
  -1   1 -17 2.92772 0.99333   0
   1  -1 -17  2.0738  0.7755   0
   1  -1 -17  2.4572 0.93234   0
   1  -1 -17 3.61609 0.98462   0
  -1  -1  17 3.55509 1.15889   0
  -1   1 -17 1.29831 0.84521   0
   1   1  17 3.18913 1.01947   0
   1   2 -17 19.9098  1.8709   0
   1  -2  17 17.6213 2.07104   0
  -1  -2 -17 20.5016 2.01883   0
   1   2 -17 18.0564 1.93181   0
  -1   2  17 18.1434 1.98402   0
  -1  -2 -17 16.7685 1.74037   0
   1   2 -17 18.1608 2.01013   0
  -1  -2 -17 17.9345 2.01013   0
  -1   2 -17 19.4661 1.98402   0
  -1  -2  17 21.5371 2.18417   0
   1  -2 -17 16.0984 1.91441   0
   1  -2 -17 16.8816  1.8535   0
  -1   2 -17 19.9098 1.74907   0
   1   2  17 19.4661 1.96662   0
   1  -2 -17 16.6989 1.94922   0
  -1   3  17 5.65237 1.18951   0
  -1  -3 -17 5.67841 0.87694   0
   1  -3  17 3.87244 1.23293   0
   1   3 -17 4.97512 1.07664   0
  -1  -3 -17 2.47454 0.96377   0
  -1  -3 -17 4.53231 1.04191   0
   1  -3 -17 5.60027 0.98982   0
   1  -3 -17 4.71465 1.08532   0
  -1   3 -17 4.98381 0.85958   0
  -1   3 -17  5.2877 1.05928   0
   1  -3 -17 4.53231 1.12005   0
  -1  -3  17 3.26465 1.25029   0
   1   3  17   4.541 1.04191   0
  -1  -4 -17 7.91138  1.3503   0
  -1  -4 -17 9.08857 1.14256   0
  -1   4  17 7.44397 1.28971   0
   1   4 -17 10.4475 1.41955   0
  -1  -4 -17 10.6639 1.35896   0
  -1   4 -17 9.82431 1.32433   0
  -1  -4  17 6.23216 1.45417   0
   1   4  17 8.01525 1.22047   0
   1  -4 -17 7.80752 1.20315   0
   1  -4 -17 8.73368 1.29837   0
   1  -4 -17  8.1624 1.36761   0
  -1  -5 -17 12.7513 1.56913   0
  -1  -5 -17 9.12164 1.43118   0
   1   5 -17 14.2429 1.58637   0
  -1   5  17 9.90621 1.44843   0
  -1  -5 -17 12.4927 1.37083   0
   1  -5 -17 10.8201 1.50878   0
   1   5  17 12.0702 1.38808   0
  -1  -5  17 11.9323 1.77605   0
   1  -5 -17 9.37167 1.46567   0
   1  -5 -17 12.3461 1.43981   0
  -1   5 -17 12.1823 1.45705   0
  -1   6  17 3.62085 1.03821   0
  -1  -6 -17 3.57795 1.03821   0
   1   6 -17 4.63332 1.12401   0
  -1  -6 -17 5.85171 1.19265   0
  -1  -6 -17 5.04517 0.94382   0
   1  -6 -17  3.9898 1.05537   0
   1  -6 -17 6.17776 1.11543   0
   1  -6 -17 4.97653 1.04679   0
   1   6  17 6.69257 0.96957   0
  -1   6 -17 4.28153 1.03821   0
  -1   7  17 1.67226 0.84466   0
  -1  -7 -17 1.30538 0.85319   0
  -1  -7 -17 0.15357 0.83613   0
   1   7 -17 1.00677 0.88732   0
  -1  -7 -17 1.40777 0.78494   0
   1  -7 -17 0.16211 0.83613   0
   1   7  17 1.56134 0.75081   0
   1  -7 -17-0.52045 0.76787   0
   1  -7 -17 1.59547 0.96411   0
  -1   7 -17 0.49485 0.88732   0
   1   8 -17 1.73778  0.8477   0
  -1  -8 -17 1.90732 0.80531   0
  -1   8  17 2.04295 0.88161   0
  -1  -8 -17-0.10172 0.93247   0
  -1  -8 -17-0.04238 0.77141   0
   1  -8 -17 1.68692 0.87313   0
   1  -8 -17 2.22097 0.89856   0
   1   8  17 1.07658  0.7375   0
  -1   8 -17 2.12772 0.89856   0
   1  -8 -17 1.33089 0.99181   0
  -1  -9 -17 1.27077 0.84157   0
  -1   9  17 0.80791 0.82474   0
  -1  -9 -17 2.09551  0.9089   0
  -1  -9 -17 1.11929 0.79949   0
   1   9 -17-0.94256   0.749   0
   1  -9 -17 0.39554 0.82474   0
   1  -9 -17-0.91731 0.80791   0
  -1   9 -17-0.90048 0.79108   0
   1  -9 -17-0.17673 0.86682   0
  -1 -10 -17 7.69731 1.20218   0
   1  10 -17 6.54522 1.14374   0
  -1 -10 -17 6.21963 1.16879   0
  -1 -10 -17 7.28824 1.35246   0
  -1  10 -17 6.55357 1.15209   0
   1 -10 -17 6.24467 1.22723   0
   1 -10 -17 8.81601 1.42759   0
   1 -10 -17 6.75393 1.20218   0
   1  11 -17-0.09931 0.74482   0
  -1 -11 -17 2.33377 0.95171   0
  -1 -11 -17 2.01101 1.00964   0
  -1 -11 -17 2.63997 0.87723   0
   1 -11  17 1.01792 0.96827   0
   1 -11 -17 1.16688 0.95171   0
   1 -11 -17 1.28275 0.95171   0
  -1 -11  17  1.0593 1.00137   0
  -1  11 -17  1.8786  0.8193   0
   1 -11 -17 0.28138 0.83585   0
   1 -12  17 20.6761 2.08237   0
  -1 -12 -17 15.8391 1.85281   0
   1  12 -17 17.1672 1.74624   0
  -1 -12 -17 17.8641   1.902   0
  -1  12 -17 15.4866 1.77903   0
  -1 -12  17 15.7243  1.9348   0
   1 -12 -17 16.6179 2.02498   0
   1 -12 -17 16.7573 1.95119   0
   1 -12 -17 14.3142 1.78723   0
   1  13 -17 13.6107 1.48525   0
  -1 -13 -17 10.7052 1.61511   0
   1 -13  17 11.5411 1.63134   0
  -1 -13 -17 10.6565  1.5583   0
   1 -13 -17  12.231 1.64757   0
  -1  13 -17 14.5279  1.4609   0
   1 -13 -17 10.6727 1.52583   0
  -1 -13  17 12.9046 1.68815   0
   1 -13 -17 11.3707 1.70439   0
   1 -14  17 0.52996 0.98766   0
  -1 -14 -17-0.24892  0.9716   0
  -1 -14 -17 1.69427 0.94751   0
   1  14 -17 0.40149 0.73874   0
  -1 -14  17 0.57011 0.94751   0
  -1  14 -17  0.5942 0.70662   0
  -1 -14  17 1.10007 1.04387   0
   1 -14 -17 0.55405 0.92342   0
   1 -14 -17 1.17234 1.05992   0
   1 -15  17 2.47713 1.07184   0
   1  15 -17 2.04046 0.87335   0
  -1 -15 -17 3.69188 1.20681   0
   1 -15  17 4.37468 1.15917   0
  -1 -15 -17 1.72288 0.99244   0
   1 -15 -17 2.88205 1.16711   0
   1 -15 -17-0.04764 0.90511   0
  -1 -15  17 2.39774 1.07978   0
  -1  15 -17 3.60454 0.85747   0
  -1 -15  17 4.74784 1.15917   0
  -1 -16 -17 1.41227 0.92582   0
   1 -16  17-1.33381 0.90228   0
  -1 -16 -17-1.31027 1.01213   0
   1 -16  17-0.25107 0.93367   0
   1  16 -17 0.62767 0.74536   0
  -1  16 -17  -0.102  0.6826   0
   1 -16 -17-0.21184 0.89444   0
  -1 -16  17    0.00 0.98859   0
   1 -16 -17-0.36091 1.06705   0
  -1 -16  17-0.53352 0.94936   0
   1  17 -17 1.12366 0.75169   0
   1 -17  17 0.06199 0.96867   0
  -1 -17 -17  2.3713 0.99967   0
   1 -17  17 0.58895 1.01517   0
  -1 -17 -17 0.37972 1.12366   0
  -1 -17  17 0.30223 0.99967   0
  -1  17 -17 1.66611 0.72069   0
  -1 -17  17 -1.1624 1.03841   0
   1 -17 -17 2.10783  1.1779   0
   1 -17 -17 1.01517 0.97642   0
   1 -18  17 0.08415 1.00217   0
  -1 -18 -17 1.15518 1.18578   0
   1  18 -17-0.95627 0.62732   0
  -1 -18 -17 0.80327 1.00983   0
   1 -18  17 0.46666 0.93332   0
  -1  18 -17  1.9202 0.71912   0
  -1 -18  17 1.41529 1.02513   0
   1 -18 -17 0.46666 1.20108   0
  -1 -18  17 0.22186 1.00983   0
   1 -18 -17 0.05355 0.95627   0
  -1 -19 -17-0.12078 1.10212   0
   1 -19  17-0.82281 0.97379   0
   1 -19  17 2.87608 1.10967   0
   1  19 -17 1.29084 0.77752   0
  -1 -19 -17 1.11722 0.99644   0
  -1  19 -17 0.87566 0.74733   0
   1 -19 -17-0.77752 1.11722   0
  -1 -19  17 1.60034 1.08702   0
  -1 -19  17-1.60789 0.98134   0
   1 -19 -17  0.5888 1.00399   0
   1 -20  17-0.75198 0.97535   0
  -1 -20 -17 0.25314 0.98279   0
   1 -20  17-0.14891 0.99024   0
   1  20 -17 0.43928  0.7222   0
  -1 -20 -17 2.18894 1.25082   0
  -1  20 -17 0.23081 0.68498   0
  -1 -20  17  0.4765 1.04235   0
   1 -20 -17 0.87111 0.98279   0
   1 -20 -17 0.34993 1.32528   0
  -1 -20  17 1.84645 1.08703   0
   1 -21  17 1.87865 1.17415   0
  -1 -21 -17 2.45839 1.40165   0
   1 -21  17   1.908 1.11545   0
  -1 -21 -17 3.01611 1.13012   0
   1  21 -17 3.69859 0.88062   0
   1 -21 -17 4.47647 1.19617   0
  -1  21 -17 1.15948 0.74852   0
  -1 -21  17 2.12082 1.10077   0
  -1 -21  17 1.69519 1.13012   0
   1 -21 -17-0.84392 1.24754   0
   1  22 -17 8.24129  1.1133   0
   1 -22  17 4.73513 1.33017   0
  -1 -22 -17 7.48945  1.3374   0
   1 -22  17  6.4123 1.29403   0
  -1 -22 -17 7.46054 1.67717   0
  -1 -22  17 5.49419  1.3374   0
  -1  22 -17 6.64364 1.02655   0
   1 -22 -17 5.24117 1.61211   0
  -1 -22  17 5.01707 1.35909   0
   1 -22 -17 6.13036 1.33017   0
   1  23 -17   14.75 1.47357   0
   1 -23  17 11.8455 1.58747   0
  -1 -23 -17 14.3228 2.06443   0
   1 -23  17 6.40684 1.53764   0
  -1 -23 -17 7.01193 1.50917   0
   1 -23 -17 7.16142 1.55188   0
  -1 -23  17 12.1659 1.69425   0
   1 -23 -17 9.26856 1.95764   0
  -1 -23  17 12.1943 1.69425   0
   1 -24  17 2.52966 1.16322   0
  -1 -24 -17 1.92703 1.45753   0
   1 -24  17 1.54162 1.15622   0
  -1 -24 -17 2.99215 1.17023   0
   1 -24 -17 0.72176 1.39447   0
  -1 -24  17 0.51855 1.09315   0
  -1 -24  17 2.63477 1.16322   0
   1 -24 -17 1.59067 1.07213   0
  -1 -25 -17  0.6275 1.42048   0
   1 -25  17  0.7723 1.11018   0
   1 -25  17 0.24135 1.10329   0
  -1 -25 -17  0.6275 1.06192   0
  -1 -25  17-0.03448 1.10329   0
   1 -25 -17 0.32409 1.10329   0
  -1 -25  17-0.37236 1.02054   0
   1 -25 -17 -0.6206 1.22051   0
   1 -26  17 2.34035 1.20748   0
  -1 -26 -17-0.11532 1.44491   0
   1 -26  17 1.18713 1.25497   0
  -1 -26 -17 1.96047 1.12608   0
  -1 -26  17-0.58339  1.0786   0
   1 -26 -17 2.11649 1.49918   0
   1 -26 -17 1.13965 1.12608   0
  -1 -26  17 0.21029 1.15322   0
   1 -27  17 0.36695 1.15424   0
  -1 -27 -17 1.27433 1.54788   0
  -1 -27 -17-2.26177 1.01413   0
   1 -27 -17-3.57613 1.32771   0
   1 -27 -17 0.26687 1.10086   0
  -1 -27  17-0.08006 1.14756   0
  -1 -27  17 0.95408 1.17425   0
   1   0  18 4.74994 1.15957   0
  -1   0 -18 7.22368 1.18534   0
   1   0 -18 6.00399 1.16816   0
   1   0 -18 4.38918 1.04791   0
   1   0 -18  5.5917 0.94483   0
  -1   0  18 4.44931 1.26264   0
  -1   0 -18 4.97326 0.85035   0
  -1   0 -18 6.40769 1.15098   0
   1   1 -18 2.88478 0.75554   0
   1   1 -18 1.09038 0.87574   0
  -1  -1 -18 1.45956 0.88432   0
  -1   1  18 2.11207 1.10755   0
  -1  -1 -18 1.81157 0.94442   0
   1  -1  18 3.21103 1.04745   0
  -1  -1 -18 0.64392 0.61817   0
   1   1 -18 0.66109 0.93584   0
  -1   1 -18 1.87167 0.86715   0
   1  -1 -18 1.11613  0.7212   0
   1  -1 -18 1.56259 0.91866   0
  -1   1 -18 1.27068 0.63534   0
  -1  -1  18 0.12879 1.06462   0
  -1   1 -18 1.00452 0.88432   0
   1   1  18 2.13783 1.02169   0
   1  -1 -18 1.36512 0.97876   0
  -1  -2 -18 0.68595 0.81457   0
  -1  -2 -18 2.10074 0.68595   0
   1   2 -18 1.05465 0.72025   0
   1   2 -18 1.08038 0.86602   0
   1  -2  18 2.86386  1.1061   0
  -1  -2 -18  1.9121 0.89174   0
   1   2 -18-0.12862 0.78027   0
  -1   2  18 4.13288 1.01178   0
   1  -2 -18 0.04287 0.83172   0
  -1   2 -18 0.30868 0.87459   0
   1   2  18 1.01178 0.93461   0
   1  -2 -18 3.17254 0.78885   0
   1  -2 -18  0.7031 0.84887   0
  -1  -2  18-1.39763 1.08895   0
  -1   2 -18 0.30011 0.61736   0
  -1  -3 -18 0.23956 0.80425   0
  -1  -3 -18 1.33471 0.93258   0
   1   3 -18 0.24812 0.71869   0
  -1   3  18-0.48768 0.94114   0
   1  -3  18  1.8395 1.12081   0
   1   3 -18 0.95825 0.93258   0
  -1  -3 -18  1.1807  0.6588   0
  -1   3 -18 1.96784  0.6588   0
  -1   3 -18 0.70158 0.76147   0
   1   3  18 1.01814 0.87269   0
   1  -3 -18-0.38501 0.69302   0
  -1  -3  18 2.10473 1.19781   0
   1  -3 -18-0.41924 0.91547   0
   1  -3 -18 0.23956 0.86414   0
  -1  -4 -18 17.1963 2.09835   0
   1   4 -18 22.1521   2.141   0
  -1   4  18  18.561 2.15806   0
  -1  -4 -18 22.4336  2.2263   0
  -1  -4 -18 22.2118 2.02158   0
   1  -4 -18 20.6594 2.07276   0
   1  -4 -18 19.7126 2.13247   0
   1  -4 -18 22.4763 2.26895   0
  -1  -4  18 26.9886 2.45661   0
  -1   4 -18 22.4421 2.16659   0
   1   4  18 19.7211 2.08129   0
  -1   5  18 8.15697 1.25753   0
  -1  -5 -18 9.71189 1.15557   0
  -1  -5 -18  7.2733 1.26603   0
   1   5 -18 7.51971 1.32551   0
  -1  -5 -18  6.1857 1.28302   0
  -1   5 -18 10.2727   1.334   0
   1  -5 -18 6.78898 1.24054   0
   1  -5 -18 8.58181 1.20655   0
   1  -5 -18 4.56281 1.24904   0
  -1  -5  18 9.04914 1.56342   0
   1   5  18  7.8086 1.18106   0
  -1   6  18 -0.5497 0.88797   0
  -1  -6 -18  0.3129  0.9218   0
  -1  -6 -18 0.84569 0.88797   0
   1   6 -18 -0.3129 0.89643   0
  -1  -6 -18 0.49895 0.70192   0
   1  -6 -18 0.40593 0.89643   0
   1  -6 -18 0.10148 0.76958   0
   1   6  18 0.93871 0.77803   0
  -1   6 -18 0.79495 0.83723   0
   1  -6 -18 1.34464  0.9218   0
  -1  -7 -18-0.37846 0.84102   0
  -1  -7 -18 0.42892 0.83261   0
  -1  -7 -18 0.18502  0.7401   0
   1   7 -18 1.99321 0.98399   0
  -1   7  18 1.00081 0.85784   0
   1  -7 -18-0.37846 0.83261   0
   1   7  18 1.71568 0.76533   0
  -1   7 -18 0.26913 0.86625   0
   1  -7 -18-0.64758  0.9083   0
   1  -7 -18 2.57352 0.86625   0
  -1  -8 -18 2.19791 0.95271   0
  -1  -8 -18 2.74948 0.87749   0
  -1  -8 -18 2.39013 0.98614   0
  -1   8  18  2.4152 0.94435   0
   1   8 -18 3.26762 1.00285   0
  -1   8 -18 3.20912 1.01121   0
   1   8  18 2.64084 0.83571   0
   1  -8 -18 2.93334 1.02792   0
   1  -8 -18 2.05584 0.91928   0
   1  -8 -18  3.9529 0.97778   0
  -1  -9 -18-0.09128 0.82149   0
  -1   9  18 0.85468 0.87958   0
   1   9 -18 0.35681 0.85468   0
  -1  -9 -18 1.29447 1.04553   0
  -1  -9 -18 0.71362  0.8049   0
   1  -9 -18 0.06638 0.97085   0
  -1   9 -18-0.95426 0.84639   0
   1  -9 -18 0.84639 0.88787   0
   1  -9 -18 0.02489  0.7883   0
  -1 -10 -18 2.00892 0.93859   0
  -1 -10 -18 2.59348 0.93859   0
  -1 -10 -18 1.35849 1.07032   0
   1  10 -18 2.93928 0.92213   0
   1 -10 -18  3.6638 1.01269   0
  -1  10 -18 2.10772 0.93036   0
   1 -10 -18  3.4909 1.05386   0
   1 -10 -18 2.31355 1.02916   0
  -1 -11 -18 5.55108 1.16736   0
  -1 -11 -18 5.20006 1.14287   0
  -1 -11 -18 5.90211 1.18369   0
   1  11 -18 6.87355 1.11838   0
  -1  11 -18 3.91025 1.03675   0
   1 -11 -18 3.14289 1.06124   0
  -1 -11  18 5.82047 1.29797   0
   1 -11 -18 6.22864 1.35512   0
   1 -11 -18 5.29802 1.19185   0
  -1 -12 -18  7.6032 1.30225   0
   1  12 -18 9.35841 1.25372   0
  -1 -12 -18 5.96123 1.22945   0
   1 -12  18 7.49805 1.35887   0
   1 -12 -18 5.93697 1.23754   0
   1 -12 -18 7.93483  1.4074   0
   1 -12 -18  9.2937 1.43976   0
  -1  12 -18   7.676  1.1971   0
  -1 -12  18 7.92674 1.41549   0
   1 -13  18-1.10526 0.98512   0
  -1 -13 -18 1.11327 0.89702   0
   1  13 -18 0.28833 0.76888   0
  -1 -13 -18 0.04005 0.93707   0
  -1  13 -18   0.881 0.76888   0
  -1 -13  18 1.50572 1.12128   0
   1 -13 -18-0.97711 0.81693   0
   1 -13 -18 2.38672 1.09725   0
   1 -13 -18 0.04805 0.98512   0
   1 -14  18 25.9801 2.53619   0
  -1 -14 -18 24.9419 2.55997   0
   1  14 -18 25.0528 2.35391   0
  -1 -14 -18 27.0343  2.5679   0
  -1  14 -18 27.6445 2.36183   0
  -1 -14  18  26.424 2.57582   0
   1 -14 -18 21.8985  2.5996   0
   1 -14 -18 19.8378 2.48864   0
  -1 -15 -18 0.19596 0.93276   0
   1 -15  18 0.38408 0.99547   0
  -1 -15 -18 0.82303 1.05818   0
   1 -15  18 2.86884 1.10521   0
   1  15 -18 2.25745 0.82303   0
  -1  15 -18 1.07386 0.76816   0
  -1 -15  18 0.65842 1.01899   0
   1 -15 -18 1.70092 0.97979   0
  -1 -15  18 2.83749 1.08953   0
   1 -15 -18 2.81397 1.19143   0
   1 -16  18 5.63263 1.34037   0
  -1 -16 -18 4.61768 1.34037   0
   1 -16  18 7.87949 1.35586   0
  -1 -16 -18 8.77823 1.37136   0
   1  16 -18 7.79427 1.14667   0
  -1  16 -18 8.25913 1.16217   0
   1 -16 -18 6.41516 1.50307   0
  -1 -16  18 9.33607 1.42559   0
  -1 -16  18 6.39966  1.3946   0
   1 -16 -18 7.73228 1.34037   0
   1  17 -18 1.59974 0.76542   0
   1 -17  18 0.50518 0.99505   0
   1 -17  18 1.73751 1.06394   0
  -1 -17 -18-1.51554 1.04863   0
  -1 -17 -18 0.03827 0.94912   0
  -1 -17  18-1.33184 1.01801   0
  -1  17 -18 0.17605  0.7195   0
   1 -17 -18-0.97974 0.95678   0
  -1 -17  18 1.50788 1.05628   0
   1 -17 -18 0.13012 1.14048   0
   1  18 -18-0.65755 0.69534   0
  -1 -18 -18-0.83895 0.91453   0
  -1 -18 -18 -0.8465 1.06569   0
   1 -18  18 0.10581 1.03546   0
   1 -18  18 -1.2622 0.98255   0
  -1 -18  18 2.55463 1.14883   0
  -1  18 -18-0.06802 0.68778   0
   1 -18 -18 0.49128 0.98255   0
  -1 -18  18 2.84184 1.14127   0
   1 -18 -18 0.27965 1.14883   0
   1 -19  18   2.678 1.14132   0
   1 -19  18 3.36429 1.11894   0
  -1 -19 -18 2.14091 1.09656   0
   1  19 -18 2.68546 0.84294   0
  -1 -19 -18  2.2901 1.28306   0
   1 -19 -18 1.32035 1.05181   0
   1 -19 -18 1.74555 1.31289   0
  -1  19 -18  1.9022 0.79072   0
  -1 -19  18  3.5284 1.13386   0
  -1 -19  18 1.79777 1.09656   0
   1 -20  18-0.03679 1.06688   0
  -1 -20 -18 0.24281 1.14781   0
   1  20 -18-0.75785 0.69899   0
  -1 -20 -18 0.82407 1.03009   0
   1 -20  18-1.26554 1.01537   0
   1 -20 -18-0.50769 1.20667   0
  -1  20 -18 0.40468 0.70635   0
  -1 -20  18-0.64013  1.0448   0
   1 -20 -18-0.44147 0.96387   0
  -1 -20  18-0.63277 1.05952   0
   1  21 -18 4.87395 0.94288   0
  -1 -21 -18 3.06798 1.34179   0
  -1 -21 -18  3.4959 1.16772   0
   1 -21  18 2.97369 1.19673   0
   1 -21  18 3.72074 1.16046   0
   1 -21 -18 2.43698 1.17497   0
  -1  21 -18 3.62645  0.8776   0
  -1 -21  18 1.22574 1.15321   0
   1 -21 -18 3.42337 1.44333   0
  -1 -21  18  2.1251 1.13871   0
   1 -22  18 20.5103 2.30831   0
  -1 -22 -18 19.4169 2.28687   0
   1 -22  18 15.9223 2.18682   0
   1  22 -18 22.7472 2.07962   0
  -1 -22 -18 20.5103 2.45123   0
  -1 -22  18 20.2674  2.3226   0
   1 -22 -18 23.4046 2.58702   0
  -1 -22  18 21.3465 2.38692   0
   1 -22 -18 17.9733 2.26543   0
  -1 -23 -18-1.34441 1.20364   0
   1  23 -18 0.21116 0.76723   0
   1 -23  18-0.26748 1.05582   0
   1 -23  18 1.18956  1.1614   0
  -1 -23 -18 1.31626 1.11213   0
   1 -23 -18  0.2534 1.06286   0
  -1 -23  18 -0.0915 1.11917   0
  -1 -23  18 0.52087 1.11917   0
   1 -23 -18-0.09854  1.3233   0
   1 -24  18 2.44641 1.21974   0
  -1 -24 -18 3.16717 1.21281   0
   1 -24  18 0.36038 1.10886   0
  -1 -24 -18 1.91971   1.393   0
   1 -24 -18  4.4285 1.29598   0
  -1 -24  18 1.22667 1.13658   0
  -1 -24  18 3.75625 1.28905   0
   1 -24 -18 1.77417 1.49003   0
   1 -25  18-0.05457 1.11189   0
  -1 -25 -18 0.81857 1.07096   0
   1 -25  18  0.8595 1.07778   0
  -1 -25 -18 0.34789 1.39157   0
  -1 -25  18-0.60028 1.09143   0
  -1 -25  18 2.16921 1.22786   0
   1 -25 -18-0.15689 1.47343   0
   1 -25 -18 1.93728 1.16646   0
   1 -26  18 1.15453 1.18138   0
  -1 -26 -18 3.17495 1.49014   0
  -1 -26 -18-0.45644 1.06055   0
  -1 -26  18 2.92659 1.25521   0
  -1 -26  18-0.73165 1.12096   0
   1 -26 -18-1.27535  1.0337   0
   1 -26 -18 -1.2485 1.38275   0
  -1 -27 -18-0.39621 1.43295   0
   1 -27  18-0.30376 1.12259   0
  -1 -27 -18-0.73299 1.06976   0
  -1 -27  18-1.10938 1.11599   0
   1 -27 -18-0.02641 1.11599   0
   1 -27 -18 1.20183 1.49239   0
  -1 -27  18-0.40942 1.08957   0
  -1   0 -19  4.7623  0.8205   0
   1   0  19 4.44086 1.18423   0
  -1   0  19 3.17205 1.20961   0
  -1   0 -19 3.42581 1.07427   0
   1   0 -19 5.13449 0.89663   0
   1   0 -19 3.54423 1.01505   0
   1   0 -19 4.25477 1.12502   0
  -1   0 -19 3.66266 0.99814   0
   1   1 -19 1.62339 0.84552   0
   1   1 -19-0.59186 0.80324   0
  -1  -1 -19-0.27057 0.61723   0
   1   1 -19 0.58341  0.6595   0
  -1   1  19 0.62568 1.01462   0
   1  -1  19-0.08455 1.02308   0
  -1  -1 -19 1.24291 0.91316   0
  -1  -1 -19-0.10146 0.79479   0
  -1   1 -19-0.17756 0.76097   0
   1  -1 -19 0.96389 0.93007   0
  -1   1 -19 0.28748 0.80324   0
  -1   1 -19 0.65105 0.59186   0
   1   1  19 1.18372 0.96389   0
   1  -1 -19-0.55804 0.80324   0
   1  -1 -19 0.21138 0.66796   0
  -1  -1  19-1.13299 1.03999   0
  -1  -2 -19   0.152 0.88666   0
   1  -2  19-0.24489 1.03866   0
   1   2 -19-0.42222 0.86132   0
   1   2 -19 0.21111  0.8951   0
  -1   2  19 1.18221 0.99643   0
   1   2 -19 1.24132 0.70088   0
  -1  -2 -19 0.31244 0.82755   0
  -1  -2 -19-0.25333 0.60799   0
   1  -2 -19-0.06755 0.84444   0
   1  -2 -19  -0.076 0.68399   0
  -1  -2  19-0.31244 1.09777   0
  -1   2 -19-0.25333 0.75999   0
   1  -2 -19 0.48977 0.85288   0
   1   2  19 0.72621 0.94577   0
  -1   2 -19 0.83599 0.60799   0
  -1  -3 -19 12.0245 1.58416   0
   1   3 -19 10.5414 1.59259   0
   1   3 -19 12.2604 1.41563   0
  -1   3  19 13.6929 1.64315   0
  -1  -3 -19 9.52182 1.48304   0
  -1  -3 -19 12.4289 1.40721   0
   1  -3  19 14.9737 1.72741   0
  -1   3 -19   11.62  1.5336   0
   1  -3 -19 11.3251 1.55888   0
   1  -3 -19 14.5102 1.70213   0
  -1  -3  19 8.21573 1.63472   0
   1  -3 -19 12.1256 1.42406   0
   1   3  19  11.443  1.4999   0
  -1   3 -19 14.3249 1.40721   0
  -1  -4 -19 -0.0168 0.67211   0
  -1  -4 -19 0.72252 0.87374   0
  -1   4  19-0.68891 0.95776   0
  -1  -4 -19 1.29381 0.95776   0
   1   4 -19-1.31062 0.89055   0
   1  -4  19-0.63011 1.15099   0
   1  -4 -19 0.66371 0.87374   0
  -1  -4  19-1.26861 1.12579   0
   1   4  19-1.41984 0.84014   0
  -1   4 -19  0.6217 0.66371   0
  -1   4 -19 1.03337 0.89895   0
   1  -4 -19 0.49568 0.72252   0
   1  -4 -19-0.26044 0.87374   0
   1   5 -19 26.3724 2.47738   0
  -1  -5 -19 25.6442  2.2514   0
  -1  -5 -19 24.6148 2.51923   0
  -1  -5 -19 22.4889 2.46901   0
  -1   5  19 21.0493 2.36021   0
  -1   5 -19 24.6985 2.38531   0
   1  -5 -19 25.9706 2.49412   0
  -1  -5  19 27.0084 2.71173   0
   1   5  19 22.0704 2.27651   0
   1  -5 -19 25.0583 2.51086   0
   1  -5 -19 25.8032  2.3351   0
  -1  -6 -19 1.23298 0.74979   0
  -1  -6 -19 1.80782 1.00805   0
   1   6 -19 0.36656 0.94973   0
  -1  -6 -19 1.27464  0.9414   0
  -1   6  19  0.2166 0.92474   0
  -1   6 -19 1.44959 0.91641   0
   1  -6 -19 1.37461 1.02471   0
  -1  -6  19-1.11635 1.26631   0
   1   6  19   1.158 0.87475   0
   1  -6 -19 1.25798 0.82476   0
   1  -6 -19 0.56651 0.93307   0
  -1  -7 -19 27.7663 2.64322   0
  -1   7  19 25.3633 2.43607   0
  -1  -7 -19  24.195 2.48579   0
  -1  -7 -19 23.8967 2.37807   0
   1   7 -19 28.5286 2.59351   0
   1  -7 -19 26.1754 2.52722   0
  -1   7 -19 25.8854  2.4775   0
   1  -7 -19 30.8735 2.52722   0
   1  -7 -19  22.223 2.55208   0
   1   7  19  24.833 2.33664   0
   1   8 -19 0.01647 0.92233   0
  -1  -8 -19 0.02471 0.78233   0
  -1   8  19 0.00824 0.88115   0
  -1  -8 -19    0.00 0.88115   0
  -1  -8 -19 1.18585 0.92233   0
   1  -8 -19-0.42822 0.83998   0
   1   8  19-0.57645  0.7741   0
  -1   8 -19 0.89762 0.88115   0
   1  -8 -19 0.09882 0.98821   0
   1  -8 -19 0.51881 0.83998   0
  -1  -9 -19  11.327 1.51299   0
  -1   9  19 12.6682  1.4721   0
  -1  -9 -19  8.6772 1.48028   0
  -1  -9 -19 10.4928 1.43121   0
   1   9 -19 11.4905 1.52117   0
   1  -9 -19 11.9976 1.53752   0
   1  -9 -19 12.7418 1.57842   0
  -1   9 -19 12.5128  1.5457   0
   1  -9 -19 8.30917 1.60295   0
  -1 -10 -19 4.62616 1.03074   0
  -1 -10 -19 3.53049 1.10379   0
   1  10 -19 3.08411 1.00639   0
  -1 -10 -19 4.18789 1.18495   0
   1 -10 -19  4.7479 1.14437   0
   1 -10 -19 4.00122 1.12813   0
   1 -10 -19 3.32759 1.04697   0
  -1  10 -19 4.30964 1.08755   0
  -1 -11 -19 12.6767 1.77071   0
  -1 -11 -19 12.5559 1.61778   0
   1  11 -19 13.9242 1.61778   0
  -1 -11 -19 13.4252 1.64193   0
   1 -11 -19 12.8859 1.68217   0
   1 -11 -19 13.1596 1.78681   0
  -1  11 -19 13.1918 1.61778   0
   1 -11 -19 12.6606 1.66608   0
  -1 -11  19 12.3869 1.77071   0
   1  12 -19 0.08774 0.86146   0
  -1 -12 -19 1.34005 0.94122   0
  -1 -12 -19 2.59236 1.00504   0
   1 -12  19 0.83753  1.0529   0
   1 -12 -19 1.11671 0.93325   0
   1 -12 -19 2.22544 1.03694   0
   1 -12 -19 1.69899 1.15659   0
  -1  12 -19 0.78967 0.86944   0
  -1 -12  19 2.29723 1.13266   0
  -1 -13 -19 0.54509 0.97959   0
   1 -13  19 2.09347 1.09018   0
  -1 -13 -19 -0.1659 0.88479   0
   1  13 -19 1.31138 0.88479   0
   1 -13 -19 0.40289 1.06648   0
   1 -13 -19-0.30019 1.02698   0
  -1 -13  19-0.82159 1.09808   0
  -1  13 -19 0.88479 0.84529   0
   1 -13 -19 -0.0869 0.86899   0
   1 -14  19 0.32059 1.04778   0
  -1 -14 -19 1.00868 0.93049   0
   1  14 -19 1.61858 0.86794   0
  -1 -14 -19 0.78192 1.03214   0
   1 -14 -19 0.15638 1.04778   0
  -1  14 -19-0.37532 0.78192   0
   1 -14 -19 -0.0391 0.92267   0
  -1 -14  19 0.80538 1.16507   0
   1  15 -19 1.08289 0.84311   0
  -1 -15 -19 1.67075 0.99007   0
  -1 -15 -19    3.21  1.1293   0
   1 -15  19 0.76576 1.09836   0
   1 -15 -19 0.74255 0.99781   0
  -1 -15  19 1.52378 1.06742   0
   1 -15 -19 1.03648 1.12157   0
  -1  15 -19 1.63981 0.85858   0
  -1 -15  19 1.16024  1.1293   0
  -1 -16 -19 2.01125 1.00945   0
   1 -16  19 1.65948 1.03239   0
  -1 -16 -19 0.42825 1.03239   0
   1 -16  19 0.78003 1.04769   0
   1  16 -19-0.35943 0.74179   0
  -1 -16  19-1.34593  1.0171   0
  -1 -16  19  0.7112  1.0171   0
  -1  16 -19 0.37472 0.76474   0
   1 -16 -19 0.03059 0.97121   0
   1 -16 -19 1.22358 1.11651   0
   1 -17  19 4.53409 1.23932   0
  -1 -17 -19 3.91443  1.2771   0
   1  17 -19 2.24437 0.85392   0
   1 -17  19 3.76329 1.20153   0
  -1 -17 -19 4.15625 1.17886   0
  -1  17 -19 4.24693 0.92949   0
   1 -17 -19 3.84642 1.34511   0
  -1 -17  19 3.82375 1.16375   0
  -1 -17  19 1.09574 1.17131   0
   1 -17 -19 3.21165 1.17886   0
  -1 -18 -19 1.50766 1.07476   0
  -1 -18 -19 2.56749 1.25389   0
   1  18 -19 0.91056 0.78368   0
   1 -18  19 1.47034 1.14194   0
   1 -18  19 2.61974 1.13447   0
  -1  18 -19 1.42555 0.79861   0
  -1 -18  19-0.69412 1.00759   0
  -1 -18  19  1.1494 1.18672   0
   1 -18 -19-0.26123 0.99266   0
   1 -18 -19 0.97774 1.25389   0
  -1 -19 -19 2.79208 1.17871   0
  -1 -19 -19 4.63382 1.33342   0
   1  19 -19 4.76643 0.95771   0
   1 -19  19 5.17161 1.23765   0
   1 -19  19 2.15115 1.18608   0
  -1  19 -19 3.39617  0.9135   0
   1 -19 -19 5.04637 1.44393   0
   1 -19 -19 3.66138 1.17135   0
  -1 -19  19 3.63192 1.23028   0
  -1 -19  19 3.20463 1.20818   0
   1 -20  19-2.09286 1.05369   0
   1  20 -19 0.47235 0.77029   0
  -1 -20 -19 1.06096  1.2281   0
   1 -20  19  1.0973 1.09003   0
  -1 -20 -19-0.00727 0.99556   0
   1 -20 -19-0.29794 1.03916   0
  -1 -20  19 2.23819  1.1845   0
  -1  20 -19-0.18894 0.69035   0
   1 -20 -19-0.79209  1.2499   0
  -1 -20  19-0.15987 1.02463   0
   1 -21  19 8.76261 1.47596   0
  -1 -21 -19 9.56507 1.76255   0
  -1 -21 -19 10.9479 1.61926   0
   1  21 -19 9.47909 1.26101   0
   1 -21  19 6.85676 1.49745   0
  -1 -21  19 7.55891 1.51895   0
   1 -21 -19 8.46169 1.51178   0
   1 -21 -19 7.64489 1.68374   0
  -1 -21  19 8.69096 1.58343   0
  -1  21 -19 8.13927 1.16787   0
  -1 -22 -19 1.58173 1.38402   0
   1 -22  19-0.26833  1.0945   0
   1 -22  19-0.02825 1.08744   0
  -1 -22 -19 0.55784 1.10862   0
   1  22 -19  1.1863 0.80499   0
   1 -22 -19-0.28951 1.29928   0
   1 -22 -19-0.08474 1.06626   0
  -1 -22  19 -0.6214 1.12981   0
  -1 -22  19 0.79087 1.15099   0
   1 -23  19 1.32175 1.18262   0
  -1 -23 -19 5.14093  1.4748   0
   1 -23  19 5.05745 1.27306   0
  -1 -23 -19 3.96526 1.28001   0
  -1 -23  19 1.62089  1.2661   0
   1 -23 -19  2.6296 1.17567   0
  -1 -23  19 2.71307 1.28697   0
   1 -23 -19   3.847 1.48871   0
   1 -24  19 0.37681 1.08932   0
  -1 -24 -19 1.62371 1.37707   0
   1 -24  19 3.22687  1.2469   0
  -1 -24 -19 0.67826 1.11673   0
  -1 -24  19 2.11014  1.2469   0
  -1 -24  19 2.46639  1.2332   0
   1 -24 -19 1.43873 1.14413   0
   1 -24 -19 0.65085 1.40447   0
  -1 -25 -19 1.80095  1.1804   0
   1 -25  19 2.07075 1.20738   0
  -1 -25 -19 2.79923 1.46369   0
   1 -25  19 0.99828 1.17365   0
  -1 -25  19 1.22761 1.22761   0
   1 -25 -19-5.51077 1.16016   0
   1 -25 -19 1.02526 1.11969   0
  -1 -25  19 0.43843  1.1804   0
  -1 -26 -19  0.5112 1.40747   0
  -1 -26 -19-1.38091 1.07552   0
   1 -26  19-0.47137 1.13527   0
  -1 -26  19 0.82988  1.1751   0
   1 -26 -19-0.36514 1.10208   0
   1 -26 -19 1.02241 1.54025   0
  -1 -26  19-1.52697 1.11535   0
  -1   0 -20 6.77748 0.99081   0
   1   0 -20 8.05138 1.29888   0
   1   0  20 6.98563 1.34883   0
   1   0 -20   6.178 1.19896   0
   1   0 -20 8.22623  1.0824   0
  -1   0 -20 6.86907 1.29888   0
  -1   0  20 7.09387 1.37381   0
  -1   0 -20 6.61928 1.18231   0
  -1   1  20 0.43278  1.0653   0
   1  -1  20-0.48271 1.02369   0
   1   1 -20 1.05698 0.93214   0
   1   1 -20 1.82266 0.92382   0
  -1  -1 -20-0.33291 0.91549   0
  -1  -1 -20 0.34955  0.6242   0
   1   1 -20 0.59923 0.68246   0
  -1  -1 -20 1.00704 0.83227   0
  -1   1 -20 0.89053 0.63252   0
  -1   1 -20 0.44942 0.83227   0
   1  -1 -20 1.25672  0.8822   0
  -1  -1  20-0.40781 1.10691   0
   1   1  20 0.19142 0.99872   0
  -1   1 -20-0.29129  0.8822   0
   1  -1 -20  0.9904 0.70743   0
   1  -1 -20 0.94046 0.85723   0
  -1  -2 -20 2.27756 1.03903   0
  -1  -2 -20  1.5627  0.8811   0
   1  -2  20 0.57354  1.0889   0
   1   2 -20 3.92338 0.80629   0
   1   2 -20 2.87604 1.02241   0
  -1   2  20 3.18359 1.11384   0
  -1  -2 -20 1.52945 0.69823   0
   1   2 -20 1.66245 1.01409   0
  -1   2 -20 3.37477 0.71485   0
   1  -2 -20 2.94253 1.04734   0
   1  -2 -20 0.72316 0.88941   0
   1   2  20  3.1919 1.04734   0
   1  -2 -20  2.8511 0.82291   0
  -1   2 -20 4.10625 1.04734   0
  -1  -2  20 2.62667 1.19696   0
  -1  -3 -20 1.57604 0.92074   0
   1  -3  20 1.57604 1.10323   0
  -1   3  20 1.09493 1.07834   0
   1   3 -20  2.4719 1.02857   0
   1   3 -20 2.38895 0.77143   0
  -1  -3 -20 2.33918 1.00369   0
  -1  -3 -20 0.92904 0.69678   0
  -1  -3  20 0.73825 1.13641   0
   1  -3 -20 1.19447 0.74655   0
  -1   3 -20 0.53088 0.92074   0
  -1   3 -20 1.21936  0.6553   0
   1   3  20 0.63042 0.97051   0
   1  -3 -20 -0.8212  0.8295   0
   1  -3 -20 0.20737 0.97881   0
  -1  -4 -20 2.77906  0.7692   0
  -1  -4 -20 2.09256 1.04215   0
   1  -4  20 2.05121  1.1993   0
   1   4 -20 2.84523 1.07523   0
   1   4 -20 4.06106   0.885   0
  -1   4  20 1.09177 1.04215   0
  -1  -4 -20 1.95196 0.95944   0
   1  -4 -20 2.74597 0.86845   0
   1   4  20 1.69556 0.93462   0
   1  -4 -20 0.71958 0.95944   0
  -1   4 -20 3.97835 1.03388   0
   1  -4 -20 2.72943 1.10004   0
  -1  -4  20  0.5128 1.15794   0
  -1   4 -20 3.29186 0.78575   0
   1  -5  20 3.48573 1.31848   0
  -1   5  20 0.09065 0.97238   0
  -1  -5 -20 2.81001 0.98886   0
   1   5 -20 0.15657 0.97238   0
  -1  -5 -20 1.31024 0.75813   0
  -1  -5 -20 2.15901 1.00534   0
   1  -5 -20 0.20601 0.74164   0
   1   5  20 0.97238 0.87349   0
  -1  -5  20 0.76637 1.25256   0
  -1   5 -20 3.37037 1.03006   0
   1  -5 -20-0.64276 0.89821   0
   1  -5 -20 1.26904  0.9147   0
  -1  -6 -20  3.3963 1.09928   0
  -1  -6 -20  4.0854 0.88599   0
   1   6 -20 4.03618 1.08288   0
  -1  -6 -20  2.7154 1.01725   0
  -1   6  20 3.90492 1.08288   0
   1  -6 -20 2.97791 1.05827   0
   1  -6 -20 4.59402 0.99264   0
  -1  -6  20   5.439 1.44384   0
   1   6  20 2.30522 0.96803   0
  -1   6 -20 4.88935 1.04186   0
   1  -6 -20 5.05343  1.1321   0
  -1  -7 -20 0.13057 0.91398   0
  -1  -7 -20-0.17953 0.75893   0
  -1   7  20 0.87318  0.9303   0
   1   7 -20 0.24482 0.95478   0
  -1  -7 -20 0.77525 0.95478   0
   1  -7 -20-0.39171 0.97111   0
  -1   7 -20 1.47706 0.90582   0
   1  -7 -20 0.75077  0.9303   0
   1  -7 -20 0.52228 0.77525   0
  -1  -7  20-0.82422 1.30569   0
   1   7  20 1.20776  0.8079   0
  -1   8  20-0.31635 0.88416   0
  -1  -8 -20-0.65704 0.84361   0
  -1  -8 -20 0.09734 0.74627   0
  -1  -8 -20 0.53536 0.94906   0
   1   8 -20 0.95717 1.01395   0
   1  -8 -20-0.19468 0.82738   0
  -1   8 -20 0.81927 0.90039   0
   1  -8 -20-0.12167 1.01395   0
   1  -8 -20-1.09506 0.89228   0
   1   8  20 0.24335 0.78682   0
   1   9 -20 4.94699 1.17632   0
  -1  -9 -20  3.8593 1.12798   0
  -1  -9 -20 3.29531 0.95878   0
  -1   9  20 2.73938 1.02324   0
  -1  -9 -20 2.72326 1.07964   0
   1  -9 -20 5.36596 1.26495   0
  -1   9 -20 5.20482 1.08769   0
[truncated: 6,445,966 more chars]
