# Supplementary material for: Lanthanide and Actinide‐Centered Polyoxo‐Noble‐Metalate‐Based Metal−Organic Frameworks
Source: Chem Asian J. 2025 Jul 8;20(18):e00737. doi: 10.1002/asia.202500737 (PMC12450036; doi:10.1002/asia.202500737)
Supplement: Supplementary file 2 — Supporting Information [file ASIA-20-e00737-s001.zip › Th-Bremen.cif]

 
data_Th
 
_audit_creation_method            'SHELXL-2019/3'
_shelx_SHELXL_version_number      '2019/3'
_chemical_name_systematic         ?
_chemical_name_common             ?
_chemical_melting_point           ?
_chemical_formula_moiety          ?
_chemical_formula_sum
 'C56 H32 As8 Ba6 O48 Pd12 Th' 
_chemical_formula_weight          4405.05

loop_
 _atom_type_symbol
 _atom_type_description
 _atom_type_scat_dispersion_real
 _atom_type_scat_dispersion_imag
 _atom_type_scat_source
 'Th'  'Th'  -7.2400   8.8979
 'International Tables Vol C Tables 4.2.6.8 and 6.1.1.4'
 'Pd'  'Pd'  -0.9988   1.0072
 'International Tables Vol C Tables 4.2.6.8 and 6.1.1.4'
 'As'  'As'   0.0499   2.0058
 'International Tables Vol C Tables 4.2.6.8 and 6.1.1.4'
 'Ba'  'Ba'  -0.3244   2.2819
 'International Tables Vol C Tables 4.2.6.8 and 6.1.1.4'
 'O'  'O'   0.0106   0.0060
 'International Tables Vol C Tables 4.2.6.8 and 6.1.1.4'
 'C'  'C'   0.0033   0.0016
 'International Tables Vol C Tables 4.2.6.8 and 6.1.1.4'
 'H'  'H'   0.0000   0.0000
 'International Tables Vol C Tables 4.2.6.8 and 6.1.1.4'
 
_space_group_crystal_system       tetragonal
_space_group_IT_number            128
_space_group_name_H-M_alt         'P 4/m n c'
_space_group_name_Hall            '-P 4 2n'
 
_shelx_space_group_comment
;
The symmetry employed for this shelxl refinement is uniquely defined
by the following loop, which should always be used as a source of
symmetry information in preference to the above space-group names.
They are only intended as comments.
;
 
loop_
 _space_group_symop_operation_xyz
 'x, y, z'
 '-x, -y, z'
 '-y, x, z'
 'y, -x, z'
 '-x+1/2, y+1/2, -z+1/2'
 'x+1/2, -y+1/2, -z+1/2'
 'y+1/2, x+1/2, -z+1/2'
 '-y+1/2, -x+1/2, -z+1/2'
 '-x, -y, -z'
 'x, y, -z'
 'y, -x, -z'
 '-y, x, -z'
 'x-1/2, -y-1/2, z-1/2'
 '-x-1/2, y-1/2, z-1/2'
 '-y-1/2, -x-1/2, z-1/2'
 'y-1/2, x-1/2, z-1/2'
 
_cell_length_a                    20.0273(5)
_cell_length_b                    20.0273(5)
_cell_length_c                    25.8970(8)
_cell_angle_alpha                 90
_cell_angle_beta                  90
_cell_angle_gamma                 90
_cell_volume                      10387.1(6)
_cell_formula_units_Z             2
_cell_measurement_temperature     100(2)
_cell_measurement_reflns_used     4692
_cell_measurement_theta_min       1.285
_cell_measurement_theta_max       24.999
 
_exptl_crystal_description        rods
_exptl_crystal_colour             red
_exptl_crystal_density_meas       ?
_exptl_crystal_density_method     ?
_exptl_crystal_density_diffrn     1.408          
_exptl_crystal_F_000              3988
_exptl_transmission_factor_min    ?
_exptl_transmission_factor_max    ?
_exptl_crystal_size_max           0.35
_exptl_crystal_size_mid           0.15
_exptl_crystal_size_min           0.14
_exptl_absorpt_coefficient_mu     4.144
_shelx_estimated_absorpt_T_min    ?
_shelx_estimated_absorpt_T_max    ?
_exptl_absorpt_correction_type    'Multi-Scan'
_exptl_absorpt_correction_T_min   0.285
_exptl_absorpt_correction_T_max   0.713
_exptl_absorpt_process_details    SADABS
_exptl_absorpt_special_details    ?
_diffrn_ambient_temperature       100(2)
_diffrn_radiation_wavelength      0.71073
_diffrn_radiation_type            MoK\a
_diffrn_source                    ?
_diffrn_measurement_device_type   'Bruker APEX-II CCD'
_diffrn_measurement_method        '\f and \w scans'
_diffrn_detector_area_resol_mean  ?
_diffrn_reflns_number             43870
_diffrn_reflns_av_unetI/netI      0.0503
_diffrn_reflns_av_R_equivalents   0.0983
_diffrn_reflns_limit_h_min        -17
_diffrn_reflns_limit_h_max        23
_diffrn_reflns_limit_k_min        -23
_diffrn_reflns_limit_k_max        23
_diffrn_reflns_limit_l_min        -30
_diffrn_reflns_limit_l_max        30
_diffrn_reflns_theta_min          1.285
_diffrn_reflns_theta_max          24.999
_diffrn_reflns_theta_full         24.999
_diffrn_measured_fraction_theta_max   0.998
_diffrn_measured_fraction_theta_full  0.998
_diffrn_reflns_Laue_measured_fraction_max    0.998
_diffrn_reflns_Laue_measured_fraction_full   0.998
_diffrn_reflns_point_group_measured_fraction_max   0.998
_diffrn_reflns_point_group_measured_fraction_full  0.998
_reflns_number_total              4692
_reflns_number_gt                 3091
_reflns_threshold_expression      'I > 2\s(I)'
_reflns_Friedel_coverage          0.000
_reflns_Friedel_fraction_max      .
_reflns_Friedel_fraction_full     .
 
_reflns_special_details
;
 Reflections were merged by SHELXL according to the crystal
 class for the calculation of statistics and refinement.
 
 Structure factors included contributions from the .fab file.
 
 _reflns_Friedel_fraction is defined as the number of unique
 Friedel pairs measured divided by the number that would be
 possible theoretically, ignoring centric projections and
 systematic absences.
;
 
_computing_data_collection        'Bruker APEX2'
_computing_cell_refinement        'Bruker SAINT'
_computing_data_reduction         'Bruker SAINT'
_computing_structure_solution     'SHELXS-97 (Sheldrick 2008)'
_computing_structure_refinement   'SHELXL-2019/2 (Sheldrick, 2019)'
_computing_molecular_graphics     'Bruker SHELXTL'
_computing_publication_material   'Bruker SHELXTL'
_refine_special_details           ?
_refine_ls_structure_factor_coef  Fsqd
_refine_ls_matrix_type            full
_refine_ls_weighting_scheme       calc
_refine_ls_weighting_details
'w=1/[\s^2^(Fo^2^)+(0.1768P)^2^+165.3502P] where P=(Fo^2^+2Fc^2^)/3'
_atom_sites_solution_primary      ?
_atom_sites_solution_secondary    ?
_atom_sites_solution_hydrogens    geom
_refine_ls_hydrogen_treatment     constr
_refine_ls_extinction_method      none
_refine_ls_extinction_coef        .
_refine_ls_number_reflns          4692
_refine_ls_number_parameters      141
_refine_ls_number_restraints      78
_refine_ls_R_factor_all           0.1315
_refine_ls_R_factor_gt            0.0872
_refine_ls_wR_factor_ref          0.2825
_refine_ls_wR_factor_gt           0.2504
_refine_ls_goodness_of_fit_ref    1.012
_refine_ls_restrained_S_all       1.006
_refine_ls_shift/su_max           0.000
_refine_ls_shift/su_mean          0.000
 
loop_
 _atom_site_label
 _atom_site_type_symbol
 _atom_site_fract_x
 _atom_site_fract_y
 _atom_site_fract_z
 _atom_site_U_iso_or_equiv
 _atom_site_adp_type
 _atom_site_occupancy
 _atom_site_site_symmetry_order  
 _atom_site_calc_flag
 _atom_site_refinement_flags_posn
 _atom_site_refinement_flags_adp
 _atom_site_refinement_flags_occupancy
 _atom_site_disorder_assembly
 _atom_site_disorder_group
Th1 Th 0.000000 0.000000 0.500000 0.0461(5) Uani 1 8 d S T P . .
Pd1 Pd -0.14228(8) 0.09116(8) 0.500000 0.0421(5) Uani 1 2 d S T P . .
Pd2 Pd -0.11802(6) -0.02552(6) 0.40651(5) 0.0433(4) Uani 1 1 d . . . . .
As1 As -0.18079(9) 0.11638(9) 0.38230(7) 0.0557(5) Uani 1 1 d . . . . .
Ba1 Ba -0.54534(8) 0.33032(9) 0.22826(6) 0.0700(5) Uani 0.75 1 d . . P . .
O1 O -0.0532(5) -0.0819(5) 0.4461(4) 0.043(2) Uani 1 1 d . U . . .
O2 O -0.2003(6) 0.1278(7) 0.4450(5) 0.065(3) Uani 1 1 d . U . . .
O3 O -0.1545(6) -0.1053(6) 0.3677(5) 0.056(3) Uani 1 1 d . U . . .
O4 O -0.1818(6) 0.0336(6) 0.3658(5) 0.062(3) Uani 1 1 d . U . . .
O5 O -0.3936(9) 0.3347(9) 0.2574(7) 0.099(5) Uani 1 1 d . U . . .
O6 O -0.4527(15) 0.2408(15) 0.2686(11) 0.175(11) Uani 1 1 d . U . . .
C1 C -0.4022(14) 0.2780(15) 0.2746(11) 0.098(8) Uani 1 1 d . U . . .
C2 C -0.3502(7) 0.2355(8) 0.3004(6) 0.077(6) Uani 1 1 d G U . . .
C3 C -0.3605(6) 0.1690(8) 0.3135(7) 0.127(10) Uani 1 1 d G U . . .
H3 H -0.401541 0.149003 0.307079 0.153 Uiso 1 1 calc R U . . .
C4 C -0.3094(8) 0.1325(6) 0.3364(6) 0.094(7) Uani 1 1 d G U . . .
H4 H -0.316303 0.087980 0.345200 0.113 Uiso 1 1 calc R U . . .
C5 C -0.2480(6) 0.1624(7) 0.3460(5) 0.065(5) Uani 1 1 d G U . . .
C6 C -0.2378(6) 0.2289(7) 0.3328(6) 0.100(8) Uani 1 1 d G U . . .
H6 H -0.196695 0.248895 0.339309 0.120 Uiso 1 1 calc R U . . .
C7 C -0.2888(8) 0.2654(6) 0.3100(6) 0.104(8) Uani 1 1 d G U . . .
H7 H -0.281932 0.309919 0.301188 0.124 Uiso 1 1 calc R U . . .
 
loop_
 _atom_site_aniso_label
 _atom_site_aniso_U_11
 _atom_site_aniso_U_22
 _atom_site_aniso_U_33
 _atom_site_aniso_U_23
 _atom_site_aniso_U_13
 _atom_site_aniso_U_12
Th1 0.0396(6) 0.0396(6) 0.0592(10) 0.000 0.000 0.000
Pd1 0.0343(9) 0.0417(9) 0.0504(10) 0.000 0.000 0.0049(7)
Pd2 0.0390(7) 0.0409(7) 0.0501(7) 0.0009(5) -0.0053(5) -0.0010(5)
As1 0.0472(10) 0.0587(11) 0.0611(11) 0.0053(9) -0.0083(8) 0.0103(8)
Ba1 0.0517(9) 0.0912(12) 0.0669(9) 0.0198(8) -0.0020(7) 0.0093(8)
O1 0.038(4) 0.042(4) 0.048(4) 0.001(3) 0.002(4) -0.005(3)
O2 0.064(5) 0.070(5) 0.061(5) 0.002(4) -0.002(4) 0.005(4)
O3 0.054(5) 0.055(5) 0.060(5) 0.002(4) -0.006(4) 0.002(4)
O4 0.063(5) 0.064(5) 0.058(5) 0.006(4) -0.008(4) -0.003(4)
O5 0.101(7) 0.097(6) 0.101(6) 0.002(5) -0.004(5) 0.006(5)
O6 0.174(11) 0.176(11) 0.175(11) 0.007(5) -0.002(5) 0.002(5)
C1 0.098(9) 0.097(9) 0.098(9) 0.001(5) -0.003(5) -0.004(5)
C2 0.076(7) 0.078(7) 0.076(7) 0.002(5) -0.005(5) 0.006(5)
C3 0.124(11) 0.128(11) 0.130(11) 0.004(5) -0.002(5) 0.001(5)
C4 0.092(8) 0.094(8) 0.097(8) 0.006(5) -0.003(5) 0.002(5)
C5 0.065(6) 0.066(6) 0.064(6) 0.002(5) -0.006(5) 0.006(5)
C6 0.100(9) 0.098(9) 0.103(9) 0.004(5) -0.004(5) 0.003(5)
C7 0.106(9) 0.101(9) 0.104(9) 0.002(5) -0.004(5) 0.000(5)
 
_geom_special_details
;
 All esds (except the esd in the dihedral angle between two l.s. planes)
 are estimated using the full covariance matrix.  The cell esds are taken
 into account individually in the estimation of esds in distances, angles
 and torsion angles; correlations between esds in cell parameters are only
 used when they are defined by crystal symmetry.  An approximate (isotropic)
 treatment of cell esds is used for estimating esds involving l.s. planes.
;
 
loop_
 _geom_bond_atom_site_label_1
 _geom_bond_atom_site_label_2
 _geom_bond_distance
 _geom_bond_site_symmetry_2
 _geom_bond_publ_flag
Th1 O1 2.402(10) . ?
Th1 O1 2.402(10) 9_556 ?
Th1 O1 2.402(10) 12_556 ?
Th1 O1 2.402(10) 4 ?
Th1 O1 2.402(10) 10_556 ?
Th1 O1 2.402(10) 2 ?
Th1 O1 2.402(10) 11_556 ?
Th1 O1 2.402(10) 3 ?
Th1 Pd1 3.3842(16) . ?
Th1 Pd1 3.3842(16) 3 ?
Th1 Pd1 3.3842(16) 11_556 ?
Th1 Pd1 3.3842(16) 9_556 ?
Pd1 O2 1.979(12) . ?
Pd1 O2 1.979(12) 10_556 ?
Pd1 O1 1.997(10) 11_556 ?
Pd1 O1 1.997(10) 4 ?
Pd2 O1 2.003(10) . ?
Pd2 O1 2.015(10) 4 ?
Pd2 O3 2.023(12) . ?
Pd2 O4 2.037(12) . ?
Pd2 Ba1 3.662(2) 7_455 ?
As1 O2 1.685(13) . ?
As1 O4 1.712(12) . ?
As1 O3 1.735(11) 4 ?
As1 C5 1.883(11) . ?
Ba1 O3 2.777(12) 7_455 ?
Ba1 O6 2.78(3) . ?
Ba1 O5 2.818(18) 4_455 ?
Ba1 O4 2.914(12) 7_455 ?
Ba1 O5 3.133(17) . ?
Ba1 C1 3.28(3) . ?
O5 C1 1.23(3) . ?
O6 C1 1.27(3) . ?
C1 C2 1.50(3) . ?
C2 C3 1.3900 . ?
C2 C7 1.3900 . ?
C3 C4 1.3900 . ?
C4 C5 1.3900 . ?
C5 C6 1.3900 . ?
C6 C7 1.3900 . ?
 
loop_
 _geom_angle_atom_site_label_1
 _geom_angle_atom_site_label_2
 _geom_angle_atom_site_label_3
 _geom_angle
 _geom_angle_site_symmetry_1
 _geom_angle_site_symmetry_3
 _geom_angle_publ_flag
O1 Th1 O1 180.0 . 9_556 ?
O1 Th1 O1 109.7(2) . 12_556 ?
O1 Th1 O1 70.3(2) 9_556 12_556 ?
O1 Th1 O1 70.3(2) . 4 ?
O1 Th1 O1 109.7(2) 9_556 4 ?
O1 Th1 O1 180.0(4) 12_556 4 ?
O1 Th1 O1 71.0(5) . 10_556 ?
O1 Th1 O1 109.0(5) 9_556 10_556 ?
O1 Th1 O1 70.3(2) 12_556 10_556 ?
O1 Th1 O1 109.7(2) 4 10_556 ?
O1 Th1 O1 109.0(5) . 2 ?
O1 Th1 O1 71.0(5) 9_556 2 ?
O1 Th1 O1 109.7(2) 12_556 2 ?
O1 Th1 O1 70.3(2) 4 2 ?
O1 Th1 O1 180.0 10_556 2 ?
O1 Th1 O1 109.7(2) . 11_556 ?
O1 Th1 O1 70.3(2) 9_556 11_556 ?
O1 Th1 O1 109.0(5) 12_556 11_556 ?
O1 Th1 O1 71.0(5) 4 11_556 ?
O1 Th1 O1 70.3(2) 10_556 11_556 ?
O1 Th1 O1 109.7(2) 2 11_556 ?
O1 Th1 O1 70.3(2) . 3 ?
O1 Th1 O1 109.7(2) 9_556 3 ?
O1 Th1 O1 71.0(5) 12_556 3 ?
O1 Th1 O1 109.0(5) 4 3 ?
O1 Th1 O1 109.7(2) 10_556 3 ?
O1 Th1 O1 70.3(2) 2 3 ?
O1 Th1 O1 180.0(4) 11_556 3 ?
O1 Th1 Pd1 89.7(2) . . ?
O1 Th1 Pd1 90.3(2) 9_556 . ?
O1 Th1 Pd1 144.5(2) 12_556 . ?
O1 Th1 Pd1 35.5(2) 4 . ?
O1 Th1 Pd1 89.7(2) 10_556 . ?
O1 Th1 Pd1 90.3(2) 2 . ?
O1 Th1 Pd1 35.5(2) 11_556 . ?
O1 Th1 Pd1 144.5(2) 3 . ?
O1 Th1 Pd1 35.5(2) . 3 ?
O1 Th1 Pd1 144.5(2) 9_556 3 ?
O1 Th1 Pd1 89.7(2) 12_556 3 ?
O1 Th1 Pd1 90.3(2) 4 3 ?
O1 Th1 Pd1 35.5(2) 10_556 3 ?
O1 Th1 Pd1 144.5(2) 2 3 ?
O1 Th1 Pd1 90.3(2) 11_556 3 ?
O1 Th1 Pd1 89.7(2) 3 3 ?
Pd1 Th1 Pd1 90.0 . 3 ?
O1 Th1 Pd1 144.5(2) . 11_556 ?
O1 Th1 Pd1 35.5(2) 9_556 11_556 ?
O1 Th1 Pd1 90.3(2) 12_556 11_556 ?
O1 Th1 Pd1 89.7(2) 4 11_556 ?
O1 Th1 Pd1 144.5(2) 10_556 11_556 ?
O1 Th1 Pd1 35.5(2) 2 11_556 ?
O1 Th1 Pd1 89.7(2) 11_556 11_556 ?
O1 Th1 Pd1 90.3(2) 3 11_556 ?
Pd1 Th1 Pd1 90.0 . 11_556 ?
Pd1 Th1 Pd1 180.00(3) 3 11_556 ?
O1 Th1 Pd1 90.3(2) . 9_556 ?
O1 Th1 Pd1 89.7(2) 9_556 9_556 ?
O1 Th1 Pd1 35.5(2) 12_556 9_556 ?
O1 Th1 Pd1 144.5(2) 4 9_556 ?
O1 Th1 Pd1 90.3(2) 10_556 9_556 ?
O1 Th1 Pd1 89.7(2) 2 9_556 ?
O1 Th1 Pd1 144.5(2) 11_556 9_556 ?
O1 Th1 Pd1 35.5(2) 3 9_556 ?
Pd1 Th1 Pd1 180.0 . 9_556 ?
Pd1 Th1 Pd1 90.0 3 9_556 ?
Pd1 Th1 Pd1 90.0 11_556 9_556 ?
O2 Pd1 O2 92.1(7) . 10_556 ?
O2 Pd1 O1 178.3(5) . 11_556 ?
O2 Pd1 O1 89.6(5) 10_556 11_556 ?
O2 Pd1 O1 89.6(5) . 4 ?
O2 Pd1 O1 178.3(5) 10_556 4 ?
O1 Pd1 O1 88.6(6) 11_556 4 ?
O2 Pd1 Th1 134.0(4) . . ?
O2 Pd1 Th1 134.0(4) 10_556 . ?
O1 Pd1 Th1 44.3(3) 11_556 . ?
O1 Pd1 Th1 44.3(3) 4 . ?
O1 Pd2 O1 87.0(5) . 4 ?
O1 Pd2 O3 92.5(4) . . ?
O1 Pd2 O3 179.2(4) 4 . ?
O1 Pd2 O4 178.4(4) . . ?
O1 Pd2 O4 92.0(4) 4 . ?
O3 Pd2 O4 88.6(5) . . ?
O1 Pd2 Th1 43.4(3) . . ?
O1 Pd2 Th1 43.5(3) 4 . ?
O3 Pd2 Th1 135.9(3) . . ?
O4 Pd2 Th1 135.5(3) . . ?
O1 Pd2 Ba1 127.6(3) . 7_455 ?
O1 Pd2 Ba1 132.2(3) 4 7_455 ?
O3 Pd2 Ba1 48.6(3) . 7_455 ?
O4 Pd2 Ba1 52.6(4) . 7_455 ?
Th1 Pd2 Ba1 152.34(5) . 7_455 ?
O2 As1 O4 111.7(6) . . ?
O2 As1 O3 110.6(6) . 4 ?
O4 As1 O3 112.4(6) . 4 ?
O2 As1 C5 104.4(6) . . ?
O4 As1 C5 109.9(6) . . ?
O3 As1 C5 107.4(6) 4 . ?
O3 Ba1 O6 134.0(6) 7_455 . ?
O3 Ba1 O5 79.7(4) 7_455 4_455 ?
O6 Ba1 O5 139.2(7) . 4_455 ?
O3 Ba1 O4 59.7(3) 7_455 7_455 ?
O6 Ba1 O4 84.2(6) . 7_455 ?
O5 Ba1 O4 136.3(4) 4_455 7_455 ?
O3 Ba1 O5 129.2(4) 7_455 . ?
O6 Ba1 O5 44.1(7) . . ?
O5 Ba1 O5 138.6(7) 4_455 . ?
O4 Ba1 O5 71.1(4) 7_455 . ?
O3 Ba1 C1 137.8(5) 7_455 . ?
O6 Ba1 C1 22.2(7) . . ?
O5 Ba1 C1 142.3(6) 4_455 . ?
O4 Ba1 C1 78.8(5) 7_455 . ?
O5 Ba1 C1 22.0(5) . . ?
O3 Ba1 Pd2 33.2(2) 7_455 7_455 ?
O6 Ba1 Pd2 117.9(6) . 7_455 ?
O5 Ba1 Pd2 102.7(4) 4_455 7_455 ?
O4 Ba1 Pd2 33.7(2) 7_455 7_455 ?
O5 Ba1 Pd2 96.7(3) . 7_455 ?
C1 Ba1 Pd2 110.2(5) . 7_455 ?
Pd1 O1 Pd2 116.9(5) 3 . ?
Pd1 O1 Pd2 115.8(5) 3 3 ?
Pd2 O1 Pd2 116.7(5) . 3 ?
Pd1 O1 Th1 100.2(4) 3 . ?
Pd2 O1 Th1 101.6(4) . . ?
Pd2 O1 Th1 101.2(4) 3 . ?
As1 O2 Pd1 120.5(7) . . ?
As1 O3 Pd2 114.9(6) 3 . ?
As1 O3 Ba1 128.3(6) 3 7_455 ?
Pd2 O3 Ba1 98.2(4) . 7_455 ?
As1 O4 Pd2 115.2(6) . . ?
As1 O4 Ba1 137.2(6) . 7_455 ?
Pd2 O4 Ba1 93.7(4) . 7_455 ?
C1 O5 Ba1 161.0(18) . 3_565 ?
C1 O5 Ba1 85.7(16) . . ?
Ba1 O5 Ba1 113.3(6) 3_565 . ?
C1 O6 Ba1 102(2) . . ?
O5 C1 O6 128(3) . . ?
O5 C1 C2 126(2) . . ?
O6 C1 C2 106(3) . . ?
O5 C1 Ba1 72.3(16) . . ?
O6 C1 Ba1 56.2(19) . . ?
C2 C1 Ba1 161.9(18) . . ?
C3 C2 C7 120.0 . . ?
C3 C2 C1 123.3(16) . . ?
C7 C2 C1 116.7(16) . . ?
C2 C3 C4 120.0 . . ?
C5 C4 C3 120.0 . . ?
C4 C5 C6 120.0 . . ?
C4 C5 As1 120.7(9) . . ?
C6 C5 As1 119.0(9) . . ?
C7 C6 C5 120.0 . . ?
C6 C7 C2 120.0 . . ?
 
_refine_diff_density_max    2.190
_refine_diff_density_min   -3.296
_refine_diff_density_rms    0.425

_shelx_res_file
;
TITL shelxt_a.res in P4/mnc
    shelx.res
    created by SHELXL-2019/3 at 12:01:54 on 29-May-2024
CELL  0.71073  20.0273  20.0273  25.8970   90.000   90.000   90.000
ZERR    2.00   0.0005   0.0005   0.0008    0.000    0.000    0.000
LATT   1
SYMM  - X, - Y,   Z
SYMM  - Y,   X,   Z
SYMM    Y, - X,   Z
SYMM  1/2 - X, 1/2 + Y, 1/2 - Z
SYMM  1/2 + X, 1/2 - Y, 1/2 - Z
SYMM  1/2 + Y, 1/2 + X, 1/2 - Z
SYMM  1/2 - Y, 1/2 - X, 1/2 - Z
SFAC  TH   PD   AS   BA   O    C    H
UNIT  2 24 16 12 96 112 64
MERG   2
OMIT     0   1   7
ABIN
ISOR 0.005 0.01 $C $O
FMAP   2
PLAN   25
ACTA
OMIT 0 50
BOND
L.S.  15    0  404
TEMP     0.00
WGHT    0.176800  165.350174
FVAR       0.02754
TH1   1    0.000000    0.000000    0.500000    10.12500    0.03962    0.03962 =
         0.05921    0.00000    0.00000    0.00000
PD1   2   -0.142279    0.091164    0.500000    10.50000    0.03427    0.04170 =
         0.05042    0.00000    0.00000    0.00491
PD2   2   -0.118016   -0.025517    0.406512    11.00000    0.03904    0.04092 =
         0.05007    0.00085   -0.00531   -0.00099
AS1   3   -0.180788    0.116380    0.382302    11.00000    0.04722    0.05869 =
         0.06110    0.00526   -0.00827    0.01030
BA1   4   -0.545340    0.330319    0.228263    10.75000    0.05173    0.09122 =
         0.06693    0.01981   -0.00201    0.00934
O1    5   -0.053174   -0.081862    0.446122    11.00000    0.03831    0.04171 =
         0.04773    0.00083    0.00177   -0.00505
O2    5   -0.200265    0.127802    0.444988    11.00000    0.06438    0.07023 =
         0.06118    0.00166   -0.00161    0.00526
O3    5   -0.154462   -0.105295    0.367724    11.00000    0.05383    0.05485 =
         0.05951    0.00194   -0.00555    0.00228
O4    5   -0.181825    0.033622    0.365774    11.00000    0.06302    0.06370 =
         0.05849    0.00553   -0.00786   -0.00341
O5    5   -0.393583    0.334713    0.257364    11.00000    0.10082    0.09689 =
         0.10060    0.00173   -0.00391    0.00570
O6    5   -0.452741    0.240789    0.268579    11.00000    0.17359    0.17605 =
         0.17524    0.00660   -0.00225    0.00204
C1    6   -0.402231    0.277969    0.274622    11.00000    0.09785    0.09721 =
         0.09752    0.00117   -0.00292   -0.00435
AFIX  66
C2    6   -0.350188    0.235510    0.300354    11.00000    0.07609    0.07798 =
         0.07590    0.00198   -0.00483    0.00584
C3    6   -0.360483    0.169024    0.313539    11.00000    0.12379    0.12782 =
         0.13009    0.00441   -0.00176    0.00070
AFIX  43
H3    7   -0.401541    0.149003    0.307079    11.00000   -1.20000
AFIX  65
C4    6   -0.309414    0.132463    0.336379    11.00000    0.09173    0.09367 =
         0.09674    0.00574   -0.00340    0.00233
AFIX  43
H4    7   -0.316303    0.087980    0.345200    11.00000   -1.20000
AFIX  65
C5    6   -0.248049    0.162388    0.346034    11.00000    0.06499    0.06587 =
         0.06431    0.00213   -0.00599    0.00578
C6    6   -0.237752    0.228874    0.332849    11.00000    0.09974    0.09759 =
         0.10335    0.00386   -0.00437    0.00279
AFIX  43
H6    7   -0.196695    0.248895    0.339309    11.00000   -1.20000
AFIX  65
C7    6   -0.288821    0.265436    0.310009    11.00000    0.10573    0.10075 =
         0.10437    0.00188   -0.00374   -0.00011
AFIX  43
H7    7   -0.281932    0.309919    0.301188    11.00000   -1.20000
AFIX   0
HKLF    4


REM  shelxt_a.res in P4/mnc
REM wR2 = 0.2825, GooF = S = 1.012, Restrained GooF = 1.006 for all data
REM R1 = 0.0872 for 3091 Fo > 4sig(Fo) and 0.1315 for all 4692 data
REM 141 parameters refined using 78 restraints

END

WGHT      0.2000      0.0000

REM Highest difference peak  2.190,  deepest hole -3.296,  1-sigma level  0.425
Q1    1  -0.5205  0.3108  0.2213  11.00000  0.05    2.19
Q2    1  -0.5244  0.3579  0.2290  11.00000  0.05    2.03
Q3    1  -0.5109  0.3266  0.2199  11.00000  0.05    1.86
Q4    1  -0.1405  0.1281  0.5000  10.50000  0.05    1.65
Q5    1  -0.1957  0.1492  0.3847  11.00000  0.05    1.63
Q6    1  -0.2206  0.1045  0.3802  11.00000  0.05    1.52
Q7    1  -0.1216  0.0911  0.5000  10.50000  0.05    1.50
Q8    1  -0.3605  0.2053  0.3364  11.00000  0.05    1.42
Q9    1   0.0174  0.0226  0.5000  10.50000  0.05    1.41
Q10   1  -0.1754  0.0710  0.5000  10.50000  0.05    1.37
Q11   1  -0.3389  0.2621  0.2992  11.00000  0.05    1.24
Q12   1  -0.1409  0.1241  0.3769  11.00000  0.05    1.19
Q13   1  -0.3027  0.1208  0.3168  11.00000  0.05    1.16
Q14   1  -0.4227  0.3158  0.2740  11.00000  0.05    1.15
Q15   1  -0.1542  0.1152  0.3766  11.00000  0.05    1.14
Q16   1  -0.2648  0.2209  0.3476  11.00000  0.05    1.13
Q17   1  -0.3470  0.1627  0.2975  11.00000  0.05    1.13
Q18   1  -0.2273  0.2245  0.3041  11.00000  0.05    1.11
Q19   1  -0.3262  0.2471  0.2915  11.00000  0.05    1.10
Q20   1  -0.1524 -0.0355  0.4047  11.00000  0.05    1.05
Q21   1  -0.3198  0.1694  0.3581  11.00000  0.05    1.04
Q22   1  -0.2439  0.2971  0.2789  11.00000  0.05    1.02
Q23   1  -0.4687  0.2658  0.2883  11.00000  0.05    1.02
Q24   1  -0.5996  0.3154  0.2704  11.00000  0.05    0.97
Q25   1  -0.3240  0.0913  0.3598  11.00000  0.05    0.95
;
_shelx_res_checksum   18209

_shelx_hkl_file
;
  -1  -1   0    0.13    0.14
   2   1   0   -0.14    0.16
  -2  -1   0    0.18    0.25
   0   2   0    0.06    0.08
   0  -2   0    0.17    0.14
   1   2   0    0.24    0.15
  -1  -2   0   -0.42    0.20
  -2   2   0   -0.05    0.09
  -2  -2   0    0.23    0.38
   2   2   0    0.17    0.27
  -2   3   0   69.65    3.18
  -3  -2   0   80.41    3.60
   3   1   0    0.39    0.32
  -1   3   0    0.07    0.08
   0  -3   0   -0.02    0.22
   0   3   0    0.29    0.17
   3  -3   0   83.42    3.80
  -3   3   0   84.08    3.81
  -3  -3   0  103.84    4.36
  -4  -3   0   24.18    1.82
   3  -4   0   22.78    1.13
  -3   4   0   23.67    1.13
   4   3   0   23.82    1.88
   2  -4   0   13.41    0.65
  -4  -2   0   14.76    1.38
   4   2   0   12.57    1.33
   1  -4   0   31.71    1.56
   2   4   0    9.53    1.08
   4  -2   0   13.06    0.74
  -2  -4   0   13.41    1.33
  -3  -4   0   23.15    1.79
   3   4   0   21.53    1.61
   4  -3   0   22.55    1.12
   4  -4   0   28.28    1.33
  -4   4   0   27.53    1.35
  -4  -4   0   29.50    2.07
   4   4   0   24.48    1.99
   4  -5   0    1.19    0.31
  -5  -4   0   -0.17    0.96
   5   4   0    0.38    1.05
  -4   5   0    1.05    0.34
   5   3   0    2.42    1.02
  -3   5   0    2.01    0.33
  -5  -3   0    1.62    1.06
   2  -5   0  214.37    8.98
   5   2   0  205.57    9.51
  -1   5   0   12.14    0.75
  -5  -1   0   13.00    0.98
   5   1   0   12.28    1.35
   1  -5   0   11.41    0.92
   0  -5   0    0.23    0.60
   0   5   0    0.10    0.47
   5   0   0    0.99    0.64
   1   5   0   11.10    1.05
  -1  -5   0   12.51    1.30
   2   5   0  195.42    9.21
  -2  -5   0  220.61    9.35
   3   5   0    2.66    0.94
  -3  -5   0    3.56    1.02
   5  -3   0    1.66    0.37
   5  -4   0    1.22    0.35
  -4  -5   0    1.35    1.14
   4   5   0    0.06    0.93
   5  -5   0   98.18    4.21
   5   5   0   93.21    4.95
  -5   5   0   96.40    4.23
   6   5   0  115.31    5.87
  -5   6   0  112.01    5.02
   5  -6   0  119.39    5.03
  -4   6   0   36.42    1.71
   6   4   0   35.25    2.57
   6   3   0   64.77    3.71
  -3   6   0   67.21    2.95
   3  -6   0   65.70    2.90
  -6  -2   0  293.76   12.50
   6   2   0  309.53   12.85
   2  -6   0  261.39   12.23
   6   1   0  528.64   23.10
   1  -6   0  545.27   22.78
  -1   6   0  520.80   22.62
  -6  -1   0  543.91   22.67
   0  -6   0  249.25   10.51
   6   0   0  251.05   10.61
   0   6   0  219.35   10.32
  -1  -6   0  540.05   23.55
   1   6   0  556.30   23.45
   2   6   0  295.61   13.24
   6  -2   0  303.72   12.85
  -2  -6   0  308.20   13.36
   3   6   0   64.49    3.44
   6  -3   0   63.20    2.90
   4   6   0   33.41    2.39
   6  -4   0   36.45    1.72
   6  -5   0  120.39    5.23
   5   6   0  119.63    5.99
   6  -6   0  103.92    4.46
  -6   6   0  103.61    4.48
   6   6   0   94.30    5.23
  -6   7   0  108.37    4.70
   7   6   0  104.49    5.61
   7   5   0    0.91    1.03
  -5   7   0    0.21    0.37
  -4   7   0   96.92    4.25
   4  -7   0   94.30    4.17
   7   4   0  102.49    5.18
   3  -7   0   80.85    3.63
   7   3   0   83.10    4.43
  -7  -3   0   80.29    4.08
   7   2   0  568.92   24.21
   2  -7   0  555.01   23.64
  -2   7   0  551.23   23.40
  -7  -2   0  550.51   23.74
  -1   7   0  132.00    5.92
   7   1   0  143.44    6.52
   1  -7   0  139.91    6.15
  -7  -1   0  131.11    5.92
   0  -7   0    0.63    0.78
   7   0   0    0.72    0.86
   0   7   0    0.13    0.54
   1   7   0  128.53    5.87
   2   7   0  556.35   23.72
   7  -2   0  546.73   23.20
   7  -3   0   81.05    3.77
   7  -3   0   82.26    3.70
   3   7   0   82.26    4.19
   7  -4   0   98.42    4.21
   4   7   0   89.61    4.80
   7  -4   0   93.83    4.59
   5   7   0    0.09    1.11
   7  -5   0    0.29    0.39
   7  -6   0  115.23    4.94
   6   7   0  108.45    5.76
   7   7   0    9.90    1.68
  -7   7   0    6.28    0.66
   7  -7   0    7.24    0.69
   8   7   0   17.94    2.22
  -7   8   0   16.18    1.06
  -6   8   0   72.02    3.24
   8   6   0   71.31    4.18
   5  -8   0  197.48    8.59
  -5   8   0  204.97    8.69
  -8  -5   0  206.86    9.46
   8   5   0  201.89    9.64
  -8  -4   0   92.41    4.82
   4  -8   0   96.63    4.24
   8   4   0  101.83    5.23
  -4   8   0   95.46    4.24
   8   3   0   55.69    3.40
   3  -8   0   54.33    2.61
  -8  -3   0   52.04    2.93
   8   2   0   15.56    1.87
  -2   8   0   13.91    0.78
   2  -8   0   14.48    1.21
  -8  -2   0   14.65    1.24
  -8  -1   0  144.58    6.27
   8   1   0  136.15    6.90
  -1   8   0  145.90    6.34
   1  -8   0  151.11    6.62
   0   8   0   38.08    2.03
   8   0   0   37.41    2.46
   1   8   0  140.81    6.56
   8  -1   0  148.25    6.72
   2   8   0   17.00    1.50
   3   8   0   55.19    3.06
   8  -3   0   49.07    2.36
   4   8   0   88.69    4.73
   8  -4   0   91.59    4.33
   8  -4   0   94.95    4.14
   5   8   0  199.58    9.51
   8  -5   0  202.07    8.81
   8  -5   0  211.19    9.28
   8  -6   0   76.22    3.42
   6   8   0   79.61    4.32
   8  -6   0   71.47    4.11
   8  -7   0   16.86    1.06
   8  -7   0   17.62    2.06
   7   8   0   17.44    2.13
   8   8   0    2.65    1.39
   8  -8   0    2.34    0.49
   8  -8   0    1.44    1.32
   9   8   0    7.35    1.69
   8  -9   0    7.96    1.81
  -9  -8   0    6.12    1.60
  -8   9   0    7.61    0.72
  -7   9   0   32.70    1.65
  -9  -7   0   28.13    2.70
   9   7   0   34.99    2.78
  -6   9   0   49.43    2.27
  -9  -6   0   46.71    3.17
   9   6   0   49.20    3.42
   6  -9   0   47.20    2.13
  -5   9   0  113.51    4.94
  -9  -5   0  110.78    5.62
   5  -9   0  111.43    4.91
   9   5   0  114.60    5.99
  -9  -4   0    4.31    1.07
  -4   9   0    3.44    0.54
   9   4   0    3.13    1.42
   4  -9   0    4.36    0.64
   3  -9   0   12.32    1.09
  -9  -3   0   11.22    1.22
   9   3   0   10.39    1.78
  -2   9   0   93.25    4.11
  -9  -2   0   95.56    4.34
   9   2   0   95.33    5.04
   9   1   0    1.72    1.09
  -9  -1   0    1.34    0.38
  -1   9   0    0.29    0.50
   9   0   0    0.23    1.04
   0   9   0   -1.05    0.57
   1   9   0    1.07    0.82
   9  -1   0    2.56    1.00
   9  -2   0   93.97    4.56
   2   9   0   92.54    4.57
   3   9   0   11.29    1.46
   9  -3   0   10.46    0.62
   9  -4   0    4.25    0.66
   4   9   0    3.49    1.26
   9  -5   0  106.68    5.04
   5   9   0  107.90    5.49
   9  -6   0   50.38    2.92
   6   9   0   48.01    3.19
   9  -7   0   31.92    2.43
   7   9   0   29.57    2.52
   9  -7   0   31.12    1.73
   8   9   0    8.17    1.74
   9  -8   0    7.76    1.55
   9  -8   0    8.14    0.75
   9   9   0   20.31    2.34
   9  -9   0   24.52    1.31
  -9  -9   0   18.01    2.37
   9  -9   0   22.40    2.38
  10   9   0   -1.20    1.32
 -10  -9   0   -0.57    1.16
   9 -10   0   -2.32    1.19
 -10  -8   0   61.78    3.98
  10   8   0   65.25    4.08
   8 -10   0   57.41    4.08
  -8  10   0   64.35    2.92
  10   7   0   67.26    4.08
 -10  -7   0   63.76    3.83
  -7  10   0   60.66    2.84
   7 -10   0   59.89    2.70
 -10  -6   0   32.53    2.57
   6 -10   0   33.87    1.75
  10   6   0   39.02    3.01
  -6  10   0   39.00    1.80
  10   5   0    9.08    1.83
 -10  -5   0   12.42    1.51
  -5  10   0    9.23    0.82
   5 -10   0    9.89    0.88
   4 -10   0    9.49    0.97
 -10  -4   0   10.62    1.27
  10   4   0   10.23    1.81
  -4  10   0    9.53    0.84
 -10  -3   0   27.25    1.74
  10   3   0   28.76    2.48
  10   2   0   35.18    2.80
  -2  10   0   34.81    1.66
 -10  -2   0   35.08    1.86
  10   1   0   -0.63    1.13
 -10  -1   0   -0.07    0.31
  -1  10   0   -0.65    0.46
  10   0   0    0.59    0.96
   0  10   0    1.05    0.66
  10  -1   0   -0.23    0.94
   1  10   0   -0.70    0.72
   2  10   0   33.43    2.25
  10  -2   0   36.79    2.29
   3  10   0   21.93    1.82
   4  10   0   10.31    1.51
  10  -4   0    9.14    0.71
   5  10   0   10.18    1.65
  10  -5   0    8.69    0.97
  10  -6   0   37.40    2.29
   6  10   0   39.02    2.78
  10  -7   0   60.63    3.38
   7  10   0   58.37    3.71
  10  -8   0   63.73    3.73
   8  10   0   65.96    3.99
  -8 -10   0   62.89    4.25
  10  -9   0   -2.16    1.09
   9  10   0   -1.79    1.23
  -9 -10   0    0.06    1.28
 -10 -10   0    3.10    1.50
  10  10   0    3.78    1.54
  10 -10   0    2.38    1.36
  11  10   0    9.77    1.95
 -11 -10   0    7.84    1.68
  10 -11   0    9.36    1.89
   9 -11   0    9.18    2.03
 -11  -9   0    8.68    1.65
  11   9   0    8.29    1.94
  -9  11   0    8.00    0.78
  11   8   0   15.88    2.30
   8 -11   0   16.11    2.45
  -8  11   0   14.85    1.04
   8 -11   0   14.57    0.81
 -11  -8   0   15.10    2.03
   7 -11   0   17.93    1.11
  11   7   0   23.16    2.63
 -11  -7   0   20.83    2.15
  -7  11   0   19.56    1.16
 -11  -6   0   96.28    4.97
  -6  11   0   98.22    4.30
  11   6   0   95.54    5.46
   6 -11   0   95.15    4.35
  11   5   0   -1.62    1.28
 -11  -5   0   -0.23    0.89
  -5  11   0   -0.17    0.46
  -4  11   0   16.98    1.13
 -11  -4   0   16.84    1.50
  11   4   0   20.80    2.27
  11   3   0   23.61    2.57
 -11  -3   0   26.71    1.67
  11   2   0    2.29    1.36
 -11  -2   0    1.78    0.52
  -2  11   0    1.61    0.40
  11   1   0    5.88    1.52
  -1  11   0    3.33    0.62
  11   0   0   -1.22    1.02
   0  11   0    0.30    0.63
   1  11   0    3.23    0.87
  11  -1   0    3.38    1.18
   2  11   0    1.51    0.93
  11  -2   0    1.81    0.98
   3  11   0   21.15    1.95
  11  -3   0   24.50    1.84
  11  -4   0   19.45    0.92
   4  11   0   15.54    1.76
   5  11   0   -0.83    1.05
  11  -5   0   -0.01    0.43
  11  -6   0   90.35    4.37
   6  11   0   97.50    5.12
  11  -7   0   17.86    1.59
   7  11   0   20.38    2.16
  -8 -11   0   15.61    2.33
  11  -8   0   13.71    1.59
   8  11   0   12.57    1.99
   9  11   0    8.55    1.77
  11  -9   0    8.62    1.41
  -9 -11   0    7.06    1.86
  11 -10   0    8.20    1.55
 -10 -11   0    9.42    1.89
  10  11   0    9.63    1.87
  11 -11   0   30.23    2.61
  11  11   0   30.25    2.81
 -11 -11   0   30.84    2.77
 -12 -11   0   11.39    1.88
  12  11   0   13.37    2.09
  11 -12   0   10.98    1.92
  10 -12   0    4.62    1.67
 -12 -10   0    3.43    1.35
  12  10   0    6.14    1.78
  -9  12   0    6.39    0.69
  12   9   0    7.63    1.88
 -12  -9   0    6.68    1.60
   9 -12   0    7.11    0.83
   9 -12   0    2.46    1.72
 -12  -8   0   14.38    1.89
  -8  12   0   18.39    1.12
  12   8   0   16.73    2.34
   8 -12   0   18.94    1.09
   8 -12   0   16.48    2.42
   7 -12   0   76.86    5.23
  12   7   0   88.95    5.12
 -12  -7   0   83.70    4.55
  -7  12   0   87.37    3.83
 -12  -6   0   19.41    1.93
  12   6   0   18.70    2.52
  -6  12   0   19.76    1.20
  -5  12   0   13.57    1.02
  12   5   0   16.49    2.28
 -12  -5   0   13.42    1.52
  -4  12   0    2.68    0.59
  12   4   0    1.72    1.54
 -12  -4   0    4.02    0.90
  12   3   0   13.87    2.05
 -12  -3   0   11.49    1.08
  12   2   0   35.02    2.90
  -2  12   0   33.25    1.66
 -12  -2   0   35.34    1.71
  12   1   0    0.19    1.11
  -1  12   0    0.83    0.54
   0  12   0   15.51    1.29
  12   0   0   18.86    2.05
   1  12   0   -0.27    0.73
  12  -1   0    1.39    1.13
  12  -2   0   39.15    2.59
   2  12   0   35.06    2.32
   3  12   0   13.37    1.61
  12  -3   0   12.20    1.55
   4  12   0    2.41    1.14
  12  -4   0    3.35    1.00
  12  -5   0   14.26    0.86
  12  -5   0   16.38    1.44
   5  12   0   10.38    1.66
  12  -6   0   19.67    1.29
   6  12   0   19.42    2.23
   7  12   0   79.07    4.54
  -7 -12   0   75.05    5.05
  12  -7   0   81.70    3.88
  12  -8   0   17.88    1.63
   8  12   0   17.43    2.26
  -8 -12   0   18.89    2.57
   9  12   0    6.17    1.69
  12  -9   0    4.25    1.13
  -9 -12   0    6.36    1.83
  10  12   0    6.52    1.69
  12 -10   0    3.80    1.23
 -10 -12   0    3.63    1.73
  12 -11   0    8.88    1.58
  11  12   0   14.25    2.13
 -11 -12   0   10.29    1.99
 -12 -12   0    8.41    1.71
  12 -12   0    3.57    1.41
  12  12   0    6.00    1.75
  12 -13   0    8.76    1.68
  13  12   0   11.95    2.09
 -13 -12   0    7.07    1.59
 -13 -11   0    0.83    1.16
  11 -13   0    0.01    1.35
  13  11   0    1.31    1.58
  13  10   0   25.51    2.67
  10 -13   0   21.01    2.45
 -13 -10   0   24.49    2.43
  -9  13   0    8.66    0.83
 -13  -9   0    8.41    1.51
   9 -13   0    7.57    1.87
  13   9   0    7.22    1.87
  13   8   0    7.33    1.95
 -13  -8   0    9.30    1.53
  -8  13   0    9.27    0.82
   8 -13   0    4.00    2.04
 -13  -7   0    9.49    1.43
   7 -13   0    7.66    2.11
  -7  13   0    9.44    0.84
  13   7   0   10.66    2.05
  -6  13   0   24.42    1.36
  13   6   0   25.20    2.64
   6 -13   0   13.85    2.64
 -13  -6   0   25.78    1.91
  -5  13   0    6.60    0.73
  13   5   0    9.08    1.90
 -13  -5   0    8.47    1.13
  -4  13   0    2.29    0.56
 -13  -4   0    2.02    0.78
  13   4   0    3.59    1.54
 -13  -3   0   48.51    2.44
  13   3   0   50.06    3.51
  13   2   0    1.75    1.35
 -13  -2   0    2.03    0.40
  -2  13   0    1.99    0.45
  -1  13   0   37.50    1.99
  13   1   0   40.26    3.06
   0  13   0   -0.81    0.66
  13   0   0   -0.69    1.17
  13  -1   0   42.73    2.93
   1  13   0   37.04    2.28
   2  13   0    2.54    0.98
  13  -2   0    0.61    1.13
  13  -3   0   51.82    3.05
   3  13   0   45.85    2.83
  13  -4   0    2.98    1.06
   4  13   0    1.90    1.19
  13  -5   0    7.99    1.24
   5  13   0    7.84    1.48
  13  -6   0   24.25    1.32
  13  -6   0   26.48    1.81
   6  13   0   20.97    2.15
   7  13   0    9.24    1.78
  -7 -13   0    9.35    2.15
  13  -7   0   10.10    0.99
  13  -7   0   10.57    1.17
   8  13   0    8.74    1.86
  13  -8   0    8.15    1.03
  -8 -13   0    5.96    1.88
   9  13   0    6.42    1.67
  -9 -13   0    6.04    1.88
  13  -9   0    7.12    1.09
  10  13   0   21.26    2.40
  13 -10   0   22.94    1.92
 -10 -13   0   26.67    2.78
  11  13   0    0.17    1.33
  13 -11   0   -0.32    1.00
 -11 -13   0    1.60    1.67
  13 -12   0    8.24    1.51
 -12 -13   0    6.62    1.72
  12  13   0    8.30    1.86
  13  13   0   28.31    2.69
 -13 -13   0   27.33    2.58
  13 -13   0   23.37    2.28
 -14 -13   0    5.53    1.49
  14  13   0    7.83    1.85
  13 -14   0    4.51    1.44
  14  12   0   29.75    2.80
 -14 -12   0   24.68    2.37
  12 -14   0   23.06    2.49
 -14 -11   0   28.03    2.55
  14  11   0   29.48    2.83
  11 -14   0   22.79    2.69
  14  10   0   11.22    2.15
 -14 -10   0    9.98    1.70
  10 -14   0   10.42    2.11
 -14  -9   0    0.63    1.14
  -9  14   0   -0.03    0.47
  14   9   0   -0.89    1.37
   9 -14   0   -0.56    1.34
   8 -14   0   -0.15    1.47
  14   8   0   -0.73    1.43
  -8  14   0    0.69    0.47
 -14  -8   0    0.66    1.00
  14   7   0   -0.62    1.40
 -14  -7   0    0.18    0.88
  -7  14   0    0.05    0.47
   7 -14   0   -0.45    1.53
 -14  -6   0   17.36    1.59
   6 -14   0   12.17    2.48
  14   6   0   18.52    2.54
  -6  14   0   14.22    1.09
  -5  14   0    3.97    0.63
  14   5   0    9.61    1.93
 -14  -5   0    4.92    0.93
   5 -14   0    1.76    1.80
  14   4   0   34.15    2.82
 -14  -4   0   26.74    1.72
 -14  -3   0    4.00    0.62
  14   3   0    5.77    1.69
  -2  14   0    4.06    0.51
  14   2   0    4.89    1.59
  -1  14   0   -1.02    0.55
  14   1   0    1.06    1.46
  14   0   0  128.68    6.50
   0  14   0  119.37    5.60
   1  14   0   -1.14    0.78
  14  -1   0   -0.05    1.22
  14  -2   0    4.32    1.36
   2  14   0    3.62    1.07
   3  14   0    3.88    1.11
  14  -3   0    9.33    1.53
   4  14   0   23.85    2.17
  14  -4   0   30.60    2.26
   5  14   0    4.28    1.41
  14  -5   0    5.02    1.19
  14  -6   0   13.35    0.70
  14  -6   0   16.33    1.59
   6  14   0   14.41    1.84
  -6 -14   0   12.42    2.43
   7  14   0    1.00    1.38
  14  -7   0    0.29    0.75
  14  -7   0    0.84    0.47
  -7 -14   0   -1.19    1.57
  14  -8   0    0.66    0.59
  -8 -14   0    1.57    1.62
   8  14   0   -1.56    1.08
  14  -9   0    1.05    0.71
  -9 -14   0    0.63    1.58
   9  14   0   -0.30    1.24
 -10 -14   0   11.30    2.28
  10  14   0    9.65    1.88
  14 -10   0   10.55    1.29
 -11 -14   0   26.08    2.77
  14 -11   0   23.95    1.98
  11  14   0   26.57    2.57
  12  14   0   28.07    2.66
  14 -12   0   22.33    2.08
 -12 -14   0   32.06    3.02
  13  14   0    5.75    1.69
 -13 -14   0    6.18    1.61
  14 -13   0    2.69    1.34
  14  14   0   30.64    2.88
 -14 -14   0   31.59    2.74
  15  14   0    0.87    1.59
 -15 -14   0    1.77    1.26
 -15 -13   0   11.58    1.75
  13 -15   0   13.79    1.95
  15  13   0   16.07    2.34
  15  12   0   16.52    2.45
 -15 -12   0   19.51    2.19
  12 -15   0   13.07    2.01
 -15 -11   0   24.93    2.31
  15  11   0   24.77    2.70
  11 -15   0   20.13    2.40
  15  10   0    3.48    1.64
  10 -15   0    1.69    1.43
 -15 -10   0    3.89    1.27
  15   9   0    3.19    1.68
  -9  15   0    3.96    0.58
   9 -15   0    2.04    1.77
 -15  -9   0    3.91    1.23
   8 -15   0    1.17    1.62
 -15  -8   0    1.16    1.03
  15   8   0    2.54    1.62
  -8  15   0   -0.14    0.47
  -7  15   0    1.24    0.53
 -15  -7   0    2.85    0.99
   7 -15   0   -1.21    1.50
  15   7   0    1.29    1.59
 -15  -6   0   23.58    1.79
  -6  15   0   23.05    1.40
  15   6   0   24.70    2.64
   6 -15   0   19.24    2.88
 -15  -5   0    7.37    0.97
  -5  15   0    4.77    0.66
  15   5   0    9.36    1.96
   5 -15   0    3.73    1.93
   4 -15   0   19.80    3.00
 -15  -4   0   21.89    1.41
  15   4   0   23.96    2.51
   3 -15   0   38.88    3.45
  15   3   0   46.37    3.41
 -15  -3   0   37.83    1.89
  15   2   0    2.25    1.46
  -2  15   0    0.47    0.36
  -1  15   0    8.01    0.89
  15   1   0   11.87    1.96
   0  15   0   -0.53    0.67
  15   0   0    0.56    1.25
  15  -1   0    6.85    1.64
   1  15   0    9.33    1.16
   2  15   0    1.36    0.94
  15  -2   0    1.95    1.31
  15  -3   0   42.70    2.94
   3  15   0   38.11    2.55
  -4 -15   0   19.36    2.91
   4  15   0   22.65    2.05
  15  -4   0   25.11    2.17
  -5 -15   0    4.29    1.97
   5  15   0    5.59    1.45
  15  -5   0    4.60    1.25
   6  15   0   23.42    2.14
  -6 -15   0   20.49    2.91
  15  -6   0   23.63    1.97
  -7 -15   0    0.53    1.64
   7  15   0   -0.08    1.29
  -8 -15   0    1.80    1.64
   8  15   0    1.29    1.31
   9  15   0    0.73    1.50
  -9 -15   0    4.98    1.83
  10  15   0   -0.19    1.21
 -10 -15   0    1.92    1.61
  11  15   0   16.54    2.27
 -11 -15   0   25.71    2.71
  12  15   0   13.10    2.03
 -12 -15   0   14.39    2.18
  13  15   0   12.67    2.09
 -13 -15   0   15.65    2.30
 -14 -15   0    0.79    1.30
  14  15   0    0.97    1.39
  15  15   0    2.27    1.47
 -15 -15   0    2.17    1.34
  16  15   0    1.14    1.39
 -16 -15   0    1.81    1.24
 -16 -14   0    1.75    1.17
  16  14   0    0.69    1.42
  13 -16   0   -1.08    1.17
 -16 -13   0    2.73    1.30
  16  13   0    1.35    1.54
  16  12   0    4.26    1.72
 -16 -12   0    4.37    1.34
  12 -16   0    2.12    1.48
  11 -16   0    8.37    1.89
  16  11   0    5.79    1.94
 -16 -11   0    6.50    1.40
  16  10   0   10.38    2.02
  10 -16   0    5.64    1.74
 -16 -10   0    7.35    1.38
 -16  -9   0    1.00    0.94
  16   9   0    1.02    1.48
   9 -16   0    0.28    1.50
   8 -16   0    0.44    1.51
 -16  -8   0    0.94    0.88
  16   8   0    1.79    1.69
  -8  16   0    0.03    0.50
  -7  16   0    0.02    0.52
 -16  -7   0    0.68    0.84
  16   7   0    0.03    1.38
   7 -16   0   -1.36    1.49
  -6  16   0   15.18    1.13
 -16  -6   0   18.82    1.43
  16   6   0   14.25    2.30
   6 -16   0   12.28    2.47
 -16  -5   0   27.56    1.69
  -5  16   0   28.83    1.59
   5 -16   0   19.99    2.97
  16   5   0   30.59    2.85
  16   4   0   38.19    3.09
 -16  -4   0   34.08    1.81
  -4  16   0   32.88    1.85
   4 -16   0   36.83    3.58
  16   3   0   18.88    2.51
   3 -16   0   15.76    2.70
  -2  16   0   15.85    0.84
   2 -16   0   10.86    2.49
  16   2   0   19.74    2.52
   1 -16   0    0.64    1.76
  16   1   0    3.21    1.59
  -1  16   0    0.16    0.50
   0 -16   0    2.55    1.90
   0  16   0    2.15    0.70
  16   0   0    4.10    1.57
  16  -1   0    0.96    1.34
   1  16   0    0.09    0.77
  -1 -16   0   -2.03    1.59
  -2 -16   0   12.43    2.62
  16  -2   0   18.70    2.19
   2  16   0   18.08    1.62
  16  -3   0   17.76    2.10
   3  16   0   16.64    1.70
  -3 -16   0   17.05    2.82
  -4 -16   0   36.82    3.58
   4  16   0   34.89    2.48
  16  -4   0   36.54    2.73
  -5 -16   0   28.83    3.29
   5  16   0   29.97    2.39
  16  -5   0   29.79    2.40
  -6 -16   0   13.81    2.56
   6  16   0   14.89    1.83
   7  16   0    1.46    1.37
  -7 -16   0    0.47    1.60
  -8 -16   0    0.98    1.59
   8  16   0    0.17    1.20
   9  16   0   -0.95    1.33
  -9 -16   0    1.97    1.65
  10  16   0    7.02    1.68
 -10 -16   0    6.61    1.91
 -11 -16   0    5.77    1.84
  11  16   0    5.82    1.67
 -12 -16   0    4.18    1.59
  12  16   0    6.68    1.74
 -13 -16   0    0.08    1.28
  13  16   0    2.83    1.48
 -14 -16   0    2.66    1.55
  14  16   0    5.06    1.72
 -15 -16   0    1.82    1.33
  15  16   0    2.37    1.46
 -16 -16   0    1.80    1.24
  16  16   0    2.96    1.49
 -17 -16   0    3.27    1.18
  17  16   0    3.31    1.54
  17  15   0    5.27    1.77
 -17 -15   0    2.93    1.26
  17  14   0    5.19    1.74
 -17 -14   0    6.24    1.45
  13 -17   0    1.44    1.30
 -17 -13   0    3.91    1.24
  17  13   0    0.69    1.41
  17  12   0    2.05    1.53
 -17 -12   0    2.30    1.11
  12 -17   0    2.68    1.38
  17  11   0    6.33    1.82
  11 -17   0    2.40    1.43
 -17 -11   0    4.79    1.23
 -17 -10   0    5.31    1.23
  17  10   0    5.51    1.72
  10 -17   0    6.65    1.92
 -17  -9   0    1.97    1.02
  17   9   0    3.31    1.71
   9 -17   0   -0.71    1.34
   8 -17   0    3.90    1.75
 -17  -8   0    7.18    1.16
  17   8   0    5.33    1.80
 -17  -7   0    2.96    0.87
  17   7   0    3.07    1.66
   7 -17   0   -0.70    1.48
  -7  17   0    0.68    0.68
  17   6   0    1.16    1.49
  -6  17   0    0.91    0.59
 -17  -6   0    1.84    0.84
   6 -17   0    1.65    1.71
  -5  17   0   60.00    2.94
  17   5   0   68.20    4.28
   5 -17   0   61.73    4.63
  17   4   0   15.32    2.30
  -4  17   0   17.89    1.30
   4 -17   0   18.74    2.80
   3 -17   0   27.80    3.30
  17   3   0   32.44    2.87
  17   2   0    8.65    1.83
   2 -17   0    4.97    2.08
   1 -17   0   12.22    2.51
  -1  17   0   14.97    1.05
  17   1   0   17.21    2.29
   0 -17   0    0.40    1.78
   0  17   0    0.03    0.64
  17   0   0    0.81    1.36
  -1 -17   0   12.73    2.60
   1  17   0   16.93    1.41
  17  -1   0   15.32    2.19
  -2 -17   0    6.21    2.12
   2  17   0    8.95    1.19
  17  -2   0    7.97    1.66
   3  17   0   29.38    2.11
  -3 -17   0   28.73    3.32
  17  -3   0   29.34    2.56
  17  -4   0   19.18    2.12
   4  17   0   15.79    1.75
  -4 -17   0   15.56    2.64
   5  17   0   62.92    3.68
  -5 -17   0   67.04    4.77
  -6 -17   0    2.28    1.69
   6  17   0    1.58    1.18
  -7 -17   0    2.29    1.71
   7  17   0    2.35    1.38
   8  17   0    4.86    1.43
  -8 -17   0    3.95    1.84
   9  17   0    1.88    1.33
  -9 -17   0    1.14    1.57
 -10 -17   0    7.03    1.88
  10  17   0    6.30    1.71
 -11 -17   0    4.68    1.70
  11  17   0    3.07    1.51
 -12 -17   0    3.38    1.58
  12  17   0    1.53    1.51
  13  17   0    1.24    1.35
 -13 -17   0    2.26    1.40
 -14 -17   0    4.55    1.49
  14  17   0    3.44    1.57
 -15 -17   0    4.29    1.57
  15  17   0    3.11    1.52
  16  17   0    2.76    1.49
 -16 -17   0    5.59    1.58
  18  15   0    6.45    1.72
  18  14   0    4.42    1.68
  13 -18   0    8.95    1.75
  18  13   0   12.25    2.13
  18  12   0    5.45    1.77
  12 -18   0    6.64    1.68
  18  11   0    7.19    1.83
  11 -18   0    1.70    1.37
  10 -18   0    0.74    1.38
  18  10   0    2.41    1.52
   9 -18   0    0.92    1.50
  18   9   0    3.58    1.61
  18   8   0    6.41    1.80
   8 -18   0    4.11    1.73
  18   7   0   37.00    3.23
   7 -18   0   37.69    3.67
   6 -18   0   26.28    3.06
  18   6   0   28.59    2.83
  -5  18   0    1.00    0.61
  18   5   0    3.49    1.59
   5 -18   0    5.10    1.92
   4 -18   0   42.60    3.90
  -4  18   0   47.13    2.41
  18   4   0   50.16    3.60
   3 -18   0    2.41    1.77
  18   3   0    3.06    1.55
  18   2   0    4.92    1.72
   2 -18   0    2.78    1.87
   1 -18   0    0.41    1.72
  -1  18   0    0.38    0.48
  18   1   0    2.61    1.55
  18   0   0    4.77    1.60
   0  18   0    3.77    0.74
   0 -18   0    3.46    1.96
  18  -1   0    0.28    1.27
   1  18   0    0.45    0.73
  -1 -18   0    1.89    1.77
   2  18   0    4.02    1.00
  18  -2   0   10.48    1.80
  -2 -18   0    6.88    2.09
  18  -3   0    0.81    1.26
  -3 -18   0    2.88    1.83
   3  18   0    1.70    0.96
   4  18   0   44.91    2.83
  -4 -18   0   47.56    3.99
   5  18   0    0.67    1.01
  -5 -18   0    5.88    1.94
   6  18   0   24.53    2.14
  -6 -18   0   27.82    3.12
  -7 -18   0   31.30    2.99
   7  18   0   32.41    2.60
  -8 -18   0    6.12    1.96
   8  18   0    4.77    1.52
   9  18   0    1.12    1.23
  -9 -18   0    0.33    1.54
 -10 -18   0    2.49    1.61
  10  18   0    1.96    1.43
 -11 -18   0    3.19    1.61
  11  18   0    3.83    1.48
 -12 -18   0    8.18    1.97
  12  18   0    5.86    1.65
  13  18   0    6.78    1.71
 -13 -18   0    9.38    1.85
  14  18   0    3.67    1.45
 -14 -18   0    2.67    1.54
 -15 -18   0    5.04    1.48
  15  18   0    4.29    1.53
  19  14   0    9.07    1.87
  19  13   0   16.46    2.33
  12 -19   0    7.34    1.72
  19  12   0   11.39    2.10
  11 -19   0    6.88    1.85
  19  11   0    7.03    1.87
  10 -19   0    1.95    1.53
  19  10   0    3.60    1.67
   9 -19   0    7.22    1.88
  19   9   0   10.09    2.03
   8 -19   0    6.78    2.09
  19   8   0   10.95    2.07
  19   7   0    2.30    1.56
   7 -19   0    0.88    1.74
  19   6   0   21.10    2.62
   6 -19   0   12.87    2.40
   5 -19   0   32.77    3.40
  19   5   0   37.23    3.14
  19   4   0    0.48    1.44
   4 -19   0    3.49    1.76
  -4  19   0    0.27    0.58
  19   3   0    6.21    1.70
   3 -19   0    4.40    1.92
   2 -19   0    9.51    2.27
  19   2   0   12.30    2.19
  19   1   0    3.06    1.51
   1 -19   0    1.75    1.76
   0  19   0    1.28    0.60
   0 -19   0    2.55    1.79
  19   0   0    0.47    1.40
  -1 -19   0    3.21    1.77
  19  -1   0    3.33    1.47
   1  19   0    1.16    0.74
  -2 -19   0    9.57    2.26
  19  -2   0   12.59    1.94
   2  19   0    7.89    1.14
  -3 -19   0    2.23    1.42
   3  19   0    3.04    1.01
   4  19   0    1.35    0.99
  -4 -19   0    2.99    1.78
  -5 -19   0   28.27    3.22
   5  19   0   30.24    2.30
   6  19   0   20.30    2.04
  -6 -19   0   15.85    2.58
   7  19   0    1.28    1.26
  -7 -19   0    1.11    1.56
  -8 -19   0    9.58    2.08
   8  19   0    3.93    1.45
  -9 -19   0    9.38    2.03
   9  19   0    8.69    1.62
 -10 -19   0    2.68    1.56
  10  19   0    1.02    1.37
  11  19   0    3.80    1.45
 -11 -19   0    6.07    1.78
 -12 -19   0    7.07    1.74
  12  19   0    8.85    1.73
 -13 -19   0   10.54    2.03
  13  19   0   12.25    1.93
  14  19   0    8.83    1.83
  12 -20   0   21.72    2.42
  20  12   0   30.02    2.84
  11 -20   0    6.08    1.74
  20  11   0    5.34    1.73
  20  10   0    1.63    1.52
  10 -20   0    0.90    1.38
  20   9   0    3.72    1.62
   9 -20   0    0.59    1.46
   8 -20   0    3.35    1.80
  20   8   0    2.99    1.59
  20   7   0    4.99    1.64
   7 -20   0    3.44    1.82
   6 -20   0    4.37    1.73
  20   6   0    3.71    1.66
   5 -20   0    4.45    1.79
  20   5   0    4.14    1.65
  20   4   0    3.27    1.60
   4 -20   0    3.04    1.76
   3 -20   0    5.41    1.98
  20   3   0   10.58    2.10
   2 -20   0    1.83    1.38
  20   2   0    3.38    1.56
   1 -20   0    6.98    2.00
  20   1   0   10.20    1.98
   0 -20   0    5.82    1.93
  20   0   0    3.03    1.45
   1  20   0    6.52    0.92
  -1 -20   0    8.07    2.08
  20  -1   0    9.71    1.96
  -2 -20   0    3.60    1.71
   2  20   0    2.71    0.87
   3  20   0    4.93    1.08
  -3 -20   0    7.40    1.86
  -4 -20   0    4.25    1.79
   4  20   0    1.65    1.04
  -5 -20   0    3.43    1.74
   5  20   0    1.61    1.12
  -6 -20   0    6.52    1.94
   6  20   0    3.44    1.31
  -7 -20   0    6.02    1.93
   7  20   0    4.04    1.33
  -8 -20   0    3.46    1.75
   8  20   0    2.23    1.34
   9  20   0    1.43    1.29
  -9 -20   0    1.15    1.50
 -10 -20   0    2.11    1.53
  10  20   0    0.03    1.30
  11  20   0    5.65    1.59
 -11 -20   0    7.82    1.86
  12  20   0   23.04    2.34
 -12 -20   0   24.81    2.75
  21  11   0    6.68    1.76
  11 -21   0    7.41    1.69
  21  10   0    3.69    1.66
  10 -21   0    3.66    1.54
   9 -21   0    3.46    1.69
  21   9   0    1.90    1.54
   8 -21   0    4.40    1.77
  21   8   0    1.69    1.49
   7 -21   0    1.82    1.63
  21   7   0    4.06    1.59
   6 -21   0    2.62    1.55
  21   6   0    3.46    1.58
   5 -21   0    2.75    1.62
  21   5   0    2.67    1.48
   4 -21   0    3.39    1.67
  21   4   0    1.14    1.53
  21   3   0    4.00    1.60
   3 -21   0    4.99    1.91
   2 -21   0    6.18    1.94
  21   2   0    4.32    1.74
   1 -21   0    2.60    1.62
  21   1   0    0.67    1.49
  21   0   0   -1.33    1.76
   0 -21   0    3.01    1.71
  -1 -21   0    4.91    1.79
   2  21   0    2.42    0.84
  -2 -21   0    6.51    1.88
  -3 -21   0    2.61    1.36
   3  21   0    2.86    0.93
  -4 -21   0    1.67    1.55
   4  21   0    0.72    0.90
  -5 -21   0    2.73    1.62
   5  21   0   -0.13    0.98
  -6 -21   0    5.05    1.81
   6  21   0    0.86    1.05
   7  21   0    1.35    1.07
  -7 -21   0    2.82    1.63
   8  21   0    0.79    1.22
  -8 -21   0    5.12    1.75
  -9 -21   0    5.20    1.74
   9  21   0   -1.42    1.14
  10  21   0    2.19    1.37
 -10 -21   0    3.32    1.55
 -11 -21   0    5.98    1.71
  11  21   0    5.95    1.58
  22   9   0    0.87    1.44
   9 -22   0    1.71    1.59
  22   8   0    2.37    1.50
   8 -22   0    4.02    1.76
   7 -22   0    6.23    1.71
  22   7   0    6.77    1.77
   6 -22   0    3.53    1.54
  22   6   0    3.00    1.54
   5 -22   0    4.18    1.72
  22   5   0    7.19    1.88
   4 -22   0    6.60    1.85
  22   4   0    1.86    1.42
   3 -22   0    3.02    1.71
  22   3   0    3.48    1.52
   2 -22   0    3.22    1.71
  22   2   0    1.35    1.47
   1 -22   0    2.20    1.30
   0 -22   0    2.81    1.59
  -1 -22   0    2.69    1.54
  -2 -22   0    2.55    1.33
   3  22   0    0.43    0.80
  -3 -22   0    4.29    1.74
  -4 -22   0    4.71    1.74
   4  22   0    2.98    1.01
  -5 -22   0    5.11    1.77
   5  22   0    2.70    1.07
   6  22   0    1.28    1.06
  -6 -22   0    2.16    1.56
  -7 -22   0    7.06    1.86
   7  22   0    4.36    1.29
  -8 -22   0    4.21    1.65
   8  22   0    0.74    1.20
   9  22   0    0.17    1.25
  -9 -22   0    2.28    1.47
  23   6   0    9.27    1.96
   6 -23   0    7.76    1.88
   5 -23   0    4.59    1.68
  23   5   0    5.45    1.72
  23   4   0    3.49    1.57
   4 -23   0    3.18    1.61
   3 -23   0    3.47    1.68
  23   3   0    3.23    1.58
   2 -23   0    5.01    1.73
   1 -23   0    6.23    1.79
   0 -23   0    1.33    1.15
  -1 -23   0    2.71    1.27
  -2 -23   0    7.19    1.82
  -3 -23   0    4.01    1.68
   4  23   0    0.09    0.86
  -4 -23   0    3.27    1.61
  -5 -23   0    4.03    1.67
   5  23   0    3.51    1.06
   6  23   0    4.01    1.14
  -6 -23   0    7.79    1.91
  -1   0  -1    0.12    0.08
  -1  -1  -1    0.08    0.11
  -1   1  -1    0.01    0.07
   1  -1   1    0.01    0.07
  -1  -1   1    0.15    0.13
   2   1  -1    0.15    0.14
  -1   2  -1   -0.02    0.03
  -1   2  -1    0.44    0.23
  -2  -1  -1    0.20    0.22
  -1   2  -1   -0.13    0.09
  -1   2  -1    0.16    0.10
   1  -2  -1    0.06    0.05
   1  -2   1   -0.02    0.13
  -2  -1   1    0.09    0.18
   1  -2   1   -0.04    0.06
   2   1   1    0.33    0.18
   1  -2   1   -0.11    0.26
  -2   0  -1    0.12    0.14
   0  -2  -1    0.04    0.11
   0   2  -1   -0.02    0.13
  -2   0  -1   -0.02    0.07
   0   2  -1    0.24    0.21
  -2   0   1    0.10    0.09
   2   0   1    0.10    0.13
   0  -2   1   -0.68    0.26
   0   2   1   -0.06    0.08
  -2   1  -1    0.19    0.12
  -2   1  -1    0.07    0.11
   1   2  -1    0.29    0.19
   1   2  -1    0.07    0.18
  -1  -2  -1   -0.06    0.19
   2  -1   1    0.03    0.09
  -1  -2   1   -0.10    0.24
   2  -1   1   -0.01    0.07
   1   2   1    0.07    0.12
   2  -1   1    0.09    0.08
  -2   2  -1    0.00    0.23
  -2  -2  -1   -0.20    0.27
  -2   2  -1   -0.19    0.12
   2   2  -1    0.36    0.30
   2   2  -1   -0.04    0.25
  -2  -2   1    0.42    0.38
   2  -2   1    0.11    0.11
   2   2   1    0.15    0.24
   2  -2   1   -0.29    0.23
  -3  -2  -1    4.42    0.77
  -2   3  -1    5.03    0.41
  -3  -2   1    3.59    0.74
   2  -3   1    5.67    1.00
  -2  -3  -1    6.46    0.79
  -3   2  -1    4.30    0.44
  -2  -3   1    5.79    1.10
   3  -2   1    5.49    0.60
  -2  -3   1    5.69    0.94
   3  -3  -1    0.26    0.17
  -3  -3  -1    1.90    0.80
  -3   3  -1    0.51    0.29
   3   3  -1    0.68    0.64
   3  -3   1    0.05    0.22
   3   3   1    1.20    0.60
   3  -3   1    0.12    0.74
  -3  -3   1   -0.41    0.91
   4   3  -1    9.08    1.28
  -3   4  -1    8.08    0.65
  -4  -3  -1   11.02    1.24
  -4  -3   1   10.46    1.34
   3  -4   1    7.35    1.35
   3  -4   1    8.63    0.63
   4   3   1    9.36    1.32
  -3   4   1    8.18    0.51
   2  -4  -1  165.33    7.02
  -2   4  -1  166.18    7.11
   4   2  -1  157.95    7.49
  -4  -2  -1  174.11    7.49
   2  -4   1  172.26    7.13
   2  -4   1  162.92    7.88
   4   2   1  149.31    7.49
   2  -4   1  163.47    7.05
  -4  -2   1  179.55    7.42
  -4  -1  -1   94.02    4.36
   4   1  -1   90.34    4.20
   1  -4  -1   93.06    4.05
  -4  -1   1   93.00    4.12
   1  -4   1   93.28    4.23
   0  -4  -1   -0.56    0.42
  -4   0  -1    0.63    0.55
   4   0  -1    0.49    0.26
   0   4  -1    0.10    0.36
   0  -4   1   -0.27    0.69
   0   4   1    0.32    0.26
   4   0   1   -0.09    0.51
  -4   0   1    0.02    0.22
  -4   1  -1   42.34    1.90
  -2  -4  -1  160.50    7.36
   4  -2   1  163.36    7.09
   4  -2   1  172.15    7.15
  -2  -4   1  162.24    7.54
   4  -3  -1    8.99    0.55
   3   4  -1   10.17    1.25
  -4   3  -1    7.09    0.71
  -3  -4  -1    8.90    1.20
   4  -3   1    8.76    0.67
   4  -3   1    9.59    1.01
  -3  -4   1    9.56    1.37
  -3  -4   1    6.59    1.53
   3   4   1   10.12    1.18
   4   4  -1   -0.65    0.67
   4  -4  -1   -0.28    0.21
  -4  -4  -1    0.48    0.84
  -4   4  -1   -0.09    0.33
   4  -4   1    0.17    0.32
   4   4   1   -0.45    0.83
   4  -4   1   -0.56    0.87
  -4  -4   1   -0.04    1.00
   5   4  -1    6.47    1.30
  -5  -4  -1    8.89    1.33
  -4   5  -1    8.92    0.68
   4  -5   1    6.58    1.42
  -4   5   1    7.54    0.55
  -5  -4   1    7.97    1.47
   5   4   1    6.66    1.36
   4  -5   1    8.73    0.65
  -3   5  -1    1.15    0.37
   5   3  -1    0.34    0.91
  -5  -3  -1    0.99    0.84
   3  -5   1    0.98    0.27
  -3   5   1    1.32    0.27
   3  -5   1    1.29    0.22
  -5  -3   1    1.74    0.91
   5   3   1    3.38    1.10
   5   2  -1   16.14    1.47
   2  -5  -1   14.50    0.80
  -5  -2  -1   13.92    1.39
  -5  -2   1   14.52    1.20
   2  -5   1   12.00    0.98
   5   2   1   14.71    1.68
   1  -5  -1   10.63    0.80
  -1   5  -1    9.10    0.76
  -5  -1  -1   10.19    1.17
  -5  -1   1   10.56    0.81
   5   1   1   12.13    1.34
   1  -5   1   10.57    1.05
  -1   5   1    9.61    0.66
   5   0  -1   14.09    0.77
  -5   0  -1   10.87    0.65
   0  -5  -1   11.69    0.95
   0   5  -1   11.67    1.03
   5   0   1   11.75    1.34
   0   5   1   14.43    0.92
   0  -5   1   14.34    1.27
  -5   0   1   13.27    0.76
  -1  -5  -1   12.59    1.15
   1   5  -1   10.04    1.15
   5  -1  -1   10.73    0.58
   1   5   1    8.66    0.99
   5  -1   1   10.01    0.53
   5  -1   1   11.07    1.15
  -1  -5   1   11.86    1.38
  -2  -5  -1   16.96    1.36
   2   5  -1   12.26    1.37
   5  -2   1   15.65    1.07
   5  -2   1   15.61    0.88
   2   5   1   11.52    1.22
   5  -2   1   14.97    0.92
  -2  -5   1   14.52    1.64
   3   5  -1    1.65    0.93
   5  -3  -1    1.64    0.32
  -3  -5  -1    0.79    0.84
   3   5   1    1.24    0.86
  -3  -5   1    1.14    1.02
   5  -3   1    0.19    0.39
   5  -3   1    1.67    0.57
  -4  -5  -1    9.07    1.45
   5  -4  -1    7.55    0.55
   4   5  -1    8.38    1.38
  -5   4  -1    8.03    0.67
   4   5   1    7.14    1.23
   5  -4   1    8.19    0.63
   5  -4   1    8.59    1.14
  -4  -5   1    9.20    1.64
  -4  -5   1    7.16    1.63
   5  -5  -1   -0.05    0.26
   5   5  -1   -1.23    0.93
  -5   5  -1   -0.04    0.37
  -5  -5   1   -2.29    1.18
   5   5   1   -1.48    0.97
   5  -5   1   -1.09    1.00
   5  -5   1    0.34    0.36
  -5   6  -1   29.15    1.48
   6   5  -1   25.41    2.27
  -6  -5   1   23.81    2.44
   5  -6   1   32.57    1.51
   5  -6   1   27.90    2.48
   6   5   1   28.95    2.34
  -5   6   1   28.67    1.40
  -4   6  -1    9.64    0.74
   6   4  -1    8.06    1.49
   6   4   1   10.27    1.64
  -4   6   1   10.40    0.62
   4  -6   1    9.62    0.49
   4  -6   1    4.37    1.69
  -6  -4   1    9.05    1.47
   4  -6   1    9.37    0.51
  -6  -3  -1    2.66    0.99
  -3   6  -1    2.93    0.46
   3  -6  -1    3.21    0.35
   6   3  -1    2.63    1.10
   3  -6   1    3.56    0.51
  -6  -3   1    2.10    0.90
   6   3   1    2.11    1.09
  -3   6   1    3.55    0.38
  -2   6  -1  129.68    5.61
   6   2  -1  127.07    6.25
  -6  -2  -1  133.13    6.18
   2  -6  -1  128.73    5.74
   6   2   1  129.71    6.37
   2  -6   1  137.42    5.93
  -6  -2   1  138.95    5.95
   1  -6  -1   87.93    3.90
  -1   6  -1   84.75    3.83
  -1   6   1   84.41    3.76
   6   1   1   86.31    4.37
   1  -6   1   83.72    4.11
  -6  -1   1   84.87    3.81
   0   6  -1   -0.56    0.53
   0  -6  -1   -0.52    0.59
  -6   0  -1    0.37    0.23
   0  -6   1   -1.14    0.81
   6   0   1    0.78    0.89
  -6   0   1    0.05    0.29
   0   6   1    0.30    0.49
   6  -1  -1   83.69    3.66
  -1  -6  -1   85.37    4.12
   1   6  -1   85.69    4.15
  -1  -6   1   88.76    4.36
   1   6   1   89.20    4.04
   6  -1   1   82.48    4.17
  -2  -6  -1  136.20    6.27
   2   6  -1  128.96    6.29
   6  -2   1  134.62    5.81
   6  -2   1  133.50    5.93
  -2  -6   1  139.10    6.50
   6  -2   1  136.47    6.10
   2   6   1  139.78    6.22
   3   6  -1    0.50    0.91
   3   6   1    1.96    0.98
   6  -3   1    2.65    0.54
   6  -3   1    2.46    0.45
   4   6  -1   10.09    1.51
   6  -4  -1   10.90    0.72
   4   6   1    8.98    1.36
   6  -4   1   10.24    1.14
   6  -4   1   12.11    0.83
  -6   5  -1   30.86    1.55
   5   6  -1   27.22    2.28
   6  -5  -1   30.73    1.43
   6  -5   1   26.25    2.07
   5   6   1   24.22    2.18
   6  -5   1   31.11    1.51
  -5  -6   1   26.07    2.82
   6  -6  -1    0.24    0.30
  -6   6  -1    1.00    0.44
   6   6  -1   -1.06    1.11
  -6  -6   1   -1.27    1.13
   6  -6   1    0.88    0.43
   6   6   1   -1.44    1.10
   6  -6   1   -1.87    1.01
   7   6  -1    2.63    1.33
  -6   7  -1    3.34    0.53
  -7  -6   1    2.47    1.26
  -6   7   1    2.90    0.45
   7   6   1    4.83    1.44
   6  -7   1    2.76    1.38
   6  -7   1    3.75    0.53
   7   5  -1   31.13    2.56
  -5   7  -1   34.89    1.69
   7   5   1   34.47    2.65
   5  -7   1   32.71    1.47
   5  -7   1   33.08    1.45
   5  -7   1   32.41    2.95
  -5   7   1   36.14    1.60
  -7  -5   1   31.00    2.54
  -4   7  -1   14.42    0.90
   7   4  -1   15.33    1.84
   4  -7  -1   12.65    0.69
   4  -7   1   13.05    0.84
  -4   7   1   12.93    0.78
   7   4   1   12.10    1.83
   4  -7   1   12.23    0.72
  -7  -4   1   11.79    1.43
   7   3  -1   65.23    3.58
   3  -7  -1   59.67    2.76
  -7  -3  -1   66.92    3.43
  -3   7  -1   54.33    2.78
  -7  -3   1   64.04    3.19
   7   3   1   59.97    3.62
   3  -7   1   62.63    2.94
   2  -7  -1   34.69    1.83
   7   2  -1   37.91    2.43
  -2   7  -1   33.64    1.64
   2  -7   1   37.21    2.10
  -2   7   1   36.04    1.58
   7   2   1   34.92    2.55
  -7  -2   1   38.88    1.98
   1  -7  -1  138.60    6.12
  -1   7  -1  139.20    6.02
   7   1  -1  138.61    6.44
   1  -7   1  141.06    6.35
  -1   7   1  133.52    5.96
  -7  -1   1  133.78    5.95
   7   1   1  135.52    6.63
   0   7  -1  138.07    6.08
   0  -7  -1  135.84    6.13
   0  -7   1  138.04    6.38
   7   0   1  132.50    6.43
   0   7   1  130.20    5.98
   1   7  -1  146.78    6.42
   1   7   1  131.63    6.27
   7  -1   1  141.94    6.54
   2   7  -1   32.95    2.22
   7  -2  -1   35.29    1.62
   7  -2   1   35.35    1.60
   2   7   1   38.11    2.23
   7  -2   1   39.18    1.99
   7  -2   1   35.86    2.14
   3   7  -1   63.43    3.42
   7  -3   1   63.12    2.89
   7  -3   1   60.04    2.83
   7  -3   1   61.28    3.00
   3   7   1   61.51    3.37
   7  -4  -1   12.37    0.85
   4   7  -1   12.43    1.65
   7  -4   1   12.33    1.13
   7  -4   1   12.77    0.88
   4   7   1   12.26    1.64
   5   7  -1   35.77    2.56
   7  -5  -1   35.88    1.67
   7  -5   1   30.27    2.16
  -5  -7   1   34.07    3.07
   7  -5   1   34.98    1.74
   5   7   1   32.24    2.44
   7  -6  -1    3.03    0.42
   6   7  -1    3.05    1.33
  -7   6  -1    3.00    0.57
   6   7   1    3.68    1.30
  -6  -7   1    2.78    1.49
   7  -6   1    2.26    1.06
   7  -6   1    1.95    0.54
   7   7  -1   -0.32    1.10
   7  -7  -1   -0.17    0.33
  -7   7  -1   -0.15    0.44
   7  -7   1   -1.65    1.05
  -7  -7   1   -1.06    1.16
   7   7   1   -0.27    1.16
   7  -7   1    0.01    0.45
   8   7  -1    8.06    1.63
  -7   8  -1    7.83    0.78
  -8  -7   1    8.98    1.67
   7  -8   1    6.08    1.76
   8   7   1    8.03    1.73
   8   6  -1   46.92    3.21
  -6   8  -1   45.89    2.19
  -6   8   1   47.42    2.12
   6  -8   1   41.26    3.55
   6  -8   1   44.12    1.97
  -8  -6   1   48.89    3.07
   8   6   1   49.04    3.28
   6  -8   1   44.43    1.96
   8   5  -1  119.04    5.84
  -5   8  -1  115.22    4.84
   5  -8  -1  112.87    4.68
  -8  -5   1  109.67    5.52
   5  -8   1  108.53    4.78
   5  -8   1   99.86    4.70
  -5   8   1  107.82    4.75
   5  -8   1  101.25    6.12
   8   5   1  114.13    5.82
   4  -8  -1   -0.04    0.34
  -4   8  -1    0.00    0.44
   8   4  -1    0.35    1.19
  -4   8   1    0.38    0.35
  -8  -4   1   -0.42    0.86
   4  -8   1   -0.04    0.52
   8   4   1   -0.70    1.17
   3  -8  -1   16.36    1.07
   8   3  -1   17.33    1.87
  -8  -3   1   15.36    1.42
   3  -8   1   17.35    1.34
   8   3   1   19.21    2.18
   2  -8  -1  133.79    6.12
   8   2  -1  142.77    6.72
  -2   8  -1  134.23    5.92
  -8  -2   1  142.97    6.14
   2  -8   1  143.05    6.37
  -2   8   1  133.52    5.88
   8   2   1  137.71    6.87
   1  -8  -1   59.16    2.91
  -1   8  -1   56.72    2.73
   8   1  -1   55.84    3.22
  -1   8   1   56.08    2.67
  -8  -1   1   56.09    2.62
   1  -8   1   61.44    3.20
   8   1   1   59.91    3.54
   0   8  -1    0.42    0.66
   8   0   1   -0.24    1.02
   0   8   1    0.23    0.55
   1   8  -1   56.20    2.99
   1   8   1   58.93    2.94
   8  -1   1   57.49    3.27
   8  -2  -1  130.71    5.71
   2   8  -1  136.71    6.36
   8  -2   1  142.30    6.34
   2   8   1  131.23    6.22
   3   8  -1   14.50    1.71
   8  -3   1   16.50    0.93
   3   8   1   15.72    1.55
   8  -3   1   16.58    1.40
   8  -4  -1   -0.72    0.40
   4   8  -1   -0.91    0.99
   8  -4   1    0.72    0.53
   4   8   1   -0.61    1.06
   8  -5  -1  109.09    4.79
   5   8  -1  113.88    5.66
   8  -5   1  106.29    5.09
  -5  -8   1  107.13    6.16
   5   8   1  107.81    5.51
   8  -6  -1   50.93    2.30
   6   8  -1   46.11    3.20
   8  -6   1   50.03    2.90
   6   8   1   47.75    3.16
  -6  -8   1   48.01    3.64
   7   8  -1    5.21    1.53
   8  -7  -1    8.96    0.73
   7   8   1    9.45    1.66
   8  -7   1   10.10    1.53
   8  -7   1   10.26    1.14
  -7  -8   1    9.44    2.03
  -8   8  -1   -0.42    0.49
   8  -8  -1   -0.49    0.35
   8   8  -1    0.98    1.26
   8  -8   1   -1.75    1.02
   8   8   1   -1.40    1.14
  -8  -8   1   -1.01    1.20
   9   8  -1    5.23    1.57
  -8   9  -1    5.80    0.70
  -9  -8   1    5.23    1.52
   8  -9   1    3.49    1.54
   9   8   1    7.17    1.74
  -7   9  -1   53.05    2.46
   9   7  -1   55.27    3.56
   9   7   1   52.96    3.58
  -9  -7   1   53.02    3.35
  -7   9   1   52.85    2.38
   7  -9   1   49.42    2.21
   7  -9   1   48.40    2.23
   7  -9   1   53.92    3.72
   6  -9  -1   91.50    3.89
  -6   9  -1   95.19    4.09
   9   6  -1   91.25    5.08
   6  -9   1   92.44    5.46
   6  -9   1   92.56    4.01
   6  -9   1   84.93    3.93
  -9  -6   1   85.27    4.81
   9   6   1   93.69    5.15
  -6   9   1   91.41    3.99
  -5   9  -1   20.08    1.15
   9   5  -1   17.21    2.19
   5  -9  -1   18.82    0.99
  -5   9   1   16.94    1.01
  -9  -5   1   16.54    1.78
   9   5   1   17.85    2.31
   5  -9   1   12.98    2.42
   5  -9   1   16.00    1.18
   9   4  -1   40.42    2.91
   4  -9  -1   39.83    1.97
  -4   9  -1   40.81    2.00
   4  -9   1   38.03    3.56
   4  -9   1   41.77    2.21
  -4   9   1   39.65    1.91
  -9  -4   1   40.70    2.50
   9   4   1   40.68    3.03
   3  -9  -1   16.63    1.16
   9   3  -1   16.74    2.03
   3  -9   1   19.01    1.49
  -9  -3   1   15.90    1.42
   9   3   1   22.05    2.46
  -9  -2  -1    8.99    1.01
   9   2  -1    9.30    1.49
  -2   9  -1    8.59    0.66
  -9  -2   1   10.02    0.95
   9   2   1   12.20    1.82
  -2   9   1    8.62    0.61
   9   1  -1    3.40    1.09
  -1   9  -1    3.06    0.66
  -9  -1  -1    4.18    0.55
  -9  -1   1    3.31    0.46
   9   1   1    1.21    1.21
  -1   9   1    2.67    0.57
   9   0  -1   85.80    4.31
   0   9  -1   85.27    3.98
   0   9   1   78.02    3.88
   9   0   1   87.38    4.57
   1   9  -1    2.54    0.88
   9  -1   1    2.82    1.19
   1   9   1    3.26    0.82
   2   9  -1   10.04    1.37
   2   9   1    9.81    1.25
   9  -2   1   13.56    1.51
   9  -3  -1   14.93    1.01
   9  -3  -1   15.44    0.83
   3   9  -1   14.97    1.71
   9  -3   1   15.43    0.80
   3   9   1   15.93    1.55
   9  -3   1   16.52    1.50
   4   9  -1   40.41    2.76
   4   9   1   34.41    2.52
   9  -4   1   41.29    1.98
   9  -4   1   41.05    2.26
   5   9  -1   15.66    1.93
   9  -5  -1   16.90    1.08
   5   9   1   17.91    2.00
   9  -5   1   17.94    1.29
  -5  -9   1   15.16    2.50
   9  -6  -1   96.67    4.23
   6   9  -1   91.17    5.07
   6   9   1   94.14    5.08
  -6  -9   1   96.83    5.67
   9  -6   1   95.77    4.62
   7   9  -1   49.88    3.38
   9  -7  -1   53.48    2.46
   7   9   1   52.04    3.40
  -7  -9   1   59.93    3.93
   9  -7   1   50.56    3.09
   9  -8  -1    5.71    0.57
   8   9  -1    6.14    1.61
  -8  -9   1    4.02    1.65
   9  -8   1    3.91    1.31
   8   9   1    4.14    1.47
   9   9  -1   -0.28    1.28
   9   9   1    0.47    1.34
  -9  -9   1   -0.06    1.48
   9  -9   1   -1.72    1.08
  -9  10  -1    1.56    0.54
  10   9  -1    2.15    1.44
  10   9   1    2.27    1.46
   9 -10   1    0.68    1.34
 -10  -9   1    2.54    1.46
  -8  10  -1   20.75    1.22
  10   8  -1   20.12    2.41
  10   8   1   19.98    2.46
   8 -10   1   19.73    2.45
 -10  -8   1   18.39    2.09
   8 -10   1   18.46    0.95
   8 -10   1   17.16    0.88
  -7  10  -1   68.19    3.16
  10   7  -1   69.53    4.26
   7 -10  -1   66.29    2.95
  10   7   1   76.87    4.42
   7 -10   1   64.27    2.99
 -10  -7   1   70.71    4.05
   7 -10   1   68.02    4.52
   7 -10   1   65.51    3.10
  -7  10   1   73.11    3.08
  -6  10  -1   74.40    3.28
   6 -10  -1   69.85    3.16
  10   6  -1   68.76    4.31
  -6  10   1   69.99    3.19
   6 -10   1   72.46    4.79
  10   6   1   75.92    4.48
 -10  -6   1   71.72    3.97
   6 -10   1   69.09    3.34
   5 -10  -1   38.56    1.88
  10   5  -1   42.20    2.98
  -5  10  -1   37.13    1.90
  10   5   1   39.69    3.08
  -5  10   1   37.30    1.83
   5 -10   1   28.06    3.35
 -10  -5   1   38.76    2.47
   5 -10   1   38.92    2.11
 -10  -4  -1    0.86    0.87
  -4  10  -1    0.57    0.48
   4 -10  -1    1.23    0.53
  10   4  -1    1.80    1.23
 -10  -4   1    1.06    0.80
  10   4   1    0.81    1.37
  -4  10   1    0.35    0.41
   4 -10   1   -1.23    1.67
 -10  -3  -1    2.63    0.85
  10   3  -1    3.58    1.28
  10   3   1    2.75    1.41
 -10  -3   1    2.12    0.74
  -2  10  -1    1.45    0.40
  10   2  -1    1.58    1.14
 -10  -2  -1    0.60    0.59
  10   2   1    1.55    1.33
  -2  10   1    1.00    0.36
 -10  -2   1    1.12    0.52
 -10  -1  -1   28.55    1.45
  10   1  -1   31.59    2.40
  -1  10  -1   29.75    1.65
 -10  -1   1   29.38    1.44
  -1  10   1   29.91    1.60
  10   1   1   30.05    2.64
   0  10  -1   -0.48    0.65
  10   0  -1   -1.30    0.87
  10   0   1    0.61    1.20
   0  10   1   -0.41    0.60
   1  10  -1   30.44    1.97
  10  -1   1   26.94    2.41
   1  10   1   30.72    1.89
   2  10  -1    1.70    0.90
   2  10   1    1.00    0.86
  10  -2   1    0.16    1.01
   3  10  -1    3.16    1.06
  10  -3   1    1.35    0.95
   3  10   1    2.91    1.01
  10  -4  -1    0.18    0.50
   4  10  -1   -0.59    0.99
  10  -4   1    0.80    0.37
  -4 -10   1   -1.22    1.17
   4  10   1    0.07    0.95
  10  -4   1    0.04    0.79
  10  -5  -1   38.12    2.20
   5  10  -1   34.37    2.59
  10  -5   1   36.96    1.94
  10  -5   1   38.52    2.15
  -5 -10   1   37.23    3.45
   5  10   1   31.72    2.51
  10  -6  -1   69.13    3.70
   6  10  -1   71.87    4.11
  -6 -10   1   71.55    4.74
  10  -6   1   68.10    3.45
   6  10   1   69.93    4.06
  10  -7  -1   78.98    3.64
   7  10  -1   72.76    4.21
  -7 -10   1   71.93    4.67
  10  -7   1   64.54    3.65
   7  10   1   66.66    4.13
   8  10  -1   21.19    2.27
  10  -8  -1   20.01    1.18
  10  -8   1   18.54    1.81
  -8 -10   1   21.29    2.56
   8  10   1   20.58    2.27
   9  10  -1    1.08    1.37
  10  -9  -1    1.78    0.46
  10  -9  -1    0.13    1.14
  10  -9   1    0.46    1.10
  -9 -10   1    2.11    1.47
   9  10   1    2.89    1.43
  10  10  -1    1.30    1.38
  10 -10  -1   -2.19    1.08
  10 -10   1   -1.37    1.10
  10  10   1   -1.03    1.33
 -10 -10   1   -0.56    1.33
  11  10  -1    5.81    1.65
  10 -11  -1    3.10    1.40
 -11 -10  -1    3.18    1.42
  10 -11   1    4.72    0.32
  10 -11   1    4.86    0.48
  11  10   1    4.36    1.66
  10 -11   1    2.07    1.47
 -11 -10   1    3.78    1.51
  -9  11  -1    0.89    0.53
  11   9  -1    1.02    1.44
 -11  -9  -1    0.12    1.12
 -11  -9   1   -0.03    1.28
   9 -11   1   -1.36    1.19
   9 -11   1    0.17    0.24
   9 -11   1   -0.33    0.38
  11   9   1    2.40    1.57
   8 -11  -1   28.47    1.32
  11   8  -1   29.59    2.76
 -11  -8  -1   21.01    2.29
  -8  11  -1   30.26    1.58
 -11  -8   1   25.35    2.49
   8 -11   1   32.62    2.93
  11   8   1   25.81    2.75
   8 -11   1   28.59    1.55
  -8  11   1   29.26    1.48
  11   7  -1   85.20    4.99
  -7  11  -1   87.61    3.85
   7 -11  -1   79.49    3.71
 -11  -7  -1   79.11    4.62
   7 -11   1   80.31    5.25
 -11  -7   1   86.52    4.62
   7 -11   1   89.40    3.96
  -7  11   1   85.61    3.75
  11   7   1   85.51    5.06
  11   6  -1   23.47    2.43
 -11  -6  -1   19.44    1.95
  -6  11  -1   17.40    1.21
   6 -11  -1   17.27    1.11
   6 -11   1   21.70    2.84
   6 -11   1   18.28    1.53
  11   6   1   21.27    2.58
 -11  -6   1   19.33    1.87
  -6  11   1   17.83    1.08
  11   5  -1   17.05    2.28
 -11  -5  -1   17.90    1.77
  -5  11  -1   16.86    1.10
  11   5   1   17.86    2.44
   5 -11   1   13.20    2.63
  -5  11   1   15.58    1.02
 -11  -5   1   14.31    1.53
  11   4  -1    0.31    1.22
 -11  -4  -1    0.71    0.81
  -4  11  -1    0.02    0.50
 -11  -4   1   -1.13    0.68
  -4  11   1    0.31    0.41
   4 -11   1   -2.03    1.61
  11   4   1    1.65    1.49
  11   3  -1    5.74    1.53
 -11  -3  -1    3.81    0.84
 -11  -3   1    4.48    0.78
  11   3   1    5.92    1.67
   3 -11   1    5.57    2.16
  -2  11  -1    2.60    0.46
 -11  -2  -1    2.55    0.59
  11   2  -1    3.17    1.34
  11   2   1    3.46    1.56
 -11  -2   1    3.28    0.55
  -2  11   1    3.02    0.43
  11   1  -1   -0.22    1.04
  -1  11  -1   -0.54    0.50
  -1  11   1   -0.56    0.48
  11   1   1   -0.26    1.14
 -11  -1   1    0.01    0.30
  11   0  -1    5.48    1.27
   0  11  -1    5.66    0.91
   0  11   1    7.30    0.90
  11   0   1    8.06    1.67
  11  -1  -1   -0.38    0.86
   1  11  -1   -0.26    0.81
   1  11   1   -2.09    0.64
  11  -1   1   -0.04    1.10
   2  11  -1    1.04    0.95
  11  -2   1    2.41    1.16
   2  11   1    2.44    0.95
   3  11  -1    3.85    1.11
  11  -3   1    6.14    1.26
   3  11   1    4.54    1.12
  11  -4  -1   -0.10    0.27
  11  -4  -1   -0.11    0.32
   4  11  -1   -0.01    0.96
  -4 -11   1    0.65    1.77
  11  -4   1   -0.40    0.23
  11  -4   1   -0.68    0.85
   4  11   1   -0.78    0.93
   5  11  -1   16.37    1.86
  11  -5  -1   17.69    1.24
  11  -5   1   14.67    1.53
   5  11   1   17.33    1.86
  -5 -11   1   13.79    2.51
  11  -5   1   17.64    1.07
   6  11  -1   19.00    2.05
  11  -6  -1   17.64    1.55
  11  -6   1   16.06    1.29
  11  -6   1   18.91    1.46
   6  11   1   17.39    2.04
  -6 -11   1   16.95    2.65
  11  -7  -1   78.97    4.23
   7  11  -1   83.43    4.66
  11  -7   1   76.22    3.99
   7  11   1   88.90    4.71
  -7 -11   1   78.63    5.17
  11  -7   1   86.61    3.85
  11  -8  -1   27.75    2.27
   8  11  -1   25.66    2.51
   8  11   1   25.97    2.54
  11  -8   1   30.36    1.50
  11  -8   1   24.59    2.06
  -8 -11   1   31.32    3.02
  11  -9  -1   -0.33    0.96
   9  11  -1   -1.62    1.20
  -9 -11   1    0.91    1.48
  11  -9   1    0.27    0.99
   9  11   1    0.46    1.36
  10  11  -1    6.36    1.63
 -10 -11  -1    2.51    1.45
  11 -10  -1    3.96    1.33
 -10 -11   1    4.33    1.60
  11 -10   1    1.94    1.22
  10  11   1    4.44    1.60
  11  11  -1   -0.19    1.24
  11 -11  -1   -2.15    1.08
 -11 -11  -1    0.30    1.40
  11  11   1   -0.97    1.33
 -11 -11   1    0.69    1.47
  11 -11   1   -1.79    1.14
 -12 -11  -1    6.39    1.69
  11 -12  -1    1.48    1.31
  12  11  -1    2.84    1.52
 -12 -11   1    3.95    1.62
  11 -12   1    3.01    1.46
  12  11   1    4.18    1.69
 -10  12  -1   13.21    1.02
  12  10  -1   11.48    2.07
  10 -12  -1   11.00    2.04
 -12 -10  -1   12.15    1.83
 -12 -10   1   13.02    1.88
  12  10   1   11.99    2.22
  10 -12   1   11.66    1.95
  12   9  -1    3.23    1.61
  -9  12  -1    2.57    0.57
 -12  -9  -1    0.49    1.25
   9 -12   1    1.31    1.42
   9 -12   1    2.79    0.93
 -12  -9   1    2.31    1.36
  12   9   1   -0.22    1.45
   8 -12  -1    8.33    0.65
  -8  12  -1    8.66    0.86
 -12  -8  -1    6.96    1.55
  12   8  -1    8.50    1.92
 -12  -8   1    6.68    1.47
   8 -12   1    6.43    1.90
   8 -12   1    8.90    1.21
  12   8   1    6.67    1.87
  -8  12   1    8.66    0.76
  12   7  -1    5.24    1.69
  -7  12  -1    5.12    0.67
 -12  -7  -1    3.83    1.26
  -7  12   1    5.35    0.56
 -12  -7   1    3.97    1.28
  12   7   1    5.53    1.87
   7 -12   1    5.25    2.15
 -12  -6  -1   40.43    2.71
  12   6  -1   37.95    3.12
  -6  12  -1   40.32    2.02
  12   6   1   41.00    3.30
  -6  12   1   38.44    1.92
   6 -12   1   34.57    3.57
 -12  -6   1   40.59    2.57
  12   5  -1    1.99    1.45
 -12  -5  -1    0.46    0.93
  -5  12  -1    2.53    0.58
 -12  -5   1    2.29    0.96
  12   5   1    0.53    1.47
  -5  12   1    1.78    0.50
   5 -12   1    1.25    1.90
  -4  12  -1   -0.02    0.51
 -12  -4  -1   -0.37    0.75
  12   4  -1    1.24    1.36
 -12  -4   1   -1.02    0.69
   4 -12   1   -1.95    1.73
  12   4   1   -1.51    1.38
 -12  -3  -1    2.13    0.69
  12   3  -1    0.69    1.27
  12   3   1   -0.15    1.38
 -12  -3   1    1.42    0.60
   3 -12   1   -0.78    1.82
  12   2  -1    1.72    1.22
 -12  -2  -1    3.49    0.55
  -2  12  -1    3.27    0.49
   2 -12   1    0.24    2.01
  12   2   1    1.16    1.49
 -12  -2   1    3.19    0.53
  -2  12   1    3.27    0.46
  12   1  -1    1.36    1.09
  -1  12  -1    1.45    0.58
  12   1   1    0.02    1.27
   1 -12   1   -2.61    1.22
  -1  12   1    0.73    0.53
  12   0  -1    0.74    1.02
   0  12  -1   -0.41    0.65
  12   0   1    1.08    1.34
   0  12   1   -0.34    0.62
  12  -1  -1    2.41    1.07
   1  12  -1   -0.92    0.77
  12  -1   1    0.55    1.24
   1  12   1    0.21    0.76
  12  -2  -1    5.09    1.12
   2  12  -1    2.53    1.03
  -2 -12   1    1.70    1.66
   2  12   1    2.26    1.03
  12  -2   1    3.01    1.29
   3  12  -1    0.38    1.05
  12  -3   1    3.43    1.22
  -3 -12   1    1.29    1.95
   3  12   1    0.31    0.92
   4  12  -1   -1.50    0.97
  12  -4   1   -0.41    0.96
  -4 -12   1    0.76    1.40
   4  12   1   -0.66    0.93
   5  12  -1    0.85    1.31
  12  -5  -1    2.40    0.49
   5  12   1    0.90    1.12
  -5 -12   1    1.86    1.89
  12  -5   1    2.61    0.42
  12  -5   1    1.84    1.03
  12  -6  -1   35.99    2.13
   6  12  -1   38.67    2.83
  12  -6   1   37.36    2.01
  12  -6   1   44.51    2.44
   6  12   1   44.35    2.89
  -6 -12   1   41.92    3.72
   7  12  -1    4.21    1.54
  12  -7  -1    5.29    0.99
  -7 -12   1    7.58    2.07
  12  -7   1    6.26    0.96
   7  12   1    3.53    1.47
  12  -7   1    4.57    0.84
   8  12  -1    7.86    1.66
  12  -8  -1    7.65    1.26
  -8 -12   1    9.45    2.11
   8  12   1    5.69    1.61
  12  -8   1    8.88    0.93
  12  -8   1    7.68    1.10
   9  12  -1    2.12    1.40
  12  -9  -1    1.00    1.03
  12  -9   1    0.61    0.93
  -9 -12   1    1.88    1.80
   9  12   1    1.46    1.44
  12  -9   1    2.82    0.54
 -10 -12  -1   12.43    2.13
  12 -10  -1   12.14    1.63
  10  12  -1   12.95    2.12
  12 -10   1   12.32    1.58
 -10 -12   1   16.16    2.31
  10  12   1   13.99    2.16
  12 -11  -1    0.86    1.16
 -11 -12  -1    3.15    1.50
  11  12  -1    5.45    1.62
 -11 -12   1    5.45    1.80
  11  12   1    6.77    1.77
  12 -11   1    2.23    1.20
  12  12  -1    2.31    1.42
  12 -12  -1   -0.77    1.09
 -12 -12  -1    1.34    1.24
  12  12   1   -0.40    1.40
 -12 -12   1    1.77    1.32
  12 -12   1    0.30    1.10
 -13 -12  -1   14.23    2.04
  12 -13  -1   10.53    1.77
  13  12  -1   16.06    2.19
  12 -13   1   11.47    1.80
 -13 -12   1   12.77    1.93
  13  12   1   10.70    2.07
 -13 -11  -1   14.43    2.07
  11 -13  -1   14.38    2.17
  13  11  -1   13.55    2.17
  11 -13   1   15.03    2.13
  13  11   1   16.37    2.38
 -13 -11   1   13.00    2.04
 -13 -10  -1   -0.05    1.26
  10 -13  -1   -1.01    1.33
 -10  13  -1    0.18    0.52
  13  10  -1   -1.02    1.33
  10 -13   1   -2.38    1.11
  13  10   1    0.57    1.50
 -13 -10   1   -0.38    1.07
   9 -13  -1    0.72    1.57
  13   9  -1    3.14    1.63
  -9  13  -1    2.11    0.58
 -13  -9  -1    3.94    1.37
 -13  -9   1    3.24    1.19
  13   9   1    2.26    1.55
   9 -13   1   -0.72    1.37
  -8  13  -1    0.97    0.53
  13   8  -1    2.39    1.52
 -13  -8  -1    2.24    1.19
  -8  13   1    1.13    0.44
   8 -13   1   -2.18    1.42
  13   8   1    2.51    1.64
 -13  -8   1    0.36    1.10
 -13  -7  -1    1.84    1.04
  13   7  -1    2.86    1.60
  -7  13  -1    2.37    0.58
 -13  -7   1    2.05    1.06
   7 -13   1   -0.99    1.59
  13   7   1    0.79    1.55
  -7  13   1    2.34    0.49
  -6  13  -1    5.11    0.70
  13   6  -1    7.86    1.84
 -13  -6  -1    6.72    1.24
   6 -13   1    3.99    2.05
  13   6   1    6.38    1.86
 -13  -6   1    6.49    1.19
  -6  13   1    5.69    0.62
  -5  13  -1    0.96    0.55
  13   5  -1   -0.90    1.27
 -13  -5  -1    0.71    0.82
  -5  13   1   -0.66    0.43
   5 -13   1   -0.92    1.59
 -13  -5   1    1.10    0.81
  13   5   1    1.51    1.56
  -4  13  -1    2.40    0.59
  13   4  -1    1.84    1.39
 -13  -4  -1    1.10    0.75
   4 -13   1    1.25    1.92
 -13  -4   1    0.94    0.71
  13   4   1    1.14    1.61
 -13  -3  -1    0.72    0.59
  13   3  -1    3.95    1.44
  13   3   1    0.06    1.44
 -13  -3   1    1.19    0.59
   3 -13   1    0.05    1.95
  -2  13  -1   -0.44    0.40
 -13  -2  -1    0.52    0.37
  13   2  -1   -0.67    1.25
   2 -13   1   -0.74    1.42
  -2  13   1   -0.90    0.37
 -13  -2   1    0.13    0.38
  13   2   1    1.32    1.47
  -1  13  -1    0.93    0.61
  13   1  -1    2.22    1.31
  -1  13   1    0.67    0.55
   1 -13   1   -1.08    1.87
  13   1   1    0.07    1.33
   0  13  -1   29.51    1.80
  13   0  -1   32.71    2.49
   0  13   1   26.16    1.72
   0 -13   1   23.07    3.39
  13   0   1   26.90    2.53
  13  -1  -1    1.32    1.08
   1  13  -1    0.23    0.84
   1  13   1    0.36    0.80
  -1 -13   1   -0.04    1.83
  13  -1   1    0.79    1.34
   2  13  -1   -0.60    0.90
  13  -2  -1    0.97    1.01
  13  -2   1   -0.55    1.21
   2  13   1   -0.89    0.90
  -2 -13   1    0.08    1.89
  13  -3  -1    2.68    1.04
   3  13  -1    2.03    1.15
  -3 -13   1   -0.26    1.83
  13  -3   1    2.09    1.31
   3  13   1    2.22    0.99
   4  13  -1    2.03    1.18
   4  13   1    2.59    1.14
  -4 -13   1   -1.40    1.71
  13  -4   1    0.50    1.13
   5  13  -1    0.28    1.07
   5  13   1   -0.88    1.01
  13  -5   1   -0.02    0.99
  -5 -13   1   -0.61    1.68
   6  13  -1    6.68    1.48
  13  -6  -1    5.80    0.68
  13  -6   1    6.13    1.20
  13  -6   1    6.06    0.62
   6  13   1    5.48    1.49
  -6 -13   1    3.29    1.96
  13  -7  -1    2.60    0.71
   7  13  -1    0.25    1.28
  13  -7   1    2.20    0.88
   7  13   1    2.87    1.42
  13  -7   1    2.59    0.64
  -7 -13   1    0.73    1.32
   8  13  -1    0.81    1.28
  13  -8  -1    0.87    0.78
  -8 -13   1    0.61    1.56
  13  -8   1    0.83    0.67
  13  -8   1    1.37    0.71
   8  13   1    1.84    1.49
   9  13  -1    1.14    1.43
  13  -9  -1    1.73    0.94
  13  -9   1    2.18    0.83
  -9 -13   1    1.24    1.63
   9  13   1    1.33    1.34
  10  13  -1    0.40    1.24
 -10 -13  -1   -0.18    1.33
  13 -10  -1   -0.45    0.97
 -10 -13   1    1.21    1.49
  13 -10   1   -0.31    0.81
  10  13   1    0.56    1.35
  11  13  -1   16.10    2.18
  13 -11  -1   11.58    1.62
 -11 -13  -1   13.36    2.26
 -11 -13   1   14.64    2.33
  13 -11   1   12.88    1.57
  11  13   1   15.67    2.20
  13 -12  -1   13.32    1.74
  12  13  -1   13.26    2.09
 -12 -13  -1   12.73    2.05
  12  13   1   15.78    2.27
 -12 -13   1   17.13    2.25
  13 -12   1   12.11    1.65
  13  13  -1    3.02    1.45
 -13 -13  -1    1.29    1.29
  13 -13  -1   -1.25    1.05
 -13 -13   1    1.57    1.32
  13 -13   1   -1.24    1.00
  13  13   1    0.84    1.47
 -14 -13  -1   27.01    2.48
  14  13  -1   25.86    2.65
  13 -14  -1   19.90    2.30
 -14 -13   1   26.57    2.47
  14  13   1   30.59    2.84
  13 -14   1   23.56    2.33
 -14 -12  -1   14.28    1.95
  12 -14  -1    9.55    1.86
  14  12  -1   14.40    2.23
  12 -14   1   16.25    2.10
 -14 -12   1   11.80    1.79
  14  12   1   16.88    2.36
  11 -14  -1    8.20    1.74
 -14 -11  -1   10.74    1.77
  14  11  -1    9.15    1.97
 -14 -11   1    8.84    1.69
  14  11   1   10.48    2.16
  11 -14   1    9.88    1.95
  10 -14  -1    1.88    1.43
 -14 -10  -1    2.95    1.24
  14  10  -1    2.15    1.54
 -10  14  -1    1.94    0.58
  10 -14   1    0.17    1.36
 -14 -10   1    0.95    1.27
  14  10   1    3.07    1.75
  14   9  -1    0.44    1.44
  -9  14  -1    0.67    0.52
 -14  -9  -1    0.39    1.15
   9 -14  -1   -1.59    1.44
  -9  14   1    0.10    0.41
 -14  -9   1   -0.59    1.07
   9 -14   1   -0.71    1.59
  14   9   1    1.39    1.50
  14   8  -1    0.37    1.44
   8 -14  -1   -1.42    1.31
  -8  14  -1   -0.39    0.49
 -14  -8  -1    1.13    1.04
   8 -14   1   -1.05    1.46
  14   8   1    0.09    1.53
 -14  -8   1    1.39    1.04
  -8  14   1   -0.26    0.41
  -7  14  -1    3.84    0.63
 -14  -7  -1    4.22    1.11
  14   7  -1    4.51    1.65
  -7  14   1    3.26    0.53
  14   7   1    4.91    1.87
 -14  -7   1    3.70    1.05
   7 -14   1    3.02    1.87
 -14  -6  -1    6.77    1.17
  14   6  -1    8.65    1.88
  -6  14  -1    7.30    0.77
   6 -14   1    4.70    2.12
  14   6   1    7.12    1.93
 -14  -6   1    8.01    1.20
  -6  14   1    6.28    0.66
  -5  14  -1    0.34    0.52
 -14  -5  -1    0.67    0.77
  14   5  -1    3.32    1.47
   5 -14   1   -1.85    1.64
 -14  -5   1    0.48    0.75
  -5  14   1    0.73    0.47
  14   5   1    0.77    1.61
  14   4  -1    6.41    1.64
  -4  14  -1    4.34    0.68
 -14  -4  -1    4.89    0.82
   4 -14   1    4.39    2.05
 -14  -4   1    3.59    0.78
  14   4   1    5.52    1.80
 -14  -3  -1   19.50    1.23
  14   3  -1   18.17    2.42
  14   3   1   18.78    2.53
 -14  -3   1   20.08    1.23
   3 -14   1   20.43    3.12
 -14  -2  -1    4.64    0.43
  14   2  -1    7.25    1.60
  -2  14  -1    5.46    0.57
   2 -14   1    3.37    2.14
 -14  -2   1    4.18    0.50
  14   2   1    5.28    1.73
  -2  14   1    5.62    0.52
  14   1  -1    7.42    1.72
  -1  14  -1    5.16    0.77
  14   1   1    3.75    1.58
   1 -14   1    3.36    2.18
  -1  14   1    4.21    0.70
  14   0  -1    0.90    1.28
   0  14  -1   -0.12    0.74
   0  14   1    0.26    0.71
   0 -14   1    4.22    2.19
  14   0   1   -0.20    1.35
   1  14  -1    4.31    1.07
  14  -1  -1    7.89    1.56
   1  14   1    3.31    0.97
  14  -1   1    3.72    1.62
  -1 -14   1    3.68    2.18
  14  -2  -1    6.53    1.36
   2  14  -1    6.21    1.22
   2  14   1    5.39    1.13
  14  -2   1    6.78    1.64
  -2 -14   1    3.77    2.18
  14  -3  -1   21.90    1.96
   3  14  -1   19.91    1.87
  -3 -14   1   21.59    2.93
   3  14   1   18.01    1.78
  14  -3   1   22.11    2.26
   4  14  -1    3.68    1.15
  14  -4  -1    4.50    1.12
  14  -4   1    5.07    1.38
   4  14   1    5.53    1.26
  -4 -14   1    6.00    2.20
  14  -5  -1    0.27    0.84
   5  14  -1   -0.68    1.07
  -5 -14   1   -0.08    1.37
  14  -5   1   -0.48    1.06
   5  14   1    0.23    1.04
  14  -6  -1    6.98    0.53
   6  14  -1    7.71    1.67
  14  -6   1    7.57    1.30
   6  14   1    4.93    1.45
  14  -6   1    5.86    0.43
  -6 -14   1    3.99    2.00
   7  14  -1    4.35    1.43
  14  -7  -1    3.35    0.60
  14  -7   1    2.44    0.95
  -7 -14   1    3.29    1.89
   7  14   1    2.46    1.43
  14  -7   1    4.03    0.57
   8  14  -1   -0.55    1.33
  14  -8  -1    1.42    0.66
   8  14   1    0.08    1.28
  14  -8   1    0.74    0.58
  -8 -14   1   -1.31    1.53
  14  -9  -1    1.20    0.79
  -9 -14  -1   -0.99    1.40
   9  14  -1   -0.39    1.29
  14  -9   1   -0.42    0.64
  -9 -14   1    0.27    1.60
   9  14   1   -0.26    1.26
 -10 -14  -1    4.52    1.63
  10  14  -1    2.34    1.42
  14 -10  -1    1.09    0.87
  10  14   1    2.70    1.49
  14 -10   1    1.44    0.81
 -10 -14   1    2.56    1.61
  14 -11  -1    9.59    1.39
  11  14  -1   11.04    1.96
 -11 -14  -1   10.49    2.01
  14 -11   1    9.84    1.33
 -11 -14   1   10.51    2.03
  11  14   1   11.12    1.94
  14 -12  -1   15.12    1.80
  12  14  -1   14.02    2.08
 -12 -14  -1   13.13    2.19
 -12 -14   1   13.48    2.10
  12  14   1   11.70    2.07
  14 -12   1   11.11    1.49
  13  14  -1   26.87    2.60
 -13 -14  -1   25.67    2.56
  14 -13  -1   21.86    2.41
  13  14   1   22.02    2.50
 -13 -14   1   27.94    2.62
  14 -13   1   21.25    2.31
 -14 -14  -1    3.50    1.39
  14  14  -1    2.62    1.54
 -14 -14   1    2.24    1.33
  14  14   1    0.93    1.41
  15  14  -1    1.66    1.46
 -15 -14  -1    2.07    1.26
  15  14   1    2.21    1.47
 -15 -14   1    3.00    1.48
  13 -15  -1    7.36    1.63
 -15 -13  -1    9.38    1.62
  15  13  -1    9.26    1.99
 -15 -13   1   11.47    1.73
  15  13   1    8.00    1.98
  13 -15   1    9.14    1.65
  12 -15  -1   10.23    1.91
 -15 -12  -1   11.60    1.71
  15  12  -1   11.99    2.12
  12 -15   1   11.61    1.94
 -15 -12   1   13.51    1.88
  15  12   1   14.55    2.29
 -15 -11  -1    7.97    1.53
  11 -15  -1    4.59    1.70
  15  11  -1    8.11    1.87
  11 -15   1   10.78    2.04
 -15 -11   1    6.34    1.42
  15  11   1    6.59    1.92
  15  10  -1    6.69    1.85
 -15 -10  -1    8.65    1.50
 -10  15  -1    6.80    0.74
  10 -15  -1    4.61    1.64
  10 -15   1    6.65    1.94
  15  10   1    7.95    2.05
 -15 -10   1    6.89    1.38
  15   9  -1    2.08    1.52
   9 -15  -1   -0.75    1.27
 -15  -9  -1    1.68    1.12
  -9  15  -1    0.10    0.49
  15   9   1    0.87    1.60
 -15  -9   1   -0.02    1.03
   9 -15   1    0.39    1.47
  15   8  -1    2.63    1.58
 -15  -8  -1    0.75    0.96
  -8  15  -1    0.74    0.54
   8 -15  -1   -0.60    1.39
   8 -15   1    0.27    1.59
  15   8   1    2.05    1.62
 -15  -8   1    2.26    1.01
  -8  15   1    1.66    0.46
  -7  15  -1    4.90    0.71
  15   7  -1    7.00    1.82
   7 -15  -1    4.69    1.81
 -15  -7  -1    5.86    1.16
 -15  -7   1    6.97    1.19
  -7  15   1    5.39    0.63
  15   7   1    9.54    2.01
   7 -15   1    6.92    2.15
  15   6  -1    0.92    1.40
  -6  15  -1    0.21    0.56
 -15  -6  -1    1.40    0.83
   6 -15   1   -2.33    1.55
  15   6   1    1.56    1.59
  -6  15   1    0.45    0.47
 -15  -6   1    0.60    0.78
  -5  15  -1   10.79    1.05
 -15  -5  -1   12.55    1.25
  15   5  -1   12.66    2.09
  -5  15   1   11.45    0.94
   5 -15   1    7.59    2.40
 -15  -5   1   12.44    1.25
  15   5   1   10.48    2.12
  15   4  -1   16.49    2.21
 -15  -4  -1   17.38    1.26
  -4  15  -1   14.44    1.17
  15   4   1   18.13    2.46
   4 -15   1   13.42    2.77
 -15  -4   1   16.74    1.21
 -15  -3  -1    5.03    0.58
  15   3  -1    5.95    1.59
   3 -15   1    4.39    2.14
 -15  -3   1    5.08    0.59
  15   3   1    4.88    1.72
  -2  15  -1   10.24    0.72
  15   2  -1   10.27    1.92
  -2  15   1    9.13    0.66
   2 -15   1    8.25    2.42
  15   2   1   10.21    2.04
  15   1  -1    3.44    1.41
  -1  15  -1    3.42    0.66
  -1  15   1    3.28    0.64
  15   1   1    3.94    1.64
   1 -15   1    4.36    2.18
   0  15  -1   -0.11    0.68
  15   0  -1    1.88    1.32
   0 -15   1    2.09    1.93
  15   0   1    0.54    1.49
   0  15   1   -1.11    0.62
  15  -1  -1    3.43    1.39
   1  15  -1    2.26    0.89
   1  15   1    2.18    0.87
  15  -1   1    6.89    1.80
  -1 -15   1    0.84    1.86
  15  -2  -1   11.89    1.72
   2  15  -1   11.05    1.36
  -2 -15   1   13.16    2.65
   2  15   1   10.09    1.33
  15  -2   1   11.97    1.99
   3  15  -1    4.63    1.18
  15  -3  -1    6.71    1.36
  -3 -15   1    6.09    2.19
   3  15   1    5.67    1.16
  15  -3   1    5.43    1.51
  15  -4  -1   20.13    1.85
   4  15  -1   17.12    1.86
  -4 -15   1   15.63    2.74
   4  15   1   14.43    1.72
  15  -4   1   18.55    2.01
   5  15  -1   11.55    1.72
  15  -5  -1   14.86    1.63
   5  15   1   11.18    1.69
  -5 -15   1    7.55    2.29
  15  -5   1   15.89    1.86
  15  -6  -1   -0.01    0.85
   6  15  -1    1.11    1.20
  -6 -15   1   -2.42    1.60
  15  -6   1   -0.10    1.01
   6  15   1    0.22    1.08
   7  15  -1    6.42    1.62
   7  15   1    5.52    1.54
  -7 -15   1    4.42    1.93
   8  15  -1    0.83    1.38
  -8 -15  -1    1.77    1.60
   8  15   1    0.93    1.33
  -8 -15   1    3.34    1.79
   9  15  -1    0.29    1.33
  -9 -15  -1    0.00    1.47
  -9 -15   1    2.66    1.72
   9  15   1   -1.34    1.28
 -10 -15  -1    6.37    1.82
  10  15  -1    6.95    1.68
 -10 -15   1    8.65    1.99
  10  15   1    7.13    1.77
  11  15  -1    8.45    1.80
 -11 -15  -1    6.72    1.82
 -11 -15   1    4.90    1.72
  11  15   1    9.33    1.87
 -12 -15  -1   11.10    2.00
  12  15  -1   11.06    1.96
 -12 -15   1   15.46    2.34
  12  15   1   12.00    2.18
  13  15  -1    9.58    1.91
 -13 -15  -1    8.37    1.80
 -13 -15   1    9.96    1.87
  13  15   1    7.16    1.76
 -14 -15  -1    1.45    1.53
  14  15  -1    2.25    1.50
 -14 -15   1    3.06    1.41
  14  15   1    3.72    1.64
  15  15  -1    1.43    1.44
 -15 -15  -1    1.29    1.45
 -15 -15   1    0.88    1.41
  15  15   1    0.49    1.42
 -16 -15  -1    2.06    1.42
  16  15  -1    1.20    1.50
  16  15   1    1.25    1.54
 -16 -15   1    2.85    1.42
 -16 -14  -1    3.21    1.38
  16  14  -1    2.92    1.53
 -16 -14   1    4.39    1.38
  16  14   1    2.81    1.55
  13 -16  -1    0.16    1.27
 -16 -13  -1    2.62    1.29
  16  13  -1    1.80    1.55
  13 -16   1    0.42    1.07
  16  13   1    0.90    1.68
 -16 -13   1    1.41    1.19
  12 -16  -1    6.24    1.76
 -16 -12  -1    7.20    1.48
  16  12  -1    5.94    1.74
  16  12   1    6.59    1.91
  12 -16   1    6.51    1.72
 -16 -12   1    6.05    1.45
 -16 -11  -1    7.32    1.41
  11 -16  -1    5.71    1.78
  16  11  -1    9.67    1.96
  11 -16   1    7.92    1.94
  16  11   1    6.82    1.98
 -16 -11   1    7.44    1.46
  16  10  -1   -0.06    1.42
  10 -16  -1    1.48    1.39
 -16 -10  -1    1.35    1.08
  10 -16   1   -0.97    1.30
 -16 -10   1    0.68    1.01
  16  10   1    1.48    1.60
   9 -16  -1    0.94    1.46
 -16  -9  -1    0.56    0.96
  16   9  -1    1.38    1.47
 -16  -9   1    1.64    0.99
  16   9   1   -1.29    1.47
   9 -16   1   -0.92    1.43
  16   8  -1    1.31    1.45
   8 -16  -1    0.46    1.43
 -16  -8  -1    1.13    0.95
  -8  16  -1    0.80    0.57
   8 -16   1    0.18    1.52
  16   8   1    1.74    1.62
 -16  -8   1    1.06    0.96
   7 -16  -1   -2.54    1.30
  16   7  -1    3.30    1.68
  -7  16  -1    0.75    0.57
 -16  -7  -1    2.32    0.90
   7 -16   1   -0.40    1.64
  -7  16   1    0.51    0.47
  16   7   1    3.00    1.72
 -16  -7   1    0.85    0.85
   6 -16  -1    1.27    1.65
  16   6  -1    5.61    1.67
 -16  -6  -1    3.13    0.87
  -6  16  -1    2.12    0.64
   6 -16   1    3.13    1.90
 -16  -6   1    4.43    0.90
  -6  16   1    2.93    0.57
  16   6   1    2.98    1.70
  -5  16  -1   26.96    1.62
 -16  -5  -1   27.31    1.76
  16   5  -1   37.52    2.91
  -5  16   1   27.49    1.56
 -16  -5   1   27.73    1.73
   5 -16   1   30.57    3.40
  16   5   1   30.06    2.95
  -4  16  -1    7.38    0.84
  16   4  -1   10.09    1.98
 -16  -4  -1    6.34    0.77
 -16  -4   1    7.21    0.86
  16   4   1    6.99    1.93
   4 -16   1    8.03    2.35
  16   3  -1   24.55    2.43
   3 -16   1   23.11    3.06
  16   3   1   19.92    2.62
 -16  -3   1   20.57    1.11
  -2  16  -1    9.64    0.67
  16   2  -1   10.99    1.88
   2 -16   1    3.29    2.15
  16   2   1   11.14    2.05
  -2  16   1    9.72    0.60
  -1  16  -1    6.46    0.76
  16   1  -1    6.51    1.64
   1 -16   1    3.50    2.09
  16   1   1    6.01    1.90
  -1  16   1    6.52    0.72
  16   0  -1    0.18    1.27
   0  16  -1    0.21    0.66
   0  16   1    0.50    0.63
  16   0   1    1.94    1.51
   0 -16   1    1.08    1.85
  16  -1  -1    6.00    1.56
   1  16  -1    5.68    1.00
  -1 -16   1    4.32    2.11
   1  16   1    6.23    0.99
  16  -1   1    4.07    1.59
   2  16  -1    9.52    1.30
  16  -2  -1   13.14    1.80
   2  16   1   10.12    1.28
  16  -2   1   10.48    1.89
  -2 -16   1    7.96    2.36
   3  16  -1   21.77    1.88
  16  -3  -1   24.95    2.16
  -3 -16   1   17.91    3.01
  16  -3   1   25.90    2.39
   3  16   1   21.23    1.82
   4  16  -1    8.07    1.47
  16  -4  -1    9.02    1.50
   4  16   1    7.59    1.34
  16  -4   1    8.56    1.64
  -4 -16   1    7.19    1.94
  16  -5  -1   30.74    2.26
   5  16  -1   25.49    2.29
  16  -5   1   28.12    2.36
  -5 -16   1   21.82    3.12
   5  16   1   28.15    2.29
   6  16  -1    4.10    1.31
  -6 -16   1    1.79    1.83
   6  16   1    3.57    1.29
   7  16  -1    1.54    1.33
  -7 -16  -1    2.14    1.66
  -7 -16   1   -0.58    1.64
   7  16   1    0.37    1.14
   8  16  -1    1.76    1.40
  -8 -16  -1   -0.32    1.48
  -8 -16   1   -0.05    1.63
   8  16   1   -0.53    1.19
  -9 -16  -1    0.02    1.49
   9  16  -1    0.76    1.31
   9  16   1   -1.17    1.22
  -9 -16   1    1.04    1.64
  10  16  -1    0.34    1.21
 -10 -16  -1    0.08    1.48
 -10 -16   1    0.19    1.52
  10  16   1    0.56    1.38
  11  16  -1    6.74    1.72
 -11 -16  -1    7.48    1.90
 -11 -16   1    6.72    1.87
  11  16   1    6.09    1.77
  12  16  -1    8.33    1.83
 -12 -16  -1    6.95    1.79
 -12 -16   1    7.11    1.79
  12  16   1    7.81    1.79
  13  16  -1    1.69    1.57
 -13 -16  -1    1.12    1.37
 -13 -16   1    3.25    1.65
  13  16   1   -0.60    1.40
 -14 -16  -1    1.93    1.36
  14  16  -1    2.96    1.45
  14  16   1    2.03    1.48
 -14 -16   1    1.54    1.32
  15  16  -1    4.94    1.71
 -15 -16  -1    2.18    1.34
  15  16   1    2.59    1.50
 -15 -16   1    2.38    1.35
  16  16  -1    3.95    1.47
 -16 -16  -1    4.16    1.48
  16  16   1    1.76    1.47
 -16 -16   1    3.96    1.47
 -17 -16  -1    2.94    1.34
  17  16  -1    2.46    1.43
 -17 -16   1    2.74    1.40
  17  16   1    1.64    1.46
  17  15  -1    3.35    1.66
 -17 -15  -1    4.89    1.41
 -17 -15   1    2.77    1.31
  17  15   1    2.96    1.65
 -17 -14  -1    3.60    1.34
  17  14  -1    1.98    1.53
  17  14   1    2.90    1.56
 -17 -14   1    2.92    1.20
 -17 -13  -1    3.61    1.21
  13 -17  -1    0.25    1.23
  17  13  -1    1.27    1.39
  13 -17   1    3.45    1.36
  17  13   1    2.38    1.56
 -17 -13   1    2.04    1.16
 -17 -12  -1    3.39    1.16
  12 -17  -1    0.62    1.24
  17  12  -1    3.42    1.61
 -17 -12   1    2.99    1.14
  17  12   1    2.05    1.58
  12 -17   1    0.49    1.25
  11 -17  -1    1.70    1.48
  17  11  -1    2.10    1.48
 -17 -11  -1    2.16    1.08
  17  11   1    3.60    1.67
  11 -17   1   -0.84    1.22
 -17 -11   1    5.79    1.22
  10 -17  -1    0.43    1.51
 -17 -10  -1    2.63    1.06
  17  10  -1    4.93    1.67
  10 -17   1    1.29    1.66
  17  10   1    3.49    1.71
 -17 -10   1    1.43    1.08
  17   9  -1    1.55    1.48
 -17  -9  -1    0.69    0.96
   9 -17  -1    0.41    1.40
   9 -17   1   -0.16    1.43
  17   9   1    0.58    1.58
 -17  -9   1   -0.20    0.94
   8 -17  -1    0.13    1.46
 -17  -8  -1    1.72    0.89
  17   8  -1    1.52    1.40
  17   8   1    2.05    1.66
 -17  -8   1    1.41    0.93
   8 -17   1   -0.60    1.73
  17   7  -1    6.28    1.73
   7 -17  -1    2.69    1.70
  -7  17  -1    3.43    0.69
 -17  -7  -1    6.10    1.01
   7 -17   1    4.25    1.92
  17   7   1    6.79    1.93
 -17  -7   1    5.04    0.94
  -6  17  -1   19.03    1.30
  17   6  -1   25.83    2.58
   6 -17  -1   18.15    2.66
 -17  -6  -1   18.39    1.66
  17   6   1   17.71    2.54
   6 -17   1   16.45    2.73
  -6  17   1   18.41    1.21
 -17  -6   1   19.15    1.51
  17   5  -1    3.41    1.51
   5 -17  -1    0.72    1.61
  -5  17  -1   -0.24    0.60
  -5  17   1    0.92    0.54
  17   5   1    4.11    1.70
   5 -17   1   -0.49    1.69
  17   4  -1   54.17    3.56
  -4  17  -1   42.45    2.42
   4 -17   1   49.16    4.19
  17   4   1   50.38    3.70
  17   3  -1   11.42    2.06
  17   3   1   12.38    2.21
   3 -17   1   12.89    2.67
  -2  17  -1    7.73    0.53
  17   2  -1    8.99    1.92
  17   2   1   11.36    2.09
   2 -17   1    9.24    2.52
  17   1  -1    9.13    1.84
  -1  17  -1    7.73    0.84
   1 -17   1    4.30    2.17
  17   1   1    6.68    1.94
  -1  17   1    7.24    0.81
  17   0  -1    4.74    1.51
   0  17  -1    3.58    0.79
  17   0   1    2.39    1.50
   0 -17   1    3.97    1.73
   0  17   1    3.85    0.76
  17  -1  -1    6.78    1.65
   1  17  -1    6.31    1.02
   1  17   1    6.08    0.95
  -1 -17   1    4.49    1.86
  17  -1   1    6.26    1.85
   2  17  -1    8.29    1.22
  17  -2  -1   11.45    1.81
  17  -2   1    8.95    1.84
   2  17   1    8.27    1.17
  -2 -17   1    6.17    2.27
   3  17  -1   10.65    1.42
  17  -3  -1   12.95    1.78
  17  -3   1   13.06    1.98
   3  17   1   10.91    1.39
  -3 -17   1    8.11    2.32
  17  -4  -1   50.97    3.13
   4  17  -1   40.25    2.77
   4  17   1   47.36    2.88
  17  -4   1   49.04    3.26
  -4 -17   1   48.24    4.16
   5  17  -1    1.62    1.08
  -5 -17  -1    0.74    1.54
  -5 -17   1   -1.25    1.60
   5  17   1    0.24    1.10
   6  17  -1   19.36    1.92
  -6 -17  -1   17.81    2.64
  -6 -17   1   16.34    2.63
   6  17   1   17.44    1.88
  -7 -17  -1    3.78    1.79
   7  17  -1    5.26    1.39
   7  17   1    5.70    1.43
  -7 -17   1    3.06    1.83
  -8 -17  -1    0.40    1.58
   8  17  -1    0.83    1.21
  -8 -17   1    3.02    1.81
   8  17   1    0.57    1.20
   9  17  -1   -0.59    1.20
  -9 -17  -1    1.16    1.53
  -9 -17   1    1.29    1.62
   9  17   1    0.62    1.24
 -10 -17  -1    2.38    1.62
  10  17  -1    1.65    1.34
  10  17   1    1.18    1.37
 -10 -17   1    1.26    1.56
  11  17  -1    1.77    1.45
 -11 -17  -1    3.59    1.63
  11  17   1    1.97    1.42
 -11 -17   1    2.66    1.62
  12  17  -1    2.58    1.40
 -12 -17  -1    3.17    1.69
 -12 -17   1    2.82    1.54
  12  17   1    1.47    1.37
 -13 -17  -1    2.42    1.48
  13  17  -1    1.44    1.39
 -13 -17   1    2.04    1.43
  13  17   1    0.21    1.52
 -14 -17  -1    3.90    1.58
  14  17  -1    3.51    1.44
  14  17   1    2.25    1.48
 -14 -17   1    4.44    1.48
 -15 -17  -1    3.03    1.38
  15  17  -1    1.01    1.37
  15  17   1    0.90    1.39
 -15 -17   1    3.11    1.39
 -16 -17  -1    1.33    1.22
  16  17  -1    2.67    1.35
  16  17   1    2.33    1.51
 -16 -17   1    4.44    1.46
  18  15  -1    1.07    1.45
  18  15   1    0.29    1.42
  18  14  -1    5.51    1.79
  18  14   1    8.20    1.98
  18  13  -1    3.17    1.55
  13 -18  -1    2.91    1.28
  18  13   1    4.90    1.61
  13 -18   1    3.11    1.40
  12 -18  -1    3.20    1.35
  18  12  -1    3.21    1.57
  18  12   1    2.95    1.68
  12 -18   1    2.51    1.49
  11 -18  -1    0.80    1.29
  18  11  -1    4.27    1.51
  18  11   1    5.12    1.77
  11 -18   1    3.53    1.68
  18  10  -1    5.34    1.67
  10 -18  -1    2.13    1.60
  18  10   1    3.46    1.66
  10 -18   1    2.08    1.57
  18   9  -1    3.55    1.53
   9 -18  -1    0.55    1.45
  18   9   1    3.79    1.68
   9 -18   1    2.41    1.81
   8 -18  -1    3.47    1.66
  18   8  -1    2.95    1.49
   8 -18   1    2.79    1.67
  18   8   1    5.27    1.87
   7 -18  -1    3.20    1.65
  18   7  -1    4.45    1.64
  18   7   1    4.38    1.85
   7 -18   1    1.06    1.63
   6 -18  -1   15.42    2.49
  -6  18  -1   17.17    1.25
  18   6  -1   22.44    2.43
  18   6   1   18.30    2.60
   6 -18   1   12.41    2.47
   5 -18  -1   38.24    3.49
  -5  18  -1   36.37    2.02
  18   5  -1   41.25    3.20
  -5  18   1   33.96    2.13
  18   5   1   37.85    3.26
   5 -18   1   40.69    3.72
  -4  18  -1    0.87    0.62
  18   4  -1    3.86    1.48
   4 -18  -1    2.69    1.63
   4 -18   1    4.29    1.98
  -4  18   1    1.11    0.61
  18   4   1    0.30    1.48
   3 -18  -1   12.40    2.46
  18   3  -1   23.91    2.41
  18   3   1   18.79    2.56
   3 -18   1   18.31    2.91
  18   2  -1    1.76    1.40
   2 -18  -1    1.50    1.68
  18   2   1    2.20    1.73
   2 -18   1    2.07    1.96
   1 -18  -1    0.55    1.58
  18   1  -1    0.06    1.23
  -1  18  -1    0.30    0.48
  -1  18   1    0.46    0.46
   1 -18   1   -0.05    1.74
  18   1   1    1.25    1.50
   0  18  -1    0.51    0.63
   0 -18  -1   -0.48    1.18
  18   0  -1    1.35    1.34
  18   0   1    2.19    1.59
   0 -18   1    0.04    1.40
   0  18   1    0.38    0.58
  18  -1  -1    4.10    1.41
  -1 -18  -1    0.31    1.21
   1  18  -1   -0.02    0.71
   1  18   1    0.25    0.72
  18  -1   1    1.09    1.32
  -1 -18   1   -0.13    1.34
  18  -2  -1    4.09    1.39
  -2 -18  -1   -1.31    1.52
   2  18  -1    0.28    0.84
   2  18   1    1.75    0.89
  18  -2   1    1.70    1.40
  -2 -18   1    0.70    1.40
  -3 -18  -1   15.42    2.57
   3  18  -1   17.85    1.68
  18  -3  -1   22.45    2.27
   3  18   1   18.24    1.69
  -3 -18   1   15.73    2.78
  18  -3   1   21.84    2.39
  -4 -18  -1    3.75    1.74
   4  18  -1    0.05    1.03
   4  18   1    0.80    1.04
  -4 -18   1    2.18    1.83
  -5 -18  -1   31.89    3.35
   5  18  -1   37.58    2.60
  -5 -18   1   39.41    3.64
   5  18   1   35.98    2.54
  -6 -18  -1   12.67    2.30
   6  18  -1   13.39    1.82
   6  18   1   13.85    1.71
  -6 -18   1   16.60    2.62
  -7 -18  -1    3.44    1.75
   7  18  -1    1.26    1.15
  -7 -18   1    4.05    1.93
   7  18   1    1.07    1.16
  -8 -18  -1    4.60    1.80
   8  18  -1    1.34    1.21
  -8 -18   1    4.08    1.82
   8  18   1    2.86    1.32
   9  18  -1    2.11    1.30
  -9 -18  -1    0.90    1.55
   9  18   1    1.01    1.32
  -9 -18   1    0.37    1.20
 -10 -18  -1    1.79    1.51
  10  18  -1    2.97    1.40
  10  18   1    2.26    1.36
 -10 -18   1    3.09    1.60
 -11 -18  -1    4.07    1.65
  11  18  -1    6.14    1.64
  11  18   1    4.54    1.50
 -11 -18   1    4.22    1.68
 -12 -18  -1    3.89    1.57
  12  18  -1    1.19    1.40
 -12 -18   1    4.58    1.66
  12  18   1    0.58    1.46
  13  18  -1    2.10    1.42
 -13 -18  -1    5.97    1.58
  13  18   1    4.58    1.53
 -13 -18   1    4.82    1.60
 -14 -18  -1    5.09    1.52
  14  18  -1    8.04    1.70
 -14 -18   1    6.88    1.76
  14  18   1    4.80    1.54
  15  18  -1    2.95    1.46
 -15 -18  -1    4.04    1.39
  15  18   1    0.78    1.30
 -15 -18   1    3.38    1.42
  19  14   1    6.33    1.84
  19  13  -1   12.61    2.05
  19  13   1   12.14    2.03
  19  12  -1   10.75    2.00
  12 -19  -1   10.39    1.87
  12 -19   1    7.31    1.62
  19  12   1   10.65    1.98
  11 -19  -1    1.60    1.33
  19  11  -1    2.81    1.60
  11 -19   1    3.52    1.55
  19  11   1    2.59    1.63
  10 -19  -1    1.49    1.62
  19  10  -1    2.43    1.53
  19  10   1    1.90    1.64
  10 -19   1   -0.36    1.60
  19   9  -1    2.98    1.55
   9 -19  -1    2.57    1.55
   9 -19   1    2.51    1.57
  19   9   1    1.54    1.57
   8 -19  -1    3.49    1.68
  19   8  -1    5.15    1.75
   8 -19   1    3.49    1.77
  19   8   1    3.39    1.69
  19   7  -1    9.34    2.00
   7 -19  -1    7.57    1.97
   7 -19   1    5.43    1.93
  19   7   1    8.37    2.03
   6 -19  -1    6.10    1.90
  19   6  -1    9.76    1.90
   6 -19   1    5.40    1.98
  19   6   1   10.81    2.23
  19   5  -1   12.10    2.02
   5 -19  -1   11.58    2.24
  19   5   1   11.73    2.23
   5 -19   1    5.91    2.02
  -4  19  -1   17.27    1.27
  19   4  -1   17.76    2.35
   4 -19  -1   12.37    2.34
   4 -19   1   11.91    2.46
  19   4   1   18.47    2.52
  19   3  -1    4.12    1.62
   3 -19  -1    2.52    1.68
  19   3   1    2.34    1.55
   3 -19   1    2.03    1.90
   2 -19  -1   -0.30    1.57
  19   2  -1    3.42    1.59
  19   2   1    2.01    1.64
   2 -19   1    2.42    1.88
   1 -19  -1    1.68    1.71
  19   1  -1    4.29    1.56
   1 -19   1    0.56    1.78
  19   1   1    2.50    1.55
  19   0  -1    6.93    1.59
   0 -19  -1    4.01    1.76
   0  19  -1    3.27    0.70
  19   0   1    5.54    1.81
   0  19   1    3.56    0.71
   0 -19   1    3.72    1.64
  19  -1  -1    1.71    1.36
  -1 -19  -1    4.41    1.80
   1  19  -1    1.98    0.76
  -1 -19   1    1.27    1.39
   1  19   1    0.93    0.73
  19  -1   1    1.30    1.55
  -2 -19  -1    2.87    1.67
   2  19  -1   -0.43    0.80
  19  -2  -1    1.75    1.32
  -2 -19   1    1.05    1.38
   2  19   1    0.07    0.77
  19  -2   1    1.31    1.42
   3  19  -1    1.08    0.92
  -3 -19  -1    0.69    1.59
   3  19   1    1.77    0.93
  -3 -19   1    2.84    1.83
  -4 -19  -1   14.40    2.35
   4  19  -1   18.31    1.74
   4  19   1   18.24    1.73
  -4 -19   1   12.55    2.55
  -5 -19  -1    7.34    1.99
   5  19  -1    7.04    1.38
   5  19   1    4.57    1.17
  -5 -19   1    6.45    1.77
  -6 -19  -1    5.26    1.63
   6  19  -1    6.46    1.44
  -6 -19   1    8.05    2.10
   6  19   1    5.32    1.34
   7  19  -1    4.13    1.36
  -7 -19  -1    6.53    1.88
  -7 -19   1    5.28    1.89
   7  19   1    6.89    1.51
   8  19  -1    4.33    1.37
  -8 -19  -1    3.53    1.68
   8  19   1    3.07    1.37
  -8 -19   1    4.32    1.80
  -9 -19  -1    1.59    1.53
   9  19  -1    3.54    1.32
  -9 -19   1    2.14    1.63
   9  19   1    1.41    1.33
  10  19  -1    1.39    1.25
 -10 -19  -1    2.78    1.59
 -10 -19   1    3.12    1.68
  10  19   1    1.43    1.41
 -11 -19  -1    5.32    1.68
  11  19  -1    2.29    1.43
  11  19   1    2.25    1.37
 -11 -19   1    1.91    1.52
 -12 -19  -1    8.98    1.84
  12  19  -1    6.59    1.63
  12  19   1    8.92    1.76
 -12 -19   1   10.45    1.97
 -13 -19  -1   10.98    1.91
  13  19  -1    8.58    1.76
  13  19   1    8.93    1.79
 -13 -19   1   11.87    2.00
 -14 -19  -1    7.50    1.68
  14  19  -1    6.42    1.70
 -14 -19   1    6.88    1.69
  14  19   1    6.81    1.78
  12 -20  -1   10.81    1.91
  20  12  -1   12.72    2.11
  12 -20   1   13.23    2.04
  20  12   1    9.75    1.98
  11 -20  -1    4.55    1.48
  20  11  -1    4.46    1.64
  20  11   1    5.31    1.79
  11 -20   1    3.68    1.49
  10 -20  -1    2.20    1.58
  20  10  -1    1.59    1.44
  20  10   1    2.45    1.61
  10 -20   1    1.71    1.63
  20   9  -1    2.89    1.46
   9 -20  -1   -0.15    1.36
  20   9   1    1.95    1.60
   9 -20   1    0.69    1.49
   8 -20  -1    0.71    1.46
  20   8  -1    4.19    1.71
  20   8   1    1.77    1.64
   8 -20   1    0.75    1.54
  20   7  -1    1.12    1.53
   7 -20  -1    2.70    1.56
   7 -20   1    2.45    1.61
  20   7   1   -0.21    1.41
   6 -20  -1    3.52    1.64
  20   6  -1    4.48    1.76
   6 -20   1    1.17    1.62
  20   6   1    5.22    1.92
  20   5  -1    2.91    1.59
   5 -20  -1    3.61    1.65
   5 -20   1    3.06    1.76
  20   5   1    6.04    1.88
  20   4  -1    5.74    1.72
   4 -20  -1    2.44    1.69
   4 -20   1    2.44    1.75
  20   4   1    4.94    1.78
   3 -20  -1    3.47    1.66
  20   3  -1    4.70    1.49
  20   3   1    3.46    1.70
   3 -20   1    3.67    1.88
  20   2  -1    4.11    1.55
   2 -20  -1    3.58    1.75
  20   2   1    3.69    1.63
   2 -20   1    4.11    1.97
   1 -20  -1    2.13    1.61
  20   1  -1    4.98    1.67
  20   1   1    2.77    1.69
   1 -20   1    0.78    1.34
  20   0  -1    0.77    1.36
   0 -20  -1    2.98    1.64
  20   0   1    1.46    1.54
   0 -20   1    0.26    1.27
  -1 -20  -1    3.46    1.69
   1  20  -1    0.88    0.74
  20  -1  -1    3.54    1.75
  -1 -20   1    2.18    1.68
  20  -1   1    1.72    1.44
   1  20   1    0.81    0.68
   2  20  -1    4.39    0.93
  -2 -20  -1    5.71    1.78
   2  20   1    2.33    0.85
  -2 -20   1    3.41    1.51
  -3 -20  -1    4.06    1.68
   3  20  -1    1.32    0.90
   3  20   1    0.67    0.88
  -3 -20   1    0.82    1.57
  -4 -20  -1    5.02    1.80
   4  20  -1    4.59    1.16
  -4 -20   1    3.64    1.82
   4  20   1    3.70    1.11
   5  20  -1    1.40    1.08
  -5 -20  -1    1.59    1.62
   5  20   1    1.99    1.11
  -5 -20   1    1.10    1.62
  -6 -20  -1    2.06    1.59
   6  20  -1    1.79    1.08
   6  20   1    1.65    1.15
  -6 -20   1    4.60    1.86
  -7 -20  -1    1.41    1.54
   7  20  -1   -0.21    1.18
  -7 -20   1    1.34    1.34
   7  20   1    1.37    1.23
  -8 -20  -1    2.78    1.64
   8  20  -1    0.97    1.15
   8  20   1    0.56    1.21
  -8 -20   1    3.60    1.76
   9  20  -1    2.56    1.29
  -9 -20  -1    2.96    1.64
   9  20   1    2.27    1.37
  -9 -20   1    4.29    1.80
 -10 -20  -1    4.47    1.61
  10  20  -1    0.98    1.24
  10  20   1    2.86    1.47
 -10 -20   1    2.02    1.57
  11  20  -1    5.86    1.56
 -11 -20  -1    5.16    1.69
  11  20   1    7.76    1.65
 -11 -20   1    1.69    1.55
  12  20  -1    8.96    1.71
 -12 -20  -1   10.92    1.96
  12  20   1    8.59    1.73
 -12 -20   1    9.76    1.97
  21  11  -1    4.82    1.60
  11 -21  -1    4.67    1.51
  21  11   1    4.76    1.68
  11 -21   1    6.55    1.77
  21  10  -1    1.71    1.46
  10 -21  -1    4.40    1.69
  10 -21   1    2.66    1.54
  21  10   1    2.50    1.63
   9 -21  -1    1.72    1.39
  21   9  -1    1.76    1.39
  21   9   1    2.35    1.62
   9 -21   1    2.14    1.53
   8 -21  -1    3.05    1.50
  21   8  -1    3.84    1.63
   8 -21   1    2.52    1.52
  21   8   1    2.23    1.61
  21   7  -1    3.56    1.59
   7 -21  -1    3.03    1.54
   7 -21   1    2.09    1.58
  21   7   1    2.63    1.57
  21   6  -1    5.23    1.59
   6 -21  -1    5.20    1.87
  21   6   1    2.87    1.76
   6 -21   1    2.99    1.68
   5 -21  -1    0.90    1.45
  21   5  -1    2.33    1.46
  21   5   1    3.04    1.60
   5 -21   1    2.23    1.65
   4 -21  -1    2.01    1.58
  21   4  -1    1.56    1.44
   4 -21   1    3.28    1.76
  21   4   1    3.22    1.61
  21   3  -1    5.11    1.57
   3 -21  -1    2.69    1.65
  21   3   1    3.67    1.77
   3 -21   1    0.78    1.65
   2 -21  -1    0.47    1.16
  21   2  -1    1.60    1.46
   2 -21   1    1.20    1.66
  21   2   1    0.84    1.47
   1 -21  -1    4.07    1.70
  21   1  -1    2.26    1.43
   1 -21   1    4.83    1.77
  21   1   1    1.02    1.56
   0 -21  -1    1.31    1.53
   0 -21   1    2.21    1.66
  21   0   1   -0.04    1.86
  -1 -21  -1    5.12    1.74
  -1 -21   1    2.43    1.63
  -2 -21  -1    3.75    1.63
   2  21  -1    0.80    0.79
  -2 -21   1    2.61    1.36
   2  21   1    0.93    0.77
  -3 -21  -1    3.83    1.46
   3  21  -1    2.54    0.92
   3  21   1    2.66    0.93
  -3 -21   1    3.51    1.74
   4  21  -1    0.92    0.95
  -4 -21  -1    2.82    1.59
   4  21   1    0.58    0.89
  -4 -21   1    3.11    1.73
   5  21  -1    0.30    1.01
  -5 -21  -1    3.16    1.64
  -5 -21   1    2.95    1.71
   5  21   1    0.26    1.00
   6  21  -1    0.45    1.09
  -6 -21  -1    3.79    1.71
  -6 -21   1    4.10    1.79
   6  21   1    0.72    1.08
   7  21  -1    1.50    1.17
  -7 -21  -1    3.44    1.64
  -7 -21   1    5.42    1.77
   7  21   1    0.10    1.13
  -8 -21  -1    2.76    1.61
   8  21  -1    0.98    1.22
   8  21   1    1.14    1.19
  -8 -21   1    2.60    1.66
   9  21  -1    1.36    1.19
  -9 -21  -1    2.27    1.50
  -9 -21   1    1.28    1.50
   9  21   1   -0.01    1.25
  10  21  -1    0.00    1.20
 -10 -21  -1    3.37    1.52
 -10 -21   1    3.17    1.55
  10  21   1    2.11    1.40
  11  21  -1    4.45    1.50
 -11 -21  -1    5.62    1.69
 -11 -21   1    2.44    1.50
  11  21   1    4.26    1.49
   9 -22  -1    3.43    1.59
  22   9  -1    3.72    1.56
   9 -22   1    1.51    1.41
  22   9   1    2.02    1.54
   8 -22  -1    2.91    1.44
  22   8  -1    2.77    1.45
  22   8   1    2.84    1.63
   8 -22   1    1.99    1.47
  22   7  -1    3.87    1.52
   7 -22  -1    5.68    1.79
   7 -22   1    2.25    1.53
  22   7   1    3.78    1.65
   6 -22  -1    6.89    1.73
  22   6   1    3.69    1.76
   6 -22   1    4.29    1.73
   5 -22  -1    3.71    1.59
  22   5  -1    3.84    1.51
   5 -22   1    2.48    1.65
  22   5   1    2.42    1.57
  22   4  -1    5.84    1.72
   4 -22  -1    1.85    1.47
  22   4   1    2.93    1.71
   4 -22   1    3.99    1.78
  22   3  -1    1.85    1.49
   3 -22  -1    3.85    1.71
   3 -22   1    2.90    1.79
  22   3   1    2.59    1.55
   2 -22  -1    3.43    1.67
  22   2  -1    2.81    1.49
   2 -22   1    3.02    1.76
  22   2   1    4.37    1.85
   1 -22  -1    0.98    1.21
   1 -22   1    3.45    1.70
   0 -22  -1    3.99    1.62
   0 -22   1    2.80    1.38
  -1 -22  -1    4.17    1.69
  -1 -22   1    4.25    1.66
  -2 -22  -1    0.79    1.14
  -2 -22   1    1.25    1.20
  -3 -22  -1    2.85    1.54
   3  22  -1    0.34    0.82
   3  22   1    0.75    0.81
  -3 -22   1    3.62    1.65
   4  22  -1    1.63    0.92
  -4 -22  -1    2.11    1.51
   4  22   1    1.51    0.92
  -4 -22   1    1.94    1.60
   5  22  -1    1.63    1.02
  -5 -22  -1    3.41    1.56
  -5 -22   1    1.60    1.54
   5  22   1    0.52    0.99
   6  22  -1    1.40    1.06
  -6 -22  -1    4.19    1.70
  -6 -22   1    2.54    1.67
   6  22   1    2.37    1.11
  -7 -22  -1    3.25    1.59
   7  22  -1    1.81    1.16
  -7 -22   1    5.77    1.77
   7  22   1   -0.38    1.11
   8  22  -1   -0.77    1.17
  -8 -22  -1    5.35    1.70
  -8 -22   1    3.75    1.69
   8  22   1    0.16    1.08
   9  22  -1    1.11    1.29
  -9 -22  -1    2.90    1.48
   9  22   1    0.92    1.27
  -9 -22   1    3.07    1.56
   6 -23  -1    4.77    1.62
  23   6  -1    4.41    1.55
   6 -23   1    2.85    1.62
  23   6   1    4.31    1.82
  23   5  -1    5.29    1.68
   5 -23  -1    2.11    1.48
   5 -23   1    5.68    1.82
  23   5   1    5.76    1.74
   4 -23  -1    3.92    1.59
  23   4  -1    4.82    1.56
   4 -23   1    2.08    1.55
  23   4   1    5.79    1.89
   3 -23  -1    4.36    1.67
  23   3  -1    4.96    1.57
   3 -23   1    3.80    1.72
  23   3   1    2.94    1.59
   2 -23  -1    3.04    1.60
   2 -23   1    2.07    1.61
   1 -23  -1    4.97    1.69
   1 -23   1    3.69    1.67
   0 -23  -1    4.48    1.58
   0 -23   1    2.29    1.30
  -1 -23  -1    3.37    1.54
  -1 -23   1    5.71    1.83
  -2 -23  -1    3.97    1.60
  -2 -23   1    2.28    1.27
  -3 -23  -1    3.68    1.62
  -3 -23   1    3.22    1.64
  -4 -23  -1    5.80    1.75
   4  23  -1    2.13    0.87
  -4 -23   1    3.36    1.69
   4  23   1    1.92    0.91
  -5 -23  -1    1.21    1.15
   5  23  -1    2.05    0.95
  -5 -23   1    3.84    1.74
   5  23   1    2.51    1.00
   6  23  -1    2.49    1.10
  -6 -23  -1    4.23    1.68
  -6 -23   1    2.55    1.60
   6  23   1    1.99    1.08
   0   0  -2    0.07    0.09
   0   0  -2   -0.05    0.05
   0   0   2   -0.18    0.11
  -1   0  -2    0.16    0.08
  -1   0  -2   -0.08    0.10
   0  -1  -2    0.01    0.10
   0  -1  -2   -0.02    0.07
   0   1  -2   -0.03    0.09
  -1   0   2   -0.12    0.11
   0   1   2   -0.05    0.05
   0  -1   2    0.11    0.14
   1   0   2    0.00    0.11
  -1   1  -2    0.08    0.11
   1  -1  -2   -0.02    0.09
  -1  -1  -2    0.13    0.14
  -1   1  -2   -0.03    0.11
  -1   1  -2   -0.03    0.11
   1  -1  -2   -0.06    0.05
   1   1  -2    0.14    0.13
   1  -1   2    0.09    0.09
   1   1   2    0.15    0.10
   1  -1   2    0.11    0.15
  -1  -1   2   -0.14    0.16
   1  -1   2   -0.11    0.09
   1   1   2    0.10    0.08
   2   1  -2    0.27    0.17
   1  -2  -2   -0.06    0.12
  -1   2  -2   -0.21    0.15
  -1   2  -2    0.11    0.13
  -2  -1  -2   -0.03    0.20
  -1   2  -2    0.43    0.22
   2   1   2   -0.13    0.15
   1  -2   2   -0.21    0.26
  -1   2   2    0.02    0.05
  -2  -1   2   -0.05    0.20
  -1   2   2   -0.07    0.08
   1  -2   2   -0.03    0.11
   1  -2   2    0.04    0.08
  -2   0  -2    0.50    0.17
   2   0  -2    0.13    0.13
   0   2  -2    0.03    0.16
  -2   0  -2    0.34    0.17
  -2   0  -2   -0.15    0.13
   2   0   2   -0.11    0.07
   2   0   2    0.19    0.13
   0   2   2    0.00    0.09
  -2   0   2   -0.08    0.16
   1   2  -2    0.16    0.23
  -2   1  -2   -0.42    0.14
  -2   1  -2    0.07    0.13
  -1  -2  -2    0.01    0.21
  -2   1  -2   -0.03    0.15
  -1  -2   2    0.26    0.33
   1   2   2    0.30    0.16
   2  -1   2    0.09    0.17
   2  -1   2   -0.03    0.12
   2  -1   2   -0.03    0.10
  -2   2  -2    0.69    0.29
   2   2  -2    0.18    0.27
   2  -2   2    0.09    0.14
   2   2   2    0.06    0.23
   2  -2   2   -0.01    0.10
  -3   0  -2    0.04    0.30
   0  -3  -2   -0.22    0.27
   0   3  -2    0.55    0.39
   3   0  -2    0.07    0.16
  -3   0  -2   -0.11    0.16
   0  -3   2    0.03    0.60
  -3   0   2   -0.06    0.21
   3   0   2    0.12    0.22
   0   3   2    0.03    0.16
   3   0   2    0.07    0.13
  -2  -3  -2   34.54    1.79
  -3   2  -2   30.63    1.57
  -2  -3   2   33.36    2.07
   3  -2   2   32.50    1.66
  -3   3  -2  218.68    9.04
   3  -3  -2  216.89    8.90
   3   3  -2  198.20    9.43
  -3  -3  -2  215.58    9.29
   3  -3   2  223.49    9.30
   3  -3   2  190.10    9.01
   3  -3   2  208.64    8.96
  -3  -3   2  218.28    9.45
  -4  -3  -2   51.73    2.69
   4   3  -2   51.00    2.86
  -3   4  -2   47.37    2.31
   3  -4   2   46.62    2.83
   4   3   2   48.05    2.73
   3  -4   2   51.53    2.29
  -4  -3   2   53.05    2.75
   3  -4   2   48.22    2.18
  -2   4  -2   13.28    0.85
   2  -4  -2   13.88    0.73
   4   2  -2   15.33    1.24
  -4  -2  -2   13.02    1.23
  -2   4  -2   11.98    0.74
   4   2   2   12.55    1.28
   2  -4   2   13.35    0.77
   2  -4   2   14.20    1.57
  -4  -2   2   15.28    1.20
   1  -4  -2  181.27    7.47
   4   1  -2  177.30    7.58
  -1   4  -2  172.14    7.45
  -4  -1  -2  179.29    7.70
  -4  -1   2  178.78    7.55
   1  -4   2  191.30    8.14
  -1   4   2  145.86    7.41
   4   0  -2   80.10    3.48
  -4   0  -2   74.72    3.64
   0  -4  -2   81.37    3.57
   0  -4   2   82.11    4.23
  -4   0   2   76.52    3.48
  -4   1  -2  170.98    7.73
   4  -1  -2  180.45    7.65
  -1  -4  -2  181.80    7.82
   4  -1   2  180.49    7.79
  -1  -4   2  179.49    8.34
   4  -1   2  178.93    7.64
  -2  -4  -2   11.99    1.12
  -4   2  -2   13.20    0.97
   2   4  -2   11.19    1.25
  -4   2  -2   13.94    0.98
   4  -2   2   12.99    0.90
   4  -2   2   13.56    0.89
   2   4   2   14.94    1.11
   4  -2   2   12.99    0.86
  -2  -4   2   15.68    1.76
  -4   3  -2   52.92    2.59
  -3  -4  -2   47.96    2.59
   3   4  -2   49.13    2.77
  -4   3  -2   48.99    2.28
   4  -3   2   43.12    2.18
   4  -3   2   50.42    2.27
   3   4   2   49.45    2.62
   4  -3   2   47.74    2.45
  -3  -4   2   55.58    3.05
   4  -4  -2   50.89    2.16
   4   4  -2   48.84    2.87
  -4  -4  -2   47.26    2.71
  -4   4  -2   48.26    2.32
   4   4   2   53.35    2.83
   4  -4   2   46.87    2.18
  -4  -4   2   48.92    2.96
   4  -4   2   52.53    2.34
   4  -4   2   52.99    2.76
  -5  -4  -2   10.00    1.29
   5   4  -2    6.15    1.24
  -4   5  -2    7.45    0.74
   4  -5   2    6.81    1.37
   4  -5   2    8.86    0.67
   5   4   2    9.43    1.41
  -5  -4   2    7.41    1.32
   4  -5   2    7.39    0.48
   3  -5  -2    0.16    0.20
  -5  -3  -2   -0.05    0.76
  -3   5  -2    0.17    0.41
   5   3  -2    0.50    0.84
  -5  -3   2    0.64    0.77
   5   3   2   -0.10    0.86
   3  -5   2   -0.25    0.98
   3  -5   2    0.21    0.28
   2  -5  -2  155.45    6.83
  -5  -2  -2  159.38    7.23
  -2   5  -2  158.91    6.82
  -2   5  -2  158.65    6.90
   5   2  -2  164.74    7.18
   2  -5   2  164.64    7.14
   2  -5   2  161.67    7.71
  -5  -2   2  150.31    7.05
   5   2   2  164.54    7.36
   1  -5  -2   46.65    2.19
  -1   5  -2   44.05    2.26
  -5  -1  -2   44.90    2.45
   5   1  -2   46.92    2.28
  -1   5  -2   46.70    2.12
  -5  -1   2   46.04    2.22
   5   1   2   46.15    2.64
   1  -5   2   51.12    2.61
  -1   5   2   43.53    2.10
   1  -5   2   46.36    3.17
   0  -5  -2    1.52    0.55
  -5   0  -2    0.68    0.33
  -5   0  -2    0.51    0.62
   0   5  -2    0.36    0.69
   5   0  -2    0.67    0.37
   0   5   2    0.33    0.43
   5   0   2    0.04    0.76
  -5   0   2    0.47    0.39
   0  -5   2   -0.77    1.21
  -1  -5  -2   51.11    2.43
  -5   1  -2   45.96    2.31
   1   5  -2   41.11    2.53
  -5   1  -2   46.50    2.15
   5  -1  -2   47.32    2.16
   5  -1   2   48.51    2.27
   5  -1   2   46.10    2.13
   1   5   2   48.87    2.36
   5  -1   2   49.55    2.47
  -1  -5   2   46.27    3.26
  -5   2  -2  165.28    7.03
   2   5  -2  150.54    7.35
  -2  -5  -2  166.46    7.24
   5  -2   2  165.02    7.09
   5  -2   2  161.01    6.96
  -2  -5   2  159.21    7.87
   5  -2   2  164.57    7.00
   2   5   2  154.79    7.20
  -5   3  -2   -0.77    0.59
   3   5  -2   -0.22    0.81
  -5   3  -2   -0.50    0.40
  -3  -5  -2    0.15    0.69
   5  -3   2    0.39    0.41
  -3  -5   2   -0.53    1.18
   5  -3   2   -0.30    0.37
   5  -3   2   -0.46    0.46
   3   5   2   -0.50    0.73
   5  -4  -2    7.53    0.51
  -5   4  -2    7.61    0.72
   4   5  -2    8.52    1.31
   5  -4   2    7.43    0.98
   5  -4   2    7.05    0.54
   4   5   2    8.56    1.27
   5  -4   2    7.88    0.69
  -4  -5   2    8.69    1.59
  -5   5  -2    1.83    0.50
   5   5  -2    1.74    0.91
   5  -5  -2    1.49    0.25
  -5  -5   2   -0.23    1.10
   5  -5   2    0.88    0.45
   5  -5   2    1.66    0.23
   5  -5   2    0.55    0.76
   5   5   2   -0.87    1.00
   6   5  -2   10.91    1.66
  -5   6  -2   13.89    0.95
   6   5   2   14.56    1.77
   5  -6   2   11.75    0.85
   5  -6   2   12.13    0.65
   5  -6   2   14.27    0.89
   5  -6   2   13.74    1.68
  -6  -5   2   13.03    1.68
  -4   6  -2   10.19    0.83
   6   4  -2    9.68    1.48
   4  -6  -2    9.64    0.50
  -6  -4   2    7.61    1.24
   4  -6   2    9.36    1.74
   4  -6   2   10.85    0.62
  -4   6   2   10.53    0.56
   4  -6   2    9.03    0.95
   6   4   2    9.50    1.54
  -6  -3  -2    2.29    0.96
   3  -6  -2    3.34    0.39
   6   3  -2    2.41    0.98
  -3   6  -2    2.37    0.45
   3  -6   2    2.93    0.43
   6   3   2    3.39    1.22
   3  -6   2   -0.11    1.29
  -6  -3   2    3.08    0.87
   3  -6   2    2.17    0.77
  -2   6  -2    7.33    0.60
   6   2  -2    9.19    1.07
   2  -6  -2    6.81    0.66
  -6  -2  -2    8.93    1.19
   6   2   2    7.76    1.33
   2  -6   2    4.93    1.75
   2  -6   2    8.42    1.12
  -6  -2   2    8.92    0.97
  -2   6   2    7.84    0.43
   1  -6  -2    9.72    0.84
  -6  -1  -2   12.10    1.28
   6   1  -2   11.04    0.92
  -1   6  -2    9.69    0.93
   1  -6   2    9.33    1.30
  -6  -1   2   10.72    0.86
  -1   6   2   10.59    0.74
   6   1   2   12.02    1.44
   1  -6   2    9.27    1.71
   6   0  -2    2.01    0.42
  -6   0  -2    0.80    0.34
   0  -6  -2    1.45    0.62
   0   6  -2    0.64    0.69
  -6   0  -2    0.83    0.68
   0   6   2    1.52    0.51
  -6   0   2    2.68    0.42
   6   0   2    0.54    0.87
   0  -6   2    0.03    1.45
   0  -6   2    1.93    1.01
  -1  -6  -2   11.21    1.06
  -6   1  -2   10.76    0.69
   6  -1  -2   11.58    0.72
   1   6  -2   11.40    1.33
   1   6   2   11.10    0.97
  -1  -6   2    9.95    1.59
   6  -1   2   12.08    0.93
   6  -1   2   13.25    1.32
  -1  -6   2    7.31    1.95
   6  -2  -2    6.76    0.62
  -6   2  -2    7.70    0.79
   2   6  -2    7.88    1.23
  -2  -6  -2    8.79    1.18
   6  -2   2   10.01    1.09
   6  -2   2    7.97    0.78
   6  -2   2    7.99    0.61
  -2  -6   2    5.70    1.49
   2   6   2    9.71    1.06
   3   6  -2    2.97    1.02
   3   6   2    3.26    0.93
   6  -3   2    2.24    0.63
   6  -3   2    2.40    0.53
   6  -3   2    2.72    0.51
  -3  -6   2    1.54    1.49
  -6   4  -2    8.53    0.81
   6  -4  -2    9.46    0.62
   4   6  -2    9.52    1.42
   6  -4   2    9.09    0.76
   4   6   2    8.74    1.37
   6  -4   2    8.32    0.77
  -4  -6   2    9.31    1.93
   6  -4   2    8.45    0.94
   5   6  -2   14.43    1.75
   6  -5  -2   13.24    0.74
  -6   5  -2   13.46    0.93
   5   6   2   14.60    1.74
   6  -5   2   12.94    0.75
   6  -5   2   13.07    1.37
  -5  -6   2    8.86    1.78
   6  -5   2   13.64    0.91
   6   6  -2    5.25    1.41
   6  -6  -2    5.92    0.49
  -6   6  -2    6.18    0.69
   6  -6   2    4.70    1.29
   6  -6   2    7.37    0.69
   6   6   2    6.66    1.47
  -6  -6   2    4.82    1.62
   6  -6   2    5.49    0.37
   7   6  -2    6.83    1.52
  -6   7  -2    6.02    0.67
   7   6   2    4.80    1.46
   6  -7   2    4.88    0.38
   6  -7   2    5.80    0.67
   6  -7   2    3.93    1.34
   6  -7   2    5.55    0.63
  -7  -6   2    5.37    1.37
  -5   7  -2   22.82    1.26
   7   5  -2   22.15    2.08
   7   5   2   18.89    2.08
  -5   7   2   20.93    1.02
   5  -7   2   18.75    2.30
  -7  -5   2   18.25    2.01
   5  -7   2   19.14    1.30
   5  -7   2   20.88    1.03
  -4   7  -2   92.60    4.04
   7   4  -2   88.12    4.72
   4  -7  -2   89.69    3.89
   4  -7   2   86.38    5.15
  -7  -4   2   94.16    4.54
   4  -7   2   87.29    4.23
  -4   7   2   90.48    3.87
   4  -7   2   89.20    3.94
   7   4   2   87.72    4.82
   7   3  -2    2.18    1.14
  -3   7  -2    1.51    0.45
   3  -7  -2    1.86    0.43
  -7  -3  -2    1.57    0.96
   3  -7   2    0.59    0.81
  -7  -3   2    1.23    0.75
   3  -7   2   -1.29    1.42
   7   3   2    2.60    1.24
  -2   7  -2   12.08    0.77
  -7  -2  -2   12.29    1.38
   2  -7  -2   10.67    0.88
   2  -7   2   13.18    1.48
  -7  -2   2   12.38    1.04
   7   2   2    9.91    1.56
   2  -7   2    6.82    2.09
  -2   7   2   11.46    0.63
  -1   7  -2   18.74    1.25
  -7  -1  -2   20.82    1.52
   7   1  -2   19.87    1.31
   1  -7  -2   20.06    1.25
   1  -7   2   19.62    1.80
   7   1   2   20.15    1.96
   1  -7   2   16.24    2.33
  -1   7   2   16.73    1.08
  -7  -1   2   18.62    1.13
   0  -7  -2    0.80    0.65
   7   0  -2    0.43    0.39
  -7   0  -2    0.18    0.30
   0   7  -2    0.11    0.65
   7   0   2   -0.30    0.94
   0  -7   2   -0.20    1.03
   0   7   2    0.60    0.53
  -7   0   2    0.37    0.35
   0  -7   2   -3.02    1.50
  -7   1  -2   20.55    0.99
   7  -1  -2   19.64    1.03
   1   7  -2   18.44    1.53
   1   7   2   19.83    1.39
   7  -1   2   16.43    1.72
  -1  -7   2   17.91    2.58
   7  -2  -2   12.37    0.76
   2   7  -2   11.31    1.41
   7  -2   2   11.05    0.70
  -2  -7   2    9.72    1.91
   2   7   2   11.12    1.15
   7  -2   2   12.53    1.36
   3   7  -2    1.64    1.08
   7  -3   2    2.20    0.46
  -3  -7   2   -1.18    1.52
   7  -3   2    1.62    0.76
   3   7   2    1.19    0.87
   4   7  -2   89.38    4.63
   7  -4  -2   86.01    3.88
   7  -4   2   90.97    4.09
   7  -4   2   85.37    4.07
  -4  -7   2   82.62    5.19
   4   7   2   93.84    4.52
  -7   5  -2   21.67    1.27
   7  -5  -2   21.63    1.07
   5   7  -2   19.67    2.01
   7  -5   2   18.77    1.54
  -5  -7   2   17.33    2.38
   7  -5   2   20.08    1.18
   5   7   2   15.73    1.83
  -7   6  -2    4.75    0.67
   7  -6  -2    5.46    0.55
   6   7  -2    6.42    1.48
   6   7   2    6.98    1.46
   7  -6   2    4.93    0.47
   7  -6   2    6.46    1.17
  -6  -7   2    5.96    1.61
  -7   7  -2    0.42    0.49
   7   7  -2    1.35    1.23
   7  -7  -2    0.48    0.30
   7   7   2    1.01    1.23
   7  -7   2   -2.44    0.94
   7  -7   2   -0.01    0.18
  -7  -7   2    0.38    1.40
   8   7  -2   14.96    2.00
  -7   8  -2   14.72    1.01
   7  -8   2   12.80    1.93
  -8  -7   2   13.41    1.88
   8   7   2   12.85    1.98
   7  -8   2   11.92    0.66
   8   6  -2   20.56    2.18
  -6   8  -2   19.66    1.24
  -6   8   2   22.24    1.03
   8   6   2   21.01    2.24
  -8  -6   2   20.30    1.98
   6  -8   2   17.23    1.29
   6  -8   2   22.18    2.61
   6  -8   2   19.58    1.00
   5  -8  -2   19.92    0.94
   8   5  -2   19.72    2.06
  -5   8  -2   19.85    1.19
  -5   8   2   18.35    0.94
   8   5   2   20.45    2.18
  -8  -5   2   17.86    1.85
   5  -8   2   16.18    2.31
   5  -8   2   15.02    1.37
   5  -8   2   17.95    1.01
  -4   8  -2   28.18    1.59
   8   4  -2   29.55    2.37
   4  -8  -2   31.14    1.47
  -8  -4   2   30.29    2.05
   8   4   2   23.49    2.41
  -4   8   2   30.33    1.41
   4  -8   2   27.50    2.98
   4  -8   2   29.82    1.97
   3  -8  -2   58.82    2.81
   8   3  -2   60.63    3.50
  -3   8  -2   58.59    2.82
   3  -8   2   62.11    3.31
   8   3   2   60.11    3.72
  -8  -3   2   64.93    3.13
   3  -8   2   58.73    4.38
  -8  -2  -2   55.91    2.92
  -2   8  -2   49.52    2.32
   2  -8  -2   50.89    2.48
   8   2   2   48.91    3.21
  -8  -2   2   52.42    2.50
  -2   8   2   48.05    2.23
   2  -8   2   41.09    3.89
   2  -8   2   50.71    2.96
  -1   8  -2   12.46    1.07
   1  -8  -2   13.97    1.14
   8   1   2   16.48    1.90
  -8  -1   2   15.22    0.96
  -1   8   2   12.30    0.94
   1  -8   2   11.32    2.44
   8   0  -2  179.40    7.85
   0   8  -2  183.95    8.10
  -8   0  -2  182.46    7.73
   0  -8   2  162.71    9.19
   8   0   2  188.32    8.56
  -8   0   2  183.26    7.77
   0   8   2  185.14    7.97
   8  -1  -2   14.45    0.80
   1   8  -2   12.33    1.31
  -1  -8   2   13.29    2.29
   1   8   2   13.13    1.12
   8  -1   2   14.09    1.68
   8  -2  -2   48.55    2.21
   2   8  -2   47.57    2.83
   8  -2   2   48.47    2.89
  -2  -8   2   45.36    3.95
   2   8   2   51.63    2.71
   8  -2   2   48.94    2.16
   3   8  -2   60.72    3.36
   3   8   2   59.34    3.16
   8  -3   2   57.44    2.64
   8  -3   2   55.30    3.12
  -3  -8   2   59.60    4.31
   4   8  -2   28.91    2.26
   4   8   2   30.76    2.14
   8  -4   2   28.15    1.84
  -4  -8   2   32.42    3.16
   8  -4   2   28.22    1.61
   5   8  -2   17.37    1.94
   8  -5  -2   17.52    1.01
   5   8   2   17.58    1.81
   8  -5   2   16.50    1.23
  -5  -8   2   20.35    2.60
   8  -5   2   18.22    1.35
   8  -6  -2   21.32    1.10
   6   8  -2   20.89    2.11
  -8   6  -2   21.17    1.29
   8  -6   2   17.99    1.64
   6   8   2   20.30    2.05
  -6  -8   2   19.46    2.48
   8  -6   2   20.36    1.18
   7   8  -2   13.86    1.88
   8  -7  -2   13.66    0.84
  -8   7  -2   14.45    1.08
   8  -7   2   14.06    1.61
   7   8   2   13.47    1.88
   8  -7   2   13.15    0.75
  -7  -8   2   16.35    2.37
   8   8  -2    3.09    1.36
  -8   8  -2    1.72    0.55
   8  -8   2   -0.82    1.03
  -8  -8   2    0.06    1.28
   8   8   2   -0.32    1.23
   8  -8   2    1.13    0.23
   9   8  -2   14.76    2.07
  -8   9  -2   15.14    1.09
   9   8   2   14.37    2.12
   8  -9   2   13.83    2.03
   8  -9   2   13.19    0.72
  -9  -8   2   14.60    2.02
   9   7  -2   24.90    2.42
  -7   9  -2   26.31    1.49
   7  -9   2   24.38    1.53
   9   7   2   27.24    2.56
  -9  -7   2   22.67    2.22
   7  -9   2   25.11    1.22
   7  -9   2   26.15    2.74
   9   6  -2   65.57    4.03
  -6   9  -2   71.46    3.13
   6  -9  -2   66.86    2.89
  -9  -6   2   64.87    3.80
   6  -9   2   64.24    2.96
   6  -9   2   61.94    3.26
   6  -9   2   72.37    4.43
  -6   9   2   66.89    2.93
   9   6   2   64.42    4.12
   5  -9  -2   40.02    1.79
  -5   9  -2   35.55    1.92
   9   5  -2   38.21    2.83
  -5   9   2   38.37    1.74
   5  -9   2   34.78    3.34
   5  -9   2   36.55    2.25
  -9  -5   2   35.93    2.48
   9   5   2   36.53    2.95
   4  -9  -2   10.84    0.82
  -4   9  -2   10.13    0.90
   9   4  -2   11.86    1.71
   4  -9   2   11.08    1.36
   9   4   2    8.25    1.79
   4  -9   2    9.44    2.29
  -4   9   2    8.77    0.70
  -9  -4   2    9.58    1.24
   3  -9  -2    7.13    0.77
   9   3  -2    7.75    1.45
  -9  -3   2    6.43    0.92
   3  -9   2    5.88    1.35
   9   3   2    8.49    1.72
   3  -9   2    3.36    1.96
  -2   9  -2    0.44    0.41
   9   2  -2    1.45    1.10
  -2   9  -2    0.44    0.44
   2  -9   2   -1.86    1.81
  -2   9   2    0.11    0.32
   9   2   2   -0.39    1.16
  -9  -2   2    0.46    0.55
  -1   9  -2  191.87    8.12
  -9  -1   2  186.52    7.96
  -1   9   2  174.55    7.99
   1  -9   2  169.74    9.67
   9   1   2  199.08    8.93
   0   9  -2   -0.12    0.68
  -9   0  -2    0.41    0.27
   0   9   2    0.29    0.57
   9   0   2   -1.58    1.14
   0  -9   2   -0.26    1.42
  -9   0   2    0.10    0.33
   9  -1  -2  184.32    7.88
   1   9  -2  191.64    8.40
   1   9   2  184.80    8.21
  -1  -9   2  175.17    9.55
   9  -1   2  184.85    8.68
   9  -2  -2    1.06    0.29
   2   9  -2   -0.71    0.94
   9  -2   2    0.18    1.01
   2   9   2   -0.02    0.82
  -2  -9   2   -3.43    1.62
   3   9  -2    6.23    1.26
   9  -3  -2    6.03    0.60
   9  -3   2    5.95    0.55
  -3  -9   2    4.37    2.09
   3   9   2    9.13    1.31
   9  -3   2    5.90    1.22
   4   9  -2    9.50    1.52
   4   9   2   11.49    1.47
  -4  -9   2    9.87    2.30
   9  -4   2   10.28    0.84
   9  -4   2   10.99    1.30
   9  -5  -2   36.74    1.81
   5   9  -2   34.88    2.64
   9  -5   2   35.41    2.12
   9  -5   2   39.32    2.02
   5   9   2   38.42    2.59
  -5  -9   2   33.89    3.33
   6   9  -2   65.71    3.92
   9  -6  -2   66.06    2.99
   9  -6   2   67.46    3.38
   9  -6   2   63.67    3.14
   6   9   2   63.23    3.81
  -6  -9   2   74.06    4.56
   7   9  -2   25.63    2.35
   9  -7  -2   26.49    1.33
   7   9   2   21.67    2.26
   9  -7   2   24.50    1.92
   9  -7   2   25.60    1.35
  -7  -9   2   24.82    2.72
  -9   8  -2   14.95    1.15
   8   9  -2   15.56    2.07
   9  -8  -2   13.97    0.88
   9  -8   2   14.00    0.77
   9  -8   2   13.07    1.65
   8   9   2   16.86    2.14
  -8  -9   2   13.39    2.19
   9   9  -2    7.26    1.75
  -9   9  -2    8.84    0.85
   9   9   2    6.38    1.75
  -9  -9   2    7.95    1.79
   9  -9   2    8.36    1.59
   9  -9   2    7.56    0.48
  10   9  -2    0.98    1.36
  -9  10  -2    2.22    0.61
  10   9   2    1.12    1.51
   9 -10   2    2.15    0.31
   9 -10   2    0.93    1.32
 -10  -9   2    2.77    1.52
  10   8  -2    6.61    1.66
  -8  10  -2    5.67    0.74
 -10  -8   2    6.71    1.53
  10   8   2    9.16    1.86
   8 -10   2    4.05    1.53
   8 -10   2    5.81    0.52
  -7  10  -2   72.42    3.33
   7 -10  -2   69.51    3.11
  10   7  -2   68.64    4.32
  10   7   2   72.55    4.48
   7 -10   2   68.24    3.17
   7 -10   2   75.42    4.63
  -7  10   2   72.09    3.17
   7 -10   2   73.76    3.53
 -10  -7   2   76.02    4.19
   6 -10  -2  123.77    5.33
  10   6  -2  117.51    6.37
  -6  10  -2  122.64    5.46
   6 -10   2  120.42    6.84
 -10  -6   2  126.00    6.09
  -6  10   2  120.42    5.30
   6 -10   2  123.30    5.74
  10   6   2  130.46    6.60
   5 -10  -2   38.06    1.88
  -5  10  -2   39.34    1.97
  10   5  -2   39.96    2.90
  10   5   2   34.69    3.02
 -10  -5   2   41.18    2.54
   5 -10   2   35.74    2.39
   5 -10   2   40.56    3.60
  -5  10   2   37.03    1.79
   4 -10  -2    6.25    0.83
  10   4  -2    6.26    1.49
  -4  10  -2    5.66    0.69
  10   4   2    7.17    1.76
  -4  10   2    5.03    0.53
 -10  -4   2    6.22    1.02
   4 -10   2    4.84    2.02
  10   3  -2    1.91    1.15
   3 -10   2   -2.87    1.69
 -10  -3   2   -0.04    0.62
  10   3   2   -0.59    1.29
  10   2  -2    0.94    1.00
  -2  10  -2    0.08    0.41
  -2  10  -2    0.07    0.36
  -2  10   2   -0.12    0.32
  10   2   2   -2.58    1.33
 -10  -2   2   -0.36    0.49
   2 -10   2   -4.18    1.71
  10   1  -2   -0.03    0.89
  -1  10  -2   -0.37    0.57
 -10  -1   2    0.20    0.39
  -1  10   2    0.03    0.48
   1 -10   2   -4.06    1.69
  10   1   2   -0.65    1.32
   0  10  -2   94.20    4.78
  10   0   2  106.33    5.50
   0 -10   2   97.71    6.21
   0  10   2  108.94    4.71
   1  10  -2    0.67    0.83
   1  10   2   -0.61    0.65
  10  -1   2   -1.50    1.10
  -1 -10   2   -0.52    1.43
   2  10  -2    0.13    0.92
  10  -2   2   -0.79    1.01
  -2 -10   2   -0.53    1.88
   2  10   2   -0.32    0.70
  10  -3  -2    0.94    0.31
   3  10  -2   -0.01    1.02
  -3 -10   2   -0.84    1.76
  10  -3   2   -1.27    0.94
   3  10   2    0.52    0.87
   4  10  -2    4.81    1.27
  10  -4   2    4.85    1.12
   4  10   2    5.02    1.18
  -4 -10   2    3.49    1.94
  10  -4   2    5.76    0.62
   5  10  -2   36.44    2.75
  10  -5   2   34.95    2.23
  10  -5   2   37.80    1.92
   5  10   2   33.69    2.49
  -5 -10   2   36.83    3.18
  10  -6  -2  135.28    5.49
   6  10  -2  117.68    6.31
   6  10   2  122.52    6.27
  10  -6   2  123.28    5.68
  10  -6   2  119.77    5.67
  -6 -10   2  124.29    6.97
  10  -7  -2   75.55    3.26
   7  10  -2   69.71    4.23
  -7 -10   2   73.61    4.73
   7  10   2   71.47    4.20
  10  -7   2   67.07    3.64
  10  -7   2   72.44    3.36
   8  10  -2    4.02    1.51
  10  -8  -2    6.04    0.59
   8  10   2    4.78    1.61
  -8 -10   2    6.95    1.82
  10  -8   2    5.65    1.18
  10  -8   2    5.80    0.60
   9  10  -2    0.20    1.20
  10  -9  -2    0.96    0.41
  10  -9   2    2.21    0.31
   9  10   2    1.87    1.47
  -9 -10   2    3.87    1.52
  10  -9   2    0.17    1.01
 -10  10  -2   13.60    1.09
  10  10  -2   15.05    2.11
  10  10   2   14.29    2.21
  10 -10   2   12.08    1.76
 -10 -10   2   11.22    1.98
  10 -10   2   13.17    0.70
 -10  11  -2   -0.43    0.56
  11  10  -2   -0.44    1.30
 -11 -10   2   -1.04    1.18
  10 -11   2    0.02    0.27
  10 -11   2   -0.49    1.23
  11  10   2   -1.76    1.35
  11   9  -2    2.54    1.48
  -9  11  -2    0.38    0.57
 -11  -9   2   -2.12    1.22
  11   9   2   -1.25    1.29
   9 -11   2    0.89    0.33
   9 -11   2   -1.55    1.41
   8 -11  -2    7.90    0.54
  -8  11  -2    7.92    0.81
  11   8  -2    9.03    1.85
   8 -11   2    6.85    0.64
 -11  -8   2    6.72    1.45
  11   8   2    6.97    1.97
   8 -11   2    8.95    2.03
  11   7  -2   68.49    4.25
   7 -11  -2   66.28    2.99
  -7  11  -2   66.29    3.17
   7 -11   2   70.91    3.51
 -11  -7   2   67.63    3.88
  -7  11   2   64.63    2.97
   7 -11   2   65.60    4.67
  11   7   2   69.45    4.40
  -6  11  -2   30.94    1.66
   6 -11  -2   28.62    1.55
  11   6  -2   34.11    2.80
  -6  11   2   28.25    1.45
 -11  -6   2   30.83    2.28
  11   6   2   33.84    2.99
   6 -11   2   29.66    3.22
  11   5  -2   27.20    2.52
  -5  11  -2   27.97    1.61
 -11  -5   2   31.22    2.11
  -5  11   2   27.97    1.43
  11   5   2   26.74    2.77
   5 -11   2   32.60    3.41
  11   4  -2   13.01    1.93
  -4  11  -2   12.32    1.06
   4 -11   2   17.22    2.91
  11   4   2   11.97    2.13
 -11  -4   2   14.54    1.35
  11   3  -2   19.78    2.22
   3 -11   2   19.97    3.17
  11   3   2   22.27    2.66
 -11  -3   2   23.52    1.49
  -2  11  -2    2.19    0.49
  -2  11  -2    2.69    0.50
  11   2  -2    1.67    1.13
  -2  11   2    2.38    0.41
 -11  -2   2    2.23    0.55
  11   2   2    1.78    1.46
   2 -11   2   -0.49    2.03
  11   1  -2    0.27    0.91
 -11  -1  -2    0.71    0.31
  -1  11  -2    0.80    0.59
 -11  -1  -2    1.34    0.41
   1 -11   2   -1.27    1.90
  11   1   2    0.62    1.43
  -1  11   2    1.12    0.52
 -11  -1   2    0.32    0.37
   0  11  -2   -0.02    0.69
   0  11   2    1.09    0.65
  11   0   2    0.58    1.34
   0 -11   2   -2.47    1.78
   1  11  -2    0.24    0.79
  -1 -11   2   -0.78    1.80
   1  11   2    0.24    0.74
  11  -1   2    0.25    1.22
   2  11  -2    1.25    0.99
  11  -2   2   -0.22    1.15
  -2 -11   2    0.91    1.96
   2  11   2    1.45    0.90
   3  11  -2   21.96    1.95
  11  -3   2   18.86    2.00
   3  11   2   20.25    1.81
  -3 -11   2   22.98    3.24
  11  -4  -2   13.83    0.83
   4  11  -2   13.90    1.82
  -4 -11   2   11.40    2.57
  11  -4   2   15.54    1.70
   4  11   2   15.45    1.79
  11  -4   2   12.71    0.77
   5  11  -2   27.96    2.33
  -5 -11   2   27.43    2.88
  11  -5   2   27.98    1.49
   5  11   2   26.55    2.20
  11  -5   2   28.11    2.05
   6  11  -2   30.47    2.47
   6  11   2   27.41    2.35
  -6 -11   2   31.55    3.26
  11  -6   2   25.38    1.85
  11  -6   2   26.98    1.65
   7  11  -2   63.16    3.92
  11  -7   2   64.35    3.16
  -7 -11   2   65.07    4.52
   7  11   2   65.82    4.01
  11  -7   2   64.72    3.28
  11  -8  -2    8.10    0.70
   8  11  -2    7.97    1.71
  -8 -11   2    4.83    1.79
  11  -8   2    4.62    1.07
   8  11   2    4.83    1.57
  11  -8   2    7.04    0.75
  11  -9  -2    0.06    0.41
   9  11  -2    0.13    1.27
  11  -9   2    0.46    0.33
  11  -9   2    0.14    0.90
  -9 -11   2    1.43    1.48
   9  11   2   -0.96    1.19
  10  11  -2    0.24    1.25
 -10 -11   2   -1.05    1.47
  11 -10   2   -3.15    0.91
  10  11   2    0.28    1.35
  11 -10   2    0.51    0.25
  11  11  -2    0.72    1.36
  11  11   2    0.45    1.46
 -11 -11   2   -1.33    1.22
  11 -11   2   -0.38    1.11
  12  11  -2   -1.00    1.30
 -12 -11  -2    1.67    1.30
 -12 -11   2    1.79    1.31
  11 -12   2    0.65    1.27
  12  11   2    1.06    1.59
 -10  12  -2    0.61    0.57
  12  10  -2   -0.60    1.38
 -12 -10   2    1.65    1.34
  12  10   2   -0.03    1.50
  10 -12   2   -0.60    1.31
  12   9  -2    1.29    1.42
  -9  12  -2   -0.20    0.51
  12   9   2   -1.17    1.47
   9 -12   2   -0.92    1.33
 -12  -9   2   -0.87    1.16
   8 -12  -2    3.40    0.44
  -8  12  -2    2.62    0.63
  12   8  -2    2.21    1.48
  12   8   2    1.51    1.74
   8 -12   2    0.98    1.56
 -12  -8   2    2.62    1.28
  12   7  -2    0.70    1.39
  -7  12  -2    0.74    0.54
 -12  -7   2    0.18    1.11
   7 -12   2   -0.81    1.81
  12   7   2   -3.63    1.28
  -7  12   2    0.15    0.35
  12   6  -2   34.25    2.83
  -6  12  -2   33.15    1.75
   6 -12   2   27.28    3.29
  -6  12   2   31.78    1.55
 -12  -6   2   30.90    2.23
  12   6   2   30.66    3.02
  -5  12  -2    3.79    0.66
  12   5  -2    4.04    1.47
  12   5   2    3.36    1.69
   5 -12   2    1.30    1.96
 -12  -5   2    3.07    0.97
  -5  12   2    3.10    0.49
  12   4  -2    2.76    1.39
  -4  12  -2    3.47    0.68
 -12  -4  -2    4.42    1.01
 -12  -4   2    3.95    0.86
   4 -12   2   -2.46    1.77
  12   4   2    3.76    1.77
  12   3  -2    1.17    1.19
 -12  -3  -2    0.93    0.70
  12   3   2   -2.09    1.38
   3 -12   2   -2.02    1.88
 -12  -3   2   -0.26    0.56
  -2  12  -2   12.55    0.89
 -12  -2  -2   13.23    1.01
  12   2  -2   15.07    1.89
 -12  -2   2   12.84    0.95
   2 -12   2    7.91    2.70
  -2  12   2   12.50    0.81
  12   2   2   14.05    2.23
  12   1  -2    1.89    1.11
 -12  -1  -2    0.24    0.40
  -1  12  -2    0.06    0.57
  -1  12   2   -0.09    0.50
   1 -12   2   -3.81    1.84
  12   1   2    0.36    1.31
 -12  -1   2   -0.29    0.31
   0  12  -2    3.68    0.87
  12   0  -2    5.46    1.24
  12   0   2    4.07    1.62
   0 -12   2    1.29    2.24
   0  12   2    3.44    0.77
   1  12  -2   -0.09    0.79
  12  -1   2    0.24    1.32
  -1 -12   2   -1.02    1.97
   1  12   2   -0.08    0.70
   2  12  -2   11.79    1.51
  -2 -12   2   10.91    2.76
  12  -2   2   11.77    1.87
   2  12   2   12.67    1.30
   3  12  -2    0.38    0.95
  -3 -12   2   -1.30    1.32
  12  -3   2   -0.53    1.13
   3  12   2    0.13    0.88
  12  -4  -2    4.21    0.43
  12  -4  -2    4.92    0.41
   4  12  -2    3.28    1.14
   4  12   2    3.49    1.13
  12  -4   2    2.68    1.21
  -4 -12   2    1.94    2.00
  12  -5  -2    1.59    0.62
  12  -5  -2    3.25    0.52
   5  12  -2    4.70    1.35
  12  -5   2    3.14    0.46
  -5 -12   2    2.79    1.99
   5  12   2    4.01    1.24
  12  -5   2    0.97    1.07
  12  -6  -2   29.19    1.95
   6  12  -2   30.66    2.64
  -6 -12   2   29.20    2.96
  12  -6   2   30.35    1.66
   6  12   2   34.99    2.50
  12  -6   2   29.43    2.08
   7  12  -2   -1.62    1.17
  12  -7  -2   -1.10    0.82
  12  -7   2   -0.27    0.62
  12  -7   2   -0.35    0.68
  -7 -12   2   -0.39    1.23
   7  12   2   -1.48    1.17
  12  -8  -2    2.16    1.02
   8  12  -2    2.57    1.39
  12  -8   2    1.24    0.76
   8  12   2    2.06    1.43
  12  -8   2    2.53    0.63
  -8 -12   2    2.09    1.65
  12  -9  -2   -0.95    0.95
   9  12  -2    0.82    1.33
  -9 -12   2   -0.42    1.49
   9  12   2   -0.47    1.37
  12  -9   2    0.87    0.41
  12  -9   2   -0.48    0.82
  12 -10  -2   -1.07    1.00
  10  12  -2    1.05    1.34
  10  12   2   -0.60    1.33
  12 -10   2   -1.04    0.79
 -10 -12   2    0.20    1.41
  12 -11  -2    0.96    1.14
  11  12  -2    2.07    1.39
  11  12   2    2.61    1.50
 -11 -12   2    1.31    1.39
  12 -11   2    0.79    1.02
  12  12  -2   26.93    2.59
  12 -12  -2   19.56    2.26
 -12 -12  -2   27.34    2.75
  12  12   2   21.74    2.66
  12 -12   2   23.14    2.22
 -12 -12   2   29.32    2.80
  13  12  -2    1.60    1.48
  12 -13  -2    1.55    1.24
 -13 -12  -2    4.43    1.57
  12 -13   2    0.53    1.21
 -13 -12   2    0.40    1.37
  13  12   2    0.06    1.41
  11 -13  -2   11.03    1.93
  13  11  -2   10.86    1.98
 -13 -11  -2   10.74    1.76
  11 -13   2   10.64    1.81
 -13 -11   2   10.01    1.70
  13  11   2   10.34    2.14
 -13 -10  -2    2.07    1.30
 -10  13  -2   -0.37    0.54
  13  10  -2   -0.24    1.46
  13  10   2    1.54    1.63
 -13 -10   2    0.66    1.08
  10 -13   2   -1.59    1.35
  13   9  -2    4.84    1.61
 -13  -9  -2    3.46    1.37
  -9  13  -2    3.28    0.62
 -13  -9   2    2.53    1.27
  13   9   2    2.90    1.73
   9 -13   2    2.99    1.62
  -8  13  -2    7.56    0.80
 -13  -8  -2    7.20    1.49
  13   8  -2    9.50    1.92
  -8  13   2    7.15    0.64
  13   8   2    4.49    1.86
 -13  -8   2    7.61    1.45
   8 -13   2    7.47    2.09
  13   7  -2    5.09    1.69
 -13  -7  -2    6.34    1.33
  -7  13  -2    5.71    0.74
 -13  -7   2    5.37    1.23
  -7  13   2    5.73    0.53
  13   7   2    1.46    1.66
   7 -13   2    5.13    2.27
  13   6  -2   18.46    2.35
  -6  13  -2   19.58    1.29
 -13  -6  -2   18.42    1.88
   6 -13   2   15.19    2.79
 -13  -6   2   21.04    1.72
  13   6   2   24.64    2.90
  -6  13   2   19.81    1.12
  -5  13  -2    1.47    0.61
  13   5  -2    1.47    1.35
 -13  -5  -2    3.06    0.95
 -13  -5   2    3.08    0.89
  13   5   2    4.72    1.88
  -5  13   2    1.63    0.46
   5 -13   2   -0.73    1.77
  -4  13  -2    0.47    0.57
  13   4  -2    1.03    1.18
 -13  -4  -2   -0.02    0.74
   4 -13   2   -0.80    1.87
  13   4   2   -0.69    1.63
 -13  -4   2   -0.19    0.68
  13   3  -2    4.79    1.58
 -13  -3  -2    6.96    0.87
   3 -13   2    2.36    2.21
 -13  -3   2    4.54    0.76
  13   3   2    5.62    2.00
  13   2  -2    0.24    1.23
  -2  13  -2    0.16    0.43
 -13  -2  -2    0.63    0.43
  -2  13   2   -1.03    0.36
 -13  -2   2    0.14    0.44
   2 -13   2   -3.82    1.92
  13   2   2    2.13    1.74
  13   1  -2    2.74    1.27
  -1  13  -2    2.38    0.68
   1 -13   2   -0.34    2.03
  13   1   2   -0.80    1.52
  -1  13   2    1.14    0.58
   0  13  -2   -0.76    0.72
  13   0  -2   -1.02    0.97
   0  13   2   -0.43    0.65
   0 -13   2   -0.99    1.44
  13   0   2   -1.03    1.27
   1  13  -2    1.45    0.87
  13  -1  -2    1.08    1.02
  13  -1   2    2.00    1.56
   1  13   2    0.97    0.81
  -1 -13   2   -0.28    1.48
   2  13  -2   -0.51    0.97
  -2 -13   2   -1.52    1.94
  13  -2   2   -1.09    1.28
   2  13   2   -0.92    0.83
   3  13  -2    5.48    1.32
  13  -3   2    6.81    1.60
  -3 -13   2    4.22    2.31
   3  13   2    6.65    1.20
   4  13  -2   -0.19    0.99
  13  -4   2   -0.56    1.08
   4  13   2   -0.23    0.93
  -4 -13   2   -0.28    1.46
  13  -5  -2    2.54    0.42
   5  13  -2    3.41    1.25
  13  -5   2    0.01    1.09
  -5 -13   2   -0.57    1.84
   5  13   2    0.83    1.22
  13  -6  -2   17.43    1.25
   6  13  -2   18.16    2.01
  13  -6   2   15.97    1.66
  13  -6   2   17.31    1.05
   6  13   2   18.20    2.08
  -6 -13   2   12.79    2.61
  13  -7  -2    5.56    0.94
   7  13  -2    3.79    1.44
   7  13   2    4.58    1.45
  13  -7   2    5.26    0.76
  13  -7   2    5.74    1.00
  -7 -13   2    6.55    2.14
  13  -8  -2    6.74    1.16
   8  13  -2    8.64    1.73
  13  -8   2    7.97    0.97
  13  -8   2    7.57    0.91
   8  13   2    7.52    1.65
  -8 -13   2    7.84    2.12
  13  -9  -2    3.29    1.05
   9  13  -2    4.35    1.55
  -9 -13   2    3.94    1.84
  13  -9   2    2.94    0.85
   9  13   2    2.97    1.48
  10  13  -2    2.90    1.40
  13 -10  -2    0.28    1.01
 -10 -13   2    1.14    1.50
  13 -10   2    0.24    0.82
  10  13   2   -0.32    1.36
  13 -11  -2    8.41    1.52
  11  13  -2    9.67    1.84
  13 -11   2   11.43    1.48
  11  13   2   10.37    1.93
 -11 -13   2    8.34    1.88
  12  13  -2    2.83    1.44
  13 -12  -2    2.02    1.17
 -12 -13  -2    1.26    1.36
  12  13   2    3.77    1.62
  13 -12   2   -0.01    0.97
 -12 -13   2    1.77    1.40
  13  13  -2   21.14    2.33
 -13 -13  -2   14.38    2.07
  13 -13  -2   13.98    1.91
 -13 -13   2   20.91    2.30
  13 -13   2   13.58    1.79
  13  13   2   19.19    2.47
  13 -14  -2    2.14    1.30
 -14 -13  -2    5.32    1.48
  14  13  -2    6.48    1.71
 -14 -13   2    4.08    1.38
  14  13   2    6.11    1.78
  13 -14   2    2.57    1.28
  12 -14  -2    8.27    1.82
 -14 -12  -2   10.27    1.79
  14  12  -2   11.33    2.01
 -14 -12   2   10.96    1.83
  12 -14   2   10.01    1.75
  14  12   2   11.05    2.13
  11 -14  -2   -2.00    1.27
 -14 -11  -2    0.99    1.30
  14  11  -2    0.17    1.42
 -11  14  -2    0.45    0.57
 -14 -11   2    0.91    1.14
  11 -14   2    0.06    1.43
  14  11   2    1.61    1.69
  14  10  -2   -1.17    1.37
 -10  14  -2    0.22    0.55
 -14 -10  -2    0.95    1.24
  10 -14   2   -2.58    1.39
  14  10   2   -0.31    1.56
 -14 -10   2   -0.24    1.17
  -9  14  -2    0.50    0.55
  14   9  -2    1.62    1.42
 -14  -9  -2    0.22    1.12
   9 -14   2   -0.68    1.38
 -14  -9   2    0.10    1.09
  14   9   2    1.50    1.60
  14   8  -2    2.80    1.57
 -14  -8  -2    3.39    1.18
  -8  14  -2    5.14    0.72
  14   8   2    3.53    1.79
   8 -14   2    1.73    1.73
  -8  14   2    4.79    0.49
 -14  -8   2    6.37    1.28
 -14  -7  -2   15.09    1.70
  -7  14  -2   16.31    1.21
  14   7  -2   16.76    2.28
 -14  -7   2   18.30    1.66
   7 -14   2   12.32    2.56
  -7  14   2   15.54    0.96
  14   7   2   17.79    2.59
  -6  14  -2    1.78    0.61
  14   6  -2    3.10    1.44
 -14  -6  -2    2.20    0.99
  -6  14   2    2.39    0.47
 -14  -6   2    1.93    0.92
   6 -14   2    0.28    1.80
  14   6   2    5.35    1.90
  14   5  -2    9.96    1.90
 -14  -5  -2    8.53    1.16
  -5  14  -2    8.29    0.87
  -5  14   2    9.64    0.80
 -14  -5   2   10.16    1.17
  14   5   2    8.18    2.01
   5 -14   2    7.52    2.37
  14   4  -2    2.08    1.30
  -4  14  -2    0.45    0.59
 -14  -4  -2    1.42    0.74
   4 -14   2   -2.37    1.72
 -14  -4   2    1.00    0.67
  14   4   2    2.09    1.64
 -14  -3  -2    3.97    0.68
  14   3  -2    3.82    1.41
   3 -14   2    2.64    2.26
  14   3   2    3.83    1.79
 -14  -3   2    3.76    0.65
 -14  -2  -2    6.16    0.59
  -2  14  -2    5.84    0.61
  14   2  -2    7.07    1.52
 -14  -2  -2    4.62    0.50
 -14  -2   2    4.64    0.54
  -2  14   2    4.80    0.51
  14   2   2    6.16    1.90
   2 -14   2    6.20    2.42
  14   1  -2    9.23    1.69
  -1  14  -2    7.51    0.92
  14   1   2    8.34    2.11
   1 -14   2   10.04    2.64
  -1  14   2    8.05    0.85
   0  14  -2   39.83    2.32
  14   0  -2   41.97    2.95
   0  14   2   41.01    2.24
  14   0   2   40.11    3.37
   0 -14   2   49.26    4.39
  14  -1  -2    8.05    1.50
   1  14  -2    6.64    1.15
  -1 -14   2    6.58    2.44
   1  14   2    6.01    1.07
  14  -1   2   10.45    2.05
   2  14  -2    4.33    1.14
  14  -2  -2    7.64    1.31
   2  14   2    6.45    1.15
  -2 -14   2    6.03    2.42
  14  -2   2    6.30    1.71
   3  14  -2    4.70    1.26
  -3 -14   2    3.93    1.82
   3  14   2    2.58    1.07
  14  -3   2    4.21    1.49
   4  14  -2    0.67    1.14
   4  14   2   -0.02    1.02
  14  -4   2    2.90    1.32
  -4 -14   2    1.02    1.95
   5  14  -2    7.12    1.52
   5  14   2    7.94    1.47
  -5 -14   2    6.77    1.99
  14  -5   2    6.13    1.41
  14  -6  -2    3.22    0.48
   6  14  -2    2.09    1.32
  14  -6   2    2.55    1.06
  14  -6   2    2.17    0.36
  -6 -14   2    2.61    1.98
   6  14   2    0.87    1.13
   7  14  -2   16.61    2.04
  14  -7  -2   18.41    1.24
  -7 -14   2   15.23    2.66
  14  -7   2   16.22    1.53
  14  -7   2   14.74    1.05
   7  14   2   16.64    2.11
   8  14  -2    1.76    1.36
  14  -8  -2    5.36    0.90
  -8 -14   2    6.13    1.99
   8  14   2    1.83    1.39
  14  -8   2    3.35    0.72
   9  14  -2    0.31    1.31
  14  -9  -2    0.91    0.82
   9  14   2    1.01    1.34
  -9 -14   2   -0.14    1.56
  14  -9   2   -0.26    0.67
  14 -10  -2    0.14    0.88
  10  14  -2   -0.38    1.24
  10  14   2   -0.40    1.28
  14 -10   2    0.24    0.80
 -10 -14   2    0.59    1.48
  14 -11  -2    0.38    0.98
  11  14  -2    1.18    1.36
 -11 -14  -2    1.75    1.44
  14 -11   2   -0.70    0.88
 -11 -14   2    1.26    1.47
  11  14   2    1.60    1.44
 -12 -14  -2    7.61    1.75
  12  14  -2    8.91    1.78
  14 -12  -2    8.28    1.43
  12  14   2    9.34    1.94
  14 -12   2    9.35    1.37
 -12 -14   2   11.18    1.98
  14 -13  -2    2.78    1.19
 -13 -14  -2    6.71    1.77
  13  14  -2    5.50    1.58
  14 -13   2    4.19    1.85
 -13 -14   2    5.27    1.56
  13  14   2    5.70    1.78
 -14 -14  -2    2.85    1.51
  14  14  -2    2.84    1.55
  14  14   2    1.87    1.56
 -14 -14   2    1.90    1.46
  15  14  -2    5.03    1.67
 -15 -14  -2    5.59    1.64
  15  14   2    4.94    1.83
 -15 -14   2    2.43    1.50
 -15 -13  -2    1.68    1.18
  13 -15  -2   -0.53    1.16
  15  13  -2    0.93    1.52
 -15 -13   2    2.48    1.24
  15  13   2    2.41    1.69
  13 -15   2    0.97    1.28
 -15 -12  -2    7.85    1.52
  12 -15  -2    7.89    1.75
  15  12  -2    8.99    1.95
  12 -15   2    7.89    1.70
  15  12   2    7.77    1.92
 -15 -12   2    8.28    1.65
  11 -15  -2    3.14    1.57
  15  11  -2    3.08    1.57
 -15 -11  -2    3.69    1.29
 -15 -11   2    4.45    1.36
  15  11   2    3.54    1.87
  11 -15   2    3.26    1.67
 -10  15  -2    0.39    0.57
  10 -15  -2    2.14    1.52
  15  10  -2    3.16    1.59
 -15 -10  -2    2.09    1.16
 -15 -10   2    2.97    1.20
  15  10   2    2.61    1.74
  10 -15   2    0.63    1.59
  15   9  -2    1.30    1.50
  -9  15  -2   -0.12    0.54
 -15  -9  -2   -0.22    1.05
   9 -15   2   -0.92    1.40
  15   9   2   -0.37    1.53
 -15  -9   2    0.56    1.08
  15   8  -2   -0.05    1.34
  -8  15  -2    0.08    0.57
 -15  -8  -2    1.03    1.05
   8 -15   2   -1.42    1.76
  15   8   2    1.43    1.76
  -8  15   2   -0.65    0.44
 -15  -8   2    0.50    0.98
  -7  15  -2    2.12    0.66
 -15  -7  -2    3.22    1.05
  15   7  -2    4.18    1.57
   7 -15   2   -3.10    1.51
  -7  15   2    1.60    0.44
  15   7   2    2.00    1.60
 -15  -7   2    3.93    1.05
  15   6  -2    1.67    1.40
 -15  -6  -2    2.72    0.92
  -6  15  -2    2.01    0.62
 -15  -6   2    1.86    0.83
   6 -15   2   -1.26    1.74
  -6  15   2    2.05    0.46
  15   6   2    1.42    1.64
  15   5  -2    3.91    1.48
  -5  15  -2    2.01    0.65
 -15  -5  -2    3.63    0.88
  -5  15   2    3.25    0.52
 -15  -5   2    3.38    0.82
  15   5   2    3.90    1.94
   5 -15   2    0.82    1.94
  -4  15  -2    0.76    0.59
 -15  -4  -2   -0.29    0.60
  15   4  -2    2.43    1.32
 -15  -4   2    0.12    0.58
   4 -15   2   -3.20    1.73
  15   4   2   -1.94    1.60
 -15  -3  -2    5.20    0.62
  15   3  -2    7.86    1.71
  15   3   2    3.34    1.73
 -15  -3   2    4.50    0.61
   3 -15   2    0.67    2.08
  15   2  -2   16.85    2.11
  -2  15  -2   14.46    0.90
  -2  15   2   13.14    0.81
  15   2   2   19.89    2.60
   2 -15   2   14.15    2.94
  15   1  -2   25.93    2.31
  -1  15  -2   25.11    1.54
  15   1   2   29.64    2.98
  -1  15   2   24.13    1.45
   1 -15   2   26.12    3.63
  15   0  -2    1.83    1.25
   0  15  -2    0.42    0.74
  15   0   2   -0.57    1.53
   0 -15   2    0.89    2.09
   0  15   2    0.39    0.66
  15  -1  -2   27.56    2.30
   1  15  -2   27.34    1.87
  15  -1   2   27.11    2.94
   1  15   2   26.26    1.81
  -1 -15   2   25.52    3.63
  15  -2  -2   18.36    1.84
   2  15  -2   17.15    1.60
  -2 -15   2   11.72    2.76
   2  15   2   13.86    1.48
  15  -2   2   17.34    2.30
  15  -3  -2    5.58    1.23
   3  15  -2    5.80    1.21
  -3 -15   2    4.56    2.27
  15  -3   2    3.24    1.49
   3  15   2    4.61    1.18
  15  -4  -2    0.18    0.90
   4  15  -2   -0.47    0.98
   4  15   2   -0.61    1.03
  15  -4   2   -1.09    1.09
  -4 -15   2   -0.75    1.37
   5  15  -2    3.63    1.22
  -5 -15   2    1.11    1.94
   5  15   2    3.17    1.16
  15  -5   2    3.57    1.27
   6  15  -2    2.02    1.23
  15  -6   2    2.33    1.10
  -6 -15   2    3.32    2.03
   6  15   2    2.20    1.25
   7  15  -2    1.50    1.33
   7  15   2    1.22    1.18
  -7 -15   2    2.02    1.46
   8  15  -2   -0.83    1.13
  -8 -15   2    1.10    1.70
   8  15   2   -1.49    1.19
   9  15  -2   -0.55    1.26
  -9 -15   2   -0.07    1.53
   9  15   2   -2.05    1.19
 -10 -15  -2    1.07    1.41
  10  15  -2    1.26    1.37
 -10 -15   2    4.72    1.75
  10  15   2    0.99    1.37
  11  15  -2    3.93    1.56
 -11 -15  -2    3.72    1.60
  11  15   2    3.52    1.52
 -11 -15   2    5.43    1.77
  12  15  -2   10.31    2.00
 -12 -15  -2    7.43    1.91
 -12 -15   2    7.60    1.83
  12  15   2    6.58    1.81
  13  15  -2    0.31    1.45
 -13 -15  -2    0.75    1.31
  13  15   2    1.12    1.44
 -13 -15   2    0.19    1.35
  14  15  -2    6.96    1.77
 -14 -15  -2    3.00    1.42
  14  15   2    3.95    1.61
 -14 -15   2    5.65    1.74
 -15 -15  -2    1.41    1.26
  15  15  -2    2.30    1.52
  15  15   2    2.12    1.51
 -15 -15   2    1.29    1.40
  16  15  -2    1.98    1.48
 -16 -15  -2    1.47    1.21
 -16 -15   2    1.89    1.38
  16  15   2    0.46    1.50
  16  14  -2    2.39    1.44
 -16 -14  -2    2.82    1.34
  16  14   2    2.69    1.64
 -16 -14   2    2.09    1.33
  16  13  -2    8.51    1.90
 -16 -13  -2    8.06    1.58
  13 -16  -2    8.58    1.69
  13 -16   2    8.49    1.68
  16  13   2    7.40    1.96
 -16 -13   2    9.04    1.50
 -16 -12  -2    3.71    1.31
  16  12  -2    2.93    1.52
  12 -16  -2    0.37    1.34
 -16 -12   2    3.62    1.23
  16  12   2    3.18    1.79
  12 -16   2    2.73    1.52
 -16 -11  -2    3.40    1.22
  16  11  -2    1.80    1.49
  11 -16  -2   -0.65    1.34
  16  11   2    0.76    1.62
 -16 -11   2    1.68    1.11
  11 -16   2   -1.28    1.39
  10 -16  -2    1.22    1.34
 -16 -10  -2    4.35    1.28
  16  10  -2    4.25    1.60
  10 -16   2    3.08    1.62
 -16 -10   2    2.79    1.20
  16  10   2    4.11    1.87
  16   9  -2    4.09    1.63
   9 -16  -2    5.00    1.66
  -9  16  -2    2.03    0.62
 -16  -9  -2    3.51    1.12
 -16  -9   2    4.05    1.16
   9 -16   2    2.82    1.75
  16   9   2    3.86    1.88
 -16  -8  -2   -0.38    0.90
  16   8  -2    1.13    1.38
  -8  16  -2    0.51    0.58
   8 -16   2   -1.27    1.50
 -16  -8   2    0.17    0.99
  16   8   2    0.31    1.63
  16   7  -2    1.27    1.41
  -7  16  -2   -0.83    0.54
 -16  -7  -2    2.38    0.92
 -16  -7   2   -0.02    0.80
  16   7   2    0.34    1.63
   7 -16   2   -0.60    1.66
  -6  16  -2    2.96    0.71
 -16  -6  -2    4.81    0.95
  16   6  -2    4.58    1.61
  -6  16   2    3.18    0.53
   6 -16   2    3.15    2.00
  16   6   2    4.33    1.89
 -16  -6   2    2.64    0.83
  16   5  -2    7.02    1.70
  -5  16  -2    3.41    0.71
 -16  -5  -2    5.23    0.87
   5 -16   2    4.57    2.13
  16   5   2    5.70    1.92
 -16  -5   2    4.87    0.81
  -5  16   2    4.83    0.63
 -16  -4  -2   20.84    1.35
  -4  16  -2   20.43    1.43
  16   4  -2   26.09    2.60
 -16  -4   2   21.31    1.34
  16   4   2   25.57    2.79
   4 -16   2   16.53    2.95
 -16  -3  -2    2.48    0.43
  16   3  -2    2.57    1.35
   3 -16   2   -0.60    1.93
  16   3   2    1.69    1.81
 -16  -3   2    2.59    0.48
  -2  16  -2    3.65    0.47
  16   2  -2    4.48    1.53
  -2  16   2    3.62    0.37
  16   2   2    5.28    1.81
   2 -16   2    1.59    2.13
  -1  16  -2   12.47    1.01
  16   1  -2   12.13    1.83
  16   1   2   12.93    2.36
  -1  16   2   11.54    0.96
   1 -16   2   10.04    2.71
   0  16  -2    1.75    0.74
  16   0  -2    4.57    1.39
  16   0   2    3.20    1.68
   0 -16   2    0.80    1.59
   0  16   2    2.32    0.69
   1  16  -2   11.57    1.28
  16  -1  -2   12.79    1.76
   1  16   2   11.44    1.27
  -1 -16   2    8.20    2.24
  16  -1   2   14.59    2.31
   2  16  -2    3.56    1.05
  16  -2  -2    4.52    1.23
   2  16   2    3.68    0.98
  16  -2   2    6.31    1.74
  -2 -16   2    2.05    1.61
  16  -3  -2    4.37    1.21
   3  16  -2    1.34    1.04
   3  16   2    3.82    1.09
  16  -3   2    2.56    1.50
  -3 -16   2    0.00    1.91
  16  -4  -2   25.94    2.08
   4  16  -2   24.02    2.12
  -4 -16   2   17.82    3.02
  16  -4   2   25.97    2.41
   4  16   2   22.27    2.01
  16  -5  -2    5.66    1.19
   5  16  -2    6.51    1.51
  16  -5   2    3.50    1.34
   5  16   2    5.12    1.31
  -5 -16   2    5.53    2.15
   6  16  -2    3.85    1.31
   6  16   2    2.44    1.23
  -6 -16   2    3.22    2.00
   7  16  -2   -0.18    1.10
  -7 -16   2   -0.95    1.67
   7  16   2    2.16    1.24
   8  16  -2    1.02    1.27
  -8 -16   2    0.40    1.66
   8  16   2   -0.43    1.18
   9  16  -2    2.62    1.44
  -9 -16   2    1.98    1.74
   9  16   2    1.94    1.47
  10  16  -2    3.36    1.46
 -10 -16  -2    2.42    1.57
  10  16   2    1.90    1.43
 -10 -16   2    0.50    1.59
  11  16  -2    1.73    1.50
 -11 -16  -2    2.18    1.56
 -11 -16   2    1.59    1.60
  11  16   2    0.25    1.45
  12  16  -2    2.48    1.46
 -12 -16  -2    3.23    1.44
  12  16   2    3.35    1.66
 -12 -16   2    5.38    1.87
  13  16  -2    8.58    1.78
 -13 -16  -2    7.51    1.75
 -13 -16   2    7.80    1.79
  13  16   2    6.68    1.74
 -14 -16  -2    2.22    1.48
  14  16  -2    1.29    1.41
  14  16   2   -0.85    1.30
 -14 -16   2    2.73    1.55
  15  16  -2    3.08    1.55
 -15 -16  -2    2.78    1.51
  15  16   2    0.81    1.43
 -15 -16   2    2.32    1.32
  16  16  -2    2.73    1.53
 -16 -16  -2    3.03    1.40
  16  16   2    1.03    1.39
 -16 -16   2    1.59    1.26
 -17 -16  -2    1.31    1.26
  17  16  -2    1.96    1.46
  17  16   2    2.70    1.53
 -17 -16   2    5.00    1.28
  17  15  -2    2.95    1.45
 -17 -15  -2    2.43    1.19
 -17 -15   2    4.77    1.37
  17  15   2    1.22    1.51
 -17 -14  -2    2.92    1.18
  17  14  -2    2.22    1.51
 -17 -14   2    4.05    1.35
  17  14   2    2.67    1.64
  13 -17  -2    2.84    1.39
  17  13  -2    2.01    1.47
 -17 -13  -2    4.00    1.24
 -17 -13   2    3.66    1.31
  13 -17   2   -0.46    1.08
  17  13   2    0.36    1.55
  17  12  -2    3.81    1.56
  12 -17  -2    1.38    1.36
 -17 -12  -2    4.07    1.18
  12 -17   2    0.48    1.21
 -17 -12   2    3.54    1.23
  17  12   2    0.88    1.51
  17  11  -2    6.03    1.78
  11 -17  -2    5.08    1.68
 -17 -11  -2    5.20    1.26
 -17 -11   2    6.78    1.28
  11 -17   2    3.43    1.53
  17  11   2    3.09    1.68
 -17 -10  -2    1.67    1.10
  17  10  -2    1.86    1.50
  10 -17  -2    1.29    1.31
  17  10   2    2.25    1.83
 -17 -10   2    2.05    1.09
  10 -17   2    1.13    1.45
 -17  -9  -2    0.77    1.00
   9 -17  -2    0.31    1.49
  17   9  -2    4.48    1.56
  17   9   2    2.21    1.83
 -17  -9   2    0.36    0.93
   9 -17   2    0.13    1.55
   8 -17  -2   -0.51    1.38
  17   8  -2    1.40    1.43
  -8  17  -2    0.20    0.57
 -17  -8  -2    1.07    0.85
   8 -17   2   -1.62    1.51
 -17  -8   2    0.61    0.86
  17   8   2    3.13    1.89
 -17  -7  -2    3.58    0.91
  -7  17  -2    0.20    0.61
  17   7  -2    5.39    1.63
   7 -17   2    0.54    1.80
  17   7   2    0.43    1.82
 -17  -7   2    1.88    0.87
  -6  17  -2    4.23    0.76
  17   6  -2    8.47    1.85
 -17  -6  -2    6.57    1.40
  17   6   2    7.82    2.19
 -17  -6   2    4.85    0.87
   6 -17   2    4.15    2.07
  -5  17  -2   14.42    1.22
  17   5  -2   15.80    2.24
  17   5   2   15.52    2.55
   5 -17   2   10.10    2.55
  -5  17   2   17.12    1.07
  -4  17  -2    0.92    0.65
  17   4  -2    5.80    1.53
  17   4   2    3.96    1.81
   4 -17   2    2.78    1.95
  17   3  -2   22.90    2.48
   3 -17   2   14.02    2.88
  17   3   2   17.39    2.59
  -2  17  -2   13.55    0.79
  17   2  -2   13.68    2.00
   2 -17   2   11.04    2.68
  17   2   2   15.85    2.54
  17   1  -2    4.24    1.40
  -1  17  -2    2.89    0.63
  -1  17   2    2.96    0.57
  17   1   2    2.61    1.75
   1 -17   2    1.87    2.09
   0  17  -2    0.18    0.67
  17   0  -2    2.77    1.32
   0 -17   2   -0.46    1.89
  17   0   2    0.03    1.54
   0  17   2    0.04    0.61
   1  17  -2    2.62    0.89
  17  -1  -2    6.61    1.53
  17  -1   2    3.02    1.70
  -1 -17   2    3.55    2.22
   1  17   2    3.07    0.83
  17  -2  -2   15.66    1.93
   2  17  -2   13.11    1.48
  17  -2   2   16.50    2.27
   2  17   2   15.93    1.50
  -2 -17   2    9.45    2.62
  17  -3  -2   16.45    1.88
   3  17  -2   17.38    1.73
  -3 -17   2   14.45    2.59
  17  -3   2   16.71    2.24
   3  17   2   17.06    1.65
   4  17  -2   -0.27    1.01
  17  -4  -2    4.36    1.26
   4  17   2    1.57    1.08
  17  -4   2    0.45    1.31
  -4 -17   2    3.20    2.04
   5  17  -2   16.48    1.78
   5  17   2   17.92    1.89
  -5 -17   2   13.40    2.64
   6  17  -2    5.42    1.45
  -6 -17   2    6.78    2.13
   6  17   2    3.72    1.38
   7  17  -2    1.58    1.23
  -7 -17   2    2.81    1.78
   7  17   2    2.32    1.25
   8  17  -2    1.69    1.23
  -8 -17  -2   -0.16    1.13
  -8 -17   2   -0.21    1.62
   8  17   2    0.22    1.30
  -9 -17  -2    1.61    1.50
   9  17  -2    1.76    1.39
  -9 -17   2    2.19    1.69
   9  17   2    0.97    1.27
  10  17  -2    2.68    1.38
 -10 -17  -2    1.62    1.48
 -10 -17   2    3.63    1.76
  10  17   2    1.23    1.46
  11  17  -2    4.85    1.63
 -11 -17  -2    2.07    1.53
 -11 -17   2    4.90    1.94
  11  17   2    2.85    1.47
  12  17  -2    0.41    1.33
 -12 -17  -2    4.16    1.57
 -12 -17   2    1.29    1.43
  12  17   2    0.59    1.41
 -13 -17  -2    3.72    1.49
  13  17  -2    2.46    1.43
 -13 -17   2    3.48    1.53
  13  17   2    1.72    1.45
  14  17  -2    3.04    1.51
 -14 -17  -2    2.06    1.34
 -14 -17   2    5.15    1.50
  14  17   2    0.73    1.36
  15  17  -2    0.86    1.31
 -15 -17  -2    1.83    1.29
  15  17   2    2.50    1.52
 -15 -17   2    2.89    1.34
  16  17  -2    3.21    1.56
 -16 -17  -2    4.05    1.50
  16  17   2    2.97    1.56
 -16 -17   2    2.51    1.34
  18  15  -2    2.28    1.44
  18  15   2    2.02    1.53
  18  14  -2    5.19    1.64
  18  14   2    2.30    1.57
  18  13  -2    1.59    1.46
  13 -18  -2    4.87    1.46
  18  13   2    1.91    1.61
  13 -18   2    2.32    1.36
  12 -18  -2    2.16    1.39
  18  12  -2    3.70    1.53
  18  12   2    4.89    1.73
  12 -18   2    2.22    1.29
  11 -18  -2   -0.19    1.42
  18  11  -2    3.73    1.51
  11 -18   2    2.42    1.60
  18  11   2    5.61    1.82
  10 -18  -2    0.69    1.33
  18  10  -2    4.65    1.58
  18  10   2    1.77    1.75
  10 -18   2    3.74    1.79
   9 -18  -2    1.64    1.58
  18   9  -2    4.58    1.64
  18   9   2    1.97    1.69
   9 -18   2    0.03    1.50
   8 -18  -2    2.37    1.51
  18   8  -2    3.90    1.52
   8 -18   2    2.71    1.78
  18   8   2    1.24    1.68
  18   7  -2    4.03    1.60
   7 -18  -2   -0.02    1.34
  18   7   2    1.25    1.78
   7 -18   2   -0.10    1.62
  -6  18  -2    3.21    0.73
  18   6  -2    8.40    1.69
  18   6   2    3.27    1.78
   6 -18   2    0.33    1.76
  -5  18  -2    9.31    0.97
  18   5  -2   12.83    2.08
  18   5   2    9.91    2.35
   5 -18   2    8.99    2.38
  18   4  -2   20.39    2.28
  -4  18  -2   15.06    1.31
  18   4   2   17.65    2.59
   4 -18   2   20.45    3.04
  18   3  -2    1.79    1.31
   3 -18   2    0.15    1.86
  18   3   2    0.72    1.54
  18   2  -2    1.57    1.24
   2 -18   2    1.11    1.52
  18   2   2    2.53    1.79
  -1  18  -2    3.92    0.62
  18   1  -2    6.04    1.55
  -1  18   2    3.95    0.58
  18   1   2    5.29    1.89
   1 -18   2    3.23    2.13
   0  18  -2   10.56    1.09
  18   0  -2   11.82    1.83
   0  18   2    9.67    1.02
  18   0   2    8.08    1.93
   0 -18   2    6.86    2.39
  18  -1  -2    4.04    1.35
   1  18  -2    3.16    0.87
   1  18   2    3.30    0.83
  -1 -18   2    5.21    2.28
  18  -1   2    5.17    1.76
   2  18  -2    0.32    0.87
  18  -2  -2    2.03    1.20
   2  18   2    2.15    0.88
  -2 -18   2   -1.10    1.77
  18  -2   2    0.97    1.42
  18  -3  -2    2.16    1.21
   3  18  -2    0.75    0.99
  18  -3   2   -0.14    1.27
   3  18   2    0.88    0.94
  -3 -18   2    3.11    1.99
   4  18  -2   21.05    1.86
   4  18   2   12.82    1.61
  -4 -18   2   11.87    2.55
   5  18  -2   10.18    1.59
  -5 -18   2   10.11    2.35
   5  18   2   12.53    1.64
   6  18  -2    3.75    1.31
   6  18   2    0.96    1.23
  -6 -18   2    4.20    1.91
  -7 -18  -2    2.59    1.64
   7  18  -2    1.40    1.30
  -7 -18   2    0.15    1.74
   7  18   2    1.44    1.19
   8  18  -2    0.61    1.29
  -8 -18  -2    1.39    1.54
  -8 -18   2    2.40    1.80
   8  18   2    0.18    1.25
  -9 -18  -2    0.71    1.49
   9  18  -2    0.62    1.34
   9  18   2   -0.39    1.21
  -9 -18   2    1.68    1.73
 -10 -18  -2    5.76    1.73
  10  18  -2    1.25    1.30
 -10 -18   2    4.98    1.82
  10  18   2    1.20    1.34
 -11 -18  -2    3.16    1.55
  11  18  -2    4.31    1.59
  11  18   2    3.91    1.45
 -11 -18   2    2.33    1.60
  12  18  -2    4.28    1.46
 -12 -18  -2    3.00    1.52
  12  18   2    3.22    1.49
 -12 -18   2    3.96    1.63
 -13 -18  -2    4.90    1.66
  13  18  -2    3.91    1.49
  13  18   2    1.07    1.38
 -13 -18   2    4.87    1.72
  14  18  -2    5.49    1.47
 -14 -18  -2    4.10    1.48
 -14 -18   2    4.53    1.49
  14  18   2    3.40    1.49
  15  18  -2    4.49    1.51
 -15 -18  -2    5.54    1.66
  15  18   2    4.00    1.59
 -15 -18   2    8.02    1.77
  19  14  -2    5.25    1.64
  19  14   2    5.37    1.80
  19  13  -2    4.26    1.56
  19  13   2    7.59    1.87
  19  12  -2    7.05    1.71
  12 -19  -2    5.17    1.47
  12 -19   2    8.46    1.85
  19  12   2    8.50    1.97
  11 -19  -2    1.97    1.51
  19  11  -2    2.75    1.49
  11 -19   2    2.11    1.37
  19  11   2    3.61    1.62
  10 -19  -2    0.45    1.35
  19  10  -2    1.75    1.47
  19  10   2    2.04    1.62
  10 -19   2   -1.19    1.35
  19   9  -2    6.25    1.81
   9 -19  -2    1.68    1.45
   9 -19   2    1.97    1.59
  19   9   2    1.80    1.68
   8 -19  -2    5.79    1.70
  19   8  -2    9.18    1.89
   8 -19   2    6.59    2.17
  19   8   2    7.21    2.08
  19   7  -2    4.03    1.54
   7 -19  -2    3.03    1.54
   7 -19   2    0.94    1.86
  19   7   2    2.61    1.78
  19   6  -2    1.85    1.43
   6 -19  -2    3.00    1.63
   6 -19   2    0.07    1.69
  19   6   2   -0.13    1.65
  19   5  -2    4.20    1.48
   5 -19  -2    2.15    1.59
  -5  19  -2    2.13    0.72
   5 -19   2    0.40    1.71
  19   5   2    2.20    1.86
  -4  19  -2    4.03    0.78
  19   4  -2    6.90    1.80
   4 -19  -2    5.10    1.54
   4 -19   2    5.76    2.15
  19   4   2    5.02    1.89
  19   3  -2   13.54    2.12
  19   3   2   11.35    2.16
   3 -19   2    6.52    2.26
  19   2  -2    3.26    1.48
   2 -19   2    2.44    1.99
  19   2   2    1.96    1.68
  19   1  -2    4.06    1.53
  19   1   2    3.74    1.88
   1 -19   2    0.09    1.91
   0  19  -2   -0.04    0.60
  19   0  -2    1.01    1.25
  19   0   2    1.23    1.54
   0  19   2    0.48    0.58
   0 -19   2    3.43    2.03
  19  -1  -2    3.49    1.34
   1  19  -2    1.28    0.74
  19  -1   2    2.23    1.60
  -1 -19   2    1.95    1.88
   1  19   2   -0.31    0.66
  19  -2  -2    3.98    1.60
   2  19  -2    2.30    0.90
  -2 -19   2    0.61    1.74
  19  -2   2    1.76    1.51
   2  19   2    0.74    0.81
   3  19  -2   10.58    1.36
   3  19   2    9.34    1.27
  -3 -19   2   11.00    2.58
   4  19  -2    5.19    1.22
   4  19   2    5.16    1.19
  -4 -19   2    5.19    2.06
  -5 -19  -2    1.60    1.54
   5  19  -2    0.71    1.07
  -5 -19   2    2.33    1.85
   5  19   2   -0.08    1.06
   6  19  -2    0.31    1.11
  -6 -19  -2    1.49    1.52
   6  19   2    0.34    1.21
  -6 -19   2    4.71    1.93
  -7 -19  -2    2.82    1.60
   7  19  -2    1.57    1.20
   7  19   2    0.85    1.22
  -7 -19   2    2.59    1.77
  -8 -19  -2    4.54    1.69
   8  19  -2    8.32    1.65
   8  19   2    5.62    1.43
  -8 -19   2    8.95    2.13
   9  19  -2    2.71    1.37
  -9 -19  -2    2.13    1.49
  -9 -19   2    2.96    1.43
   9  19   2    2.71    1.34
  10  19  -2    3.41    1.38
 -10 -19  -2    2.28    1.53
 -10 -19   2    2.03    1.62
  10  19   2   -0.04    1.22
 -11 -19  -2    2.59    1.49
  11  19  -2    2.48    1.46
 -11 -19   2    5.21    1.74
  11  19   2   -0.61    1.25
  12  19  -2    7.51    1.67
 -12 -19  -2    7.66    1.76
  12  19   2    5.28    1.66
 -12 -19   2    7.81    1.79
 -13 -19  -2    5.48    1.57
  13  19  -2    5.67    1.57
 -13 -19   2    3.95    1.57
  13  19   2    4.36    1.50
 -14 -19  -2    3.63    1.44
  14  19  -2    4.27    1.48
  14  19   2    4.04    1.63
 -14 -19   2    3.82    1.49
  20  12  -2    4.41    1.56
  12 -20  -2    0.55    1.13
  12 -20   2    2.91    1.39
  20  12   2    3.88    1.73
  20  11  -2    4.98    1.59
  11 -20  -2    2.14    1.43
  20  11   2    5.14    1.78
  11 -20   2    3.28    1.41
  10 -20  -2    0.40    1.28
  20  10  -2    3.51    1.47
  10 -20   2    1.90    1.51
  20  10   2    3.85    1.65
  20   9  -2    4.04    1.59
   9 -20  -2    1.31    1.42
  20   9   2    2.92    1.68
   9 -20   2    0.13    1.75
  20   8  -2    4.66    1.57
   8 -20  -2    5.84    1.69
  20   8   2    3.03    1.92
   8 -20   2    2.06    1.64
   7 -20  -2    4.26    1.65
  20   7  -2    5.76    1.58
  20   7   2    3.96    1.80
   7 -20   2    2.54    1.73
  20   6  -2    3.83    1.51
   6 -20  -2    4.02    1.61
  20   6   2    2.02    1.74
   6 -20   2    0.82    1.62
  20   5  -2    3.64    1.47
   5 -20  -2    2.24    1.49
   5 -20   2    5.06    1.93
  20   5   2    3.43    1.78
  -4  20  -2    1.13    0.80
  20   4  -2    5.04    1.54
   4 -20  -2    3.55    1.65
  20   4   2    3.26    1.73
   4 -20   2    1.63    1.91
   3 -20  -2    5.21    1.76
  20   3  -2    4.42    1.41
  20   3   2    3.49    1.67
   3 -20   2    0.45    1.37
  20   2  -2    5.75    1.59
   2 -20  -2    6.96    1.96
  20   2   2    3.33    1.77
   2 -20   2    5.10    2.15
   1 -20  -2    2.60    1.61
  20   1  -2    3.32    1.48
  20   1   2    1.47    1.75
   1 -20   2    4.45    2.00
  20   0  -2    1.69    1.39
   0  20  -2   -0.96    1.00
   0 -20  -2    4.14    1.61
   0 -20   2    4.84    1.94
  20   0   2    0.78    1.65
  -1 -20  -2    4.56    1.70
  20  -1  -2    4.07    2.26
   1  20  -2    0.72    0.74
  20  -1   2    1.74    1.61
   1  20   2    1.19    0.69
  -1 -20   2    2.20    1.80
   2  20  -2    4.43    0.96
  -2 -20  -2    2.87    1.57
  -2 -20   2    8.87    2.22
   2  20   2    4.58    0.94
  -3 -20  -2    2.99    1.54
   3  20  -2    0.25    0.87
   3  20   2    0.39    0.88
  -3 -20   2    2.27    1.72
  -4 -20  -2    2.47    1.35
   4  20  -2    3.03    1.09
  -4 -20   2    5.58    1.98
   4  20   2    1.17    0.99
  -5 -20  -2    4.01    1.70
   5  20  -2    2.13    1.16
  -5 -20   2    4.22    1.88
   5  20   2    3.78    1.16
  -6 -20  -2    3.07    1.39
   6  20  -2    2.48    1.22
  -6 -20   2    3.44    1.86
   6  20   2    2.07    1.24
  -7 -20  -2    5.01    1.75
   7  20  -2    3.45    1.24
   7  20   2    1.07    1.23
  -7 -20   2    4.49    1.84
   8  20  -2    1.62    1.17
  -8 -20  -2    4.67    1.71
  -8 -20   2    3.27    1.76
   8  20   2    0.83    1.16
  -9 -20  -2    2.59    1.57
   9  20  -2    1.38    1.15
   9  20   2    0.50    1.18
  -9 -20   2    3.42    1.79
  10  20  -2    2.17    1.25
 -10 -20  -2    2.64    1.53
 -10 -20   2    3.34    1.70
  10  20   2    0.51    1.34
  11  20  -2    5.32    1.54
 -11 -20  -2    4.92    1.64
  11  20   2    3.29    1.37
 -11 -20   2    4.55    1.71
  12  20  -2    2.42    1.35
 -12 -20  -2    4.10    1.57
  12  20   2    2.31    1.36
 -12 -20   2    4.56    1.65
  11 -21  -2    2.95    1.49
  21  11  -2    4.09    1.51
  21  11   2    3.22    1.72
  11 -21   2    1.95    1.30
  10 -21  -2    4.18    1.50
  21  10  -2    4.31    1.53
  10 -21   2    1.19    1.56
  21  10   2    4.60    1.74
  21   9  -2    6.76    1.79
   9 -21  -2    2.92    1.52
   9 -21   2    1.72    1.54
  21   9   2    3.67    1.71
  21   8  -2    3.21    1.59
   8 -21  -2    3.37    1.47
  21   8   2    3.21    1.67
   8 -21   2    2.78    1.57
  21   7  -2    3.81    1.61
   7 -21  -2    1.68    1.42
  21   7   2    2.50    1.80
   7 -21   2    3.29    1.73
  21   6  -2    5.07    1.66
   6 -21  -2    4.27    1.62
  21   6   2    4.75    1.85
   6 -21   2    2.05    1.70
  21   5  -2    6.89    1.68
   5 -21  -2    5.21    1.69
   5 -21   2    2.32    1.68
  21   5   2    4.43    1.76
   4 -21  -2    2.71    1.58
  21   4  -2    4.34    1.62
  21   4   2    2.09    1.61
   4 -21   2    4.41    1.97
  21   3  -2    5.61    1.63
   3 -21  -2    4.01    1.67
   3 -21   2    1.36    1.78
  21   3   2    6.01    2.02
  21   2  -2    3.66    1.39
   2 -21  -2    2.56    1.50
   2 -21   2    2.62    1.84
  21   2   2    0.24    1.51
   1 -21  -2    2.74    1.48
  21   1  -2    2.83    1.38
  21   1   2   -0.52    1.62
   1 -21   2    2.50    1.75
   0 -21  -2    2.65    1.57
   0 -21   2    3.04    1.76
  21   0   2    1.85    1.72
  -1 -21  -2    3.66    1.57
  -1 -21   2    2.50    1.46
  -2 -21  -2    2.26    1.46
   2  21  -2    0.77    0.77
  -2 -21   2    3.29    1.73
   2  21   2    0.42    0.73
  -3 -21  -2    3.12    1.35
   3  21  -2    3.49    0.98
   3  21   2    2.53    0.93
  -3 -21   2    3.83    1.90
   4  21  -2    2.43    1.00
  -4 -21  -2    5.76    1.75
  -4 -21   2    3.52    1.85
   4  21   2    1.32    0.96
   5  21  -2    1.07    1.04
  -5 -21  -2    3.78    1.60
   5  21   2    2.05    1.09
  -5 -21   2    5.58    1.95
   6  21  -2    2.28    1.11
  -6 -21  -2    2.20    1.53
  -6 -21   2    2.83    1.77
   6  21   2    1.07    1.08
   7  21  -2    0.12    1.15
  -7 -21  -2    1.85    1.52
   7  21   2    0.33    1.10
  -7 -21   2    1.91    1.65
   8  21  -2   -0.49    1.02
  -8 -21  -2    2.94    1.57
   8  21   2    0.54    1.10
  -8 -21   2    3.74    1.74
  -9 -21  -2    4.53    1.63
   9  21  -2    2.22    1.21
   9  21   2    3.12    1.35
  -9 -21   2    3.15    1.66
 -10 -21  -2    2.02    1.45
  10  21  -2    1.14    1.15
 -10 -21   2    3.88    1.63
  10  21   2    0.36    1.29
 -11 -21  -2    3.49    1.52
  11  21  -2    2.17    1.34
  11  21   2    1.60    1.35
 -11 -21   2    3.42    1.63
   8 -22  -2    4.96    1.61
  22   8  -2    4.78    1.63
  22   8   2    7.81    1.83
   8 -22   2    1.12    1.48
  22   7  -2    3.78    1.56
   7 -22  -2    3.37    1.47
  22   7   2    5.42    1.90
   7 -22   2    2.01    1.56
  22   6  -2    5.70    1.58
   6 -22  -2    2.12    1.36
  22   6   2    3.32    1.68
   6 -22   2    4.38    1.73
   5 -22  -2    5.25    1.69
  22   5  -2    2.70    1.41
   5 -22   2    5.26    1.88
  22   5   2    2.46    1.66
  22   4  -2    3.95    1.47
   4 -22  -2    3.44    1.58
   4 -22   2    5.30    1.90
  22   4   2    3.34    1.70
  22   3  -2    3.15    1.40
   3 -22  -2    1.51    1.47
   3 -22   2    2.10    1.78
  22   3   2    0.63    1.67
   2 -22  -2    2.63    1.52
  22   2  -2    4.47    1.62
   2 -22   2    1.29    1.76
  22   2   2    3.46    1.67
   1 -22  -2    2.54    1.28
  22   1   2    2.01    2.01
   1 -22   2    3.86    1.81
   0 -22  -2    4.84    1.60
   0 -22   2    2.21    1.42
  -1 -22  -2    4.52    1.58
  -1 -22   2    1.09    1.27
  -2 -22  -2    3.33    1.33
  -2 -22   2    2.21    1.38
   3  22  -2    1.04    0.82
  -3 -22  -2    6.32    1.70
  -3 -22   2    2.73    1.70
   3  22   2    0.30    0.80
   4  22  -2    0.60    0.90
  -4 -22  -2    1.04    1.43
   4  22   2   -1.03    0.79
  -4 -22   2    3.87    1.78
   5  22  -2    1.19    0.99
  -5 -22  -2    3.25    1.51
  -5 -22   2    3.67    1.73
   5  22   2    1.80    1.03
   6  22  -2   -0.12    1.05
  -6 -22  -2    4.19    1.66
   6  22   2    0.84    1.08
  -6 -22   2    2.33    1.65
   7  22  -2    2.56    1.19
  -7 -22  -2    1.35    1.18
  -7 -22   2    4.56    1.82
   7  22   2    1.24    1.12
   8  22  -2    1.41    1.27
  -8 -22  -2    4.10    1.59
  -8 -22   2    5.48    1.83
   8  22   2   -0.59    1.13
   5 -23  -2    4.11    1.62
  23   5  -2    3.63    1.45
   5 -23   2    3.07    1.71
  23   5   2    4.51    1.81
  23   4  -2    3.08    1.60
   4 -23  -2    2.56    1.46
  23   4   2    3.31    1.67
   4 -23   2    6.62    1.91
  23   3  -2    6.49    1.62
   3 -23  -2    5.96    1.78
  23   3   2    2.62    1.75
   3 -23   2    1.27    1.67
   2 -23  -2    1.80    1.48
   2 -23   2    3.06    1.76
   1 -23  -2    3.52    1.57
   1 -23   2    4.74    1.80
   0 -23  -2    4.24    1.57
   0 -23   2    0.41    1.16
  -1 -23  -2    2.51    1.47
  -1 -23   2    4.29    1.75
  -2 -23  -2    3.83    1.59
  -2 -23   2    2.54    1.35
  -3 -23  -2    3.18    1.60
  -3 -23   2    3.91    1.74
  -4 -23  -2    4.69    1.65
   4  23  -2    3.22    0.95
  -4 -23   2    2.96    1.73
   4  23   2    1.68    0.91
   5  23  -2    1.09    0.94
  -5 -23  -2    2.95    1.50
  -5 -23   2    4.78    1.84
   5  23   2    0.62    0.94
   0   0  -3   -0.14    0.13
   0   0  -3   -0.11    0.11
   0   0  -3   -0.08    0.15
   0   0   3   -0.07    0.09
   0   0   3    0.20    0.22
   0   0   3   -0.11    0.10
   0   1  -3    0.22    0.17
   1   0  -3    0.30    0.18
  -1   0  -3    0.23    0.18
  -1   0  -3    0.03    0.16
   0   1  -3    0.08    0.12
   0   1  -3    0.31    0.18
  -1   0  -3    0.00    0.16
   0  -1  -3    0.04    0.18
   0  -1  -3   -0.10    0.11
   0   1   3    0.01    0.09
  -1   0   3    0.15    0.23
   1   0   3    0.23    0.13
   0  -1   3    0.15    0.25
   0   1   3    0.00    0.11
   1   0   3    0.46    0.24
   0  -1   3    0.12    0.12
   1   0   3    0.03    0.11
   1   1  -3   -0.06    0.17
   1  -1  -3    0.03    0.11
  -1  -1  -3    0.02    0.21
  -1   1  -3    0.14    0.18
  -1   1  -3    0.10    0.19
  -1   1  -3   -0.02    0.17
   1  -1  -3   -0.09    0.16
  -1  -1  -3   -0.21    0.15
   1  -1   3    0.01    0.10
   1   1   3   -0.14    0.08
  -1  -1   3    0.34    0.28
   1   1   3    0.09    0.15
  -1   1   3   -0.01    0.11
   1  -1   3   -0.06    0.12
   1  -1   3    0.15    0.24
   2   0  -3   -0.13    0.20
   0   2  -3   -0.14    0.16
  -2   0  -3    0.17    0.19
  -2   0  -3    0.04    0.21
   0  -2  -3    0.15    0.15
   0  -2  -3   -0.16    0.23
  -2   0  -3    0.10    0.23
   0   2  -3    0.61    0.26
   0  -2   3   -0.02    0.39
   0   2   3    0.12    0.13
  -2   0   3   -0.05    0.29
   2   0   3    0.05    0.26
   2   0   3   -0.02    0.17
   0   2   3    0.06    0.15
   2   0   3   -0.11    0.11
  -2   2  -3    0.10    0.26
  -2   2  -3    0.35    0.27
   2   2  -3    0.10    0.27
  -2  -2  -3    0.02    0.44
  -2   2  -3    0.11    0.25
   2  -2   3    0.56    0.45
  -2  -2   3    1.07    0.55
   2  -2   3    0.08    0.19
   2   2   3    0.13    0.25
   2  -2   3    0.15    0.18
   2  -3  -3   36.36    1.62
  -3  -2  -3   35.23    1.88
  -2   3  -3   35.22    1.66
  -2   3  -3   34.90    1.62
   2  -3   3   28.53    1.60
  -3  -2   3   36.21    1.93
   2  -3   3   37.14    1.99
   1  -3  -3    0.19    0.33
  -3  -1  -3    0.45    0.48
  -1   3  -3    0.23    0.36
  -1   3  -3    0.98    0.38
   3   1  -3    0.23    0.27
  -1   3  -3    0.81    0.33
  -1   3   3   -0.20    0.18
   1  -3   3   -0.35    0.62
   1  -3   3    0.06    0.21
  -3  -1   3    0.53    0.51
   3   1   3    0.26    0.29
  -1   3   3   -0.10    0.15
   0  -3  -3   77.70    3.50
  -3   0  -3   78.04    3.53
   3   0   3   79.22    3.52
   0  -3   3   88.57    3.88
  -3   0   3   71.45    3.53
   3  -1  -3   -0.07    0.24
  -3   1  -3    0.07    0.24
   1   3  -3    0.43    0.41
  -3   1  -3    0.52    0.41
  -3   1  -3    1.06    0.37
  -1  -3  -3    0.52    0.45
   3  -1   3    0.26    0.41
   1   3   3   -0.03    0.23
   3  -1   3    0.02    0.20
   3  -1   3    0.47    0.28
  -1  -3   3    1.07    0.60
  -3   2  -3   36.36    1.70
  -2  -3  -3   36.93    1.85
  -3   2  -3   31.92    1.60
  -2  -3   3   36.97    2.10
   3  -2   3   35.03    1.80
   3  -2   3   29.94    1.60
   3   3  -3    0.17    0.73
  -3   3  -3   -0.29    0.40
  -3   3  -3    0.28    0.56
  -3  -3  -3   -1.06    0.62
   3  -3   3   -0.38    0.55
  -3  -3   3   -0.10    0.74
   3  -3   3   -0.18    0.32
   3  -3   3   -0.17    0.37
   3   3   3    1.33    0.64
  -3   4  -3   53.05    2.79
  -3   4  -3   48.07    2.26
  -3   4  -3   49.58    2.38
   4   3  -3   54.85    2.78
  -4  -3  -3   53.45    2.68
   4   3   3   48.84    2.70
   3  -4   3   48.00    2.29
   3  -4   3   46.97    2.78
   3  -4   3   51.41    2.38
  -4  -3   3   55.92    2.83
   4   2  -3   61.71    2.84
  -2   4  -3   58.86    2.62
  -2   4  -3   54.63    2.51
  -2   4  -3   55.94    3.02
   2  -4  -3   55.80    2.52
  -4  -2  -3   55.11    2.83
   2  -4   3   57.95    3.06
   2  -4   3   56.68    2.56
   4   2   3   56.34    2.89
  -2   4   3   53.51    2.41
  -4  -2   3   54.83    2.79
   4   1  -3    1.12    0.52
   1  -4  -3    1.51    0.44
  -4  -1  -3    2.14    0.71
  -1   4  -3    0.85    0.76
  -1   4  -3    1.31    0.41
  -4  -1   3    0.40    0.51
   1  -4   3   -0.10    0.91
   4   1   3    1.52    0.65
  -1   4   3    1.09    0.36
  -4   0  -3    0.01    0.37
  -4   0  -3    0.17    0.56
   0  -4  -3    0.13    0.46
   4   0  -3    0.45    0.43
   0   4  -3    0.25    0.72
   0  -4   3   -0.68    0.91
   4   0   3    1.01    0.54
   0   4   3    0.91    0.39
   4   0   3   -0.27    0.39
  -4   0   3   -0.20    0.45
   1   4  -3    1.63    0.86
   4  -1  -3    1.28    0.44
  -4   1  -3    1.29    0.49
  -4   1  -3    1.23    0.41
  -1  -4  -3    1.26    0.56
  -4   1  -3    1.01    0.42
   1   4   3    0.78    0.48
   4  -1   3    2.67    0.57
   4  -1   3    1.73    0.46
   4  -1   3    0.92    0.44
  -1  -4   3    0.69    1.00
   2   4  -3   57.02    3.13
  -4   2  -3   58.58    2.70
  -4   2  -3   57.05    2.65
  -2  -4  -3   55.88    2.80
  -4   2  -3   56.24    2.62
   4  -2   3   57.05    2.69
   2   4   3   58.00    2.80
   4  -2   3   55.88    2.63
  -2  -4   3   51.63    3.17
   4  -2   3   55.96    2.60
  -4   3  -3   53.70    2.46
  -3  -4  -3   54.17    2.71
   3   4  -3   52.05    2.97
  -4   3  -3   53.27    2.66
   4  -3   3   48.00    2.36
   3   4   3   49.41    2.69
   4  -3   3   52.83    2.44
  -3  -4   3   53.77    3.01
   4  -3   3   50.23    2.59
  -4  -4  -3   -0.73    0.70
  -4   4  -3   -0.34    0.78
  -4   4  -3   -0.14    0.42
   4  -4  -3    0.00    0.12
   4   4  -3    0.91    0.89
   4  -4   3   -0.20    0.29
   4  -4   3    0.19    0.61
   4   4   3   -0.09    0.74
  -4  -4   3    0.84    0.92
   4  -4   3    0.29    0.40
   5   4  -3   53.54    3.15
  -4   5  -3   56.46    3.16
  -4   5  -3   54.75    2.62
   4  -5   3   53.67    2.50
  -5  -4   3   57.07    3.19
   4  -5   3   56.71    3.12
   5   4   3   58.57    3.15
   4  -5   3   57.73    2.62
   3  -5  -3   20.82    1.04
  -5  -3  -3   20.37    1.55
  -3   5  -3   19.89    1.19
   5   3  -3   21.12    1.56
  -3   5  -3   22.17    1.82
  -3   5  -3   19.75    0.96
   5   3   3   22.27    1.71
  -5  -3   3   18.86    1.47
   3  -5   3   18.15    1.78
   3  -5   3   21.43    1.11
  -5  -2  -3   -0.24    0.66
   5   2  -3    0.36    0.62
   2  -5  -3    0.34    0.37
  -2   5  -3    0.38    0.91
  -2   5  -3    0.82    0.33
  -2   5  -3   -0.46    0.43
  -2   5  -3    0.68    0.44
  -5  -2   3    0.35    0.61
  -2   5   3    0.21    0.23
   5   2   3    0.17    0.77
   2  -5   3    0.20    0.36
   2  -5   3   -0.05    0.97
  -1   5  -3   40.69    2.60
  -5  -1  -3   42.55    2.19
   1  -5  -3   39.70    1.94
  -1   5  -3   35.72    1.90
  -1   5  -3   36.95    2.11
   5   1  -3   40.39    2.06
   5   1   3   43.60    2.29
  -1   5   3   40.75    1.88
   1  -5   3   41.59    2.59
  -5  -1   3   39.66    2.04
  -5   0  -3   33.99    1.84
   5   0  -3   31.75    1.64
   0  -5  -3   30.01    1.70
  -5   0  -3   31.33    1.61
   0   5  -3   31.72    1.92
   0   5  -3   36.95    2.43
   0   5   3   30.42    1.65
   5   0   3   32.63    1.86
   0  -5   3   30.21    2.46
   5   0   3   34.32    1.72
  -5   0   3   30.98    1.66
   1   5  -3   39.32    2.32
  -1  -5  -3   40.96    2.13
   5  -1  -3   41.81    1.99
  -5   1  -3   40.68    1.97
  -5   1  -3   41.06    2.08
   5  -1   3   42.02    2.15
  -1  -5   3   43.81    2.88
   5  -1   3   41.32    2.00
   1   5   3   39.53    2.12
   5  -1   3   40.36    1.96
  -5   2  -3    0.04    0.65
  -2  -5  -3   -0.04    0.61
  -5   2  -3   -0.05    0.49
   2   5  -3    0.49    0.77
  -5   2  -3    1.15    0.48
   5  -2   3    0.64    0.48
   5  -2   3   -0.08    0.44
  -2  -5   3   -1.26    1.02
   5  -2   3    0.35    0.43
   2   5   3    0.86    0.62
   3   5  -3   20.73    1.72
  -5   3  -3   21.00    1.24
  -3  -5  -3   18.23    1.48
  -5   3  -3   21.14    1.39
  -3  -5   3   18.70    2.02
   5  -3   3   21.13    1.30
   5  -3   3   20.06    1.21
   3   5   3   23.24    1.55
   5  -3   3   19.96    1.16
   4   5  -3   57.02    3.13
  -5   4  -3   54.10    2.57
  -5   4  -3   57.06    2.94
   5  -4   3   53.66    2.46
   5  -4   3   51.61    2.78
   4   5   3   50.16    2.94
  -4  -5   3   51.73    3.27
   5  -4   3   56.79    2.57
  -5   5  -3    0.36    0.44
   5  -5  -3   -0.54    0.16
   5   5  -3   -0.30    0.98
   5  -5   3   -0.07    0.30
  -5  -5   3    0.06    1.09
   5   5   3   -1.95    0.91
   5  -5   3    0.66    0.45
   5  -5   3   -2.54    0.71
  -5   6  -3   26.30    1.42
   6   5  -3   21.66    2.03
  -6  -5   3   18.67    2.09
   5  -6   3   23.44    1.19
   6   5   3   20.76    2.03
   5  -6   3   21.36    2.06
   5  -6   3   27.31    1.44
   4  -6  -3    3.40    0.37
   6   4  -3    2.49    1.05
  -4   6  -3    3.68    0.61
   6   4   3    4.67    1.10
   4  -6   3    1.45    1.19
   4  -6   3    5.10    0.49
  -6  -4   3    2.68    0.95
   3  -6  -3   30.15    1.47
  -6  -3  -3   29.02    1.99
   6   3  -3   28.44    2.01
  -3   6  -3   29.81    1.32
  -3   6  -3   31.32    1.59
   3  -6   3   28.13    1.51
   6   3   3   30.17    2.19
   3  -6   3   28.83    2.43
  -6  -3   3   31.41    1.93
   2  -6  -3   55.42    2.51
  -2   6  -3   51.89    2.56
  -6  -2  -3   53.64    2.94
   6   2  -3   58.17    2.80
  -2   6  -3   53.97    2.44
   6   2   3   55.32    3.06
  -6  -2   3   53.54    2.70
   2  -6   3   51.75    3.30
  -2   6   3   52.23    2.38
  -1   6  -3   14.18    0.97
   6   1  -3   16.23    1.14
  -1   6  -3   12.56    1.20
  -6  -1  -3   15.04    1.37
   1  -6  -3   15.88    1.05
  -6  -1   3   15.79    1.09
   1  -6   3   20.95    2.30
   6   1   3   17.00    1.49
  -1   6   3   15.37    0.95
   0   6  -3   -0.61    0.70
  -6   0  -3    0.21    0.57
   6   0  -3    0.27    0.41
   0  -6  -3    0.48    0.52
  -6   0  -3   -0.14    0.39
  -6   0   3    0.35    0.45
   0  -6   3    0.56    1.36
   6   0   3   -0.11    0.70
   0   6   3    0.02    0.49
   1   6  -3   13.25    1.36
  -1  -6  -3   15.04    1.19
  -6   1  -3   14.38    1.17
  -6   1  -3   17.14    0.97
   6  -1  -3   16.37    0.98
   6  -1   3   14.98    1.31
   1   6   3   15.87    1.20
   6  -1   3   14.15    0.93
  -1  -6   3   15.35    2.20
   2   6  -3   53.33    2.99
   6  -2  -3   52.23    2.51
  -6   2  -3   59.18    2.57
  -2  -6   3   50.98    3.56
   2   6   3   56.51    2.77
   6  -2   3   53.08    2.50
   6  -2   3   48.02    2.66
  -6   3  -3   32.56    1.78
   3   6  -3   28.00    2.12
  -6   3  -3   29.86    1.67
   3   6   3   31.07    1.95
  -3  -6   3   28.89    2.39
   6  -3   3   29.82    1.65
   6  -3   3   29.74    1.64
   4   6  -3    2.91    1.12
  -6   4  -3    3.79    0.92
  -6   4  -3    3.52    0.61
   4   6   3    2.50    1.00
  -4  -6   3    0.74    1.40
   6  -4   3    3.78    0.52
   6  -4   3    2.68    0.69
   5   6  -3   21.21    2.01
  -6   5  -3   25.37    1.43
   6  -5  -3   23.15    1.11
  -5  -6   3   20.96    2.24
   5   6   3   23.25    1.94
   6  -5   3   21.35    1.68
   6  -5   3   23.91    1.20
  -6   6  -3   -0.31    0.52
   6   6  -3   -0.08    1.01
   6  -6  -3    0.05    0.20
   6  -6   3   -1.76    0.75
  -6  -6   3   -0.27    1.11
   6   6   3   -2.29    0.92
   6  -6   3    0.31    0.31
   7   6  -3   -0.77    1.05
  -6   7  -3    1.46    0.51
   7   6   3   -2.16    1.07
  -7  -6   3   -0.89    1.01
   6  -7   3   -0.44    0.31
   6  -7   3   -1.31    1.03
   5  -7  -3    0.90    0.27
   7   5  -3    1.15    1.09
  -5   7  -3    0.83    0.48
   7   5   3   -0.14    1.14
  -7  -5   3    0.97    1.10
   5  -7   3    0.88    0.37
   5  -7   3   -2.03    1.20
   4  -7  -3   13.98    0.82
   7   4  -3   14.55    1.74
  -4   7  -3   14.13    1.06
   4  -7   3   12.40    0.90
  -7  -4   3   11.45    1.37
   4  -7   3   13.38    2.01
   7   4   3   15.69    1.90
   3  -7  -3   -0.82    0.38
   7   3  -3   -0.24    0.85
  -3   7  -3    0.27    0.20
  -3   7  -3    0.15    0.53
  -7  -3   3   -0.13    0.71
   3  -7   3   -1.87    1.24
   7   3   3    0.54    1.10
  -2   7  -3    7.95    0.65
  -2   7  -3    7.21    0.78
  -7  -2  -3    9.83    1.28
   2  -7  -3    6.95    0.79
   7   2  -3    9.49    1.03
  -2   7   3    7.10    0.56
   7   2   3    7.63    1.42
  -7  -2   3    8.05    0.88
   2  -7   3    5.24    1.77
  -7  -1  -3    9.21    1.16
  -1   7  -3    7.00    0.92
   7   1  -3    7.72    0.86
   1  -7  -3    7.74    0.86
   7   1   3    8.08    1.42
  -7  -1   3    8.15    0.81
   1  -7   3    8.01    1.87
  -1   7   3    7.05    0.72
  -7   0  -3    1.89    0.45
   0  -7  -3    1.42    0.68
  -7   0  -3    1.37    0.74
   0   7  -3    1.05    0.76
   7   0  -3    1.83    0.49
  -7   0   3    1.65    0.48
   7   0   3    0.54    0.93
   0  -7   3   -0.51    1.48
   0   7   3    1.91    0.58
  -7   1  -3    8.00    0.93
   1   7  -3    8.05    1.22
  -7   1  -3    7.49    0.68
   7  -1  -3    8.74    0.72
   7  -1   3    8.50    1.20
   1   7   3    6.98    0.93
  -1  -7   3    4.39    1.74
   2   7  -3    6.79    1.22
  -7   2  -3    8.33    0.77
   7  -2  -3    7.83    0.73
   7  -2   3    6.81    1.05
  -2  -7   3    7.80    1.99
   7  -2   3    7.45    0.69
   2   7   3    7.64    1.07
   3   7  -3   -0.30    0.90
  -7   3  -3   -0.14    0.58
   3   7   3   -0.26    0.74
  -3  -7   3   -0.85    1.41
   7  -3   3   -1.06    0.57
   7  -3   3   -0.22    0.45
  -7   4  -3   11.16    1.01
   4   7  -3   12.34    1.67
   7  -4   3   10.72    0.96
   4   7   3   11.60    1.44
  -4  -7   3   13.07    1.91
   7  -4   3   10.52    1.04
  -7   5  -3    0.22    0.51
   7  -5  -3    1.05    0.30
   5   7  -3   -0.01    1.03
   7  -5   3   -0.65    0.62
   7  -5   3    1.18    0.42
  -5  -7   3   -0.39    1.25
   5   7   3   -0.49    0.97
   6   7  -3   -1.63    0.99
  -7   6  -3    0.23    0.55
   7  -6  -3   -0.10    0.27
   7  -6   3   -1.79    0.76
   6   7   3    0.82    1.05
  -6  -7   3   -1.35    1.34
   7  -6   3   -0.07    0.32
  -7   7  -3   -0.22    0.47
   7   7  -3   -1.18    1.06
  -7  -7   3   -0.79    1.13
   7   7   3   -1.60    1.07
   7  -7   3    0.18    0.31
   7  -7   3   -0.69    0.94
   8   7  -3    1.56    1.25
  -7   8  -3    1.60    0.58
   8   7   3    0.97    1.09
   7  -8   3    0.33    1.21
   7  -8   3    1.29    0.37
  -8  -7   3    1.27    1.36
   8   6  -3    1.51    1.26
   6  -8  -3    2.51    0.30
  -6   8  -3    3.75    0.59
   6  -8   3    2.93    0.44
  -8  -6   3    1.91    1.12
   6  -8   3    1.41    1.42
   8   6   3    2.04    1.39
   8   5  -3    0.78    1.18
  -5   8  -3    3.46    0.62
   5  -8  -3    2.86    0.40
  -8  -5   3    2.31    1.07
   5  -8   3    2.83    0.47
   5  -8   3    1.05    1.56
   8   5   3    0.46    1.27
  -4   8  -3    8.70    0.85
   8   4  -3   10.79    1.57
   4  -8  -3    8.78    0.73
  -8  -4   3    8.00    1.19
  -4   8   3    9.70    0.55
   4  -8   3    7.95    1.89
   8   4   3    6.64    1.59
   3  -8  -3   32.88    1.65
  -3   8  -3   30.51    1.72
  -3   8  -3   30.71    1.39
   8   3   3   28.99    2.48
  -8  -3   3   32.48    1.96
   3  -8   3   27.31    3.01
   8   2  -3   17.63    1.50
   2  -8  -3   19.04    1.23
  -2   8  -3   18.99    1.07
  -2   8  -3   19.85    1.20
  -8  -2  -3   19.83    1.66
  -8  -2   3   20.00    1.34
   2  -8   3   17.13    2.63
   8   2   3   19.02    2.15
  -2   8   3   19.31    1.01
  -1   8  -3   54.05    2.69
  -8  -1  -3   50.75    2.84
   8   1  -3   54.50    2.64
  -8  -1   3   52.61    2.52
   8   1   3   51.23    3.16
  -1   8   3   50.89    2.48
   1  -8   3   52.10    3.78
   8   0  -3    0.51    0.46
  -8   0  -3    0.86    0.75
  -8   0  -3    0.85    0.40
   0   8  -3   -0.32    0.74
   0   8   3    0.93    0.58
  -8   0   3    0.44    0.44
   0  -8   3   -0.69    1.71
   8   0   3   -0.74    1.06
   8  -1  -3   54.78    2.47
  -8   1  -3   55.10    2.43
   1   8  -3   50.40    2.92
   8  -1   3   54.11    3.08
   1   8   3   51.75    2.72
  -1  -8   3   48.45    4.02
  -8   2  -3   21.06    1.17
   8  -2  -3   19.05    1.11
   2   8  -3   18.46    1.70
  -2  -8   3   17.72    2.65
   8  -2   3   18.82    1.05
   2   8   3   17.56    1.42
   8  -2   3   16.79    1.64
   3   8  -3   27.61    2.31
   8  -3  -3   29.71    1.60
  -3  -8   3   29.16    2.76
   8  -3   3   30.12    1.57
   3   8   3   33.29    2.12
   8  -3   3   31.13    1.93
   4   8  -3   11.58    1.61
  -4  -8   3    8.27    2.04
   8  -4   3   10.19    1.01
   4   8   3    7.56    1.29
   8  -4   3    7.92    0.84
  -8   5  -3    2.01    0.62
   8  -5  -3    2.54    0.40
   5   8  -3    2.09    1.20
   5   8   3    3.53    1.15
   8  -5   3    2.40    0.56
   8  -5   3    1.89    0.69
  -5  -8   3    1.34    1.59
   8  -6  -3    2.41    0.37
  -8   6  -3    2.72    0.59
   6   8  -3    1.26    1.20
   8  -6   3    2.77    0.47
   6   8   3    1.80    1.16
   8  -6   3    1.28    0.78
  -6  -8   3    0.62    1.45
  -8   7  -3    1.46    0.60
   7   8  -3    4.09    1.35
   8  -7  -3    1.94    0.34
   8  -7   3    0.84    0.88
   7   8   3    0.29    1.19
  -7  -8   3    0.68    1.33
   8  -7   3    2.35    0.39
   8   8  -3    0.41    1.25
  -8   8  -3    0.33    0.56
  -8  -8   3   -0.06    1.19
   8  -8   3   -2.05    0.91
   8   8   3   -0.70    1.14
   8  -8   3   -0.33    0.30
   9   8  -3   25.62    2.36
  -8   9  -3   19.46    1.35
   8  -9   3   17.25    1.97
   8  -9   3   19.04    1.06
   9   8   3   22.59    2.37
  -9  -8   3   21.44    2.43
   9   7  -3    9.91    1.77
  -7   9  -3   10.65    0.97
   7  -9  -3    8.89    0.53
  -9  -7   3    7.60    1.60
   7  -9   3    8.63    0.71
   9   7   3    9.78    1.88
   7  -9   3    8.56    1.73
  -6   9  -3    4.58    0.68
   9   6  -3    2.86    1.38
   6  -9  -3    4.22    0.42
   9   6   3    2.39    1.52
   6  -9   3    1.80    1.46
   6  -9   3    3.73    0.51
  -9  -6   3    4.12    1.16
   9   5  -3    8.38    1.57
   5  -9  -3    7.39    0.67
  -5   9  -3    5.88    0.71
   5  -9   3    7.26    1.95
  -9  -5   3    7.92    1.33
   9   5   3    8.98    1.80
  -5   9   3    7.39    0.48
   4  -9  -3    0.45    0.45
   9   4  -3    0.46    1.06
  -4   9  -3    0.08    0.54
  -9  -4   3    1.11    0.81
  -4   9   3    0.09    0.27
   4  -9   3   -1.02    1.52
   9   4   3   -0.65    1.31
  -3   9  -3   31.81    1.68
   3  -9  -3   27.89    1.60
  -3   9  -3   28.37    1.30
   9   3  -3   28.36    2.25
   9   3   3   26.97    2.51
   3  -9   3   27.68    3.22
  -9  -3   3   29.75    1.84
  -2   9  -3   28.57    1.57
  -9  -2  -3   28.60    2.04
  -2   9  -3   29.55    1.47
  -9  -2   3   29.05    1.70
   9   2   3   27.18    2.62
  -2   9   3   29.20    1.42
   2  -9   3   28.17    3.33
   9   1  -3   24.04    1.56
  -9  -1  -3   25.42    1.90
  -1   9  -3   25.25    1.61
  -9  -1  -3   25.86    1.37
  -9  -1   3   26.01    1.44
   1  -9   3   24.81    3.21
   9   1   3   24.01    2.23
  -1   9   3   22.78    1.40
   0   9  -3   48.15    2.68
   9   0  -3   46.83    2.35
  -9   0  -3   48.52    2.24
  -9   0   3   49.04    2.30
   0   9   3   48.60    2.45
   9   0   3   55.43    3.24
   0  -9   3   47.12    4.10
  -9   1  -3   25.22    1.22
   1   9  -3   24.86    1.90
   9  -1  -3   24.49    1.30
   1   9   3   22.37    1.61
   9  -1   3   21.78    2.07
  -1  -9   3   23.30    3.13
  -9   2  -3   30.13    1.54
   9  -2  -3   30.60    1.50
   2   9  -3   28.93    2.13
  -2  -9   3   27.29    2.92
   9  -2   3   30.72    2.17
   2   9   3   29.36    1.90
   9  -3  -3   28.96    1.49
   3   9  -3   26.14    2.13
   3   9   3   30.98    2.07
  -3  -9   3   27.51    3.32
   9  -3   3   29.61    2.00
   9  -3   3   26.73    1.44
   4   9  -3   -1.21    1.00
   4   9   3   -0.75    0.89
  -4  -9   3   -0.67    1.58
   9  -4   3   -0.17    0.45
   9  -4   3   -1.32    0.67
   9  -5  -3    7.69    0.69
   5   9  -3    7.26    1.49
   5   9   3    8.11    1.43
   9  -5   3    8.99    0.95
   9  -5   3    6.89    0.89
  -5  -9   3    5.99    1.95
   9  -6  -3    3.46    0.43
   6   9  -3    3.63    1.34
   6   9   3    2.42    1.25
   9  -6   3    2.90    0.81
   9  -6   3    3.69    0.60
  -6  -9   3    3.49    1.66
  -9   7  -3    8.21    0.92
   7   9  -3   10.71    1.72
   9  -7  -3    9.88    0.69
   7   9   3    9.68    1.70
  -7  -9   3    8.46    1.92
   9  -7   3    7.52    0.68
   9  -7   3    8.41    1.20
  -9   8  -3   22.50    1.42
   8   9  -3   19.40    2.30
   9  -8  -3   21.12    1.06
   9  -8   3   18.20    1.80
   8   9   3   19.83    2.31
   9  -8   3   19.07    1.07
  -8  -9   3   20.66    2.43
  -9   9  -3    0.24    0.58
   9   9  -3   -0.03    1.25
   9   9   3   -1.16    1.29
  -9  -9   3    1.02    1.35
   9  -9   3   -0.11    0.32
   9  -9   3   -0.48    1.06
  10   9  -3    1.01    1.30
  -9  10  -3   -0.51    0.56
   9 -10   3    0.20    0.34
   9 -10   3   -0.46    1.02
  10   9   3    0.95    1.45
 -10  -9   3   -0.65    1.14
  10   8  -3   -0.41    1.23
   8 -10  -3   -0.23    0.22
  -8  10  -3    0.09    0.56
 -10  -8   3   -0.44    1.24
   8 -10   3   -0.15    0.36
   8 -10   3   -0.26    1.35
  10   8   3   -0.66    1.42
  -7  10  -3   35.38    2.00
  10   7  -3   39.50    2.99
   7 -10  -3   39.07    1.76
   7 -10   3   37.16    1.85
 -10  -7   3   39.38    2.84
   7 -10   3   34.07    3.24
  10   7   3   43.28    3.23
   6 -10  -3    8.01    0.67
  10   6  -3    7.05    1.63
  -6  10  -3    8.13    0.82
  10   6   3    4.72    1.69
   6 -10   3    4.92    1.77
  -6  10   3    6.43    0.49
 -10  -6   3    7.59    1.36
  -5  10  -3   31.05    1.74
   5 -10  -3   31.90    1.61
  10   5  -3   34.25    2.58
 -10  -5   3   30.22    2.21
  -5  10   3   29.56    1.44
  10   5   3   31.34    2.83
   5 -10   3   31.17    3.43
  10   4  -3    3.49    1.32
  -4  10  -3    3.17    0.64
   4 -10   3    1.08    1.81
  10   4   3    2.38    1.53
 -10  -4   3    4.84    0.93
  -3  10  -3    0.27    0.22
  10   3  -3    0.03    1.09
  10   3   3   -2.47    1.22
   3 -10   3   -3.48    1.62
 -10  -3   3    0.08    0.64
  -2  10  -3   15.45    0.95
  -2  10  -3   16.87    1.06
   2 -10   3   15.67    2.88
  -2  10   3   14.18    0.89
  10   2   3   14.24    2.07
 -10  -2   3   14.46    1.15
  -1  10  -3    1.37    0.67
 -10  -1  -3    1.73    0.45
 -10  -1   3    1.93    0.52
  -1  10   3    0.53    0.53
   1 -10   3   -2.64    1.92
  10   1   3   -0.49    1.34
 -10   0  -3   -0.10    0.29
   0  10  -3    0.34    0.74
  10   0  -3   -0.02    0.48
   0  10   3    0.16    0.59
  10   0   3   -0.70    1.11
   0 -10   3   -3.42    1.77
  10  -1  -3    1.80    0.41
 -10   1  -3    1.23    0.29
   1  10  -3    0.36    0.79
  10  -1   3    1.16    1.23
   1  10   3    1.06    0.77
  -1 -10   3    1.66    2.05
   2  10  -3   16.46    1.73
  10  -2  -3   16.91    0.95
   2  10   3   16.39    1.40
  10  -2   3   17.95    1.89
  -2 -10   3   10.59    2.58
   3  10  -3   -0.79    1.00
  10  -3  -3    0.32    0.39
   3  10   3    0.26    0.91
  10  -3   3    0.37    0.33
  10  -3   3    0.16    0.91
  -3 -10   3   -0.24    1.35
   4  10  -3    3.56    1.19
  10  -4  -3    2.65    0.55
  10  -4   3    3.71    0.97
  10  -4   3    3.37    0.53
  -4 -10   3    3.73    1.99
   4  10   3    3.17    1.07
  10  -5  -3   30.76    1.58
   5  10  -3   31.25    2.44
   5  10   3   30.27    2.37
  -5 -10   3   27.95    3.15
  10  -5   3   31.22    1.88
  10  -5   3   29.06    1.69
   6  10  -3    6.32    1.49
  10  -6  -3    6.94    0.62
  10  -6   3    7.14    0.84
   6  10   3    5.35    1.40
  10  -6   3    6.15    0.88
  -6 -10   3    5.39    1.69
   7  10  -3   37.35    2.88
  10  -7  -3   36.15    1.78
  10  -7   3   36.38    1.85
  10  -7   3   35.13    2.22
  -7 -10   3   42.51    3.37
   7  10   3   36.16    2.75
   8  10  -3   -0.06    1.23
  10  -8  -3   -0.54    0.34
  10  -8   3    0.21    0.37
  10  -8   3   -1.12    0.80
   8  10   3   -1.20    1.19
  -8 -10   3    0.00    1.43
   9  10  -3   -1.14    1.22
 -10   9  -3   -0.21    0.60
  10  -9   3   -1.75    0.83
   9  10   3   -0.32    1.34
  -9 -10   3   -0.07    1.33
  10  -9   3    0.46    0.33
 -10  10  -3   -0.45    0.59
  10  10  -3   -2.24    1.08
  10 -10   3    0.17    0.33
  10  10   3    0.61    1.41
 -10 -10   3   -0.97    1.25
  10 -10   3   -2.05    0.94
  11  10  -3    1.39    1.42
 -10  11  -3    2.56    0.66
 -11 -10   3    2.52    1.54
  10 -11   3    2.06    0.42
  10 -11   3    2.03    1.38
  11  10   3    1.57    1.59
  11   9  -3    0.33    1.28
   9 -11  -3    1.76    0.28
  -9  11  -3    1.22    0.63
  11   9   3   -0.38    1.46
   9 -11   3    0.33    0.39
   9 -11   3    1.69    1.31
 -11  -9   3    0.83    1.32
  -8  11  -3    3.05    0.70
  11   8  -3    3.00    1.44
   8 -11  -3    4.37    0.45
 -11  -8   3    1.59    1.36
  11   8   3    2.77    1.60
   8 -11   3    0.89    1.55
   8 -11   3    3.88    0.54
   7 -11  -3   11.95    0.84
  -7  11  -3   14.75    1.12
  11   7  -3   10.82    1.93
  11   7   3   11.17    2.19
 -11  -7   3   13.92    1.74
   7 -11   3    9.90    2.12
  11   6  -3   67.55    4.26
  -6  11  -3   72.06    3.39
  11   6   3   71.10    4.57
 -11  -6   3   73.84    3.91
  -6  11   3   71.77    3.12
   6 -11   3   70.78    4.81
  11   5  -3    1.45    1.32
  -5  11  -3    1.11    0.61
  -5  11   3    1.44    0.35
  11   5   3   -0.09    1.51
 -11  -5   3    1.67    0.88
   5 -11   3    0.80    1.83
  11   4  -3   10.81    1.68
  -4  11  -3    8.06    0.86
 -11  -4   3    8.20    1.05
   4 -11   3    5.16    2.27
  11   4   3    7.76    1.96
  11   3  -3    3.19    1.19
  11   3   3    0.42    1.57
   3 -11   3   -1.25    2.00
 -11  -3   3    2.78    0.72
  -2  11  -3    3.43    0.56
  -2  11  -3    1.86    0.46
  11   2  -3    2.83    1.20
  -2  11   3    2.06    0.42
  11   2   3    3.01    1.55
   2 -11   3    0.39    1.59
 -11  -2   3    2.52    0.59
  -1  11  -3    1.12    0.64
 -11  -1  -3    0.84    0.39
 -11  -1   3    0.47    0.47
  11   1   3   -1.11    1.22
   1 -11   3   -4.45    1.76
  -1  11   3    0.02    0.51
   0  11  -3    2.29    0.82
 -11   0  -3    2.12    0.28
   0  11   3    1.31    0.66
   0 -11   3    0.59    2.11
  11   0   3    2.55    1.49
   1  11  -3    0.51    0.85
  11  -1  -3    0.12    0.35
  -1 -11   3   -2.41    1.87
  11  -1   3   -0.14    1.27
   1  11   3    0.00    0.72
  11  -2  -3    2.80    0.36
   2  11  -3    1.28    0.90
  11  -2   3    0.70    1.20
  -2 -11   3   -1.64    1.86
   2  11   3    2.13    0.83
   3  11  -3    3.29    1.11
  11  -3  -3    3.31    0.43
  11  -3   3    0.36    1.09
   3  11   3    3.03    0.99
  -3 -11   3   -0.05    1.99
   4  11  -3    7.48    1.50
  11  -4  -3    9.82    0.80
  11  -4   3    9.70    1.35
  11  -4   3    7.80    0.71
   4  11   3    8.44    1.41
  -4 -11   3    6.70    2.29
   5  11  -3    0.28    1.13
   5  11   3    1.60    1.11
  11  -5   3    1.02    0.86
  -5 -11   3    0.37    1.82
  11  -5   3    1.47    0.52
   6  11  -3   68.86    4.24
  11  -6   3   67.95    3.40
  -6 -11   3   82.69    5.09
  11  -6   3   70.64    3.52
   6  11   3   75.75    4.10
  11  -7  -3   11.34    0.87
   7  11  -3   10.51    1.83
   7  11   3   12.26    1.84
  -7 -11   3   11.57    2.31
  11  -7   3   11.46    1.02
  11  -7   3   10.69    1.17
   8  11  -3    2.53    1.41
  11  -8  -3    3.89    0.54
   8  11   3    3.99    1.49
  -8 -11   3    5.01    1.79
  11  -8   3    2.17    0.93
  11  -8   3    4.06    0.57
   9  11  -3   -0.52    1.21
  11  -9  -3    1.63    0.41
  11  -9   3    1.13    0.90
  -9 -11   3   -0.73    1.34
  11  -9   3    1.56    0.39
   9  11   3   -0.26    1.30
  10  11  -3    2.20    1.43
  11 -10   3    2.21    0.39
  10  11   3    0.98    1.46
  11 -10   3    0.21    1.01
 -10 -11   3    1.13    1.40
  11  11  -3    0.14    1.34
 -11  11  -3    0.31    0.58
  11 -11   3   -2.54    0.99
 -11 -11   3    0.56    1.29
  11  11   3   -1.41    1.37
 -11  12  -3    4.44    0.78
  12  11  -3    5.92    1.64
  12  11   3    6.27    1.88
 -12 -11   3    3.89    1.60
  11 -12   3    4.11    1.39
  12  10  -3    5.02    1.60
 -10  12  -3    4.29    0.73
  10 -12   3    3.37    1.48
 -12 -10   3    3.91    1.52
  12  10   3    2.24    1.62
  12   9  -3    2.18    1.46
  -9  12  -3    2.27    0.65
  12   9   3    1.77    1.67
   9 -12   3    1.12    1.45
 -12  -9   3    0.84    1.28
   9 -12   3    2.06    0.46
  -8  12  -3    8.10    0.83
   8 -12  -3    8.00    0.85
  12   8  -3    6.54    1.72
 -12  -8   3    6.65    1.48
  12   8   3    5.68    1.95
   8 -12   3    4.65    1.82
  -7  12  -3   19.95    1.35
  12   7  -3   21.44    2.46
  12   7   3   21.98    2.81
 -12  -7   3   18.60    1.96
  -7  12   3   20.24    1.01
   7 -12   3   19.48    2.89
  12   6  -3   21.48    2.35
  -6  12  -3   21.33    1.44
  -6  12   3   22.83    1.13
  12   6   3   18.22    2.66
   6 -12   3   22.45    3.04
 -12  -6   3   24.60    1.92
  12   5  -3   26.27    2.37
  -5  12  -3   21.97    1.48
   5 -12   3   23.75    3.25
 -12  -5   3   25.70    1.86
  -5  12   3   22.55    1.21
  12   5   3   24.20    2.91
  12   4  -3    9.60    1.77
  -4  12  -3    8.22    0.91
   4 -12   3    4.95    2.36
  12   4   3    8.32    2.00
 -12  -4   3    7.07    1.03
  12   3  -3    4.70    1.32
  -3  12  -3    2.66    0.26
  -3  12  -3    2.80    0.33
   3 -12   3    1.62    2.25
  12   3   3    2.78    1.84
 -12  -3   3    2.44    0.73
  -2  12  -3   22.18    1.28
  12   2  -3   27.98    2.29
  -2  12  -3   23.37    1.34
  12   2   3   23.64    2.61
  -2  12   3   22.84    1.23
   2 -12   3   23.72    3.26
 -12  -2   3   24.56    1.40
 -12  -1  -3   18.72    0.99
  -1  12  -3   17.52    1.32
  12   1   3   21.19    2.52
  -1  12   3   17.24    1.21
 -12  -1   3   18.76    1.09
   1 -12   3   13.78    3.04
   0  12  -3    0.32    0.74
  12   0   3   -1.46    1.30
   0  12   3   -0.02    0.64
   0 -12   3   -4.10    1.90
   1  12  -3   17.27    1.61
  12  -1   3   19.93    2.37
  -1 -12   3   16.07    3.06
   1  12   3   19.17    1.47
   2  12  -3   22.05    1.80
  12  -2   3   18.79    2.17
  -2 -12   3   19.88    3.28
   2  12   3   23.92    1.76
  12  -3  -3    3.28    0.37
   3  12  -3    0.73    0.99
  12  -3   3    1.75    1.22
   3  12   3    1.61    1.01
  -3 -12   3    0.97    2.06
  12  -4  -3    8.51    0.70
   4  12  -3    8.01    1.41
  -4 -12   3    9.61    2.51
   4  12   3    9.27    1.40
  12  -4   3    6.75    1.36
  12  -5  -3   22.95    1.29
   5  12  -3   21.38    2.12
   5  12   3   21.85    2.11
  12  -5   3   20.83    1.23
  -5 -12   3   19.73    3.01
  12  -5   3   23.98    1.88
   6  12  -3   20.87    2.16
  12  -6   3   20.05    1.33
  12  -6   3   20.39    1.62
  -6 -12   3   22.05    3.06
   6  12   3   22.66    2.08
   7  12  -3   19.25    2.19
  12  -7   3   16.94    1.34
   7  12   3   18.20    2.12
  -7 -12   3   17.42    2.71
  12  -7   3   16.00    1.29
   8  12  -3    7.18    1.68
  12  -8  -3    8.96    1.07
   8  12   3    4.15    1.50
  12  -8   3    7.21    0.80
  -8 -12   3    5.72    2.00
  12  -8   3    6.93    1.05
   9  12  -3    0.38    1.32
  12  -9   3    2.51    0.46
  12  -9   3    1.00    0.86
   9  12   3    2.17    1.50
  -9 -12   3    2.02    1.60
  10  12  -3    4.16    1.55
  12 -10   3    3.09    1.02
 -10 -12   3    4.89    1.74
  10  12   3    3.85    1.60
  11  12  -3    4.25    1.57
  11  12   3    4.51    1.66
  12 -11   3    2.99    1.10
 -11 -12   3    5.49    1.66
  12  12  -3    0.15    1.31
  12  12   3   -1.12    1.46
  12 -12   3   -1.37    0.99
 -12 -12   3    1.08    1.31
  13  12  -3    6.65    1.68
 -13 -12   3    5.38    1.65
  13  12   3    6.39    1.88
  12 -13   3    3.90    1.37
 -11  13  -3    2.44    0.70
  13  11  -3    3.61    1.54
  11 -13   3    3.42    1.46
 -13 -11   3    3.11    1.52
  13  11   3    2.57    1.69
  13  10  -3    7.08    1.78
 -10  13  -3    4.04    0.76
  10 -13   3    3.64    1.62
 -13 -10   3    5.37    1.54
  13  10   3    3.58    1.74
  -9  13  -3    1.76    0.64
  13   9  -3    4.54    1.61
  13   9   3    2.57    1.72
 -13  -9   3    1.28    1.05
   9 -13   3    0.45    1.67
  13   8  -3   -0.01    1.33
  -8  13  -3   -0.50    0.58
 -13  -8   3   -0.73    1.03
  13   8   3   -3.44    1.50
   8 -13   3   -1.18    1.53
  13   7  -3   19.09    2.37
  -7  13  -3   19.83    1.33
   7 -13   3   16.16    2.71
  13   7   3   19.29    2.72
 -13  -7   3   21.20    1.87
  -7  13   3   18.97    0.98
  13   6  -3   19.49    2.40
  -6  13  -3   23.04    1.43
  13   6   3   22.60    2.86
   6 -13   3   18.68    2.97
  -6  13   3   20.90    1.10
 -13  -6   3   21.28    1.78
  13   5  -3   11.09    1.84
  -5  13  -3   11.42    1.10
  -5  13   3   12.03    0.82
 -13  -5   3   13.38    1.38
  13   5   3   13.69    2.41
   5 -13   3   13.84    2.76
  -4  13  -3   -0.80    0.52
  13   4  -3    3.31    1.31
   4 -13   3   -2.90    1.82
  13   4   3    1.59    1.59
  13   3  -3   17.86    2.08
 -13  -3   3   13.86    1.21
  13   3   3   21.37    2.87
   3 -13   3   20.06    3.32
  -2  13  -3    2.95    0.54
  13   2  -3    5.10    1.39
 -13  -2  -3    1.75    0.52
 -13  -2  -3    3.00    0.64
  -2  13  -3    2.92    0.59
   2 -13   3   -0.19    2.20
  -2  13   3    2.51    0.47
  13   2   3    0.50    1.57
 -13  -2   3    1.08    0.55
  -1  13  -3   11.91    1.11
 -13  -1  -3   11.17    0.66
  13   1  -3   12.54    1.66
  -1  13   3   10.77    0.99
   1 -13   3    8.37    2.78
 -13  -1   3   10.91    0.77
  13   1   3   11.84    2.27
   0  13  -3   71.64    3.51
   0 -13   3   60.12    5.26
   0  13   3   70.42    3.35
  13   0   3   66.38    4.29
   1  13  -3    8.09    1.25
  -1 -13   3   13.04    2.94
  13  -1   3   10.60    2.03
   1  13   3   11.17    1.22
   2  13  -3    1.71    1.06
   2  13   3    3.45    1.01
  13  -2   3    2.49    1.47
  -2 -13   3    1.61    2.25
   3  13  -3   19.80    1.82
  -3 -13   3   18.03    2.89
  13  -3   3   20.26    2.20
   3  13   3   19.24    1.74
  13  -4  -3    0.20    0.24
   4  13  -3   -0.54    1.00
  13  -4  -3    0.25    0.33
   4  13   3   -0.12    1.04
  -4 -13   3   -0.29    1.95
  13  -4   3   -2.53    1.00
  13  -5  -3   13.01    0.85
   5  13  -3   10.94    1.70
  13  -5   3   10.84    0.73
  13  -5   3   10.62    1.51
   5  13   3   12.08    1.64
  -5 -13   3   10.69    2.34
  13  -6  -3   21.74    1.31
   6  13  -3   19.01    2.23
  -6 -13   3   18.05    2.96
  13  -6   3   21.48    1.72
   6  13   3   22.28    2.06
  13  -6   3   20.33    1.24
   7  13  -3   18.00    2.17
  -7 -13   3   17.60    2.73
   7  13   3   18.20    2.03
  13  -7   3   18.59    1.38
  13  -7   3   15.85    1.23
   8  13  -3   -0.84    1.31
  13  -8   3   -0.03    0.53
  -8 -13   3   -1.62    1.59
  13  -8   3   -1.03    0.61
   8  13   3   -1.26    1.23
   9  13  -3   -0.26    1.29
   9  13   3   -0.60    1.28
  -9 -13   3    0.33    1.61
  13  -9   3    1.03    0.77
  10  13  -3    3.50    1.53
  10  13   3    5.30    1.68
  13 -10   3    5.18    1.10
 -10 -13   3    7.42    1.88
  11  13  -3    1.32    1.40
  11  13   3    1.76    1.54
  13 -11   3    0.89    0.99
 -11 -13   3    3.27    1.61
  12  13  -3    4.61    1.59
  13 -12  -3    2.75    1.28
  13 -12   3    5.62    1.29
  12  13   3    6.76    1.86
 -12 -13   3    5.41    1.64
 -13 -13  -3    1.64    1.28
  13  13  -3    2.90    1.51
  13 -13  -3   -0.34    1.09
  13  13   3    1.15    1.51
  13 -13   3   -0.08    1.07
 -13 -13   3    1.47    1.32
  14  13  -3   -0.35    1.31
  13 -14  -3    0.05    1.17
 -14 -13  -3    3.36    1.34
  14  13   3   -0.67    1.50
  13 -14   3   -0.11    1.21
 -14 -13   3    1.07    1.25
  14  12  -3    0.28    1.38
  12 -14  -3   -0.03    1.21
 -14 -12  -3    0.65    1.31
 -14 -12   3    1.31    1.39
  12 -14   3   -0.87    1.20
  14  12   3    0.63    1.56
 -14 -11  -3    6.30    1.43
  14  11  -3    7.88    1.83
 -11  14  -3    9.40    0.92
 -14 -11   3    9.48    1.73
  14  11   3    8.31    2.09
  11 -14   3    6.36    1.80
  14  10  -3   -0.80    1.38
 -10  14  -3    1.21    0.61
 -14 -10  -3    3.65    1.37
  14  10   3    0.38    1.58
 -14 -10   3    3.10    1.30
  10 -14   3    2.69    1.44
  14   9  -3    2.03    1.46
  -9  14  -3    1.55    0.63
 -14  -9  -3    1.99    1.19
   9 -14   3   -0.33    1.67
  14   9   3    1.79    1.73
 -14  -9   3    4.43    1.31
 -14  -8  -3    3.23    1.17
  14   8  -3    5.33    1.63
  -8  14  -3    3.27    0.69
   8 -14   3    3.30    1.79
  14   8   3    3.93    1.88
 -14  -8   3    4.97    1.22
  -7  14  -3    1.28    0.63
 -14  -7  -3    0.94    0.96
  14   7  -3    0.78    1.31
 -14  -7   3    3.08    1.04
  14   7   3    1.62    1.75
  -7  14   3    1.07    0.33
   7 -14   3   -1.72    1.68
  -6  14  -3    7.62    0.84
 -14  -6  -3    4.91    1.13
  14   6  -3    6.40    1.63
  -6  14   3    6.50    0.62
 -14  -6   3    5.47    1.08
  14   6   3    7.10    2.07
   6 -14   3    5.39    2.24
 -14  -5  -3    0.90    0.83
  14   5  -3    2.43    1.35
  -5  14  -3    1.29    0.64
  -5  14   3    1.21    0.42
  14   5   3   -0.82    1.58
   5 -14   3   -0.91    1.88
 -14  -5   3    0.50    0.75
  14   4  -3    4.28    1.37
  -4  14  -3    4.83    0.79
 -14  -4  -3    4.51    0.91
   4 -14   3    3.98    2.25
  14   4   3    5.94    2.10
 -14  -4   3    4.60    0.82
  14   3  -3    1.62    1.25
 -14  -3  -3    0.93    0.63
   3 -14   3    0.39    1.64
  14   3   3   -0.96    1.53
 -14  -3   3   -0.59    0.54
  -2  14  -3    1.94    0.53
 -14  -2  -3    2.42    0.50
  14   2  -3    4.75    1.41
 -14  -2  -3    3.09    0.43
 -14  -2   3    1.76    0.54
  -2  14   3    2.53    0.45
   2 -14   3   -2.85    2.03
  14   2   3    2.47    1.84
  -1  14  -3   63.70    3.05
  14   1  -3   62.07    3.75
  14   1   3   63.05    4.21
  -1  14   3   60.94    2.93
   1 -14   3   56.57    5.02
   0  14  -3   -1.29    0.72
  14   0  -3   -0.16    1.03
   0  14   3   -0.35    0.65
  14   0   3   -2.45    1.54
   0 -14   3   -0.94    1.49
   1  14  -3   61.67    3.26
  -1 -14   3   57.03    4.99
  14  -1   3   60.51    4.07
   1  14   3   60.13    3.10
   2  14  -3    1.84    1.01
   2  14   3    0.75    0.87
  14  -2   3    0.66    1.47
  -2 -14   3   -0.81    1.48
   3  14  -3   -0.38    1.00
  14  -3   3   -1.86    1.20
  -3 -14   3    0.47    1.96
   3  14   3    0.19    0.98
   4  14  -3    6.06    1.33
  -4 -14   3    5.52    2.33
   4  14   3    3.97    1.12
  14  -4   3    3.00    1.32
  14  -5  -3    1.27    0.32
  14  -5  -3    1.21    0.28
   5  14  -3    1.86    1.34
  14  -5   3    0.08    1.01
   5  14   3   -0.98    1.13
  -5 -14   3    2.01    1.98
  14  -6  -3    6.95    0.78
   6  14  -3    5.61    1.46
  14  -6   3    7.30    1.20
  -6 -14   3    7.30    2.32
   6  14   3    5.90    1.53
  14  -6   3    7.02    0.65
   7  14  -3    0.97    1.37
  14  -7  -3    0.69    0.71
   7  14   3   -0.21    1.17
  14  -7   3    0.30    0.49
  -7 -14   3   -0.11    1.76
  14  -7   3    0.86    0.77
   8  14  -3    4.49    1.48
  14  -8  -3    3.52    0.95
   8  14   3    3.11    1.45
  -8 -14   3    3.48    1.88
  14  -8   3    3.09    0.72
  14  -9  -3    1.99    0.96
   9  14  -3    2.47    1.47
  14  -9   3    2.85    0.77
  -9 -14   3    1.41    1.64
   9  14   3    1.64    1.39
  10  14  -3    0.93    1.31
  14 -10  -3    1.90    1.04
 -10 -14   3    2.45    1.62
  14 -10   3    0.15    0.77
  10  14   3    2.02    1.44
  14 -11  -3    5.73    1.29
  11  14  -3    7.89    1.76
 -11 -14   3    8.26    1.90
  14 -11   3    8.11    1.18
  11  14   3    9.90    1.84
  12  14  -3    3.17    1.50
  14 -12  -3   -0.73    1.01
 -12 -14   3    2.25    1.47
  12  14   3   -0.07    1.40
  14 -12   3    0.37    0.90
  13  14  -3    1.34    1.32
 -13 -14  -3    1.39    1.28
  14 -13  -3   -0.01    1.02
  14 -13   3   -0.31    1.08
  13  14   3    2.21    1.53
 -13 -14   3    3.16    1.40
  14  14  -3    1.58    1.39
 -14 -14  -3    0.68    1.38
 -14 -14   3    1.27    1.49
  14  14   3    0.20    1.53
  15  14  -3    2.64    1.49
 -15 -14  -3    1.75    1.40
 -15 -14   3    0.00    1.33
  15  14   3    1.56    1.56
  15  13  -3    1.72    1.48
  13 -15  -3   -0.59    1.17
 -15 -13  -3    3.53    1.28
  15  13   3    0.35    1.60
 -15 -13   3    2.97    1.25
  13 -15   3    0.94    1.29
  12 -15  -3    1.12    1.28
  15  12  -3    3.32    1.52
 -15 -12  -3    4.78    1.44
 -15 -12   3    3.85    1.43
  15  12   3    3.40    1.83
  12 -15   3    1.22    1.29
 -15 -11  -3    1.37    1.19
 -11  15  -3   -0.29    0.57
  15  11  -3    3.62    1.60
 -15 -11   3    2.99    1.28
  11 -15   3   -1.52    1.16
  15  11   3    1.30    1.70
 -15 -10  -3    5.33    1.33
  15  10  -3    4.60    1.58
 -10  15  -3    3.16    0.70
 -15 -10   3    6.04    1.40
  10 -15   3    0.96    1.42
  15  10   3    1.22    1.81
  -9  15  -3    3.26    0.70
 -15  -9  -3    3.13    1.20
  15   9  -3    2.69    1.63
  15   9   3    5.13    1.94
 -15  -9   3    4.58    1.22
   9 -15   3    4.56    1.78
  15   8  -3    1.25    1.38
 -15  -8  -3    2.37    1.06
  -8  15  -3    0.95    0.61
  15   8   3    1.01    1.69
 -15  -8   3    0.48    0.98
   8 -15   3    0.22    1.61
 -15  -7  -3    9.69    1.38
  -7  15  -3    8.11    0.91
  15   7  -3   10.76    1.90
  15   7   3    8.59    2.15
   7 -15   3    8.46    2.31
  -7  15   3    8.41    0.64
 -15  -7   3    9.05    1.29
  15   6  -3    0.20    1.22
  -6  15  -3   -0.48    0.60
 -15  -6  -3    0.87    0.87
   6 -15   3   -1.35    1.79
 -15  -6   3   -0.12    0.77
  -6  15   3   -0.42    0.37
  15   6   3    2.62    1.91
  -5  15  -3   -0.08    0.59
 -15  -5  -3    0.98    0.78
  15   5  -3    1.68    1.41
  -5  15   3    0.40    0.43
 -15  -5   3    1.25    0.74
  15   5   3   -0.05    1.69
   5 -15   3   -0.94    1.91
  15   4  -3    0.23    1.17
 -15  -4  -3    0.20    0.66
  -4  15  -3   -0.24    0.63
 -15  -4   3    0.68    0.63
   4 -15   3   -0.01    1.57
  15   4   3   -1.92    1.59
 -15  -3  -3    4.30    0.67
 -15  -3  -3    5.03    0.63
  15   3  -3    6.70    1.52
   3 -15   3    2.31    2.29
  15   3   3    4.71    2.01
 -15  -3   3    4.58    0.67
  -2  15  -3    4.65    0.58
  15   2  -3    3.76    1.41
 -15  -2  -3    3.86    0.54
  -2  15   3    4.60    0.47
  15   2   3    7.07    1.99
   2 -15   3   -1.31    1.98
 -15  -2   3    4.08    0.50
  15   1  -3    0.93    1.21
  -1  15  -3    0.13    0.60
  -1  15  -3   -0.45    0.52
   1 -15   3   -0.07    2.11
  -1  15   3    0.08    0.53
  15   1   3    0.26    1.72
   0  15  -3   38.24    2.22
  15   0  -3   38.56    2.77
   0 -15   3   36.74    4.14
  15   0   3   40.37    3.38
   0  15   3   38.08    2.10
  15  -1  -3    2.20    1.14
   1  15  -3    0.43    0.86
  15  -1   3   -0.98    1.44
   1  15   3    0.02    0.75
  -1 -15   3   -0.29    2.00
   2  15  -3    3.44    1.08
  15  -2  -3    6.15    1.28
   2  15   3    5.33    1.06
  -2 -15   3    1.31    2.09
  15  -2   3    4.20    1.67
   3  15  -3    4.84    1.27
   3  15   3    4.55    1.06
  15  -3   3    5.05    1.55
  -3 -15   3    7.05    2.49
   4  15  -3    0.06    1.14
  15  -4   3   -0.20    1.17
  -4 -15   3   -0.13    1.49
   4  15   3   -0.64    0.95
   5  15  -3   -0.15    1.05
  -5 -15   3   -3.29    1.74
   5  15   3    0.23    1.01
  15  -5   3   -1.01    1.01
   6  15  -3   -0.52    1.06
   6  15   3    1.26    1.14
  -6 -15   3    0.57    1.80
  15  -6   3    0.09    0.97
   7  15  -3    9.10    1.63
   7  15   3    8.13    1.55
  -7 -15   3   11.84    2.44
   8  15  -3    0.72    1.25
   8  15   3   -1.46    1.16
  -8 -15   3    4.06    1.91
   9  15  -3    2.99    1.44
  -9 -15   3    4.89    1.88
   9  15   3    2.56    1.46
  10  15  -3    3.19    1.49
  10  15   3    3.25    1.53
 -10 -15   3    3.30    1.72
  11  15  -3    0.67    1.32
  11  15   3    0.39    1.42
 -11 -15   3    1.48    1.51
 -12 -15  -3    3.09    1.50
  12  15  -3    4.73    1.54
  12  15   3    1.24    1.42
 -12 -15   3    2.15    1.53
  13  15  -3    2.04    1.46
 -13 -15  -3    2.10    1.54
  13  15   3    2.11    1.50
 -13 -15   3    1.44    1.60
 -14 -15  -3    2.51    1.52
  14  15  -3    2.35    1.50
  14  15   3    0.48    1.47
 -14 -15   3    1.56    1.40
 -15 -15  -3    2.08    1.45
  15  15  -3    3.28    1.45
  15  15   3    1.12    1.47
 -15 -15   3   -0.16    1.15
  16  15  -3    2.56    1.49
 -16 -15  -3    1.36    1.36
  16  15   3    0.76    1.61
 -16 -15   3    1.17    1.23
 -16 -14  -3    2.15    1.20
  16  14  -3    2.75    1.56
  16  14   3    2.06    1.68
 -16 -14   3    3.14    1.45
  13 -16  -3   -1.40    1.12
 -16 -13  -3    3.94    1.34
  16  13  -3    0.89    1.41
  16  13   3    0.45    1.66
 -16 -13   3    0.85    1.11
  13 -16   3    2.17    1.33
 -16 -12  -3    2.57    1.23
  16  12  -3    0.11    1.36
  12 -16  -3    0.95    1.35
  12 -16   3   -0.45    1.13
  16  12   3   -1.06    1.56
 -16 -12   3    0.30    1.03
 -16 -11  -3    3.34    1.25
  16  11  -3    3.27    1.54
  11 -16  -3    1.52    1.46
  16  11   3    2.90    1.83
  11 -16   3    1.65    1.45
 -16 -11   3    6.76    1.37
  16  10  -3    0.18    1.35
 -16 -10  -3    2.23    1.13
 -10  16  -3    0.04    0.59
  10 -16   3    0.91    1.47
  16  10   3    1.46    1.68
 -16 -10   3    1.31    1.08
  -9  16  -3    1.65    0.61
 -16  -9  -3    2.48    1.10
  16   9  -3    1.86    1.42
  16   9   3    4.02    1.79
 -16  -9   3    2.30    1.14
   9 -16   3   -1.19    1.70
 -16  -8  -3    3.06    1.10
  -8  16  -3    1.50    0.66
  16   8  -3    3.94    1.49
 -16  -8   3    2.00    1.06
  16   8   3    6.74    2.08
   8 -16   3    4.40    1.91
 -16  -7  -3    1.74    0.94
  -7  16  -3   -0.13    0.64
  16   7  -3   -0.63    1.23
  16   7   3   -1.14    1.59
 -16  -7   3    0.37    0.85
   7 -16   3   -1.10    1.72
 -16  -6  -3    5.09    0.99
  16   6  -3    7.43    1.82
  -6  16  -3    3.15    0.74
 -16  -6   3    6.37    1.02
  16   6   3    7.37    2.16
  -6  16   3    7.08    0.67
   6 -16   3    3.96    2.16
  16   5  -3    5.21    1.55
 -16  -5  -3    4.70    0.89
  -5  16  -3    3.29    0.76
 -16  -5   3    4.06    0.82
   5 -16   3    1.35    1.99
  16   5   3    6.34    2.03
  -5  16   3    3.63    0.56
  16   4  -3    2.26    1.36
 -16  -4  -3    1.37    0.63
  -4  16  -3    0.35    0.66
  16   4   3    0.26    1.89
 -16  -4   3    0.86    0.59
   4 -16   3   -1.28    1.91
  16   3  -3    9.79    1.70
 -16  -3  -3    6.97    0.69
  16   3   3    8.04    2.18
 -16  -3   3    7.97    0.77
   3 -16   3    6.94    2.57
  16   2  -3    4.11    1.34
  -2  16  -3    3.80    0.54
   2 -16   3    0.99    2.17
  16   2   3    3.90    2.00
  -2  16   3    3.74    0.39
  -1  16  -3    0.82    0.59
  16   1  -3    3.61    1.35
  16   1   3   -1.28    1.50
  -1  16   3    1.48    0.54
   1 -16   3   -0.28    1.58
   0  16  -3    0.54    0.71
  16   0  -3    2.10    1.15
   0 -16   3   -2.34    1.93
  16   0   3    1.11    1.53
   0  16   3   -0.18    0.61
   1  16  -3    2.70    0.90
  16  -1  -3    2.48    1.17
   1  16   3    0.82    0.76
  16  -1   3    0.56    1.53
  -1 -16   3   -2.96    1.89
  16  -2  -3    3.86    1.19
   2  16  -3    3.46    1.07
  -2 -16   3    0.65    2.06
   2  16   3    1.98    0.92
  16  -2   3    0.47    1.44
  16  -3  -3    7.67    1.35
   3  16  -3    7.17    1.33
  16  -3   3    5.06    1.63
   3  16   3    5.37    1.16
  -3 -16   3    6.52    2.43
   4  16  -3    0.38    1.11
  16  -4   3    1.01    1.25
   4  16   3   -0.10    1.05
  -4 -16   3    0.90    1.98
   5  16  -3    3.77    1.37
  16  -5   3    3.40    1.27
  -5 -16   3    2.62    1.62
   5  16   3    2.73    1.14
   6  16  -3    6.37    1.45
  -6 -16   3    7.37    2.32
   6  16   3    5.79    1.47
   7  16  -3    2.43    1.27
   7  16   3   -0.45    1.10
  -7 -16   3    1.64    1.83
   8  16  -3    1.34    1.40
  -8 -16   3    1.17    1.73
   8  16   3    3.06    1.49
   9  16  -3    1.39    1.36
  -9 -16   3    1.04    1.67
   9  16   3    0.10    1.30
  10  16  -3    2.31    1.48
  10  16   3   -1.43    1.23
 -10 -16   3    1.48    1.59
  11  16  -3    3.22    1.42
  11  16   3    2.78    1.65
 -11 -16   3    5.17    1.82
 -12 -16  -3    2.18    1.42
  12  16  -3    0.30    1.28
 -12 -16   3    2.38    1.55
  12  16   3   -0.58    1.38
 -13 -16  -3    3.68    1.63
  13  16  -3    2.38    1.45
  13  16   3    1.53    1.53
 -13 -16   3    4.12    1.69
  14  16  -3    1.80    1.34
 -14 -16  -3    3.35    1.41
 -14 -16   3    2.61    1.44
  14  16   3    2.03    1.57
 -15 -16  -3    2.86    1.39
  15  16  -3    3.03    1.64
  15  16   3    1.92    1.51
 -15 -16   3    4.83    1.62
 -16 -16  -3    3.18    1.29
  16  16  -3    2.09    1.47
  16  16   3    1.98    1.49
 -16 -16   3    1.12    1.36
 -17 -16  -3    3.78    1.31
  17  16  -3    3.62    1.43
  17  16   3    5.23    1.74
 -17 -16   3    4.57    1.50
  17  15  -3    2.75    1.48
 -17 -15  -3    2.94    1.34
 -17 -15   3    3.77    1.29
  17  15   3    2.14    1.57
  17  14  -3    4.68    1.63
 -17 -14  -3    4.17    1.33
 -17 -14   3    4.38    1.42
  17  14   3    3.66    1.72
  13 -17  -3   -0.50    1.19
  17  13  -3    3.48    1.61
 -17 -13  -3    2.40    1.06
  17  13   3    0.38    1.58
 -17 -13   3    2.96    1.22
  13 -17   3    0.51    1.15
 -17 -12  -3    3.95    1.15
  17  12  -3    1.24    1.43
  12 -17  -3    1.04    1.37
  17  12   3    0.44    1.65
 -17 -12   3    2.70    1.19
  12 -17   3   -0.71    1.31
  11 -17  -3    0.80    1.39
  17  11  -3    3.29    1.46
 -17 -11  -3    5.67    1.27
  17  11   3    2.95    1.85
  11 -17   3    1.05    1.42
 -17 -11   3    3.44    1.17
  17  10  -3    4.18    1.62
  10 -17  -3    2.54    1.44
 -17 -10  -3    2.73    1.11
 -17 -10   3    2.06    1.10
  17  10   3    3.43    1.83
  10 -17   3    4.09    1.66
 -17  -9  -3    0.27    0.99
  17   9  -3    0.93    1.30
   9 -17   3   -0.85    1.73
 -17  -9   3    0.08    1.00
  17   9   3    1.62    1.70
 -17  -8  -3    1.01    0.89
  -8  17  -3    1.13    0.65
  17   8  -3    1.83    1.44
 -17  -8   3    1.48    0.96
  17   8   3    1.92    1.86
   8 -17   3    0.64    1.76
  -7  17  -3   -0.03    0.60
 -17  -7  -3    2.34    0.90
  17   7  -3    2.40    1.39
   7 -17   3   -3.27    1.56
  17   7   3   -0.27    1.74
 -17  -7   3    0.51    0.85
 -17  -6  -3    1.22    1.10
  -6  17  -3   -0.98    0.62
  17   6  -3    1.21    1.33
  17   6   3    0.24    1.88
   6 -17   3   -1.92    1.79
 -17  -6   3   -0.26    0.68
  17   5  -3    2.20    1.35
  -5  17  -3   -0.08    0.63
   5 -17   3   -1.09    1.89
  -5  17   3    0.77    0.71
  17   5   3   -0.23    1.66
  -4  17  -3    8.92    0.99
  17   4  -3   10.68    1.85
  17   4   3   10.50    2.33
   4 -17   3    6.65    2.43
  17   3  -3    2.06    1.39
  17   3   3   -0.01    1.81
   3 -17   3   -0.67    1.94
  17   2  -3    1.70    1.22
  -2  17  -3    0.67    0.38
  17   2   3    0.11    1.68
   2 -17   3   -0.98    1.96
  17   1  -3    2.65    1.35
  -1  17  -3    1.44    0.60
  -1  17   3    1.28    0.50
  17   1   3    1.76    1.66
   1 -17   3    1.96    2.30
  17   0  -3   32.88    2.54
   0  17  -3   28.21    1.76
   0  17   3   27.75    1.68
  17   0   3   27.23    3.03
   0 -17   3   22.37    3.58
   1  17  -3    0.75    0.80
  17  -1  -3    1.63    1.18
   1  17   3    1.53    0.75
  17  -1   3    0.31    1.51
  -1 -17   3    1.17    2.11
  17  -2  -3    2.68    1.18
   2  17  -3    2.13    0.98
  17  -2   3    1.16    1.54
   2  17   3    0.64    0.82
  -2 -17   3    0.65    2.04
   3  17  -3   -0.54    0.92
  17  -3  -3    1.95    1.11
   3  17   3   -0.28    0.90
  -3 -17   3   -0.25    1.98
  17  -3   3    0.47    1.36
  17  -4  -3   12.99    1.79
   4  17  -3    8.39    1.47
  17  -4   3    9.72    1.77
   4  17   3   11.69    1.53
  -4 -17   3    9.66    2.28
   5  17  -3    0.77    1.10
   5  17   3    0.15    1.14
  -5 -17   3   -1.90    1.70
   6  17  -3   -1.29    1.11
   6  17   3   -0.88    1.17
  -6 -17   3    1.28    1.47
   7  17  -3    1.26    1.29
  -7 -17   3    1.87    1.81
   7  17   3   -0.55    1.20
   8  17  -3    2.06    1.27
   8  17   3    2.67    1.32
  -8 -17   3    1.82    1.86
   9  17  -3    1.25    1.27
  -9 -17   3    2.13    1.74
   9  17   3   -0.57    1.22
  10  17  -3    3.29    1.57
  10  17   3    1.85    1.41
 -10 -17   3    4.38    1.82
 -11 -17  -3    2.91    1.71
  11  17  -3    2.08    1.41
  11  17   3    0.28    1.38
 -11 -17   3    0.20    1.55
  12  17  -3    0.55    1.26
 -12 -17  -3    3.99    1.48
 -12 -17   3    3.39    1.59
  12  17   3    0.98    1.37
 -13 -17  -3    3.44    1.40
  13  17  -3    1.06    1.40
  13  17   3   -1.00    1.33
 -13 -17   3    5.61    1.74
 -14 -17  -3    4.08    1.46
  14  17  -3    4.95    1.53
  14  17   3    1.03    1.58
 -14 -17   3    3.33    1.51
  15  17  -3    1.05    1.32
 -15 -17  -3    4.85    1.59
  15  17   3    2.19    1.56
 -15 -17   3    7.09    1.70
  16  17  -3    1.71    1.36
 -16 -17  -3    3.62    1.51
  16  17   3    3.36    1.63
 -16 -17   3    6.06    1.59
  18  15  -3    5.12    1.60
  18  15   3    4.14    1.69
  18  14  -3    2.36    1.39
  18  14   3    2.05    1.60
  13 -18  -3    1.55    1.31
  18  13  -3    3.59    1.53
  13 -18   3    2.45    1.29
  18  13   3    2.86    1.81
  12 -18  -3    5.23    1.57
  18  12  -3    5.62    1.63
  12 -18   3    1.25    1.25
  18  12   3    1.11    1.61
  11 -18  -3   -0.53    1.09
  18  11  -3    2.33    1.40
  18  11   3    0.18    1.58
  11 -18   3    1.09    1.43
  18  10  -3    2.87    1.40
  10 -18  -3    2.77    1.54
  10 -18   3    0.83    1.62
  18  10   3    1.75    1.67
  18   9  -3    5.24    1.63
   9 -18  -3    2.75    1.45
   9 -18   3    2.14    1.71
  18   9   3    7.30    2.15
  18   8  -3    6.50    1.72
   8 -18   3    5.05    1.89
  18   8   3    5.25    1.94
  18   7  -3    2.30    1.50
  -7  18  -3    2.39    0.67
   7 -18   3   -1.62    1.85
  18   7   3    2.02    1.87
  18   6  -3    3.40    1.41
  -6  18  -3    1.18    0.70
  18   6   3    0.81    1.86
   6 -18   3   -0.47    1.73
  18   5  -3    1.34    1.28
  -5  18  -3   -0.02    0.68
   5 -18   3   -0.93    1.80
  18   5   3    0.97    1.93
  -4  18  -3    1.12    0.70
  18   4  -3    6.24    1.62
   4 -18   3    2.17    2.04
  18   4   3    3.07    1.91
  18   3  -3    6.86    1.58
   3 -18   3    4.56    1.93
  18   3   3    5.75    2.11
  18   2  -3    0.46    1.12
  18   2   3   -1.03    1.54
   2 -18   3   -0.12    2.01
  -1  18  -3    1.08    0.54
  18   1  -3    3.45    1.41
  -1  18   3    1.08    0.47
  18   1   3   -0.07    1.71
   1 -18   3    0.95    2.05
  18   0  -3    0.80    1.20
   0  18  -3   -0.16    0.65
   0  18   3    0.45    0.60
  18   0   3   -0.80    1.67
   0 -18   3    0.08    1.55
  18  -1  -3    2.58    1.22
   1  18  -3    1.30    0.80
   1  18   3    1.43    0.74
  18  -1   3    4.01    1.80
  -1 -18   3    1.87    1.63
  18  -2  -3    1.86    1.17
   2  18  -3   -0.15    0.85
   2  18   3    0.27    0.79
  18  -2   3   -1.41    1.39
  -2 -18   3   -1.41    1.83
   3  18  -3    4.87    1.15
  18  -3  -3    5.39    1.58
  -3 -18   3    6.30    2.27
  18  -3   3    2.35    1.50
   3  18   3    4.52    1.08
   4  18  -3    2.35    1.17
   4  18   3    2.26    1.09
  -4 -18   3    2.20    2.02
   5  18  -3    1.67    1.21
  -5 -18   3    2.12    1.58
   5  18   3   -1.81    1.03
   6  18  -3    0.82    1.11
   6  18   3   -0.03    1.17
  -6 -18   3    0.05    1.79
   7  18  -3    0.84    1.16
  -7 -18   3    2.16    1.90
   7  18   3    1.76    1.31
   8  18  -3    4.57    1.37
  -8 -18   3    6.02    2.08
   8  18   3    3.22    1.35
   9  18  -3    3.95    1.34
  -9 -18   3    3.50    1.88
   9  18   3    2.51    1.47
 -10 -18  -3    3.01    1.52
  10  18  -3    2.82    1.31
  10  18   3   -1.08    1.34
 -10 -18   3    1.58    1.62
  11  18  -3    2.44    1.33
 -11 -18  -3    1.50    1.36
  11  18   3    0.67    1.45
 -11 -18   3    3.04    1.64
 -12 -18  -3    5.03    1.62
  12  18  -3    1.82    1.41
  12  18   3   -0.76    1.29
 -12 -18   3    3.21    1.73
  13  18  -3    2.32    1.41
 -13 -18  -3    4.08    1.45
 -13 -18   3    4.90    1.55
  13  18   3    0.80    1.40
 -14 -18  -3    1.54    1.25
  14  18  -3    0.76    1.30
 -14 -18   3    3.08    1.47
  14  18   3    2.16    1.47
  15  18  -3    5.44    1.57
 -15 -18  -3    6.54    1.67
  15  18   3    3.35    1.57
 -15 -18   3    2.02    1.25
  19  14  -3    3.49    1.47
  19  14   3    2.80    1.67
  19  13  -3    2.02    1.40
  19  13   3    3.04    1.64
  12 -19  -3    2.05    1.41
  19  12  -3    4.37    1.59
  19  12   3    4.42    1.79
  12 -19   3    2.49    1.29
  11 -19  -3    0.44    1.22
  19  11  -3    2.51    1.44
  11 -19   3    0.68    1.57
  19  11   3    2.50    1.82
  10 -19  -3    3.62    1.60
  19  10  -3    3.10    1.45
  19  10   3    3.13    1.79
  10 -19   3    0.53    1.42
   9 -19  -3    5.06    1.59
  19   9  -3    6.11    1.61
   9 -19   3    3.89    1.74
  19   9   3    4.18    1.87
  19   8  -3    8.91    1.80
   8 -19  -3    4.96    1.65
  19   8   3    6.12    1.98
   8 -19   3    2.57    1.82
  19   7  -3    9.41    1.84
  19   7   3    8.20    2.31
   7 -19   3    7.38    2.12
  19   6  -3    4.66    1.62
  -6  19  -3   -1.37    0.60
   6 -19   3   -0.88    1.72
  19   6   3    0.52    1.80
  -5  19  -3    0.39    0.68
  19   5  -3    2.69    1.39
  19   5   3    2.52    1.83
   5 -19   3   -0.20    1.80
  19   4  -3    2.77    1.40
  -4  19  -3    1.21    0.68
   4 -19   3   -0.92    1.80
  19   4   3    0.76    1.90
  19   3  -3    3.71    1.40
   3 -19   3    0.94    1.97
  19   3   3    1.74    1.74
  19   2  -3    6.14    1.58
   2 -19   3    4.33    2.26
  19   2   3    1.65    1.69
  19   1  -3    3.61    1.44
  19   1   3    2.74    1.88
   1 -19   3    1.27    1.62
  19   0  -3    1.98    1.29
   0  19  -3    1.72    0.65
   0 -19   3    3.09    2.12
   0  19   3    1.35    0.60
  19   0   3    1.08    1.71
  19  -1  -3    4.62    1.39
   1  19  -3    2.78    0.83
  19  -1   3    0.59    1.65
  -1 -19   3    3.99    2.11
   1  19   3    2.19    0.75
   2  19  -3    2.72    0.96
  19  -2  -3    5.57    1.69
  19  -2   3    3.00    1.60
  -2 -19   3    3.68    2.08
   2  19   3    3.08    0.91
   3  19  -3    3.24    1.04
  -3 -19   3    2.17    1.65
   3  19   3    0.22    0.91
   4  19  -3    0.25    0.98
   4  19   3    0.56    0.97
  -4 -19   3   -1.18    1.70
   5  19  -3   -0.01    1.05
   5  19   3    0.76    1.11
  -5 -19   3    1.75    1.92
   6  19  -3   -0.09    1.13
   6  19   3    0.15    1.16
  -6 -19   3    1.85    1.83
   7  19  -3    7.25    1.57
   7  19   3    8.40    1.56
  -7 -19   3    7.06    2.12
  -8 -19  -3    5.67    1.72
   8  19  -3    6.05    1.53
   8  19   3    6.38    1.54
  -8 -19   3    8.29    2.12
   9  19  -3    5.31    1.53
  -9 -19  -3    5.52    1.70
  -9 -19   3    6.12    1.96
   9  19   3    4.94    1.45
 -10 -19  -3    2.81    1.50
  10  19  -3    2.62    1.35
  10  19   3    3.81    1.44
 -10 -19   3    4.29    1.76
 -11 -19  -3    3.16    1.46
  11  19  -3    2.15    1.41
  11  19   3   -0.13    1.26
 -11 -19   3    3.38    1.64
  12  19  -3    1.66    1.30
 -12 -19  -3    2.72    1.45
 -12 -19   3    4.75    1.64
  12  19   3    2.20    1.53
 -13 -19  -3    2.66    1.42
  13  19  -3    2.97    1.37
  13  19   3   -0.32    1.29
 -13 -19   3    3.30    1.50
 -14 -19  -3    4.61    1.49
  14  19  -3    3.73    1.43
  14  19   3    1.67    1.55
 -14 -19   3    2.33    1.62
  20  12  -3    4.65    1.55
  12 -20  -3    2.03    1.24
  20  12   3    1.16    1.63
  12 -20   3    3.84    1.52
  11 -20  -3    2.01    1.27
  20  11  -3    3.31    1.47
  11 -20   3    3.27    1.64
  20  11   3    4.16    1.78
  10 -20  -3    0.97    1.27
  20  10  -3    2.65    1.44
  20  10   3    2.82    1.88
  10 -20   3    1.68    1.52
  20   9  -3    6.38    1.61
   9 -20  -3    4.92    1.58
  20   9   3   10.48    2.24
   9 -20   3    2.12    1.66
  20   8  -3    7.71    1.70
   8 -20  -3    5.25    1.76
   8 -20   3    3.88    1.82
  20   8   3    4.54    1.88
   7 -20  -3    3.55    1.49
  20   7  -3    2.61    1.44
  20   7   3    3.74    1.77
   7 -20   3    1.90    1.68
   6 -20  -3    4.17    1.55
  20   6  -3    2.85    1.37
   6 -20   3    1.85    1.70
  20   6   3    4.15    2.01
  20   5  -3    3.04    1.50
  20   5   3    0.88    1.75
   5 -20   3    3.73    2.00
  20   4  -3    6.28    1.70
  -4  20  -3    1.40    0.74
  20   4   3    4.37    2.09
   4 -20   3    2.87    1.96
  20   3  -3    5.30    1.54
  -3  20  -3    0.15    0.74
  20   3   3    2.45    1.75
   3 -20   3    2.72    1.95
  20   2  -3    4.16    1.55
   2 -20   3    2.40    1.61
  20   2   3    1.25    1.69
  20   1  -3   10.14    1.80
   1 -20   3    8.96    2.44
  20   1   3   10.93    2.31
   0  20  -3    0.68    0.77
  20   0  -3    5.06    1.48
  20   0   3    0.96    1.72
   0 -20   3    5.53    2.13
   1  20  -3    7.06    1.00
  -1 -20   3   11.27    2.58
  20  -1   3    8.37    1.99
   1  20   3   10.01    1.09
   2  20  -3    2.24    0.87
   2  20   3    1.60    0.81
  -2 -20   3    3.63    1.94
   3  20  -3    0.96    0.92
  -3 -20   3    3.44    1.91
   3  20   3    1.36    0.89
   4  20  -3    2.14    1.05
  -4 -20   3    1.15    1.39
   4  20   3    0.73    0.99
   5  20  -3    0.07    1.03
   5  20   3    0.27    1.08
  -5 -20   3    2.74    1.90
   6  20  -3    1.17    1.12
   6  20   3   -0.65    1.06
  -6 -20   3    2.53    1.84
  -7 -20  -3    2.01    1.54
   7  20  -3    1.57    1.21
   7  20   3    0.01    1.06
  -7 -20   3    4.86    1.91
  -8 -20  -3    4.60    1.66
   8  20  -3    4.72    1.41
   8  20   3    4.64    1.45
  -8 -20   3    5.38    1.70
   9  20  -3    5.72    1.48
  -9 -20  -3    6.41    1.77
  -9 -20   3    6.47    1.96
   9  20   3    2.62    1.31
 -10 -20  -3    2.35    1.49
  10  20  -3    1.32    1.22
 -10 -20   3    2.14    1.65
  10  20   3    2.23    1.33
  11  20  -3    2.61    1.42
 -11 -20  -3    4.72    1.64
  11  20   3    1.58    1.30
 -11 -20   3    0.85    1.54
  12  20  -3    1.11    1.28
 -12 -20  -3    2.49    1.48
  12  20   3    2.10    1.40
 -12 -20   3    1.59    1.47
  21  10  -3    1.93    1.38
  10 -21  -3    0.64    1.23
  21  10   3    3.81    1.88
  10 -21   3    1.37    1.46
   9 -21  -3    2.46    1.42
  21   9  -3    4.15    1.62
  21   9   3    2.58    1.70
   9 -21   3    2.09    1.71
  21   8  -3    5.25    1.51
   8 -21  -3    5.47    1.55
  21   8   3    5.78    1.95
   8 -21   3    2.13    1.62
   7 -21  -3    4.19    1.53
  21   7  -3    6.07    1.58
   7 -21   3    0.16    1.58
  21   7   3    3.28    1.66
  21   6  -3    5.64    1.58
   6 -21  -3    4.09    1.52
   6 -21   3    0.13    1.56
  21   6   3    3.52    1.74
  21   5  -3    4.95    1.50
   5 -21  -3    2.97    1.42
  21   5   3    2.59    1.67
   5 -21   3    2.71    1.81
   4 -21  -3    3.48    1.58
  21   4  -3    3.25    1.38
   4 -21   3    2.35    1.91
  21   4   3    4.59    1.94
  21   3  -3    2.87    1.37
   3 -21  -3    3.25    1.49
  -3  21  -3    1.14    0.75
  21   3   3    1.94    1.74
   3 -21   3    3.61    1.95
  21   2  -3    5.40    1.52
   2 -21   3    4.39    2.06
  21   2   3    2.81    1.75
  21   1  -3    5.54    1.61
   1 -21   3    6.24    2.14
  21   1   3    0.20    1.72
  21   0   3   20.17    2.68
   0 -21   3   16.41    2.79
   1  21  -3    1.90    1.08
  -1 -21   3    7.07    2.14
   2  21  -3    3.59    0.91
  -2 -21   3    3.74    1.85
   2  21   3    2.03    0.83
  -3 -21  -3    3.45    1.34
   3  21  -3    0.84    0.87
   3  21   3   -0.15    0.83
  -3 -21   3    4.00    1.89
   4  21  -3    1.55    0.98
  -4 -21  -3    2.05    1.45
   4  21   3    0.14    0.88
  -4 -21   3    1.57    1.77
  -5 -21  -3    4.24    1.62
   5  21  -3    2.02    1.09
   5  21   3    1.30    1.03
  -5 -21   3    1.59    1.46
   6  21  -3   -0.69    1.00
  -6 -21  -3    3.51    1.61
  -6 -21   3    2.60    1.82
   6  21   3    1.26    1.08
  -7 -21  -3    3.54    1.59
   7  21  -3    1.14    1.15
   7  21   3    0.93    1.11
  -7 -21   3    3.47    1.54
  -8 -21  -3    3.35    1.55
   8  21  -3    3.36    1.26
  -8 -21   3    3.00    1.71
   8  21   3    2.59    1.31
   9  21  -3    1.51    1.17
  -9 -21  -3    2.47    1.43
   9  21   3   -0.39    1.12
  -9 -21   3    3.86    1.73
 -10 -21  -3    3.45    1.57
  10  21  -3    3.99    1.31
  10  21   3    2.97    1.39
 -10 -21   3    7.18    1.88
  22   8  -3    6.21    1.70
   8 -22  -3    1.52    1.40
   8 -22   3    3.04    1.62
  22   8   3    3.65    1.79
   7 -22  -3    4.69    1.56
  22   7  -3    5.34    1.61
  22   7   3    4.85    1.84
   7 -22   3    1.91    1.62
   6 -22  -3    4.00    1.44
  22   6  -3    4.36    1.54
  22   6   3    5.59    1.78
   6 -22   3    3.16    1.72
   5 -22  -3    3.07    1.44
  22   5  -3    3.79    1.56
  22   5   3    5.10    1.75
   5 -22   3    3.76    1.84
  22   4  -3    3.61    1.46
   4 -22  -3    2.09    1.43
   4 -22   3    3.93    1.91
  22   4   3    3.18    1.79
   3 -22  -3    3.58    1.58
  22   3  -3    4.14    1.36
   3 -22   3    2.64    1.84
  22   3   3    1.35    1.45
   2 -22  -3    3.37    1.58
  22   2  -3    2.61    1.28
  22   2   3    3.52    1.68
   2 -22   3    4.43    2.01
   1 -22  -3    3.73    1.37
   1 -22   3    2.21    1.77
  22   1   3    7.68    2.14
   0 -22  -3    2.32    1.16
   0 -22   3    3.95    1.86
  -1 -22  -3    2.92    1.24
  -1 -22   3    4.64    1.61
  -2 -22   3    1.26    1.62
   3  22  -3    1.22    0.83
  -3 -22  -3    3.05    1.47
  -3 -22   3    2.56    1.79
   3  22   3    1.13    0.80
  -4 -22  -3    2.50    1.53
   4  22  -3    1.37    0.90
   4  22   3    0.85    0.91
  -4 -22   3    3.31    1.87
   5  22  -3    0.72    0.99
  -5 -22  -3    2.80    1.23
  -5 -22   3    4.56    1.82
   5  22   3   -0.03    0.96
   6  22  -3    2.89    1.14
  -6 -22  -3    3.35    1.56
  -6 -22   3    4.47    1.87
   6  22   3    1.22    1.07
   7  22  -3    2.62    1.22
  -7 -22  -3    3.80    1.56
  -7 -22   3    5.53    1.84
   7  22   3    0.73    1.11
   8  22  -3    1.33    1.25
  -8 -22  -3    3.38    1.52
   8  22   3    0.62    1.20
  -8 -22   3    5.56    1.87
  23   5  -3    3.16    1.37
   5 -23  -3    3.30    1.50
  23   5   3    3.82    1.76
   5 -23   3    0.98    1.61
   4 -23  -3    1.56    1.40
  23   4  -3    1.57    1.29
  23   4   3    4.21    1.85
   4 -23   3    2.87    1.73
  23   3  -3    4.88    1.58
   3 -23  -3    5.02    1.60
  23   3   3    1.58    1.51
   3 -23   3    3.55    1.92
   2 -23  -3    5.86    1.67
   2 -23   3    4.80    1.94
   1 -23  -3    5.92    1.70
   1 -23   3    2.72    1.73
   0 -23  -3    6.26    1.72
   0 -23   3    4.84    1.64
  -1 -23  -3    4.20    1.55
  -1 -23   3    6.07    1.91
  -2 -23  -3    4.49    1.59
  -2 -23   3    5.74    1.93
  -3 -23  -3    2.72    1.49
  -3 -23   3    3.07    1.69
   4  23  -3    1.25    0.86
  -4 -23  -3    2.60    1.41
  -4 -23   3    2.89    1.77
   4  23   3    0.82    0.87
   5  23  -3    1.41    0.96
  -5 -23  -3    1.62    1.40
  -5 -23   3    3.21    1.78
   5  23   3    1.39    0.97
   0   0  -4   -0.31    0.20
   0   0   4    0.05    0.15
   0   0   4   -0.07    0.16
   0  -1  -4   -0.04    0.23
   0   1  -4    0.04    0.25
   0   1  -4   -0.11    0.21
   0  -1  -4   -0.23    0.29
   0   1  -4    0.01    0.29
   1   0  -4   -0.36    0.21
  -1   0  -4    0.03    0.28
   1   0  -4    0.11    0.30
   0  -1  -4   -0.24    0.23
  -1   0  -4    0.45    0.23
  -1   0  -4   -0.12    0.27
   0  -1   4    0.16    0.17
   1   0   4    0.04    0.16
   0   1   4   -0.25    0.16
   0  -1   4    0.22    0.41
  -1   0   4    0.25    0.31
   1   0   4    0.29    0.40
   1   0   4   -0.25    0.17
   0   1   4   -0.08    0.13
   1  -1  -4    1.74    0.28
  -1   1  -4    1.35    0.36
  -1   1  -4    1.13    0.34
  -1  -1  -4    2.41    0.45
  -1  -1  -4    1.90    0.34
   1  -1  -4    3.02    0.41
  -1  -1   4    1.89    0.51
   1  -1   4    2.49    0.53
  -2  -1  -4    4.97    0.61
  -2  -1  -4    3.68    0.46
   1  -2  -4    5.10    0.53
  -1   2  -4    4.29    0.51
   1  -2  -4    2.56    0.34
  -1   2  -4    4.68    0.53
   1  -2   4    4.68    0.76
  -2  -1   4    3.93    0.66
   0  -2  -4    6.99    0.64
   0  -2  -4    5.87    0.52
  -2   0  -4    5.32    0.60
   0   2  -4    8.08    0.65
  -2   0  -4    6.51    0.55
  -2   0   4    7.76    0.78
   2   0   4    6.25    0.72
   0  -2   4    7.63    0.77
  -1  -2  -4    3.88    0.43
  -2   1  -4    4.37    0.45
  -1  -2  -4    4.91    0.59
  -2   1  -4    3.41    0.47
  -1  -2   4    3.81    0.75
   2  -1   4    4.41    0.63
   2  -1   4    0.44    0.26
  -2   2  -4    6.53    0.60
  -2  -2  -4    6.83    0.78
   2  -2  -4    6.30    0.47
   2  -2  -4    6.81    0.64
  -2   2  -4    6.07    0.61
  -2  -2   4    8.25    0.93
   2  -2   4    7.29    0.85
  -2   3  -4   13.12    0.92
  -2   3  -4   12.72    0.82
  -3  -2  -4   12.60    1.05
   2  -3  -4   12.36    0.62
   3   2  -4   11.25    1.07
  -2   3  -4    8.23    1.02
   2  -3  -4   11.87    0.80
  -3  -2   4   10.08    1.12
   3   2   4   10.67    0.91
   2  -3   4   13.55    1.21
   2  -3   4   10.68    0.83
   2  -3   4   12.44    0.85
  -1   3  -4   56.00    2.52
   1  -3  -4   51.89    2.37
  -3  -1  -4   54.67    2.62
   1  -3  -4   55.88    2.50
  -1   3  -4   56.67    2.55
  -1   3   4   49.53    2.37
  -3  -1   4   53.75    2.65
   1  -3   4   55.00    2.84
   3   0  -4    0.10    0.36
  -3   0  -4   -0.31    0.45
   0   3  -4    0.37    0.50
   0  -3  -4   -0.58    0.43
  -3   0  -4   -0.32    0.30
   0   3  -4    0.04    0.44
  -3   0  -4   -0.10    0.36
   3   0   4    0.09    0.36
   0  -3   4   -0.14    0.72
   0   3   4   -0.02    0.24
   3   0   4   -0.05    0.52
   0   3   4   -0.31    0.31
   3   0   4    0.32    0.24
  -3   0   4   -0.63    0.49
  -3   1  -4   57.11    2.55
  -3   1  -4   50.00    2.51
  -1  -3  -4   54.11    2.59
   3  -1   4   56.68    2.61
  -1  -3   4   51.41    2.87
   2   3  -4   10.92    1.02
  -3   2  -4    8.22    0.96
  -3   2  -4   10.95    0.79
  -3   2  -4   12.83    0.91
  -2  -3  -4   13.73    1.02
   3  -2   4   11.52    0.98
   2   3   4    8.69    0.91
   3  -2   4   12.52    0.84
  -2  -3   4   12.45    1.28
   3  -2   4    9.66    0.82
  -3   3  -4    2.23    0.54
  -3   3  -4    2.19    0.42
  -3   3  -4    1.76    0.74
  -3  -3  -4    2.54    0.74
   3  -3  -4    2.15    0.24
   3   3  -4    3.26    0.83
  -3  -3   4    1.46    0.82
   3  -3   4    2.01    0.43
   3   3   4    1.30    0.68
   3  -3   4    2.47    0.51
   3  -3   4    1.91    0.76
   3  -4  -4    5.21    0.58
  -3   4  -4    5.13    0.65
   4   3  -4    6.40    1.05
  -3   4  -4    7.14    1.01
  -3   4  -4    4.83    0.54
  -4  -3  -4    5.18    0.90
   3  -4   4    5.94    0.65
   4   3   4    5.16    0.93
   3  -4   4    5.50    0.58
  -4  -3   4    7.09    1.02
   3  -4   4    5.91    1.00
  -4  -2  -4   26.48    1.56
   4   2  -4   23.96    1.51
  -2   4  -4   23.20    1.32
   2  -4  -4   21.71    1.22
  -2   4  -4   22.06    1.22
  -2   4  -4   24.47    1.71
  -2   4   4   22.25    1.04
  -2   4   4   21.25    1.15
  -4  -2   4   23.37    1.51
   2  -4   4   22.29    1.26
   2  -4   4   24.93    1.75
   4   2   4   22.63    1.53
  -1   4  -4    0.30    0.44
   4   1  -4    1.05    0.59
  -1   4  -4   -0.50    0.74
   1  -4  -4    0.76    0.48
  -4  -1  -4    1.02    0.61
   4   1   4   -0.19    0.58
  -4  -1   4    0.32    0.54
  -1   4   4    0.75    0.29
   4   1   4   -0.03    0.50
  -1   4   4    1.06    0.40
   1  -4   4    0.55    0.86
  -4   0  -4   17.86    1.17
   0   4  -4   19.25    1.57
   0  -4  -4   18.73    1.17
   4   0  -4   18.38    1.18
  -4   0  -4   19.45    1.21
  -4   0  -4   18.12    1.23
   4   0   4   18.49    1.15
   4   0   4   16.82    1.18
  -4   0   4   15.67    1.23
   0  -4   4   15.52    1.40
   0   4   4   16.70    1.11
  -4   1  -4    1.13    0.47
  -4   1  -4    0.45    0.50
  -4   1  -4    0.45    0.51
   1   4  -4    0.81    0.81
  -1  -4  -4    0.18    0.55
   4  -1  -4    0.94    0.47
   4  -1   4    0.70    0.48
   1   4   4    0.61    0.50
   4  -1   4    0.86    0.49
   4  -1   4    0.24    0.49
  -1  -4   4   -0.62    0.89
  -2  -4  -4   21.88    1.45
   4  -2  -4   21.10    1.37
  -4   2  -4   23.74    1.28
  -4   2  -4   22.59    1.41
   2   4  -4   23.27    1.78
  -4   2  -4   22.90    1.25
   4  -2   4   24.13    1.30
  -2  -4   4   22.54    1.83
   4  -2   4   22.04    1.31
   2   4   4   22.18    1.45
   4  -2   4   22.61    1.38
   3   4  -4    6.15    1.12
  -3  -4  -4    5.92    0.90
  -4   3  -4    6.19    0.66
  -4   3  -4    5.36    0.55
  -4   3  -4    6.67    0.89
   4  -3   4    5.90    0.66
   4  -3   4    4.85    0.63
  -3  -4   4    4.59    1.13
   3   4   4    4.15    0.83
   4  -3   4    5.27    0.83
   4   4  -4  201.12    9.64
  -4   4  -4  227.04    9.35
  -4  -4  -4  214.56    9.31
  -4   4  -4  205.42    9.03
   4   4   4  210.12    9.32
  -4  -4   4  188.65    9.39
   4  -4   4  204.56    9.26
   4  -4   4  225.09    9.04
   4  -4   4  200.91    8.96
   4  -5  -4   17.21    0.95
  -4   5  -4   20.23    2.01
  -4   5  -4   17.91    1.17
  -4   5  -4   16.59    0.87
   4  -5   4   17.03    1.02
   5   4   4   14.68    1.40
   4  -5   4   23.00    1.34
   4  -5   4   12.17    1.48
  -5  -4   4   16.45    1.72
   5   3  -4  189.47    8.11
  -3   5  -4  167.74    7.74
   3  -5  -4  188.88    7.70
  -5  -3  -4  176.55    8.03
  -3   5  -4  175.75    7.78
   3  -5   4  174.71    7.73
  -5  -3   4  183.25    8.08
   3  -5   4  179.05    8.23
   5   3   4  175.85    8.12
  -2   5  -4    1.68    0.44
  -5  -2  -4    3.23    0.85
   5   2  -4    2.55    0.67
  -2   5  -4    2.15    0.53
   2  -5  -4    2.31    0.49
  -2   5   4    2.64    0.38
  -5  -2   4    2.84    0.68
   2  -5   4    1.76    0.52
   2  -5   4    1.96    1.04
   5   2   4    1.69    0.84
   1  -5  -4   20.28    1.20
  -1   5  -4   21.72    1.19
  -5  -1  -4   21.98    1.41
   5   1  -4   21.32    1.34
  -5  -1   4   18.67    1.26
  -1   5   4   19.57    1.15
   1  -5   4   18.00    1.85
   5   1   4   19.38    1.44
   5   0  -4    0.07    0.46
   0  -5  -4    0.00    0.48
  -5   0  -4    0.59    0.56
  -5   0  -4   -0.21    0.45
   0   5   4   -0.59    0.46
   5   0   4    0.61    0.65
   0  -5   4   -1.26    0.94
  -5   0   4    0.10    0.52
  -5   1  -4   20.86    1.26
   5  -1  -4   19.75    1.23
  -5   1  -4   20.44    1.31
  -1  -5  -4   20.60    1.33
  -5   1  -4   19.70    1.27
   1   5   4   19.89    1.34
  -1  -5   4   19.05    1.93
   5  -1   4   20.56    1.32
   5  -1   4   20.60    1.21
  -5   2  -4    1.67    0.58
  -2  -5  -4    1.31    0.68
  -5   2  -4    2.41    0.51
   5  -2  -4    1.63    0.54
  -5   2  -4    2.24    0.58
   5  -2   4    2.05    0.56
  -2  -5   4    2.12    1.12
   2   5   4    2.93    0.73
   5  -2   4    1.29    0.52
  -5   3  -4  180.08    7.64
  -5   3  -4  181.65    7.52
   3   5   4  172.26    7.71
   5  -3   4  177.03    7.59
  -3  -5   4  149.34    8.00
   5  -3   4  165.45    7.45
  -5   4  -4   18.66    1.19
  -5   4  -4   18.33    1.50
   5  -4   4   15.50    1.40
   5  -4   4   17.99    1.05
  -4  -5   4   15.58    1.81
   4   5   4   16.05    1.51
  -5   5  -4  344.40   14.61
  -5   5  -4  325.26   14.21
   5  -5   4  334.55   14.53
   5  -5   4  329.15   14.12
   5   5   4  325.31   14.60
  -5  -5   4  331.33   14.76
  -5   6  -4   55.15    2.64
   5  -6   4   53.54    3.12
   5  -6   4   54.13    2.50
   6   5   4   53.29    3.19
  -6  -5   4   53.13    3.18
  -4   6  -4  228.26    9.89
   4  -6  -4  232.37    9.75
   4  -6   4  214.19   10.39
  -6  -4   4  233.05   10.26
   6   4   4  234.75   10.39
   4  -6   4  226.77    9.81
  -3   6  -4   96.93    4.44
  -3   6  -4   97.17    4.38
   3  -6  -4  101.29    4.36
  -6  -3  -4   98.56    4.96
   6   3  -4  101.71    4.75
   3  -6   4  101.48    5.13
   3  -6   4   95.59    4.40
  -6  -3   4   92.50    4.69
   6   3   4  103.51    4.91
  -2   6  -4  102.41    4.55
  -6  -2  -4   98.75    4.77
   2  -6  -4  102.76    4.50
   6   2  -4   88.72    4.67
  -2   6  -4   97.04    4.60
  -2   6  -4  103.12    4.44
  -6  -2   4  104.59    4.69
  -2   6   4  101.63    4.39
   6   2   4  101.13    4.91
   2  -6   4  108.48    5.33
   6   1  -4   36.22    1.89
  -6  -1  -4   33.00    1.99
  -1   6  -4   33.92    1.99
  -1   6  -4   34.12    1.76
   1  -6  -4   37.92    1.84
  -1   6   4   32.55    1.72
  -6  -1   4   35.74    1.87
   1  -6   4   31.80    2.61
   6   1   4   32.61    2.10
  -6   0  -4    0.43    0.59
  -6   0  -4    0.45    0.48
   6   0  -4    0.92    0.49
   0  -6  -4    0.74    0.60
   0   6  -4    0.32    0.71
  -6   0   4    0.46    0.51
   6   0   4    0.31    0.67
   0  -6   4   -1.92    1.04
   0   6   4    0.38    0.51
  -6   1  -4   36.06    1.81
   6  -1  -4   37.11    1.84
   1   6  -4   34.58    2.22
  -6   1  -4   33.93    1.91
  -1  -6  -4   34.81    2.12
  -1  -6   4   31.65    2.48
   6  -1   4   34.65    1.79
   6  -1   4   34.86    2.00
   1   6   4   35.41    1.91
  -6   2  -4   98.05    4.53
  -6   2  -4  103.41    4.55
  -6   2  -4  100.87    4.60
   2   6  -4   93.76    4.89
   6  -2  -4  103.79    4.54
   6  -2   4  101.34    4.52
   6  -2   4  100.48    4.60
  -2  -6   4   97.50    5.26
   2   6   4  103.12    4.71
  -6   3  -4  101.12    4.46
  -6   3  -4   95.13    4.38
   3   6  -4   92.33    4.78
   6  -3   4   96.71    4.39
   6  -3   4   98.09    4.33
   3   6   4   94.67    4.58
  -3  -6   4   86.44    5.11
   4   6  -4  216.98   10.51
  -6   4  -4  228.98   10.04
  -6   4  -4  254.41   10.30
   6  -4   4  226.80    9.97
   4   6   4  238.85   10.37
   6  -4   4  218.73   10.14
  -4  -6   4  238.33   10.81
   6  -5  -4   49.73    2.28
   5   6  -4   51.59    3.16
  -6   5  -4   55.69    2.60
  -6   5  -4   56.40    2.97
   5   6   4   50.83    3.02
  -5  -6   4   54.61    3.40
   6  -5   4   53.19    2.86
   6  -5   4   51.18    2.45
   6   6  -4    3.65    1.21
  -6   6  -4    3.48    0.62
   6  -6   4    3.88    1.05
   6   6   4    3.65    1.14
   6  -6   4    4.74    0.55
  -6  -6   4    3.09    1.25
  -6   7  -4    9.23    0.88
   7   6  -4   10.30    1.63
   7   6   4   10.26    1.66
  -7  -6   4    7.78    1.47
   6  -7   4   10.63    0.78
   6  -7   4    8.80    1.42
   7   5  -4    2.33    1.11
  -5   7  -4    0.20    0.52
   5  -7  -4    1.31    0.35
   5  -7   4    0.58    0.42
   5  -7   4   -0.07    1.16
   7   5   4    0.50    1.15
  -7  -5   4   -0.38    1.01
  -4   7  -4  204.52    9.16
   4  -7  -4  216.16    9.06
  -7  -4   4  218.96    9.55
   4  -7   4  210.50    9.11
   7   4   4  204.66    9.74
   4  -7   4  211.70    9.94
   3  -7  -4   84.88    3.76
  -3   7  -4   82.69    3.82
  -3   7  -4   79.64    3.71
   7   3  -4   87.79    4.16
   3  -7   4   77.92    4.66
  -7  -3   4   86.69    4.07
   7   3   4   80.41    4.36
   2  -7  -4   64.86    2.97
  -2   7  -4   63.83    2.88
   7   2  -4   62.35    3.18
  -7  -2  -4   68.77    3.35
  -2   7  -4   63.49    3.07
  -7  -2   4   60.69    3.10
  -2   7   4   61.08    2.82
   7   2   4   62.70    3.48
   2  -7   4   60.22    3.95
   7   1  -4    0.64    0.55
  -7  -1  -4   -0.24    0.68
  -1   7  -4   -0.01    0.46
  -7  -1  -4    0.50    0.52
   1  -7  -4   -0.17    0.54
  -1   7  -4   -0.20    0.67
  -7  -1   4   -0.17    0.55
   1  -7   4    0.40    1.09
   7   1   4    0.14    0.87
  -1   7   4   -0.43    0.42
   7   0  -4    0.42    0.50
   0   7  -4   -0.70    0.71
  -7   0  -4   -1.42    0.63
  -7   0  -4   -0.35    0.44
   0   7   4   -0.20    0.52
  -7   0   4    0.23    0.50
   7   0   4   -1.48    0.82
   0  -7   4   -0.79    1.32
   7  -1  -4   -0.18    0.46
  -7   1  -4   -0.78    0.57
  -7   1  -4    0.43    0.47
   1   7  -4   -0.34    0.84
   7  -1   4   -0.90    0.71
  -1  -7   4   -1.48    1.39
   1   7   4    0.44    0.64
   2   7  -4   61.89    3.48
  -7   2  -4   65.50    2.98
   7  -2  -4   66.40    2.98
  -7   2  -4   60.03    3.01
  -2  -7   4   63.24    4.10
   2   7   4   65.77    3.23
   7  -2   4   57.55    3.11
   7  -2   4   62.66    2.95
   7  -3  -4   87.06    3.85
  -7   3  -4   81.34    3.90
   3   7  -4   78.20    4.30
  -7   3  -4   84.27    3.91
  -3  -7   4   86.72    4.91
   7  -3   4   79.24    3.86
   7  -3   4   81.45    3.82
   3   7   4   87.04    4.12
   4   7  -4  210.30    9.72
  -7   4  -4  223.53    9.38
  -7   4  -4  207.84    9.20
  -4  -7   4  212.30   10.13
   7  -4   4  206.84    9.23
   4   7   4  209.60    9.51
   7  -4   4  204.97    9.13
  -7   5  -4    0.56    0.84
  -7   5  -4    1.16    0.58
   5   7  -4    0.35    1.04
   5   7   4    1.53    1.01
  -5  -7   4    1.62    1.32
   7  -5   4    1.46    0.48
   7  -5   4    0.19    0.72
   6   7  -4   10.54    1.64
  -7   6  -4   11.30    1.07
   7  -6  -4    9.26    0.56
   7  -6   4   11.36    1.31
   6   7   4   11.27    1.61
  -6  -7   4    8.74    1.65
   7  -6   4    9.18    0.78
   7   7  -4   12.76    1.75
  -7   7  -4   11.43    1.11
   7  -7   4   12.84    1.57
   7  -7   4   12.08    0.84
  -7  -7   4   11.91    1.80
   7   7   4   14.23    1.85
  -7   8  -4    0.13    0.58
   8   7  -4    1.08    1.12
   8   7   4    0.15    1.24
   7  -8   4   -0.07    0.93
  -8  -7   4   -1.70    1.18
   7  -8   4    0.39    0.41
   6  -8  -4   46.00    2.10
  -6   8  -4   45.37    2.32
   8   6  -4   42.14    3.01
   6  -8   4   46.23    2.19
  -8  -6   4   46.26    3.04
   6  -8   4   47.85    3.10
   8   6   4   47.65    3.18
   8   5  -4   47.25    3.16
  -5   8  -4   49.64    2.50
   5  -8  -4   53.31    2.34
   5  -8   4   49.65    2.41
   8   5   4   51.42    3.32
  -8  -5   4   52.15    2.97
   5  -8   4   47.66    3.35
   4  -8  -4    2.41    0.51
  -4   8  -4    1.59    0.63
   4  -8   4    0.47    1.32
  -8  -4   4    1.69    0.90
   8   4   4    0.74    1.22
  -3   8  -4    8.09    0.83
   3  -8  -4    8.06    0.82
  -3   8  -4    8.52    0.69
   8   3  -4    9.17    1.22
   3  -8   4    7.88    1.86
   8   3   4    6.67    1.50
  -8  -3   4    6.47    0.99
   8   2  -4   14.63    1.31
  -2   8  -4   11.84    1.10
  -2   8  -4   12.28    0.91
  -8  -2  -4   14.80    1.43
   2  -8  -4   14.60    1.21
  -2   8   4   12.35    0.84
   2  -8   4   12.88    2.20
   8   2   4   14.16    1.79
  -8  -2   4   14.79    1.17
  -1   8  -4    7.34    1.02
  -8  -1  -4    8.92    1.21
   8   1  -4    8.02    0.95
  -8  -1  -4    7.08    0.86
  -1   8  -4    7.03    0.78
  -1   8   4    7.55    0.75
   1  -8   4    9.30    2.03
  -8  -1   4    7.34    0.82
   8   1   4    8.26    1.37
   8   0  -4   45.39    2.18
  -8   0  -4   42.71    2.43
  -8   0  -4   44.10    2.11
   0   8  -4   41.27    2.48
  -8   0   4   42.43    2.14
   0  -8   4   40.39    3.50
   8   0   4   40.60    2.59
   0   8   4   41.88    2.20
  -8   1  -4    7.85    0.78
   1   8  -4    7.37    1.26
  -8   1  -4    6.71    0.95
   8  -1  -4    7.51    0.81
  -1  -8   4    8.16    2.03
   8  -1   4    9.84    1.30
   1   8   4    7.71    0.93
  -8   2  -4   12.07    1.07
   2   8  -4   13.43    1.51
   8  -2  -4   12.61    0.99
  -8   2  -4   14.61    1.00
   8  -2   4   13.02    1.31
  -2  -8   4   14.38    2.34
   2   8   4   14.48    1.35
   8  -2   4   13.62    0.96
   8  -3  -4    9.09    0.87
   3   8  -4    8.59    1.45
  -8   3  -4    7.98    0.93
   8  -3   4    8.08    0.85
   3   8   4    9.51    1.23
   8  -3   4    7.59    0.98
  -3  -8   4    6.99    1.64
   4   8  -4    0.55    1.06
  -8   4  -4    1.93    0.76
   8  -4   4    1.60    0.62
  -4  -8   4   -0.45    1.43
   8  -4   4    1.45    0.61
   4   8   4    1.38    0.95
  -8   5  -4   51.64    2.53
   5   8  -4   47.45    3.12
   8  -5   4   49.38    2.40
  -5  -8   4   50.82    3.63
   8  -5   4   44.83    2.57
   5   8   4   53.26    2.99
   8  -6  -4   45.54    2.02
   6   8  -4   45.05    3.01
  -8   6  -4   44.08    2.31
   8  -6   4   43.47    2.51
   8  -6   4   43.28    2.15
   6   8   4   45.74    2.90
  -6  -8   4   48.09    3.40
  -8   7  -4    0.49    0.62
   7   8  -4    0.50    1.08
   8  -7  -4    0.19    0.23
   8  -7   4    0.63    0.88
   7   8   4    0.54    1.17
  -7  -8   4   -0.19    1.24
   8  -7   4    0.95    0.41
   8   8  -4   71.51    4.30
  -8   8  -4   76.78    3.61
  -8  -8   4   73.61    4.46
   8  -8   4   74.72    4.14
   8   8   4   85.40    4.50
   8  -8   4   77.95    3.45
  -8   9  -4    8.56    0.92
   9   8  -4    9.88    1.80
   8  -9   4    6.06    1.45
   9   8   4    7.95    1.80
  -9  -8   4    8.67    1.62
   8  -9   4    6.91    0.73
   7  -9  -4   10.31    0.68
  -7   9  -4   10.37    0.98
   9   7  -4    7.57    1.59
   7  -9   4   11.34    0.84
   9   7   4    9.29    1.83
  -9  -7   4    9.51    1.60
   7  -9   4   11.26    1.76
   6  -9  -4    1.05    0.38
  -6   9  -4    0.91    0.54
   9   6  -4    0.15    1.13
   9   6   4    2.81    1.52
   6  -9   4    0.70    0.46
  -9  -6   4   -0.48    0.92
   6  -9   4   -0.31    1.21
  -5   9  -4   50.01    2.57
   5  -9  -4   55.42    2.47
   9   5  -4   52.31    3.30
   9   5   4   46.82    3.43
  -9  -5   4   55.45    3.08
   5  -9   4   49.52    3.65
   4  -9  -4    0.25    0.49
  -4   9  -4    0.26    0.53
  -4   9   4    0.78    0.23
   4  -9   4   -1.44    1.38
  -9  -4   4    0.97    0.84
   9   4   4   -2.03    1.15
  -3   9  -4    1.24    0.58
  -3   9  -4    2.28    0.43
   9   3  -4    0.94    0.83
  -9  -3   4    1.25    0.77
   3  -9   4    1.01    1.65
   9   3   4   -1.19    1.15
  -2   9  -4  110.94    4.84
   9   2  -4  110.27    5.15
  -2   9  -4  110.22    4.97
  -2   9   4  104.89    4.78
   9   2   4  115.74    5.73
   2  -9   4  112.84    6.43
  -9  -2   4  106.92    5.00
  -9  -1  -4   41.31    2.49
   9   1  -4   42.20    2.22
  -1   9  -4   40.37    2.07
  -1   9  -4   41.86    2.30
  -9  -1  -4   41.32    2.07
  -1   9   4   40.01    2.05
   9   1   4   41.84    2.82
   1  -9   4   40.85    3.39
  -9  -1   4   40.39    2.14
  -9   0  -4    0.28    0.45
   0   9  -4   -0.01    0.77
   9   0  -4    0.79    0.53
  -9   0  -4   -1.16    0.71
   0  -9   4   -1.48    1.70
  -9   0   4    0.20    0.50
   0   9   4    0.27    0.58
   9   0   4   -1.23    1.07
  -9   1  -4   42.45    2.03
  -9   1  -4   46.06    2.36
   9  -1  -4   40.63    2.08
   1   9  -4   42.41    2.61
   1   9   4   42.41    2.27
   9  -1   4   40.07    2.64
  -1  -9   4   36.59    3.70
   9  -2  -4  109.80    4.67
  -9   2  -4   99.69    4.66
   2   9  -4  101.87    5.23
   9  -2   4   98.78    5.05
  -2  -9   4  108.69    6.29
   2   9   4  109.73    4.97
  -9   3  -4    0.87    0.61
   9  -3  -4    2.14    0.56
   3   9  -4    1.68    1.17
   3   9   4    0.43    0.95
   9  -3   4    1.91    0.51
   9  -3   4    2.46    0.82
  -3  -9   4    1.49    1.39
   4   9  -4   -0.49    0.96
   9  -4  -4    0.74    0.57
   9  -4   4    0.89    0.67
  -4  -9   4   -0.47    1.55
   9  -4   4    0.46    0.53
   4   9   4    1.65    0.93
   5   9  -4   46.74    3.13
   9  -5   4   48.43    2.44
  -5  -9   4   50.06    3.77
   9  -5   4   49.04    2.52
   5   9   4   49.69    2.97
  -9   6  -4    0.16    0.57
   9  -6  -4    0.66    0.33
   6   9  -4   -0.76    1.13
   6   9   4   -0.96    1.01
  -6  -9   4   -1.07    1.04
   9  -6   4    0.42    0.47
   9  -6   4   -0.25    0.65
  -9   7  -4   11.58    1.08
   9  -7  -4   11.53    0.69
   7   9  -4   11.66    1.76
   7   9   4    9.76    1.65
   9  -7   4    8.80    1.25
  -7  -9   4   11.31    2.00
   9  -7   4   10.09    0.84
  -9   8  -4    7.72    0.97
   8   9  -4    8.32    1.64
   9  -8  -4    8.15    0.54
  -8  -9   4    9.08    1.84
   8   9   4    9.62    1.72
   9  -8   4    7.36    1.23
   9  -8   4    7.72    0.73
  -9   9  -4   96.86    4.38
   9   9  -4   90.83    5.19
   9  -9   4   91.25    4.90
  -9  -9   4   88.84    5.22
   9   9   4  102.84    5.35
   9  -9   4   94.20    4.18
  -9  10  -4    3.63    0.74
  10   9  -4    3.37    1.43
  10   9   4    3.29    1.59
 -10  -9   4    3.36    1.44
   9 -10   4    3.54    0.54
   9 -10   4    4.31    1.41
  -8  10  -4   43.39    2.23
   8 -10  -4   40.27    1.89
  10   8  -4   43.84    3.11
  10   8   4   43.98    3.26
 -10  -8   4   38.63    3.02
   8 -10   4   39.48    2.00
   8 -10   4   44.72    3.18
   7 -10  -4   89.62    3.91
  -7  10  -4   84.42    4.12
  10   7  -4   87.23    4.98
  10   7   4   93.40    5.20
 -10  -7   4   91.37    4.76
   7 -10   4   87.83    5.08
   7 -10   4   89.27    3.99
  -6  10  -4    3.68    0.75
  10   6  -4    3.46    1.34
   6 -10  -4    2.92    0.52
 -10  -6   4    1.84    1.09
  10   6   4   -0.11    1.44
   6 -10   4    1.21    1.69
  -5  10  -4    6.10    0.77
  10   5  -4    8.15    1.55
  10   5   4    5.73    1.78
   5 -10   4    2.50    1.70
 -10  -5   4    7.57    1.24
  10   4  -4    6.59    1.45
  -4  10  -4    7.14    0.85
  10   4   4    7.80    1.79
 -10  -4   4    8.19    1.10
   4 -10   4    5.30    1.99
  -3  10  -4   17.63    0.98
  -3  10  -4   16.40    1.23
  10   3   4   20.55    2.37
   3 -10   4   15.49    2.70
 -10  -3   4   17.88    1.42
  -2  10  -4   -0.08    0.54
  10   2  -4   -0.51    0.70
  -2  10  -4    0.50    0.44
   2 -10   4   -0.89    1.80
  10   2   4   -0.70    1.26
 -10  -2   4   -0.01    0.57
  -2  10   4    0.47    0.40
 -10  -1  -4   47.71    2.26
  10   1  -4   48.37    2.44
  -1  10  -4   47.05    2.31
  -1  10  -4   42.05    2.45
 -10  -1  -4   50.41    2.77
   1 -10   4   47.26    4.12
 -10  -1   4   44.83    2.32
  10   1   4   42.43    3.10
  -1  10   4   45.41    2.28
  10   0  -4   46.21    2.29
 -10   0  -4   45.41    2.59
   0  10  -4   45.15    2.61
 -10   0  -4   47.40    2.17
   0  10   4   45.43    2.35
 -10   0   4   43.86    2.22
  10   0   4   43.66    2.97
   0 -10   4   44.36    4.07
 -10   1  -4   48.67    2.21
  10  -1  -4   46.31    2.27
   1  10  -4   44.00    2.77
   1  10   4   46.46    2.53
  10  -1   4   49.88    3.06
  -1 -10   4   45.73    4.11
   2  10  -4    0.90    1.03
 -10   2  -4    0.91    0.46
  10  -2  -4    0.65    0.43
  10  -2   4   -1.08    0.92
   2  10   4    0.91    0.83
  -2 -10   4   -3.05    1.69
  10  -3  -4   17.44    1.13
   3  10  -4   15.40    1.73
 -10   3  -4   18.31    1.24
   3  10   4   17.55    1.55
  -3 -10   4   18.64    2.88
  10  -3   4   16.80    1.06
  10  -3   4   15.76    1.58
   4  10  -4    6.75    1.38
  10  -4  -4    7.90    0.85
   4  10   4    7.73    1.33
  -4 -10   4    2.66    1.99
  10  -4   4    6.63    1.01
  10  -4   4    7.12    0.80
   5  10  -4    4.21    1.44
  10  -5   4    6.92    0.82
  -5 -10   4    3.02    1.83
   5  10   4    7.39    1.37
  10  -5   4    7.01    0.91
  10  -6  -4    1.90    0.44
   6  10  -4    2.99    1.36
  -6 -10   4    0.93    1.61
  10  -6   4    2.03    0.60
  10  -6   4    1.84    0.72
   6  10   4    1.18    1.17
  10  -7  -4   88.93    3.85
   7  10  -4   87.34    4.89
  -7 -10   4   90.09    5.33
  10  -7   4   86.59    4.28
   7  10   4   83.23    4.76
  10  -7   4   88.26    3.97
 -10   8  -4   38.45    2.17
  10  -8  -4   40.29    1.85
   8  10  -4   42.53    3.05
  -8 -10   4   45.06    3.38
  10  -8   4   38.35    1.97
  10  -8   4   39.67    2.46
   8  10   4   41.47    2.99
 -10   9  -4    3.65    0.79
   9  10  -4    3.69    1.46
  10  -9   4    3.76    0.53
  10  -9   4    2.15    1.04
  -9 -10   4    3.63    1.54
   9  10   4    3.12    1.49
  10  10  -4    0.50    1.22
 -10  10  -4    0.52    0.64
 -10 -10   4   -2.15    1.39
  10  10   4   -0.41    1.39
  10 -10   4    0.44    0.41
  10 -10   4   -1.49    1.01
 -10  11  -4    2.29    0.65
  11  10  -4    3.35    1.51
  11  10   4   -0.72    1.47
 -11 -10   4    0.36    1.30
  10 -11   4    1.91    0.46
  10 -11   4   -0.29    1.24
   9 -11  -4    0.71    0.33
  -9  11  -4    0.82    0.60
  11   9  -4    0.96    1.34
   9 -11   4    0.41    0.43
 -11  -9   4    1.20    1.37
  11   9   4   -1.46    1.49
   9 -11   4    0.22    1.13
  -8  11  -4   53.05    2.62
  11   8  -4   48.09    3.49
   8 -11  -4   50.36    2.36
  11   8   4   56.84    3.85
 -11  -8   4   55.23    3.42
   8 -11   4   50.01    2.44
   8 -11   4   50.22    3.57
  11   7  -4    8.55    1.74
  -7  11  -4   10.50    1.00
  11   7   4    7.74    1.97
 -11  -7   4    8.19    1.49
   7 -11   4    8.47    1.90
  11   6  -4   97.08    5.52
  -6  11  -4  101.96    4.71
   6 -11   4  116.75    6.29
 -11  -6   4  103.66    5.16
  11   6   4   96.24    5.77
  11   5  -4   31.14    2.56
  -5  11  -4   31.51    1.79
  -5  11   4   31.47    1.45
 -11  -5   4   36.81    2.27
  11   5   4   27.00    2.90
   5 -11   4   32.50    3.32
  11   4  -4    1.54    1.12
  -4  11  -4    0.25    0.55
  11   4   4   -2.07    1.36
   4 -11   4   -2.07    1.63
 -11  -4   4    0.27    0.77
  -3  11  -4   39.38    1.81
  -3  11  -4   38.26    2.07
   3 -11   4   34.28    3.77
 -11  -3   4   38.22    2.17
  11   3   4   40.81    3.19
  -2  11  -4    1.78    0.59
  -2  11  -4    1.08    0.45
   2 -11   4   -1.42    1.95
 -11  -2   4    0.69    0.59
  -2  11   4    1.30    0.42
  11   2   4   -1.53    1.28
  -1  11  -4    1.61    0.58
  -1  11  -4    2.12    0.75
 -11  -1  -4    1.49    0.95
  11   1  -4    2.70    0.72
 -11  -1  -4    1.59    0.49
  11   1   4    0.15    1.49
   1 -11   4   -0.24    2.06
  -1  11   4    1.40    0.55
 -11  -1   4    1.19    0.57
   0  11  -4   -0.12    0.76
 -11   0  -4    0.21    0.37
  11   0  -4    0.41    0.52
  11   0   4   -1.75    1.23
   0  11   4   -0.07    0.60
   0 -11   4   -2.95    1.91
 -11   1  -4    2.02    0.38
   1  11  -4    0.64    0.94
  11  -1  -4    2.07    0.50
   1  11   4    1.53    0.80
  11  -1   4    0.57    1.17
  -1 -11   4   -2.65    1.93
 -11   2  -4    0.86    0.40
   2  11  -4    1.30    0.99
  11  -2  -4    0.28    0.42
  11  -2   4    1.36    1.11
   2  11   4    1.60    0.89
  -2 -11   4   -2.67    1.85
   3  11  -4   38.81    2.72
  11  -3  -4   42.19    1.99
   3  11   4   39.34    2.44
  -3 -11   4   36.59    3.85
  11  -3   4   40.16    2.56
   4  11  -4   -0.22    1.13
  11  -4  -4    1.98    0.57
  -4 -11   4    0.85    1.46
  11  -4   4    0.48    0.44
  11  -4   4    0.23    0.81
   4  11   4    1.23    0.97
  11  -5  -4   32.87    1.82
   5  11  -4   32.10    2.65
  -5 -11   4   31.42    3.47
  11  -5   4   32.60    2.00
  11  -5   4   32.67    1.76
   5  11   4   35.85    2.41
   6  11  -4   98.31    5.41
  11  -6  -4  104.36    4.53
  11  -6   4  104.00    4.71
   6  11   4  110.14    5.38
  -6 -11   4  104.28    6.18
  11  -6   4   93.62    4.68
  11  -7  -4    8.46    0.75
   7  11  -4    7.25    1.64
  -7 -11   4    9.26    2.09
  11  -7   4    8.47    1.06
  11  -7   4    9.32    0.90
   7  11   4    7.20    1.57
   8  11  -4   44.30    3.27
  11  -8  -4   48.56    2.23
  11  -8   4   49.04    2.34
   8  11   4   49.03    3.31
  11  -8   4   45.92    2.72
  -8 -11   4   56.28    3.87
   9  11  -4    0.56    1.25
  11  -9  -4    0.36    0.32
  -9 -11   4    0.40    1.48
   9  11   4   -0.67    1.32
  11  -9   4    0.76    0.43
  11  -9   4   -0.59    0.82
 -11  10  -4    0.84    0.67
  10  11  -4   -0.06    1.28
  11 -10   4    2.21    0.48
  10  11   4    2.27    1.53
 -10 -11   4   -0.26    1.26
  11 -10   4    1.49    1.10
 -11  11  -4   13.73    1.17
  11  11  -4   10.19    1.94
  11 -11   4    9.24    1.53
 -11 -11   4    9.65    1.87
  11  11   4   10.28    2.08
 -11  12  -4    3.69    0.74
  12  11  -4    1.94    1.47
  12  11   4    2.40    1.67
 -12 -11   4    5.20    1.49
  11 -12   4    2.49    1.33
 -10  12  -4    0.26    0.62
  12  10  -4   -0.43    1.24
 -12 -10   4   -0.17    1.13
  12  10   4   -2.77    1.38
  10 -12   4    1.70    1.31
  -9  12  -4    2.16    0.68
  12   9  -4   -0.13    1.40
  12   9   4   -1.16    1.48
   9 -12   4    0.27    1.38
   9 -12   4    1.53    0.50
 -12  -9   4   -0.01    1.27
  -8  12  -4    1.23    0.65
  12   8  -4    1.87    1.33
 -12  -8   4    1.22    1.17
  12   8   4    1.46    1.63
   8 -12   4   -0.05    1.42
  12   7  -4   65.12    4.02
  -7  12  -4   64.12    3.07
  12   7   4   54.62    4.16
   7 -12   4   59.89    4.51
 -12  -7   4   64.99    3.63
  -6  12  -4   20.43    1.48
  12   6  -4   23.08    2.32
 -12  -6   4   22.30    1.88
  12   6   4   20.95    2.80
   6 -12   4   21.52    2.98
  -5  12  -4   12.26    1.21
  12   5  -4   11.13    1.79
   5 -12   4    9.27    2.45
 -12  -5   4   14.46    1.53
  12   5   4   15.78    2.49
  -5  12   4   13.27    0.76
  -4  12  -4   23.20    1.51
  12   4  -4   24.08    2.24
  12   4   4   25.63    2.88
 -12  -4   4   24.22    1.72
   4 -12   4   26.66    3.38
  -3  12  -4   73.98    3.30
  12   3  -4   75.91    4.23
   3 -12   4   72.31    5.48
 -12  -3   4   77.78    3.64
  12   3   4   73.79    4.69
  -2  12  -4   57.21    2.73
  -2  12  -4   57.29    2.64
 -12  -2  -4   56.65    2.72
   2 -12   4   46.52    4.65
  -2  12   4   56.92    2.58
 -12  -2   4   56.69    2.77
  12   2   4   50.31    3.95
 -12  -1  -4   34.68    1.74
  -1  12  -4   35.45    1.87
  -1  12  -4   32.81    2.02
  12   1   4   32.67    2.90
 -12  -1   4   34.52    1.81
  -1  12   4   37.18    1.86
   1 -12   4   32.66    4.08
 -12   0  -4   75.82    3.27
   0  12  -4   76.10    3.76
  12   0   4   68.10    4.35
   0  12   4   76.71    3.56
   0 -12   4   67.73    5.18
  12  -1  -4   33.15    1.72
   1  12  -4   38.64    2.30
  -1 -12   4   30.79    3.39
   1  12   4   32.13    2.02
  12  -1   4   35.54    2.80
  12  -2  -4   54.18    2.57
   2  12  -4   57.60    3.28
  12  -2   4   59.53    3.56
   2  12   4   60.07    3.07
  -2 -12   4   49.05    4.28
  12  -3  -4   77.40    3.49
   3  12  -4   73.94    4.16
   3  12   4   79.26    4.05
  -3 -12   4   73.43    5.51
  12  -3   4   85.34    4.28
  12  -4  -4   26.13    1.42
   4  12  -4   25.80    2.30
   4  12   4   24.12    1.95
  12  -4   4   25.58    1.33
  -4 -12   4   24.40    3.44
  12  -4   4   24.85    1.98
  12  -5  -4   14.49    1.07
   5  12  -4   13.87    1.89
  -5 -12   4   11.49    2.69
  12  -5   4   12.96    1.00
  12  -5   4   12.44    1.42
   5  12   4   12.16    1.60
   6  12  -4   21.95    2.19
  -6 -12   4   20.55    2.74
  12  -6   4   21.10    1.37
  12  -6   4   18.03    1.50
   6  12   4   22.09    2.05
   7  12  -4   63.37    3.94
   7  12   4   57.30    3.66
  -7 -12   4   64.37    4.53
  12  -7   4   60.52    2.99
  12  -7   4   62.01    3.08
  12  -8  -4   -0.12    0.42
   8  12  -4    0.52    1.27
  -8 -12   4   -1.57    1.41
   8  12   4   -1.01    1.21
  12  -8   4   -0.46    0.73
  12  -8   4    1.22    0.52
   9  12  -4   -0.35    1.25
  12  -9   4    1.47    0.48
  -9 -12   4   -0.57    1.46
  12  -9   4   -0.30    0.81
   9  12   4   -1.33    1.30
  10  12  -4    1.73    1.35
  10  12   4   -1.99    1.27
  12 -10   4   -0.78    0.87
 -10 -12   4   -2.00    1.29
  11  12  -4    4.84    1.62
  11  12   4    2.95    1.73
 -11 -12   4    1.88    1.42
  12 -11   4    3.32    1.14
  12  12  -4    2.68    1.48
  12 -12   4    2.37    1.24
 -12 -12   4    1.04    1.42
  12  12   4    3.22    1.71
 -12  13  -4    0.37    0.63
  13  12  -4   -0.10    1.29
  12 -13   4   -0.63    1.11
  13  12   4   -0.52    1.44
 -13 -12   4    2.95    1.32
  13  11  -4    5.11    1.58
 -11  13  -4    1.96    0.75
  13  11   4    1.71    1.66
  11 -13   4    3.15    1.48
 -13 -11   4    3.47    1.45
 -10  13  -4    8.89    0.97
  13  10  -4   12.34    1.99
 -13 -10   4    9.75    1.68
  10 -13   4   11.60    1.96
  13  10   4    9.86    2.16
  -9  13  -4   11.49    1.10
  13   9  -4   17.61    2.25
  13   9   4   15.81    2.45
 -13  -9   4   15.13    1.86
   9 -13   4   14.26    2.21
  -8  13  -4    4.00    0.73
  13   8  -4    4.53    1.52
   8 -13   4    0.10    1.87
 -13  -8   4    3.53    1.27
  13   8   4    1.07    1.72
  -7  13  -4    7.89    0.90
  13   7  -4   10.12    1.87
  13   7   4   10.57    2.26
   7 -13   4    7.78    2.23
 -13  -7   4    9.12    1.37
  -6  13  -4   17.45    1.30
  13   6  -4   15.22    2.07
 -13  -6   4   18.50    1.73
   6 -13   4   18.69    2.92
  -6  13   4   14.56    0.81
  13   6   4   21.06    2.75
  -5  13  -4    5.37    0.82
  13   5  -4    5.33    1.46
  13   5   4    1.94    1.81
 -13  -5   4    4.53    1.00
   5 -13   4    2.75    2.08
  -5  13   4    4.56    0.45
  -4  13  -4    2.39    0.69
  13   4  -4    7.02    1.57
   4 -13   4    4.02    1.96
  13   4   4    3.54    1.85
 -13  -4   4    4.94    0.88
  -3  13  -4    3.99    0.42
  13   3  -4    4.83    1.32
   3 -13   4    0.17    2.08
  13   3   4    4.16    1.85
 -13  -3   4    3.89    0.78
  -2  13  -4  150.09    6.52
 -13  -2  -4  146.16    6.53
  13   2  -4  154.82    7.35
  -2  13  -4  154.56    6.60
  13   2   4  148.22    7.80
 -13  -2   4  144.77    6.59
   2 -13   4  146.29    8.74
  -2  13   4  151.42    6.47
  -1  13  -4   96.47    4.19
 -13  -1  -4   92.49    3.99
  -1  13  -4   98.82    4.33
  13   1   4   78.33    5.17
   1 -13   4   75.23    6.12
  -1  13   4   92.49    4.14
 -13  -1   4   85.75    4.06
   0  13  -4    1.24    0.89
  13   0   4   -2.38    1.26
   0  13   4   -0.23    0.65
   0 -13   4   -2.72    1.46
   1  13  -4   90.95    4.52
  -1 -13   4   81.00    5.84
   1  13   4   92.62    4.33
  13  -1   4   89.86    5.13
  13  -2  -4  144.82    6.47
   2  13  -4  157.78    7.15
   2  13   4  149.06    6.94
  13  -2   4  160.27    7.52
  -2 -13   4  147.62    8.52
   3  13  -4    3.99    1.17
  13  -3  -4    4.83    0.51
   3  13   4    6.32    1.21
  13  -3   4    6.01    1.43
  -3 -13   4    0.38    2.08
  13  -4  -4    5.46    0.62
   4  13  -4    4.20    1.37
  13  -4   4    2.00    1.13
  -4 -13   4    1.14    2.04
   4  13   4    3.13    1.08
   5  13  -4    5.72    1.47
  13  -5  -4    4.83    0.64
  13  -5   4    4.99    0.57
  -5 -13   4    4.23    2.22
   5  13   4    3.95    1.29
  13  -5   4    2.33    1.02
  13  -6  -4   15.75    1.18
   6  13  -4   13.72    1.90
  13  -6   4   15.58    1.12
  13  -6   4   17.52    1.46
   6  13   4   16.15    1.89
  -6 -13   4   17.09    2.84
   7  13  -4    8.91    1.68
  13  -7   4    9.61    1.02
  13  -7   4    8.18    0.92
   7  13   4    7.49    1.58
  -7 -13   4    8.10    2.21
   8  13  -4    3.91    1.44
  13  -8   4    2.01    0.77
  -8 -13   4    3.67    1.92
  13  -8   4    3.85    0.68
   8  13   4    3.16    1.43
   9  13  -4   17.22    2.18
  -9 -13   4   12.84    2.32
  13  -9   4   12.40    1.34
   9  13   4   14.06    2.11
  10  13  -4    9.10    1.86
 -10 -13   4   11.74    2.26
  10  13   4    8.37    1.95
  13 -10   4    8.74    1.23
  11  13  -4    2.66    1.41
  11  13   4    0.95    1.48
  13 -11   4    3.74    1.07
 -11 -13   4    3.78    1.61
  12  13  -4    0.27    1.34
  13 -12   4    1.23    0.99
  12  13   4    0.73    1.48
 -12 -13   4    1.73    1.40
  13  13  -4    7.08    1.75
  13  13   4    9.27    1.96
 -13 -13   4    6.22    1.62
  13 -13   4    7.12    1.48
  14  13  -4    3.00    1.50
  13 -14   4   -0.30    1.09
  14  13   4    0.31    1.64
 -14 -13   4    2.59    1.35
  14  12  -4    2.70    1.48
 -12  14  -4    0.47    0.67
  12 -14   4   -0.69    1.19
 -14 -12   4    1.54    1.40
  14  12   4   -1.32    1.49
  14  11  -4    3.33    1.55
 -11  14  -4   -0.09    0.61
 -14 -11   4    1.94    1.33
  11 -14   4    1.10    1.41
  14  11   4    0.20    1.64
  14  10  -4   40.32    3.15
 -10  14  -4   37.38    2.07
  10 -14   4   34.79    3.20
 -14 -10   4   38.46    2.84
  14  10   4   38.31    3.43
  14   9  -4   10.25    1.91
  -9  14  -4    7.95    0.96
  14   9   4   13.02    2.42
 -14  -9   4    9.60    1.58
   9 -14   4   11.96    2.15
  -8  14  -4   22.11    1.51
  14   8  -4   25.72    2.50
   8 -14   4   19.26    2.76
 -14  -8   4   23.15    2.04
  14   8   4   24.43    3.02
  -7  14  -4   25.65    1.61
  14   7  -4   22.71    2.44
  14   7   4   19.10    2.87
   7 -14   4   23.44    3.09
 -14  -7   4   28.53    2.10
  14   6  -4    1.58    1.27
  -6  14  -4    0.79    0.66
  -6  14   4    0.64    0.29
 -14  -6   4    0.46    0.88
   6 -14   4   -0.73    1.79
  14   6   4   -1.85    1.53
  14   5  -4    8.62    1.68
  -5  14  -4   10.21    1.00
 -14  -5   4    9.73    1.16
   5 -14   4    9.39    2.62
  14   5   4   11.70    2.42
  -5  14   4   10.48    0.73
  14   4  -4    2.11    1.25
  -4  14  -4    2.85    0.77
  14   4   4    0.96    1.72
   4 -14   4    1.74    1.72
 -14  -4   4    2.99    0.79
  14   3  -4   11.00    1.69
  -3  14  -4    8.63    0.52
  -3  14  -4    8.84    0.68
 -14  -3   4    8.39    0.91
   3 -14   4    5.63    2.53
  14   3   4    8.39    2.17
  -2  14  -4   12.86    0.94
  -2  14  -4   11.52    0.99
  14   2  -4   11.19    1.68
 -14  -2  -4   13.98    0.95
  14   2   4   15.36    2.63
 -14  -2   4   12.35    1.04
   2 -14   4   13.64    3.11
  -2  14   4   12.57    0.85
  -1  14  -4   39.84    2.20
  14   1  -4   40.64    2.83
  -1  14  -4   41.91    2.09
 -14  -1  -4   38.33    1.76
  14   1   4   38.82    3.32
   1 -14   4   34.56    4.19
  -1  14   4   37.51    2.01
   0  14  -4   83.43    4.04
   0  14   4   85.87    3.88
  14   0   4   75.14    4.94
   0 -14   4   71.66    5.84
   1  14  -4   39.96    2.45
  14  -1   4   33.38    3.12
   1  14   4   37.41    2.21
  -1 -14   4   32.55    3.59
   2  14  -4   10.25    1.48
  -2 -14   4   10.24    2.87
   2  14   4   15.02    1.42
  14  -2   4   15.15    2.07
   3  14  -4   11.37    1.51
   3  14   4    6.92    1.19
  -3 -14   4    6.79    2.55
  14  -3   4   11.24    1.72
   4  14  -4    4.14    1.35
  14  -4  -4    3.96    0.39
  14  -4   4    2.24    1.18
  -4 -14   4    4.05    2.28
   4  14   4    3.48    1.21
   5  14  -4   11.00    1.64
  14  -5   4   11.81    1.45
   5  14   4    7.78    1.46
  -5 -14   4    8.70    2.51
   6  14  -4   -0.26    1.10
  14  -6   4    1.22    0.46
  -6 -14   4   -1.81    1.77
  14  -6   4    1.49    0.85
   6  14   4    0.04    1.22
   7  14  -4   27.71    2.50
  14  -7   4   23.21    1.63
   7  14   4   23.35    2.20
  -7 -14   4   27.97    3.25
  14  -7   4   23.37    1.42
   8  14  -4   23.43    2.30
  -8 -14   4   26.37    3.06
   8  14   4   19.31    2.19
  14  -8   4   21.06    1.46
   9  14  -4   10.69    1.84
   9  14   4   10.54    1.87
  -9 -14   4   14.47    2.37
  14  -9   4   12.00    1.24
  10  14  -4   35.00    2.90
  14 -10   4   35.39    2.23
 -10 -14   4   40.70    3.39
  10  14   4   35.77    2.94
  11  14  -4    3.74    1.48
 -11 -14   4    3.58    1.76
  11  14   4    1.21    1.48
  14 -11   4   -0.68    0.87
  12  14  -4    0.93    1.37
  12  14   4   -1.18    1.49
  14 -12   4    0.63    0.90
 -12 -14   4   -0.12    1.33
  13  14  -4    1.72    1.38
  14 -13  -4    0.06    1.03
  14 -13   4    0.19    1.68
  13  14   4   -0.24    1.46
 -13 -14   4    4.18    1.67
  14 -14  -4    2.30    2.04
 -14 -14  -4    1.12    1.27
  14  14  -4    2.03    1.41
  14  14   4    0.86    1.56
 -14 -14   4    2.11    1.31
  15  14  -4    2.27    1.46
 -15 -14  -4    2.61    1.29
 -15 -14   4   -0.44    1.24
  15  14   4    2.18    1.79
  15  13  -4   -1.34    1.27
 -15 -13  -4    1.77    1.31
  13 -15  -4    0.78    1.19
  15  13   4    0.04    1.55
  13 -15   4   -1.11    1.11
 -15 -13   4    2.49    1.45
  15  12  -4    2.83    1.53
 -12  15  -4    1.43    0.69
 -15 -12  -4    3.65    1.39
  12 -15   4    0.05    1.37
  15  12   4    2.62    1.80
 -15 -12   4    2.68    1.38
  15  11  -4   10.30    1.95
 -15 -11  -4    7.22    1.54
 -11  15  -4    9.85    1.00
 -15 -11   4   12.02    1.62
  15  11   4   10.11    2.26
  11 -15   4   13.77    2.07
 -10  15  -4    0.62    0.66
  15  10  -4    0.14    1.35
 -15 -10   4    1.56    1.22
  15  10   4    0.16    1.71
  10 -15   4   -1.91    1.25
  15   9  -4   29.64    2.76
  -9  15  -4   27.28    1.76
 -15  -9   4   28.27    2.30
   9 -15   4   32.61    3.27
  15   9   4   28.28    3.11
  -8  15  -4   33.76    1.97
  15   8  -4   35.75    2.96
  15   8   4   37.36    3.38
 -15  -8   4   33.84    2.40
   8 -15   4   34.72    3.37
  -7  15  -4    0.72    0.66
  15   7  -4    3.12    1.40
 -15  -7   4    0.45    0.95
  15   7   4    1.51    1.74
   7 -15   4   -0.77    1.93
  15   6  -4    9.34    1.84
  -6  15  -4    7.87    0.92
   6 -15   4    5.99    2.32
 -15  -6   4    6.50    1.08
  -6  15   4    7.07    0.58
  15   6   4    6.77    2.15
  -5  15  -4    2.05    0.73
  15   5  -4    4.18    1.39
  -5  15   4    1.61    0.42
   5 -15   4   -2.55    1.82
  15   5   4   -0.31    1.82
 -15  -5   4    3.09    0.84
  15   4  -4   26.28    2.30
  -4  15  -4   20.84    1.50
 -15  -4  -4   18.42    1.57
  15   4   4   24.88    3.20
   4 -15   4   17.67    3.28
 -15  -4   4   22.25    1.46
 -15  -3  -4   -0.20    0.59
  15   3  -4    2.24    1.19
 -15  -3  -4   -0.25    0.49
   3 -15   4   -4.18    1.90
 -15  -3   4   -0.67    0.52
  15   3   4   -1.05    1.63
  -2  15  -4    5.56    0.66
 -15  -2  -4    5.38    0.58
 -15  -2  -4    5.98    0.66
  -2  15  -4    5.92    0.80
  15   2  -4    5.31    1.41
 -15  -2   4    5.23    0.63
  -2  15   4    5.33    0.57
   2 -15   4    2.25    1.98
  15   2   4    3.77    2.03
  15   1  -4    5.35    1.30
  -1  15  -4    5.43    0.74
  -1  15  -4    5.78    0.86
  15   1   4    2.44    1.98
   1 -15   4    3.69    2.48
  -1  15   4    5.56    0.72
  15   0  -4    1.20    1.09
   0  15  -4    0.01    0.75
   0  15   4    0.09    0.66
   0 -15   4   -4.79    1.92
  15   0   4   -4.57    1.50
   1  15  -4    6.79    1.14
   1  15   4    4.68    0.93
  15  -1   4    3.20    1.79
  -1 -15   4    2.89    2.32
   2  15  -4    4.51    1.20
  15  -2   4    4.52    1.66
   2  15   4    4.94    1.05
  -2 -15   4    4.81    2.41
   3  15  -4   -1.07    0.86
  15  -3   4    0.22    1.28
  -3 -15   4    1.16    2.13
   3  15   4   -0.48    0.93
   4  15  -4   20.57    2.04
  -4 -15   4   14.65    2.75
   4  15   4   20.43    1.78
  15  -4   4   19.76    2.07
   5  15  -4    1.09    1.12
  15  -5   4    2.05    1.06
  -5 -15   4    1.05    2.11
   5  15   4    2.93    1.25
   6  15  -4    6.45    1.49
  -6 -15   4    4.33    1.83
  15  -6   4    8.10    1.19
   6  15   4    9.45    1.52
   7  15  -4    1.88    1.26
  -7 -15   4    0.59    1.83
   7  15   4    1.70    1.21
   8  15  -4   33.09    2.86
   8  15   4   35.30    2.84
  -8 -15   4   36.06    3.54
   9  15  -4   24.29    2.41
   9  15   4   23.67    2.40
  -9 -15   4   29.53    3.12
  10  15  -4   -0.34    1.27
  10  15   4   -0.35    1.35
 -10 -15   4    2.18    1.66
  11  15  -4    8.18    1.78
 -11 -15   4    6.73    1.85
  11  15   4   11.50    2.09
  12  15  -4    2.13    1.37
  12  15   4    0.78    1.52
 -12 -15   4    2.54    1.55
  13  15  -4    1.35    1.38
  13  15   4    0.00    1.47
 -13 -15   4   -0.28    1.37
 -14 -15  -4    2.14    1.34
  14  15  -4    2.17    1.43
  14  15   4    0.75    1.58
 -14 -15   4    3.27    1.41
 -15 -15  -4    1.23    1.19
  15  15  -4    2.11    1.43
 -15 -15   4    3.20    1.62
  15  15   4    1.16    1.52
 -16 -15  -4    3.04    1.29
  16  15  -4    1.67    1.40
  16  15   4    1.35    1.58
 -16 -15   4    1.00    1.39
 -16 -14  -4    4.00    1.43
  16  14  -4    6.00    1.63
  16  14   4    0.02    1.67
 -16 -14   4    3.43    1.30
  13 -16  -4    1.87    1.29
  16  13  -4    5.38    1.61
 -16 -13  -4    6.63    1.47
 -16 -13   4    4.84    1.42
  16  13   4    3.89    1.77
  13 -16   4    3.26    1.41
 -16 -12  -4    1.76    1.18
  16  12  -4    3.04    1.52
 -16 -12   4    3.30    1.20
  16  12   4   -0.53    1.62
  12 -16   4    1.29    1.31
  16  11  -4    1.22    1.39
 -16 -11  -4    0.97    1.10
  11 -16   4   -0.57    1.23
 -16 -11   4    0.65    1.16
  16  11   4    0.21    1.69
 -16 -10  -4    5.12    1.30
  16  10  -4    8.53    1.82
 -10  16  -4    6.08    0.84
 -16 -10   4    7.97    1.44
  16  10   4    3.01    1.94
  10 -16   4    6.06    1.86
  -9  16  -4    0.40    0.66
 -16  -9  -4    1.42    0.99
  16   9  -4    2.00    1.43
  16   9   4   -1.36    1.64
   9 -16   4    1.15    1.79
 -16  -9   4    0.92    1.03
  16   8  -4    3.82    1.45
  -8  16  -4    1.43    0.71
 -16  -8  -4    3.02    1.12
 -16  -8   4    4.03    1.09
   8 -16   4    2.22    1.74
  16   8   4    2.89    1.89
  -7  16  -4   15.41    1.30
 -16  -7  -4   17.28    1.71
  16   7  -4   17.26    2.21
 -16  -7   4   15.96    1.59
  16   7   4   14.71    2.59
   7 -16   4   14.00    2.75
  -6  16  -4    0.79    0.69
  16   6  -4    4.75    1.51
 -16  -6  -4    0.93    0.85
 -16  -6   4    0.36    0.80
  16   6   4    0.94    1.81
   6 -16   4    1.62    2.03
  -5  16  -4    7.78    0.98
 -16  -5  -4    9.21    1.15
  16   5  -4   11.80    1.89
  -5  16   4   10.07    0.77
 -16  -5   4   10.44    1.15
   5 -16   4    5.48    2.34
  16   5   4   11.92    2.53
 -16  -4  -4    2.01    0.70
  16   4  -4    5.31    1.54
  -4  16  -4    1.36    0.75
 -16  -4   4    1.41    0.65
  16   4   4   -0.50    1.77
   4 -16   4    1.08    2.12
 -16  -3  -4    6.79    0.79
  16   3  -4    8.21    1.60
  16   3   4    4.46    2.22
 -16  -3   4    5.81    0.74
   3 -16   4    0.79    2.30
  -2  16  -4    0.42    0.46
  16   2  -4    1.97    1.18
  -2  16   4    0.49    0.32
  16   2   4    0.43    1.72
   2 -16   4   -4.73    1.86
  16   1  -4    6.20    1.36
  -1  16  -4    4.98    0.78
  16   1   4    2.32    1.83
  -1  16   4    4.92    0.67
   1 -16   4    1.51    2.33
   0  16  -4   12.24    1.24
  16   0  -4   14.02    1.78
   0 -16   4    9.48    2.87
  16   0   4   11.52    2.19
   0  16   4   10.52    1.13
   1  16  -4    5.88    1.07
  16  -1  -4    7.28    1.40
   1  16   4    6.39    0.98
  16  -1   4    3.69    1.81
  -1 -16   4    3.46    2.52
   2  16  -4   -0.66    0.92
  16  -2   4   -1.23    1.43
  -2 -16   4   -4.19    1.93
   2  16   4   -0.57    0.82
   3  16  -4    5.88    1.21
  -3 -16   4    4.84    2.50
   3  16   4    6.42    1.16
  16  -3   4    6.65    1.64
   4  16  -4    1.59    1.08
  -4 -16   4    1.88    2.12
  16  -4   4    2.64    1.25
   4  16   4    0.72    1.04
   5  16  -4    7.32    1.63
  16  -5   4   10.81    1.55
   5  16   4   10.40    1.49
  -5 -16   4   10.79    2.57
   6  16  -4    0.82    1.25
  -6 -16   4    2.07    2.00
   6  16   4    2.32    1.30
   7  16  -4   16.26    2.14
   7  16   4   19.80    1.99
  -7 -16   4   18.15    2.92
   8  16  -4    3.90    1.42
   8  16   4    2.18    1.31
  -8 -16   4    2.28    1.88
   9  16  -4    0.45    1.35
  -9 -16   4    0.13    1.70
   9  16   4   -1.45    1.22
  10  16  -4    9.12    1.78
  10  16   4    4.96    1.63
 -10 -16   4    4.58    1.87
  11  16  -4    2.51    1.44
  11  16   4   -2.04    1.31
 -11 -16   4    0.98    1.56
  12  16  -4    2.82    1.40
  12  16   4    0.19    1.47
 -12 -16   4    2.54    1.55
  13  16  -4    5.59    1.58
 -13 -16  -4    4.51    1.54
  13  16   4    3.39    1.63
 -13 -16   4    4.87    1.64
 -14 -16  -4    3.67    1.39
  14  16  -4    3.32    1.48
 -14 -16   4    6.16    1.69
  14  16   4    2.22    1.52
 -15 -16  -4    1.96    1.44
  15  16  -4    0.22    1.20
 -15 -16   4    0.65    1.25
  15  16   4    1.24    1.48
  16  16  -4    5.29    1.58
 -16 -16  -4    5.06    1.58
 -16 -16   4    5.38    1.55
  16  16   4    6.39    1.83
 -17 -16  -4    5.27    1.49
  17  16  -4    4.87    1.63
 -17 -16   4    2.78    1.22
  17  16   4    4.29    1.68
  17  15  -4    5.81    1.60
 -17 -15  -4    3.05    1.22
 -17 -15   4    4.51    1.51
  17  15   4    1.71    1.60
  17  14  -4    0.84    1.35
 -17 -14  -4    2.16    1.26
  17  14   4    0.56    1.60
 -17 -14   4    2.02    1.29
  17  13  -4    2.40    1.49
 -17 -13  -4    3.52    1.21
  13 -17  -4   -0.55    1.13
  13 -17   4    0.42    1.25
  17  13   4    1.86    1.81
 -17 -13   4    1.87    1.22
  17  12  -4    1.49    1.43
 -17 -12  -4    3.85    1.22
  12 -17  -4    1.38    1.35
 -17 -12   4    3.52    1.25
  12 -17   4    2.24    1.56
  17  12   4    2.24    1.76
 -17 -11  -4    0.85    1.00
  17  11  -4    1.10    1.32
 -17 -11   4   -0.29    1.09
  11 -17   4    1.05    1.45
  17  11   4   -0.68    1.63
  17  10  -4    1.41    1.32
 -17 -10  -4    1.28    1.04
 -17 -10   4    0.11    1.06
  10 -17   4    0.51    1.44
  17  10   4    2.24    1.95
 -17  -9  -4    2.14    1.07
  -9  17  -4    1.25    0.66
  17   9  -4    1.22    1.37
   9 -17   4    0.04    1.81
 -17  -9   4    1.08    1.02
  17   9   4    2.93    1.85
  17   8  -4    2.48    1.53
  -8  17  -4   -0.72    0.60
 -17  -8  -4    0.75    0.92
 -17  -8   4    0.04    0.92
   8 -17   4    0.74    1.73
  17   8   4   -0.42    1.76
 -17  -7  -4    1.02    0.89
  -7  17  -4   -0.42    0.62
  17   7  -4    1.37    1.31
   7 -17   4   -2.34    1.63
 -17  -7   4   -0.66    0.81
  17   7   4   -2.22    1.62
 -17  -6  -4    2.08    1.26
  -6  17  -4    1.16    0.70
  17   6  -4    2.78    1.38
   6 -17   4    1.37    1.98
  17   6   4    1.01    1.77
 -17  -6   4    2.31    0.81
  17   5  -4    1.90    1.31
  -5  17  -4   -0.53    0.67
   5 -17   4   -1.50    1.87
  17   5   4    0.68    1.75
 -17  -5   4    0.28    0.97
  17   4  -4    7.26    1.61
  -4  17  -4    8.32    0.98
  17   4   4    7.12    2.31
   4 -17   4    5.32    2.41
  17   3  -4    8.05    1.71
  17   3   4    5.85    2.12
   3 -17   4    3.27    2.27
  -2  17  -4    5.65    0.63
  17   2  -4    3.39    1.34
   2 -17   4    5.47    2.58
  17   2   4    2.11    2.04
  17   1  -4    5.35    1.49
  -1  17  -4    5.77    0.78
  17   1   4    5.54    2.16
   1 -17   4    1.57    2.32
  -1  17   4    4.76    0.64
   0  17  -4    0.92    0.75
  17   0  -4    3.17    1.24
  17   0   4   -0.90    1.66
   0  17   4    1.70    0.67
   0 -17   4   -1.27    2.09
  17  -1  -4    4.86    1.31
   1  17  -4    4.03    0.99
   1  17   4    4.41    0.87
  17  -1   4    2.17    1.65
  -1 -17   4    0.91    1.80
   2  17  -4    4.72    1.14
  17  -2  -4    7.06    1.39
  17  -2   4    4.11    1.67
  -2 -17   4    2.77    2.31
   2  17   4    4.24    0.99
  17  -3  -4    7.94    1.38
   3  17  -4    5.54    1.25
   3  17   4    4.72    1.12
  -3 -17   4    2.75    2.28
  17  -3   4    7.17    1.66
   4  17  -4    7.40    1.42
   4  17   4    7.44    1.33
  -4 -17   4    5.00    2.37
  17  -4   4    8.32    1.57
   5  17  -4    0.76    1.17
   5  17   4   -0.94    1.10
  -5 -17   4   -1.18    1.33
   6  17  -4    2.57    1.24
  -6 -17   4    2.00    1.95
   6  17   4    2.12    1.27
   7  17  -4    1.45    1.23
   7  17   4   -0.63    1.19
  -7 -17   4    1.57    1.81
   8  17  -4   -0.47    1.13
   8  17   4    0.47    1.18
  -8 -17   4    0.31    1.73
   9  17  -4    0.74    1.24
   9  17   4    1.42    1.47
  -9 -17   4    2.47    1.81
  10  17  -4    0.22    1.23
  10  17   4   -1.12    1.22
 -10 -17   4    1.98    1.69
  11  17  -4   -0.22    1.29
  11  17   4   -0.96    1.27
 -11 -17   4    1.18    1.54
 -12 -17  -4    3.79    1.46
  12  17  -4    4.60    1.54
  12  17   4    1.57    1.41
 -12 -17   4    3.36    1.61
  13  17  -4   -0.09    1.26
 -13 -17  -4    4.27    1.49
 -13 -17   4    3.65    1.59
  13  17   4    0.69    1.49
 -14 -17  -4    3.03    1.38
  14  17  -4    1.64    1.35
 -14 -17   4    1.86    1.51
  14  17   4    1.37    1.48
 -15 -17  -4    5.39    1.64
  15  17  -4    4.46    1.64
 -15 -17   4    5.48    1.56
  15  17   4    4.54    1.67
 -16 -17  -4    5.28    1.45
  16  17  -4    1.19    1.30
 -16 -17   4    4.60    1.58
  16  17   4    2.42    1.58
  18  15  -4    3.95    1.51
  18  15   4    5.01    1.88
  18  14  -4    2.71    1.43
  18  14   4    2.02    1.68
  18  13  -4    0.59    1.32
  13 -18  -4    1.22    1.25
  18  13   4    1.48    1.65
  13 -18   4    0.98    1.46
  12 -18  -4    1.10    1.15
  18  12  -4    2.73    1.47
  12 -18   4    1.04    1.49
  18  12   4    2.98    1.76
  18  11  -4    3.82    1.51
  11 -18  -4    2.75    1.42
  18  11   4    1.23    1.72
  11 -18   4    0.97    1.30
  18  10  -4    3.41    1.44
  18  10   4    2.56    1.85
  10 -18   4   -1.29    1.37
  18   9  -4    5.41    1.57
   9 -18   4    3.85    1.93
  18   9   4    4.23    2.00
  -8  18  -4    3.64    0.82
  18   8  -4    5.78    1.63
   8 -18   4    4.23    1.89
  18   8   4    2.84    1.89
  -7  18  -4    3.20    0.78
  18   7  -4    7.49    1.70
   7 -18   4    4.10    2.07
  18   7   4    4.06    2.18
  -6  18  -4    0.27    0.65
  18   6  -4    2.35    1.33
   6 -18   4   -1.54    1.75
  18   6   4   -0.96    1.70
  18   5  -4    3.67    1.40
  -5  18  -4    0.86    0.71
  18   5   4    0.44    1.75
   5 -18   4   -0.48    1.95
  18   4  -4    2.11    1.27
  -4  18  -4    0.58    0.70
   4 -18   4   -0.25    1.91
  18   4   4   -0.76    1.68
  -3  18  -4    3.47    0.83
  18   3  -4    3.88    1.45
   3 -18   4    0.05    2.13
  18   3   4    5.86    2.20
  18   2  -4    2.98    1.28
  18   2   4   -0.66    1.80
   2 -18   4    0.21    2.14
  -1  18  -4    2.81    0.65
  18   1  -4    6.78    1.55
  18   1   4    4.29    2.00
  -1  18   4    2.28    0.53
   1 -18   4   -0.30    2.05
   0  18  -4    0.75    0.70
  18   0  -4    1.84    1.10
   0 -18   4    3.53    2.42
   0  18   4    0.82    0.63
  18   0   4   -0.37    1.69
  18  -1  -4    4.72    1.30
   1  18  -4    3.10    0.90
  18  -1   4    3.05    1.77
  -1 -18   4    2.40    2.26
   1  18   4    2.70    0.80
   2  18  -4    1.04    0.93
  18  -2  -4    3.10    1.18
  -2 -18   4   -1.23    2.01
   2  18   4    2.57    0.89
  18  -2   4   -0.48    1.35
   3  18  -4    1.89    1.04
  18  -3  -4    6.75    2.02
  -3 -18   4    2.17    2.14
   3  18   4    1.84    0.99
  18  -3   4    5.08    1.48
   4  18  -4   -0.79    1.03
   4  18   4   -0.48    0.93
  -4 -18   4   -0.14    1.43
   5  18  -4   -0.42    1.01
  -5 -18   4    0.86    1.94
   5  18   4    1.11    1.14
   6  18  -4   -1.23    1.11
   6  18   4   -2.21    0.97
  -6 -18   4   -0.48    1.37
   7  18  -4    3.02    1.38
   7  18   4    3.31    1.32
  -7 -18   4    3.53    2.04
   8  18  -4    4.60    1.47
  -8 -18   4    3.23    1.90
   8  18   4    3.47    1.45
   9  18  -4    1.68    1.27
   9  18   4    2.03    1.31
  -9 -18   4    1.75    1.77
  10  18  -4    1.76    1.40
  10  18   4   -0.45    1.23
 -10 -18   4    1.96    1.62
  11  18  -4    2.60    1.31
  11  18   4    0.02    1.31
 -11 -18   4    0.92    1.44
 -12 -18  -4    3.87    1.51
  12  18  -4    2.61    1.39
 -12 -18   4    2.10    1.54
  12  18   4   -0.12    1.35
  13  18  -4    1.96    1.38
 -13 -18  -4    3.10    1.44
 -13 -18   4    1.73    1.44
  13  18   4   -0.72    1.45
  14  18  -4    4.12    1.49
 -14 -18  -4    5.58    1.65
 -14 -18   4    4.57    1.62
  14  18   4    0.13    1.40
  15  18  -4    5.78    1.55
 -15 -18  -4    7.28    1.60
  15  18   4    5.05    1.68
 -15 -18   4    4.76    1.53
  19  13  -4    3.14    1.46
  19  13   4    4.26    1.79
  12 -19  -4    0.09    1.14
  19  12  -4    4.75    1.62
  12 -19   4    0.31    1.44
  19  12   4    3.03    1.70
  11 -19  -4    3.21    1.48
  19  11  -4    3.09    1.44
  11 -19   4    2.18    1.36
  19  11   4    1.05    1.71
  10 -19  -4    4.88    1.53
  19  10  -4    3.30    1.49
  10 -19   4    1.39    1.77
  19  10   4    3.38    1.92
  19   9  -4    9.17    1.84
  19   9   4    4.36    1.91
   9 -19   4    7.88    2.08
  19   8  -4    8.41    1.73
   8 -19   4    4.63    1.91
  19   8   4    8.96    2.21
  19   7  -4   11.20    1.99
   7 -19   4    7.51    2.10
  19   7   4    8.51    2.34
  19   6  -4    2.80    1.45
  -6  19  -4    0.66    0.70
   6 -19   4    0.12    1.79
  19   6   4    3.61    2.18
  19   5  -4    1.64    1.26
  -5  19  -4   -0.05    0.67
  19   5   4   -0.24    1.73
   5 -19   4   -2.08    1.77
  19   4  -4    3.76    1.52
  -4  19  -4    2.70    0.79
  19   4   4    4.25    2.17
   4 -19   4    1.97    2.14
  19   3  -4    3.10    1.30
  -3  19  -4    0.77    0.66
   3 -19   4   -0.10    1.89
  19   3   4    3.55    1.86
  19   2  -4    3.93    1.33
  19   2   4    1.34    1.67
   2 -19   4    0.33    2.07
  19   1  -4   13.96    1.94
  -1  19  -4   10.37    1.06
  19   1   4   12.58    2.28
   1 -19   4    8.57    2.62
   0  19  -4   -0.08    0.61
  19   0  -4    1.87    1.20
  19   0   4   -0.98    1.39
   0  19   4   -0.25    0.57
   0 -19   4    1.68    2.15
  19  -1  -4   12.60    1.74
   1  19  -4   12.54    1.28
  19  -1   4   11.45    2.23
   1  19   4   11.10    1.18
  -1 -19   4   14.44    2.84
   2  19  -4    0.52    0.85
  19  -2   4    1.38    1.46
  -2 -19   4   -1.10    1.84
   2  19   4    1.19    0.81
   3  19  -4    0.93    0.96
   3  19   4    0.75    0.90
  -3 -19   4   -0.72    1.85
   4  19  -4    1.58    1.10
   4  19   4    1.36    1.03
  -4 -19   4    0.96    2.01
   5  19  -4   -0.80    1.04
  -5 -19   4    0.17    1.42
   5  19   4    0.15    1.08
   6  19  -4    0.53    1.07
  -6 -19   4    1.28    1.91
   6  19   4    0.56    1.18
   7  19  -4    7.28    1.48
  -7 -19   4    8.69    2.06
   7  19   4    7.48    1.51
   8  19  -4    5.50    1.41
  -8 -19   4    6.87    2.11
   8  19   4    7.12    1.50
   9  19  -4    5.99    1.55
   9  19   4    6.34    1.59
  -9 -19   4    8.50    2.11
  10  19  -4    2.33    1.24
 -10 -19   4    3.74    1.78
  10  19   4    2.91    1.49
 -11 -19  -4    3.03    1.44
  11  19  -4    2.37    1.40
  11  19   4    0.43    1.45
 -11 -19   4    2.16    1.53
 -12 -19  -4    3.61    1.45
  12  19  -4    0.92    1.27
 -12 -19   4    2.63    1.63
  12  19   4    0.06    1.43
 -13 -19  -4    3.22    1.47
  13  19  -4    1.67    1.38
 -13 -19   4    4.86    1.70
  13  19   4    3.16    1.50
  12 -20  -4    1.40    1.37
  20  12  -4    5.68    1.65
  20  12   4    3.11    1.70
  12 -20   4    3.64    1.49
  20  11  -4    6.53    1.71
  11 -20  -4    2.82    1.34
  11 -20   4    3.13    1.45
  20  11   4    6.16    2.07
  20  10  -4    8.59    1.76
  10 -20  -4    5.49    1.67
  10 -20   4    5.75    1.91
  20  10   4    4.88    1.93
   9 -20  -4    3.03    1.57
  20   9  -4    6.21    1.59
  20   9   4    3.84    1.93
   9 -20   4    0.94    1.66
  20   8  -4    8.80    1.79
  20   8   4    8.46    2.23
   8 -20   4    8.50    2.12
  20   7  -4    3.23    1.39
  20   7   4    2.79    2.04
   7 -20   4    2.14    1.75
  20   6  -4    6.13    1.65
   6 -20   4    3.60    1.98
  20   6   4    6.98    2.19
  -5  20  -4   -1.13    0.67
  20   5  -4    4.51    1.43
   5 -20   4   -0.80    1.74
  20   5   4    1.03    1.92
  -4  20  -4    1.51    0.78
  20   4  -4    6.42    1.57
  20   4   4    4.32    1.88
   4 -20   4    3.23    2.07
  -3  20  -4    0.52    0.73
  20   3  -4    2.22    1.23
   3 -20   4   -0.06    1.84
  20   3   4    0.20    1.63
  20   2  -4    5.47    1.52
  20   2   4    0.67    1.62
   2 -20   4    3.66    2.13
  20   1  -4    5.30    1.47
   1 -20   4    3.96    1.78
  20   1   4    2.88    1.59
  20   0  -4   50.52    3.39
   0  20  -4   46.11    2.62
   0 -20   4   53.80    4.54
  20   0   4   50.96    3.71
   1  20  -4    3.00    0.82
  20  -1   4    3.20    1.75
   1  20   4    3.39    0.77
  -1 -20   4    6.04    2.24
   2  20  -4    1.44    0.88
  -2 -20   4    2.90    1.96
   2  20   4    1.65    0.82
   3  20  -4   -0.07    0.87
   3  20   4    0.57    0.84
  -3 -20   4    1.77    1.56
   4  20  -4    2.82    1.08
   4  20   4    2.63    1.07
  -4 -20   4    2.82    1.93
   5  20  -4   -0.04    1.03
   5  20   4    0.16    1.01
  -5 -20   4    1.98    1.88
   6  20  -4    5.43    1.33
  -6 -20   4    5.24    1.85
   6  20   4    2.10    1.24
   7  20  -4    1.88    1.26
  -7 -20   4    3.54    1.93
   7  20   4    0.46    1.17
   8  20  -4    8.19    1.64
  -8 -20   4    9.35    2.23
   8  20   4    9.55    1.63
  -9 -20  -4    4.75    1.62
   9  20  -4    3.80    1.39
  -9 -20   4    6.33    1.99
   9  20   4    2.78    1.41
 -10 -20  -4    4.80    1.62
  10  20  -4    4.08    1.38
 -10 -20   4    4.89    1.76
  10  20   4    4.84    1.44
  11  20  -4    4.91    1.53
 -11 -20  -4    5.50    1.67
 -11 -20   4    6.39    1.82
  11  20   4    4.81    1.48
  12  20  -4    1.83    1.27
 -12 -20  -4    3.19    1.45
 -12 -20   4    3.32    1.60
  12  20   4    2.72    1.42
  10 -21  -4    4.23    1.43
  21  10  -4    4.38    1.53
  21  10   4    4.95    1.99
  10 -21   4    3.18    1.51
  21   9  -4    6.42    1.66
   9 -21  -4    2.56    1.34
  21   9   4    3.58    1.95
   9 -21   4    1.99    1.63
   8 -21  -4    4.04    1.39
  21   8  -4    3.01    1.40
   8 -21   4    1.08    1.53
  21   8   4    2.08    1.75
  21   7  -4    8.30    1.70
   7 -21  -4    5.98    1.62
   7 -21   4    6.58    1.94
  21   7   4    9.99    2.29
  21   6  -4    4.22    1.42
  21   6   4    4.02    1.93
   6 -21   4    1.11    1.67
  21   5  -4    5.61    1.54
  21   5   4    3.41    2.04
   5 -21   4    0.31    1.81
  21   4  -4    2.37    1.40
   4 -21   4    0.27    1.83
  21   4   4    3.46    1.93
  -3  21  -4    3.14    0.85
  21   3  -4    8.42    1.69
  21   3   4    4.47    1.96
   3 -21   4    3.54    2.04
  21   2  -4    8.08    1.68
   2 -21   4    4.51    1.82
  21   2   4    6.93    2.06
  21   1  -4   30.25    2.68
   1 -21   4   20.73    3.20
  21   1   4   34.99    3.27
  21   0   4    0.37    1.51
   0 -21   4    8.27    2.31
   1  21  -4   26.90    2.16
  -1 -21   4   33.82    3.64
   2  21  -4    4.68    0.97
   2  21   4    5.15    0.91
  -2 -21   4    8.32    2.23
   3  21  -4    2.62    1.00
  -3 -21   4    9.05    2.31
   3  21   4    4.22    0.97
   4  21  -4    2.44    1.03
   4  21   4    1.42    0.95
  -4 -21   4    2.18    1.87
   5  21  -4    1.49    1.05
  -5 -21   4    2.17    1.88
   5  21   4    3.20    1.08
   6  21  -4    2.05    1.16
   6  21   4    2.07    1.14
  -6 -21   4    7.67    2.18
   7  21  -4    5.33    1.28
  -7 -21   4    7.57    2.08
   7  21   4    5.46    1.39
  -8 -21  -4    2.25    1.46
   8  21  -4   -0.15    1.10
  -8 -21   4    2.94    1.77
   8  21   4    0.23    1.20
   9  21  -4    1.09    1.17
  -9 -21  -4    6.55    1.69
   9  21   4    0.34    1.16
  -9 -21   4    2.23    1.60
  10  21  -4    2.82    1.29
 -10 -21  -4    4.62    1.54
  10  21   4    1.73    1.26
 -10 -21   4    8.08    1.98
  22   8  -4    2.44    1.30
   8 -22  -4    2.84    1.39
   8 -22   4    1.84    1.64
  22   8   4    1.43    1.89
   7 -22  -4    4.11    1.52
  22   7  -4    6.06    1.65
   7 -22   4    4.03    1.73
  22   7   4    8.79    2.18
  22   6  -4   12.15    1.97
   6 -22  -4   11.39    1.97
   6 -22   4   10.39    2.20
  22   6   4   12.50    2.49
   5 -22  -4    4.16    1.53
  22   5  -4    4.19    1.49
  22   5   4    1.02    1.70
   5 -22   4    1.35    1.73
  22   4  -4    5.77    1.54
  22   4   4    0.37    1.70
   4 -22   4    3.66    1.96
  22   3  -4    4.29    1.48
  22   3   4    3.26    1.88
   3 -22   4    3.80    2.04
  22   2  -4    4.89    1.51
   2 -22   4    4.60    2.09
  22   2   4    4.16    1.96
   1 -22   4    4.63    2.04
  22   1   4    3.58    1.92
   0 -22   4   39.29    3.88
  -1 -22   4    4.80    1.99
  -2 -22   4    3.31    1.83
   3  22  -4    1.67    0.88
  -3 -22   4    5.90    1.99
   3  22   4    1.46    0.85
   4  22  -4    1.33    0.95
   4  22   4    0.25    0.85
  -4 -22   4    5.18    2.06
   5  22  -4    2.91    1.06
  -5 -22  -4    4.06    1.54
  -5 -22   4    4.07    1.88
   5  22   4    0.11    0.93
  -6 -22  -4   10.29    2.00
   6  22  -4   10.12    1.49
   6  22   4    5.56    1.32
  -6 -22   4   11.70    2.37
   7  22  -4    1.63    1.20
  -7 -22  -4    5.93    1.67
  -7 -22   4    6.36    1.94
   7  22   4    3.41    1.27
   8  22  -4    0.57    1.18
  -8 -22  -4    4.11    1.50
   8  22   4   -0.61    1.18
  -8 -22   4    5.21    1.83
   5 -23  -4    3.38    1.44
  23   5  -4    7.81    1.65
   5 -23   4    4.74    1.84
  23   5   4    4.23    1.90
  23   4  -4    5.74    1.46
   4 -23  -4    2.71    1.54
   4 -23   4    1.63    1.66
  23   4   4    1.22    1.75
   3 -23  -4    3.75    1.52
  23   3  -4    2.87    1.26
   3 -23   4    3.99    2.04
  23   3   4    2.90    1.89
   2 -23  -4    5.19    1.63
   2 -23   4    3.84    1.94
   1 -23  -4    9.39    1.94
   1 -23   4   11.39    2.42
   0 -23  -4    3.12    1.46
   0 -23   4    2.60    1.43
  -1 -23  -4    9.34    1.90
  -1 -23   4    8.74    2.12
  -2 -23  -4    2.98    1.50
  -2 -23   4    4.22    1.87
  -3 -23  -4    4.91    1.61
  -3 -23   4    2.56    1.51
  -4 -23  -4    3.46    1.51
   4  23  -4    2.27    0.93
   4  23   4   -0.02    1.34
  -4 -23   4    2.75    1.80
   5  23  -4    3.05    1.03
  -5 -23  -4    2.41    1.46
  -5 -23   4    4.09    1.92
   5  23   4    2.26    1.00
   0   0  -5    0.78    0.43
   0   0  -5    0.12    0.37
   0   0  -5   -0.03    0.25
   0   0   5    0.09    0.17
   0   0   5   -0.18    0.23
   0   0   5    0.30    0.60
   1   0  -5   21.36    1.30
  -1   0  -5   24.55    1.39
   0  -1  -5   25.78    1.39
   0   1  -5   26.25    1.41
   0  -1  -5   24.38    1.29
   1   0  -5   26.53    1.40
  -1   0  -5   25.56    1.36
   0   1  -5   26.19    1.37
  -1   0   5   25.78    1.58
   0  -1   5   27.29    1.61
   1   0   5   27.55    1.49
  -1  -1  -5    0.03    0.34
   1  -1  -5    0.32    0.35
  -1   1  -5    0.34    0.37
   1  -1  -5   -0.22    0.35
  -1  -1  -5   -0.33    0.49
  -1  -1  -5   -0.29    0.38
   1  -1  -5    0.12    0.46
  -1   1  -5    0.32    0.46
   1   1  -5    0.46    0.47
   1   1  -5   -0.06    0.35
  -1   1  -5   -0.14    0.45
  -1  -1   5   -0.08    0.59
  -1   1   5   -0.02    0.24
   1  -1   5    0.41    0.63
   1  -1   5   -0.22    0.27
   1   1   5    0.22    0.30
  -1   1   5    0.12    0.25
  -1   1   5    0.65    0.60
   1   1   5    0.20    0.25
   1  -1   5   -0.21    0.18
  -2  -1  -5    5.03    0.60
  -2  -1  -5    5.21    0.53
   2   1  -5    2.15    0.58
   1  -2  -5    5.68    0.62
   1  -2  -5    3.48    0.41
  -1   2  -5    0.88    0.52
  -1   2  -5    5.06    0.62
  -1   2  -5    4.96    0.54
  -2  -1  -5    1.13    0.47
   1  -2   5    1.54    0.33
   2   1   5    3.41    0.56
  -1   2   5    3.19    0.38
   2   1   5    2.73    0.47
   1  -2   5    5.43    0.84
  -1   2   5    2.20    0.44
   1  -2   5    2.96    0.50
  -2  -1   5    4.66    0.81
  -2   0  -5    1.60    0.51
   0   2  -5    0.38    0.49
  -2   0  -5    0.79    0.48
   2   0  -5    0.56    0.44
   0  -2  -5   -0.57    0.32
   0   2  -5    0.07    0.36
   0   2  -5    0.45    0.47
  -2   0  -5    0.00    0.37
   0  -2  -5   -0.33    0.50
   2   0   5    0.86    0.35
   2   0   5    0.49    0.37
   2   0   5    0.13    0.56
  -2   0   5    0.31    0.64
   0   2   5   -0.02    0.31
   0  -2   5    0.22    0.33
   0   2   5    0.55    0.29
   0  -2   5    0.54    0.54
   2  -1  -5    2.33    0.55
   1   2  -5    1.98    0.61
  -1  -2  -5    4.62    0.68
  -2   1  -5    4.50    0.54
  -1  -2  -5    3.50    0.50
  -2   1  -5    5.41    0.67
   2  -1  -5    5.04    0.62
  -2   1  -5    1.15    0.49
  -1  -2   5    6.21    0.83
  -2   1   5    4.21    0.77
   1   2   5    3.91    0.47
   2  -1   5    4.99    0.77
   2  -1   5    3.40    0.49
   2  -1   5    2.49    0.40
   1   2   5    2.76    0.50
   2  -2  -5    0.14    0.31
  -2  -2  -5   -0.28    0.47
   2  -2  -5    0.46    0.47
  -2  -2  -5   -0.33    0.57
  -2   2  -5    0.71    0.54
   2   2  -5   -0.13    0.46
  -2   2  -5    1.05    0.57
  -2   2  -5   -0.06    0.44
   2  -2   5    0.25    0.43
   2  -2   5    0.12    0.42
  -2  -2   5    0.91    0.77
   2   2   5    0.31    0.49
   2   2   5    0.30    0.31
   2  -2   5    0.13    0.61
   2  -3  -5    0.33    0.45
  -3  -2  -5    0.07    0.60
  -2   3  -5    0.51    0.46
  -2   3  -5    0.97    0.52
   3   2  -5    0.00    0.65
   2  -3  -5   -0.35    0.24
  -2   3  -5    0.92    0.69
   2  -3   5   -0.04    0.72
   3   2   5    0.55    0.61
   2  -3   5    0.56    0.49
  -3  -2   5    0.25    0.71
   3   2   5    0.41    0.38
   2  -3   5    1.27    0.53
  -2   3   5   -0.01    0.25
  -1   3  -5  134.18    5.99
   1  -3  -5  135.84    5.86
  -1   3  -5  132.67    5.98
  -3  -1  -5  145.86    6.10
   3   1  -5  136.32    6.13
  -3  -1  -5  140.12    6.02
   1  -3  -5  142.48    6.00
   3   1   5  133.19    6.01
   1  -3   5  136.34    6.28
   3   1   5  132.21    6.08
  -3  -1   5  136.28    6.15
  -1   3   5  130.34    5.96
   1  -3   5  132.92    6.01
  -1   3   5  142.94    5.87
   0  -3  -5  116.22    4.98
  -3   0  -5  116.89    5.11
   0  -3  -5  107.31    5.09
  -3   0  -5  115.63    5.07
   0   3  -5  128.01    5.12
   3   0  -5  111.44    5.15
   0   3   5   97.02    5.02
   0   3   5  114.10    4.97
  -3   0   5  124.44    5.24
   0  -3   5  123.56    5.41
   3   0   5  104.66    5.03
   3   0   5  117.83    5.17
   3   0   5  110.89    5.11
  -3   1  -5  132.80    5.78
   3  -1  -5  134.33    5.89
   1   3  -5  110.14    5.97
  -1  -3  -5  141.08    5.85
  -3   1  -5  139.47    5.80
   3  -1   5  137.92    5.90
   3  -1   5  129.25    5.77
   3  -1   5  134.49    5.81
   1   3   5  109.85    5.79
  -1  -3   5  131.35    6.10
  -3   1   5  135.03    5.91
   1   3   5  140.12    5.74
   2   3  -5    0.78    0.77
  -3   2  -5   -0.16    0.40
  -2  -3  -5    0.30    0.46
  -3   2  -5    0.60    0.46
  -3   2  -5    0.48    0.59
   3  -2  -5    0.17    0.58
   3  -2   5    0.51    0.60
  -2  -3   5   -1.25    0.55
   3  -2   5    0.47    0.49
   3  -2   5    0.21    0.47
   2   3   5    0.34    0.56
   2   3   5    0.94    0.47
  -3  -3  -5    0.04    0.64
  -3   3  -5   -0.24    0.49
   3   3  -5   -0.27    0.53
   3  -3  -5    0.00    0.42
  -3   3  -5    0.42    0.42
  -3   3  -5   -1.02    0.68
   3  -3  -5    0.41    0.24
  -3  -3   5   -0.01    0.58
   3   3   5    0.47    0.64
   3  -3   5    0.19    0.36
   3  -3   5    0.51    0.67
   3  -3   5    0.18    0.42
   3  -4  -5   97.10    4.18
  -3   4  -5   97.31    4.27
   3  -4  -5   88.18    4.00
  -4  -3  -5   94.12    4.43
  -3   4  -5   89.79    4.16
  -3   4  -5   88.85    4.51
   4   3  -5  101.20    4.57
   3  -4   5   92.24    4.21
  -4  -3   5   92.00    4.53
   3  -4   5   94.85    4.56
   4   3   5  100.46    4.50
   4   2  -5    1.54    0.67
  -2   4  -5    0.43    0.79
  -2   4  -5    2.55    0.52
   2  -4  -5    1.87    0.50
  -4  -2  -5    1.49    0.70
  -2   4  -5    1.70    0.44
   2  -4   5    1.12    0.84
  -2   4   5    1.72    0.41
   2  -4   5    1.18    0.54
  -4  -2   5    0.94    0.71
  -2   4   5    1.23    0.26
   4   2   5    1.09    0.71
   1  -4  -5   21.27    1.27
   4   1  -5   23.22    1.41
  -1   4  -5   19.93    1.83
  -1   4  -5   21.15    1.27
  -1   4  -5   20.23    1.31
  -4  -1  -5   22.63    1.39
  -4  -1  -5   21.56    1.38
  -1   4   5   21.19    1.21
   1  -4   5   18.23    1.68
  -1   4   5   20.38    1.07
   1  -4   5   21.72    1.27
   4   1   5   19.25    1.40
  -4  -1   5   19.39    1.48
  -4   0  -5    0.02    0.53
   0  -4  -5    0.86    0.53
   0   4  -5    0.03    0.49
   4   0  -5    0.42    0.59
  -4   0  -5    0.61    0.61
  -4   0  -5    0.78    0.58
   0   4   5    0.35    0.37
  -4   0   5   -0.45    0.57
   0   4   5   -0.32    0.45
   4   0   5   -0.45    0.60
   0  -4   5    0.11    0.86
   4   0   5    0.91    0.53
   4  -1  -5   19.86    1.38
  -4   1  -5   19.86    1.31
  -4   1  -5   21.54    1.38
  -1  -4  -5   21.01    1.33
  -4   1  -5   21.19    1.29
   1   4   5   20.79    1.23
   4  -1   5   19.72    1.32
   1   4   5   20.72    1.31
   4  -1   5   20.98    1.39
  -4   1   5   19.12    1.40
  -1  -4   5   21.00    1.61
  -4   2  -5    1.53    0.60
  -2  -4  -5    1.24    0.63
  -4   2  -5    0.76    0.55
   4  -2  -5    2.27    0.67
  -4   2  -5    2.38    0.52
   4  -2   5    0.94    0.49
   4  -2   5    1.59    0.66
  -2  -4   5    1.49    0.77
   2   4   5    0.83    0.66
  -4   3  -5   94.06    4.12
  -4   3  -5   94.51    4.22
  -4   3  -5   97.71    4.37
  -3  -4  -5   98.22    4.40
   4  -3   5   93.00    4.36
   3   4   5   90.07    4.37
   4  -3   5   80.33    4.15
  -3  -4   5   93.80    4.57
  -4   4  -5    0.16    0.69
  -4   4  -5    0.63    0.55
   4  -4  -5   -0.40    0.19
  -4   4  -5    0.05    0.37
   4   4   5    0.03    0.78
   4  -4   5   -0.31    0.46
   4  -4   5   -0.67    0.67
  -4  -4   5   -0.72    0.89
   4  -5  -5  576.91   23.42
  -4   5  -5  549.62   23.51
  -4   5  -5  530.10   23.39
   4  -5   5  558.04   23.46
   4  -5   5  545.38   23.84
  -5  -4   5  552.70   23.87
   5   4   5  557.46   23.84
   3  -5  -5   45.73    2.13
   5   3  -5   42.24    2.49
  -3   5  -5   45.02    2.23
  -3   5  -5   40.55    2.08
  -5  -3  -5   46.34    2.68
  -5  -3   5   44.36    2.50
   3  -5   5   46.32    2.67
   5   3   5   41.36    2.50
   3  -5   5   44.70    2.18
  -5  -2  -5   89.95    4.84
  -2   5  -5  108.82    4.73
   2  -5  -5  105.86    4.67
   5   2  -5  109.36    4.90
  -2   5  -5  105.75    4.65
   2  -5   5  100.03    5.15
  -5  -2   5  105.14    4.89
   5   2   5  105.16    4.95
  -2   5   5  103.99    4.60
   2  -5   5  108.48    4.71
  -2   5   5  107.08    4.49
  -5  -1  -5   13.70    1.13
  -1   5  -5   11.91    0.89
  -5  -1  -5   12.25    1.11
   5   1  -5   12.39    1.12
   1  -5  -5   11.92    0.98
   1  -5   5   13.09    1.34
   5   1   5   11.40    1.14
  -1   5   5   12.31    0.77
  -1   5   5   11.59    0.89
  -5  -1   5   10.73    1.05
   0  -5  -5   11.72    0.96
  -5   0  -5   11.32    1.02
  -5   0  -5   11.18    1.03
   0   5  -5   11.92    0.95
   5   0  -5   12.69    1.06
   0   5   5   11.24    0.97
   5   0   5   11.12    1.07
  -5   0   5   12.74    1.13
   0  -5   5   13.27    1.62
  -5   1  -5   12.10    1.01
  -1  -5  -5   12.26    1.04
  -5   1  -5   10.98    0.92
  -5   1  -5   11.83    1.03
   5  -1  -5   11.12    1.04
  -5   1   5   12.04    1.08
   5  -1   5   11.00    1.00
  -1  -5   5   11.51    1.59
   1   5   5   11.85    1.09
   5  -1   5   12.14    1.02
   5  -2  -5  105.33    4.85
  -5   2  -5  107.22    4.77
  -5   2  -5  110.61    4.87
  -5   2  -5  108.90    4.83
   2   5   5  101.64    4.92
   5  -2   5  105.21    4.81
   5  -2   5  106.69    4.85
  -2  -5   5  105.67    5.35
  -5   3  -5   45.96    2.35
  -5   3  -5   41.24    2.21
  -5   3  -5   43.91    2.09
   5  -3   5   40.43    2.14
  -3  -5   5   44.29    2.79
   3   5   5   41.73    2.39
   5  -3   5   43.27    2.33
  -5   4  -5  534.43   23.96
  -5   4  -5  555.33   23.99
  -5   4  -5  599.82   24.23
   5  -4   5  571.66   23.95
   5  -4   5  568.32   24.18
   4   5   5  543.63   24.23
  -4  -5   5  577.55   24.52
  -5   5  -5   -1.23    0.51
   5  -5   5    0.12    0.48
   5   5   5    0.57    0.89
  -5  -5   5    0.25    0.97
   5  -5   5    0.28    0.86
  -5   6  -5  165.80    7.56
   5  -6  -5  180.22    7.43
  -6  -5   5  177.88    8.06
   5  -6   5  166.69    7.95
   6   5   5  173.17    8.01
   5  -6   5  168.16    7.48
   4  -6  -5  129.21    5.33
  -4   6  -5  116.93    5.32
  -4   6  -5  121.37    5.46
   4  -6   5  118.15    5.37
  -6  -4   5  118.65    5.77
   6   4   5  123.15    5.85
   4  -6   5  120.86    5.92
   3  -6  -5  227.28    9.64
  -3   6  -5  229.69    9.60
   6   3  -5  257.05   10.33
  -3   6  -5  216.22    9.71
   6   3   5  220.78   10.06
   3  -6   5  201.94   10.19
  -6  -3   5  220.29    9.94
  -3   6   5  217.04    9.43
   3  -6   5  226.72    9.70
  -6  -2  -5  146.34    6.68
  -2   6  -5  129.98    6.46
  -2   6  -5  147.89    6.40
   2  -6  -5  138.92    6.43
   6   2  -5  158.70    6.68
   2  -6   5  149.24    7.11
  -2   6   5  150.08    6.34
  -6  -2   5  144.95    6.63
   6   2   5  139.65    6.75
  -2   6   5  156.04    6.26
  -6  -1  -5   33.40    1.94
   1  -6  -5   30.67    1.73
  -6  -1  -5   34.26    1.79
   6   1  -5   30.73    1.81
  -1   6  -5   31.38    1.68
  -1   6   5   28.22    1.62
   6   1   5   31.71    1.96
  -6  -1   5   29.62    1.81
   1  -6   5   31.60    2.46
  -6   0  -5    0.65    0.54
   0  -6  -5    0.56    0.67
   6   0  -5    0.19    0.55
  -6   0  -5   -0.62    0.61
  -6   0   5   -0.12    0.57
   6   0   5    0.10    0.66
   0  -6   5   -0.41    0.85
   0   6   5   -1.16    0.49
  -6   1  -5   33.67    1.77
   6  -1  -5   32.16    1.75
  -6   1  -5   30.91    1.79
   6  -1   5   30.59    1.82
   1   6   5   31.11    1.78
   6  -1   5   29.80    1.73
  -1  -6   5   30.53    2.51
   6  -2  -5  153.79    6.67
  -6   2  -5  152.61    6.66
  -6   2  -5  149.68    6.69
  -6   2  -5  148.30    6.62
   6  -2   5  145.23    6.64
  -2  -6   5  152.81    7.38
   2   6   5  153.29    6.79
   6  -2   5  145.53    6.68
  -6   3  -5  221.51    9.58
   6  -3  -5  214.10    9.60
  -6   3  -5  210.71    9.46
  -6   3  -5  229.83    9.66
   6  -3   5  216.92    9.55
   6  -3   5  221.60    9.61
   3   6   5  218.49    9.75
  -3  -6   5  225.39   10.22
  -6   4  -5  117.62    5.43
  -6   4  -5  125.52    5.63
   6  -4   5  119.09    5.36
   4   6   5  115.42    5.69
   6  -4   5  120.80    5.57
  -4  -6   5  126.01    6.16
  -6   5  -5  170.38    7.66
   5   6   5  172.22    8.01
   6  -5   5  173.49    7.89
  -5  -6   5  185.26    8.36
   6  -5   5  170.58    7.57
  -6   6  -5    0.35    0.55
  -6  -6   5    1.55    1.12
   6  -6   5    0.48    0.47
   6   6   5   -0.44    0.93
   6  -6   5    0.57    0.88
  -6   7  -5   24.91    1.58
   6  -7  -5   29.38    1.38
  -7  -6   5   22.41    2.13
   6  -7   5   26.50    1.47
   7   6   5   26.28    2.21
   6  -7   5   25.17    2.17
  -5   7  -5   29.87    1.68
   5  -7  -5   30.09    1.49
   7   5   5   28.48    2.25
   5  -7   5   29.13    1.57
  -7  -5   5   27.92    2.13
   5  -7   5   25.05    2.17
   4  -7  -5   23.18    1.30
  -4   7  -5   21.68    1.20
  -4   7  -5   21.56    1.42
   7   4   5   22.19    1.84
   4  -7   5   25.48    2.34
  -7  -4   5   23.86    1.89
   4  -7   5   23.66    1.39
   3  -7  -5  182.07    7.47
  -3   7  -5  160.06    7.50
  -3   7  -5  180.60    7.38
  -3   7  -5  170.74    7.52
  -7  -3   5  174.22    7.75
  -3   7   5  164.88    7.24
   3  -7   5  164.38    8.22
   7   3   5  168.74    7.97
  -2   7  -5   38.14    2.09
  -2   7  -5   39.88    2.19
   7   2  -5   40.47    2.21
  -2   7  -5   39.74    1.96
   2  -7  -5   41.51    2.06
  -7  -2  -5   39.63    2.38
  -2   7   5   37.97    1.89
   7   2   5   40.68    2.49
   2  -7   5   34.15    2.83
  -7  -2   5   38.90    2.21
  -7  -1  -5   45.24    2.55
  -7  -1  -5   47.70    2.36
  -1   7  -5   49.50    2.29
   7   1  -5   46.13    2.39
  -1   7  -5   43.06    2.50
  -1   7   5   45.03    2.24
  -7  -1   5   43.58    2.38
   1  -7   5   42.47    3.18
   7   1   5   45.27    2.69
   0   7  -5    4.86    0.96
  -7   0  -5    5.04    0.91
  -7   0  -5    5.75    0.76
   7   0  -5    5.84    0.77
  -7   0   5    6.04    0.79
   0  -7   5    5.21    1.39
   0   7   5    4.75    0.76
   7   0   5    4.86    0.97
   1   7  -5   42.90    2.69
  -7   1  -5   47.90    2.31
  -7   1  -5   44.01    2.39
   7  -1  -5   46.15    2.30
   1   7   5   47.46    2.42
  -1  -7   5   43.29    3.26
   7  -1   5   45.06    2.51
   2   7  -5   37.01    2.44
  -7   2  -5   39.86    2.05
   7  -2  -5   37.28    2.05
  -7   2  -5   38.46    2.06
   2   7   5   37.54    2.18
   7  -2   5   39.22    2.03
   7  -2   5   37.83    2.13
  -2  -7   5   41.25    3.07
  -7   3  -5  168.56    7.58
   3   7  -5  166.09    8.09
  -7   3  -5  183.11    7.73
  -7   3  -5  166.02    7.69
   7  -3  -5  181.83    7.69
  -3  -7   5  180.23    8.51
   7  -3   5  172.61    7.67
   3   7   5  173.13    7.90
   7  -3   5  173.32    7.68
  -7   4  -5   20.73    1.45
  -7   4  -5   25.06    1.68
   4   7  -5   19.19    1.90
   4   7   5   23.70    1.76
   7  -4   5   20.15    1.49
  -4  -7   5   20.75    2.35
   7  -4   5   21.84    1.37
   5   7  -5   28.39    2.25
  -7   5  -5   30.54    1.71
   5   7   5   29.85    2.08
  -5  -7   5   22.30    2.40
   7  -5   5   28.50    1.57
   7  -5   5   27.98    1.85
   7  -6  -5   26.92    1.22
   6   7  -5   29.76    2.29
  -7   6  -5   24.79    1.62
   7  -6   5   30.40    1.53
   6   7   5   27.88    2.16
   7  -6   5   24.35    1.92
  -6  -7   5   27.41    2.43
  -7   7  -5   -0.07    0.58
   7   7  -5    0.27    1.07
  -7  -7   5   -1.83    1.03
   7   7   5   -1.15    1.00
   7  -7   5   -0.27    0.45
   7  -7   5    0.42    0.85
  -7   8  -5    0.15    0.56
   7  -8  -5    0.33    0.36
   8   7  -5    1.24    1.19
   8   7   5   -1.02    1.13
   7  -8   5    0.53    0.46
  -8  -7   5   -0.46    1.10
   7  -8   5   -1.02    1.03
  -6   8  -5    5.13    0.74
   8   6  -5    4.89    1.32
   6  -8  -5    5.34    0.55
   6  -8   5    3.70    0.61
   6  -8   5    4.16    1.26
  -8  -6   5    2.33    1.31
   8   6   5    2.89    1.33
   5  -8  -5   62.79    2.91
  -5   8  -5   63.49    3.07
   5  -8   5   66.80    3.86
  -8  -5   5   64.16    3.56
   8   5   5   62.94    3.75
   5  -8   5   62.27    2.99
  -4   8  -5   25.63    1.58
   4  -8  -5   29.78    1.50
  -4   8  -5   25.88    1.28
   4  -8   5   28.16    1.56
   4  -8   5   21.72    2.33
   8   4   5   24.74    2.22
  -8  -4   5   28.05    1.89
  -3   8  -5    3.08    0.63
  -3   8  -5    3.81    0.70
  -3   8  -5    3.06    0.49
   3  -8   5    2.77    1.20
  -8  -3   5    4.18    0.91
   8   3   5    2.22    1.22
  -2   8  -5   -0.41    0.62
   8   2  -5    0.83    0.69
  -2   8  -5    0.90    0.49
   2  -8   5   -0.90    1.01
   8   2   5    0.01    1.09
  -2   8   5    0.21    0.41
  -8  -2   5    1.01    0.67
  -1   8  -5   24.11    1.43
  -1   8  -5   21.69    1.68
   8   1  -5   25.57    1.59
  -8  -1  -5   25.32    1.81
  -8  -1  -5   24.97    1.50
   1  -8   5   22.26    2.63
  -1   8   5   23.11    1.40
  -8  -1   5   24.67    1.57
   8   1   5   22.97    1.90
   8   0  -5    0.01    0.56
  -8   0  -5   -0.47    0.51
  -8   0  -5   -0.21    0.73
   0   8  -5    0.75    0.85
  -8   0   5   -0.01    0.57
   8   0   5    0.34    0.84
   0   8   5   -1.08    0.55
   0  -8   5   -0.45    1.35
   8  -1  -5   25.07    1.45
  -8   1  -5   22.81    1.61
  -8   1  -5   23.90    1.43
   1   8  -5   22.84    1.81
   8  -1   5   20.65    1.71
   1   8   5   23.50    1.53
  -1  -8   5   22.80    2.65
  -8   2  -5    0.08    0.60
   8  -2  -5    0.21    0.55
   2   8  -5   -1.52    0.80
  -8   2  -5    0.32    0.52
   2   8   5   -0.17    0.69
  -2  -8   5   -1.50    1.39
   8  -2   5    0.97    0.52
   8  -2   5    0.04    0.71
   8  -3  -5    3.35    0.70
  -8   3  -5    4.14    0.99
  -8   3  -5    3.70    0.71
   3   8  -5    3.65    1.12
   8  -3   5    2.79    0.76
  -3  -8   5    3.51    1.39
   8  -3   5    3.60    0.67
   3   8   5    2.61    0.90
  -8   4  -5   30.14    1.82
   4   8  -5   27.40    2.31
  -8   4  -5   27.55    1.70
   8  -4   5   24.98    1.60
   8  -4   5   27.62    1.68
  -4  -8   5   26.26    2.70
   4   8   5   26.06    2.05
  -8   5  -5   69.82    3.52
  -8   5  -5   65.33    3.12
   5   8  -5   59.27    3.64
  -5  -8   5   62.81    4.07
   5   8   5   61.57    3.47
   8  -5   5   62.60    3.20
   8  -5   5   59.08    2.98
  -8   6  -5    2.73    0.79
   6   8  -5    3.36    1.25
   8  -6  -5    3.58    0.35
   8  -6   5    3.67    0.97
   8  -6   5    3.93    0.62
   6   8   5    5.63    1.26
  -6  -8   5    4.67    1.55
   7   8  -5    0.87    1.05
   8  -7  -5    0.25    0.16
  -8   7  -5    0.64    0.59
  -7  -8   5    1.29    1.48
   7   8   5    0.09    1.07
   8  -7   5   -1.13    0.77
   8  -7   5    0.40    0.46
   8   8  -5    0.52    1.20
  -8   8  -5   -0.85    0.54
  -8  -8   5   -0.88    1.17
   8   8   5   -0.16    1.17
   8  -8   5    0.17    0.47
   8  -8   5   -1.28    0.77
   8  -9  -5   70.33    2.98
   9   8  -5   72.26    4.09
  -8   9  -5   67.56    3.27
   9   8   5   64.48    4.04
   8  -9   5   58.71    3.70
   8  -9   5   65.65    3.07
  -9  -8   5   60.60    3.92
   9   7  -5   18.47    2.09
   7  -9  -5   19.87    1.10
  -7   9  -5   19.94    1.37
   7  -9   5   20.36    1.23
  -9  -7   5   15.36    1.91
   7  -9   5   19.63    2.19
   9   7   5   24.14    2.53
  -6   9  -5   19.56    1.37
   9   6  -5   19.99    2.11
   6  -9  -5   22.57    1.20
   9   6   5   19.22    2.22
   6  -9   5   20.38    1.28
  -9  -6   5   20.27    1.89
   6  -9   5   17.47    2.14
  -5   9  -5    0.02    0.55
   5  -9  -5    1.22    0.58
   5  -9   5    0.47    0.52
   9   5   5   -0.75    1.21
   5  -9   5   -2.02    1.14
  -9  -5   5   -0.52    0.93
  -4   9  -5   16.27    0.75
  -4   9  -5   15.51    1.19
  -4   9  -5   14.15    0.84
  -4   9   5   15.85    0.73
   9   4   5   16.98    2.10
   4  -9   5   17.00    2.30
  -9  -4   5   17.02    1.53
  -3   9  -5    7.28    0.82
  -3   9  -5    8.94    0.70
  -3   9  -5    6.59    0.86
   3  -9   5    5.07    1.78
  -9  -3   5    7.31    1.02
   9   3   5    8.09    1.65
  -2   9  -5    3.71    0.81
  -2   9  -5    4.06    0.62
   9   2  -5    3.37    0.87
   9   2   5    3.25    1.32
  -2   9   5    4.75    0.57
  -9  -2   5    4.38    0.81
   2  -9   5    1.69    1.71
  -9  -1  -5   28.43    1.64
   9   1  -5   31.02    1.79
  -1   9  -5   29.85    1.66
  -9  -1  -5   30.56    2.05
  -1   9  -5   24.94    1.85
   1  -9   5   24.56    3.14
   9   1   5   30.86    2.28
  -1   9   5   28.63    1.59
  -9  -1   5   28.62    1.73
   0   9  -5   91.29    4.62
  -9   0  -5   90.78    4.53
  -9   0  -5   98.71    4.26
   9   0  -5   99.44    4.34
   0  -9   5   99.45    5.76
   0   9   5   87.93    4.32
   9   0   5   90.69    4.77
  -9   0   5   91.74    4.29
  -9   1  -5   27.70    1.81
  -9   1  -5   27.95    1.58
   1   9  -5   27.39    2.00
   9  -1  -5   29.87    1.60
   9  -1   5   23.11    1.97
  -1  -9   5   28.07    2.76
   1   9   5   28.41    1.77
   9  -2  -5    5.60    0.73
  -9   2  -5    4.09    0.78
  -9   2  -5    4.60    0.68
   2   9  -5    5.08    1.24
   9  -2   5    3.94    0.63
  -2  -9   5    5.23    1.64
   2   9   5    4.52    0.94
   9  -2   5    3.45    1.00
  -9   3  -5    8.30    0.93
   9  -3  -5    8.53    0.90
   3   9  -5    7.85    1.39
   9  -3   5    9.48    1.10
  -3  -9   5    4.88    1.85
   9  -3   5    7.54    0.90
   3   9   5    7.84    1.16
  -9   4  -5   18.46    1.41
   9  -4  -5   15.84    1.23
   4   9  -5   15.33    1.87
   4   9   5   15.98    1.58
   9  -4   5   14.98    1.25
   9  -4   5   15.01    1.21
  -4  -9   5   14.36    2.40
   5   9  -5   -0.60    1.01
  -9   5  -5    0.20    0.77
  -9   5  -5    1.41    0.66
   9  -5   5    0.42    0.54
   5   9   5    0.24    0.98
  -5  -9   5   -0.10    1.45
   9  -5   5    0.84    0.65
   9  -6  -5   21.84    1.09
  -9   6  -5   22.20    1.48
   6   9  -5   20.17    2.10
   9  -6   5   20.92    1.31
   9  -6   5   18.52    1.58
  -6  -9   5   19.76    2.56
   6   9   5   22.96    1.99
   7   9  -5   23.04    2.16
  -9   7  -5   17.44    1.37
   9  -7  -5   18.78    0.96
  -7  -9   5   20.62    2.44
   9  -7   5   20.02    1.23
   9  -7   5   18.28    1.62
   7   9   5   19.85    2.01
  -9   8  -5   64.51    3.22
   8   9  -5   68.78    4.03
   9  -8   5   64.48    3.56
   9  -8   5   63.55    3.05
   8   9   5   67.50    3.98
  -8  -9   5   70.18    4.22
   9   9  -5    0.55    1.17
  -9   9  -5   -2.04    0.68
   9  -9   5    0.32    1.05
   9   9   5    0.52    1.35
   9  -9   5    0.31    0.50
  -9  -9   5    1.12    1.27
   9 -10  -5    8.16    0.67
  -9  10  -5   10.51    1.01
  10   9  -5    9.11    1.75
   9 -10   5    7.25    1.43
 -10  -9   5    9.42    1.75
   9 -10   5    7.90    0.84
  10   9   5    6.65    1.83
  10   8  -5   59.36    3.84
  -8  10  -5   60.51    3.02
   8 -10  -5   62.55    2.79
  10   8   5   61.38    4.00
   8 -10   5   62.99    3.77
   8 -10   5   60.37    2.89
 -10  -8   5   62.18    3.73
  -7  10  -5   18.21    1.48
   7 -10  -5   22.16    1.30
  10   7  -5   21.82    2.23
 -10  -7   5   19.71    2.14
   7 -10   5   20.28    1.30
   7 -10   5   17.15    2.20
  10   7   5   22.91    2.60
  10   6  -5   66.14    3.93
  -6  10  -5   63.94    3.14
   6 -10   5   60.32    4.09
   6 -10   5   63.96    3.07
 -10  -6   5   64.81    3.59
  10   6   5   70.82    4.19
  10   5  -5   -0.06    1.11
  -5  10  -5    0.05    0.56
   5 -10   5   -1.95    1.55
  10   5   5   -0.04    1.37
 -10  -5   5    1.46    0.97
  -4  10  -5   -0.19    0.56
 -10  -4   5    0.19    0.77
  10   4   5   -0.97    1.29
   4 -10   5    0.14    1.56
  -3  10  -5    7.80    0.97
  -3  10  -5    9.79    0.92
  -3  10  -5    9.93    0.84
 -10  -3   5    9.76    1.10
  10   3   5   10.05    1.97
   3 -10   5    7.36    2.08
  10   2  -5   42.63    2.35
 -10  -2  -5   40.50    2.16
  -2  10  -5   40.60    2.03
  -2  10  -5   38.77    2.17
  10   2   5   40.04    3.03
 -10  -2   5   38.75    2.20
   2 -10   5   40.58    3.40
  -2  10   5   40.76    1.96
  -1  10  -5   22.09    1.32
  10   1  -5   21.15    1.43
 -10  -1  -5   18.05    1.70
 -10  -1  -5   21.27    1.33
  -1  10  -5   19.32    1.54
 -10  -1   5   20.51    1.39
  -1  10   5   18.31    1.27
  10   1   5   22.66    2.22
   1 -10   5   20.11    2.96
   0  10  -5    0.70    0.88
  10   0  -5    0.67    0.56
 -10   0  -5    0.49    0.51
 -10   0  -5   -0.24    0.79
 -10   0   5   -0.78    0.53
   0  10   5   -0.25    0.61
   0 -10   5   -0.89    1.30
  10   0   5   -1.40    0.95
 -10   1  -5   21.53    1.55
  10  -1  -5   20.97    1.30
   1  10  -5   18.41    1.77
 -10   1  -5   19.41    1.22
  10  -1   5   18.90    1.75
   1  10   5   17.98    1.45
  -1 -10   5   17.69    2.64
  10  -2  -5   40.99    2.00
   2  10  -5   38.76    2.52
 -10   2  -5   37.26    1.96
  10  -2   5   38.22    2.43
   2  10   5   37.52    2.24
  -2 -10   5   35.56    3.29
  10  -3  -5   11.54    0.98
   3  10  -5   11.08    1.54
 -10   3  -5    9.81    1.03
   3  10   5   10.49    1.40
  -3 -10   5    7.55    2.25
  10  -3   5   10.08    0.93
  10  -3   5   10.82    1.27
   4  10  -5   -0.59    0.99
 -10   4  -5    0.85    0.68
  10  -4  -5    0.87    0.58
  10  -4   5   -0.82    0.65
  -4 -10   5   -2.37    1.55
   4  10   5    0.61    0.94
  10  -4   5    0.28    0.54
   5  10  -5    0.11    1.08
  10  -5  -5    0.57    0.64
   5  10   5    1.10    1.05
  10  -5   5    0.62    0.60
  -5 -10   5   -0.02    1.59
  10  -5   5    1.53    0.66
   6  10  -5   55.38    3.63
  10  -6  -5   59.81    2.71
  10  -6   5   61.89    2.91
  -6 -10   5   52.32    3.88
  10  -6   5   59.26    3.05
   6  10   5   65.42    3.56
  10  -7  -5   19.79    1.03
   7  10  -5   19.99    2.15
 -10   7  -5   18.62    1.43
  10  -7   5   18.28    1.61
   7  10   5   20.04    2.07
  10  -7   5   19.70    1.28
  -7 -10   5   20.92    2.67
  10  -8  -5   62.62    2.71
 -10   8  -5   63.35    3.15
   8  10  -5   57.43    3.82
  10  -8   5   59.03    2.92
  10  -8   5   62.81    3.36
   8  10   5   69.25    3.92
  -8 -10   5   62.29    4.14
   9  10  -5    9.94    1.75
 -10   9  -5    8.87    0.96
  10  -9   5    9.82    0.87
  10  -9   5    8.21    1.35
  -9 -10   5    7.38    1.77
   9  10   5    6.90    1.74
  10  10  -5    0.51    1.24
 -10  10  -5   -0.76    0.58
  10 -10   5   -2.92    0.93
 -10 -10   5    0.17    1.22
  10 -10   5   -0.07    0.46
  10  10   5   -2.39    1.31
 -10  11  -5    2.81    0.68
  11  10  -5    5.27    1.58
  10 -11   5    3.02    1.36
 -11 -10   5    4.78    1.51
  10 -11   5    3.97    0.61
  11  10   5    1.61    1.59
  -9  11  -5    5.08    0.83
  11   9  -5    7.00    1.62
 -11  -9   5    3.62    1.53
   9 -11   5    3.51    1.47
   9 -11   5    5.48    0.67
  11   9   5    3.82    1.73
  11   8  -5    8.08    1.67
  -8  11  -5    5.49    0.79
  11   8   5    3.21    1.71
   8 -11   5    5.12    0.70
   8 -11   5    4.71    1.52
 -11  -8   5    6.46    1.53
  11   7  -5  148.15    7.56
  -7  11  -5  151.27    6.76
  11   7   5  155.83    7.86
   7 -11   5  135.01    7.65
 -11  -7   5  163.36    7.35
  -6  11  -5   21.12    1.52
  11   6  -5   25.29    2.35
 -11  -6   5   25.63    2.05
  11   6   5   23.07    2.66
   6 -11   5   28.12    2.82
  11   5  -5   27.61    2.38
  -5  11  -5   28.90    1.77
 -11  -5   5   30.92    2.07
  11   5   5   26.47    2.78
   5 -11   5   23.72    2.94
  -4  11  -5   37.67    2.03
  11   4   5   36.12    3.06
 -11  -4   5   38.62    2.28
   4 -11   5   28.49    3.35
  -3  11  -5    8.77    0.99
  -3  11  -5    7.01    0.74
   3 -11   5    5.25    2.20
  11   3   5    7.78    1.84
 -11  -3   5    8.70    0.99
  11   2  -5   17.12    1.45
  -2  11  -5   14.24    1.04
  -2  11  -5   14.81    1.21
 -11  -2  -5   14.18    1.19
  -2  11   5   14.15    0.94
   2 -11   5   15.91    2.90
 -11  -2   5   15.29    1.27
  11   2   5   13.40    2.17
  -1  11  -5   -0.52    0.67
  11   1  -5    0.70    0.61
  -1  11  -5   -0.48    0.53
 -11  -1  -5    0.81    0.53
  11   1   5   -1.43    1.29
 -11  -1   5    0.79    0.61
   1 -11   5   -2.55    1.86
  -1  11   5    0.05    0.54
 -11   0  -5    0.07    0.77
 -11   0  -5    1.53    0.49
  11   0  -5    1.81    0.58
   0  11  -5    0.75    0.86
   0  11   5    0.51    0.63
  11   0   5   -1.30    1.06
   0 -11   5   -2.04    1.85
 -11   1  -5    0.37    0.43
  11  -1  -5    0.63    0.49
   1  11  -5   -0.32    0.91
   1  11   5   -0.12    0.72
  -1 -11   5   -3.30    1.75
  11  -1   5    0.42    1.09
 -11   2  -5   15.93    1.06
  11  -2  -5   16.30    1.09
   2  11  -5   13.71    1.68
  -2 -11   5   11.81    2.70
   2  11   5   13.65    1.45
  11  -2   5   15.94    1.68
 -11   3  -5    8.03    0.91
   3  11  -5    9.50    1.54
  11  -3  -5    8.87    0.87
   3  11   5    7.54    1.28
  -3 -11   5    7.10    2.35
  11  -3   5    7.65    1.23
  11  -4  -5   37.89    2.06
   4  11  -5   40.28    2.81
  11  -4   5   40.51    2.02
   4  11   5   38.67    2.56
  -4 -11   5   29.99    3.57
  11  -4   5   39.87    2.32
   5  11  -5   26.20    2.35
  11  -5  -5   29.44    1.68
   5  11   5   25.71    2.12
  11  -5   5   27.65    1.77
  11  -5   5   28.03    1.65
  -5 -11   5   29.18    3.34
   6  11  -5   22.07    2.27
  11  -6  -5   25.00    1.36
  -6 -11   5   26.27    3.09
  11  -6   5   25.58    1.57
   6  11   5   27.64    2.21
  11  -6   5   23.70    1.60
   7  11  -5  136.21    7.19
  11  -7  -5  149.16    6.24
  11  -7   5  147.22    6.60
  -7 -11   5  126.58    7.48
   7  11   5  151.19    7.14
  11  -7   5  147.37    6.41
   8  11  -5    5.47    1.52
  11  -8  -5    5.29    0.48
  11  -8   5    5.38    0.71
  11  -8   5    4.59    1.01
   8  11   5    2.93    1.54
  -8 -11   5    4.41    1.75
 -11   9  -5    5.10    0.89
   9  11  -5    5.13    1.51
  -9 -11   5    5.78    1.78
  11  -9   5    3.88    1.10
  11  -9   5    4.40    0.64
   9  11   5    4.11    1.56
  10  11  -5    3.70    1.49
 -11  10  -5    4.19    0.86
  11 -10   5    4.38    0.62
  11 -10   5    2.37    1.10
 -10 -11   5    3.26    1.55
  10  11   5    1.18    1.50
  11  11  -5    0.89    1.31
 -11  11  -5   -1.15    0.66
  11  11   5   -1.76    1.36
 -11 -11   5    0.23    1.46
  11 -11   5   -0.14    1.06
  12  11  -5    2.98    1.43
 -11  12  -5    0.02    0.66
 -12 -11   5    1.08    1.27
  11 -12   5    1.50    1.27
  12  11   5   -0.34    1.54
  12  10  -5    5.82    1.66
 -10  12  -5    7.54    0.93
  10 -12   5    6.28    1.45
 -12 -10   5    6.15    1.66
  12  10   5    6.88    1.96
  12   9  -5    2.48    1.43
  -9  12  -5    1.58    0.71
  12   9   5    2.13    1.72
   9 -12   5    2.58    0.58
   9 -12   5    1.30    1.35
 -12  -9   5    1.42    1.34
  -8  12  -5   17.50    1.32
  12   8  -5   16.21    2.09
 -12  -8   5   14.63    1.84
  12   8   5   13.65    2.42
   8 -12   5    9.94    1.96
  -7  12  -5   13.68    1.18
  12   7  -5   15.03    2.07
  12   7   5   12.72    2.32
   7 -12   5   13.47    2.34
 -12  -7   5   15.50    1.81
  12   6  -5   90.67    5.05
  -6  12  -5   91.54    4.28
   6 -12   5   87.63    5.59
  12   6   5   93.40    5.47
 -12  -6   5   91.32    4.63
  12   5  -5   29.05    2.46
  -5  12  -5   24.85    1.69
  12   5   5   26.65    2.92
  -5  12   5   30.25    1.39
 -12  -5   5   31.76    2.05
   5 -12   5   26.13    3.41
  -4  12  -5    9.48    0.99
  12   4  -5   11.62    1.76
  12   4   5   10.82    2.20
 -12  -4   5    9.64    1.17
   4 -12   5   13.74    2.45
  -3  12  -5   31.09    1.86
  -3  12  -5   31.58    1.61
  12   3   5   33.78    3.00
   3 -12   5   31.14    3.82
 -12  -3   5   31.80    1.91
 -12  -2  -5   87.31    4.03
  -2  12  -5   86.33    4.07
  -2  12  -5   90.94    3.95
  12   2  -5   86.83    4.29
  12   2   5   91.04    5.12
   2 -12   5   79.59    5.93
  -2  12   5   86.12    3.88
 -12  -2   5   85.75    4.07
  12   1  -5   65.55    3.22
  -1  12  -5   65.55    3.28
 -12  -1  -5   65.24    3.01
  -1  12  -5   65.61    3.10
  12   1   5   66.03    4.06
   1 -12   5   52.06    4.57
 -12  -1   5   62.17    3.07
  -1  12   5   65.01    3.06
 -12   0  -5    0.02    0.43
  12   0  -5    0.00    0.57
   0  12  -5   -0.61    0.77
   0  12   5    0.10    0.65
   0 -12   5   -3.51    1.91
  12   0   5   -1.01    1.32
   1  12  -5   63.13    3.56
 -12   1  -5   65.77    2.98
  12  -1  -5   66.74    3.10
  12  -1   5   70.29    3.87
   1  12   5   66.31    3.31
  -1 -12   5   56.70    4.99
  12  -2  -5   88.00    4.06
 -12   2  -5   89.57    4.03
   2  12  -5   89.72    4.68
   2  12   5   89.08    4.40
  12  -2   5   96.07    4.77
  -2 -12   5   89.46    6.12
  12  -3  -5   33.29    1.69
   3  12  -5   30.39    2.30
   3  12   5   28.82    2.07
  -3 -12   5   28.30    3.19
  12  -3   5   31.37    2.23
   4  12  -5   10.89    1.65
  12  -4  -5   10.80    1.00
  -4 -12   5   10.14    2.63
   4  12   5   12.57    1.58
  12  -4   5   10.70    1.35
  12  -4   5   11.04    0.92
  12  -5  -5   28.34    1.70
   5  12  -5   26.99    2.38
  12  -5   5   29.57    1.91
  -5 -12   5   28.49    3.40
   5  12   5   31.33    2.24
  12  -5   5   28.79    1.65
   6  12  -5   89.37    4.93
   6  12   5   95.26    4.78
  12  -6   5   86.05    4.15
  -6 -12   5   87.96    5.73
  12  -6   5   90.42    4.25
   7  12  -5   12.74    1.97
  12  -7  -5   12.73    0.90
  12  -7   5   11.06    1.21
  12  -7   5   14.48    1.14
  -7 -12   5   14.14    2.47
   7  12   5   12.61    1.78
   8  12  -5   15.20    2.03
  12  -8  -5   15.23    1.12
  12  -8   5   15.42    1.13
  -8 -12   5   15.32    2.41
  12  -8   5   14.26    1.42
   8  12   5   15.55    2.05
   9  12  -5    2.99    1.38
   9  12   5    0.96    1.42
  -9 -12   5    0.11    1.57
  12  -9   5    0.91    0.89
  12  -9   5    2.02    0.56
  10  12  -5    5.86    1.56
  10  12   5    6.42    1.75
 -10 -12   5    5.80    1.82
  12 -10   5    6.38    1.17
  11  12  -5    1.80    1.38
 -12  11  -5    0.94    0.75
  12 -11   5    0.44    1.00
  11  12   5   -3.17    1.28
 -11 -12   5    1.70    1.58
 -12  12  -5   -0.42    0.66
  12  12  -5    0.42    1.34
  12 -12   5   -1.36    1.00
  12  12   5   -2.51    1.35
 -12 -12   5   -0.42    1.32
  13  12  -5   -0.11    1.36
 -12  13  -5    0.23    0.72
 -13 -12   5    0.02    1.24
  12 -13   5    0.41    1.17
  13  12   5   -0.75    1.54
  13  11  -5    9.16    1.87
 -11  13  -5    6.78    0.95
  13  11   5    8.71    2.09
  11 -13   5    7.82    1.65
 -13 -11   5    9.18    1.63
  13  10  -5   10.34    1.95
 -10  13  -5   12.67    1.22
 -13 -10   5   12.92    1.89
  13  10   5   12.19    2.28
  10 -13   5   10.69    1.86
  13   9  -5    9.82    1.85
  -9  13  -5    8.30    0.96
   9 -13   5    9.38    1.93
 -13  -9   5    9.24    1.66
  13   9   5    7.51    2.15
  13   8  -5   22.22    2.41
  -8  13  -5   22.93    1.56
  13   8   5   26.59    2.93
   8 -13   5   19.03    2.63
 -13  -8   5   23.78    2.03
  13   7  -5    7.78    1.69
  -7  13  -5    6.10    0.88
   7 -13   5    4.62    2.17
 -13  -7   5    6.22    1.27
  13   7   5    5.95    2.04
  -6  13  -5   10.80    1.08
  13   6  -5    9.16    1.75
  13   6   5   12.54    2.45
 -13  -6   5   15.21    1.54
   6 -13   5    9.15    2.32
  -5  13  -5   11.34    1.07
  13   5  -5    9.42    1.70
 -13  -5   5   11.28    1.26
   5 -13   5    8.71    2.50
  -5  13   5    9.59    0.61
  13   5   5    8.73    2.31
  -4  13  -5    1.42    0.66
  13   4  -5    0.74    1.07
   4 -13   5   -1.94    1.93
 -13  -4   5    0.57    0.74
  13   4   5   -1.90    1.55
  -3  13  -5   78.53    3.53
  -3  13  -5   77.09    3.82
  13   3  -5   84.68    4.46
   3 -13   5   78.33    5.73
  13   3   5   79.90    4.94
 -13  -3   5   79.21    3.80
 -13  -2  -5   39.02    2.06
  -2  13  -5   40.41    2.12
  -2  13  -5   39.60    2.01
  13   2   5   42.61    3.49
 -13  -2   5   40.17    2.16
   2 -13   5   33.79    4.14
  -2  13   5   39.22    1.93
  -1  13  -5   75.03    3.66
  -1  13  -5   83.33    3.86
 -13  -1  -5   80.19    3.55
  -1  13   5   77.76    3.62
 -13  -1   5   75.86    3.61
   1 -13   5   66.99    5.65
  13   1   5   84.03    4.89
   0  13  -5  170.09    7.60
 -13   0  -5  166.37    7.13
  13   0  -5  168.41    7.34
  13   0   5  178.59    8.29
   0 -13   5  158.57    9.37
   0  13   5  153.67    7.35
  13  -1  -5   77.32    3.58
 -13   1  -5   76.85    3.43
   1  13  -5   76.30    4.05
   1  13   5   80.21    3.82
  -1 -13   5   76.51    5.79
  13  -1   5   81.86    4.58
   2  13  -5   39.48    2.50
  13  -2  -5   37.45    1.90
  -2 -13   5   32.47    4.05
  13  -2   5   41.37    2.84
   2  13   5   37.59    2.34
  13  -3  -5   80.13    3.64
   3  13  -5   78.72    4.36
  13  -3   5   85.53    4.34
  -3 -13   5   74.90    5.71
   3  13   5   81.80    4.13
   4  13  -5    0.68    1.07
  13  -4  -5    1.24    0.52
  13  -4   5   -0.38    0.87
  -4 -13   5   -0.11    1.51
   4  13   5    0.12    0.86
   5  13  -5    8.88    1.57
  13  -5  -5   10.84    1.01
  13  -5   5    9.49    0.89
   5  13   5   11.71    1.56
  13  -5   5    8.97    1.22
  -5 -13   5    8.47    2.46
   6  13  -5   14.33    2.05
  13  -6  -5   12.85    1.16
  13  -6   5   11.62    1.25
  -6 -13   5   11.15    2.50
  13  -6   5   13.66    1.09
   6  13   5   11.84    1.81
   7  13  -5    7.31    1.57
   7  13   5    7.13    1.66
  -7 -13   5    5.38    2.10
  13  -7   5    6.65    0.88
  13  -7   5    6.66    0.89
   8  13  -5   26.40    2.43
  13  -8   5   23.13    1.47
  13  -8   5   24.39    1.63
  -8 -13   5   23.07    2.99
   8  13   5   21.12    2.26
   9  13  -5    7.82    1.71
  -9 -13   5    8.13    2.07
   9  13   5    7.90    1.84
  13  -9   5    8.72    1.16
  10  13  -5   11.97    1.97
  13 -10   5   10.62    1.33
 -10 -13   5   15.74    2.43
  10  13   5    9.61    1.92
  11  13  -5    7.23    1.69
 -11 -13   5    9.42    1.96
  13 -11   5    6.40    1.24
  11  13   5    7.78    1.96
  12  13  -5   -0.06    1.23
  12  13   5    0.66    1.52
 -12 -13   5    0.63    1.30
  13 -12   5   -0.27    0.96
  13  13  -5    0.21    1.31
  13  13   5   -0.12    1.53
 -13 -13   5    1.28    1.34
  13 -13   5   -1.68    0.99
  14  13  -5    4.33    1.58
 -14 -13   5    3.61    1.59
  14  13   5    1.64    1.72
  13 -14   5    1.68    1.24
 -12  14  -5    4.91    0.85
  14  12  -5    5.26    1.67
  14  12   5    5.58    1.98
  12 -14   5    4.92    1.56
 -14 -12   5    6.05    1.61
 -11  14  -5    8.65    1.00
  14  11  -5   12.15    2.01
 -14 -11   5   12.76    1.78
  11 -14   5    9.03    1.71
  14  11   5    9.28    2.19
 -10  14  -5    6.54    0.93
  14  10  -5    9.07    1.85
  14  10   5    7.61    2.13
 -14 -10   5   11.71    1.73
  10 -14   5    9.98    1.87
  -9  14  -5   37.97    2.12
  14   9  -5   38.35    3.04
  14   9   5   39.50    3.48
 -14  -9   5   36.65    2.72
   9 -14   5   33.41    3.09
  14   8  -5   22.77    2.36
  -8  14  -5   20.20    1.47
   8 -14   5   20.07    2.86
 -14  -8   5   17.32    1.91
  14   8   5   18.23    2.78
  -7  14  -5    7.37    0.97
  14   7  -5    9.22    1.73
   7 -14   5    7.65    2.25
 -14  -7   5    8.60    1.32
  14   7   5    9.38    2.41
  14   6  -5    1.82    1.34
  -6  14  -5   -0.11    0.68
 -14  -6   5   -0.50    0.86
   6 -14   5   -1.99    1.66
  14   6   5   -1.58    1.73
  -5  14  -5    1.05    0.72
  14   5  -5    2.24    1.26
   5 -14   5   -4.54    1.68
 -14  -5   5    0.97    0.81
  14   5   5   -3.95    1.49
  -5  14   5    0.82    0.32
  -4  14  -5    0.51    0.70
  14   4  -5    0.07    1.10
   4 -14   5   -1.60    1.97
  14   4   5   -2.68    1.57
 -14  -4   5    0.00    0.71
  -3  14  -5    0.46    0.64
  14   3  -5    1.18    1.12
 -14  -3  -5   -0.46    0.60
  -3  14  -5    0.26    0.35
  14   3   5    0.02    1.77
   3 -14   5   -5.45    1.87
 -14  -3   5   -0.12    0.65
  -2  14  -5   58.81    2.89
 -14  -2  -5   60.87    2.84
  -2  14  -5   60.19    2.81
 -14  -2   5   58.80    2.91
  -2  14   5   62.43    2.74
   2 -14   5   54.49    4.66
  14   2   5   57.62    4.29
  -1  14  -5   73.90    3.34
  -1  14  -5   67.38    3.45
 -14  -1  -5   68.63    3.13
  14   1   5   73.20    4.65
  -1  14   5   70.32    3.27
   1 -14   5   60.71    5.41
   0  14  -5   -0.96    0.82
 -14   0  -5   -0.01    0.26
   0  14   5    0.73    0.71
  14   0   5   -1.96    1.45
   0 -14   5   -1.95    2.20
   1  14  -5   67.28    3.61
  -1 -14   5   61.19    5.32
   1  14   5   69.81    3.40
  14  -1   5   67.79    4.23
   2  14  -5   62.27    3.38
  14  -2  -5   57.18    2.66
  14  -2   5   59.54    3.67
   2  14   5   59.91    3.13
  -2 -14   5   49.77    4.82
   3  14  -5    0.31    1.08
  14  -3  -5    0.27    0.36
  14  -3   5   -0.12    1.12
   3  14   5    1.12    0.98
  -3 -14   5   -2.84    2.00
   4  14  -5    1.40    1.07
   4  14   5   -0.17    0.90
  14  -4   5    0.34    1.03
  -4 -14   5   -1.24    1.94
   5  14  -5    0.93    1.14
  -5 -14   5   -0.51    1.99
  14  -5   5   -0.18    0.86
   5  14   5    0.73    1.02
   6  14  -5    1.08    1.28
  -6 -14   5   -1.86    1.75
  14  -6   5    0.36    0.52
  14  -6   5    1.08    0.81
   6  14   5    0.02    1.04
   7  14  -5    9.88    1.68
  -7 -14   5    6.78    2.26
   7  14   5    7.33    1.51
  14  -7   5    7.69    1.00
  14  -7   5    8.53    0.98
   8  14  -5   23.07    2.40
   8  14   5   16.59    2.08
  14  -8   5   17.80    1.37
  -8 -14   5   15.48    2.62
   9  14  -5   39.86    3.00
   9  14   5   38.24    2.94
  14  -9   5   38.28    2.23
  -9 -14   5   37.14    3.45
  10  14  -5    7.56    1.67
  10  14   5    7.08    1.76
 -10 -14   5   10.23    2.14
  14 -10   5    7.23    1.10
  11  14  -5   11.84    1.99
 -11 -14   5   12.87    2.19
  11  14   5   10.46    2.00
  14 -11   5    8.39    1.26
  12  14  -5    6.87    1.69
 -12 -14   5    7.37    1.74
  12  14   5    6.99    1.89
  14 -12   5    6.64    1.29
  13  14  -5    2.49    1.43
  13  14   5    0.20    1.69
 -13 -14   5    3.68    1.52
  14  14  -5    0.47    1.45
 -14 -14   5    0.69    1.33
  14  14   5   -3.24    1.45
  15  14  -5    2.02    1.45
 -15 -14   5   -0.72    1.36
  15  14   5   -1.69    1.49
  15  13  -5    5.86    1.67
  15  13   5    4.43    1.87
  13 -15   5    2.17    1.33
 -15 -13   5    5.80    1.64
  15  12  -5    2.54    1.45
 -12  15  -5    0.51    0.65
 -15 -12   5    0.82    1.35
  12 -15   5    0.37    1.35
  15  12   5   -2.04    1.58
  15  11  -5    3.25    1.50
 -11  15  -5    3.13    0.75
  15  11   5    1.89    1.83
 -15 -11   5    3.40    1.32
  11 -15   5    3.51    1.61
 -10  15  -5   29.78    1.81
  15  10  -5   29.98    2.79
 -15 -10   5   29.80    2.34
  15  10   5   29.31    3.12
  10 -15   5   30.93    3.08
  -9  15  -5    7.85    1.00
  15   9  -5    9.26    1.86
   9 -15   5    7.96    2.03
  15   9   5   13.62    2.48
 -15  -9   5   11.97    1.61
  15   8  -5   13.75    2.07
  -8  15  -5   13.32    1.27
  15   8   5   12.56    2.55
 -15  -8   5   11.53    1.51
   8 -15   5   17.00    2.59
  15   7  -5   32.07    2.74
  -7  15  -5   28.55    1.86
  15   7   5   37.37    3.46
 -15  -7   5   29.57    2.22
   7 -15   5   36.14    3.50
  15   6  -5    3.44    1.41
  -6  15  -5    2.25    0.68
   6 -15   5    0.17    1.84
  15   6   5    0.58    1.86
 -15  -6   5    2.19    0.90
  -5  15  -5    4.02    0.75
  15   5  -5    3.96    1.39
 -15  -5   5    4.06    0.87
  15   5   5   -0.27    1.86
  -5  15   5    3.23    0.41
   5 -15   5    0.08    1.99
  -4  15  -5    0.41    0.75
  15   4  -5    2.23    1.28
   4 -15   5   -2.96    1.96
  15   4   5   -1.23    1.76
 -15  -4   5    0.35    0.69
  -3  15  -5    1.29    0.69
 -15  -3  -5   -0.38    0.67
  -3  15  -5    0.38    0.29
  15   3  -5    1.94    1.18
   3 -15   5   -6.87    1.72
 -15  -3   5    0.23    0.63
  15   3   5   -1.17    1.82
  -2  15  -5    3.68    0.65
 -15  -2  -5    4.03    0.55
  15   2  -5    2.35    1.26
  -2  15  -5    3.90    0.61
   2 -15   5   -0.25    1.73
  15   2   5   -0.49    1.88
  -2  15   5    2.85    0.46
 -15  -2   5    2.06    0.61
 -15  -1  -5   13.03    0.71
  -1  15  -5   13.08    1.17
  -1  15  -5    9.83    1.12
  15   1   5   12.58    2.43
  -1  15   5   11.61    1.00
   1 -15   5   11.20    3.14
   0  15  -5   10.14    1.22
  15   0   5    8.71    2.10
   0  15   5   11.03    1.09
   0 -15   5    5.88    2.78
   1  15  -5   12.44    1.44
   1  15   5   12.55    1.30
  -1 -15   5    7.07    2.71
  15  -1   5   10.13    2.07
   2  15  -5    3.28    1.12
   2  15   5    2.54    0.92
  15  -2   5    1.66    1.45
  -2 -15   5   -1.67    2.13
   3  15  -5   -0.89    0.99
  15  -3   5   -2.15    1.10
  -3 -15   5   -3.68    1.93
   3  15   5   -1.06    0.88
   4  15  -5    0.85    1.02
  -4 -15   5   -1.53    1.99
   4  15   5    1.20    1.08
  15  -4   5    0.61    1.08
   5  15  -5    2.40    1.21
  -5 -15   5    6.19    2.37
   5  15   5    1.76    1.23
  15  -5   5    4.36    1.11
   6  15  -5    2.16    1.23
   6  15   5    1.39    1.16
  15  -6   5    2.31    0.90
  -6 -15   5    3.89    2.13
   7  15  -5   33.49    2.77
  -7 -15   5   36.49    3.68
   7  15   5   30.35    2.50
   8  15  -5   13.07    1.93
   8  15   5   11.47    1.87
  -8 -15   5   11.01    2.40
   9  15  -5   12.00    1.92
  -9 -15   5   11.24    2.26
   9  15   5   11.16    1.85
  10  15  -5   26.69    2.57
 -10 -15   5   33.66    3.21
  10  15   5   30.18    2.68
  11  15  -5    2.61    1.46
 -11 -15   5    2.63    1.73
  11  15   5    3.86    1.58
  12  15  -5    0.72    1.34
  12  15   5   -0.40    1.42
 -12 -15   5    2.88    1.55
  13  15  -5    6.10    1.68
 -13 -15   5    4.72    1.62
  13  15   5    2.90    1.61
  14  15  -5    0.80    1.26
  14  15   5   -0.65    1.42
 -14 -15   5    1.35    1.55
  15  15  -5    0.96    1.34
 -15 -15  -5    1.28    1.38
  15  15   5    3.23    1.68
 -15 -15   5    0.52    1.28
  16  15  -5    4.76    1.53
 -16 -15  -5    4.79    1.51
 -16 -15   5    4.21    1.48
  16  15   5    3.88    1.83
  16  14  -5    2.77    1.44
 -16 -14  -5    2.03    1.33
  16  14   5    1.85    1.63
 -16 -14   5   -0.07    1.32
 -16 -13  -5    2.83    1.31
  16  13  -5    1.16    1.37
  13 -16   5   -1.70    1.23
 -16 -13   5    2.58    1.41
  16  13   5   -2.10    1.46
  16  12  -5    3.57    1.58
 -16 -12  -5    2.76    1.28
  12 -16   5    1.41    1.25
 -16 -12   5    2.91    1.33
  16  12   5    5.42    1.93
  16  11  -5    2.95    1.50
 -11  16  -5    1.43    0.69
 -16 -11   5    3.75    1.31
  16  11   5    2.14    1.82
  11 -16   5    0.64    1.35
  16  10  -5    1.14    1.35
 -10  16  -5    0.49    0.64
  10 -16   5   -1.15    1.36
  16  10   5    0.12    1.81
 -16 -10   5    0.50    1.12
  -9  16  -5    9.60    1.04
  16   9  -5   10.24    1.87
  16   9   5   11.79    2.48
   9 -16   5    9.42    2.20
 -16  -9   5    8.58    1.49
  16   8  -5   14.75    2.12
  -8  16  -5   12.09    1.22
   8 -16   5   12.74    2.46
 -16  -8   5   10.63    1.44
  16   8   5   16.41    2.72
  16   7  -5    1.05    1.31
  -7  16  -5   -0.28    0.69
   7 -16   5   -2.39    1.66
 -16  -7   5   -1.20    0.85
  16   7   5   -0.09    1.97
  16   6  -5    3.38    1.44
  -6  16  -5    1.81    0.76
  16   6   5    1.91    1.98
   6 -16   5    0.71    2.30
 -16  -6   5    0.19    0.80
  16   5  -5    4.00    1.54
  -5  16  -5    1.71    0.67
   5 -16   5    0.45    2.00
  16   5   5    1.62    2.17
 -16  -5   5    1.60    0.77
  -4  16  -5   11.44    1.15
  16   4  -5   12.34    1.85
 -16  -4   5   12.71    1.14
  16   4   5    9.11    2.44
   4 -16   5    7.67    2.68
  -3  16  -5    0.59    0.78
 -16  -3  -5    1.38    0.61
  16   3  -5    4.04    1.32
   3 -16   5   -3.81    1.99
  16   3   5   -1.57    1.75
 -16  -3   5    1.17    0.61
  -2  16  -5    4.59    0.65
 -16  -2  -5    5.70    0.67
  16   2  -5    6.14    1.39
  16   2   5    1.84    1.82
 -16  -2   5    3.94    0.62
   2 -16   5    1.10    2.37
  -2  16   5    4.98    0.52
  16   1  -5    3.31    1.22
  -1  16  -5    1.19    0.68
   1 -16   5    1.53    2.38
  -1  16   5    2.19    0.57
  16   1   5    2.07    1.75
   0  16  -5    0.14    0.76
  16   0  -5    1.42    1.06
   0 -16   5   -4.25    2.12
  16   0   5   -0.99    1.46
   0  16   5    0.85    0.64
   1  16  -5    2.46    0.95
  16  -1   5    2.66    1.77
   1  16   5    1.82    0.78
  -1 -16   5   -4.54    2.03
   2  16  -5    4.93    1.18
  16  -2   5    3.14    1.53
  -2 -16   5   -1.47    2.23
   2  16   5    4.22    1.00
   3  16  -5    1.75    1.11
  -3 -16   5   -1.37    2.14
   3  16   5    0.86    0.93
  16  -3   5    0.39    1.21
   4  16  -5   12.58    1.69
  16  -4   5   11.44    1.66
  -4 -16   5   11.37    2.49
   4  16   5   10.17    1.45
   5  16  -5    0.64    1.18
   5  16   5    1.46    1.09
  16  -5   5    0.54    0.99
  -5 -16   5    1.22    2.06
   6  16  -5    1.83    1.17
  -6 -16   5    0.97    2.01
   6  16   5    0.45    1.23
   7  16  -5    1.39    1.24
   7  16   5   -2.21    1.18
  -7 -16   5   -1.61    1.83
   8  16  -5   12.50    1.96
  -8 -16   5   14.96    2.66
   8  16   5   12.37    1.79
   9  16  -5    8.47    1.70
  -9 -16   5    9.77    2.23
   9  16   5   10.57    1.88
  10  16  -5    0.90    1.34
  10  16   5   -0.28    1.26
 -10 -16   5    2.73    1.76
  11  16  -5    0.70    1.37
  11  16   5   -0.16    1.32
 -11 -16   5    1.93    1.68
  12  16  -5    4.07    1.54
  12  16   5    1.28    1.60
 -12 -16   5    3.18    1.62
  13  16  -5    2.08    1.38
 -13 -16   5    3.80    1.65
  13  16   5    0.06    1.42
  14  16  -5    2.31    1.37
  14  16   5   -0.18    1.51
 -14 -16   5    2.06    1.45
 -15 -16  -5    4.51    1.45
  15  16  -5    4.76    1.57
 -15 -16   5    7.00    1.77
  15  16   5    4.15    1.71
 -16 -16  -5    2.18    1.27
  16  16  -5    3.15    1.47
 -16 -16   5    2.94    1.51
  16  16   5    1.88    1.65
 -17 -16  -5   10.56    1.83
  17  16  -5    7.95    1.75
  17  16   5   10.51    2.09
 -17 -16   5    8.67    1.74
 -17 -15  -5    2.55    1.38
  17  15  -5    4.45    1.54
  17  15   5    3.96    1.75
 -17 -15   5    4.68    1.38
 -17 -14  -5    1.88    1.17
  17  14  -5    2.95    1.43
 -17 -14   5    2.73    1.38
  17  14   5    2.76    1.75
 -17 -13  -5    2.63    1.28
  17  13  -5    1.52    1.43
  17  13   5   -2.06    1.50
 -17 -13   5    1.97    1.23
  13 -17   5    0.65    1.34
  17  12  -5    0.32    1.37
 -17 -12  -5    1.22    1.07
 -17 -12   5    2.78    1.22
  17  12   5    0.66    1.70
  12 -17   5   -0.78    1.38
 -17 -11  -5    0.28    1.02
  17  11  -5    0.31    1.29
  11 -17   5   -0.57    1.57
  17  11   5   -0.50    1.69
 -17 -11   5    0.59    1.13
  17  10  -5    4.84    1.64
 -17 -10  -5    1.70    1.06
 -10  17  -5    0.05    0.70
  17  10   5    2.36    1.90
 -17 -10   5   -0.10    0.99
  10 -17   5    0.70    1.52
  17   9  -5    2.52    1.43
 -17  -9  -5   -0.13    1.01
  -9  17  -5    0.42    0.68
 -17  -9   5    0.07    1.03
  17   9   5   -2.73    1.61
   9 -17   5    0.15    1.53
 -17  -8  -5    5.03    1.13
  -8  17  -5    2.34    0.75
  17   8  -5    4.90    1.55
  17   8   5    1.50    1.92
   8 -17   5    0.40    1.80
 -17  -8   5    0.97    1.02
  17   7  -5    1.92    1.45
 -17  -7  -5    1.88    0.89
  -7  17  -5   -0.38    0.64
  17   7   5   -0.68    1.78
   7 -17   5    0.07    1.80
 -17  -7   5    0.08    0.87
  17   6  -5    2.61    1.39
  -6  17  -5   -1.20    0.67
  17   6   5    0.60    1.94
   6 -17   5   -2.00    1.61
 -17  -6   5    0.70    0.75
  -5  17  -5    1.31    0.67
  17   5  -5    6.23    1.61
  17   5   5    2.16    2.08
 -17  -5   5    2.13    0.78
   5 -17   5    3.49    2.23
  -4  17  -5    0.88    0.74
  17   4  -5    3.20    1.48
  17   4   5   -0.02    2.03
   4 -17   5   -0.03    2.17
  17   3  -5    1.30    1.19
  -3  17  -5    0.26    0.66
  17   3   5   -3.14    1.65
   3 -17   5   -3.38    1.98
  -2  17  -5    0.23    0.45
  17   2  -5    3.20    1.27
  17   2   5    0.72    1.80
   2 -17   5   -2.71    2.10
  -1  17  -5    4.40    0.77
  17   1  -5    5.57    1.41
  17   1   5    3.34    1.89
   1 -17   5    0.46    1.92
  -1  17   5    4.08    0.63
   0  17  -5    6.46    1.00
  17   0  -5    8.00    1.53
  17   0   5    4.39    2.07
   0 -17   5    2.44    2.49
   0  17   5    7.03    0.87
   1  17  -5    4.17    1.02
  17  -1  -5    6.57    1.34
   1  17   5    4.22    0.88
  -1 -17   5    0.93    2.38
  17  -1   5    0.19    1.61
   2  17  -5   -0.75    0.91
  -2 -17   5   -1.80    2.13
   2  17   5   -0.57    0.81
  17  -2   5   -1.65    1.39
   3  17  -5   -0.05    0.99
  -3 -17   5    0.75    1.68
  17  -3   5   -0.96    1.24
   3  17   5    0.13    0.90
   4  17  -5    0.59    1.03
  -4 -17   5    1.53    2.06
   4  17   5    0.58    1.03
  17  -4   5   -0.69    1.09
   5  17  -5    3.95    1.40
   5  17   5    1.98    1.25
  -5 -17   5    3.22    2.19
   6  17  -5    0.97    1.24
  -6 -17   5    2.96    2.02
   6  17   5   -0.53    1.07
   7  17  -5    0.20    1.25
  -7 -17   5   -0.61    1.75
   7  17   5   -1.20    1.08
   8  17  -5    2.52    1.28
  -8 -17   5    2.02    1.90
   8  17   5    1.21    1.35
   9  17  -5    1.59    1.39
  -9 -17   5    1.24    1.77
   9  17   5   -0.47    1.23
  10  17  -5    2.34    1.30
  10  17   5    0.75    1.31
 -10 -17   5    1.58    1.74
  11  17  -5    1.22    1.30
  11  17   5   -1.47    1.27
 -11 -17   5    2.32    1.74
  12  17  -5    1.74    1.38
  12  17   5   -1.04    1.39
 -12 -17   5    0.24    1.41
  13  17  -5    0.39    1.31
 -13 -17   5    3.07    1.43
  13  17   5    1.25    1.51
  14  17  -5    0.68    1.22
 -14 -17  -5    4.17    1.61
 -14 -17   5    2.12    1.43
  14  17   5    1.16    1.58
 -15 -17  -5    5.71    1.47
  15  17  -5    4.97    1.51
  15  17   5    4.45    1.76
 -15 -17   5    4.86    1.65
 -16 -17  -5    8.91    1.71
  16  17  -5    7.88    1.82
  16  17   5    9.15    1.94
 -16 -17   5   10.94    1.77
  18  15  -5    3.39    1.45
  18  15   5    1.51    1.69
  18  14  -5    3.10    1.49
  18  14   5    2.58    1.80
  13 -18  -5    3.51    1.42
  18  13  -5    4.82    1.56
  18  13   5    2.48    1.79
  13 -18   5    2.71    2.26
  18  12  -5    1.37    1.40
  18  12   5    0.64    1.73
  12 -18   5    1.69    1.46
  18  11  -5    2.46    1.42
  11 -18   5    0.65    1.60
  18  11   5   -1.21    1.65
  18  10  -5    2.72    1.40
  10 -18   5   -0.40    1.40
  18  10   5    1.73    1.82
  18   9  -5    7.02    1.69
   9 -18   5    6.21    1.88
  18   9   5    4.42    1.99
  -8  18  -5    5.82    0.90
  18   8  -5    8.00    1.84
   8 -18   5    7.45    2.22
  18   8   5    9.72    2.37
  18   7  -5    2.84    1.40
  -7  18  -5    2.28    0.75
   7 -18   5    1.30    1.90
  18   7   5   -0.27    1.86
  -6  18  -5    2.73    0.78
  18   6  -5    6.88    1.59
   6 -18   5    2.13    1.98
  18   6   5   -0.19    2.10
  18   5  -5    2.07    1.35
  -5  18  -5   -0.02    0.69
   5 -18   5   -0.21    1.97
  18   5   5   -0.79    1.88
  18   4  -5    1.48    1.28
  -4  18  -5   -0.71    0.60
  18   4   5   -2.08    1.77
   4 -18   5   -2.99    1.86
  -3  18  -5    1.29    0.78
  18   3  -5    3.05    1.35
  18   3   5   -1.35    1.85
   3 -18   5   -3.43    1.99
  18   2  -5    3.13    1.28
  18   2   5    2.98    2.12
   2 -18   5    1.11    2.31
  -1  18  -5    1.02    0.59
  18   1  -5    2.58    1.29
  18   1   5   -0.85    1.74
   1 -18   5   -1.75    2.17
  -1  18   5   -0.45    0.46
  18   0  -5    1.08    1.05
   0  18  -5   -0.05    0.69
   0 -18   5   -1.35    2.00
  18   0   5   -0.99    1.58
   0  18   5   -0.21    0.58
   1  18  -5    0.33    0.77
  18  -1  -5    1.95    1.24
  -1 -18   5   -1.16    2.12
  18  -1   5   -0.45    1.63
   1  18   5    0.58    0.71
  18  -2  -5    4.57    1.26
   2  18  -5    5.00    1.11
  18  -2   5    1.39    1.54
   2  18   5    2.83    0.91
  -2 -18   5    3.53    2.29
   3  18  -5   -0.16    0.97
  18  -3   5    1.13    1.33
   3  18   5    0.49    0.93
  -3 -18   5    1.26    2.14
   4  18  -5   -0.42    0.99
  -4 -18   5   -0.49    2.03
   4  18   5   -0.39    0.94
   5  18  -5   -1.21    1.10
  -5 -18   5    2.31    2.07
   5  18   5   -0.19    0.99
   6  18  -5    4.76    1.32
  -6 -18   5    4.53    2.20
   6  18   5    1.65    1.29
   7  18  -5    0.61    1.17
   7  18   5    2.27    1.33
  -7 -18   5    2.94    1.67
   8  18  -5    6.04    1.58
  -8 -18   5    8.16    2.20
   8  18   5    6.61    1.49
   9  18  -5    6.15    1.51
   9  18   5    7.66    1.70
  -9 -18   5    9.94    2.22
  10  18  -5    0.68    1.36
 -10 -18   5    4.27    1.87
  10  18   5    0.30    1.26
  11  18  -5    1.06    1.27
  11  18   5   -0.86    1.26
 -11 -18   5    3.41    1.78
  12  18  -5    0.72    1.29
  12  18   5   -0.75    1.31
 -12 -18   5    1.67    1.49
 -13 -18  -5    1.70    1.36
  13  18  -5    2.66    1.39
  13  18   5   -0.47    1.33
 -13 -18   5    5.03    1.55
 -14 -18  -5    5.44    1.63
  14  18  -5    4.06    1.49
 -14 -18   5    4.06    1.56
  14  18   5    1.06    1.46
  15  18  -5    6.41    1.68
 -15 -18  -5    5.18    1.48
  15  18   5    3.39    1.61
 -15 -18   5    4.49    1.56
  19  13  -5    2.54    1.41
  19  13   5    2.39    1.77
  12 -19  -5    3.25    1.36
  19  12  -5    5.19    1.52
  19  12   5    0.43    1.64
  12 -19   5    0.64    1.38
  19  11  -5    3.48    1.52
  19  11   5    2.80    1.81
  11 -19   5    1.82    1.72
  19  10  -5    7.19    1.71
  19  10   5    5.83    2.19
  10 -19   5    3.15    1.70
  19   9  -5   10.35    1.88
   9 -19   5    6.85    2.15
  19   9   5    7.67    2.20
  19   8  -5   10.99    1.89
  19   8   5   17.68    2.74
   8 -19   5   11.31    2.39
  19   7  -5   11.27    1.90
  -7  19  -5    9.03    1.03
   7 -19   5    8.01    2.32
  19   7   5    7.10    2.47
  -6  19  -5    0.30    0.71
  19   6  -5    1.62    1.33
  19   6   5    1.31    2.03
   6 -19   5   -1.25    1.76
  19   5  -5    2.35    1.45
  -5  19  -5   -0.81    0.69
  19   5   5   -2.89    1.72
   5 -19   5   -3.56    1.64
  19   4  -5    5.01    1.51
  -4  19  -5    3.47    0.87
  19   4   5   -0.10    2.16
   4 -19   5    0.27    2.01
  19   3  -5    3.74    1.48
  -3  19  -5    0.21    0.64
   3 -19   5   -1.48    1.99
  19   3   5   -2.56    1.65
  19   2  -5    3.04    1.25
  19   2   5    2.32    1.89
   2 -19   5    1.02    2.17
  -1  19  -5    0.37    0.55
  19   1  -5    3.19    1.29
  19   1   5   -1.09    1.75
   1 -19   5   -1.36    2.11
  19   0  -5   25.67    2.28
   0  19  -5   19.63    1.43
   0 -19   5   17.93    3.24
  19   0   5   19.25    2.80
   0  19   5   18.07    1.29
  19  -1  -5    2.28    1.17
   1  19  -5    1.10    0.81
  19  -1   5   -0.88    1.42
  -1 -19   5    2.62    2.22
   1  19   5    0.87    0.70
   2  19  -5    0.24    0.86
  -2 -19   5    2.66    2.27
  19  -2   5   -1.89    1.45
   2  19   5    1.61    0.83
   3  19  -5   -0.10    0.89
   3  19   5    0.06    0.84
  -3 -19   5    1.92    2.10
   4  19  -5    2.35    1.14
  -4 -19   5    2.31    1.75
   4  19   5    1.99    1.04
   5  19  -5   -0.65    0.94
  -5 -19   5    1.33    2.00
   5  19   5   -0.92    1.08
   6  19  -5   -0.43    1.10
  -6 -19   5    0.72    1.82
   6  19   5   -0.37    1.16
   7  19  -5    8.25    1.56
   7  19   5    8.19    1.53
  -7 -19   5   10.22    2.42
   8  19  -5   10.19    1.67
   8  19   5   13.70    1.87
  -8 -19   5   13.37    2.24
   9  19  -5    6.66    1.54
   9  19   5    6.42    1.51
  -9 -19   5    7.69    2.06
  10  19  -5    4.93    1.45
 -10 -19   5    5.22    1.96
  10  19   5    5.03    1.52
  11  19  -5    2.89    1.47
 -11 -19   5    4.94    1.85
  11  19   5    0.82    1.40
  12  19  -5    1.20    1.29
 -12 -19  -5    3.45    1.50
  12  19   5   -0.81    1.23
 -12 -19   5    1.41    1.47
 -13 -19  -5    2.00    1.38
  13  19  -5   -0.18    1.23
 -13 -19   5    3.33    1.66
  13  19   5    1.31    1.39
  20  12  -5    2.98    1.44
  12 -20  -5    1.29    1.18
  12 -20   5    3.94    1.59
  20  12   5    4.31    1.99
  11 -20  -5    5.16    1.58
  20  11  -5    4.29    1.46
  11 -20   5    2.63    1.74
  20  11   5    4.94    1.96
  20  10  -5    4.42    1.52
  10 -20   5    3.79    1.69
  20  10   5    6.82    2.11
  20   9  -5   10.12    1.88
   9 -20   5    6.46    1.93
  20   9   5    8.96    2.26
  20   8  -5    7.54    1.73
   8 -20   5    6.41    2.24
  20   8   5    5.50    2.05
  20   7  -5   10.06    1.83
   7 -20   5   11.66    2.63
  20   7   5   10.61    2.47
  20   6  -5    4.06    1.43
  20   6   5    3.41    2.17
   6 -20   5   -0.60    1.69
  -5  20  -5   -0.70    0.61
  20   5  -5    3.82    1.39
  20   5   5   -0.11    1.84
   5 -20   5    1.31    1.89
  -4  20  -5    0.04    0.72
  20   4  -5    3.29    1.43
   4 -20   5    0.32    1.89
  20   4   5   -0.97    1.83
  -3  20  -5    1.72    0.83
  20   3  -5    4.32    1.49
   3 -20   5    2.49    2.09
  20   3   5    1.29    1.85
  20   2  -5    5.19    1.38
   2 -20   5    2.41    2.20
  20   2   5    2.50    1.83
  20   1  -5   35.55    2.72
   1 -20   5   35.76    4.03
  20   1   5   35.20    3.29
  20   0  -5    3.13    1.30
   0  20  -5    2.15    0.71
  20   0   5    1.80    1.76
   0 -20   5    3.03    2.06
   1  20  -5   30.32    1.99
  20  -1   5   33.33    3.15
   1  20   5   33.69    1.88
  -1 -20   5   32.62    3.46
   2  20  -5    4.15    0.97
  -2 -20   5    1.41    1.61
   2  20   5    3.30    0.86
   3  20  -5    2.25    1.00
   3  20   5    0.71    0.87
  -3 -20   5    1.67    1.94
   4  20  -5   -0.28    0.95
  -4 -20   5    1.29    1.89
   4  20   5   -0.97    0.90
   5  20  -5   -1.77    0.94
   5  20   5   -0.62    1.02
  -5 -20   5   -1.44    1.69
   6  20  -5    2.77    1.22
   6  20   5   -1.09    1.02
  -6 -20   5    2.35    1.90
   7  20  -5    8.94    1.58
   7  20   5   10.57    1.55
  -7 -20   5   11.76    2.45
   8  20  -5    4.62    1.41
   8  20   5    6.26    1.37
  -8 -20   5    6.74    2.06
   9  20  -5    7.63    1.58
   9  20   5   10.34    1.72
  -9 -20   5    6.84    2.01
  10  20  -5    5.88    1.48
  10  20   5    5.66    1.58
 -10 -20   5    6.31    1.90
 -11 -20  -5    4.41    1.57
  11  20  -5    4.36    1.47
 -11 -20   5    3.77    1.75
  11  20   5    2.04    1.35
 -12 -20  -5    3.52    1.50
  12  20  -5    2.04    1.44
  12  20   5    2.52    1.55
 -12 -20   5    6.01    1.87
  10 -21  -5    3.58    1.42
  21  10  -5    5.17    1.56
  10 -21   5    6.74    1.98
  21  10   5    4.31    1.96
  21   9  -5    3.45    1.41
   9 -21  -5    2.81    1.35
   9 -21   5    2.86    1.57
  21   9   5    3.52    1.87
  21   8  -5    6.11    1.56
   8 -21   5    5.78    1.89
  21   8   5    4.82    2.05
  21   7  -5    5.16    1.53
   7 -21   5    1.76    1.81
  21   7   5    0.06    1.66
  21   6  -5    6.69    1.64
   6 -21   5    5.88    2.12
  21   6   5    8.08    2.29
  21   5  -5    2.89    1.41
   5 -21   5    2.52    1.92
  21   5   5    0.89    1.86
  21   4  -5    5.57    1.54
  -4  21  -5   -0.27    0.65
  21   4   5    2.98    2.05
   4 -21   5    2.99    1.96
  -3  21  -5    2.51    0.89
  21   3  -5    6.81    1.55
  21   3   5    4.92    2.20
   3 -21   5    4.59    2.18
  21   2  -5    5.92    1.47
   2 -21   5    4.38    2.14
  21   2   5    8.41    2.28
  21   1  -5    4.99    1.41
  21   1   5    4.55    2.02
   1 -21   5   10.45    2.56
   0 -21   5   66.07    5.12
  21   0   5   58.80    4.14
   1  21  -5    3.86    0.94
  -1 -21   5    9.19    2.44
   2  21  -5    4.68    0.97
   2  21   5    3.98    0.88
  -2 -21   5    9.20    2.43
   3  21  -5    1.89    0.96
   3  21   5    3.35    0.94
  -3 -21   5    4.75    2.13
   4  21  -5    1.73    1.01
   4  21   5    2.05    0.95
  -4 -21   5    1.66    1.58
   5  21  -5    1.42    1.05
   5  21   5    0.46    0.99
  -5 -21   5    0.08    1.72
   6  21  -5    5.90    1.28
   6  21   5    6.45    1.33
  -6 -21   5   11.27    2.37
   7  21  -5    0.94    1.14
  -7 -21   5    3.85    1.84
   7  21   5    1.74    1.19
   8  21  -5    3.83    1.34
   8  21   5    2.87    1.21
  -8 -21   5    6.87    1.98
   9  21  -5    2.43    1.23
   9  21   5    1.15    1.34
  -9 -21   5    4.45    1.89
 -10 -21  -5    5.69    1.62
  10  21  -5    4.40    1.47
 -10 -21   5    3.14    1.82
  10  21   5    2.73    1.28
  22   8  -5    5.39    1.53
   8 -22  -5    6.87    1.68
  22   8   5    6.18    2.02
   8 -22   5    5.79    1.82
  22   7  -5   10.99    1.90
   7 -22   5    5.48    2.00
  22   7   5   10.14    2.23
  22   6  -5    5.83    1.61
   6 -22   5    3.15    1.85
  22   6   5    4.02    2.00
  22   5  -5    4.73    1.47
  22   5   5    5.01    2.15
   5 -22   5    2.13    1.91
  22   4  -5    4.07    1.40
   4 -22   5    1.44    1.77
  22   4   5    1.13    1.94
  22   3  -5    3.77    1.33
   3 -22   5    2.55    1.89
  22   3   5    3.28    1.95
  -2  22  -5    1.08    0.88
  22   2  -5    4.20    1.39
  22   2   5    4.01    1.98
   2 -22   5    3.74    2.01
   1 -22   5   20.67    3.08
  22   1   5   20.47    2.87
   0 -22   5    7.80    2.26
  -1 -22   5   19.77    3.01
  -2 -22   5    4.22    1.95
   3  22  -5    1.34    0.88
  -3 -22   5    5.42    1.99
   3  22   5    1.35    0.82
   4  22  -5    0.88    0.92
   4  22   5    1.17    0.91
  -4 -22   5    3.82    1.89
   5  22  -5    3.77    1.14
   5  22   5    3.45    1.08
  -5 -22   5    4.46    1.95
   6  22  -5    3.85    1.19
  -6 -22   5    4.78    1.94
   6  22   5    2.90    1.17
   7  22  -5    7.09    1.41
  -7 -22   5    7.79    2.00
   7  22   5    4.54    1.35
   8  22  -5    3.59    1.29
  -8 -22  -5    4.24    1.56
   8  22   5    1.41    1.22
  -8 -22   5    4.80    1.89
  23   4  -5    3.55    1.38
  23   4   5    0.07    1.81
   4 -23   5   -1.14    1.68
  23   3  -5    4.54    1.42
   3 -23   5    1.42    1.83
  23   3   5    1.01    1.81
  23   2   5    0.50    2.52
   2 -23   5    5.71    2.09
   1 -23   5    5.71    2.00
   0 -23   5   12.32    2.27
  -1 -23   5    5.11    1.95
  -2 -23   5    3.32    1.43
  -3 -23   5    0.53    1.18
   4  23  -5    1.15    0.89
  -4 -23   5    1.66    1.76
   0   0  -6  130.17    5.74
   0   0  -6  133.49    5.82
   0   0   6  129.58    5.97
   1   0  -6    0.34    0.44
   0   1  -6    0.36    0.38
   1   0  -6   -0.47    0.54
   0   1  -6    0.16    0.54
   0  -1  -6   -0.46    0.39
  -1   0  -6    0.13    0.49
   0  -1  -6    0.53    0.42
   0  -1  -6    0.59    0.57
   1   0  -6   -0.19    0.50
  -1   0  -6    0.00    0.56
   0   1  -6   -0.08    0.41
  -1   0  -6    0.55    0.54
   0  -1   6   -0.01    0.30
   0  -1   6    0.30    0.74
   0  -1   6   -0.18    0.41
   1   0   6    0.48    0.70
   0   1   6    0.31    0.36
   0   1   6    0.04    0.66
  -1   0   6   -0.29    0.69
   1   0   6   -0.14    0.40
  -1   0   6   -0.62    0.37
   0   1   6    0.41    0.44
   1   0   6    0.59    0.48
  -1   1  -6  184.43    7.06
   1  -1  -6  166.73    7.03
   1  -1  -6  163.72    6.92
  -1  -1  -6  167.34    6.98
  -1   1  -6  164.01    6.98
  -1  -1  -6  170.89    7.06
  -1  -1   6  167.15    7.22
  -1   1   6  164.21    7.20
  -1   1   6  146.59    6.90
   1   1   6  138.73    6.93
   1  -1   6  163.27    7.20
   1  -1   6  128.77    6.92
   1  -2  -6   17.59    1.00
  -1   2  -6   19.75    1.22
   1  -2  -6   14.31    1.30
  -2  -1  -6   14.22    1.25
  -2  -1  -6   17.25    1.13
  -2  -1  -6   19.30    1.21
   1  -2  -6   17.08    1.19
   2   1  -6   18.39    1.35
  -1   2  -6   14.39    1.32
  -1   2  -6   16.72    1.15
   1  -2   6   16.01    1.40
   1  -2   6   14.27    1.11
   2   1   6   14.98    1.15
  -1   2   6   16.98    0.94
   1  -2   6   15.54    1.00
  -1   2   6   15.30    1.12
  -2  -1   6   16.40    1.41
   2   1   6   15.76    1.09
   0   2  -6   91.75    3.97
   0  -2  -6   93.52    4.03
   0   2  -6   98.49    4.05
   2   0  -6   98.54    4.06
   0  -2  -6   88.02    3.89
  -2   0  -6   91.16    3.99
   2   0  -6   81.56    4.10
  -2   0  -6   87.54    4.02
   0  -2   6   77.43    3.99
   0  -2   6   89.11    4.20
   0   2   6   75.17    3.95
   2   0   6   82.96    3.92
   2   0   6   78.31    3.98
   2   0   6   90.39    4.16
  -2   0   6   90.59    4.20
   0   2   6   88.79    3.88
   2  -1  -6   15.45    1.28
   2  -1  -6   17.26    1.20
  -2   1  -6   15.17    1.26
   1   2  -6   17.84    1.21
  -2   1  -6   15.99    1.04
  -1  -2  -6   17.28    1.06
   2  -1  -6   15.37    1.03
  -1  -2  -6   17.69    1.20
   1   2  -6   15.09    1.34
  -2   1  -6   16.12    1.20
   1   2   6   18.17    1.06
   2  -1   6   17.54    1.13
   2  -1   6   17.41    1.37
  -2   1   6   17.02    1.37
  -1  -2   6   15.86    1.44
   2  -1   6   16.33    1.12
   1   2   6   15.29    1.13
  -2   2  -6  165.82    7.28
  -2   2  -6  156.35    7.28
   2  -2  -6  169.56    7.46
   2   2  -6  169.85    7.50
  -2  -2  -6  159.06    7.33
  -2  -2  -6  173.62    7.28
   2  -2  -6  175.18    7.30
  -2   2  -6  163.20    7.43
   2  -2  -6  168.82    7.15
   2  -2   6  162.41    7.29
  -2  -2   6  164.95    7.52
   2   2   6  143.08    7.32
   2  -2   6  169.17    7.48
   2   2   6  178.92    7.28
   2  -2   6  178.16    7.32
  -3  -2  -6   31.02    1.74
  -2   3  -6   29.34    1.58
   2  -3  -6   31.27    1.63
  -2   3  -6   28.89    1.57
   2  -3  -6   28.07    1.41
   3   2  -6   30.98    1.87
  -2   3  -6   28.77    1.89
  -3  -2   6   25.43    1.75
   3   2   6   30.24    1.76
  -2   3   6   30.51    1.43
  -2   3   6   29.21    1.55
   2  -3   6   29.34    1.62
   2  -3   6   29.34    1.95
  -3  -1  -6  104.31    4.71
  -1   3  -6  107.17    4.57
   1  -3  -6  100.13    4.42
  -3  -1  -6  103.17    4.59
  -1   3  -6  106.64    4.86
   3   1  -6   97.71    4.71
   1  -3  -6  109.07    4.58
  -1   3  -6  100.17    4.54
  -3  -1  -6  103.24    4.64
   1  -3   6   98.85    4.59
  -1   3   6  102.27    4.41
  -3  -1   6   98.28    4.74
   1  -3   6   87.78    4.75
  -1   3   6   96.58    4.52
   3   1   6  101.14    4.65
   3   0  -6    0.87    0.65
   0   3  -6    0.01    0.85
   0  -3  -6    0.32    0.57
   0  -3  -6    0.38    0.41
   0   3  -6    0.75    0.60
  -3   0  -6   -0.08    0.40
  -3   0  -6   -0.02    0.62
  -3   0  -6    0.87    0.59
  -3   0   6    0.82    0.68
   0  -3   6    0.08    0.85
   3   0   6   -0.36    0.61
   0   3   6   -0.16    0.53
   0   3   6    0.15    0.40
   3   0   6    0.11    0.60
  -3   1  -6  106.76    4.52
   3  -1  -6  106.30    4.65
  -1  -3  -6   96.67    4.42
  -1  -3  -6  107.49    4.56
  -3   1  -6   94.82    4.46
  -3   1  -6  105.28    4.63
   3  -1   6   98.09    4.51
   1   3   6   99.34    4.42
   1   3   6   91.88    4.51
  -3   1   6   95.18    4.63
   3  -1   6   88.56    4.60
  -1  -3   6  102.54    4.78
  -2  -3  -6   31.75    1.73
   3  -2  -6   29.24    1.62
  -3   2  -6   30.51    1.81
  -3   2  -6   29.88    1.61
   3  -2  -6   29.11    1.79
  -3   2  -6   27.35    1.65
   2   3   6   27.52    1.71
   3  -2   6   29.55    1.81
   3  -2   6   29.61    1.65
  -2  -3   6   27.39    1.99
   2   3   6   29.20    1.59
  -3  -3  -6  190.43    8.38
  -3   3  -6  184.35    8.21
   3  -3  -6  200.38    8.24
   3  -3  -6  185.82    8.07
  -3   3  -6  189.97    8.27
  -3   3  -6  188.72    8.45
  -3  -3   6  193.93    8.58
   3   3   6  193.41    8.40
   3  -3   6  181.62    8.24
   3  -3   6  185.55    8.47
   3  -4  -6   58.57    2.56
   3  -4  -6   62.05    2.77
  -3   4  -6   59.63    2.85
  -3   4  -6   51.15    2.73
   3  -4   6   61.06    2.82
   3  -4   6   57.41    3.13
   4   3   6   59.43    3.03
  -4  -3   6   57.16    3.13
   2  -4  -6   84.77    3.70
  -2   4  -6   86.33    3.92
  -4  -2  -6   87.07    4.04
  -2   4  -6   88.16    3.86
   4   2  -6   89.60    4.15
   2  -4  -6   84.93    3.87
  -2   4   6   86.35    3.70
   4   2   6   85.91    4.06
   2  -4   6   81.72    3.90
   2  -4   6   80.07    4.17
  -4  -2   6   83.30    4.12
  -2   4   6   81.02    3.82
  -4  -1  -6   11.44    1.10
  -1   4  -6   14.35    1.08
  -4  -1  -6   14.41    1.21
   1  -4  -6   10.82    0.83
   4   1  -6   15.79    1.23
  -4  -1  -6   15.98    1.20
  -1   4  -6   12.61    0.97
   1  -4  -6   15.49    1.04
   1  -4   6   12.34    1.05
  -1   4   6   14.36    0.82
   1  -4   6   12.84    1.50
  -1   4   6   12.09    0.94
   4   1   6   15.67    1.21
  -4  -1   6   13.50    1.25
   4   0  -6    6.50    0.91
   0   4  -6    7.52    0.83
  -4   0  -6    7.10    0.86
  -4   0  -6    4.70    0.75
  -4   0  -6    5.17    0.79
   0  -4  -6    5.87    0.78
  -4   0   6    5.69    0.97
   0   4   6    5.19    0.71
   4   0   6    5.60    0.83
   0  -4   6    6.43    1.19
   0   4   6    6.15    0.60
   4   0   6    5.59    0.81
  -4   1  -6   15.18    1.26
  -4   1  -6   14.20    1.00
  -1  -4  -6   14.08    1.13
   4  -1  -6   14.95    1.18
  -4   1  -6   14.03    1.09
   4  -1   6   13.40    1.15
  -4   1   6   13.40    1.19
  -1  -4   6   12.27    1.32
   1   4   6   14.59    1.02
   4  -1   6   13.41    1.09
   1   4   6   13.01    1.10
   4  -2  -6   84.82    4.02
  -4   2  -6   85.27    3.95
  -4   2  -6   89.19    4.06
  -4   2  -6   84.21    3.88
   2   4   6   85.03    3.90
   2   4   6   82.73    4.02
  -2  -4   6   90.05    4.38
   4  -2   6   81.27    4.02
  -4   3  -6   64.28    2.90
  -4   3  -6   62.18    2.79
  -4   3  -6   59.75    3.07
   3   4   6   52.84    2.98
  -3  -4   6   58.53    3.29
   4  -3   6   54.86    2.80
   4  -3   6   59.74    3.03
   4  -4  -6  576.56   24.59
  -4   4  -6  592.12   24.74
   4  -4  -6  629.34   24.79
  -4   4  -6  537.59   24.81
  -4  -4   6  585.89   25.20
   4  -4   6  603.75   25.10
   4   4   6  581.41   25.05
   4  -4   6  564.20   24.79
   4  -5  -6    7.01    0.80
   4  -5  -6    7.00    0.42
  -4   5  -6    6.81    0.85
  -4   5  -6    7.07    0.75
   4  -5   6    7.65    1.21
   4  -5   6    8.42    0.84
   5   4   6    7.74    1.16
  -5  -4   6    7.64    1.25
  -3   5  -6  142.29    6.20
   3  -5  -6  145.31    6.24
  -3   5  -6  140.64    6.30
   3  -5   6  143.20    6.70
  -5  -3   6  139.84    6.56
   3  -5   6  138.34    6.27
   5   3   6  141.09    6.54
  -2   5  -6  317.15   13.47
   2  -5  -6  332.32   13.50
  -5  -2  -6  305.57   13.65
   5   2  -6  339.28   13.75
  -2   5  -6  310.47   13.52
  -2   5   6  303.85   13.41
  -2   5   6  320.11   13.30
  -5  -2   6  305.37   13.68
   5   2   6  311.55   13.71
   2  -5   6  300.89   13.90
   2  -5   6  307.75   13.53
  -1   5  -6    0.02    0.58
   1  -5  -6   -0.01    0.58
  -1   5  -6    1.61    0.60
  -5  -1  -6    1.31    0.74
   5   1  -6    1.73    0.68
  -5  -1  -6    0.96    0.63
   5   1   6   -0.35    0.68
  -1   5   6    0.92    0.35
  -5  -1   6    1.81    0.79
   1  -5   6    0.01    0.97
  -1   5   6    1.32    0.56
  -5   0  -6    0.39    0.65
   0  -5  -6   -0.11    0.63
  -5   0  -6    0.70    0.60
   5   0  -6    1.03    0.58
   0   5  -6    0.55    0.54
  -5   0  -6   -0.22    0.58
  -5   0   6    0.27    0.61
   0   5   6   -0.65    0.38
   5   0   6   -0.07    0.63
   0  -5   6    0.22    0.79
   0   5   6   -0.04    0.50
  -5   1  -6   -0.22    0.59
  -5   1  -6    0.51    0.58
  -5   1  -6    1.37    0.65
   5  -1  -6    0.31    0.67
  -5   1   6    0.80    0.62
  -1  -5   6    1.06    1.06
   5  -1   6   -0.37    0.62
   1   5   6    0.44    0.45
   1   5   6    0.30    0.67
   5  -1   6    0.96    0.67
  -5   2  -6  304.80   13.47
   5  -2  -6  316.26   13.58
  -5   2  -6  312.90   13.53
  -5   2  -6  331.09   13.62
   2   5   6  310.36   13.60
   5  -2   6  312.85   13.53
   5  -2   6  309.91   13.59
  -2  -5   6  312.80   14.00
  -5   3  -6  131.49    6.29
   5  -3  -6  148.45    6.42
  -5   3  -6  148.28    6.45
  -5   3  -6  144.69    6.22
  -3  -5   6  140.18    6.80
   5  -3   6  138.34    6.28
   5  -3   6  136.84    6.39
   3   5   6  141.15    6.46
  -5   4  -6    6.41    0.86
  -5   4  -6    8.34    0.75
   4   5   6    7.34    1.11
   5  -4   6    8.19    0.85
  -4  -5   6    7.73    1.38
   5  -4   6    6.05    1.03
  -5   5  -6  283.97   11.94
   5  -5  -6  280.91   11.79
  -5   5  -6  233.14   12.04
  -5  -5   6  285.55   12.58
   5  -5   6  294.12   12.05
   5  -5   6  287.25   12.39
   5   5   6  294.42   12.45
  -5   6  -6   15.09    1.18
   5  -6  -6   13.82    0.97
  -6  -5   6   14.27    1.63
   6   5   6   13.88    1.55
   5  -6   6   12.91    1.04
   5  -6   6   13.57    1.63
  -4   6  -6  105.23    4.62
   4  -6  -6  108.60    4.69
  -4   6  -6  105.03    4.79
  -6  -4   6  102.68    5.12
   4  -6   6  101.38    5.21
   4  -6   6  103.16    4.73
   6   4   6  105.86    5.16
   3  -6  -6  121.97    5.33
  -3   6  -6  118.80    5.27
  -3   6  -6  116.93    5.39
   3  -6   6  119.20    5.89
   6   3   6  121.75    5.71
  -3   6   6  119.56    5.09
   3  -6   6  121.66    5.38
  -6  -3   6  115.47    5.62
  -2   6  -6   21.21    1.28
   6   2  -6   22.15    1.70
  -2   6  -6   22.30    1.42
   2  -6  -6   20.25    1.33
  -6  -2   6   20.15    1.52
  -2   6   6   19.89    1.21
  -2   6   6   20.41    1.05
   2  -6   6   20.58    1.96
   6   2   6   19.95    1.63
  -1   6  -6  127.19    5.53
   6   1  -6  127.15    5.68
  -6  -1  -6  107.82    5.66
  -6  -1  -6  127.99    5.63
  -1   6   6  127.78    5.39
   1  -6   6  124.09    6.17
  -6  -1   6  123.48    5.69
   6   1   6  126.35    5.80
  -1   6   6  121.68    5.50
  -6   0  -6   12.50    1.10
   6   0  -6   11.35    1.15
  -6   0  -6   13.41    1.17
   0   6  -6   10.98    1.01
   0   6   6   12.61    1.07
   0  -6   6   13.01    1.73
   0   6   6   12.65    0.91
  -6   0   6   12.03    1.22
   6   0   6   12.10    1.29
  -6   1  -6  126.58    5.63
   6  -1  -6  123.54    5.63
  -6   1  -6  123.50    5.65
  -6   1  -6  130.81    5.63
  -1  -6   6  119.72    6.12
   6  -1   6  116.13    5.64
  -6   1   6  121.66    5.63
   6  -1   6  121.62    5.61
   1   6   6  132.33    5.66
  -6   2  -6   19.97    1.44
  -6   2  -6   19.26    1.42
  -6   2  -6   20.57    1.31
   6  -2  -6   20.22    1.44
   2   6   6   19.97    1.53
   6  -2   6   20.79    1.41
   6  -2   6   19.25    1.42
  -2  -6   6   17.86    1.78
  -6   3  -6  113.67    5.32
   6  -3  -6  123.26    5.44
  -6   3  -6  121.51    5.44
  -6   3  -6  115.40    5.25
   6  -3   6  117.17    5.41
   3   6   6  113.66    5.50
   6  -3   6  118.13    5.33
  -3  -6   6  120.73    6.00
  -6   4  -6  100.41    4.74
  -6   4  -6   96.14    4.57
   6  -4   6  103.58    4.89
  -4  -6   6  108.06    5.41
   6  -4   6  108.41    4.70
   4   6   6  104.67    5.00
  -6   5  -6   12.99    1.15
   5   6   6   13.74    1.48
  -5  -6   6   13.50    1.74
   6  -5   6   12.08    1.30
   6  -5   6   11.74    1.04
  -6   6  -6    1.35    0.25
  -6   6  -6    1.61    0.75
   6  -6   6    1.69    0.58
   6   6   6    2.23    1.06
   6  -6   6    1.27    0.90
  -6  -6   6    1.43    1.07
  -6   7  -6    2.39    0.70
   6  -7  -6    3.24    0.56
   6  -7   6    4.10    0.65
  -7  -6   6    2.78    1.17
   7   6   6    3.98    1.21
   6  -7   6    1.66    1.13
   5  -7  -6    4.03    0.59
  -5   7  -6    3.01    0.45
  -5   7  -6    3.50    0.72
   5  -7   6    2.54    1.24
   5  -7   6    3.71    0.67
  -7  -5   6    1.40    1.03
   7   5   6    2.86    1.17
  -4   7  -6   32.35    1.85
   4  -7  -6   35.47    1.74
  -4   7  -6   32.52    1.61
  -4   7  -6   29.71    1.75
   4  -7   6   32.99    1.82
   7   4   6   33.64    2.32
   4  -7   6   30.88    2.40
  -7  -4   6   33.30    2.19
  -3   7  -6    2.78    0.68
  -3   7  -6    2.65    0.53
   7   3   6    0.79    1.01
   3  -7   6    2.43    0.66
  -3   7   6    1.82    0.26
  -7  -3   6    0.93    0.79
   3  -7   6    1.58    1.18
  -2   7  -6  117.03    4.99
  -2   7  -6   97.97    5.05
   2  -7   6  110.25    5.78
   7   2   6  119.06    5.43
  -2   7   6  116.11    4.83
  -2   7   6  106.52    4.92
  -7  -2   6  113.42    5.23
  -1   7  -6    0.82    0.53
  -7  -1  -6    1.37    0.68
  -7  -1  -6    1.19    0.74
   7   1  -6    0.64    0.59
  -7  -1   6    0.92    0.74
   1  -7   6    0.47    1.25
  -1   7   6    0.78    0.43
   7   1   6    1.24    0.84
  -1   7   6    1.26    0.56
   0   7  -6    0.86    0.64
  -7   0  -6   -0.23    0.61
   7   0  -6    0.12    0.61
  -7   0  -6    0.77    0.62
  -7   0   6    1.01    0.67
   7   0   6    0.25    0.79
   0  -7   6   -0.35    1.16
   0   7   6    0.48    0.59
   7  -1  -6    1.12    0.65
  -7   1  -6    1.39    0.64
  -7   1  -6    2.53    0.74
   1   7   6    1.65    0.75
   7  -1   6    0.68    0.82
   7  -1   6    0.78    0.60
  -1  -7   6    1.12    1.30
  -7   2  -6  114.73    5.12
  -7   2  -6  103.86    5.14
   7  -2  -6  116.15    5.15
  -7   2  -6  115.40    5.09
   2   7   6  105.22    5.18
   7  -2   6  108.14    5.11
   7  -2   6  115.71    5.19
  -2  -7   6  115.81    5.95
  -7   3  -6    2.99    0.74
  -7   3  -6    3.29    0.75
   7  -3  -6    1.09    0.70
  -7   3  -6    2.67    0.61
  -3  -7   6    1.32    1.04
   7  -3   6    2.14    0.70
   7  -3   6    2.29    0.71
   3   7   6    1.36    0.85
  -7   4  -6   32.21    2.16
  -7   4  -6   32.00    1.82
  -7   4  -6   30.70    1.88
   4   7   6   32.85    2.13
  -4  -7   6   31.48    2.65
   7  -4   6   33.75    1.83
   7  -4   6   31.70    1.95
  -7   5  -6    3.47    0.76
   7  -5   6    2.83    0.65
   5   7   6    4.67    1.11
   7  -5   6    3.03    0.82
  -5  -7   6    2.28    1.30
   7  -6  -6    3.15    0.28
  -7   6  -6    3.98    0.74
   7  -6   6    3.84    0.67
  -6  -7   6    3.21    1.34
   6   7   6    3.46    1.19
   7  -6   6    4.17    1.03
   7   7  -6    6.28    1.36
  -7   7  -6    5.43    0.86
   7  -7   6    5.46    0.72
   7   7   6    5.35    1.31
   7  -7   6    4.85    1.12
  -7  -7   6    3.46    1.37
  -7   8  -6   -0.69    0.58
   7  -8  -6    0.59    0.44
   8   7  -6    0.77    1.11
   8   7   6    1.50    1.24
   7  -8   6   -0.15    0.51
   7  -8   6    0.37    0.98
  -8  -7   6   -1.44    1.21
   6  -8  -6    2.67    0.55
  -6   8  -6    2.39    0.77
   8   6   6    3.48    1.12
   6  -8   6    2.17    1.12
  -8  -6   6    0.51    1.06
   6  -8   6    2.22    0.60
  -5   8  -6   30.11    1.81
   8   5   6   31.46    2.42
   5  -8   6   31.56    2.49
  -8  -5   6   29.96    2.31
   5  -8   6   32.83    1.76
  -4   8  -6    7.71    0.79
  -4   8  -6    7.64    0.87
   4  -8   6    6.24    0.82
   4  -8   6    4.94    1.47
   8   4   6    6.76    1.44
  -8  -4   6    7.67    1.24
  -3   8  -6    3.35    0.73
  -3   8  -6    3.35    0.57
  -3   8  -6    3.31    0.73
   8   3   6    3.16    1.27
   3  -8   6    3.03    1.41
  -3   8   6    3.49    0.34
  -8  -3   6    3.34    0.96
  -8  -2  -6    0.77    0.70
  -2   8  -6    1.11    0.72
  -2   8  -6    1.59    0.56
  -2   8  -6    1.39    0.64
   2  -8   6   -1.53    1.25
   8   2   6   -0.19    0.96
  -8  -2   6    0.93    0.73
  -2   8   6    0.75    0.47
  -2   8   6    1.27    0.39
  -8  -1  -6   11.53    1.17
   8   1  -6   13.00    1.24
  -1   8  -6   13.21    1.07
  -1   8  -6   11.83    1.33
  -8  -1  -6   10.88    1.25
   1  -8   6   11.80    1.86
   8   1   6   13.43    1.53
  -1   8   6   12.11    0.99
  -8  -1   6   12.84    1.23
  -8   0  -6    4.52    0.76
  -8   0  -6    4.50    0.98
   8   0  -6    4.58    0.81
   0   8  -6    3.52    1.02
  -8   0   6    5.79    0.87
   0   8   6    5.17    0.84
   0  -8   6    4.52    1.64
   8   0   6    4.87    1.06
   8  -1  -6   12.11    1.15
   1   8  -6   13.45    1.57
  -8   1  -6   12.63    1.20
  -8   1  -6   13.62    1.15
  -1  -8   6   12.40    2.16
[truncated: 1,159,472 more chars]
