# Supplementary material for: Lanthanide and Actinide‐Centered Polyoxo‐Noble‐Metalate‐Based Metal−Organic Frameworks
Source: Chem Asian J. 2025 Jul 8;20(18):e00737. doi: 10.1002/asia.202500737 (PMC12450036; doi:10.1002/asia.202500737)
Supplement: Supplementary file 2 — Supporting Information [file ASIA-20-e00737-s001.zip › Tm.cif]

 
data_Tm
 
_audit_creation_method            'SHELXL-2019/3'
_shelx_SHELXL_version_number      '2019/3'
_chemical_name_systematic         ?
_chemical_name_common             ?
_chemical_melting_point           ?
_chemical_formula_moiety          ?
_chemical_formula_sum
 'C56 H32 As8 Ba6 N2 O70 Pd12 Tm' 
_chemical_formula_weight          4721.96

loop_
 _atom_type_symbol
 _atom_type_description
 _atom_type_scat_dispersion_real
 _atom_type_scat_dispersion_imag
 _atom_type_scat_source
 'Tm'  'Tm'  -0.3139   5.2483
 'International Tables Vol C Tables 4.2.6.8 and 6.1.1.4'
 'Pd'  'Pd'  -0.9988   1.0072
 'International Tables Vol C Tables 4.2.6.8 and 6.1.1.4'
 'As'  'As'   0.0499   2.0058
 'International Tables Vol C Tables 4.2.6.8 and 6.1.1.4'
 'Ba'  'Ba'  -0.3244   2.2819
 'International Tables Vol C Tables 4.2.6.8 and 6.1.1.4'
 'O'  'O'   0.0106   0.0060
 'International Tables Vol C Tables 4.2.6.8 and 6.1.1.4'
 'C'  'C'   0.0033   0.0016
 'International Tables Vol C Tables 4.2.6.8 and 6.1.1.4'
 'H'  'H'   0.0000   0.0000
 'International Tables Vol C Tables 4.2.6.8 and 6.1.1.4'
 'N'  'N'   0.0061   0.0033
 'International Tables Vol C Tables 4.2.6.8 and 6.1.1.4'
 
_space_group_crystal_system       orthorhombic
_space_group_IT_number            62
_space_group_name_H-M_alt         'P n m a'
_space_group_name_Hall            '-P 2ac 2n'
 
_shelx_space_group_comment
;
The symmetry employed for this shelxl refinement is uniquely defined
by the following loop, which should always be used as a source of
symmetry information in preference to the above space-group names.
They are only intended as comments.
;
 
loop_
 _space_group_symop_operation_xyz
 'x, y, z'
 '-x+1/2, -y, z+1/2'
 '-x, y+1/2, -z'
 'x+1/2, -y+1/2, -z+1/2'
 '-x, -y, -z'
 'x-1/2, y, -z-1/2'
 'x, -y-1/2, z'
 '-x-1/2, y-1/2, z-1/2'
 
_cell_length_a                    29.8838(8)
_cell_length_b                    27.3025(8)
_cell_length_c                    27.8663(7)
_cell_angle_alpha                 90
_cell_angle_beta                  90
_cell_angle_gamma                 90
_cell_volume                      22736.2(11)
_cell_formula_units_Z             4
_cell_measurement_temperature     100(2)
_cell_measurement_reflns_used     20495
_cell_measurement_theta_min       1.546
_cell_measurement_theta_max       25.027
 
_exptl_crystal_description        Rods
_exptl_crystal_colour             Red
_exptl_crystal_density_meas       ?
_exptl_crystal_density_method     ?
_exptl_crystal_density_diffrn     1.379          
_exptl_crystal_F_000              8652
_exptl_transmission_factor_min    ?
_exptl_transmission_factor_max    ?
_exptl_crystal_size_max           0.34
_exptl_crystal_size_mid           0.13
_exptl_crystal_size_min           0.11
_exptl_absorpt_coefficient_mu     3.534
_shelx_estimated_absorpt_T_min    ?
_shelx_estimated_absorpt_T_max    ?
_exptl_absorpt_correction_type    'Multi-Scan'
_exptl_absorpt_correction_T_min   0.243
_exptl_absorpt_correction_T_max   0.691
_exptl_absorpt_process_details    SADABS
_exptl_absorpt_special_details    ?
_diffrn_ambient_temperature       100(2)
_diffrn_radiation_wavelength      0.71073
_diffrn_radiation_type            MoK\a
_diffrn_source                    ?
_diffrn_measurement_device_type   'Bruker APEX-II CCD'
_diffrn_measurement_method        '\f and \w scans'
_diffrn_detector_area_resol_mean  ?
_diffrn_reflns_number             143944
_diffrn_reflns_av_unetI/netI      0.0717
_diffrn_reflns_av_R_equivalents   0.1126
_diffrn_reflns_limit_h_min        -35
_diffrn_reflns_limit_h_max        33
_diffrn_reflns_limit_k_min        -32
_diffrn_reflns_limit_k_max        22
_diffrn_reflns_limit_l_min        -33
_diffrn_reflns_limit_l_max        32
_diffrn_reflns_theta_min          1.546
_diffrn_reflns_theta_max          25.027
_diffrn_reflns_theta_full         25.027
_diffrn_measured_fraction_theta_max   0.997
_diffrn_measured_fraction_theta_full  0.997
_diffrn_reflns_Laue_measured_fraction_max    0.997
_diffrn_reflns_Laue_measured_fraction_full   0.997
_diffrn_reflns_point_group_measured_fraction_max   0.997
_diffrn_reflns_point_group_measured_fraction_full  0.997
_reflns_number_total              20495
_reflns_number_gt                 12974
_reflns_threshold_expression      'I > 2\s(I)'
_reflns_Friedel_coverage          0.000
_reflns_Friedel_fraction_max      .
_reflns_Friedel_fraction_full     .
 
_reflns_special_details
;
 Reflections were merged by SHELXL according to the crystal
 class for the calculation of statistics and refinement.
 
 Structure factors included contributions from the .fab file.
 
 _reflns_Friedel_fraction is defined as the number of unique
 Friedel pairs measured divided by the number that would be
 possible theoretically, ignoring centric projections and
 systematic absences.
;
 
_computing_data_collection        'Bruker APEX2'
_computing_cell_refinement        'Bruker SAINT'
_computing_data_reduction         'Bruker SAINT'
_computing_structure_solution     'SHELXS-97 (Sheldrick 2008)'
_computing_structure_refinement   'SHELXL-2019/2 (Sheldrick, 2019)'
_computing_molecular_graphics     'SHELXS-97 (Sheldrick 2008)'
_computing_publication_material   'Bruker SHELXTL'
_refine_special_details           ?
_refine_ls_structure_factor_coef  Fsqd
_refine_ls_matrix_type            full
_refine_ls_weighting_scheme       calc
_refine_ls_weighting_details
'w=1/[\s^2^(Fo^2^)+(0.0677P)^2^] where P=(Fo^2^+2Fc^2^)/3'
_atom_sites_solution_primary      ?
_atom_sites_solution_secondary    ?
_atom_sites_solution_hydrogens    geom
_refine_ls_hydrogen_treatment     constr
_refine_ls_extinction_method      none
_refine_ls_extinction_coef        .
_refine_ls_number_reflns          20495
_refine_ls_number_parameters      658
_refine_ls_number_restraints      384
_refine_ls_R_factor_all           0.0796
_refine_ls_R_factor_gt            0.0450
_refine_ls_wR_factor_ref          0.1301
_refine_ls_wR_factor_gt           0.1199
_refine_ls_goodness_of_fit_ref    1.007
_refine_ls_restrained_S_all       1.012
_refine_ls_shift/su_max           0.001
_refine_ls_shift/su_mean          0.000
 
loop_
 _atom_site_label
 _atom_site_type_symbol
 _atom_site_fract_x
 _atom_site_fract_y
 _atom_site_fract_z
 _atom_site_U_iso_or_equiv
 _atom_site_adp_type
 _atom_site_occupancy
 _atom_site_site_symmetry_order  
 _atom_site_calc_flag
 _atom_site_refinement_flags_posn
 _atom_site_refinement_flags_adp
 _atom_site_refinement_flags_occupancy
 _atom_site_disorder_assembly
 _atom_site_disorder_group
Tm1 Tm 0.25335(2) 0.250000 0.51936(2) 0.01835(12) Uani 1 2 d S T P . .
Pd1 Pd 0.14403(3) 0.250000 0.49569(3) 0.0196(2) Uani 1 2 d S T P . .
Pd2 Pd 0.18811(2) 0.33803(2) 0.56695(2) 0.01969(15) Uani 1 1 d . . . . .
Pd3 Pd 0.20874(2) 0.33744(2) 0.44728(2) 0.01938(14) Uani 1 1 d . . . . .
Pd4 Pd 0.23230(3) 0.250000 0.63754(3) 0.0203(2) Uani 1 2 d S T P . .
Pd5 Pd 0.29915(2) 0.16226(2) 0.59003(2) 0.02016(15) Uani 1 1 d . . . . .
Pd6 Pd 0.36407(3) 0.250000 0.53975(3) 0.0209(2) Uani 1 2 d S T P . .
Pd7 Pd 0.31840(2) 0.16232(2) 0.47100(2) 0.02082(15) Uani 1 1 d . . . . .
Pd8 Pd 0.27533(3) 0.250000 0.40060(3) 0.0203(2) Uani 1 2 d S T P . .
As1 As 0.11344(3) 0.13870(3) 0.48858(3) 0.0230(2) Uani 1 1 d . . . . .
As2 As 0.22740(3) 0.13825(3) 0.67020(3) 0.0242(2) Uani 1 1 d . . . . .
As3 As 0.28039(3) 0.13863(3) 0.36721(3) 0.0254(2) Uani 1 1 d . . . . .
As4 As 0.39514(3) 0.36113(3) 0.54607(3) 0.0262(2) Uani 1 1 d . . . . .
Ba1 Ba 0.35766(2) -0.03894(2) 0.09550(2) 0.03237(14) Uani 1 1 d . . . . .
Ba2 Ba 0.16390(2) -0.03410(2) 0.95511(2) 0.03092(14) Uani 1 1 d . . . . .
Ba3 Ba 0.31481(2) -0.03454(2) 0.89828(2) 0.03585(15) Uani 1 1 d . . . . .
O1 O 0.19185(16) 0.3002(2) 0.50587(17) 0.0206(12) Uani 1 1 d . U . . .
O2 O 0.24222(16) 0.2006(2) 0.58600(17) 0.0208(12) Uani 1 1 d . U . . .
O3 O 0.31561(16) 0.2000(2) 0.53169(18) 0.0222(12) Uani 1 1 d . U . . .
O4 O 0.26472(16) 0.2002(2) 0.45177(17) 0.0210(12) Uani 1 1 d . U . . .
O5 O 0.09723(17) 0.1985(2) 0.48455(19) 0.0261(13) Uani 1 1 d . U . . .
O6 O 0.13247(16) 0.1246(2) 0.54412(18) 0.0244(13) Uani 1 1 d . U . . .
O7 O 0.18636(18) 0.1239(2) 0.63008(19) 0.0298(14) Uani 1 1 d . U . . .
O8 O 0.15096(17) 0.1241(2) 0.44451(19) 0.0273(13) Uani 1 1 d . U . . .
O9 O 0.22730(17) 0.1257(2) 0.38702(18) 0.0250(13) Uani 1 1 d . U . . .
O10 O 0.22259(18) 0.1970(2) 0.68857(18) 0.0283(13) Uani 1 1 d . U . . .
O11 O 0.35819(17) 0.3754(2) 0.59158(18) 0.0255(13) Uani 1 1 d . U . . .
O12 O 0.28006(18) 0.1244(2) 0.6501(2) 0.0310(14) Uani 1 1 d . U . . .
O13 O 0.41161(17) 0.3017(2) 0.5472(2) 0.0294(14) Uani 1 1 d . U . . .
O14 O 0.37231(17) 0.3765(2) 0.49168(19) 0.0275(14) Uani 1 1 d . U . . .
O15 O 0.31970(17) 0.1226(2) 0.40904(19) 0.0283(14) Uani 1 1 d . U . . .
O16 O 0.28547(18) 0.1982(2) 0.35004(19) 0.0300(14) Uani 1 1 d . U . . .
O17 O -0.0876(2) 0.0157(3) 0.4718(2) 0.0503(19) Uani 1 1 d . U . . .
O18 O -0.0562(2) -0.0003(3) 0.4020(3) 0.068(2) Uani 1 1 d . U . . .
O19 O 0.1563(2) 0.0154(3) 0.8701(3) 0.061(2) Uani 1 1 d . U . . .
O20 O 0.2279(2) -0.0060(3) 0.8748(2) 0.0415(16) Uani 1 1 d . U . . .
O21 O 0.2956(2) 0.0013(3) 0.1609(2) 0.0502(18) Uani 1 1 d . U . . .
O22 O 0.3680(3) 0.0122(3) 0.1795(3) 0.077(3) Uani 1 1 d . U . . .
O23 O 0.5704(2) 0.5255(3) 0.5665(3) 0.055(2) Uani 1 1 d . U . . .
O24 O 0.5979(2) 0.4681(3) 0.5200(3) 0.063(2) Uani 1 1 d . U . . .
O25 O 0.3284(3) 0.0615(4) 0.0774(4) 0.103(3) Uani 1 1 d . U . . .
O26 O 0.4191(3) -0.1000(4) 0.1472(3) 0.086(3) Uani 1 1 d . U . . .
O27 O 0.2681(2) -0.0490(3) 0.0533(2) 0.0449(17) Uani 1 1 d . U . . .
O28 O 0.3183(2) -0.0296(2) 1.0005(2) 0.0390(16) Uani 1 1 d . U . . .
O29 O 0.3577(3) -0.0892(4) 0.8282(3) 0.078(3) Uani 1 1 d . U . . .
O30 O 0.3934(2) 0.0059(3) 0.9303(2) 0.0515(19) Uani 1 1 d . U . . .
O31 O 0.3523(3) 0.0227(4) 0.8255(3) 0.083(3) Uani 1 1 d . U . . .
O32 O 0.2937(2) 0.0624(3) 0.9300(3) 0.067(2) Uani 1 1 d . U . . .
O33 O 0.25405(19) -0.0541(2) 0.9767(2) 0.0346(15) Uani 1 1 d . U . . .
O34 O 0.1715(2) -0.0315(3) 1.0554(2) 0.061(2) Uani 1 1 d . U . . .
O35 O 0.2107(3) 0.0521(3) 0.9797(3) 0.072(2) Uani 1 1 d . U . . .
C1 C 0.06069(15) 0.1029(2) 0.47658(19) 0.030(2) Uani 1 1 d G U . . .
C2 C 0.05055(17) 0.0916(2) 0.42916(16) 0.044(3) Uani 1 1 d G U . . .
H2 H 0.069948 0.100965 0.404714 0.053 Uiso 1 1 calc R U . . .
C3 C 0.01143(19) 0.0664(2) 0.41829(15) 0.042(2) Uani 1 1 d G U . . .
H3 H 0.004645 0.058912 0.386563 0.050 Uiso 1 1 calc R U . . .
C4 C -0.01756(15) 0.0525(2) 0.4548(2) 0.033(2) Uani 1 1 d G U . . .
C5 C -0.00742(17) 0.0638(2) 0.50225(17) 0.039(2) Uani 1 1 d G U . . .
H5 H -0.026812 0.054426 0.526694 0.047 Uiso 1 1 calc R U . . .
C6 C 0.03171(18) 0.0889(2) 0.51312(14) 0.038(2) Uani 1 1 d G U . . .
H6 H 0.038491 0.096478 0.544846 0.045 Uiso 1 1 calc R U . . .
C7 C -0.0562(3) 0.0220(4) 0.4426(4) 0.041(2) Uani 1 1 d . U . . .
C8 C 0.21798(17) 0.1006(2) 0.72709(17) 0.028(2) Uani 1 1 d G U . . .
C9 C 0.25425(13) 0.0838(2) 0.7536(2) 0.039(2) Uani 1 1 d G U . . .
H9 H 0.283253 0.090452 0.743475 0.047 Uiso 1 1 calc R U . . .
C10 C 0.24716(15) 0.0570(2) 0.79536(19) 0.036(2) Uani 1 1 d G U . . .
H10 H 0.271422 0.045720 0.813113 0.044 Uiso 1 1 calc R U . . .
C11 C 0.20380(19) 0.0470(2) 0.81054(17) 0.036(2) Uani 1 1 d G U . . .
C12 C 0.16754(14) 0.0638(3) 0.7840(2) 0.050(3) Uani 1 1 d G U . . .
H12 H 0.138528 0.057093 0.794161 0.060 Uiso 1 1 calc R U . . .
C13 C 0.17462(14) 0.0906(2) 0.7423(2) 0.048(3) Uani 1 1 d G U . . .
H13 H 0.150358 0.101825 0.724523 0.057 Uiso 1 1 calc R U . . .
C14 C 0.1959(3) 0.0169(4) 0.8549(3) 0.039(2) Uani 1 1 d . U . . .
C15 C 0.29289(18) 0.1016(2) 0.31204(17) 0.028(2) Uani 1 1 d G U . . .
C16 C 0.25922(14) 0.0875(2) 0.2806(2) 0.039(2) Uani 1 1 d G U . . .
H16 H 0.229555 0.095169 0.287271 0.047 Uiso 1 1 calc R U . . .
C17 C 0.26988(17) 0.0618(2) 0.23903(19) 0.040(2) Uani 1 1 d G U . . .
H17 H 0.247347 0.052302 0.217965 0.048 Uiso 1 1 calc R U . . .
C18 C 0.3142(2) 0.0503(2) 0.22899(19) 0.051(3) Uani 1 1 d G U . . .
C19 C 0.34788(15) 0.0644(3) 0.2605(2) 0.058(3) Uani 1 1 d G U . . .
H19 H 0.377541 0.056748 0.253763 0.070 Uiso 1 1 calc R U . . .
C20 C 0.33722(16) 0.0901(2) 0.3020(2) 0.050(3) Uani 1 1 d G U . . .
H20 H 0.359749 0.099615 0.323068 0.060 Uiso 1 1 calc R U . . .
C21 C 0.3254(4) 0.0188(5) 0.1861(4) 0.062(3) Uani 1 1 d . U . . .
C22 C 0.44787(17) 0.3991(2) 0.5515(2) 0.028(2) Uani 1 1 d G U . . .
C23 C 0.4873(2) 0.37891(19) 0.5341(3) 0.070(3) Uani 1 1 d G U . . .
H23 H 0.487715 0.346664 0.523312 0.084 Uiso 1 1 calc R U . . .
C24 C 0.52616(17) 0.4069(3) 0.5327(3) 0.078(4) Uani 1 1 d G U . . .
H24 H 0.552555 0.393334 0.520956 0.094 Uiso 1 1 calc R U . . .
C25 C 0.52556(16) 0.4551(2) 0.5487(2) 0.035(2) Uani 1 1 d G U . . .
C26 C 0.4861(2) 0.47529(18) 0.5662(2) 0.054(3) Uani 1 1 d G U . . .
H26 H 0.485711 0.507538 0.576950 0.065 Uiso 1 1 calc R U . . .
C27 C 0.44726(16) 0.4473(2) 0.5676(2) 0.053(3) Uani 1 1 d G U . . .
H27 H 0.420871 0.460869 0.579306 0.063 Uiso 1 1 calc R U . . .
C28 C 0.5671(3) 0.4857(4) 0.5443(3) 0.040(2) Uani 1 1 d . U . . .
N1 N 0.2797(2) -0.0437(3) 1.0103(3) 0.0350(19) Uani 1 1 d . U . . .
 
loop_
 _atom_site_aniso_label
 _atom_site_aniso_U_11
 _atom_site_aniso_U_22
 _atom_site_aniso_U_33
 _atom_site_aniso_U_23
 _atom_site_aniso_U_13
 _atom_site_aniso_U_12
Tm1 0.0170(2) 0.0164(3) 0.0217(3) 0.000 -0.0003(2) 0.000
Pd1 0.0161(4) 0.0191(5) 0.0236(5) 0.000 -0.0020(4) 0.000
Pd2 0.0187(3) 0.0189(4) 0.0215(3) -0.0023(3) -0.0016(3) 0.0025(3)
Pd3 0.0190(3) 0.0172(3) 0.0220(3) 0.0021(3) -0.0006(2) 0.0015(3)
Pd4 0.0211(4) 0.0191(5) 0.0207(5) 0.000 -0.0011(4) 0.000
Pd5 0.0184(3) 0.0174(4) 0.0247(3) 0.0011(3) -0.0022(3) 0.0006(3)
Pd6 0.0162(4) 0.0182(5) 0.0284(5) 0.000 -0.0013(4) 0.000
Pd7 0.0186(3) 0.0187(4) 0.0252(4) -0.0020(3) -0.0002(3) 0.0026(3)
Pd8 0.0202(4) 0.0200(5) 0.0206(5) 0.000 0.0022(4) 0.000
As1 0.0196(4) 0.0233(5) 0.0259(5) 0.0009(4) -0.0028(3) -0.0038(4)
As2 0.0256(4) 0.0237(5) 0.0232(5) 0.0053(4) -0.0028(4) -0.0039(4)
As3 0.0272(4) 0.0236(5) 0.0255(5) -0.0056(4) 0.0017(4) 0.0024(4)
As4 0.0197(4) 0.0220(5) 0.0368(5) 0.0030(4) -0.0049(4) -0.0046(4)
Ba1 0.0306(3) 0.0332(3) 0.0333(3) -0.0095(3) 0.0088(2) -0.0108(3)
Ba2 0.0266(3) 0.0269(3) 0.0392(3) 0.0087(2) 0.0064(2) 0.0064(2)
Ba3 0.0318(3) 0.0333(3) 0.0424(3) 0.0070(3) 0.0014(2) -0.0026(3)
O1 0.021(2) 0.021(3) 0.020(3) 0.000(2) 0.004(2) 0.001(2)
O2 0.022(2) 0.020(3) 0.021(3) 0.000(2) 0.000(2) -0.001(2)
O3 0.019(2) 0.023(3) 0.025(3) 0.002(2) 0.000(2) 0.002(2)
O4 0.022(2) 0.020(3) 0.021(3) 0.002(2) 0.001(2) 0.000(2)
O5 0.023(3) 0.022(3) 0.034(3) 0.002(2) -0.008(2) -0.001(2)
O6 0.022(2) 0.027(3) 0.024(3) 0.006(2) -0.009(2) -0.006(2)
O7 0.032(3) 0.026(3) 0.031(3) 0.009(2) -0.003(2) -0.007(2)
O8 0.023(3) 0.023(3) 0.035(3) -0.006(2) -0.002(2) -0.008(2)
O9 0.031(3) 0.021(3) 0.023(3) -0.003(2) 0.002(2) -0.004(2)
O10 0.039(3) 0.024(3) 0.022(3) 0.002(2) 0.000(2) -0.002(2)
O11 0.022(2) 0.026(3) 0.028(3) -0.006(2) -0.004(2) -0.005(2)
O12 0.028(3) 0.029(3) 0.036(3) 0.012(2) 0.000(2) 0.000(2)
O13 0.022(2) 0.029(3) 0.037(3) 0.001(2) -0.004(2) -0.001(2)
O14 0.025(3) 0.028(3) 0.030(3) 0.001(2) 0.000(2) -0.007(2)
O15 0.026(3) 0.029(3) 0.030(3) -0.009(2) -0.004(2) 0.010(2)
O16 0.034(3) 0.028(3) 0.028(3) -0.003(2) 0.004(2) 0.001(2)
O17 0.038(3) 0.060(4) 0.052(3) -0.008(3) -0.001(3) -0.020(3)
O18 0.061(4) 0.080(4) 0.063(4) -0.010(3) 0.003(3) -0.028(3)
O19 0.050(3) 0.071(4) 0.061(4) 0.019(3) 0.006(3) 0.007(3)
O20 0.045(3) 0.039(3) 0.041(3) 0.008(3) -0.002(3) 0.002(3)
O21 0.046(3) 0.050(4) 0.054(3) -0.023(3) 0.001(3) -0.001(3)
O22 0.073(4) 0.086(5) 0.072(4) -0.032(4) 0.009(3) 0.004(4)
O23 0.042(3) 0.053(4) 0.071(4) 0.002(3) -0.005(3) -0.006(3)
O24 0.054(3) 0.068(4) 0.067(4) -0.013(3) 0.006(3) -0.019(3)
O25 0.115(6) 0.071(6) 0.122(7) 0.020(5) 0.005(6) 0.006(5)
O26 0.070(5) 0.100(7) 0.089(5) 0.020(5) -0.012(4) 0.009(5)
O27 0.036(3) 0.056(4) 0.043(3) -0.003(3) 0.000(3) -0.001(3)
O28 0.035(3) 0.039(3) 0.043(3) 0.001(3) 0.006(3) -0.001(3)
O29 0.079(5) 0.093(6) 0.063(5) -0.006(4) 0.010(4) 0.010(5)
O30 0.046(4) 0.050(5) 0.059(4) 0.003(4) 0.002(3) -0.007(4)
O31 0.068(5) 0.096(6) 0.084(5) 0.038(5) 0.001(4) -0.008(5)
O32 0.048(4) 0.057(5) 0.096(5) -0.010(4) -0.001(4) 0.000(4)
O33 0.029(3) 0.039(3) 0.036(3) 0.003(3) 0.000(3) 0.002(3)
O34 0.056(4) 0.076(5) 0.050(4) 0.006(4) -0.006(3) -0.016(4)
O35 0.078(5) 0.041(5) 0.098(6) -0.015(4) 0.008(4) -0.009(4)
C1 0.029(4) 0.032(4) 0.029(4) -0.002(3) -0.003(3) -0.005(3)
C2 0.036(4) 0.052(5) 0.044(4) -0.001(4) -0.001(3) -0.004(4)
C3 0.040(4) 0.046(4) 0.039(4) -0.003(4) -0.004(3) -0.011(4)
C4 0.024(3) 0.039(4) 0.034(4) 0.002(3) -0.003(3) -0.008(3)
C5 0.038(4) 0.043(4) 0.037(4) 0.001(3) 0.007(3) -0.009(4)
C6 0.038(4) 0.039(4) 0.036(4) 0.004(3) -0.001(3) -0.007(3)
C7 0.037(4) 0.041(4) 0.046(4) -0.004(4) -0.003(3) -0.007(4)
C8 0.029(4) 0.033(4) 0.022(4) 0.003(3) -0.001(3) -0.005(3)
C9 0.032(4) 0.045(4) 0.039(4) 0.005(3) -0.006(3) 0.000(4)
C10 0.037(4) 0.035(4) 0.036(4) 0.010(3) -0.008(3) 0.003(3)
C11 0.039(4) 0.036(4) 0.034(4) 0.004(3) -0.006(3) 0.000(3)
C12 0.050(4) 0.053(5) 0.046(4) 0.014(4) 0.005(4) -0.006(4)
C13 0.043(4) 0.053(5) 0.047(4) 0.013(4) -0.002(4) 0.000(4)
C14 0.042(4) 0.038(4) 0.038(4) 0.005(3) 0.003(3) -0.001(4)
C15 0.033(4) 0.025(4) 0.027(4) 0.002(3) 0.002(3) -0.001(3)
C16 0.047(4) 0.036(4) 0.034(4) -0.007(3) -0.007(3) 0.004(4)
C17 0.039(4) 0.044(4) 0.037(4) -0.010(3) 0.000(3) -0.002(4)
C18 0.057(4) 0.047(5) 0.049(4) -0.013(4) -0.002(4) 0.001(4)
C19 0.055(5) 0.058(5) 0.061(5) -0.017(4) 0.008(4) -0.006(4)
C20 0.056(4) 0.047(5) 0.048(4) -0.009(4) 0.000(4) 0.000(4)
C21 0.064(5) 0.066(5) 0.058(5) -0.016(4) 0.006(4) 0.001(4)
C22 0.026(3) 0.026(4) 0.031(4) -0.003(3) -0.005(3) -0.003(3)
C23 0.059(5) 0.064(5) 0.086(5) -0.014(4) 0.008(4) -0.014(4)
C24 0.065(5) 0.080(6) 0.089(5) -0.009(4) 0.007(4) -0.007(4)
C25 0.032(4) 0.031(4) 0.042(4) 0.001(3) -0.003(3) -0.007(3)
C26 0.048(4) 0.052(5) 0.063(5) -0.005(4) 0.008(4) -0.011(4)
C27 0.044(4) 0.048(5) 0.066(5) -0.011(4) 0.007(4) -0.003(4)
C28 0.038(4) 0.043(4) 0.039(4) 0.000(4) 0.002(3) -0.006(4)
N1 0.029(3) 0.037(4) 0.039(4) 0.000(3) 0.007(3) 0.002(3)
 
_geom_special_details
;
 All esds (except the esd in the dihedral angle between two l.s. planes)
 are estimated using the full covariance matrix.  The cell esds are taken
 into account individually in the estimation of esds in distances, angles
 and torsion angles; correlations between esds in cell parameters are only
 used when they are defined by crystal symmetry.  An approximate (isotropic)
 treatment of cell esds is used for estimating esds involving l.s. planes.
;
 
loop_
 _geom_bond_atom_site_label_1
 _geom_bond_atom_site_label_2
 _geom_bond_distance
 _geom_bond_site_symmetry_2
 _geom_bond_publ_flag
Tm1 O2 2.319(5) . ?
Tm1 O2 2.319(5) 7_565 ?
Tm1 O1 2.322(5) 7_565 ?
Tm1 O1 2.322(5) . ?
Tm1 O3 2.333(5) . ?
Tm1 O3 2.333(5) 7_565 ?
Tm1 O4 2.348(5) . ?
Tm1 O4 2.348(5) 7_565 ?
Tm1 Pd1 3.3329(9) . ?
Tm1 Pd4 3.3526(10) . ?
Tm1 Pd6 3.3572(9) . ?
Tm1 Pd7 3.3653(7) . ?
Pd1 O1 2.000(5) 7_565 ?
Pd1 O1 2.000(5) . ?
Pd1 O5 2.008(5) . ?
Pd1 O5 2.008(5) 7_565 ?
Pd2 O1 1.995(5) . ?
Pd2 O2 2.002(5) 7_565 ?
Pd2 O7 2.044(5) 7_565 ?
Pd2 O6 2.051(5) 7_565 ?
Pd2 Ba1 3.7133(8) 8_666 ?
Pd3 O4 1.968(5) 7_565 ?
Pd3 O1 1.989(5) . ?
Pd3 O8 2.022(5) 7_565 ?
Pd3 O9 2.035(5) 7_565 ?
Pd3 Ba3 3.8179(9) 8_665 ?
Pd4 O2 1.993(5) . ?
Pd4 O2 1.993(5) 7_565 ?
Pd4 O10 2.049(5) 7_565 ?
Pd4 O10 2.049(5) . ?
Pd5 O3 1.987(5) . ?
Pd5 O2 2.001(5) . ?
Pd5 O11 2.042(5) 7_565 ?
Pd5 O12 2.048(5) . ?
Pd6 O3 2.002(5) . ?
Pd6 O3 2.002(5) 7_565 ?
Pd6 O13 2.013(6) . ?
Pd6 O13 2.013(6) 7_565 ?
Pd7 O3 1.982(5) . ?
Pd7 O4 1.983(5) . ?
Pd7 O14 2.013(5) 7_565 ?
Pd7 O15 2.040(5) . ?
Pd7 Ba2 3.5683(9) 2_554 ?
Pd8 O4 1.995(5) 7_565 ?
Pd8 O4 1.995(5) . ?
Pd8 O16 2.020(6) . ?
Pd8 O16 2.020(6) 7_565 ?
As1 O6 1.693(5) . ?
As1 O5 1.706(6) . ?
As1 O8 1.710(5) . ?
As1 C1 1.885(4) . ?
As2 O10 1.691(6) . ?
As2 O7 1.705(5) . ?
As2 O12 1.713(5) . ?
As2 C8 1.911(4) . ?
As3 O16 1.702(6) . ?
As3 O15 1.712(5) . ?
As3 O9 1.717(5) . ?
As3 C15 1.877(4) . ?
As4 O13 1.696(6) . ?
As4 O14 1.714(5) . ?
As4 O11 1.726(5) . ?
As4 C22 1.893(4) . ?
Ba1 O22 2.742(8) . ?
Ba1 O6 2.759(5) 2_554 ?
Ba1 O18 2.783(7) 6_656 ?
Ba1 O21 2.822(6) . ?
Ba1 O7 2.836(6) 2_554 ?
Ba1 O26 2.869(8) . ?
Ba1 O17 2.901(6) 6_656 ?
Ba1 O28 2.907(6) 1_554 ?
Ba1 O25 2.922(10) . ?
Ba1 O27 2.938(6) . ?
Ba1 C21 3.128(11) . ?
Ba1 C7 3.243(9) 6_656 ?
Ba2 O19 2.736(7) . ?
Ba2 O24 2.758(7) 4_456 ?
Ba2 O15 2.779(6) 2 ?
Ba2 O34 2.806(7) . ?
Ba2 O33 2.814(6) . ?
Ba2 O35 2.823(8) . ?
Ba2 O14 2.858(6) 8_656 ?
Ba2 O23 2.867(7) 4_456 ?
Ba2 O20 3.041(6) . ?
Ba2 C28 3.179(10) 4_456 ?
Ba2 C14 3.263(9) . ?
Ba3 O30 2.744(7) . ?
Ba3 O29 2.773(8) . ?
Ba3 O20 2.790(6) . ?
Ba3 O31 2.795(8) . ?
Ba3 O9 2.806(6) 2 ?
Ba3 O28 2.854(6) . ?
Ba3 O32 2.860(8) . ?
Ba3 O33 2.891(6) . ?
Ba3 O8 2.948(6) 2 ?
Ba3 N1 3.303(8) . ?
O17 C7 1.253(11) . ?
O18 C7 1.284(11) . ?
O19 C14 1.257(11) . ?
O20 C14 1.270(11) . ?
O21 C21 1.232(13) . ?
O22 C21 1.298(13) . ?
O23 C28 1.255(12) . ?
O24 C28 1.238(11) . ?
O27 N1 1.255(9) 1_554 ?
O28 N1 1.248(9) . ?
O33 N1 1.243(9) . ?
C1 C2 1.3900 . ?
C1 C6 1.3900 . ?
C2 C3 1.3900 . ?
C3 C4 1.3900 . ?
C4 C5 1.3900 . ?
C4 C7 1.464(10) . ?
C5 C6 1.3900 . ?
C8 C9 1.3900 . ?
C8 C13 1.3900 . ?
C9 C10 1.3900 . ?
C10 C11 1.3900 . ?
C11 C12 1.3900 . ?
C11 C14 1.503(10) . ?
C12 C13 1.3900 . ?
C15 C16 1.3900 . ?
C15 C20 1.3900 . ?
C16 C17 1.3900 . ?
C17 C18 1.3900 . ?
C18 C19 1.3900 . ?
C18 C21 1.510(12) . ?
C19 C20 1.3900 . ?
C22 C23 1.3900 . ?
C22 C27 1.3900 . ?
C23 C24 1.3900 . ?
C24 C25 1.3900 . ?
C25 C26 1.3900 . ?
C25 C28 1.504(10) . ?
C26 C27 1.3900 . ?
 
loop_
 _geom_angle_atom_site_label_1
 _geom_angle_atom_site_label_2
 _geom_angle_atom_site_label_3
 _geom_angle
 _geom_angle_site_symmetry_1
 _geom_angle_site_symmetry_3
 _geom_angle_publ_flag
O2 Tm1 O2 71.1(3) . 7_565 ?
O2 Tm1 O1 70.93(17) . 7_565 ?
O2 Tm1 O1 111.05(17) 7_565 7_565 ?
O2 Tm1 O1 111.05(17) . . ?
O2 Tm1 O1 70.92(17) 7_565 . ?
O1 Tm1 O1 72.3(3) 7_565 . ?
O2 Tm1 O3 69.89(17) . . ?
O2 Tm1 O3 109.68(18) 7_565 . ?
O1 Tm1 O3 108.06(19) 7_565 . ?
O1 Tm1 O3 179.05(18) . . ?
O2 Tm1 O3 109.68(18) . 7_565 ?
O2 Tm1 O3 69.89(17) 7_565 7_565 ?
O1 Tm1 O3 179.05(18) 7_565 7_565 ?
O1 Tm1 O3 108.06(19) . 7_565 ?
O3 Tm1 O3 71.6(3) . 7_565 ?
O2 Tm1 O4 109.05(18) . . ?
O2 Tm1 O4 179.8(2) 7_565 . ?
O1 Tm1 O4 69.10(17) 7_565 . ?
O1 Tm1 O4 109.03(17) . . ?
O3 Tm1 O4 70.37(17) . . ?
O3 Tm1 O4 109.96(17) 7_565 . ?
O2 Tm1 O4 179.8(2) . 7_565 ?
O2 Tm1 O4 109.05(18) 7_565 7_565 ?
O1 Tm1 O4 109.03(17) 7_565 7_565 ?
O1 Tm1 O4 69.10(17) . 7_565 ?
O3 Tm1 O4 109.96(17) . 7_565 ?
O3 Tm1 O4 70.37(17) 7_565 7_565 ?
O4 Tm1 O4 70.8(3) . 7_565 ?
O2 Tm1 Pd1 91.03(12) . . ?
O2 Tm1 Pd1 91.03(12) 7_565 . ?
O1 Tm1 Pd1 36.13(13) 7_565 . ?
O1 Tm1 Pd1 36.13(13) . . ?
O3 Tm1 Pd1 144.19(13) . . ?
O3 Tm1 Pd1 144.19(13) 7_565 . ?
O4 Tm1 Pd1 89.03(12) . . ?
O4 Tm1 Pd1 89.03(12) 7_565 . ?
O2 Tm1 Pd4 35.57(13) . . ?
O2 Tm1 Pd4 35.57(13) 7_565 . ?
O1 Tm1 Pd4 90.61(12) 7_565 . ?
O1 Tm1 Pd4 90.61(12) . . ?
O3 Tm1 Pd4 90.28(12) . . ?
O3 Tm1 Pd4 90.29(12) 7_565 . ?
O4 Tm1 Pd4 144.61(13) . . ?
O4 Tm1 Pd4 144.61(13) 7_565 . ?
Pd1 Tm1 Pd4 90.60(2) . . ?
O2 Tm1 Pd6 90.34(12) . . ?
O2 Tm1 Pd6 90.34(12) 7_565 . ?
O1 Tm1 Pd6 143.83(13) 7_565 . ?
O1 Tm1 Pd6 143.83(13) . . ?
O3 Tm1 Pd6 35.80(13) . . ?
O3 Tm1 Pd6 35.81(13) 7_565 . ?
O4 Tm1 Pd6 89.60(12) . . ?
O4 Tm1 Pd6 89.60(12) 7_565 . ?
Pd1 Tm1 Pd6 178.32(3) . . ?
Pd4 Tm1 Pd6 91.07(2) . . ?
O2 Tm1 Pd7 89.41(13) . . ?
O2 Tm1 Pd7 144.81(12) 7_565 . ?
O1 Tm1 Pd7 88.44(13) 7_565 . ?
O1 Tm1 Pd7 144.26(12) . . ?
O3 Tm1 Pd7 35.13(13) . . ?
O3 Tm1 Pd7 90.82(13) 7_565 . ?
O4 Tm1 Pd7 35.23(12) . . ?
O4 Tm1 Pd7 90.40(13) 7_565 . ?
Pd1 Tm1 Pd7 119.140(17) . . ?
Pd4 Tm1 Pd7 120.114(17) . . ?
Pd6 Tm1 Pd7 59.896(15) . . ?
O1 Pd1 O1 86.4(3) 7_565 . ?
O1 Pd1 O5 92.3(2) 7_565 . ?
O1 Pd1 O5 178.4(2) . . ?
O1 Pd1 O5 178.4(2) 7_565 7_565 ?
O1 Pd1 O5 92.3(2) . 7_565 ?
O5 Pd1 O5 89.0(3) . 7_565 ?
O1 Pd1 Tm1 43.22(15) 7_565 . ?
O1 Pd1 Tm1 43.22(15) . . ?
O5 Pd1 Tm1 135.50(16) . . ?
O5 Pd1 Tm1 135.51(16) 7_565 . ?
O1 Pd2 O2 84.7(2) . 7_565 ?
O1 Pd2 O7 178.1(2) . 7_565 ?
O2 Pd2 O7 93.5(2) 7_565 7_565 ?
O1 Pd2 O6 92.2(2) . 7_565 ?
O2 Pd2 O6 176.9(2) 7_565 7_565 ?
O7 Pd2 O6 89.6(2) 7_565 7_565 ?
O1 Pd2 Tm1 42.39(15) . . ?
O2 Pd2 Tm1 42.34(14) 7_565 . ?
O7 Pd2 Tm1 135.79(16) 7_565 . ?
O6 Pd2 Tm1 134.57(14) 7_565 . ?
O1 Pd2 Ba1 132.25(15) . 8_666 ?
O2 Pd2 Ba1 135.82(15) 7_565 8_666 ?
O7 Pd2 Ba1 49.17(16) 7_565 8_666 ?
O6 Pd2 Ba1 47.03(15) 7_565 8_666 ?
Tm1 Pd2 Ba1 160.65(2) . 8_666 ?
O4 Pd3 O1 84.0(2) 7_565 . ?
O4 Pd3 O8 178.5(2) 7_565 7_565 ?
O1 Pd3 O8 94.6(2) . 7_565 ?
O4 Pd3 O9 94.5(2) 7_565 7_565 ?
O1 Pd3 O9 178.5(2) . 7_565 ?
O8 Pd3 O9 86.8(2) 7_565 7_565 ?
O4 Pd3 Tm1 42.32(15) 7_565 . ?
O1 Pd3 Tm1 41.72(15) . . ?
O8 Pd3 Tm1 136.32(15) 7_565 . ?
O9 Pd3 Tm1 136.85(15) 7_565 . ?
O4 Pd3 Ba3 131.14(16) 7_565 8_665 ?
O1 Pd3 Ba3 135.67(15) . 8_665 ?
O8 Pd3 Ba3 49.76(16) 7_565 8_665 ?
O9 Pd3 Ba3 45.75(15) 7_565 8_665 ?
Tm1 Pd3 Ba3 158.18(2) . 8_665 ?
O2 Pd4 O2 85.2(3) . 7_565 ?
O2 Pd4 O10 177.7(2) . 7_565 ?
O2 Pd4 O10 92.5(2) 7_565 7_565 ?
O2 Pd4 O10 92.5(2) . . ?
O2 Pd4 O10 177.7(2) 7_565 . ?
O10 Pd4 O10 89.8(3) 7_565 . ?
O2 Pd4 Tm1 42.61(15) . . ?
O2 Pd4 Tm1 42.62(15) 7_565 . ?
O10 Pd4 Tm1 135.10(16) 7_565 . ?
O10 Pd4 Tm1 135.10(16) . . ?
O3 Pd5 O2 83.9(2) . . ?
O3 Pd5 O11 93.7(2) . 7_565 ?
O2 Pd5 O11 177.6(2) . 7_565 ?
O3 Pd5 O12 178.0(2) . . ?
O2 Pd5 O12 94.2(2) . . ?
O11 Pd5 O12 88.2(2) 7_565 . ?
O3 Pd5 Tm1 42.09(15) . . ?
O2 Pd5 Tm1 41.77(15) . . ?
O11 Pd5 Tm1 135.79(15) 7_565 . ?
O12 Pd5 Tm1 135.97(16) . . ?
O3 Pd6 O3 85.9(3) . 7_565 ?
O3 Pd6 O13 178.4(2) . . ?
O3 Pd6 O13 92.5(2) 7_565 . ?
O3 Pd6 O13 92.5(2) . 7_565 ?
O3 Pd6 O13 178.4(2) 7_565 7_565 ?
O13 Pd6 O13 89.0(3) . 7_565 ?
O3 Pd6 Tm1 42.97(15) . . ?
O3 Pd6 Tm1 42.97(15) 7_565 . ?
O13 Pd6 Tm1 135.48(16) . . ?
O13 Pd6 Tm1 135.49(16) 7_565 . ?
O3 Pd7 O4 85.7(2) . . ?
O3 Pd7 O14 93.6(2) . 7_565 ?
O4 Pd7 O14 178.9(2) . 7_565 ?
O3 Pd7 O15 178.4(2) . . ?
O4 Pd7 O15 93.7(2) . . ?
O14 Pd7 O15 87.0(2) 7_565 . ?
O3 Pd7 Tm1 42.65(15) . . ?
O4 Pd7 Tm1 43.09(15) . . ?
O14 Pd7 Tm1 136.24(16) 7_565 . ?
O15 Pd7 Tm1 136.75(15) . . ?
O3 Pd7 Ba2 128.44(16) . 2_554 ?
O4 Pd7 Ba2 126.75(16) . 2_554 ?
O14 Pd7 Ba2 53.15(17) 7_565 2_554 ?
O15 Pd7 Ba2 50.96(17) . 2_554 ?
Tm1 Pd7 Ba2 146.43(2) . 2_554 ?
O4 Pd8 O4 85.9(3) 7_565 . ?
O4 Pd8 O16 178.5(2) 7_565 . ?
O4 Pd8 O16 92.6(2) . . ?
O4 Pd8 O16 92.6(2) 7_565 7_565 ?
O4 Pd8 O16 178.4(2) . 7_565 ?
O16 Pd8 O16 88.9(3) . 7_565 ?
O4 Pd8 Tm1 42.96(15) 7_565 . ?
O4 Pd8 Tm1 42.96(15) . . ?
O16 Pd8 Tm1 135.53(17) . . ?
O16 Pd8 Tm1 135.52(17) 7_565 . ?
O6 As1 O5 111.9(3) . . ?
O6 As1 O8 112.6(3) . . ?
O5 As1 O8 111.2(3) . . ?
O6 As1 C1 109.0(2) . . ?
O5 As1 C1 104.3(3) . . ?
O8 As1 C1 107.5(2) . . ?
O10 As2 O7 110.8(3) . . ?
O10 As2 O12 112.8(3) . . ?
O7 As2 O12 113.3(3) . . ?
O10 As2 C8 104.3(3) . . ?
O7 As2 C8 108.3(3) . . ?
O12 As2 C8 106.7(2) . . ?
O16 As3 O15 112.0(3) . . ?
O16 As3 O9 111.7(3) . . ?
O15 As3 O9 111.2(3) . . ?
O16 As3 C15 105.4(3) . . ?
O15 As3 C15 106.5(3) . . ?
O9 As3 C15 109.7(3) . . ?
O13 As4 O14 111.5(3) . . ?
O13 As4 O11 112.8(3) . . ?
O14 As4 O11 109.9(3) . . ?
O13 As4 C22 106.4(3) . . ?
O14 As4 C22 105.6(3) . . ?
O11 As4 C22 110.5(3) . . ?
O22 Ba1 O6 149.6(2) . 2_554 ?
O22 Ba1 O18 71.4(2) . 6_656 ?
O6 Ba1 O18 103.7(2) 2_554 6_656 ?
O22 Ba1 O21 47.6(2) . . ?
O6 Ba1 O21 137.33(18) 2_554 . ?
O18 Ba1 O21 116.3(2) 6_656 . ?
O22 Ba1 O7 100.3(2) . 2_554 ?
O6 Ba1 O7 62.10(15) 2_554 2_554 ?
O18 Ba1 O7 137.0(2) 6_656 2_554 ?
O21 Ba1 O7 78.12(19) . 2_554 ?
O22 Ba1 O26 78.1(3) . . ?
O6 Ba1 O26 72.5(2) 2_554 . ?
O18 Ba1 O26 67.4(3) 6_656 . ?
O21 Ba1 O26 108.8(2) . . ?
O7 Ba1 O26 69.6(2) 2_554 . ?
O22 Ba1 O17 103.1(2) . 6_656 ?
O6 Ba1 O17 92.33(18) 2_554 6_656 ?
O18 Ba1 O17 45.5(2) 6_656 6_656 ?
O21 Ba1 O17 126.0(2) . 6_656 ?
O7 Ba1 O17 154.41(19) 2_554 6_656 ?
O26 Ba1 O17 105.2(2) . 6_656 ?
O22 Ba1 O28 141.1(2) . 1_554 ?
O6 Ba1 O28 69.19(17) 2_554 1_554 ?
O18 Ba1 O28 111.3(2) 6_656 1_554 ?
O21 Ba1 O28 106.74(19) . 1_554 ?
O7 Ba1 O28 101.15(17) 2_554 1_554 ?
O26 Ba1 O28 140.1(2) . 1_554 ?
O17 Ba1 O28 66.08(18) 6_656 1_554 ?
O22 Ba1 O25 72.7(3) . . ?
O6 Ba1 O25 137.6(2) 2_554 . ?
O18 Ba1 O25 85.7(3) 6_656 . ?
O21 Ba1 O25 63.2(3) . . ?
O7 Ba1 O25 133.4(2) 2_554 . ?
O26 Ba1 O25 145.4(3) . . ?
O17 Ba1 O25 64.8(3) 6_656 . ?
O28 Ba1 O25 68.9(2) 1_554 . ?
O22 Ba1 O27 119.5(2) . . ?
O6 Ba1 O27 79.05(17) 2_554 . ?
O18 Ba1 O27 152.7(2) 6_656 . ?
O21 Ba1 O27 72.31(19) . . ?
O7 Ba1 O27 68.70(18) 2_554 . ?
O26 Ba1 O27 136.9(2) . . ?
O17 Ba1 O27 107.65(19) 6_656 . ?
O28 Ba1 O27 43.53(17) 1_554 . ?
O25 Ba1 O27 75.3(3) . . ?
O22 Ba1 C21 24.4(3) . . ?
O6 Ba1 C21 151.5(3) 2_554 . ?
O18 Ba1 C21 94.2(3) 6_656 . ?
O21 Ba1 C21 23.2(2) . . ?
O7 Ba1 C21 89.7(3) 2_554 . ?
O26 Ba1 C21 94.8(3) . . ?
O17 Ba1 C21 115.8(3) 6_656 . ?
O28 Ba1 C21 124.5(3) 1_554 . ?
O25 Ba1 C21 64.8(3) . . ?
O27 Ba1 C21 95.2(3) . . ?
O22 Ba1 C7 85.9(3) . 6_656 ?
O6 Ba1 C7 100.4(2) 2_554 6_656 ?
O18 Ba1 C7 23.0(2) 6_656 6_656 ?
O21 Ba1 C7 122.2(2) . 6_656 ?
O7 Ba1 C7 154.0(2) 2_554 6_656 ?
O26 Ba1 C7 87.4(3) . 6_656 ?
O17 Ba1 C7 22.7(2) 6_656 6_656 ?
O28 Ba1 C7 88.7(2) 1_554 6_656 ?
O25 Ba1 C7 72.5(3) . 6_656 ?
O27 Ba1 C7 129.8(2) . 6_656 ?
C21 Ba1 C7 104.5(3) . 6_656 ?
O19 Ba2 O24 80.6(2) . 4_456 ?
O19 Ba2 O15 92.5(2) . 2 ?
O24 Ba2 O15 144.1(2) 4_456 2 ?
O19 Ba2 O34 149.0(2) . . ?
O24 Ba2 O34 77.9(2) 4_456 . ?
O15 Ba2 O34 117.9(2) 2 . ?
O19 Ba2 O33 111.09(19) . . ?
O24 Ba2 O33 139.2(2) 4_456 . ?
O15 Ba2 O33 76.20(17) 2 . ?
O34 Ba2 O33 73.41(19) . . ?
O19 Ba2 O35 80.8(3) . . ?
O24 Ba2 O35 75.4(2) 4_456 . ?
O15 Ba2 O35 138.6(2) 2 . ?
O34 Ba2 O35 72.3(2) . . ?
O33 Ba2 O35 68.6(2) . . ?
O19 Ba2 O14 134.3(2) . 8_656 ?
O24 Ba2 O14 101.4(2) 4_456 8_656 ?
O15 Ba2 O14 59.28(15) 2 8_656 ?
O34 Ba2 O14 72.4(2) . 8_656 ?
O33 Ba2 O14 96.94(17) . 8_656 ?
O35 Ba2 O14 144.4(2) . 8_656 ?
O19 Ba2 O23 72.4(2) . 4_456 ?
O24 Ba2 O23 45.8(2) 4_456 4_456 ?
O15 Ba2 O23 98.38(19) 2 4_456 ?
O34 Ba2 O23 106.6(2) . 4_456 ?
O33 Ba2 O23 173.5(2) . 4_456 ?
O35 Ba2 O23 117.7(2) . 4_456 ?
O14 Ba2 O23 77.06(18) 8_656 4_456 ?
O19 Ba2 O20 44.82(19) . . ?
O24 Ba2 O20 118.0(2) 4_456 . ?
O15 Ba2 O20 76.63(17) 2 . ?
O34 Ba2 O20 132.49(19) . . ?
O33 Ba2 O20 66.67(17) . . ?
O35 Ba2 O20 69.9(2) . . ?
O14 Ba2 O20 135.72(17) 8_656 . ?
O23 Ba2 O20 115.92(19) 4_456 . ?
O19 Ba2 C28 74.0(2) . 4_456 ?
O24 Ba2 C28 22.7(2) 4_456 4_456 ?
O15 Ba2 C28 121.6(2) 2 4_456 ?
O34 Ba2 C28 93.3(2) . 4_456 ?
O33 Ba2 C28 161.8(2) . 4_456 ?
O35 Ba2 C28 95.9(3) . 4_456 ?
O14 Ba2 C28 90.5(2) 8_656 4_456 ?
O23 Ba2 C28 23.2(2) 4_456 4_456 ?
O20 Ba2 C28 118.1(2) . 4_456 ?
O19 Ba2 C14 22.0(2) . . ?
O24 Ba2 C14 98.4(2) 4_456 . ?
O15 Ba2 C14 85.6(2) 2 . ?
O34 Ba2 C14 144.9(2) . . ?
O33 Ba2 C14 89.1(2) . . ?
O35 Ba2 C14 73.0(3) . . ?
O14 Ba2 C14 141.3(2) 8_656 . ?
O23 Ba2 C14 94.0(2) 4_456 . ?
O20 Ba2 C14 22.89(19) . . ?
C28 Ba2 C14 95.4(2) 4_456 . ?
O19 Ba2 Pd7 127.16(18) . 2 ?
O24 Ba2 Pd7 135.67(18) 4_456 2 ?
O15 Ba2 Pd7 34.75(11) 2 2 ?
O34 Ba2 Pd7 83.64(18) . 2 ?
O33 Ba2 Pd7 68.99(13) . 2 ?
O35 Ba2 Pd7 135.61(18) . 2 ?
O14 Ba2 Pd7 34.30(10) 8_656 2 ?
O23 Ba2 Pd7 104.53(16) 4_456 2 ?
O20 Ba2 Pd7 104.23(13) . 2 ?
C28 Ba2 Pd7 122.8(2) 4_456 2 ?
C14 Ba2 Pd7 118.77(18) . 2 ?
O30 Ba3 O29 92.8(2) . . ?
O30 Ba3 O20 139.5(2) . . ?
O29 Ba3 O20 114.6(2) . . ?
O30 Ba3 O31 70.6(2) . . ?
O29 Ba3 O31 66.7(3) . . ?
O20 Ba3 O31 92.7(2) . . ?
O30 Ba3 O9 140.95(19) . 2 ?
O29 Ba3 O9 69.6(2) . 2 ?
O20 Ba3 O9 78.71(18) . 2 ?
O31 Ba3 O9 126.5(2) . 2 ?
O30 Ba3 O28 67.98(19) . . ?
O29 Ba3 O28 135.4(2) . . ?
O20 Ba3 O28 104.77(17) . . ?
O31 Ba3 O28 133.1(2) . . ?
O9 Ba3 O28 99.77(17) 2 . ?
O30 Ba3 O32 73.5(2) . . ?
O29 Ba3 O32 144.8(3) . . ?
O20 Ba3 O32 66.9(2) . . ?
O31 Ba3 O32 78.2(3) . . ?
O9 Ba3 O32 139.10(18) 2 . ?
O28 Ba3 O32 69.9(2) . . ?
O30 Ba3 O33 111.48(18) . . ?
O29 Ba3 O33 136.4(2) . . ?
O20 Ba3 O33 69.12(17) . . ?
O31 Ba3 O33 154.6(2) . . ?
O9 Ba3 O33 68.86(17) 2 . ?
O28 Ba3 O33 43.72(17) . . ?
O32 Ba3 O33 78.4(2) . . ?
O30 Ba3 O8 83.94(19) . 2 ?
O29 Ba3 O8 72.6(2) . 2 ?
O20 Ba3 O8 131.10(17) . 2 ?
O31 Ba3 O8 130.0(2) . 2 ?
O9 Ba3 O8 57.90(15) 2 2 ?
O28 Ba3 O8 65.78(17) . 2 ?
O32 Ba3 O8 135.2(2) . 2 ?
O33 Ba3 O8 74.61(16) . 2 ?
O30 Ba3 N1 89.73(19) . . ?
O29 Ba3 N1 140.6(2) . . ?
O20 Ba3 N1 86.93(18) . . ?
O31 Ba3 N1 148.8(3) . . ?
O9 Ba3 N1 84.03(18) 2 . ?
O28 Ba3 N1 21.85(17) . . ?
O32 Ba3 N1 73.0(2) . . ?
O33 Ba3 N1 21.87(16) . . ?
O8 Ba3 N1 68.56(17) 2 . ?
O30 Ba3 Pd3 114.17(15) . 8_656 ?
O29 Ba3 Pd3 81.1(2) . 8_656 ?
O20 Ba3 Pd3 99.67(14) . 8_656 ?
O31 Ba3 Pd3 147.7(2) . 8_656 ?
O9 Ba3 Pd3 31.29(11) 2 8_656 ?
O28 Ba3 Pd3 72.10(14) . 8_656 ?
O32 Ba3 Pd3 134.08(17) . 8_656 ?
O33 Ba3 Pd3 56.29(13) . 8_656 ?
O8 Ba3 Pd3 31.57(10) 2 8_656 ?
N1 Ba3 Pd3 62.23(14) . 8_656 ?
O30 Ba3 Ba2 134.35(14) . . ?
O29 Ba3 Ba2 132.17(18) . . ?
O20 Ba3 Ba2 36.71(12) . . ?
O31 Ba3 Ba2 128.10(18) . . ?
O9 Ba3 Ba2 67.43(11) 2 . ?
O28 Ba3 Ba2 72.78(12) . . ?
O32 Ba3 Ba2 71.76(15) . . ?
O33 Ba3 Ba2 32.58(11) . . ?
O8 Ba3 Ba2 100.64(10) 2 . ?
N1 Ba3 Ba2 52.21(13) . . ?
Pd3 Ba3 Ba2 73.134(14) 8_656 . ?
Pd3 O1 Pd2 116.7(3) . . ?
Pd3 O1 Pd1 114.5(2) . . ?
Pd2 O1 Pd1 115.8(2) . . ?
Pd3 O1 Tm1 103.5(2) . . ?
Pd2 O1 Tm1 102.2(2) . . ?
Pd1 O1 Tm1 100.6(2) . . ?
Pd4 O2 Pd5 116.1(2) . . ?
Pd4 O2 Pd2 115.3(2) . 7_565 ?
Pd5 O2 Pd2 115.2(3) . 7_565 ?
Pd4 O2 Tm1 101.8(2) . . ?
Pd5 O2 Tm1 103.1(2) . . ?
Pd2 O2 Tm1 102.1(2) 7_565 . ?
Pd7 O3 Pd5 116.0(3) . . ?
Pd7 O3 Pd6 114.8(2) . . ?
Pd5 O3 Pd6 116.2(2) . . ?
Pd7 O3 Tm1 102.2(2) . . ?
Pd5 O3 Tm1 103.1(2) . . ?
Pd6 O3 Tm1 101.2(2) . . ?
Pd3 O4 Pd7 115.6(3) 7_565 . ?
Pd3 O4 Pd8 116.5(2) 7_565 . ?
Pd7 O4 Pd8 114.8(2) . . ?
Pd3 O4 Tm1 103.3(2) 7_565 . ?
Pd7 O4 Tm1 101.7(2) . . ?
Pd8 O4 Tm1 101.6(2) . . ?
As1 O5 Pd1 117.5(3) . . ?
As1 O6 Pd2 116.3(3) . 7_565 ?
As1 O6 Ba1 134.6(3) . 2 ?
Pd2 O6 Ba1 100.00(19) 7_565 2 ?
As2 O7 Pd2 115.4(3) . 7_565 ?
As2 O7 Ba1 138.1(3) . 2 ?
Pd2 O7 Ba1 97.8(2) 7_565 2 ?
As1 O8 Pd3 114.3(3) . 7_565 ?
As1 O8 Ba3 137.3(3) . 2_554 ?
Pd3 O8 Ba3 98.7(2) 7_565 2_554 ?
As3 O9 Pd3 114.6(3) . 7_565 ?
As3 O9 Ba3 129.3(3) . 2_554 ?
Pd3 O9 Ba3 103.0(2) 7_565 2_554 ?
As2 O10 Pd4 116.6(3) . . ?
As4 O11 Pd5 115.1(3) . 7_565 ?
As2 O12 Pd5 114.3(3) . . ?
As4 O13 Pd6 117.6(3) . . ?
As4 O14 Pd7 116.3(3) . 7_565 ?
As4 O14 Ba2 132.4(3) . 8_665 ?
Pd7 O14 Ba2 92.55(19) 7_565 8_665 ?
As3 O15 Pd7 115.3(3) . . ?
As3 O15 Ba2 131.2(3) . 2_554 ?
Pd7 O15 Ba2 94.3(2) . 2_554 ?
As3 O16 Pd8 117.4(3) . . ?
C7 O17 Ba1 94.2(6) . 6_556 ?
C7 O18 Ba1 99.1(6) . 6_556 ?
C14 O19 Ba2 103.3(6) . . ?
C14 O20 Ba3 160.2(6) . . ?
C14 O20 Ba2 88.4(5) . . ?
Ba3 O20 Ba2 110.0(2) . . ?
C21 O21 Ba1 92.5(6) . . ?
C21 O22 Ba1 94.7(7) . . ?
C28 O23 Ba2 92.4(6) . 4_556 ?
C28 O24 Ba2 98.1(6) . 4_556 ?
N1 O27 Ba1 96.8(5) 1_554 . ?
N1 O28 Ba3 99.8(5) . . ?
N1 O28 Ba1 98.5(5) . 1_556 ?
Ba3 O28 Ba1 156.9(2) . 1_556 ?
N1 O33 Ba2 135.0(5) . . ?
N1 O33 Ba3 98.1(5) . . ?
Ba2 O33 Ba3 113.8(2) . . ?
C2 C1 C6 120.0 . . ?
C2 C1 As1 117.8(3) . . ?
C6 C1 As1 122.2(3) . . ?
C3 C2 C1 120.0 . . ?
C2 C3 C4 120.0 . . ?
C5 C4 C3 120.0 . . ?
C5 C4 C7 121.3(5) . . ?
C3 C4 C7 118.5(5) . . ?
C4 C5 C6 120.0 . . ?
C5 C6 C1 120.0 . . ?
O17 C7 O18 120.5(9) . . ?
O17 C7 C4 121.1(8) . . ?
O18 C7 C4 118.3(8) . . ?
O17 C7 Ba1 63.1(5) . 6_556 ?
O18 C7 Ba1 57.9(5) . 6_556 ?
C4 C7 Ba1 173.7(6) . 6_556 ?
C9 C8 C13 120.0 . . ?
C9 C8 As2 120.3(3) . . ?
C13 C8 As2 119.7(3) . . ?
C10 C9 C8 120.0 . . ?
C9 C10 C11 120.0 . . ?
C12 C11 C10 120.0 . . ?
C12 C11 C14 119.7(5) . . ?
C10 C11 C14 120.3(5) . . ?
C11 C12 C13 120.0 . . ?
C12 C13 C8 120.0 . . ?
O19 C14 O20 123.0(9) . . ?
O19 C14 C11 116.3(8) . . ?
O20 C14 C11 120.7(8) . . ?
O19 C14 Ba2 54.7(5) . . ?
O20 C14 Ba2 68.7(5) . . ?
C11 C14 Ba2 169.4(6) . . ?
C16 C15 C20 120.0 . . ?
C16 C15 As3 121.5(3) . . ?
C20 C15 As3 118.4(3) . . ?
C15 C16 C17 120.0 . . ?
C18 C17 C16 120.0 . . ?
C19 C18 C17 120.0 . . ?
C19 C18 C21 119.8(6) . . ?
C17 C18 C21 120.0(6) . . ?
C18 C19 C20 120.0 . . ?
C19 C20 C15 120.0 . . ?
O21 C21 O22 125.1(11) . . ?
O21 C21 C18 120.8(10) . . ?
O22 C21 C18 114.2(10) . . ?
O21 C21 Ba1 64.3(6) . . ?
O22 C21 Ba1 60.9(6) . . ?
C18 C21 Ba1 173.8(8) . . ?
C23 C22 C27 120.0 . . ?
C23 C22 As4 117.4(4) . . ?
C27 C22 As4 122.3(4) . . ?
C24 C23 C22 120.0 . . ?
C23 C24 C25 120.0 . . ?
C26 C25 C24 120.0 . . ?
C26 C25 C28 120.6(6) . . ?
C24 C25 C28 119.3(6) . . ?
C27 C26 C25 120.0 . . ?
C26 C27 C22 120.0 . . ?
O24 C28 O23 123.2(9) . . ?
O24 C28 C25 116.3(9) . . ?
O23 C28 C25 120.4(9) . . ?
O24 C28 Ba2 59.2(5) . 4_556 ?
O23 C28 Ba2 64.3(5) . 4_556 ?
C25 C28 Ba2 169.3(6) . 4_556 ?
O33 N1 O28 118.4(7) . . ?
O33 N1 O27 121.5(7) . 1_556 ?
O28 N1 O27 120.1(8) . 1_556 ?
O33 N1 Ba3 60.0(4) . . ?
O28 N1 Ba3 58.4(4) . . ?
O27 N1 Ba3 176.7(6) 1_556 . ?
O33 N1 Ba1 167.9(6) . 1_556 ?
O28 N1 Ba1 59.7(4) . 1_556 ?
O27 N1 Ba1 61.2(4) 1_556 1_556 ?
Ba3 N1 Ba1 116.6(2) . 1_556 ?
 
_refine_diff_density_max    3.312
_refine_diff_density_min   -1.041
_refine_diff_density_rms    0.164

_shelx_res_file
;
TITL shelxt_a.res in Pnma
    shelx.res
    created by SHELXL-2019/3 at 14:55:17 on 20-Jun-2024
CELL  0.71073  29.8838  27.3025  27.8663   90.000   90.000   90.000
ZERR    4.00   0.0008   0.0008   0.0007    0.000    0.000    0.000
LATT   1
SYMM  1/2 - X, - Y, 1/2 + Z
SYMM  - X, 1/2 + Y, - Z
SYMM  1/2 + X, 1/2 - Y, 1/2 - Z
SFAC  TM   PD   AS   BA   O    C    H    N
UNIT  4    48   32   24  280   224  128  8
MERG   2
OMIT     0.00  52.00
OMIT     4   0   0
OMIT     0   2   0
OMIT     2   2   0
OMIT     4   2   0
OMIT     2   3   0
OMIT     0   4   0
OMIT     3   1   1
OMIT     2   2   1
OMIT     3   2   1
OMIT     1   3   1
OMIT     2   3   1
OMIT     3   3   1
OMIT     0   0   2
OMIT     1   0   2
OMIT     2   0   2
OMIT     3   0   2
OMIT     4   0   2
OMIT     1   2   2
OMIT     2   2   2
OMIT     3   2   2
OMIT     4   2   2
OMIT     3   3   2
OMIT     1   0   3
OMIT     2   0   3
OMIT     3   0   3
OMIT     1   1   3
OMIT     3   1   3
OMIT     2   2   3
OMIT     3   2   3
OMIT     0   3   3
OMIT     1   0   4
OMIT     1   2   4
OMIT     4   1   0
OMIT     4   4   0
OMIT     3   0   1
OMIT     1   2   1
OMIT     0   3   1
OMIT     1   4   1
OMIT     5   0   2
OMIT     5   2   2
OMIT     2   3   3
OMIT     5   4   3
OMIT     6   4   3
OMIT     2   5   3
OMIT     0   0   4
OMIT     5   0   4
OMIT     2   2   4
OMIT     3   2   4
OMIT     5   3   2
ABIN
ISOR 0.005 0.01 $C $O $N
SHEL 999 0.84
FMAP   2
PLAN   50
ACTA
BOND
L.S.  15    0  899
TEMP     0.00
WGHT    0.067700
FVAR       0.01343
TM1   1    0.253349    0.250000    0.519363    10.50000    0.01698    0.01640 =
         0.02166    0.00000   -0.00026    0.00000
PD1   2    0.144028    0.250000    0.495686    10.50000    0.01608    0.01913 =
         0.02358    0.00000   -0.00199    0.00000
PD2   2    0.188113    0.338026    0.566953    11.00000    0.01865    0.01894 =
         0.02148   -0.00228   -0.00157    0.00252
PD3   2    0.208743    0.337444    0.447277    11.00000    0.01896    0.01718 =
         0.02198    0.00207   -0.00056    0.00147
PD4   2    0.232301    0.250000    0.637537    10.50000    0.02109    0.01912 =
         0.02066    0.00000   -0.00114    0.00000
PD5   2    0.299152    0.162255    0.590030    11.00000    0.01837    0.01738 =
         0.02471    0.00112   -0.00216    0.00064
PD6   2    0.364071    0.250000    0.539746    10.50000    0.01618    0.01817 =
         0.02835    0.00000   -0.00132    0.00000
PD7   2    0.318400    0.162325    0.471001    11.00000    0.01858    0.01873 =
         0.02515   -0.00202   -0.00020    0.00259
PD8   2    0.275328    0.250000    0.400601    10.50000    0.02019    0.02004 =
         0.02062    0.00000    0.00218    0.00000
AS1   3    0.113437    0.138702    0.488578    11.00000    0.01962    0.02334 =
         0.02590    0.00090   -0.00278   -0.00383
AS2   3    0.227400    0.138248    0.670197    11.00000    0.02564    0.02371 =
         0.02324    0.00526   -0.00276   -0.00385
AS3   3    0.280392    0.138631    0.367207    11.00000    0.02715    0.02358 =
         0.02546   -0.00562    0.00171    0.00239
AS4   3    0.395138    0.361129    0.546068    11.00000    0.01967    0.02196 =
         0.03685    0.00298   -0.00486   -0.00456
BA1   4    0.357663   -0.038939    0.095504    11.00000    0.03056    0.03322 =
         0.03333   -0.00953    0.00883   -0.01083
BA2   4    0.163899   -0.034098    0.955110    11.00000    0.02658    0.02694 =
         0.03923    0.00865    0.00639    0.00638
BA3   4    0.314811   -0.034540    0.898276    11.00000    0.03182    0.03330 =
         0.04244    0.00702    0.00142   -0.00263
O1    5    0.191855    0.300158    0.505870    11.00000    0.02062    0.02138 =
         0.01986    0.00037    0.00354    0.00133
O2    5    0.242222    0.200596    0.585996    11.00000    0.02245    0.01952 =
         0.02054    0.00033   -0.00023   -0.00124
O3    5    0.315613    0.200022    0.531695    11.00000    0.01878    0.02251 =
         0.02537    0.00243    0.00009    0.00165
O4    5    0.264723    0.200213    0.451771    11.00000    0.02185    0.02004 =
         0.02114    0.00195    0.00093   -0.00006
O5    5    0.097232    0.198468    0.484549    11.00000    0.02255    0.02165 =
         0.03420    0.00220   -0.00761   -0.00062
O6    5    0.132469    0.124649    0.544119    11.00000    0.02205    0.02740 =
         0.02383    0.00649   -0.00921   -0.00584
O7    5    0.186357    0.123920    0.630082    11.00000    0.03209    0.02625 =
         0.03100    0.00940   -0.00270   -0.00711
O8    5    0.150960    0.124140    0.444509    11.00000    0.02338    0.02306 =
         0.03544   -0.00639   -0.00232   -0.00790
O9    5    0.227300    0.125687    0.387023    11.00000    0.03056    0.02121 =
         0.02332   -0.00326    0.00186   -0.00398
O10   5    0.222592    0.197043    0.688567    11.00000    0.03873    0.02398 =
         0.02210    0.00156    0.00049   -0.00173
O11   5    0.358192    0.375372    0.591581    11.00000    0.02225    0.02620 =
         0.02805   -0.00560   -0.00443   -0.00538
O12   5    0.280059    0.124388    0.650083    11.00000    0.02754    0.02904 =
         0.03629    0.01237   -0.00004    0.00032
O13   5    0.411610    0.301677    0.547196    11.00000    0.02207    0.02872 =
         0.03750    0.00068   -0.00369   -0.00102
O14   5    0.372311    0.376489    0.491684    11.00000    0.02487    0.02757 =
         0.03004    0.00079   -0.00048   -0.00694
O15   5    0.319696    0.122579    0.409036    11.00000    0.02583    0.02862 =
         0.03036   -0.00882   -0.00443    0.00957
O16   5    0.285469    0.198184    0.350035    11.00000    0.03425    0.02751 =
         0.02823   -0.00253    0.00398    0.00108
O17   5   -0.087606    0.015715    0.471763    11.00000    0.03829    0.06037 =
         0.05223   -0.00799   -0.00053   -0.02038
O18   5   -0.056220   -0.000263    0.401969    11.00000    0.06121    0.07988 =
         0.06268   -0.00977    0.00299   -0.02797
O19   5    0.156334    0.015360    0.870124    11.00000    0.05001    0.07056 =
         0.06125    0.01942    0.00639    0.00657
O20   5    0.227890   -0.005976    0.874847    11.00000    0.04483    0.03887 =
         0.04069    0.00827   -0.00186    0.00167
O21   5    0.295590    0.001286    0.160871    11.00000    0.04580    0.05017 =
         0.05448   -0.02295    0.00088   -0.00082
O22   5    0.367995    0.012174    0.179495    11.00000    0.07333    0.08612 =
         0.07205   -0.03194    0.00937    0.00402
O23   5    0.570424    0.525506    0.566541    11.00000    0.04222    0.05273 =
         0.07125    0.00164   -0.00455   -0.00624
O24   5    0.597947    0.468142    0.520020    11.00000    0.05368    0.06824 =
         0.06742   -0.01345    0.00562   -0.01892
O25   5    0.328401    0.061497    0.077420    11.00000    0.11520    0.07098 =
         0.12176    0.02039    0.00531    0.00593
O26   5    0.419144   -0.099964    0.147247    11.00000    0.07031    0.10010 =
         0.08874    0.02012   -0.01156    0.00923
O27   5    0.268064   -0.049026    0.053260    11.00000    0.03562    0.05553 =
         0.04349   -0.00337    0.00015   -0.00060
O28   5    0.318341   -0.029640    1.000514    11.00000    0.03537    0.03870 =
         0.04296    0.00076    0.00583   -0.00128
O29   5    0.357734   -0.089156    0.828156    11.00000    0.07884    0.09302 =
         0.06271   -0.00640    0.01038    0.00970
O30   5    0.393433    0.005852    0.930280    11.00000    0.04558    0.05032 =
         0.05863    0.00268    0.00203   -0.00730
O31   5    0.352289    0.022721    0.825470    11.00000    0.06834    0.09609 =
         0.08364    0.03814    0.00134   -0.00804
O32   5    0.293687    0.062368    0.929995    11.00000    0.04771    0.05732 =
         0.09621   -0.01003   -0.00111   -0.00032
O33   5    0.254048   -0.054056    0.976691    11.00000    0.02881    0.03877 =
         0.03614    0.00264   -0.00010    0.00159
O34   5    0.171498   -0.031486    1.055432    11.00000    0.05558    0.07615 =
         0.05006    0.00562   -0.00551   -0.01619
O35   5    0.210708    0.052143    0.979719    11.00000    0.07808    0.04134 =
         0.09756   -0.01494    0.00826   -0.00936
AFIX  66
C1    6    0.060694    0.102890    0.476579    11.00000    0.02863    0.03155 =
         0.02902   -0.00223   -0.00349   -0.00454
C2    6    0.050554    0.091637    0.429163    11.00000    0.03556    0.05157 =
         0.04416   -0.00091   -0.00142   -0.00417
AFIX  43
H2    7    0.069948    0.100965    0.404714    11.00000   -1.20000
AFIX  65
C3    6    0.011429    0.066442    0.418288    11.00000    0.04010    0.04559 =
         0.03914   -0.00272   -0.00410   -0.01091
AFIX  43
H3    7    0.004645    0.058912    0.386563    11.00000   -1.20000
AFIX  65
C4    6   -0.017557    0.052500    0.454829    11.00000    0.02427    0.03918 =
         0.03410    0.00167   -0.00250   -0.00799
C5    6   -0.007418    0.063754    0.502245    11.00000    0.03823    0.04261 =
         0.03710    0.00132    0.00714   -0.00860
AFIX  43
H5    7   -0.026812    0.054426    0.526694    11.00000   -1.20000
AFIX  65
C6    6    0.031707    0.088949    0.513121    11.00000    0.03751    0.03912 =
         0.03606    0.00384   -0.00139   -0.00671
AFIX  43
H6    7    0.038491    0.096478    0.544846    11.00000   -1.20000
AFIX   0
C7    6   -0.056212    0.021993    0.442577    11.00000    0.03665    0.04109 =
         0.04551   -0.00428   -0.00256   -0.00746
AFIX  66
C8    6    0.217979    0.100574    0.727095    11.00000    0.02899    0.03324 =
         0.02233    0.00317   -0.00130   -0.00501
C9    6    0.254245    0.083766    0.753634    11.00000    0.03206    0.04543 =
         0.03879    0.00546   -0.00577    0.00005
AFIX  43
H9    7    0.283253    0.090452    0.743475    11.00000   -1.20000
AFIX  65
C10   6    0.247157    0.056965    0.795357    11.00000    0.03734    0.03527 =
         0.03645    0.00986   -0.00794    0.00259
AFIX  43
H10   7    0.271422    0.045720    0.813113    11.00000   -1.20000
AFIX  65
C11   6    0.203802    0.046972    0.810541    11.00000    0.03865    0.03632 =
         0.03432    0.00361   -0.00586   -0.00034
C12   6    0.167535    0.063779    0.784002    11.00000    0.05041    0.05342 =
         0.04617    0.01367    0.00489   -0.00641
AFIX  43
H12   7    0.138528    0.057093    0.794161    11.00000   -1.20000
AFIX  65
C13   6    0.174623    0.090580    0.742279    11.00000    0.04253    0.05335 =
         0.04724    0.01297   -0.00159   -0.00013
AFIX  43
H13   7    0.150358    0.101825    0.724523    11.00000   -1.20000
AFIX   0
C14   6    0.195892    0.016892    0.854913    11.00000    0.04167    0.03823 =
         0.03765    0.00498    0.00283   -0.00060
AFIX  66
C15   6    0.292888    0.101642    0.312040    11.00000    0.03275    0.02545 =
         0.02652    0.00232    0.00173   -0.00059
C16   6    0.259216    0.087468    0.280555    11.00000    0.04724    0.03624 =
         0.03412   -0.00656   -0.00664    0.00351
AFIX  43
H16   7    0.229555    0.095169    0.287271    11.00000   -1.20000
AFIX  65
C17   6    0.269876    0.061785    0.239031    11.00000    0.03873    0.04404 =
         0.03666   -0.00995   -0.00046   -0.00237
AFIX  43
H17   7    0.247347    0.052302    0.217965    11.00000   -1.20000
AFIX  65
C18   6    0.314208    0.050275    0.228993    11.00000    0.05662    0.04688 =
         0.04882   -0.01343   -0.00196    0.00139
C19   6    0.347880    0.064449    0.260479    11.00000    0.05512    0.05844 =
         0.06053   -0.01685    0.00830   -0.00625
AFIX  43
H19   7    0.377541    0.056748    0.253763    11.00000   -1.20000
AFIX  65
C20   6    0.337220    0.090132    0.302002    11.00000    0.05618    0.04689 =
         0.04785   -0.00930   -0.00015    0.00009
AFIX  43
H20   7    0.359749    0.099615    0.323068    11.00000   -1.20000
AFIX   0
C21   6    0.325440    0.018786    0.186102    11.00000    0.06371    0.06619 =
         0.05751   -0.01552    0.00630    0.00101
AFIX  66
C22   6    0.447865    0.399139    0.551542    11.00000    0.02638    0.02577 =
         0.03132   -0.00335   -0.00467   -0.00272
C23   6    0.487314    0.378908    0.534063    11.00000    0.05945    0.06429 =
         0.08551   -0.01427    0.00839   -0.01359
AFIX  43
H23   7    0.487715    0.346664    0.523312    11.00000   -1.20000
AFIX  65
C24   6    0.526161    0.406870    0.532651    11.00000    0.06518    0.08014 =
         0.08916   -0.00934    0.00746   -0.00697
AFIX  43
H24   7    0.552555    0.393334    0.520956    11.00000   -1.20000
AFIX  65
C25   6    0.525561    0.455063    0.548719    11.00000    0.03226    0.03102 =
         0.04171    0.00061   -0.00290   -0.00666
C26   6    0.486113    0.475294    0.566199    11.00000    0.04774    0.05163 =
         0.06309   -0.00472    0.00809   -0.01068
AFIX  43
H26   7    0.485711    0.507538    0.576950    11.00000   -1.20000
AFIX  65
C27   6    0.447265    0.447333    0.567611    11.00000    0.04382    0.04838 =
         0.06577   -0.01096    0.00675   -0.00342
AFIX  43
H27   7    0.420871    0.460869    0.579306    11.00000   -1.20000
AFIX   0
C28   6    0.567148    0.485718    0.544252    11.00000    0.03823    0.04323 =
         0.03947   -0.00031    0.00172   -0.00559
N1    8    0.279681   -0.043695    1.010319    11.00000    0.02924    0.03703 =
         0.03883    0.00026    0.00661    0.00151
HKLF    4


REM  shelxt_a.res in Pnma
REM wR2 = 0.1301, GooF = S = 1.007, Restrained GooF = 1.012 for all data
REM R1 = 0.0450 for 12974 Fo > 4sig(Fo) and 0.0796 for all 20495 data
REM 658 parameters refined using 384 restraints

END

WGHT      0.0677      0.0000

REM Highest difference peak  3.312,  deepest hole -1.041,  1-sigma level  0.164
Q1    1   0.3966  0.0470  0.2288  11.00000  0.05    3.31
Q2    1  -0.0157  0.0453  0.3614  11.00000  0.05    2.79
Q3    1   0.1185  0.0342  0.8077  11.00000  0.05    2.25
Q4    1   0.3316 -0.0307  0.0817  11.00000  0.05    1.85
Q5    1   0.5829  0.3911  0.5038  11.00000  0.05    1.13
Q6    1   0.2428  0.0198  0.2005  11.00000  0.05    1.12
Q7    1   0.1384 -0.0395  0.9442  11.00000  0.05    1.04
Q8    1   0.2472 -0.0719  0.0213  11.00000  0.05    1.01
Q9    1   0.1554 -0.0013  1.0593  11.00000  0.05    0.99
Q10   1   0.1729  0.0004  1.0822  11.00000  0.05    0.89
Q11   1   0.2499  0.2500  0.4629  10.50000  0.05    0.87
Q12   1   0.2508  0.2500  0.6155  10.50000  0.05    0.87
Q13   1   0.1680 -0.0438  1.0965  11.00000  0.05    0.86
Q14   1   0.4904  0.4608  0.5952  11.00000  0.05    0.86
Q15   1   0.1644  0.1701  0.4106  11.00000  0.05    0.84
Q16   1   0.2067  0.3312  0.4578  11.00000  0.05    0.81
Q17   1   0.2588  0.0092  0.1602  11.00000  0.05    0.81
Q18   1  -0.0696  0.0241  0.3925  11.00000  0.05    0.78
Q19   1   0.2538  0.1357  0.3789  11.00000  0.05    0.78
Q20   1   0.2595  0.2500  0.4200  10.50000  0.05    0.77
Q21   1   0.5696  0.5181  0.5438  11.00000  0.05    0.77
Q22   1   0.5270  0.4019  0.5521  11.00000  0.05    0.76
Q23   1   0.1951 -0.0280  1.0906  11.00000  0.05    0.74
Q24   1   0.3605  0.3699  0.5723  11.00000  0.05    0.74
Q25   1   0.3641  0.0346  0.1604  11.00000  0.05    0.73
Q26   1   0.0352  0.1178  0.5585  11.00000  0.05    0.73
Q27   1   0.2777  0.2500  0.5028  10.50000  0.05    0.73
Q28   1   0.4322 -0.0844  0.1297  11.00000  0.05    0.71
Q29   1   0.1205  0.2500  0.5161  10.50000  0.05    0.70
Q30   1   0.2767  0.0734  0.4023  11.00000  0.05    0.70
Q31   1   0.2395  0.2348  0.4982  11.00000  0.05    0.70
Q32   1   0.3190  0.1676  0.4586  11.00000  0.05    0.69
Q33   1   0.1229  0.1227  0.4541  11.00000  0.05    0.69
Q34   1   0.2675  0.2500  0.6611  10.50000  0.05    0.68
Q35   1   0.2342  0.2500  0.5380  10.50000  0.05    0.68
Q36   1   0.3759 -0.0724  0.8026  11.00000  0.05    0.68
Q37   1   0.3675  0.1088  0.2580  11.00000  0.05    0.67
Q38   1   0.2014  0.3626  0.5461  11.00000  0.05    0.67
Q39   1   0.2879  0.0588  0.9472  11.00000  0.05    0.67
Q40   1   0.3550 -0.0762  0.9906  11.00000  0.05    0.66
Q41   1   0.5871  0.4922  0.5018  11.00000  0.05    0.66
Q42   1   0.1424 -0.0067  0.8535  11.00000  0.05    0.66
Q43   1   0.4202 -0.1355  0.1504  11.00000  0.05    0.66
Q44   1   0.2232  0.2500  0.7119  10.50000  0.05    0.65
Q45   1   0.3977  0.4866  0.5802  11.00000  0.05    0.65
Q46   1   0.3865 -0.0632  0.8315  11.00000  0.05    0.65
Q47   1   0.1577  0.1318  0.3915  11.00000  0.05    0.64
Q48   1   0.3530  0.0531  0.8086  11.00000  0.05    0.64
Q49   1   0.3605 -0.1332  0.8176  11.00000  0.05    0.63
Q50   1   0.1772  0.0795  0.7314  11.00000  0.05    0.63
;
_shelx_res_checksum   33541

_shelx_hkl_file
;
   0   2   0-0.06926 0.09894   0
   0  -2   0 0.00989 0.07915   0
   0  -3   0-0.04938 0.17775   0
   0   3   0   0.079  0.1185   0
   0  -3   0-0.05925 0.14813   0
   0   3   0 0.01975 0.13825   0
   0  -4   0-0.20683 0.24622   0
   0  -4   0 0.35456 0.29547   0
   0   4   0-0.17728 0.21668   0
   0   4   0 -0.0197 0.27577   0
   0  -5   0 0.16684 0.44163   0
   0  -5   0-0.31405 0.33368   0
   0   5   0 0.92252 0.47107   0
   0   5   0 0.37293  0.3533   0
   0   6   0 219.036 12.4374   0
   0  -6   0 227.605 12.4374   0
   0  -7   0 0.74795 0.48568   0
   0  -7   0 1.07821 0.61196   0
   0   7   0-0.47597 0.60225   0
   0   7   0-0.22341  0.4274   0
   0  -8   0 122.822 7.22143   0
   0  -8   0 118.021 7.19251   0
   0   8   0 131.471 7.21179   0
   0   8   0 132.396 7.19251   0
   0  -9   0 1.54885 0.76487   0
   0   9   0-1.31939  0.6597   0
   0   9   0 0.13385 0.68838   0
   0 -10   0 944.179 52.0692   0
   0  10   0 947.229 52.0597   0
   0 -11   0 1.27518 0.82511   0
   0 -12   0 0.10201 0.81606   0
   0 -13   0-0.77895 0.55901   0
   0 -15   0 0.41073 0.87503   0
   0 -16   0 12.1937 1.54072   0
   0 -17   0 0.96298 0.96298   0
   0 -18   0 162.109 9.54337   0
   0 -19   0 0.04205 0.96708   0
   0 -20   0 58.8564 3.94637   0
   0 -21   0 0.48007 1.07405   0
   0 -22   0 63.7718 4.37571   0
   0 -23   0-1.14786 1.03779   0
   0 -24   0 202.979 11.9581   0
   0 -25   0 1.55557 1.25963   0
   0 -26   0 13.7864 1.96735   0
   0 -27   0 0.37303 1.17761   0
   0 -28   0  13.061 1.96633   0
   0 -29   0-1.27415 1.22487   0
   0 -30   0 46.4231 3.74201   0
   0 -31   0-0.31821 1.33378   0
   0 -32   0 30.7049 3.11365   0
   0 -33   0  0.8137 1.41909   0
   0 -34   0 69.4058 5.04236   0
   0  -2  -1 0.11868 0.10879   0
   0   2   1 0.01978 0.10879   0
   0   2  -1 0.04945  0.0989   0
   0  -3  -1-0.02962 0.17769   0
   0  -3   1    0.00 0.15795   0
   0   3   1 -0.2073 0.18756   0
   0  -3  -1-0.11846 0.16782   0
   0   3  -1-0.30602 0.17769   0
   0   3   1-0.12833 0.14808   0
   0  -4  -1 -0.1969 0.26582   0
   0  -4  -1-0.23628  0.1969   0
   0  -4   1-0.04923 0.23628   0
   0   4   1-0.28551 0.15752   0
   0   4  -1-0.02954 0.29536   0
   0   4   1 0.23628  0.3052   0
   0  -5   1 0.13734 0.37279   0
   0   5   1 5.54279 0.63767   0
   0   5  -1 5.84691 0.62786   0
   0  -5  -1  6.7004 0.65729   0
   0   6   1 0.50784 0.44925   0
   0   6   1  0.0879 0.37112   0
   0  -6  -1-0.50784 0.53714   0
   0   6  -1-0.01953 0.41018   0
   0  -6   1-0.00977 0.49808   0
   0   6  -1 0.07813 0.38088   0
   0  -6  -1-0.97662 0.54691   0
   0   7   1 5.06809 0.77672   0
   0   7  -1 4.81566 0.69905   0
   0   7   1 6.45648 0.85439   0
   0  -7  -1 3.74767 0.78643   0
   0  -7  -1 5.90306 0.85439   0
   0  -7   1 4.49526 0.76701   0
   0   7  -1 4.39817 0.66992   0
   0   8   1 0.42402  0.6264   0
   0   8   1  0.8384 0.69385   0
   0  -8  -1-0.61676 0.68422   0
   0  -8   1 0.64567 0.66494   0
   0   8  -1 -0.2602 0.63603   0
   0   8  -1-0.01927 0.48184   0
   0  -8  -1-0.63603 0.64567   0
   0  -9  -1 42.4778 2.81911   0
   0   9   1 42.9365 2.75222   0
   0  -9  -1  41.484 2.71399   0
   0  -9   1 43.0321 2.79044   0
   0   9  -1 45.4594 2.72355   0
   0   9  -1 42.6785 2.79044   0
   0   9   1 42.9174 2.73311   0
   0 -10  -1-0.44499 0.75743   0
   0  10   1-0.83317 0.69115   0
   0  10  -1-0.62488 0.69115   0
   0 -10  -1-0.95625 0.72903   0
   0 -10   1  0.2651 0.71956   0
   0 -11   1  7.3195 1.07777   0
   0 -11  -1 6.05428 1.04966   0
   0 -11  -1 6.65409 1.10589   0
   0 -12   1-0.78788 0.74153   0
   0 -12  -1-1.00107 0.77861   0
   0 -12  -1-0.46346 0.77861   0
   0 -13   1  -0.229 0.61372   0
   0 -13  -1   0.229 0.60456   0
   0 -13  -1 0.40304  0.8702   0
   0 -14   1 0.01809 0.81405   0
   0 -14  -1-0.31657 0.65124   0
   0 -15  -1 1.12454 0.72292   0
   0 -15   1 0.96389 0.91034   0
   0 -16  -1-0.46642 0.85363   0
   0 -16   1 1.09124 0.92403   0
   0 -17   1-0.54633 0.84984   0
   0 -17  -1-1.68234 0.84117   0
   0 -18  -1-0.69176  0.9565   0
   0 -18   1-0.66614  0.6576   0
   0 -19  -1 0.07565 0.99191   0
   0 -19   1 1.14322 1.02553   0
   0 -20   1-1.24051 0.94279   0
   0 -20  -1-1.88557 0.90144   0
   0 -21   1 4.22133 1.22817   0
   0 -21  -1 1.43964 1.12243   0
   0 -22   1-1.39938 1.00756   0
   0 -22  -1 -0.9196 0.96757   0
   0 -23  -1 0.22792 0.88023   0
   0 -23   1 2.32633 1.21818   0
   0 -24  -1-0.12355 1.11971   0
   0 -24   1 0.54827 1.08882   0
   0 -25  -1 7.06213 1.57779   0
   0 -25   1 5.03679 1.38057   0
   0 -26  -1-1.19193 1.18448   0
   0 -26   1 0.90885 1.17703   0
   0 -27   1-0.26323 1.20646   0
   0 -27  -1-0.62151 1.22108   0
   0 -28   1 0.51653  1.2698   0
   0 -28  -1 1.42046 1.36306   0
   0 -29   1-1.03448 1.23856   0
   0 -29  -1 0.45742 1.35115   0
   0 -30  -1 0.87655 1.36658   0
   0 -30   1-1.47011 1.18023   0
   0 -31   1 0.43318 1.37399   0
   0 -31  -1 -0.5144 1.34691   0
   0 -32  -1 0.56414 1.38712   0
   0 -32   1 1.83843  1.4004   0
   0 -33  -1 4.51637 1.52281   0
   0 -33   1 1.41869 1.36662   0
   0 -34   1 1.85686  1.4421   0
   0 -34  -1-1.31448   1.206   0
   0   0   2 0.02968 0.09894   0
   0  -1   2 0.00989  0.1088   0
   0  -1  -2 0.04945 0.09891   0
   0   2   2 0.03952 0.12843   0
   0  -2  -2-0.08892 0.13831   0
   0  -2   2 0.05928 0.08892   0
   0  -2   2 0.17783 0.15807   0
   0   2  -2-0.14819 0.10867   0
   0  -2  -2-0.13831 0.10867   0
   0   2   2 0.12843 0.11855   0
   0  -3  -2-0.13805 0.20708   0
   0   3   2 -0.0493 0.20708   0
   0   3  -2 0.38457  0.2268   0
   0  -3   2-0.19722 0.16764   0
   0  -3  -2-0.06903 0.19722   0
   0   3   2 0.25638 0.14791   0
   0  -4  -2 0.49171 0.33436   0
   0  -4   2 0.12784 0.23602   0
   0   4   2 0.30486 0.31469   0
   0   4  -2-0.04917 0.29502   0
   0   4   2-0.14751 0.18685   0
   0  -4  -2 0.24585 0.29502   0
   0   5   2 0.64672 0.38216   0
   0  -5  -2-0.17638 0.28417   0
   0  -5   2 0.42135 0.34296   0
   0   5  -2 -0.0294 0.44095   0
   0  -5  -2 0.10779 0.48994   0
   0   5   2-0.48014 0.34296   0
   0   6  -2 82.3179 4.39926   0
   0   6   2 86.4245 4.39926   0
   0  -6  -2 79.9964 4.39926   0
   0  -6  -2 61.5409 4.37975   0
   0   6   2 68.9445 4.32123   0
   0  -6   2 74.7094 4.36024   0
   0  -7   2-0.26177 0.54292   0
   0  -7  -2 0.56231 0.66896   0
   0   7   2 0.42658 0.63018   0
   0  -7  -2  0.5817 0.66896   0
   0   7  -2  0.7756  0.5914   0
   0   7   2-0.35872 0.57201   0
   0   8   2 12.8853 1.23176   0
   0  -8  -2 10.4507 1.22213   0
   0   8   2 11.8364 1.14515   0
   0   8  -2 11.3841 1.08741   0
   0   8  -2   12.51  1.1259   0
   0  -8  -2 12.7121 1.21251   0
   0  -8   2 11.6825  1.1644   0
   0   9  -2-0.90657  0.4676   0
   0   9   2-0.55348 0.67754   0
   0  -9   2 0.09543   0.668   0
   0   9  -2 0.37217 0.52485   0
   0  -9  -2 0.74434 0.76342   0
   0  -9  -2-1.07834 0.72525   0
   0   9   2-0.32445   0.668   0
   0  10   2 491.412 27.3521   0
   0 -10  -2 488.367 27.3805   0
   0 -10  -2 503.457 27.3616   0
   0  10  -2 507.012 27.3521   0
   0 -10   2 478.298 27.3332   0
   0 -11  -2 0.12167 0.83295   0
   0 -11   2 0.19654 0.71128   0
   0 -11  -2 0.42115 0.60833   0
   0 -12  -2 5.37798 1.12003   0
   0 -12   2 6.18329 1.05523   0
   0 -12  -2 6.70165 1.10151   0
   0 -13   2-0.21954 0.77754   0
   0 -13  -2 0.54885 0.89646   0
   0 -13  -2-0.42994 0.60374   0
   0 -14  -2 110.897 6.65727   0
   0 -14  -2 112.577 6.70244   0
   0 -14   2 111.593 6.63017   0
   0 -15  -2-0.63284 0.86458   0
   0 -15   2  0.1337 0.82893   0
   0 -15  -2  0.2674 0.86458   0
   0 -16  -2  16.365 1.77537   0
   0 -16   2 17.8767 1.75779   0
   0 -16  -2 15.0818  1.5908   0
   0 -17   2-1.15189 0.78814   0
   0 -17  -2-0.51965 0.87475   0
   0 -18  -2 20.7695  1.9618   0
   0 -18   2 18.2106 1.92768   0
   0 -19   2-0.23508 0.94872   0
   0 -19  -2-1.33493 0.65487   0
   0 -20   2 20.8655 2.13115   0
   0 -20  -2 21.3776 2.20549   0
   0 -21   2 0.44683 1.03177   0
   0 -21  -2-1.56797 0.98303   0
   0 -22  -2 72.3029 4.91232   0
   0 -22   2 74.3318 4.84043   0
   0 -23   2 0.51029 1.04413   0
   0 -23  -2 0.59665 1.20115   0
   0 -24  -2 98.4529 6.45656   0
   0 -24   2 103.606 6.41028   0
   0 -25   2-1.00026 1.03814   0
   0 -25  -2-0.87901 1.15939   0
   0 -26   2-0.66234 1.14608   0
   0 -26  -2 0.32001 1.19073   0
   0 -27  -2-2.89989 1.04454   0
   0 -27   2-1.40246 1.14681   0
   0 -28   2 1.82041 1.31155   0
   0 -28  -2 2.39376 1.12521   0
   0 -29  -2-1.92636 1.17409   0
   0 -29   2 0.17576 1.17409   0
   0 -30  -2 13.8392  2.1376   0
   0 -30   2 11.1362 2.00659   0
   0 -31  -2 0.86557 1.42684   0
   0 -31   2-0.29754 1.25102   0
   0 -32  -2 19.0445 2.44687   0
   0 -32   2 16.9822 2.28773   0
   0 -33   2 0.39013 1.31994   0
   0 -33  -2-0.17556 1.44998   0
   0 -34   2 28.8435 3.00931   0
   0 -34  -2 28.6841 3.07944   0
   0   0  -3 0.07901 0.19753   0
   0   0   3-0.13827  0.1679   0
   0   0   3-0.01975 0.09877   0
   0   0  -3-0.03951 0.10864   0
   0   1   3 0.05924 0.12835   0
   0  -1   3-0.12835 0.20733   0
   0  -1  -3-0.03949 0.08886   0
   0  -1  -3-0.04936 0.18759   0
   0  -1  -3 -0.1086 0.12835   0
   0   1  -3-0.00987 0.18759   0
   0  -2  -3  0.1282 0.16765   0
   0   2   3    0.00 0.14792   0
   0  -2   3-0.01972 0.02958   0
   0   2  -3    0.00  0.1282   0
   0  -2   3 0.02958 0.15779   0
   0  -2  -3 0.05917 0.19723   0
   0   2   3-0.00986 0.16765   0
   0   2  -3-0.06903 0.16765   0
   0  -2   3-0.03945 0.09862   0
   0  -3  -3 0.03937 0.21654   0
   0   3   3 0.44292 0.23622   0
   0   3   3-0.01969 0.24607   0
   0  -3  -3 0.10827 0.19685   0
   0  -3   3-0.09843 0.17717   0
   0   3  -3 0.15748 0.20669   0
   0  -3   3 0.29528 0.28543   0
   0   4  -3-0.30428 0.31409   0
   0  -4   3-0.29446  0.2552   0
   0   4   3-0.01963 0.33372   0
   0   4   3-0.14723 0.28465   0
   0  -4  -3-0.00982 0.31409   0
   0  -4  -3 0.28465 0.28465   0
   0  -5  -3 7.27606 0.77259   0
   0   5   3 8.21491 0.78237   0
   0   5  -3 7.53033 0.73347   0
   0  -5   3 3.85318   0.577   0
   0  -5  -3  5.0952 0.71391   0
   0   6   3 0.00973 0.55488   0
   0  -6   3-0.28231 0.45753   0
   0  -6  -3-0.29204 0.58408   0
   0   6   3 0.01947 0.53541   0
   0  -6  -3 0.33098 0.59382   0
   0   6  -3 0.18496 0.53541   0
   0  -7  -3 5.84184 0.87047   0
   0   7   3 5.60004 0.85113   0
   0   7   3  6.1997 0.73507   0
   0   7  -3 6.10298 0.81244   0
   0  -7   3 6.24806 0.78343   0
   0  -7  -3   5.513 0.88982   0
   0   8  -3 1.06563 0.66242   0
   0  -8   3 1.23844 0.62402   0
   0   8   3 -0.1536 0.46081   0
   0  -8  -3-0.21121 0.69122   0
   0   8   3 0.44161 0.69122   0
   0  -8  -3 0.83523 0.69122   0
   0  -9   3 0.89492  0.6569   0
   0   9   3 0.49506 0.71403   0
   0  -9  -3 1.68511 0.64738   0
   0  -9  -3 0.11424 0.53314   0
   0   9   3-0.62834 0.63787   0
   0   9  -3 0.19993 0.69499   0
   0 -10   3 0.52822 0.66028   0
   0  10  -3 0.60368 0.72631   0
   0  10   3 0.31128 0.54709   0
   0 -10  -3 0.60368 0.61312   0
   0 -10  -3-0.31128 0.74517   0
   0 -11  -3 29.0299 2.10091   0
   0 -11  -3 27.5639 2.00753   0
   0 -11   3 24.8561 1.98886   0
   0 -12  -3-1.32988 0.76653   0
   0 -12  -3-0.79424 0.57259   0
   0 -12   3-0.11082 0.67418   0
   0 -13   3 0.32857 0.80317   0
   0 -13  -3 0.61151 0.87619   0
   0 -13  -3-0.02738 0.63889   0
   0 -14  -3 0.36953 0.64893   0
   0 -14  -3-0.68498  0.6309   0
   0 -14   3 1.30687  0.8382   0
   0 -15   3 6.10107 1.12061   0
   0 -15  -3  6.0655 1.15618   0
   0 -15  -3 5.67418 1.20954   0
   0 -16  -3 0.49989 0.69283   0
   0 -16  -3-0.81561 0.86823   0
   0 -16   3 0.55251 0.83315   0
   0 -17   3 0.89883 0.90747   0
   0 -17  -3 0.98525 1.01118   0
   0 -17  -3-0.14692 0.95932   0
   0 -18  -3 -1.2853 0.95334   0
   0 -18   3-0.32345 0.85119   0
   0 -18  -3-2.53656 0.82566   0
   0 -19   3  0.4357 0.95518   0
   0 -19  -3 0.01676 1.04735   0
   0 -20  -3 0.30503 1.05524   0
   0 -20   3-0.82441 0.92333   0
   0 -21   3 16.6552 1.91364   0
   0 -21  -3 18.4958 2.09203   0
   0 -22  -3-1.04441 1.06036   0
   0 -22   3-0.22323 0.92482   0
   0 -23   3 0.03135 1.02657   0
   0 -23  -3 0.32913 0.87767   0
   0 -24   3  2.4872 1.18585   0
   0 -24  -3-0.15401 0.85474   0
   0 -25  -3  13.102 1.95925   0
   0 -25   3 15.6135 1.96681   0
   0 -26  -3-0.97328 1.18874   0
   0 -26   3-1.46363 1.04758   0
   0 -27  -3 3.79927 1.48033   0
   0 -27   3 2.10746 1.25427   0
   0 -28   3 -0.6225 1.08044   0
   0 -28  -3-0.40069 1.25217   0
   0 -29  -3 1.58636 1.44597   0
   0 -29   3 0.43519 1.25645   0
   0 -30   3 -1.7625  1.1773   0
   0 -30  -3-0.59209 1.32876   0
   0 -31   3  0.5064 1.22212   0
   0 -31  -3-2.03911 1.26263   0
   0 -32  -3 0.86078 1.41035   0
   0 -32   3-0.37742 1.21833   0
   0 -33   3-2.05175 1.22715   0
   0 -33  -3 2.88933 1.60374   0
   0   0  -4-0.07881 0.15762   0
   0   0   4-0.06896  0.3645   0
   0   0  -4 0.30539 0.32509   0
   0   0   4 0.33494 0.15762   0
   0  -1  -4 0.22649 0.29542   0
   0  -1  -4 -0.3939 0.19695   0
   0   1  -4-0.22649  0.2068   0
   0  -1  -4-0.07878 0.10832   0
   0  -1   4    0.00 0.33481   0
   0   1   4 0.12802 0.33481   0
   0   1   4 0.14771 0.14771   0
   0  -3  -4-0.31413 0.24541   0
   0   3   4  0.2356 0.20615   0
   0   3   4-0.40248 0.26505   0
   0  -3  -4-0.15707 0.25523   0
   0   3  -4  0.0589  0.2356   0
   0  -3   4-0.06872 0.16688   0
   0  -3   4 0.09817 0.37303   0
   0   3  -4-0.13743 0.27486   0
   0   4   4-0.40134 0.36219   0
   0   4  -4 0.14683 0.38176   0
   0  -4   4 0.33282 0.46986   0
   0   4   4-0.05873 0.33282   0
   0  -4   4 0.57754 0.29366   0
   0  -4  -4  0.4405 0.43071   0
   0  -4  -4 0.23493 0.46007   0
   0  -5  -4-0.47786 0.54613   0
   0   5   4 -0.6144 0.33158   0
   0   5  -4-0.16579 0.48762   0
   0   5   4-0.39009 0.45836   0
   0  -5   4 0.29257 0.36084   0
   0  -5  -4-0.09752 0.52663   0
   0  -6  -4 56.4572 3.31816   0
   0  -6  -4  57.602 3.34726   0
   0  -6   4 57.3304 3.25994   0
   0   6  -4 46.3378 3.25024   0
   0   6   4 57.0393 3.30845   0
   0   6   4 57.1751 3.25994   0
   0   7  -4-0.02892 0.57838   0
   0   7   4 0.61694 0.59766   0
   0  -7  -4-0.49162 0.45307   0
   0   7   4-0.20243 0.56874   0
   0  -7   4 -0.0482  0.5591   0
   0  -7  -4-0.92541 0.61694   0
   0  -8   4 14.7643 1.24391   0
   0   8  -4 13.7883 1.30132   0
   0  -8  -4 16.6301 1.46399   0
   0   8   4 15.8551 1.32046   0
   0  -8  -4 13.3003 1.33003   0
   0   8   4 16.9076 1.34917   0
   0  -9  -4 0.64526 0.75913   0
   0   9   4 1.35695 0.68322   0
   0   9   4 0.23723 0.68322   0
   0  -9   4  0.0854 0.59781   0
   0   9  -4-1.03432 0.58833   0
   0  -9  -4 0.10438  0.5219   0
   0 -10  -4 3.06502 0.72394   0
   0  10  -4 3.45049 0.84617   0
   0 -10  -4 2.58552 0.90258   0
   0  10   4 3.02741 0.83677   0
   0 -10   4 2.44449 0.72394   0
   0 -11   4 0.40952 0.68874   0
   0 -11  -4-0.20476 0.82835   0
   0 -11  -4-0.99588 0.77251   0
   0  11   4-0.15822  0.7632   0
   0 -12  -4 32.2207 2.54084   0
   0 -12   4 35.8663 2.43036   0
   0 -12  -4 36.1056 2.52242   0
   0 -13  -4-0.06369 0.89163   0
   0 -13   4 -0.5186 0.68237   0
   0 -13  -4 0.62778 0.88253   0
   0 -14   4-0.41331 0.77271   0
   0 -14  -4-0.50316 0.86256   0
   0 -14  -4-0.35041 0.91646   0
   0 -15   4-0.65613 0.70932   0
   0 -15  -4 0.31033 0.93099   0
   0 -15  -4-0.98419 0.83346   0
   0 -16  -4 1.88865 1.06674   0
   0 -16  -4 3.08654 0.85689   0
   0 -16   4 1.82744 0.89186   0
   0 -17  -4 0.01723 0.98235   0
   0 -17  -4-0.21543  0.9565   0
   0 -17   4 0.44809 0.87895   0
   0 -18  -4 1.12033 0.77235   0
   0 -18   4 0.58563 0.84874   0
   0 -18  -4 0.38193 1.00151   0
   0 -19   4-0.64335 0.87729   0
   0 -19  -4  0.1671 1.01097   0
   0 -19  -4-1.80471 0.91071   0
   0 -20  -4 10.2193 1.50453   0
   0 -20  -4 8.61609 1.38943   0
   0 -20   4 8.94495 1.41409   0
   0 -21  -4-1.44757 0.71166   0
   0 -21   4 0.97044  0.9947   0
   0 -22  -4 6.60802 1.57447   0
   0 -22   4 7.77694 1.38363   0
   0 -23  -4 1.86034 1.25846   0
   0 -23   4  0.0938 1.03179   0
   0 -24   4 1.37496  1.1138   0
   0 -24  -4 1.04466 1.24438   0
   0 -25   4 0.89804 1.11689   0
   0 -25  -4-0.39242  1.1999   0
   0 -26  -4 7.76058 1.71963   0
   0 -26   4 10.2659 1.63068   0
   0 -27   4 0.42196 1.11311   0
   0 -27  -4-2.38627 1.14948   0
   0 -28  -4 2.99119 1.45633   0
   0 -28   4 1.09939 1.24931   0
   0 -29   4-1.09957 1.11358   0
   0 -29  -4-0.98051 1.23965   0
   0 -30   4 3.08456  1.3671   0
   0 -30  -4 4.56157 1.62128   0
   0 -31   4 0.26277 1.25997   0
   0 -31  -4-1.80573 1.27344   0
   0 -32   4-0.30396 1.24887   0
   0 -32  -4-0.30396 1.40085   0
   0 -33   4 0.12312 1.32191   0
   0 -33  -4-0.69335 1.33487   0
   0   0  -5 0.07854 0.34363   0
   0   0   5 0.00982 0.53999   0
   0   0   5 0.07854 0.23563   0
   0   0  -5-0.26509 0.21599   0
   0  -1  -5 0.15702  0.1374   0
   0   1  -5-0.25516  0.2061   0
   0  -1   5 0.77531 0.43182   0
   0   1   5 0.48089 0.22572   0
   0   1  -5 0.75568  0.3533   0
   0  -1  -5 0.00981 0.32386   0
   0   1   5 1.39359  0.5594   0
   0  -1  -5  1.2562 0.50052   0
   0  -2   5-0.32347 0.47051   0
   0  -2  -5-0.03921 0.42149   0
   0  -2  -5 0.14703 0.24505   0
   0   2  -5-0.24505 0.38229   0
   0  -2  -5-0.17644 0.29407   0
   0   2   5 -0.4411 0.23525   0
   0  -3   5 21.7361 1.45755   0
   0   3  -5 21.1198 1.26191   0
   0   3   5 20.3862 1.31082   0
   0  -3   5 20.4546 1.17387   0
   0  -3  -5 21.0611 1.42821   0
   0  -3  -5 20.6503 1.34017   0
   0  -4   5 0.33163 0.27311   0
   0   4   5 0.64375 0.39991   0
   0   4   5-0.69252 0.40966   0
   0   4  -5 0.39991 0.37065   0
   0  -4  -5-0.43892 0.48769   0
   0   4  -5 0.03902 0.45843   0
   0  -4  -5 0.18532 0.42917   0
   0  -4   5 0.06828 0.39991   0
   0  -5   5 1.11707 0.37883   0
   0  -5  -5 0.02914 0.54396   0
   0   5  -5 0.61196 0.47597   0
   0  -5  -5  1.7776 0.56339   0
   0   5   5 1.21421  0.4954   0
   0   5   5 0.18456 0.36912   0
   0  -5   5 1.37934 0.59253   0
   0   6   5 0.00966 0.56998   0
   0  -6  -5 0.14491  0.5893   0
   0  -6  -5 0.90809 0.60862   0
   0  -6   5-0.12559 0.43473   0
   0  -6   5-0.25117  0.5893   0
   0   6   5-0.01932 0.55065   0
   0   6  -5-0.47337 0.53133   0
   0  -7   5  53.397 3.18674   0
   0   7   5  56.075 3.27312   0
   0  -7  -5 55.4031 3.30192   0
   0   7  -5 55.2399 3.27312   0
   0   7   5 56.6413 3.28272   0
   0  -7  -5 46.4476 3.29232   0
   0   8   5 0.53357 0.48593   0
   0  -8   5-0.29537 0.49546   0
   0  -8  -5-0.44782 0.65743   0
   0   8  -5 -0.0667 0.58121   0
   0  -8  -5-0.85752 0.66696   0
   0   8   5 -0.0667 0.57168   0
   0  -9  -5 5.11205 0.80319   0
   0  -9   5 6.50109 0.82209   0
   0  -9  -5  5.1404 0.84098   0
   0   9  -5 6.58614 0.90713   0
   0   9   5 5.47112 0.88823   0
   0   9   5 4.95141 0.87878   0
   0 -10   5 0.23407 0.65539   0
   0 -10  -5 1.03927 0.77711   0
   0 -10  -5-0.73966 0.74902   0
   0  10   5-0.45877 0.50559   0
   0 -11  -5 2.81776 0.89909   0
   0 -11   5 1.47377 0.69517   0
   0  11   5 3.24414 0.85274   0
   0 -11  -5 1.99283 0.91763   0
   0 -12  -5 0.61428 0.88017   0
   0 -12   5 0.03667 0.67846   0
   0 -12  -5 0.07335 0.60512   0
   0 -13  -5 11.9705 1.41362   0
   0 -13  -5 9.91348 1.40456   0
   0 -13   5 12.4508 1.31394   0
   0 -14  -5 0.07159 0.87703   0
   0 -14  -5-0.50116 0.86808   0
   0 -14   5 0.36692   0.707   0
   0 -15   5  0.4151 0.75072   0
   0 -15  -5 0.16781 0.91852   0
   0 -15  -5-0.37977 0.88319   0
   0 -16   5 1.17588 0.80134   0
   0 -16  -5 0.15678 0.74037   0
   0 -16  -5  1.1149 0.97554   0
   0 -17  -5 14.0703 1.50232   0
   0 -17   5 10.7823 1.40789   0
   0 -17  -5 10.6364 1.48515   0
   0 -18   5-0.43972 0.79487   0
   0 -18  -5-0.76104 0.97245   0
   0 -18  -5 -0.5581 0.75259   0
   0 -19  -5 6.85146 1.19047   0
   0 -19   5 9.22407 1.32367   0
   0 -19  -5 8.79118 1.54012   0
   0 -20  -5  0.4506 1.04866   0
   0 -20   5 0.20482 0.88481   0
   0 -20  -5 0.64722 1.07324   0
   0 -21  -5 3.30434 1.01548   0
   0 -21   5 4.82757 1.14443   0
   0 -21  -5 3.01421 1.28144   0
   0 -22  -5-0.19814 1.17296   0
   0 -22   5-2.78975 0.95898   0
   0 -23   5 14.9046  1.7764   0
   0 -23  -5 13.1205 1.91665   0
   0 -24   5 0.94183 1.07966   0
   0 -24  -5 1.17154 1.27874   0
   0 -25   5 3.32533 1.24888   0
   0 -25  -5 2.29463 1.36925   0
   0 -26  -5 0.53204 1.29316   0
   0 -26   5 0.01478 1.07148   0
   0 -27  -5 1.95842 1.42892   0
   0 -27   5 2.40813 1.24759   0
   0 -28   5 2.43436 1.27412   0
   0 -28  -5-0.24913 1.24565   0
   0 -29   5 2.08812 1.27103   0
   0 -29  -5 3.91085 1.34785   0
   0 -30   5-0.13701 1.15093   0
   0 -30  -5 0.30143  1.3496   0
   0 -31   5 1.16921 1.24984   0
   0 -31  -5-0.46365 1.37752   0
   0 -32  -5 2.22098  1.5158   0
   0 -32   5-0.03954 1.22582   0
   0 -33  -5  2.9861 1.64817   0
   0 -33   5 1.03415 1.41549   0
   0   0   6 16.2085 1.30998   0
   0   0   6 16.7364  1.0558   0
   0   0  -6 14.8594 1.03625   0
   0   1  -6-0.29316 0.42019   0
   0  -1   6 1.32898 0.74267   0
   0  -1  -6-0.00977 0.60586   0
   0   1   6-0.05863 0.28338   0
   0  -1  -6-0.01954 0.59609   0
   0   1   6-0.54723 0.67426   0
   0   1  -6 0.19544  0.3127   0
   0  -1  -6-0.12704 0.17589   0
   0  -2  -6 70.8457 4.12836   0
   0   2  -6 67.3127 4.26499   0
   0  -2  -6 75.7744 4.29427   0
   0   2   6 76.5844 4.27475   0
   0  -2   6   78.39 4.31379   0
   0   3   6-0.58435 0.45774   0
   0   3  -6-0.87652  0.4967   0
   0  -3   6-0.20452 0.43826   0
   0   3   6-0.30191 0.34087   0
   0  -3  -6-0.57461 0.51618   0
   0   3  -6-0.13635 0.26296   0
   0   3  -6 0.05843 0.21426   0
   0  -3  -6 0.21426 0.39931   0
   0   4   6 6.76514 0.67943   0
   0   4  -6  5.8916 0.77649   0
   0  -4  -6 5.37717 0.67943   0
   0  -4   6 6.35749  0.4756   0
   0   4   6 6.08572  0.6406   0
   0  -4   6 5.65865 0.71825   0
   0  -4  -6 5.97895 0.71825   0
   0   4  -6 6.13425 0.59207   0
   0  -5   6 0.27056 0.45415   0
   0   5   6 0.13528 0.38651   0
   0  -5  -6-0.66673 0.38651   0
   0   5  -6-0.16427 0.40583   0
   0   5   6-0.01933 0.42516   0
   0  -5  -6  0.6474 0.51212   0
   0   5  -6 0.19325 0.50246   0
   0  -5   6 0.05798 0.31887   0
   0  -6  -6 28.3885 2.08541   0
   0  -6   6 32.1749 1.93165   0
   0   6  -6 33.4627 2.03736   0
   0  -6   6 30.8391 2.05658   0
   0   6   6 31.8866  2.0758   0
   0   6   6 32.9341 2.03736   0
   0  -6  -6 32.4632 2.11424   0
   0   7  -6 0.12413 0.50609   0
   0   7   6-0.11459 0.55383   0
   0  -7  -6-0.02865 0.64932   0
   0   7   6 0.40105 0.59203   0
   0  -7  -6-0.62067 0.61112   0
   0  -7   6 0.21007 0.65887   0
   0  -7   6-0.50609 0.45834   0
   0  -8   6 158.223  9.0524   0
   0   8   6 158.374 9.11875   0
   0  -8  -6 161.123 9.15667   0
   0  -8  -6 157.995  9.1851   0
   0  -8   6 161.171 9.16615   0
   0   8   6 162.175 9.12823   0
   0   8  -6 170.697 9.12823   0
   0   9  -6 0.84609 0.63927   0
   0  -9  -6-0.69567 0.71447   0
   0  -9   6 0.28203 0.57346   0
   0  -9  -6-0.79908 0.66747   0
   0   9   6 -0.9119 0.61106   0
   0 -10  -6 28.1044 2.15185   0
   0 -10  -6 28.7379 2.10527   0
   0 -10   6 28.2441 1.94691   0
   0  10   6  29.865 2.05869   0
   0  11   6 0.41501 0.71013   0
   0 -11  -6-0.21212 0.62713   0
   0 -11  -6 0.51646 0.78392   0
   0 -11   6-1.44794 0.55335   0
   0 -12   6 0.32843 0.64773   0
   0 -12  -6 0.53826 0.68423   0
   0 -12  -6 0.18246 0.82107   0
   0 -13  -6-1.04602 0.59515   0
   0 -13  -6 0.12624  0.6222   0
   0 -13   6-0.30659 0.64925   0
   0 -14  -6 37.4238  2.5828   0
   0 -14  -6 33.3181 2.49373   0
   0 -14   6 33.7723 2.46702   0
   0 -15   6  0.1758 0.72078   0
   0 -15  -6 0.02637 0.69441   0
   0 -15  -6 0.54498 0.85264   0
   0 -16  -6 129.766 7.98467   0
   0 -16  -6 134.084 7.94133   0
   0 -16   6 137.222 7.83729   0
   0 -17   6-0.52981 0.74345   0
   0 -17  -6 1.02545 1.02545   0
   0 -17  -6-1.00836 0.93145   0
   0 -18   6  85.966 5.25292   0
   0 -18  -6 80.9404 5.26975   0
   0 -18  -6 89.5606 5.48021   0
   0 -19   6 0.01658 0.82061   0
   0 -19  -6-0.43103  0.9781   0
   0 -19  -6 0.27354 1.10243   0
   0 -20   6 13.3706  1.6234   0
   0 -20  -6 14.5943 1.82734   0
   0 -20  -6 16.4787 1.99866   0
   0 -21  -6-0.85878 1.09955   0
   0 -21   6  0.8668 0.93904   0
   0 -21  -6  1.0835 1.06745   0
   0 -22  -6 9.92202 1.57079   0
   0 -22   6 5.05968 1.23927   0
   0 -22  -6 4.48346 1.46818   0
   0 -23  -6 0.10865   1.102   0
   0 -23  -6-1.62972   1.102   0
   0 -23   6-0.04656 0.94679   0
   0 -24  -6 22.2427 2.53243   0
   0 -24   6 23.2191  2.2502   0
   0 -25   6 0.09744 1.04185   0
   0 -25  -6-1.16177 1.16177   0
   0 -26   6 50.4586 3.57053   0
   0 -26  -6 46.2623  3.6147   0
   0 -27   6 0.42639 1.07682   0
   0 -27  -6-0.35412 0.96118   0
   0 -28   6 8.29132 1.56039   0
   0 -28  -6 8.65305 1.80863   0
   0 -29   6 0.86297 1.12743   0
   0 -29  -6-0.27142 1.35709   0
   0 -30  -6 13.8122 2.20532   0
   0 -30   6 14.1536 1.98001   0
   0 -31   6-2.18339 1.09839   0
   0 -31  -6-1.70786 1.35959   0
   0 -32   6 6.87815 1.72118   0
   0 -32  -6 3.00221 1.65549   0
   0 -33   6 0.78609 1.40465   0
   0 -33  -6-1.32733 1.38532   0
   0   0   7  0.9237 0.63201   0
   0   0  -7-0.00972 0.34031   0
   0   0  -7 1.44875  0.7973   0
   0   0   7 0.33059  0.3792   0
   0   1   7 0.07775 0.35958   0
   0  -1  -7-0.24296 0.54422   0
   0  -1  -7 0.44704 0.18465   0
   0   1   7 0.85521 0.76775   0
   0   1  -7 0.54422 0.73859   0
   0   1  -7 0.46648  0.3693   0
   0  -1   7-1.53549 0.76775   0
   0  -1  -7-0.33042 0.67056   0
   0  -2  -7-0.41726 0.59193   0
   0  -2  -7-0.19407 0.65986   0
   0  -2   7 0.65015 0.55312   0
   0   2   7 0.21348 0.33963   0
   0   2  -7-0.17467 0.64045   0
   0  -2  -7 0.06793 0.29111   0
   0  -3   7 10.3862 1.00668   0
   0   3  -7  9.6022 0.65821   0
   0  -3  -7 10.1346 1.00668   0
   0  -3  -7 9.46668 1.01636   0
   0  -3  -7 10.0281 0.85181   0
   0   3  -7 9.54412 0.68725   0
   0   3   7 12.0415 1.03572   0
   0   3  -7  12.177 1.03572   0
   0   4   7-0.54018 0.36655   0
   0   4  -7 0.08681 0.54982   0
   0   4  -7 0.58841  0.3569   0
   0  -4  -7 0.17363 0.41478   0
   0   4   7 0.62699 0.54982   0
   0  -4  -7-0.20257 0.45336   0
   0  -4   7-0.20257 0.63664   0
   0   5   7 40.2084 2.44881   0
   0  -5  -7 40.2468 2.45841   0
   0   5  -7 40.5253 2.52563   0
   0  -5   7 39.9491 2.57365   0
   0  -5  -7 36.8185 2.50642   0
   0   5   7 41.5529    2.42   0
   0   5  -7 39.8531 2.38158   0
   0  -5   7 39.2481 2.26635   0
   0  -6  -7-0.77365 0.59218   0
   0   6   7-0.65904 0.53487   0
   0  -6  -7-0.55397 0.61128   0
   0  -6   7-0.18147 0.33429   0
   0  -6   7 0.17192 0.28654   0
   0   6   7 0.02865 0.52532   0
   0  -6   7 0.67814 0.67814   0
   0   6  -7 0.27699 0.48711   0
   0  -7  -7 190.211 11.0376   0
   0   7   7 191.046 10.9901   0
   0  -7  -7 183.833 11.0471   0
   0   7   7 205.102 11.0376   0
   0  -7   7 202.008  11.085   0
   0  -7   7 206.279 10.9142   0
   0   7  -7 196.124 10.9806   0
   0  -8   7  0.9139 0.72546   0
   0  -8   7-1.08348 0.43339   0
   0  -8  -7 1.55456 0.71604   0
   0   8   7-0.15074 0.54645   0
   0  -8  -7 0.42397 0.68778   0
   0   8   7 0.93274 0.65009   0
   0   8  -7 0.10364 0.59356   0
   0   9  -7 34.7431 2.28007   0
   0  -9   7 32.0518 2.15859   0
   0  -9   7 32.8929 2.39221   0
   0  -9  -7 35.2851 2.37352   0
   0  -9  -7 35.5093  2.4109   0
   0   9   7  37.696 2.31745   0
   0  10   7 0.03704 0.66672   0
   0 -10  -7 -0.6482  0.7408   0
   0 -10   7-0.15742  0.5556   0
   0 -10  -7    0.00 0.76858   0
   0 -10   7 0.12038  0.5093   0
   0 -11  -7 2.92467 0.73346   0
   0 -11   7 1.71446 0.69679   0
   0 -11  -7  3.8415  0.9535   0
   0  11   7  2.4846 0.80681   0
   0 -12  -7-0.29931 0.57141   0
   0 -12   7 0.39908 0.67118   0
   0 -12  -7  -0.907 0.77095   0
   0 -13   7 46.0026   2.869   0
   0 -13  -7  42.784 2.96762   0
   0 -13  -7 41.5019 2.94072   0
   0 -14  -7-0.85016 0.81473   0
   0 -14   7-0.09741 0.72618   0
   0 -14  -7 0.54906 0.85901   0
   0 -15  -7 31.0484 2.32513   0
   0 -15  -7 26.3369 2.33387   0
   0 -15   7 28.7233 2.16779   0
   0 -16   7-0.56906 0.68115   0
   0 -16  -7-0.69839 0.93119   0
   0 -16  -7 0.02587 0.90532   0
   0 -17  -7 196.279 11.3128   0
   0 -17  -7 193.687 11.3808   0
   0 -17   7 195.913 11.1768   0
   0 -18   7  0.0335 0.76202   0
   0 -18  -7-0.43544 0.97137   0
   0 -18  -7  0.7369 1.07185   0
   0 -19  -7  27.245 2.70471   0
   0 -19   7 33.9903 2.40786   0
   0 -19  -7 29.9745 2.55628   0
   0 -20  -7-0.30845 1.10392   0
   0 -20   7-0.80359 0.79547   0
   0 -20  -7 0.68183 1.05522   0
   0 -21  -7 0.05591 1.08622   0
   0 -21   7 1.50154 1.01434   0
   0 -21  -7-1.72517 1.08622   0
   0 -22  -7-0.36138 1.13912   0
   0 -22   7 0.27496 0.94272   0
   0 -22  -7  -0.982 1.06056   0
   0 -23   7 25.5303 2.27881   0
   0 -23  -7 25.8857  2.5878   0
   0 -23  -7 19.9685 2.15521   0
   0 -24  -7 1.26812 1.18459   0
   0 -24   7-0.41005 0.91122   0
   0 -24  -7  0.7062 1.26052   0
   0 -25  -7   8.246 1.51488   0
   0 -25   7 6.88037  1.4104   0
   0 -26   7-0.30784 1.00416   0
   0 -26  -7  0.1979  0.9895   0
   0 -27   7 51.3002 3.74191   0
   0 -27  -7 48.7024 3.92901   0
   0 -28  -7 0.17658 1.35609   0
   0 -28   7 1.46204 1.13714   0
   0 -29   7 23.2259 2.37735   0
   0 -29  -7 22.5605 2.73083   0
   0 -30   7 -1.4485 1.06088   0
   0 -30  -7  -0.034  1.4281   0
   0 -31  -7 3.70276 1.68125   0
   0 -31   7 4.90365  1.3877   0
   0 -32   7-1.09297 1.19768   0
   0 -32  -7 1.09297 1.55764   0
   0 -33   7 2.93388 1.40595   0
   0 -33  -7 0.02568 1.52793   0
   0   0   8   20.07 1.81489   0
   0   0  -8 22.7634 1.81489   0
   0   0   8   20.35 1.36117   0
   0   0  -8  21.103 1.35152   0
   0  -1   8 0.55964 0.65613   0
   0  -1  -8 0.25087 0.19298   0
   0  -1  -8 0.35701 0.59823   0
   0   1  -8 0.63683 0.74297   0
   0   1   8-0.28947  0.3956   0
   0   1   8 0.31841 0.62718   0
   0   1  -8 0.83945  0.3956   0
   0  -1  -8-1.41839 0.64648   0
   0   2  -8 52.6625  3.1216   0
   0  -2  -8 50.8031 3.19868   0
   0   2   8 50.8994  2.8711   0
   0  -2  -8 45.3884 3.11196   0
   0  -2   8 49.1363 3.21795   0
   0  -2  -8 48.9725 2.85183   0
   0   2  -8 50.7067 2.91927   0
   0   3   8-0.55742 0.58626   0
   0  -3  -8 0.65353 0.54781   0
   0   3  -8 0.01922 0.48054   0
   0   3  -8    0.00  0.1826   0
   0  -3  -8-0.51898  0.4421   0
   0  -3   8-0.34599 0.72081   0
   0   3  -8 0.28832 0.22105   0
   0  -3  -8 0.30754 0.39404   0
   0  -4  -8 36.6152 2.34652   0
   0  -4   8  37.889 2.54765   0
   0   4   8 39.4885 2.47102   0
   0  -4  -8 38.1189 2.49976   0
   0   4   8  39.728 2.28905   0
   0   4  -8 40.7911 2.26032   0
   0   4  -8 36.9121 2.23158   0
   0  -4  -8 39.4215 2.58596   0
   0  -5  -8-0.18117 0.44816   0
   0   5   8 0.41002 0.54351   0
   0  -5   8  1.1347 0.71515   0
   0   5   8 0.51491 0.44816   0
   0   5  -8-0.02861 0.59119   0
   0   5  -8 0.15257 0.39095   0
   0  -5  -8 0.44816 0.49584   0
   0   6   8 193.789 10.5179   0
   0   6  -8 195.013 10.5558   0
   0  -6  -8 187.407 10.5464   0
   0  -6  -8 161.022   10.48   0
   0  -6   8 186.487 10.3093   0
   0  -6   8 191.931 10.5558   0
   0   6   8 184.922 10.4326   0
   0   6  -8 195.848 10.4231   0
   0  -7   8 0.18849 0.29215   0
   0  -7  -8-0.36755 0.58431   0
   0   7  -8-0.15079 0.51834   0
   0   7   8-0.53719 0.55604   0
   0  -7   8 -0.7728 0.48064   0
   0  -7   8 0.23561 0.35813   0
   0  -7  -8 0.10367 0.66913   0
   0   7   8-0.10367 0.55604   0
   0   8   8 87.0788 4.81848   0
   0   8  -8 82.8216 4.77169   0
   0  -8  -8 77.8441 4.86526   0
   0  -8   8  84.169  4.9214   0
   0  -8   8 80.1832 4.67813   0
   0  -8  -8  80.361 4.87461   0
   0   9   8-0.02784  0.6589   0
   0  -9  -8-0.36193 0.67746   0
   0  -9   8-0.27841  0.4733   0
   0  -9  -8 0.50114 0.72386   0
   0   9  -8-0.35265 0.62178   0
   0  -9   8 0.02784  0.7517   0
   0  10   8 1.97733 0.71736   0
   0 -10   8 1.02085 0.80932   0
   0 -10   8 0.95647  0.5978   0
   0 -10  -8 1.37953 0.62539   0
   0 -10  -8 2.04171 0.82772   0
   0 -11  -8 0.16392 0.61924   0
   0 -11   8-0.27319  0.5646   0
   0 -11   8 -0.1457 0.80137   0
   0  11   8-0.07285 0.66477   0
   0 -11  -8 -0.7103 0.76494   0
   0 -12   8 4.73903 1.01808   0
   0 -12  -8 5.11743 0.93699   0
   0 -12   8 5.25257 0.80185   0
   0 -12  -8 4.78407 1.01808   0
   0 -13  -8-0.97974 0.58784   0
   0 -13   8-0.43643 0.62347   0
   0 -13  -8-1.14896 0.75707   0
   0 -14  -8 1.88286 0.93263   0
   0 -14  -8 2.18201 0.95023   0
   0 -14   8 1.97085 0.77426   0
   0 -15   8 0.98145 0.73826   0
   0 -15  -8-0.87722 0.84248   0
   0 -15  -8-0.99882 0.58192   0
   0 -16  -8  78.938 5.14087   0
   0 -16   8 79.7006 4.90096   0
   0 -16  -8 84.3702 5.09803   0
   0 -17  -8-1.14038 0.96299   0
   0 -17   8-0.98833 0.65889   0
   0 -17  -8  0.1605 0.98833   0
   0 -18   8 53.7945   3.654   0
   0 -18  -8 56.2915 3.82047   0
   0 -18  -8 57.9895 3.92035   0
   0 -19   8 0.72961 0.79519   0
   0 -19  -8-1.59038 1.00014   0
   0 -19  -8 0.42629 1.03293   0
   0 -20  -8 9.24906 1.53344   0
   0 -20  -8 11.1941 1.70293   0
   0 -20   8 8.51463 1.36395   0
   0 -21  -8-0.10325 1.11194   0
   0 -21  -8 -0.7307  1.0484   0
   0 -21   8-0.30181 0.83396   0
   0 -22   8 5.57876 1.26577   0
   0 -22  -8 3.53165 1.40641   0
   0 -22  -8 3.65666 1.32046   0
   0 -23   8-1.39079 0.85292   0
   0 -23  -8 -0.0461 1.17564   0
   0 -23  -8-0.35346 0.85292   0
   0 -24  -8-0.22663  1.1105   0
   0 -24  -8-1.35979 0.83854   0
   0 -24   8 0.47593 0.92919   0
   0 -25  -8-0.48262 0.91327   0
   0 -25  -8-1.23254 0.76477   0
   0 -25   8-0.36382 1.06177   0
   0 -26   8 8.81697 1.49502   0
   0 -26  -8  11.034   1.918   0
   0 -27   8 0.77335 1.06693   0
   0 -27  -8-1.61114 1.21014   0
   0 -28   8 28.5381 2.61483   0
   0 -28  -8  22.704 2.75541   0
   0 -29  -8-1.18656 1.30384   0
   0 -29   8-0.36563 1.08998   0
   0 -30   8  17.357 2.05793   0
   0 -30  -8 19.3405 2.54534   0
   0 -31   8-0.48487 1.04281   0
   0 -31  -8 1.19558 1.50111   0
   0 -32  -8-1.01658 1.46622   0
   0 -32   8 0.64514 1.12084   0
   0 -33  -8-3.70156 1.35532   0
   0 -33   8-1.24664 1.22107   0
   0   0  -9 0.71821 0.66075   0
   0   0  -9-0.27771 0.37347   0
   0   0   9-1.22574 0.85227   0
   0   1  -9 7.35083 1.10071   0
   0  -1  -9 4.91013 0.98585   0
   0   1   9 5.99169 0.96671   0
   0   1  -9 6.24055 0.66043   0
   0  -1  -9 4.50813 1.06242   0
   0  -1  -9 5.88641 0.47857   0
   0  -1   9 5.17812   1.139   0
   0   1   9 6.55641 0.63171   0
   0   2  -9 0.00956 0.41096   0
   0  -2  -9-0.37273 0.29628   0
   0  -2  -9-0.03823 0.60211   0
   0  -2   9 0.44919 0.65945   0
   0  -2  -9-1.02263 0.68812   0
   0   2  -9 0.49698 0.76458   0
   0   2   9 0.24849 0.39185   0
   0   3  -9  46.487 2.60274   0
   0   3  -9 51.7973 3.06036   0
   0  -3  -9 44.5612 2.72668   0
   0   3   9   46.63 2.70761   0
   0   3  -9 45.2285 2.60274   0
   0  -3   9 50.8726 3.07943   0
   0  -3  -9 45.4573 2.97456   0
   0   4   9-0.74109 0.62708   0
   0  -4   9 1.18765 0.59858   0
   0  -4  -9-0.24703 0.45606   0
   0  -4  -9-0.62708 0.66509   0
   0   4  -9 0.17102 0.26603   0
   0   4  -9 0.68409 0.69359   0
   0   4  -9   0.038 0.31354   0
   0  -5  -9 223.142 12.2407   0
   0   5   9 223.246 12.0515   0
   0   5   9 215.981 12.1934   0
   0   5  -9 208.338 12.0326   0
   0  -5   9 218.819 12.2691   0
   0  -5  -9 216.426 12.1366   0
   0   6  -9 0.48928 0.46105   0
   0  -6  -9 -0.7151  0.5081   0
   0  -6   9-0.25405 0.52692   0
   0   6   9 0.24464 0.62101   0
   0   6   9-0.42341 0.45164   0
   0  -6  -9-0.51751 0.63982   0
   0  -7  -9 407.889 22.5997   0
   0  -7   9  390.17 22.3473   0
   0   7   9 419.671 22.4875   0
   0   7  -9 409.124 22.4688   0
   0  -7   9 410.087 22.6184   0
   0  -8   9-0.00928 0.75195   0
   0  -8  -9-0.91905 0.71482   0
   0  -8   9-0.64055 0.35277   0
   0  -8  -9-0.26922  0.5013   0
   0   8   9 0.42703 0.52915   0
   0  -8   9-0.40847 0.30635   0
   0   8  -9-0.67768 0.54772   0
   0  -9   9 0.58014 0.76431   0
   0  -9  -9-0.13813 0.69064   0
   0   9   9 0.90244 0.60776   0
   0  -9   9 0.69064 0.46043   0
   0   9  -9 0.29467 0.62618   0
   0  -9  -9 0.56172 0.74589   0
   0 -10  -9-0.33768 0.73924   0
   0 -10   9-0.16428 0.46545   0
   0  10   9-0.47458 0.58409   0
   0 -10   9-0.43807 0.74837   0
   0 -10  -9-0.68448 0.72099   0
   0 -11  -9 2.52146 0.91278   0
   0 -11  -9 3.45232  0.9399   0
   0 -11   9  1.5906 0.61455   0
   0 -11   9 2.00632 0.88567   0
   0  11   9 2.94622 0.78626   0
   0 -12   9-0.50076 0.52758   0
   0 -12  -9 0.42028 0.83162   0
   0  12   9-0.31297 0.76008   0
   0 -12  -9-0.27721 0.77796   0
   0 -12   9-2.01198 0.72431   0
   0 -13  -9 23.9235 2.20139   0
   0 -13  -9 27.6544 2.07761   0
   0 -13   9 30.0768 2.22791   0
   0 -13   9 30.6161 2.00689   0
   0 -14  -9 1.19661 0.91711   0
   0 -14  -9-0.73369  0.8123   0
   0 -14   9-1.29269 0.77736   0
   0 -14   9 0.52406 0.65508   0
   0 -15   9 46.7377 3.00087   0
   0 -15  -9 46.7032  3.1992   0
   0 -15  -9 44.6077 3.20783   0
   0 -15   9 49.0056 3.21645   0
   0 -16  -9-0.67212 0.89332   0
   0 -16   9-0.50196 0.62107   0
   0 -16  -9 -0.9784 0.85929   0
   0 -17   9  126.12 7.18097   0
   0 -17  -9 120.768 7.43264   0
   0 -17  -9 120.617 7.34875   0
   0 -18   9 -0.4547 0.79367   0
   0 -18  -9-1.20703 0.97555   0
   0 -18  -9 0.43817 0.98381   0
   0 -19   9   13.91 1.49036   0
   0 -19  -9 15.5633 1.79983   0
   0 -19  -9 11.1003 1.76726   0
   0 -20   9 0.14434 0.78587   0
   0 -20  -9 0.49718 1.13068   0
   0 -20  -9 0.23255 1.01842   0
   0 -21   9 3.61491 1.10499   0
   0 -21  -9 5.46972 1.14446   0
   0 -21  -9 2.38363 1.32599   0
   0 -22   9-0.58244 0.81541   0
   0 -22  -9 1.28136 1.14157   0
   0 -22  -9-1.88709 1.10274   0
   0 -23  -9 1.90958  1.2756   0
   0 -23  -9 -1.6346  1.1763   0
   0 -23   9 0.18332 1.00826   0
   0 -24  -9 -2.0354 1.10407   0
   0 -24  -9-0.07511 0.83369   0
   0 -24   9 1.11909 0.95386   0
   0 -25   9 4.54009 1.18116   0
   0 -25  -9 3.10793 1.41001   0
   0 -25  -9 2.36971 1.17378   0
   0 -26   9 -2.1682 0.99346   0
   0 -26  -9-0.97895 1.18925   0
   0 -26  -9-0.15953 0.85568   0
   0 -27  -9 25.1514 2.74159   0
   0 -27   9 22.4454 2.25736   0
   0 -28  -9 -3.0062 1.25142   0
   0 -28   9-0.04894 0.97876   0
   0 -29   9 36.1027 2.98511   0
   0 -29  -9  35.636 3.43116   0
   0 -30  -9 1.65004 1.54228   0
   0 -30   9 3.07109 1.32003   0
   0 -31  -9 31.4192  3.3045   0
   0 -31   9 33.1574 2.75595   0
   0 -32   9-0.71983  1.0765   0
   0 -32  -9-0.52528 1.53045   0
   0   0  10 10.0223  1.2433   0
   0   0 -10 10.7626 0.88265   0
   0  -1  10 0.00949 0.69249   0
   0   1  10-0.45534 0.38893   0
   0  -1 -10 0.02846 0.21818   0
   0   1 -10-0.62609 0.40791   0
   0  -1 -10-1.85929 0.73044   0
   0   1  10 0.55968 0.92965   0
   0   2  10 10.6753  0.8904   0
   0  -2  10 10.3722 1.39243   0
   0  -2 -10  8.2788 1.24087   0
   0   2 -10 12.2572 0.94723   0
   0  -2 -10 11.5562 0.82409   0
   0   3 -10-0.00945 0.43467   0
   0  -3  10 0.18899 0.85044   0
   0   3 -10-0.06614 0.17009   0
   0  -3 -10-1.21896 0.68035   0
   0  -3 -10-0.34017 0.37797   0
   0   3  10-0.23623 0.37797   0
   0   3 -10-0.20788 0.18899   0
   0   4 -10 42.5188 2.43906   0
   0   4  10 39.6371 2.73099   0
   0   4 -10 45.5888 2.42964   0
   0  -4 -10 41.4734 2.56148   0
   0  -4 -10 40.2775  2.7875   0
   0  -4  10 40.1456 2.75925   0
   0   5 -10-0.04688 0.36568   0
   0  -5  10  0.1969 0.77824   0
   0  -5 -10 0.43131 0.72198   0
   0   5  10 0.03751 0.63759   0
   0  -5 -10 0.52507 0.53445   0
   0  -6 -10 46.9885   2.854   0
   0   6  10 45.5988  2.7141   0
   0  -6  10 43.4629 3.00323   0
   0  -6 -10 48.2476 2.97525   0
   0   6 -10 43.5935 2.70478   0
   0  -7  10-0.13903 0.12977   0
   0  -7  10-0.30588 0.74152   0
   0   7 -10 0.25026 0.50052   0
   0  -7 -10 0.29661 0.58395   0
   0  -7 -10 0.50052 0.71371   0
   0   7  10 0.16684 0.49126   0
   0  -7  10-0.01854 0.13903   0
   0   8  10-0.05522 0.52458   0
   0   8 -10 0.49697 0.54299   0
   0  -8  10 0.20247  0.2945   0
   0  -8  10 0.23928 0.78227   0
   0  -8 -10 1.33446 0.70864   0
   0  -8 -10-0.34972 0.71785   0
   0  -9  10-0.28302 0.31041   0
   0  -9 -10 0.78516  0.7669   0
   0   9 -10 0.88558 0.62995   0
   0   9  10-0.22824 0.59343   0
   0  -9  10-1.06818 0.35606   0
   0  -9 -10-0.41997 0.68473   0
   0  -9  10  0.3378 0.77603   0
   0 -10  10 3.03144 0.90491   0
   0 -10  10 0.09954  0.4434   0
   0 -10 -10 0.59724 0.76012   0
   0 -10 -10  0.4977 0.77822   0
   0  10  10 -0.9954 0.59724   0
   0 -11 -10-0.05377 0.74382   0
   0 -11  10 0.03585 0.48393   0
   0  11  10 0.21508 0.58251   0
   0 -11  10-1.06644  0.7707   0
   0 -11 -10 0.24197 0.79759   0
   0 -12 -10 8.90351 1.24152   0
   0 -12  10 8.83256 1.23266   0
   0  12  10  9.4888 1.11737   0
   0 -12 -10 7.29839 1.15284   0
   0 -12  10 6.58008  0.8602   0
   0 -13 -10-0.73657 0.82425   0
   0 -13 -10-1.26269 0.77164   0
   0 -13  10-0.47351 0.54366   0
   0 -13  10-0.69272 0.77164   0
   0 -14  10 33.1574   2.218   0
   0 -14  10 30.9134 2.34797   0
   0 -14 -10 34.4224 2.54724   0
   0 -14 -10 32.6636 2.47793   0
   0 -15  10-0.59884 0.82127   0
   0 -15 -10-0.29942  0.8726   0
   0 -15  10-0.41063 0.61595   0
   0 -15 -10 0.05133 0.68439   0
   0 -16 -10 2.34678 1.06365   0
   0 -16  10 1.78963 0.78507   0
   0 -16  10  1.3169 0.94547   0
   0 -16 -10 2.23704 1.03832   0
   0 -17 -10 1.48185 0.78255   0
   0 -17  10 0.82417 0.97402   0
   0 -17 -10  -1.332  0.6327   0
   0 -17  10-0.04995 0.74092   0
   0 -18  10 3.70089 0.95189   0
   0 -18 -10 4.46405 1.19807   0
   0 -18  10 5.12873 1.15704   0
   0 -18 -10 4.15222 1.24731   0
   0 -19  10  0.8085 0.93785   0
   0 -19 -10-0.84892 0.94594   0
   0 -19 -10-0.59829  1.0753   0
   0 -19  10-0.35574 0.78424   0
   0 -20 -10 1.42524 1.12268   0
   0 -20  10 2.41256 0.85992   0
   0 -20 -10 0.78826 1.16249   0
   0 -21 -10-0.04703 1.03465   0
   0 -21 -10 0.89357 1.19142   0
   0 -21  10 0.10974  0.9014   0
   0 -22  10 1.34215 0.91019   0
   0 -22 -10 0.60937 1.21102   0
   0 -22 -10-0.59394  0.8022   0
   0 -23 -10-0.92576 1.12305   0
   0 -23 -10-0.26559 1.21411   0
   0 -23  10-0.67535 0.92576   0
   0 -24 -10 3.76113 1.47759   0
   0 -24  10 3.88053 1.08953   0
   0 -24 -10 4.79842  1.3955   0
   0 -25 -10 0.10269 0.86552   0
   0 -25 -10 1.83373 1.10757   0
   0 -25  10-0.34474 1.01955   0
   0 -26 -10 3.19225 1.23943   0
   0 -26  10 2.91122  1.0881   0
   0 -26 -10 1.47723 1.30428   0
   0 -27 -10 0.04954 1.33761   0
   0 -27  10-0.25478 1.01206   0
   0 -27 -10 0.43879 0.95544   0
   0 -28 -10 11.1884  1.9875   0
   0 -28  10 7.63729 1.48715   0
   0 -29  10-0.22514 0.97559   0
   0 -29 -10-0.40934 1.36446   0
   0 -30  10  5.5046 1.27905   0
   0 -30 -10 4.09162 1.68085   0
   0 -31 -10 0.64411 1.47224   0
   0 -31  10 0.41407 1.18962   0
   0 -32  10 1.40612 1.23842   0
   0 -32 -10  2.7413 1.64478   0
   0   0 -11  0.5639 0.40413   0
   0   0  11-0.21616 0.70487   0
   0  -1  11 51.0925 3.32538   0
   0   1  11 41.2103 3.33478   0
   0   1 -11 53.7697 2.95903   0
   0   1  11 51.3837 2.92145   0
   0  -1 -11 49.4862 2.80873   0
   0  -1 -11 46.3393 3.28781   0
   0  -2 -11 0.05628 0.30954   0
   0  -2 -11-1.56648 0.75041   0
   0   2 -11 0.60971 0.43149   0
   0   2  11-0.45963 0.39397   0
   0  -2  11 1.31322 1.00367   0
   0   2  11 0.15946 0.66599   0
   0   3 -11 28.0539 1.60014   0
   0   3 -11 27.5486 1.59078   0
   0   3  11 29.0458 1.74986   0
   0   3 -11 28.1568 1.81536   0
   0  -3 -11 25.7707 2.01187   0
   0  -3  11 30.1874 2.14288   0
   0  -3 -11 28.1381 1.75922   0
   0  -4  11 0.32641 0.86733   0
   0  -4 -11 0.43833 0.47563   0
   0   4  11 0.40102  0.3917   0
   0   4 -11 0.07461 0.25181   0
   0  -4 -11-1.13778 0.73676   0
   0   4 -11-0.09326 0.27978   0
   0  -5 -11 113.354 6.51877   0
   0  -5 -11 119.947 6.37948   0
   0   5 -11 99.5273  6.2309   0
   0  -5  11 118.554 6.62091   0
   0  -6 -11 0.15704 0.58196   0
   0  -6 -11 0.78518 0.76671   0
   0   6 -11-0.77594 0.41569   0
   0  -6  11 1.20087 0.84061   0
   0  -7  11 18.3064 1.57909   0
   0   7  11 19.2428 1.36793   0
   0  -7 -11 17.7188 1.54236   0
   0   7 -11 19.2428 1.38629   0
   0  -7 -11 21.3452 1.68926   0
   0  -8 -11-0.21879 0.69283   0
   0  -8  11 0.10028 0.77488   0
   0   8 -11-0.18232 0.52874   0
   0  -8  11-0.00912 0.12763   0
   0   8  11-0.52874 0.46493   0
   0  -8 -11-0.17321 0.74753   0
   0  -8  11-0.14586 0.12763   0
   0  -9  11 42.4173 2.76753   0
   0  -9 -11 36.4572 2.75848   0
   0   9  11  43.376 2.60473   0
   0  -9 -11 40.5452 2.76753   0
   0  -9  11 40.1653 2.36958   0
   0   9 -11 43.2132 2.63186   0
   0 -10  11-0.17034 0.29585   0
   0  10  11-0.67239 0.51998   0
   0 -10  11-0.01793 0.34964   0
   0 -10  11-1.35374 0.76204   0
   0 -10 -11 0.04483   0.771   0
   0 -10 -11-0.21516   0.771   0
   0  11  11-0.60381 0.56829   0
   0 -11  11 1.15433 0.38182   0
   0 -11 -11-1.46512 0.78139   0
   0 -11 -11 1.02114 0.82579   0
   0 -11  11   0.737  0.6482   0
   0 -11  11    0.00 0.42622   0
   0  12  11-0.34272 0.62393   0
   0 -12 -11-0.49211 0.77332   0
   0 -12  11-0.13182 0.46575   0
   0 -12  11 0.86998 0.81726   0
   0 -12 -11 0.66787 0.79968   0
   0 -13  11-0.21726 0.48666   0
   0 -13 -11 0.32154 0.84296   0
   0 -13 -11 0.48666 0.65177   0
   0 -13  11 0.05214  0.6257   0
   0 -14  11  0.4208 0.55821   0
   0 -14 -11 0.30057 0.85878   0
   0 -14  11 0.23187 0.85878   0
   0 -14 -11  0.1374  0.6355   0
   0 -15  11 28.3854 2.17958   0
   0 -15 -11 29.2589 2.35768   0
   0 -15  11  28.131   1.993   0
   0 -15 -11 27.8087 2.30679   0
   0 -16  11 1.39778 0.92906   0
   0 -16 -11 0.80351 0.97091   0
   0 -16 -11-2.05063  0.8621   0
   0 -16  11-0.51894   0.611   0
   0 -17 -11 5.75431 1.29616   0
   0 -17  11 7.81827 1.28791   0
   0 -17  11 4.49117 0.90814   0
   0 -17 -11 8.32187 1.33744   0
   0 -18  11-0.44767 0.91976   0
   0 -18 -11 0.12209 1.01743   0
   0 -18  11-0.45581 0.61046   0
   0 -18 -11    0.35 0.99301   0
   0 -19 -11 1.13897 1.10689   0
   0 -19 -11 0.06417  0.8422   0
   0 -19  11 1.14699 0.75397   0
   0 -19  11 1.61221 1.01064   0
   0 -20 -11 -1.2009 1.04289   0
   0 -20  11 0.43454 0.82167   0
   0 -20  11-0.36343 0.94018   0
   0 -20 -11-1.54063 0.98759   0
   0 -21  11 6.08329  1.1202   0
   0 -21  11 4.62081 1.10464   0
   0 -21 -11 6.36334  1.4158   0
   0 -21 -11 6.83009 1.51693   0
   0 -22 -11 0.62785 1.11788   0
   0 -22  11 -0.9724 0.78864   0
   0 -22 -11  0.2297 1.20976   0
   0 -22  11 0.08422 1.01069   0
   0 -23  11-0.91911 0.98691   0
   0 -23  11 1.13005 0.93417   0
   0 -23 -11 0.51982 1.28826   0
   0 -23 -11-1.19032 0.76843   0
   0 -24 -11-0.62245 1.20785   0
   0 -24  11-0.39274 1.02259   0
   0 -24  11-0.83734 0.89662   0
   0 -24 -11 0.14079  1.1708   0
   0 -25  11 -1.8791 0.68463   0
   0 -25 -11-0.38602 1.23088   0
   0 -25 -11 -0.1311 1.19447   0
   0 -25  11 0.63365 0.86672   0
   0 -26  11 0.45801 1.08062   0
   0 -26  11-0.49379 0.95896   0
   0 -26 -11-0.89455 1.23806   0
   0 -26 -11-0.31488 1.14503   0
   0 -27  11 0.52723 1.12476   0
   0 -27 -11  1.4411 1.08258   0
   0 -27 -11-0.94199 1.19506   0
   0 -27  11 2.04566 1.12476   0
   0 -28 -11 0.22092 1.36004   0
   0 -28  11 -1.6569 0.88368   0
   0 -28 -11-0.46945 1.17364   0
   0 -28  11-0.35209 1.07698   0
   0 -29 -11 13.9777 2.12851   0
   0 -29  11 9.87656 1.68112   0
   0 -29  11 9.11057 1.59977   0
   0 -30  11 1.48405 1.23116   0
   0 -30  11 0.71208 1.10472   0
   0 -30 -11-1.98983 1.30437   0
   0 -31  11 4.88646 1.28041   0
   0 -31  11 2.30604 1.34574   0
   0 -31 -11 9.17191 1.94675   0
   0 -32  11-3.77035 1.04518   0
   0 -32 -11-0.19878  1.4748   0
   0 -32  11 0.61557 1.14778   0
   0   0 -12 0.04649 0.40915   0
   0   0  12 1.62732 1.05078   0
   0   0 -12 0.48355 0.14878   0
   0   1  12-0.86439 0.66921   0
   0   1  12 0.08365 0.40896   0
   0  -1 -12  0.1766 0.24166   0
   0  -1  12-0.79933 0.95734   0
   0  -1 -12-0.90157 0.59485   0
   0   1 -12-0.21377 0.42755   0
   0  -2  12-0.51047 0.67753   0
   0   2  12 0.63112 0.42694   0
   0   2 -12 0.30628  0.4455   0
   0  -2 -12 0.77962 0.34341   0
   0  -2 -12-2.80292 0.77962   0
   0   2  12-0.67753 0.66825   0
   0   3 -12 0.01852  0.4537   0
   0   3  12  0.8148 0.42592   0
   0  -3  12-0.06481 0.71295   0
   0   3 -12-0.01852 0.16666   0
   0  -3 -12-0.75925 0.80554   0
   0   3 -12 0.08333 0.19444   0
   0  -3 -12-0.35185 0.39814   0
   0   4 -12 0.41528 0.26762   0
   0  -4 -12-1.49499 0.51679   0
   0   4 -12-0.26762 0.27685   0
   0  -4  12 1.95641 0.96898   0
   0  -4 -12 0.07383 0.45219   0
   0   4  12 0.27685  0.4245   0
   0   4 -12 1.01512 0.53524   0
   0   5 -12  0.6708 0.36756   0
   0  -5  12 0.15621 0.63405   0
   0  -5 -12-0.28486 0.48702   0
   0   5 -12 0.23892 0.32162   0
   0  -5 -12 0.11027 0.81783   0
   0   6 -12 5.01872 0.60334   0
   0  -6 -12 4.36967 0.75875   0
   0  -6  12 4.40623 1.04214   0
   0  -6 -12  3.3641 0.95986   0
   0  -7 -12 -0.0636 0.75414   0
   0  -7 -12-0.48156 0.61785   0
   0   7 -12-0.14538 0.43613   0
   0  -7  12 0.59968 0.63602   0
   0  -8  12  1.0647 0.67672   0
   0   8  12 1.97602 0.53235   0
   0   8 -12 1.38051  0.5504   0
   0  -8 -12 2.61665 0.76695   0
   0  -8 -12 1.64217 0.87522   0
   0   9  12-0.25962 0.45658   0
   0  -9 -12 0.23276 0.65353   0
   0  -9  12 0.58191 0.82363   0
   0  -9 -12-0.28648  0.5461   0
   0 -10  12 0.64789 0.27513   0
   0 -10 -12 1.81053 0.75439   0
   0  10  12   0.071 0.52363   0
   0 -10 -12  1.4289 0.85201   0
   0 -10  12 0.71001 0.86089   0
   0 -11  12 0.53627 0.35165   0
   0 -11 -12 0.45715  0.6066   0
   0 -11 -12-0.05275 0.72089   0
   0  11  12 0.43957 0.58023   0
   0 -11  12 0.50111 0.83518   0
   0 -12  12 0.87016 0.42638   0
   0 -12 -12  1.6881 0.92236   0
   0 -12  12 0.73093 0.35676   0
   0  12  12 1.00068 0.60041   0
   0 -12  12 1.97525 0.91366   0
   0 -12 -12 0.21754 0.79184   0
   0 -13 -12 0.80039 0.87784   0
   0 -13  12-1.54913 0.80899   0
   0  13  12  0.8176  0.6885   0
   0 -13  12 0.48195 0.39589   0
   0 -13  12-0.38728 0.42171   0
   0 -13 -12 0.53359  0.8262   0
   0 -14 -12-0.51887 0.86762   0
   0 -14  12 1.13982  0.5529   0
   0 -14 -12 1.59915 0.98671   0
   0 -14  12 0.40829 0.90165   0
   0 -15  12-0.52929 0.84015   0
   0 -15 -12-0.34446 0.89056   0
   0 -15 -12-1.04178 0.82335   0
   0 -15  12-0.48729 0.52929   0
   0 -16 -12-0.50587 0.92053   0
   0 -16  12 0.46441 0.69661   0
   0 -16 -12 1.52592 0.97858   0
   0 -16  12 0.17415 0.57222   0
   0 -17  12-0.23728 0.63001   0
   0 -17 -12 -0.3191 0.67092   0
   0 -17 -12 1.90639 1.05547   0
   0 -17  12-0.06546 0.92456   0
   0 -18  12  1.0408 0.71807   0
   0 -18 -12 0.98432 1.09727   0
   0 -18 -12 1.21023 1.08114   0
   0 -18  12 1.07307 0.96012   0
   0 -19  12 0.79523 0.76342   0
   0 -19 -12-0.54871  1.0338   0
   0 -19 -12-0.62823  1.0338   0
   0 -19  12 1.35984 0.99404   0
   0 -20 -12-0.54842 1.04201   0
   0 -20 -12-2.17019 0.95583   0
   0 -20  12 0.25071 0.77563   0
   0 -20  12 1.04201 1.04984   0
   0 -21  12-1.15735 0.72527   0
   0 -21 -12 0.60954 1.14192   0
   0 -21 -12 1.21907  1.1342   0
   0 -21  12-0.18518  0.9876   0
   0 -22  12-0.09874  0.7064   0
   0 -22 -12-0.32662 1.14695   0
   0 -22  12 0.19749 1.04061   0
   0 -22 -12-0.82034 1.11657   0
   0 -23 -12 2.07806 1.21096   0
   0 -23  12-0.56063 0.84468   0
   0 -23  12-0.86711 0.72508   0
   0 -23 -12 0.78488 1.26328   0
   0 -24 -12 0.58819  1.2352   0
   0 -24 -12 0.33086 1.29402   0
   0 -24  12-0.88964 1.02933   0
   0 -24  12 0.69848  0.9117   0
   0 -25 -12-1.28654 1.21427   0
   0 -25  12 0.36139 0.91793   0
   0 -25 -12-0.39753 0.87456   0
   0 -25  12-0.96129 1.06248   0
   0 -26  12-2.25876 1.00863   0
   0 -26  12-0.76002  0.9376   0
   0 -26 -12-0.67479  1.1862   0
   0 -26 -12 0.53273 1.25013   0
   0 -27 -12 1.15843 1.27009   0
   0 -27  12-0.14655 1.14448   0
   0 -27 -12-0.56526 1.29103   0
   0 -27  12 0.11864 0.94908   0
   0 -28  12 0.32217 1.04191   0
   0 -28 -12 0.34959 1.03505   0
   0 -28 -12-0.78828 1.19271   0
   0 -28  12 1.13102 1.19271   0
   0 -29 -12-0.11444 1.31269   0
   0 -29 -12-0.14137 1.29249   0
   0 -29  12-0.41063 1.13766   0
   0 -29  12 0.69337   1.104   0
   0 -30 -12  0.7205  1.4476   0
   0 -30  12-0.79982 0.87914   0
   0 -30  12 0.81304 1.20964   0
   0 -31  12-1.86257  1.0189   0
   0 -31 -12 -1.7198 1.36286   0
   0 -31  12 -2.8036 1.07731   0
   0 -32  12-1.74572 1.29974   0
   0   0  13-0.95612 1.00208   0
   0   0 -13-0.02758  0.4137   0
   0   0 -13 0.55161 0.19306   0
   0   1  13 5.48588 1.31404   0
   0   1  13 8.49071 0.74432   0
   0  -1 -13 7.71883 1.30485   0
   0  -1 -13 6.79992 0.57891   0
   0  -1  13 9.11557 1.45187   0
   0   1 -13 8.01288 0.79026   0
   0  -2 -13-1.00937  0.8442   0
   0  -2 -13 -0.4588 0.30281   0
   0   2 -13    0.00 0.46798   0
   0   2  13 0.17434 0.40375   0
   0  -2  13-0.46798 1.00019   0
   0   3 -13 3.66179 0.64997   0
   0   3 -13 4.19275 0.35702   0
   0  -3  13 4.11951 1.14431   0
   0  -3 -13 3.70756 0.87883   0
   0  -3 -13 4.64132 0.58589   0
   0   3  13 4.92511  0.6225   0
   0   3 -13 4.36669 0.36618   0
   0  -4  13 0.01825 0.70258   0
   0  -4 -13-0.12774  0.4471   0
   0   4 -13-0.13687 0.27373   0
   0   4  13 0.31935  0.4106   0
   0  -4 -13-0.52009  0.8212   0
   0   4 -13 0.00912 0.25548   0
   0   4 -13-0.35585 0.46535   0
   0   5 -13  2.4805 0.41796   0
   0   5  13 3.48905 0.52699   0
   0   5 -13 2.38964 0.60877   0
   0  -5 -13 3.51631  0.6542   0
   0  -5  13 2.77125 1.02673   0
   0   5 -13 3.27099  0.4543   0
   0  -5 -13 3.08927 0.99947   0
   0  -6 -13-0.66894 0.79549   0
   0  -6 -13 0.07232 0.55142   0
   0   6 -13 0.10848 0.38871   0
   0  -6  13 -0.5243 0.62374   0
   0   7 -13 14.1791 1.15014   0
   0  -7  13 16.0571 1.64434   0
   0  -7 -13 17.7643  1.6713   0
   0  -7 -13 15.5898 1.37478   0
   0  -8 -13 -0.5979 0.62467   0
   0   8 -13 0.33018 0.50866   0
   0  -8 -13-1.42781 0.72283   0
   0  -8  13 0.29449 0.82991   0
   0  -9 -13  0.3542 0.63756   0
   0  -9  13 0.61985 0.65527   0
   0  -9 -13 0.10626 0.79695   0
   0  10  13 0.05268 0.48287   0
   0 -10 -13 0.30728 0.81649   0
   0 -10  13 1.35205 0.91307   0
   0 -10 -13-0.83405 0.63213   0
   0 -11 -13 0.26963 0.80019   0
   0 -11  13-0.07828 0.85238   0
   0 -11 -13  0.0174 0.60014   0
   0 -11  13 0.25223 0.24354   0
   0  11  13 0.91326 0.56535   0
   0 -12 -13  0.5166 0.86962   0
   0 -12  13-0.06888 0.87823   0
   0 -12  13-0.12915 0.32718   0
   0  12  13-1.00738 0.55105   0
   0 -12 -13-0.27552 0.83518   0
   0  13  13 1.82266 0.71544   0
   0 -13 -13 0.22145 0.90281   0
   0 -13  13 1.70342 0.97095   0
   0 -13  13 1.58418  0.4003   0
   0 -13 -13    2.24 0.90281   0
   0 -13  13  1.5416 0.44289   0
   0 -14 -13 0.22732 0.85035   0
   0 -14 -13 0.13471 0.88403   0
   0 -14  13-0.76616 0.86719   0
   0 -14  13 0.23574 0.42939   0
   0 -14  13-0.28626 0.38729   0
   0 -15  13 0.29942 0.50735   0
   0 -15 -13 1.16441 0.94816   0
   0 -15 -13 0.99807 0.97312   0
   0 -15  13-0.21625 0.92321   0
   0 -15  13-0.07486 0.41586   0
   0 -16  13-1.14966 0.61589   0
   0 -16  13 0.53377 0.54198   0
   0 -16 -13  -0.969 0.87867   0
   0 -16 -13 0.77192 0.99364   0
   0 -17  13 8.04678 1.36949   0
   0 -17 -13 7.26885 1.33708   0
   0 -17 -13 5.96418 1.28846   0
   0 -17  13  6.7016 0.87518   0
   0 -18 -13 0.27974 1.02304   0
   0 -18 -13 1.95017 1.09497   0
   0 -18  13-0.03996  0.9671   0
   0 -18  13-0.15985 0.63141   0
   0 -19  13 5.77556 0.92188   0
   0 -19  13 3.26993 1.15039   0
   0 -19 -13  4.8458 1.26858   0
   0 -19 -13 6.13801 1.39464   0
   0 -20 -13-2.17404  1.0249   0
   0 -20  13-0.61339 0.67551   0
   0 -20 -13 0.59786 0.82303   0
   0 -20  13-0.12423 0.99385   0
   0 -21  13 7.57165 1.42255   0
   0 -21 -13 5.46841 1.49903   0
   0 -21 -13 8.62709 1.54492   0
   0 -21  13 7.08217 1.09368   0
   0 -22 -13 0.67024 1.11455   0
   0 -22  13 0.12049 0.79073   0
   0 -22  13-0.12049 0.77567   0
   0 -22 -13 0.57987 1.15221   0
   0 -23  13-0.12601 0.80797   0
   0 -23 -13 1.21566 0.91174   0
   0 -23  13 0.37804 1.09706   0
   0 -23 -13 0.00741 1.15636   0
   0 -24 -13 1.03529 1.21027   0
   0 -24  13-0.26247 0.80927   0
   0 -24  13-0.96238 1.02071   0
   0 -24 -13-0.02916 1.23214   0
   0 -25 -13 0.51613 1.27598   0
   0 -25 -13-0.19355 1.26882   0
   0 -25  13 0.02867 0.82437   0
   0 -25  13-0.47312 0.83871   0
   0 -26 -13-2.62816 1.15555   0
   0 -26  13-1.36693 1.03576   0
   0 -26  13 1.82492 0.95826   0
   0 -26 -13-0.78211  1.3176   0
   0 -27 -13 3.40652 1.40554   0
   0 -27  13 1.92482 1.23244   0
   0 -27  13 1.26014 0.92087   0
   0 -27 -13 2.47873 1.47477   0
   0 -28 -13 1.58492 1.31963   0
   0 -28 -13-1.72777 1.27202   0
   0 -28  13-2.70729 1.01353   0
   0 -28  13 0.72784 0.99313   0
   0 -29  13-1.24277 1.06905   0
   0 -29 -13 0.27394 1.27618   0
   0 -29  13 0.11359 0.92206   0
   0 -29 -13 0.15368 1.35636   0
   0 -30 -13 0.89245 1.41741   0
   0 -30 -13-0.76777 1.22711   0
   0 -30  13 1.31242 1.03025   0
   0 -30  13-0.28873 1.15493   0
   0 -31  13 5.79314 1.32102   0
   0 -31 -13 2.35205 1.59811   0
   0 -31  13 5.49027 1.46278   0
   0   0  14  50.833 3.40582   0
   0   0 -14 52.0137 2.92446   0
   0   0 -14 47.0639 2.77007   0
   0   1 -14-0.04539 0.14525   0
   0   1 -14 0.17248 0.47205   0
   0  -1 -14-0.06355 0.26326   0
   0  -1 -14-1.18921 0.82609   0
   0  -1  14-0.19064 1.02581   0
   0   1  14-0.15432 0.76255   0
   0   2 -14 18.2031  1.0697   0
   0   2 -14 17.6954 1.34166   0
   0   2  14 19.1821  1.2782   0
   0  -2 -14 18.6382 1.22381   0
   0   2 -14 18.7107  1.0697   0
   0  -2  14 23.6785 2.10314   0
   0  -2 -14 15.0846 1.79492   0
   0  -3 -14-0.02713 0.39795   0
   0  -3 -14 0.44317 0.93155   0
   0   3 -14 0.06331 0.47934   0
   0   3 -14-0.45221 0.19897   0
   0  -3  14 0.71449   1.022   0
   0   3 -14-0.04522 0.18088   0
   0   3  14 0.66023 0.40699   0
   0   4 -14 20.3286 1.17194   0
   0   4 -14  17.552 1.15391   0
   0   4 -14 18.3904 1.40633   0
   0  -4  14 18.0569 1.92919   0
   0   4  14 17.2185  1.2711   0
   0  -4 -14 18.6789 1.85707   0
   0  -4 -14 19.5443 1.34322   0
   0  -5  14-1.66982 0.89775   0
   0   5 -14-0.11671 0.33217   0
   0  -5 -14-0.01796 0.48479   0
   0  -5 -14-0.61047 0.85287   0
   0   5 -14-0.17057 0.50274   0
   0   5 -14 0.26933 0.32319   0
   0   5  14 0.09875 0.37706   0
   0   6  14 5.41299 0.63419   0
   0  -6  14 4.05527 1.10761   0
   0  -6 -14 6.10077  1.1344   0
   0  -6 -14 4.66267 0.76818   0
   0   6 -14 5.16288 0.59847   0
   0  -7 -14-0.00888 0.58605   0
   0   7 -14 0.00888 0.42622   0
   0  -7  14 0.15095 0.87019   0
   0  -7 -14 0.21311 0.83467   0
   0   8 -14 1.19062 0.51153   0
   0  -8 -14-0.34396 0.61736   0
   0  -8 -14-0.37923 0.79375   0
   0  -8  14-0.77611 0.82902   0
   0  -9 -14-0.08752 0.59516   0
   0  -9  14-0.29758 0.84898   0
   0  -9 -14 0.54265 0.84898   0
   0 -10 -14  13.808 1.42332   0
   0 -10  14 14.1898 1.60558   0
   0 -10 -14 12.9748 1.54483   0
   0  11  14 -0.9803 0.46435   0
   0 -11 -14-0.75672 0.81691   0
   0 -11  14-0.82551 0.83411   0
   0 -11 -14 0.73092 0.80832   0
   0 -12 -14  26.648 2.19654   0
   0 -12  14 30.8282 1.82194   0
   0 -12 -14 29.2532 2.34128   0
   0 -12  14 28.4188 1.69423   0
   0  12  14 29.8151 2.02627   0
   0 -12  14 32.3437  2.4179   0
   0 -13  14-0.62331 0.88443   0
   0  13  14-0.74124 0.56435   0
   0 -13 -14-1.99629 0.71597   0
   0 -13 -14 -0.3622 0.64016   0
   0 -13  14 0.11792 0.29481   0
   0  14  14 31.9376 2.18192   0
   0 -14 -14  28.798 2.38179   0
   0 -14  14 29.9223 2.44841   0
   0 -14 -14 24.6174  2.2652   0
   0 -14  14 30.4136  1.8488   0
   0 -15  14 0.98747 1.00392   0
   0 -15 -14-0.92163 0.86403   0
   0 -15 -14  0.4855 0.86403   0
   0 -15  14 0.36207 0.39499   0
   0 -15  14 -0.4855 0.41144   0
   0 -16  14 19.3166 1.44651   0
   0 -16  14  19.796 2.02349   0
   0 -16 -14 16.4154 1.95035   0
   0 -16  14 21.3644 1.42213   0
   0 -16 -14 18.8859  1.9666   0
   0 -17 -14-0.85022 0.97053   0
   0 -17  14 -0.5374 0.94647   0
   0 -17  14 0.14438 0.43313   0
   0 -17  14 0.13636 0.52938   0
   0 -17 -14-0.81012 0.92241   0
   0 -18 -14 8.74365 1.48761   0
   0 -18 -14 6.80502 1.40057   0
   0 -18  14 9.85145 1.51926   0
   0 -18  14 8.67244 0.98119   0
   0 -19 -14 0.26528 1.06114   0
   0 -19  14 0.18726 1.02213   0
   0 -19 -14  0.0078 0.97531   0
   0 -19  14-0.36672 0.60079   0
   0 -20  14 0.62292 1.03051   0
   0 -20 -14-0.11536 1.09204   0
   0 -20 -14    0.00 1.06127   0
   0 -20  14-0.06921 0.62292   0
   0 -21  14 0.01515 1.03045   0
   0 -21  14-0.62888 0.65919   0
   0 -21 -14-0.96984 1.07591   0
   0 -21 -14 0.46976 1.15926   0
   0 -22  14 0.67159 1.14171   0
   0 -22  14 1.83569 0.80591   0
   0 -22 -14 2.66399 1.34319   0
   0 -22 -14 1.50735  1.2611   0
   0 -23  14 0.69041 0.75652   0
   0 -23 -14 -1.1311 1.17517   0
   0 -23 -14 0.96217 1.19721   0
   0 -23  14 0.43334 1.10173   0
   0 -24  14 6.01883  1.0477   0
   0 -24 -14 10.4986 1.74134   0
   0 -24 -14 5.00726 1.51735   0
   0 -24  14 3.46823 1.31504   0
   0 -25 -14-0.68214 1.20796   0
   0 -25 -14 1.17243 1.27191   0
   0 -25  14 -0.7603 1.08716   0
   0 -25  14 -1.0161 0.74609   0
   0 -26  14 5.86793 1.14564   0
   0 -26 -14 7.02754 1.66258   0
   0 -26  14 5.12745 1.41808   0
   0 -26 -14 7.16725 1.63464   0
   0 -27  14-0.98869 0.81017   0
   0 -27 -14 2.43739 1.40064   0
   0 -27  14-0.92003 1.05734   0
   0 -27 -14  1.1878  1.4075   0
   0 -28  14 5.99782  1.4303   0
   0 -28 -14 6.75345 1.80137   0
   0 -28 -14 5.74145 1.60572   0
   0 -28  14 6.55105 1.18067   0
   0 -29  14 0.53028 1.15335   0
   0 -29  14-0.69598 0.83518   0
   0 -29 -14-1.08706 1.33231   0
   0 -29 -14 0.21211 1.29917   0
   0 -30 -14 3.47701  1.5627   0
   0 -30 -14 2.52636 1.62781   0
   0 -30  14 3.80257 1.09389   0
   0 -30  14 1.81664 1.43247   0
   0 -31  14-1.29827 0.88257   0
   0 -31 -14 2.63491 1.56688   0
   0 -31  14-0.35175 1.18315   0
   0   0 -15 0.00897 0.22415   0
   0   0  15-0.18828  0.7621   0
   0   0 -15-0.14345 0.42139   0
   0   1 -15 4.60632 0.38535   0
   0   1  15 5.25156 1.29945   0
   0   1 -15 5.37703 0.69005   0
   0  -1  15 4.27474 1.27256   0
   0  -1 -15 4.68697 1.15606   0
   0  -1 -15 4.73178 0.48393   0
   0   2 -15 -0.0358 0.17004   0
   0   2 -15 0.00895 0.50116   0
   0  -2  15-0.12529  0.7607   0
   0   2 -15-0.35797 0.17004   0
   0   2  15 -0.0358 0.34902   0
   0  -2 -15-0.42957 0.62646   0
   0  -2 -15-0.42062 0.33113   0
   0  -3 -15 -0.0625 0.93753   0
   0   3 -15 1.32148  0.5268   0
   0  -3  15 0.43752 1.05361   0
   0   3 -15 1.75006 0.26787   0
   0  -3 -15 0.76789 0.42859   0
   0   3  15 1.81257 0.44644   0
   0   3 -15  1.4822 0.25894   0
   0   4 -15-0.57852 0.43612   0
   0   4 -15  -0.089 0.24921   0
   0   4 -15    0.00 0.27591   0
   0  -4 -15 0.32041 0.44502   0
   0  -4  15-0.71203 0.95234   0
   0   4  15-0.55182 0.38272   0
   0  -4 -15-0.97904 0.86334   0
   0   5 -15 31.3255 1.84372   0
   0  -5 -15 30.1466 2.42875   0
   0   5 -15  29.535 2.02986   0
   0  -5 -15 31.7155   2.021   0
   0   5 -15 30.2175 1.85258   0
   0   5  15 31.1305 1.93236   0
   0  -5  15 29.6413 2.52625   0
   0  -6  15 0.68796 0.98784   0
   0   6 -15-0.68796 0.36162   0
   0  -6 -15-0.82026  0.4851   0
   0   6 -15-0.82026  0.5292   0
   0   6  15-0.16758 0.41454   0
   0  -6 -15 0.89082 0.91729   0
   0  -7  15  41.923 3.08657   0
   0   7 -15 45.2288  2.6043   0
   0  -7 -15 41.9669 3.02519   0
   0  -7 -15 41.8617 2.73583   0
   0  -8  15 0.24389 0.89715   0
   0  -8 -15-0.09581 0.82747   0
   0   8 -15-0.20905 0.47035   0
   0  -8 -15 0.12194 0.61843   0
   0  -9 -15 7.69409 1.26218   0
   0  -9 -15 8.35976 1.03741   0
   0  -9  15 7.14946 1.28811   0
   0 -10 -15-0.85735 0.60015   0
   0 -10 -15 0.14575 0.73732   0
   0 -10  15-0.04287 0.66016   0
   0 -11 -15 1.52079 0.74765   0
   0 -11  15 0.78163 0.94306   0
   0 -11 -15-0.24638 0.90058   0
   0 -12  15-0.26922 0.90019   0
   0 -12 -15 0.05889 0.74876   0
   0 -12 -15-0.79924 0.84972   0
   0 -13  15 63.6947 4.19581   0
   0 -13 -15 67.2994 4.20413   0
   0 -13 -15 63.7696 4.23743   0
   0 -14 -15 -1.0044 0.78211   0
   0 -14 -15 -1.0538 0.91384   0
   0  14  15-1.09496 0.56806   0
   0 -14  15 1.12789 1.02086   0
   0 -14  15  0.5269 0.28815   0
   0 -15  15 4.27179 1.20424   0
   0 -15 -15  4.2067 1.22051   0
   0 -15  15 5.12615 0.56144   0
   0 -15 -15 4.62167 1.13914   0
   0 -16  15 0.31345 1.02073   0
   0 -16 -15 1.39847 0.95643   0
   0 -16 -15-0.08841 0.99661   0
   0 -16  15 0.22504 0.43401   0
   0 -16  15 0.21701 0.37775   0
   0 -17  15 39.6731 2.31691   0
   0 -17  15 34.2459 2.30104   0
   0 -17  15 40.5142 2.95168   0
   0 -17 -15 36.3009 2.91201   0
   0 -17 -15  34.111 2.82473   0
   0 -18 -15 1.11961 1.08046   0
   0 -18 -15-0.76728 1.04914   0
   0 -18  15-0.29752 1.01783   0
   0 -18  15-0.16442 0.48542   0
   0 -19 -15 0.23166 1.08109   0
   0 -19 -15-0.03089 1.06564   0
   0 -19  15 0.09266 0.55599   0
   0 -19  15-1.26642 0.98842   0
   0 -20  15-0.95161 0.54051   0
   0 -20 -15-1.49973 1.02012   0
   0 -20  15-1.55302 0.98206   0
   0 -20 -15-0.37303 1.05818   0
   0 -21  15 1.00528 0.63768   0
   0 -21 -15 0.44262 1.15532   0
   0 -21  15  0.3601 1.11781   0
   0 -21 -15-2.06308 1.03529   0
   0 -22 -15 0.82763  1.1971   0
   0 -22 -15-1.69959 1.07887   0
   0 -22  15 0.25124 0.67983   0
   0 -22  15 2.55677 1.18232   0
   0 -23 -15 72.6925 4.78604   0
   0 -23  15  68.743 4.69148   0
   0 -23  15  67.761 4.28416   0
   0 -23 -15 70.7214 4.82241   0
   0 -24  15  0.1002 0.70137   0
   0 -24 -15-1.37411 1.18803   0
   0 -24  15 0.39363 1.12362   0
   0 -24 -15 3.24204 1.37411   0
   0 -25  15 -0.6054  0.6758   0
   0 -25 -15  1.1404 1.27415   0
   0 -25 -15 0.72507 1.32343   0
   0 -25  15-1.23896 1.07001   0
   0 -26 -15-0.94141 1.21829   0
   0 -26  15-0.38764 0.73374   0
   0 -26 -15-1.26675 1.16291   0
   0 -26  15-0.30457  1.1283   0
   0 -27  15 3.56578 0.94588   0
   0 -27  15 4.98801 1.40862   0
   0 -27 -15 3.15068 1.49708   0
   0 -27 -15 1.36779 1.36098   0
   0 -28  15 1.17045 0.82935   0
   0 -28 -15-1.60519 1.22396   0
   0 -28  15 0.28091 1.15039   0
   0 -28 -15 0.35448 1.32428   0
   0 -29  15 0.51923 0.84128   0
   0 -29  15 0.65068 1.23563   0
   0 -29 -15 0.96616 1.34079   0
   0 -29 -15 2.71445 1.57083   0
   0 -30  15-1.47882 1.13656   0
   0 -30 -15-1.31738 1.30446   0
   0 -30  15-0.43912  0.8395   0
   0 -30 -15 0.23894 1.41424   0
   0   0 -16   22.36 1.34443   0
   0   0 -16 22.8377 1.50364   0
   0   0  16 20.2903 2.20239   0
   0   1  16 0.03536   0.778   0
   0   1 -16-0.30059 0.45089   0
   0  -1 -16-0.45973 0.28291   0
   0   1 -16 0.20334 0.21218   0
   0  -1  16 0.27407  1.0786   0
   0  -1 -16-0.30059 0.65423   0
   0   2 -16 5.80064 0.47676   0
   0   2 -16 5.98604 0.75046   0
   0  -2 -16 6.44515 0.61803   0
   0  -2 -16 6.71002 1.28903   0
   0  -2  16 9.66772 1.45678   0
   0  -3 -16 0.02643 0.39641   0
   0   3 -16-0.07047 0.49331   0
   0  -3  16-0.00881 0.75758   0
   0  -3 -16-1.57683 0.85448   0
   0   3 -16 0.16737 0.22904   0
   0   3  16-0.20261 0.37879   0
   0   3 -16 0.13214 0.22904   0
   0   4  16 24.1928 1.54553   0
   0   4 -16 22.3399 1.44015   0
   0  -4 -16 24.8163 2.21292   0
   0   4 -16 23.6484 1.44015   0
   0  -4  16 23.8679  2.2217   0
   0   4 -16 21.3213 1.65969   0
   0  -4 -16 27.3717 1.61578   0
   0   5  16 0.21865 0.40232   0
   0  -5  16-0.60348 0.70844   0
   0  -5 -16-0.20991 0.48104   0
   0  -5 -16 0.29737 0.95333   0
   0   5 -16-0.01749 0.52477   0
   0   5 -16-0.02624 0.32361   0
   0   5 -16-0.46354 0.30612   0
   0   6 -16 -0.0087 0.36554   0
   0  -6  16 1.18367  1.0183   0
   0  -6 -16 0.83553 0.56572   0
   0   6  16 0.69627 0.43517   0
   0  -6 -16 0.17407 0.90516   0
   0   7  16-0.08654 0.38941   0
   0  -7 -16-0.14711 0.88267   0
   0   7 -16 0.19038 0.41537   0
   0  -7 -16 0.56248 0.57114   0
   0  -7  16 0.42402 0.97786   0
   0  -8 -16 2.37273 0.73073   0
   0  -8  16 1.65919  0.8167   0
   0  -8 -16 2.95732 0.85109   0
   0   8 -16 3.14645 0.92846   0
   0  -9  16 0.46081 0.95576   0
   0  -9 -16-0.39255 0.86189   0
   0  -9 -16 0.22187 0.64855   0
   0 -10  16 12.5101 1.59127   0
   0 -10 -16 10.5464 1.31195   0
   0 -10 -16 15.0409 1.65898   0
   0 -11 -16-0.37751 0.65434   0
   0 -11  16-0.00839 0.95635   0
   0 -11 -16-0.23489 0.92279   0
   0 -12 -16 5.19282  0.9804   0
   0 -12 -16 2.21837  1.0718   0
   0 -12  16 3.19878 1.12165   0
   0 -13 -16-0.77301  0.8388   0
   0 -13 -16-0.31249 0.90459   0
   0 -13  16 0.04934 0.99504   0
   0 -14 -16 51.5632 3.36759   0
   0 -14 -16 49.3018 3.45707   0
   0 -14  16 46.7721 3.38386   0
   0 -15 -16 0.70762 0.90061   0
   0 -15  16 0.05629 0.23319   0
   0 -15  16 0.29752 0.20907   0
   0 -15 -16 0.71566 0.78803   0
   0 -15  16 0.35381 1.03731   0
   0 -16  16 10.9794 1.56508   0
   0 -16  16  8.8264 0.73884   0
   0 -16 -16 7.42021 1.45385   0
   0 -16 -16 10.2008 1.51741   0
   0 -17  16-1.24735 0.99631   0
   0 -17 -16-1.11398   1.012   0
   0 -17 -16  0.3844 0.95709   0
   0 -17  16 0.36087 0.39225   0
   0 -18 -16 0.74331 0.87493   0
   0 -18  16 0.99108 0.48779   0
   0 -18 -16 0.46457 1.05302   0
   0 -18  16 1.40919 1.11496   0
   0 -19  16-0.53469 1.06173   0
   0 -19 -16-1.74919 1.03118   0
   0 -19  16-0.18332 0.48122   0
   0 -19 -16 0.87841 1.03882   0
   0 -20 -16 0.38414 1.24279   0
   0 -20  16-0.57997 0.51218   0
   0 -20 -16-1.27292 1.00177   0
   0 -20  16 0.10545 0.81346   0
   0 -21 -16-0.32666 1.11362   0
   0 -21 -16 1.75953 1.19529   0
   0 -21  16-0.37121 0.60136   0
   0 -21  16-0.69045 1.06908   0
   0 -22  16 3.52459  0.7678   0
   0 -22  16  3.3564 1.33817   0
   0 -22 -16 3.10047  1.3528   0
   0 -22 -16 2.14254 1.30161   0
   0 -23  16 0.28077 0.65512   0
   0 -23  16 1.31025 0.95749   0
   0 -23 -16-0.91429 1.21666   0
   0 -23 -16-0.41035 1.14467   0
   0 -24 -16 14.6661 2.04758   0
   0 -24  16 14.7086 1.93422   0
   0 -24 -16 14.5669 1.96256   0
   0 -24  16 15.0345 1.43827   0
   0 -25 -16-0.75281  1.2268   0
   0 -25  16 0.16032 0.70401   0
   0 -25 -16-0.19517 1.25468   0
   0 -25  16-0.62037 1.12224   0
   0 -26  16  5.2172 1.42599   0
   0 -26 -16 4.90869 1.53568   0
   0 -26  16 4.33281  0.9598   0
   0 -26 -16 5.82736 1.57682   0
   0 -27  16 1.08533 1.23364   0
   0 -27  16 0.13482 0.78872   0
   0 -27 -16-0.35728 1.31453   0
   0 -27 -16 1.96843 1.40217   0
   0 -28  16 2.06769 1.30556   0
   0 -28 -16 1.29894 1.41823   0
   0 -28 -16 3.57207 1.56402   0
   0 -28  16 0.55669 0.82178   0
   0 -29 -16-0.59277 1.28977   0
   0 -29  16 -0.1889  0.7947   0
   0 -29 -16 -1.1204 1.25068   0
   0 -29  16-2.36457 1.10086   0
   0 -30  16 0.05762 1.28675   0
   0 -30 -16 1.78608   1.466   0
   0 -30 -16 0.53775  1.4852   0
   0   0 -17 0.14824  0.2616   0
   0   0  17-1.63067 0.94178   0
   0   0 -17 0.33137 0.96794   0
   0  -1  17 0.96751 1.15055   0
   0   1 -17 2.06576 0.52298   0
   0  -1 -17 1.36846 0.35737   0
   0   1 -17 1.36846 0.27892   0
   0  -1 -17 1.48177 1.06339   0
   0   1  17 0.71474 1.09825   0
   0   2 -17 0.02611 0.21762   0
   0  -2  17 0.85306 1.09679   0
   0  -2 -17-0.10446 0.33948   0
   0  -2 -17-0.03482 0.94881   0
   0   2 -17-0.33948 0.47005   0
   0  -3  17 21.0969 2.15398   0
   0  -3 -17 19.5943 1.33755   0
   0  -3 -17  18.361 1.98028   0
   0   3 -17 19.4553 1.45047   0
   0   3 -17 17.9528 1.17253   0
   0   3  17 20.1762 1.28544   0
   0  -4  17-0.41561 1.03038   0
   0   4 -17 0.59745 0.56281   0
   0  -4 -17  0.1472 0.71001   0
   0   4 -17 0.17317 0.29439   0
   0   4 -17-0.71866 0.26842   0
   0  -4 -17 0.09524 0.45025   0
   0   4  17 0.36366 0.38098   0
   0   5  17 97.4303 5.27816   0
   0   5 -17 95.8261  5.3989   0
   0  -5  17 90.7291 5.83875   0
   0  -5 -17 88.8145 5.74388   0
   0  -5 -17 94.6101 5.33853   0
   0   5 -17 79.3966 5.20054   0
   0   5 -17 100.181 5.20916   0
   0  -6 -17-0.90122 0.90981   0
   0   6 -17 0.11158 0.36907   0
   0   6  17 0.06008 0.40341   0
   0  -6 -17-0.19741 0.54073   0
   0   6 -17-0.32616 0.35191   0
   0  -6  17-0.87547  0.9613   0
   0  -7 -17 18.2047 2.00568   0
   0  -7  17 21.1748 2.12516   0
   0  -7 -17 22.5319 1.62161   0
   0   7 -17 23.3939 1.41678   0
   0   7  17 17.3683 1.39117   0
   0  -8 -17 0.26288 0.59359   0
   0  -8 -17-1.05998 0.89039   0
   0   8  17 0.03392 0.43247   0
   0  -8  17-0.58511 0.89887   0
   0  -9 -17-0.20205 0.88396   0
   0  -9 -17-0.90079 0.62298   0
   0  -9  17 0.58088 0.97656   0
   0 -10 -17-0.41757 0.68482   0
   0 -10  17-1.22766 0.90195   0
   0 -10 -17-1.24436 0.92701   0
   0 -11 -17 0.53812 1.00172   0
   0 -11  17 2.18557 1.08451   0
   0 -11 -17 2.35943 0.85271   0
   0 -12  17-0.95954 0.92674   0
   0 -12 -17  0.0328 1.02515   0
   0 -12 -17 0.15582 0.72991   0
   0 -13 -17 124.701 7.27468   0
   0 -13 -17 122.573 7.39647   0
   0 -13  17  119.87 7.38023   0
   0 -14 -17-0.24098  0.8113   0
   0 -14 -17-0.34541 1.02818   0
   0 -14  17 1.31736 1.10048   0
   0 -15 -17 10.6111 1.57261   0
   0 -15  17 10.0075 1.44553   0
   0 -15 -17 9.46743  1.4773   0
   0 -16  17-1.30292 1.01251   0
   0 -16 -17 0.39244 1.06745   0
   0 -16 -17 0.30611 0.91832   0
   0 -17 -17 26.2571  2.4885   0
   0 -17  17 25.4276  2.4885   0
   0 -17 -17 29.6914 2.35671   0
   0 -17  17 26.5672 1.58147   0
   0 -18  17 1.20155 1.17859   0
   0 -18 -17  0.1148  1.0944   0
   0 -18  17  0.3597 0.34439   0
   0 -18 -17-0.36735 1.08675   0
   0 -19  17-0.33228 0.37759   0
   0 -19  17-0.17369 1.11011   0
   0 -19 -17-1.11011 0.98173   0
   0 -19 -17-0.12838 1.10255   0
   0 -20 -17-0.70759 1.07257   0
   0 -20 -17 2.33134 1.25877   0
   0 -20  17 1.09491 1.23643   0
   0 -20  17 0.31283  0.4618   0
   0 -21 -17 2.70169 1.38021   0
   0 -21  17 4.02316 1.37287   0
   0 -21  17 5.40337 0.72681   0
   0 -21 -17  4.5591 1.36553   0
   0 -22 -17 0.98359 1.19333   0
   0 -22  17-0.62921 1.09208   0
   0 -22 -17-0.30376 1.15717   0
   0 -22  17-0.66537 0.53519   0
   0 -23  17 93.5662  6.1746   0
   0 -23 -17 96.1656 6.22445   0
   0 -23 -17 99.6909 6.24582   0
   0 -23  17 97.1983 5.64046   0
   0 -24  17-0.76414  1.0726   0
   0 -24 -17  0.8693  1.2759   0
   0 -24 -17-0.14722 1.24786   0
   0 -24  17-0.00701  0.6029   0
   0 -25  17   1.021 0.68297   0
   0 -25 -17 3.88394 1.44182   0
   0 -25 -17 3.51141 1.40732   0
   0 -25  17 1.74536 1.26935   0
   0 -26 -17 0.51579 1.24875   0
   0 -26  17  -1.432 1.09945   0
   0 -26  17 0.27825 0.67867   0
   0 -26 -17 0.96371  1.3302   0
   0 -27 -17 2.46974 1.40174   0
   0 -27  17 2.97703 1.32164   0
   0 -27 -17 4.85937 1.60199   0
   0 -28 -17-1.26679 1.29305   0
   0 -28  17-1.22085 1.15521   0
   0 -28 -17 1.03707 1.37838   0
   0 -29 -17 2.02627 1.54874   0
   0 -29  17  1.1551 1.30352   0
   0 -29 -17 3.44595 1.43259   0
   0   0  18 1.33177 0.88498   0
   0   0 -18 1.49502  0.3265   0
   0   0 -18 0.90217 1.00527   0
   0   1 -18 0.03435 0.24906   0
   0   1 -18 0.26624 0.45518   0
   0  -1 -18-0.79871 0.94472   0
   0  -1 -18-0.33494 0.30918   0
   0  -1  18 1.01342 1.15084   0
   0   1  18-0.20612 0.79871   0
   0   2 -18 19.8989 1.19222   0
   0  -2  18 15.6961 2.04993   0
   0   2 -18 18.1663 1.41522   0
   0  -2 -18 20.5079 1.30372   0
   0  -2 -18 18.9554 2.01562   0
   0   3 -18-0.57342 0.50495   0
   0  -3 -18-0.00856 0.40225   0
   0  -3 -18-0.07703 0.72747   0
   0   3 -18 0.17973 0.26531   0
   0   3  18-0.18829 0.32522   0
   0  -3  18-0.23108 1.03558   0
   0   4 -18 2.62804 0.64848   0
   0   4 -18 1.71505 0.35837   0
   0  -4 -18 1.63826 0.52902   0
   0   4 -18 1.86864 0.37543   0
   0  -4  18 2.51711 0.93005   0
   0   4  18 1.82597 0.43516   0
   0  -4 -18 1.61266 0.82766   0
   0   5 -18 -0.0425 0.32298   0
   0  -5 -18-0.56947 0.94345   0
   0   5  18-0.54397 0.38248   0
   0  -5  18 -1.8104 0.98595   0
   0   5 -18-0.35698 0.33148   0
   0   5 -18-0.47597 0.52697   0
   0  -5 -18 -0.0425 0.49297   0
   0  -6 -18 2.51249 1.12512   0
   0  -6  18 2.45328 0.93055   0
   0   6  18 3.51073 0.56679   0
   0   6 -18 2.85088 0.49911   0
   0  -6 -18 3.19772 0.65139   0
   0   6 -18 3.18926 0.49066   0
   0  -7 -18 1.33765 1.07685   0
   0   7  18 -0.3281 0.40382   0
   0  -7 -18 0.05889 0.57208   0
   0   7 -18-0.46271 0.39541   0
   0  -7  18 0.68145 1.08527   0
   0  -8 -18-1.01154 0.95302   0
   0   8  18    0.00 0.38455   0
   0  -8 -18 0.14212 0.62699   0
   0  -8  18 -1.1453 0.66043   0
   0  -9 -18 0.22412 0.67235   0
   0  -9  18 0.07471 0.77196   0
   0   9  18-0.13281 0.41503   0
   0  -9 -18 0.06641 0.97118   0
   0 -10 -18 -1.9437 0.92243   0
   0 -10 -18-0.08236 0.63417   0
   0 -10  18 0.17296  1.0295   0
   0 -11 -18 0.89011 0.81661   0
   0 -11  18-1.69855 0.89011   0
   0 -11 -18-1.27392 0.93094   0
   0 -12 -18  22.332  2.2332   0
   0 -12 -18 23.7884   1.861   0
   0 -12  18 20.0583 2.07946   0
   0 -13  18-0.17626 1.02553   0
   0 -13 -18  1.2739 0.92137   0
   0 -13 -18-0.82523  1.0095   0
   0 -14 -18 0.19821 0.83248   0
   0 -14  18 2.07724 1.16548   0
   0 -14 -18 1.68875 1.14169   0
   0 -15  18-0.84685 1.05072   0
   0 -15 -18-0.49399 0.91742   0
   0 -15 -18-1.03504 1.01935   0
   0 -16  18 0.71306 0.89132   0
   0 -16 -18 1.03858 1.13934   0
   0 -16 -18 1.84464 0.99208   0
   0 -17 -18-1.27873 0.85759   0
   0 -17  18 0.25268 1.11028   0
   0 -17 -18-0.15314 1.06433   0
   0 -18 -18  1.4517 1.08121   0
   0 -18  18 3.75022  1.3156   0
   0 -18 -18  3.2512 1.27024   0
   0 -19  18-1.11937 1.11191   0
   0 -19 -18 0.10447 1.10445   0
   0 -19 -18 0.63431 1.06713   0
   0 -20 -18 0.05889 1.20716   0
   0 -20  18 1.14091  1.2366   0
   0 -20 -18 1.22924 1.08939   0
   0 -21 -18-1.03759 1.16819   0
   0 -21  18 0.28298 1.15368   0
   0 -21 -18-0.28298 1.07387   0
   0 -22  18 13.4481  1.9089   0
   0 -22 -18 10.8171 1.83025   0
   0 -22 -18 12.9977 1.85885   0
   0 -23 -18 0.49997 1.27457   0
   0 -23  18  1.1619 1.29569   0
   0 -23 -18  2.9646  1.3309   0
   0 -24 -18 -1.8304  1.2272   0
   0 -24  18-0.28427  1.1648   0
   0 -24 -18  0.2496 1.19253   0
   0 -25  18 -0.6142 1.20792   0
   0 -25 -18-1.21474  1.1465   0
   0 -25 -18-2.34077 1.13968   0
   0 -26 -18 0.18803 1.31621   0
   0 -26  18-0.40964 1.19533   0
   0 -26 -18 1.51095 1.36993   0
   0 -27 -18-0.50209 1.27505   0
   0 -27 -18 1.84981 1.40057   0
   0 -27  18-0.74653 1.15613   0
   0 -28  18 0.91621 1.29959   0
   0 -28 -18-0.57182 1.40355   0
   0 -28 -18-0.64979  1.2411   0
   0 -29  18-3.24616 1.14383   0
   0 -29 -18-0.58789 1.37387   0
   0 -29 -18 1.82756 1.50806   0
   0   0 -19 -0.7446 0.93921   0
   0   0  19-0.47383 0.76998   0
   0   0 -19 0.53306 0.31307   0
   0  -1  19 1.60696 1.19254   0
   0  -1 -19 1.75075 0.38905   0
   0   1 -19 2.14826 0.50746   0
   0  -1 -19 2.03831  0.8796   0
   0   1 -19 1.98756 0.34677   0
   0   1  19 0.56667 1.19254   0
   0  -2  19-1.95123 1.00518   0
   0  -2 -19-0.02534 0.35477   0
   0  -2 -19-1.51199 0.90382   0
   0   2 -19-0.09292 0.25341   0
   0   2 -19-0.21117 0.48147   0
   0   3 -19 0.22758 0.53102   0
   0  -3 -19    0.00 0.42145   0
   0  -3  19 0.77546 0.87661   0
   0  -3 -19 -0.5816 0.97776   0
   0   3 -19 0.48888 0.29501   0
   0   4  19 0.32775 0.35297   0
   0   4 -19 0.48743 0.32775   0
   0  -4 -19-0.67232 0.94124   0
   0   4 -19 0.15127 0.54626   0
   0  -4 -19-0.48743   0.437   0
   0  -4  19-0.13446 1.12613   0
   0   5  19 1.02977 0.40186   0
   0  -5 -19-0.22605 1.01302   0
   0  -5  19 0.31814 0.86232   0
   0   5 -19 0.93767 0.38512   0
   0   5 -19 0.59442 0.65302   0
   0  -5 -19 0.36837  0.5107   0
   0   5 -19 0.82046 0.39349   0
   0   6  19-0.03333 0.37501   0
   0   6 -19 0.53335 0.38334   0
   0  -6 -19-0.24167 1.02502   0
   0  -6 -19    0.00 0.51668   0
   0  -6  19-0.69168 1.05003   0
   0   6 -19 0.40001 0.39168   0
   0   7  19 6.97103 0.72114   0
   0  -7  19 3.61399 1.25992   0
   0  -7 -19 5.18061  0.8289   0
   0  -7 -19 3.51452 1.25992   0
   0  -8 -19-0.40364 0.61782   0
   0  -8  19 0.46131 0.80729   0
   0   8  19 0.28832 0.44483   0
   0  -8 -19 0.16475 1.02147   0
   0  -9 -19-0.86718 0.99807   0
   0  -9 -19 0.20452 0.66265   0
   0  -9  19 0.08181 1.01443   0
   0   9  19-0.16362 0.43359   0
   0 -10 -19-0.19485  0.7388   0
   0 -10 -19-0.18673 1.03107   0
   0  10  19 0.09742 0.46276   0
   0 -10  19-0.10554 0.99048   0
   0 -11 -19 0.82123 1.09498   0
   0 -11 -19 0.49113 0.77292   0
   0 -11  19 0.37841 0.82123   0
   0 -12 -19 0.71014 0.75004   0
   0 -12  19 1.00537 1.10112   0
   0 -12 -19 1.35645 1.18091   0
   0 -13  19 3.07408  1.2565   0
   0 -13 -19 2.41027 1.23279   0
   0 -13 -19 6.08495 1.13006   0
   0 -14 -19 0.08604  0.8213   0
   0 -14 -19 0.10168 1.10289   0
   0 -14  19-0.56318  0.7509   0
   0 -15  19  0.2476 1.16064   0
   0 -15 -19 2.46057 1.07553   0
   0 -15 -19 1.69454 1.19159   0
   0 -16 -19  0.0459 0.89506   0
   0 -16  19-0.31365 1.08631   0
   0 -16 -19  0.2754 1.13221   0
   0 -17 -19 1.43631 1.13393   0
   0 -17 -19 4.58107 1.33804   0
   0 -17  19    1.27 0.93738   0
   0 -18  19-0.48531 1.12742   0
   0 -18 -19-0.17919 1.14982   0
   0 -18 -19 0.63464 1.03782   0
   0 -19 -19 0.98755  1.1939   0
   0 -19 -19 2.28463 1.17179   0
   0 -19  19 0.00737 1.18653   0
   0 -20 -19 1.10499 1.10499   0
   0 -20 -19-0.49434 1.23585   0
   0 -20  19-0.83601 0.82147   0
   0 -21  19 0.75978 1.27585   0
   0 -21 -19 0.76694 1.30452   0
   0 -21 -19-1.84926 1.00348   0
   0 -22  19 0.69935 1.27861   0
   0 -22 -19  -1.321  1.0455   0
   0 -22 -19 -1.4199 1.27155   0
   0 -23 -19 1.66331 1.34318   0
   0 -23  19 2.19919 1.31534   0
   0 -23 -19 2.55413 1.27358   0
   0 -24 -19-1.19944 1.24742   0
   0 -24 -19 1.19944 1.25428   0
   0 -24  19-1.74776  1.1309   0
   0 -25 -19 3.35375 1.41708   0
   0 -25  19 3.99481 1.47106   0
   0 -25 -19 1.08643 1.39684   0
   0 -26 -19-0.57784  1.1889   0
   0 -26 -19 2.42429 1.35494   0
   0 -26  19 -1.2686 1.19554   0
   0 -27 -19-0.54901 1.33332   0
   0 -27  19 2.14376 1.37253   0
   0 -27 -19 4.03263 1.59475   0
   0 -28  19 0.49512 1.29247   0
   0 -28 -19 0.88094 1.44679   0
   0 -28 -19-0.72018 1.32462   0
   0   0  20  61.731 4.13928   0
   0   0 -20 55.2431 3.89775   0
   0   0 -20 55.7761 3.24813   0
   0  -1 -20 1.20713 1.04896   0
   0  -1 -20 0.20813 0.35798   0
   0   1 -20  -0.333  0.6993   0
   0  -1  20-0.49118 0.81585   0
   0   1 -20 -0.1665 0.27473   0
   0   2 -20 13.2203 1.16405   0
   0  -2 -20 16.1803 1.87079   0
   0  -2  20 14.4758 1.97057   0
   0   2 -20 15.7646 1.00607   0
   0  -2 -20 16.0306 1.11416   0
   0   3 -20 0.24892   0.307   0
   0  -3 -20-0.87122 0.99568   0
   0   3 -20-0.80484 0.51444   0
   0  -3  20  0.3153 0.82144   0
   0  -3 -20-0.23233 0.41487   0
   0  -4  20 31.0004 2.81295   0
   0  -4 -20 29.3209  2.5813   0
   0  -4 -20 30.2144 1.98562   0
   0   4 -20 31.6871 2.06008   0
   0   4 -20 30.8019 1.86151   0
   0   5 -20 0.52755 0.36269   0
   0  -5  20-0.66768 1.07158   0
   0  -5 -20-0.55227 0.46985   0
   0   5  20-0.31323  0.3462   0
   0  -5 -20 0.21432 1.03036   0
   0  -6 -20-2.13357 1.00114   0
   0  -6  20 1.03396 0.89446   0
   0   6 -20 0.58263 0.39389   0
   0   6  20 -0.8206 0.38568   0
   0   6 -20 0.11488 0.38568   0
   0  -6 -20 1.04217  0.5498   0
   0  -7 -20 0.30203 0.80814   0
   0  -7  20 0.65304 0.86528   0
   0  -7 -20 1.23261 0.63671   0
   0   7  20 0.44896 0.43264   0
   0  -8 -20 1.02237 0.65724   0
   0  -8 -20-0.12171 1.09539   0
   0  -8  20 0.13794 1.11162   0
   0   8  20 0.21908 0.45438   0
   0  -9 -20-2.09546 0.99131   0
   0   9  20 0.26596 0.48357   0
   0  -9 -20-0.08059 0.65282   0
   0  -9  20 1.80532 1.18474   0
   0 -10  20 12.4233  1.7919   0
   0 -10 -20 14.0152 1.39992   0
   0  10  20 13.6472 1.15193   0
   0 -10 -20 11.9833  1.7759   0
   0  11  20-0.10315 0.47608   0
   0 -11  20 0.33326 0.81727   0
   0 -11 -20 0.26978 1.11879   0
   0 -11 -20-0.76173 0.65064   0
   0 -12  20 27.8111  2.7292   0
   0 -12 -20 33.0729  2.7056   0
   0 -12 -20 30.1392 2.31235   0
   0 -13  20 -1.3401 1.06741   0
   0 -13 -20 -0.0935 1.13753   0
   0 -13 -20 0.34282 0.86484   0
   0 -14 -20  44.214 3.19341   0
   0 -14  20 47.0757 3.54823   0
   0 -14 -20  52.105 3.57137   0
   0 -15 -20 1.43485 0.97692   0
   0 -15 -20 -1.7783 1.03798   0
   0 -15  20-0.74795 1.14483   0
   0 -16 -20 10.0081 1.66046   0
   0 -16  20 11.8723 1.75858   0
   0 -16 -20 7.16263 1.32082   0
   0 -17 -20 0.09698 1.02202   0
   0 -17 -20 0.13428 1.14884   0
   0 -17  20-1.81278 1.06678   0
   0 -18 -20 9.91819 1.49583   0
   0 -18  20 8.76868 1.68742   0
   0 -18 -20 9.13711 1.68005   0
   0 -19 -20-1.01104 1.12741   0
   0 -19  20-1.12014 1.16378   0
   0 -19 -20-0.32731 1.12741   0
   0 -20  20-0.12918 1.22717   0
   0 -20 -20 1.01905 1.29893   0
   0 -20 -20 0.70329 1.11952   0
   0 -21  20 -1.5004 1.16069   0
   0 -21 -20-1.02622 1.05453   0
   0 -21 -20-1.44378 1.29516   0
   0 -22  20-0.99071 1.22792   0
   0 -22 -20-2.11397 1.17908   0
   0 -22 -20-0.71163 1.06047   0
   0 -23 -20  -0.275 1.14127   0
   0 -23  20-0.32313 0.92127   0
   0 -23 -20 0.39188  1.3544   0
   0 -24 -20 11.5812 1.90989   0
   0 -24 -20 11.6828 1.82184   0
   0 -24  20 9.14984 1.80152   0
   0 -25  20  0.0667 1.20721   0
   0 -25 -20 0.98045 1.24723   0
   0 -25 -20-0.77368 1.31393   0
   0 -26 -20 6.31704 1.60224   0
   0 -26  20 9.74479 1.79267   0
   0 -26 -20 7.61722 1.70074   0
   0 -27 -20-2.52721 1.18928   0
   0 -27  20-2.50136 1.12464   0
   0 -27 -20 -1.5383 1.33794   0
   0   0 -21-0.44252 0.32779   0
   0   0 -21  1.2784 1.02436   0
   0   0  21-1.36035 1.10631   0
   0  -1 -21 13.6717 0.99118   0
   0   1 -21 14.3843 0.94203   0
   0  -1  21 10.0019 1.59735   0
   0   1 -21 11.8777 1.53182   0
   0  -1 -21 10.5671 1.65469   0
   0   2 -21-0.55635 0.46635   0
   0  -2 -21 0.43362 0.42544   0
   0  -2  21 0.34363  1.1536   0
   0   2 -21 0.14727 0.29454   0
   0  -2 -21-0.79361 0.98179   0
   0  -3 -21 1.64118 1.15128   0
   0   3 -21 3.93558 0.45725   0
   0   3 -21 3.05375 0.66137   0
   0  -3  21 3.78044 1.37174   0
   0  -3 -21 2.75164 0.56339   0
   0   4 -21 0.21984 0.35825   0
   0  -4  21-0.79793 0.76536   0
   0  -4 -21-0.99334 1.05848   0
   0   4 -21-0.27683 0.58623   0
   0  -4 -21 0.74094 0.48853   0
   0   5 -21 0.98166 0.39753   0
   0   5  21 0.81129 0.35697   0
   0  -5  21 0.41376 1.15203   0
   0  -5 -21 0.04868 0.55979   0
   0  -5 -21-0.23527 0.78695   0
   0   6  21-0.37156 0.37156   0
   0  -6 -21-1.08238 0.52503   0
   0   6 -21-0.15347  0.3958   0
   0  -6 -21-1.00968 1.05815   0
   0  -6  21 0.21001 1.16315   0
   0  -7 -21  1.2456 1.22149   0
   0   7  21 3.77697 0.56253   0
   0  -7 -21 2.71621 0.73129   0
   0  -7  21 1.55901 1.27774   0
   0  -8  21 0.40744 1.13445   0
   0   8  21-0.33554  0.4394   0
   0  -8 -21-1.17439 1.07054   0
   0  -8 -21 0.04793 0.63114   0
   0  -9  21 8.87314 1.65875   0
   0  -9 -21 9.26998 1.14287   0
   0   9  21 10.3017 0.93652   0
   0  -9 -21 8.97632 1.61907   0
   0  10  21-0.11819 0.46486   0
   0 -10 -21 0.72487  1.1661   0
   0 -10  21-1.91461 1.07155   0
   0 -10 -21-1.11094 0.69336   0
   0 -11  21 2.27464 1.20376   0
   0 -11 -21-0.91455  0.7504   0
   0  11  21-0.57843 0.46118   0
   0 -11 -21-1.28193 1.03961   0
   0  12  21-0.06975 0.51923   0
   0 -12 -21-0.51923 1.05396   0
   0 -12 -21 0.58123 0.84472   0
   0 -12  21 1.44919  1.2477   0
   0 -13  21-2.30358 1.06733   0
   0 -13 -21 0.09214 0.82161   0
   0 -13 -21-2.16537 1.02893   0
   0 -14 -21 -0.4182 0.78317   0
   0 -14  21-0.37258 1.11774   0
   0 -14 -21 1.82487 1.19377   0
   0 -15 -21 0.01505  1.1965   0
   0 -15  21 2.09951 1.29432   0
   0 -15 -21 1.00084 1.00084   0
   0 -16  21 -0.6699 1.15373   0
   0 -16 -21-0.46893 1.22072   0
   0 -16 -21-0.96764 0.82622   0
   0 -17 -21 4.01709 1.36846   0
   0 -17 -21  4.3261 1.25074   0
   0 -17  21 2.28812 1.35374   0
   0 -18  21-0.74857  1.2137   0
   0 -18 -21-0.05814 0.95933   0
   0 -18 -21-2.41287 1.10469   0
   0 -19  21 6.24273  1.6145   0
   0 -19 -21 7.24013 1.56427   0
   0 -19 -21 5.96288 1.44229   0
   0 -20 -21 0.00708 1.29587   0
   0 -20  21-1.04803  1.2109   0
   0 -20 -21-0.67272 0.99846   0
   0 -21  21-0.73345 1.20844   0
   0 -21 -21-2.48673 1.19447   0
   0 -21 -21-0.77536 1.15954   0
   0 -22 -21-1.16402 1.05381   0
   0 -22 -21 -3.4094 1.13647   0
   0 -22  21-0.12398 1.30866   0
   0 -23 -21 4.19563 1.53433   0
   0 -23 -21 4.47399 1.37818   0
   0 -23  21 3.95123 1.48001   0
   0 -24  21-1.71924 1.21752   0
   0 -24 -21-1.85972 1.24427   0
   0 -24 -21-1.47841   1.164   0
   0 -25  21-1.21252 1.18616   0
   0 -25 -21-0.01318 1.37726   0
   0 -25 -21 1.03459 1.25206   0
   0 -26 -21-0.61002 1.28494   0
   0 -26 -21-0.05192 1.23951   0
   0 -26  21-0.70088 1.27196   0
   0 -27 -21 0.04473 1.41208   0
   0 -27  21 0.58144 1.34819   0
   0 -27 -21 2.50469 1.66127   0
   0   0  22 103.264 6.02933   0
   0   0 -22 86.3936 5.08624   0
   0   0 -22 88.7634  5.6666   0
   0  -1 -22 0.35453 0.39481   0
   0   1 -22-0.49956 0.66877   0
   0  -1 -22 0.36258 1.02329   0
   0   1 -22  0.3787 0.34647   0
   0  -1  22-0.80574 0.82186   0
   0  -2 -22  3.0582 1.23133   0
   0  -2  22 4.30562 1.42448   0
   0  -2 -22 3.28354 0.55531   0
   0   2 -22 3.10649 0.44263   0
   0   2 -22 3.66179 0.65993   0
   0  -3  22 0.48996 1.19678   0
   0  -3 -22-2.47388 0.91566   0
   0   3 -22-0.14458 0.61847   0
   0  -3 -22 0.03213 0.44176   0
   0   3 -22-0.06426 0.32128   0
   0  -4 -22 2.17073 0.57673   0
   0  -4 -22 0.96922 1.12141   0
   0  -4  22 0.86509 1.20952   0
   0   4 -22 1.48186 0.40851   0
   0  -5 -22-1.08555 1.02968   0
   0   5 -22 0.26341 0.39112   0
   0  -5 -22-0.49488 0.50287   0
   0  -5  22 0.24744 0.89398   0
   0  -6 -22 0.37356 1.17631   0
   0  -6  22 1.38296 0.96171   0
   0   6 -22 0.23844 0.42125   0
   0  -6 -22 2.14597 0.65174   0
   0   6  22 0.72327  0.3815   0
   0  -7 -22-0.92528 1.06763   0
   0  -7 -22-0.64058 0.57731   0
   0   7  22 -0.2847  0.3796   0
   0  -7  22-0.92528 0.83038   0
   0  -8  22 3.19247 1.16376   0
   0   8  22 6.95896 0.71555   0
   0  -8 -22 5.33127 1.41538   0
   0  -8 -22 5.59076 0.88855   0
   0  -9 -22-1.38288 1.08599   0
   0  -9  22-0.87504 1.04692   0
   0  -9 -22-0.09375 0.71097   0
   0   9  22-0.23439 0.43752   0
   0 -10  22 20.1774 2.38932   0
   0 -10 -22 21.4806 1.82302   0
   0 -10 -22 23.7226 2.42811   0
   0  10  22 23.9631 1.60581   0
   0 -11 -22 0.16935 0.74666   0
   0 -11 -22 -0.6235 1.14694   0
   0 -11  22-1.81662 1.17003   0
   0  11  22 0.43876 0.48495   0
   0  12  22 20.1822 1.50374   0
   0 -12  22 15.7167 2.01516   0
   0 -12 -22  23.266 2.34339   0
   0 -12 -22 19.5639 1.80907   0
   0 -13 -22 1.93657  1.3087   0
   0 -13  22 0.87751 1.24062   0
   0  13  22 0.05295  0.5371   0
   0 -13 -22-0.24207 0.74135   0
   0 -14 -22 8.93856  1.7008   0
   0 -14  22 10.1374 1.75325   0
   0 -14 -22 9.86013 1.37113   0
   0 -15 -22 -1.3276 1.11993   0
   0 -15  22-0.32634 1.17926   0
   0 -15 -22-1.49818 0.90484   0
   0 -16  22 1.40849  1.3278   0
   0 -16 -22 1.56254 0.95366   0
   0 -16 -22-0.11737 1.26177   0
   0 -17 -22 0.64542 1.26908   0
   0 -17  22-0.26107 1.22556   0
   0 -17 -22-0.94999 1.00076   0
   0 -18 -22 26.7974 2.75139   0
   0 -18 -22 29.5702 2.42179   0
   0 -18  22 29.2621 2.84453   0
   0 -19 -22  2.3138 1.06845   0
   0 -19 -22-0.62975 1.23827   0
   0 -19  22-1.06845 1.21705   0
   0 -20 -22    0.00 1.28516   0
   0 -20 -22-1.45977 0.97784   0
   0 -20  22 0.25144 1.30611   0
   0 -21 -22 0.46862 1.15778   0
   0 -21 -22-1.41965 1.22669   0
   0 -21  22 0.46862 1.35074   0
   0 -22 -22 0.94479 1.36621   0
   0 -22  22-1.12152 1.25066   0
   0 -22 -22 0.07477 1.10113   0
   0 -23 -22 0.54283 1.21298   0
   0 -23 -22-0.81089 1.37382   0
   0 -23  22-0.24126 1.33361   0
   0 -24 -22 1.06345 1.20876   0
   0 -24 -22 1.60508 1.41353   0
   0 -24  22 2.00139 1.41353   0
   0 -25 -22 0.10413 1.18453   0
   0 -25 -22 0.68989  1.3928   0
   0 -25  22-0.96975 1.25612   0
   0 -26  22-0.27569 1.33355   0
   0 -26 -22-1.30791 1.33355   0
   0 -26 -22-0.88476 1.42972   0
   0   0 -23-0.43593 0.72127   0
   0   0  23 1.14927 0.95905   0
   0   0 -23 0.09511 0.41215   0
   0  -1  23 3.74756 1.38652   0
   0  -1 -23  4.0724 0.57045   0
   0  -1 -23 3.13749 1.00622   0
   0   1 -23  4.1754 1.03791   0
   0  -2 -23 0.22159 0.44317   0
   0  -2  23 -0.5144 1.21873   0
   0  -2 -23-0.03957 0.78347   0
   0   2 -23-1.02088 0.93383   0
   0  -3  23 2.93041 1.35068   0
   0  -3 -23 0.19747 0.45022   0
   0  -3 -23-0.41863 1.03473   0
   0  -4 -23-0.58294 0.48053   0
   0  -4  23-1.94577 1.11074   0
   0  -4 -23-0.62233 1.02409   0
   0  -5  23 4.87529 1.43668   0
   0  -5 -23 3.62703 0.69086   0
   0  -5 -23 0.81647 1.21686   0
   0  -6 -23-0.26582 0.54727   0
   0  -6  23 0.05473 1.18836   0
   0  -6 -23-0.74273 1.09454   0
   0  -7 -23 2.17066 0.68465   0
   0  -7 -23-0.61463 1.15924   0
   0  -7  23  0.9803 1.28372   0
   0   7  23 0.44347 0.37345   0
   0  -8 -23 0.26305 1.18374   0
   0  -8 -23-0.18568 0.65763   0
   0  -8  23 0.22437 1.24563   0
   0   8  23 0.12379 0.41005   0
   0   9  23 8.54964 0.83805   0
   0  -9 -23 9.49533 1.10715   0
   0  -9 -23 8.22672 1.61459   0
   0  -9  23 7.13495 1.66072   0
   0  10  23 0.69482 0.48867   0
   0 -10 -23-0.44285 1.09186   0
   0 -10 -23-0.71009 0.70246   0
   0 -10  23 -0.9926 0.79408   0
   0  11  23-0.25007 0.46982   0
   0 -11 -23-0.98511 0.72747   0
   0 -11 -23-0.40162 1.12909   0
   0 -11  23 0.05304 1.24275   0
   0 -12 -23 -0.5186 1.17248   0
   0  12  23 1.21005 0.54114   0
   0 -12 -23-0.24051 0.78165   0
   0 -12  23 0.58624 1.26267   0
   0 -13  23-1.63154 1.19199   0
   0 -13 -23 -0.4917 1.25159   0
   0 -13 -23 0.09685  0.8493   0
   0  13  23 0.37995 0.55875   0
   0  14  23-0.22876 0.53133   0
   0 -14 -23-1.83012 1.16596   0
   0 -14  23-2.43524 0.74533   0
   0 -14 -23-0.12545 0.91506   0
   0 -15 -23 1.10299 1.34404   0
   0 -15  23   1.271 1.32943   0
   0  15  23 0.78159 0.62089   0
   0 -15 -23 1.82614 0.91307   0
   0 -16  23 1.80658 1.40191   0
   0 -16 -23-0.85271 1.38023   0
   0 -16 -23  0.6865 0.91774   0
   0 -17  23 3.53681 1.50047   0
   0 -17 -23  5.0873  1.6005   0
   0 -17 -23 8.90277 1.42902   0
   0 -18 -23 0.96738 1.27101   0
   0 -18  23-0.31775 1.26395   0
   0 -18 -23-0.89677 0.90383   0
   0 -19 -23  1.5833 1.15783   0
   0 -19 -23 1.59725 1.40195   0
   0 -19  23 0.71144  1.3322   0
   0 -20 -23-0.63357 1.26714   0
   0 -20  23-0.39254 1.25336   0
   0 -20 -23-0.75064  0.9779   0
   0 -21 -23 1.45448 1.12824   0
   0 -21 -23-0.14273 1.39331   0
   0 -21  23-1.93705 1.25738   0
   0 -22 -23   0.751 1.11979   0
   0 -22  23-0.18775 1.28742   0
   0 -22 -23-0.54313 1.42823   0
   0 -23  23 0.73403 1.33581   0
   0 -23 -23-0.93242 1.17049   0
   0 -23 -23-3.43872 1.22339   0
   0 -24 -23 1.00403 1.41477   0
   0 -24  23-1.34958 1.30394   0
   0 -24 -23 1.36262 1.27134   0
   0 -25 -23 1.47796 1.25305   0
   0 -25 -23 0.10924 1.45226   0
   0 -25  23-0.98317 1.26591   0
   0   0 -24 0.04675 1.02847   0
   0   1 -24 0.73212 1.05145   0
   0  -1  24-0.97357 1.19943   0
   0  -1 -24  0.2726 1.05145   0
   0   2 -24-0.03112 1.03471   0
   0  -2 -24 0.37343 1.08917   0
   0  -2  24 0.62238 1.25255   0
   0  -3  24-0.36497 1.23468   0
   0  -3 -24-0.38827 1.08714   0
   0  -4  24 11.8733 1.78912   0
   0  -4 -24 5.35188 1.47157   0
   0  -5 -24-0.42457 1.15791   0
   0  -5  24 0.81825 1.28142   0
   0  -6 -24 2.52173 1.29162   0
   0  -6  24 0.40747 1.26855   0
   0  -7  24 0.07652 1.27784   0
   0  -7 -24-1.30845 0.68101   0
   0  -7 -24-1.10185 1.13246   0
   0  -8  24  2.8234 1.09588   0
   0  -8 -24 2.50377 1.34701   0
   0  -8 -24 2.87668 0.79147   0
   0  -9 -24 0.53704 1.21779   0
   0  -9 -24-0.55973 0.65049   0
   0  -9  24 1.69431 1.35394   0
   0 -10 -24  0.6987 0.75129   0
   0 -10  24 0.70621 1.32227   0
   0 -10 -24 0.09767  1.2246   0
   0 -11 -24 0.03729 0.72338   0
   0 -11  24-0.01491 0.87253   0
   0 -11 -24 0.72338 1.30506   0
   0 -12 -24 6.67258 1.65705   0
   0 -12 -24 7.01287 1.13922   0
   0 -12  24 10.2012 1.82719   0
   0 -13 -24-3.33629 1.14387   0
   0 -13  24-0.38129 1.25386   0
   0 -13 -24-1.11454 0.78458   0
   0 -14 -24 17.3166 2.22268   0
   0 -14  24 16.3505 2.19363   0
   0 -14 -24 17.0696 1.72149   0
   0 -15 -24-0.39552 1.30163   0
   0 -15  24-0.37395 1.27286   0
   0 -15 -24-0.65441 0.80543   0
   0 -16  24 2.13473 1.42315   0
   0 -16 -24 1.16699 1.01755   0
   0 -16 -24-0.52657 1.30218   0
   0 -17  24-2.28713  1.1682   0
   0 -17 -24-1.38635   0.943   0
   0 -17 -24 3.59607 1.59747   0
   0 -18 -24 5.62069 1.62082   0
   0 -18  24 4.55638  1.5443   0
   0 -18 -24 2.53905  1.0991   0
   0 -19 -24-2.80419 0.98971   0
   0 -19  24-0.24743 1.27151   0
   0 -19 -24 1.18216 1.43646   0
   0 -20 -24 3.74006 1.18107   0
   0 -20 -24 4.14733 1.50689   0
   0 -20  24 1.87343  1.4458   0
   0 -21  24 0.14072 1.36698   0
   0 -21 -24-5.10609 1.19276   0
   0 -21 -24-1.01854 0.95823   0
   0 -22 -24 2.57895 1.60027   0
   0 -22 -24 4.00068 1.32915   0
   0 -22  24 2.68475 1.45479   0
   0 -23 -24  0.4175 1.36991   0
   0 -23 -24  1.2003 1.13507   0
   0 -23  24-0.61972 1.34381   0
   0 -24 -24 6.09869  1.9364   0
   0 -24  24 5.68697  1.7434   0
   0 -24 -24 6.70985 1.54397   0
   0   0 -25 0.84995 1.07967   0
   0   1 -25 0.84199 1.05631   0
   0  -1  25 -0.5205 1.23237   0
   0  -1 -25-0.69655  1.0257   0
   0  -2 -25 1.38394 1.15456   0
   0   2 -25 0.16821 1.06281   0
   0  -2  25 -0.2982 1.23867   0
   0   3 -25 1.31274 0.86244   0
   0  -3 -25 2.15228 1.20589   0
   0  -3  25 1.62566 1.31274   0
   0  -4 -25-0.69277 1.09626   0
   0  -4  25-1.45406 1.15716   0
   0  -5 -25 0.67535 1.19135   0
   0  -5  25 1.06235    1.29   0
   0  -6  25-1.07329 0.79363   0
   0  -6 -25 -0.7634 0.83898   0
   0  -7 -25-0.02257 1.16614   0
   0  -7  25 1.35422  1.3166   0
   0  -8  25 1.76614 1.33209   0
   0  -8 -25-1.67634 1.10758   0
   0  -9 -25 1.16051 1.30929   0
   0  -9  25 2.49212 1.38368   0
   0 -10 -25-1.75133 1.16016   0
   0 -10  25 3.31792  1.4188   0
   0 -11  25 0.59413 1.32763   0
   0 -11 -25-0.84352 1.24695   0
   0 -12 -25-2.12465 1.20057   0
   0 -12  25 0.35653 1.28789   0
   0 -13  25-1.56533 1.26236   0
   0 -13 -25 0.49052 1.32728   0
   0 -14 -25-1.22931 1.30078   0
   0 -14  25-1.22216 1.27219   0
   0 -15  25-2.14445 1.20316   0
   0 -15 -25-2.39216 1.15361   0
   0 -16 -25-1.77215 1.44294   0
   0 -16  25-1.87022 1.21879   0
   0 -17  25-0.08315  1.0047   0
   0 -17 -25 0.60282 1.12249   0
   0 -17 -25 0.73447 1.42736   0
   0 -18 -25-0.70564 1.49348   0
   0 -18  25   0.459 1.05503   0
   0 -18 -25 -0.4042 0.92486   0
   0 -19 -25 0.51456 1.17807   0
   0 -19  25 -1.2187 1.24578   0
   0 -19 -25 1.48275 1.43535   0
   0 -20 -25-1.07013 0.96981   0
   0 -20 -25-2.28741 1.32429   0
   0 -20  25-1.67208 1.25741   0
   0 -21 -25 0.01981 1.14919   0
   0 -21 -25 1.71718 1.66435   0
   0 -21  25 1.26807 1.43319   0
   0 -22  25-1.51902 1.31692   0
   0 -22 -25-0.61282 1.37559   0
   0 -22 -25-0.74973 1.10178   0
   0 -23 -25-0.20586  1.0872   0
   0 -23 -25-1.46676 1.38313   0
   0 -23  25-2.04574 1.27376   0
   0   0 -26 65.2896   4.469   0
   0   1 -26 1.27855 1.08301   0
   0  -1 -26 -2.3014 0.95515   0
   0   2 -26 3.39583 1.23212   0
   0  -2 -26 0.55595 0.90155   0
   0  -2  26 1.43496 1.36735   0
   0  -3  26-1.64992 1.15494   0
   0   3 -26-0.30749 1.00495   0
   0  -3 -26 0.74996 1.13994   0
   0  -4  26   1.586 1.39149   0
   0  -4 -26 0.72567 1.19698   0
   0  -5 -26-0.17152 1.16337   0
   0  -5  26-0.58169 0.87999   0
   0  -6  26-0.57202 1.25548   0
   0  -6 -26 0.90632 1.27034   0
   0  -7 -26-0.54722  1.1684   0
   0  -7  26-0.04437 1.25714   0
   0  -8 -26 3.50871 1.44173   0
   0  -8  26 3.25861  1.2137   0
   0  -9  26 1.59401  1.4039   0
   0  -9 -26-0.01462 1.27959   0
   0 -10  26  29.367 3.11612   0
   0 -10 -26 40.0882 3.17423   0
   0 -11 -26 0.05048 1.31964   0
   0 -11  26 -0.0649 1.31964   0
   0 -12  26 -0.3935 1.30213   0
   0 -12 -26-1.20912 1.28066   0
   0 -13  26 1.62457 1.41174   0
   0 -13 -26-0.95771 1.26276   0
   0 -14 -26 3.73309 1.53964   0
   0 -14  26 4.94933 1.52558   0
   0 -15  26-0.45957 0.99573   0
   0 -15 -26-2.97327 1.18374   0
   0 -16 -26-0.80649 1.35104   0
   0 -16  26 0.35155 1.41308   0
   0 -17 -26-1.50728 1.27539   0
   0 -17  26-0.42968 1.38451   0
   0 -18 -26 4.36406 1.60533   0
   0 -18  26 2.71152 1.53788   0
   0 -19  26  0.6401 1.36689   0
   0 -19 -26  0.6401 1.43357   0
   0 -20 -26 1.94364 1.48243   0
   0 -20  26 3.30089 1.51538   0
   0 -21  26  0.6638 1.43822   0
   0 -21 -26 1.15839 1.47076   0
   0 -22  26 1.16305 1.49719   0
   0 -22 -26 0.93173 1.51647   0
   0   0 -27 0.90158 1.13067   0
   0  -1 -27    1.64 1.16721   0
   0   1 -27 2.18667 1.18198   0
   0   2 -27-0.56085 1.05527   0
   0  -2  27-3.90378 1.12169   0
   0  -2 -27 1.73419 1.15121   0
   0  -3 -27 0.30203 1.14181   0
   0   3 -27 0.21363 1.07551   0
   0  -3  27 0.05893  1.2965   0
   0   4 -27 0.62461 0.83771   0
   0  -4  27 0.11023  0.8818   0
   0  -4 -27 0.55847 1.21247   0
   0  -5 -27 1.23062 1.26724   0
   0  -5  27 1.50165  1.3698   0
   0  -6 -27-0.64213 1.21859   0
   0  -6  27-0.78807 1.28426   0
   0  -7  27-3.09446 1.14045   0
   0  -7 -27-0.79904 1.22761   0
   0  -8 -27 -0.1084 1.21403   0
   0  -8  27-0.95388 1.26461   0
   0  -9  27 0.48134 1.35064   0
   0  -9 -27 2.51448 1.37937   0
   0 -10 -27 0.30693 1.34191   0
   0 -10  27 0.49251  1.3205   0
   0 -11 -27 1.44581 1.38911   0
   0 -11  27 1.40329 1.41746   0
   0 -12  27-1.71604 1.24483   0
   0 -12 -27-1.82856 1.38549   0
   0 -13  27 1.05321 1.40893   0
   0 -13 -27 1.61121 1.48566   0
   0 -14  27 3.04195 1.42418   0
   0 -14 -27-1.09925 1.32048   0
   0 -15 -27 0.75339 1.43144   0
   0 -15  27-0.06164 1.39035   0
   0 -16 -27-1.74287 1.28172   0
   0 -16  27-0.54931 1.41057   0
   0 -17  27 2.31551 1.56381   0
   0 -17 -27 -1.3893 1.36246   0
   0 -18 -27 0.14607 1.44737   0
   0 -18  27-1.44073 1.40753   0
   0 -19 -27-2.31742 1.29986   0
   0 -19  27  0.8994 1.47711   0
   0 -20 -27  0.4607 1.46645   0
   0 -20  27-0.71376   1.434   0
   0 -21 -27-0.74367 1.59633   0
   0 -21  27-2.16049 1.27578   0
   0   0 -28 6.95699 1.45088   0
   0   1 -28-1.10229  0.9645   0
   0  -1 -28-0.10153 0.84122   0
   0  -2 -28-0.04347  1.1591   0
   0   2 -28 0.87657 1.08666   0
   0  -3  28-0.67979  1.2945   0
   0   3 -28-0.41222 1.04139   0
   0  -3 -28-0.41945 1.10647   0
   0  -4 -28 3.93186 1.39238   0
   0  -4  28 5.30259 1.39238   0
   0   4 -28 6.41361  1.3996   0
   0  -5  28 0.74079 1.33054   0
   0  -5 -28 0.23734 1.19389   0
   0  -6  28 3.36044   1.519   0
   0  -6 -28 4.42804 1.44019   0
   0  -7 -28-1.32682 1.19129   0
   0  -7  28 0.58494 1.02722   0
   0  -8 -28-1.50464 1.19236   0
   0  -8  28-0.12065 1.28462   0
   0  -9 -28-0.95974 1.18557   0
   0  -9  28-0.11997  0.9668   0
   0 -10  28 0.19635 1.39547   0
   0 -10 -28-0.96771 1.26924   0
   0 -11 -28-1.03066 1.30922   0
   0 -11  28 1.46242 1.47635   0
   0 -12  28-0.46309 0.95382   0
   0 -12 -28-3.41439 1.40999   0
   0 -13 -28-2.27621 1.29579   0
   0 -13  28-1.50147 1.31636   0
   0 -14  28-0.21751  1.4206   0
   0 -14 -28-0.99918 1.29825   0
   0 -15  28 2.10138 1.52215   0
   0 -15 -28 0.48493 1.43459   0
   0 -16  28 1.54755 1.36078   0
   0 -16 -28 -0.5203  1.6276   0
   0 -17  28 1.25462 1.47914   0
   0 -17 -28 3.46012 1.59799   0
   0 -18 -28-2.78993  1.3721   0
   0 -18  28 0.95393 1.60731   0
   0 -19  28-1.85467 1.38293   0
   0 -19 -28-0.64623 1.43463   0
   0 -20  28-0.38973 1.47586   0
   0 -20 -28 0.33862 1.50142   0
   0   0 -29 -0.3987 1.06795   0
   0   1 -29  0.9893 1.12452   0
   0  -1 -29-0.56938 1.04623   0
   0   2 -29 0.24885  1.0665   0
   0  -2 -29-0.37683 1.08783   0
   0  -3 -29 1.64674 1.23506   0
   0   3 -29 0.62463 1.12149   0
   0  -3  29 1.92357 1.38412   0
   0   4 -29 -0.1912 1.08344   0
   0  -4  29-0.66564 0.96306   0
   0  -4 -29-0.21244 1.16842   0
   0  -5  29 2.31567 1.38375   0
   0  -5 -29 5.12554 1.50377   0
   0   5 -29 5.76799 1.39081   0
   0  -6  29-1.80072 1.21689   0
   0  -6 -29 0.33764 1.27317   0
   0  -7  29 3.10266 1.56884   0
   0  -7 -29 5.17577 1.51281   0
   0  -8  29 1.14991 1.32414   0
   0  -8 -29 -0.6551 1.23354   0
   0  -9 -29 2.21773 1.42073   0
   0  -9  29 2.95929 1.44153   0
   0 -10  29-0.72321 0.96428   0
   0 -10 -29 -0.7852 1.27423   0
   0 -11 -29 1.44351 1.45035   0
   0 -11  29 0.88252 1.42983   0
   0 -12 -29-1.45333 1.44654   0
   0 -12  29-1.58915 1.34467   0
   0 -13 -29  1.1387  1.4756   0
   0 -13  29-1.06459 1.32063   0
   0 -14  29  0.2873 1.06234   0
   0 -14 -29-1.22938 1.58349   0
   0 -15  29 4.15863 1.62239   0
   0 -15 -29 2.29122 1.56942   0
   0 -16  29-1.16767 1.46287   0
   0 -16 -29 1.67935 1.52847   0
   0 -17 -29    0.00 1.46147   0
   0 -17  29 1.78624 1.48745   0
   0 -18 -29-1.96719 1.42075   0
   0 -18  29 1.68433 1.04145   0
   0   0 -30 6.16173 1.44612   0
   0  -1 -30 0.44696  1.1174   0
   0   1 -30 2.50718 1.16629   0
   0   2 -30 1.07444 1.13025   0
   0  -2 -30 0.65583  1.1163   0
   0   3 -30  1.6717 1.13536   0
   0  -3 -30-1.00302 1.14233   0
   0  -4  30-1.00071 0.93122   0
   0   4 -30 0.41002  1.1119   0
   0  -4 -30 0.95207 1.20225   0
   0  -5 -30 1.10171 1.24722   0
   0  -5  30-1.46894 1.27493   0
   0   5 -30-0.20094 1.12249   0
   0  -6  30-1.27728 0.84231   0
   0  -6 -30 0.83541 1.18062   0
   0  -7 -30-0.61189 1.24441   0
   0  -7  30-0.70127 1.33379   0
   0  -8 -30 2.49736 1.57368   0
   0  -8  30 0.40368 1.32052   0
   0  -9  30-1.02075 1.34739   0
   0  -9 -30-0.36747 1.29976   0
   0 -10  30 9.26689 1.92102   0
   0 -10 -30 7.63673 1.67751   0
   0 -11  30 3.17169 1.44473   0
   0 -11 -30-0.18815 1.35738   0
   0 -12 -30 -0.0467 1.38107   0
   0 -12  30-0.60713  1.4211   0
   0 -13 -30-0.60911 1.37711   0
   0 -13  30 1.21159 1.50953   0
   0 -14 -30 1.06379 1.71389   0
   0 -14  30 3.89401 1.66792   0
   0 -15 -30 -2.8187 1.37354   0
   0 -15  30 0.17576 1.48421   0
   0 -16 -30 1.18039  1.5416   0
   0 -16  30 -0.0129 1.46419   0
   0 -17 -30-0.30664 1.39905   0
   0 -17  30 0.47913 1.47571   0
   0   0 -31-0.52776 1.03496   0
   0  -1 -31 0.21926  1.1237   0
   0   1 -31 0.86333 1.15796   0
   0  -2 -31 1.34851 1.14315   0
   0   2 -31 1.79345 0.92411   0
   0   3 -31 1.22334 1.11399   0
   0  -3 -31 0.34855 1.20283   0
   0  -4  31 0.76373 1.05694   0
   0  -4 -31 1.63656 1.26833   0
   0   4 -31 0.61371 1.12513   0
   0  -5 -31 9.54646 1.66587   0
   0   5 -31 8.28855 1.37349   0
   0  -5  31 5.77275 1.72027   0
   0   6 -31-0.07453  1.0638   0
   0  -6 -31 0.75211 1.26707   0
   0  -6  31-1.52455 1.22642   0
   0  -7 -31 0.24293 1.22815   0
   0  -7  31 1.84897  1.3901   0
   0  -8 -31 1.53134  1.3903   0
   0  -8  31 0.69851 1.33657   0
   0  -9 -31 2.27822 1.48318   0
   0  -9  31 2.83942 1.27607   0
   0 -10 -31-0.35202 1.34167   0
   0 -10  31 0.51143 1.43466   0
   0 -11 -31 4.58002 1.62346   0
   0 -11  31 5.10137 1.65646   0
   0 -12 -31-1.12723  1.3435   0
   0 -12  31  0.6226 1.45491   0
   0 -13  31 0.63096 1.41803   0
   0 -13 -31-1.06027 1.41803   0
   0 -14  31 -0.5485 1.07764   0
   0 -14 -31 1.11636 1.71003   0
   0 -15 -31-1.41406 1.40126   0
   0 -15  31-0.67824 1.06214   0
   0   0 -32 1.29097  1.1565   0
   0  -1 -32 3.46841 1.29057   0
   0   1 -32-0.55118 1.03514   0
   0  -2 -32-0.23504 1.12148   0
   0   2 -32 1.94747 1.13491   0
   0   3 -32 0.36877 0.85153   0
   0  -3 -32 1.72988 1.18678   0
   0  -4 -32-1.09053 1.13736   0
   0   4 -32  0.8363 1.06377   0
   0   5 -32 0.50038 1.10751   0
   0  -5 -32 0.38029 1.20091   0
   0  -5  32 1.35436 1.40774   0
   0  -6 -32 4.96026 1.49606   0
   0  -6  32 2.71285 1.52265   0
   0   6 -32 3.81661 1.36972   0
   0   7 -32  -0.351 1.09937   0
   0  -7  32-0.41061 1.01989   0
   0  -7 -32 2.88749 1.41063   0
   0  -8 -32 7.60772 1.71404   0
   0  -8  32 7.39017 1.74041   0
   0  -9 -32-0.09182 1.35764   0
   0  -9  32 -0.5706 1.38387   0
   0 -10  32  1.4086 1.18688   0
   0 -10 -32 1.79336 1.44121   0
   0 -11 -32 0.65455 1.56832   0
   0 -11  32-2.29416  1.3739   0
   0 -12  32 4.17754 1.68003   0
   0 -12 -32 8.08473  1.8152   0
   0 -13  32 1.77007  1.4953   0
   0 -13 -32-0.30673 1.42501   0
   0   0 -33 0.37595 1.12786   0
   0   1 -33 1.34511 1.19346   0
   0  -1 -33 0.19781 1.11433   0
   0  -2 -33 2.91176 1.29119   0
   0   2 -33 1.53493 1.14626   0
   0  -3 -33 1.84183 1.24323   0
   0   3 -33 3.68365 1.24981   0
   0   4 -33  0.3085 1.10928   0
   0  -4 -33-0.03938 1.12241   0
   0   5 -33  2.4613  1.2241   0
   0  -5 -33 3.61994 1.38121   0
   0  -6 -33-1.08306 1.20702   0
   0   6 -33-0.33927 1.11568   0
   0  -6  33-0.43061 1.37013   0
   0   7 -33 15.1041 2.00824   0
   0  -7 -33 13.6678 2.02774   0
   0  -7  33  15.468 2.05374   0
   0   8 -33 0.21352 1.18407   0
   0  -8  33 1.11937   1.417   0
   0  -8 -33 2.21932 1.42994   0
   0  -9 -33 8.37588 1.78977   0
   0  -9  33 10.7193 1.92497   0
   0 -10 -33 1.43414  1.5814   0
   0 -10  33 1.76066 1.50457   0
   0   0 -34 8.20361 1.59802   0
   0   1 -34 0.60797   1.106   0
   0  -1 -34 1.59108 1.15127   0
   0  -2 -34 1.85462 1.25364   0
   0   2 -34 0.73668 1.16318   0
   0   3 -34-0.61299 1.02596   0
   0  -3 -34  3.1424 1.34859   0
   0   4 -34 4.79729 1.41665   0
   0  -4 -34  5.1257 1.46173   0
   0  -5 -34 0.35323 1.39366   0
   0   5 -34 2.99925 1.29732   0
   0  -6 -34 5.21749 1.53004   0
   0   6 -34 6.10094 1.48522   0
   0   7 -34 0.70793  1.2054   0
   0  -7  34 0.17858 1.46051   0
   0  -7 -34 2.74244 1.40311   0
  -1   2   0 0.04945 0.12858   0
   1   2   0-0.00989  0.1088   0
  -1  -2   0 0.18792 0.12858   0
  -1   3   0 0.43437 0.21719   0
   1  -3   0-0.00987 0.12834   0
   1   3   0 0.10859  0.1777   0
  -1  -3   0 0.14808 0.15795   0
   1   3   0 0.03949 0.15795   0
  -1  -3   0    0.00 0.14808   0
  -1   4   0 0.06892 0.31506   0
   1   4   0-0.33475 0.27568   0
  -1  -4   0 0.03938 0.22645   0
   1  -4   0-0.06892 0.19691   0
   1   4   0-0.12799 0.25599   0
  -1  -4   0-0.18707 0.24614   0
  -1   4   0-0.16738  0.2166   0
   1   5   0  0.0883 0.26489   0
  -1  -5   0-0.23546 0.33357   0
   1  -5   0-0.62789 0.33357   0
   1   5   0-0.31394 0.45129   0
  -1  -5   0 0.28451   0.363   0
  -1   5   0 0.40224 0.25508   0
  -1   5   0 0.13735 0.45129   0
   1   6   0  0.3516 0.54694   0
  -1  -6   0 0.01953  0.5274   0
  -1   6   0 0.03907   0.586   0
   1  -6   0 -0.2051 0.40044   0
   1   6   0 0.34183  0.5567   0
  -1  -6   0 0.80087 0.62507   0
  -1   6   0-0.22464 0.45904   0
   1   7   0-0.24274 0.43693   0
  -1   7   0-0.21361 0.62141   0
   1  -7   0 0.32042 0.62141   0
   1   7   0-0.11651 0.62141   0
  -1  -7   0-1.04864 0.56316   0
  -1  -7   0-0.99038 0.43693   0
  -1   7   0 0.12623 0.57287   0
   1   8   0 0.67462 0.50115   0
   1  -8   0-0.78063 0.48187   0
   1   8   0-0.97338 0.62643   0
  -1   8   0-0.19275 0.63607   0
  -1  -8   0 0.18311 0.51078   0
  -1   8   0 0.12529 0.50115   0
  -1  -8   0 0.58788 0.53006   0
   1   9   0 3.07732 0.81234   0
   1   9   0 0.16247 0.72632   0
  -1   9   0  -0.755 0.65943   0
  -1  -9   0-0.39183 0.71677   0
  -1  -9   0-0.24848 0.51607   0
   1  -9   0 0.82189 0.76455   0
  -1   9   0-1.37619 0.45873   0
   1 -10   0-1.50548 0.53023   0
  -1  10   0 -1.6191 0.68173   0
  -1 -10   0-0.33139 0.73854   0
  -1 -10   0-0.12309 0.75748   0
   1  10   0-0.31246 0.73854   0
   1 -11   0 0.34678 0.81541   0
  -1 -11   0-0.63733 0.75917   0
  -1 -11   0 0.11247 0.78729   0
   1 -12   0 0.47275 0.84354   0
  -1 -12   0-0.34298 0.59326   0
  -1 -13   0  0.4397 0.85193   0
   1 -13   0-2.20768 0.75116   0
   1 -14   0 0.05427 0.66032   0
  -1 -14   0-0.58796 0.59701   0
   1 -15   0 0.53553 0.69618   0
  -1 -15   0 0.47305 0.89254   0
  -1 -16   0 0.07041 0.83608   0
   1 -16   0 0.80968 0.73927   0
   1 -17   0 0.13876 0.87591   0
  -1 -17   0-1.07537 0.83254   0
  -1 -18   0-0.32454 0.93093   0
   1 -18   0   2.101 1.01634   0
   1 -19   0-0.07566 0.95834   0
  -1 -19   0 0.10928 0.93312   0
  -1 -20   0-0.16541 0.97592   0
   1 -20   0-0.38044  0.9511   0
  -1 -21   0-0.14641 1.04115   0
   1 -21   0 -0.0244 1.00861   0
   1 -22   0-0.05598 1.04759   0
  -1 -22   0 1.71133 1.14355   0
  -1 -23   0 0.43228  0.8174   0
   1 -23   0  0.2908 1.06104   0
   1 -24   0 0.30118 1.09659   0
  -1 -24   0 1.36688 1.15837   0
   1 -25   0 0.43239 0.90272   0
  -1 -25   0 -0.6979 1.12271   0
   1 -26   0 0.44699 0.93869   0
  -1 -26   0-0.75244 1.17709   0
   1 -27   0 0.27055  0.8994   0
  -1 -27   0-1.68912 1.12608   0
  -1 -28   0 0.20088 0.99006   0
   1 -28   0-0.04305 1.24116   0
  -1 -29   0-1.09786 1.25268   0
   1 -29   0 0.74598 1.28787   0
   1 -30   0 0.55218 1.28381   0
  -1 -30   0-1.09745 1.30452   0
  -1 -31   0 0.11507 1.28605   0
   1 -31   0 0.12184 1.31989   0
  -1 -32   0-1.69912 1.22788   0
   1 -32   0 0.55753  1.3739   0
  -1 -33   0 0.42302 1.41874   0
   1 -33   0-1.05429 1.36017   0
   1 -34   0 2.95449 1.51872   0
  -1 -34   0-0.21696 1.36557   0
  -1   2   1-0.00989 0.09887   0
   1   2  -1 0.02966 0.10876   0
  -1  -2  -1-0.02966 0.13842   0
  -1   2   1 0.01977 0.12853   0
  -1  -2  -1 0.24718 0.11865   0
   1  -2  -1 0.01977 0.11865   0
   1   2   1  0.0791 0.12853   0
  -1  -2   1 -0.0791 0.11865   0
   1  -2  -1-0.15819  0.0791   0
  -1   2  -1-0.01977 0.11865   0
  -1   3   1-0.48356 0.13816   0
   1  -3   1 0.03947 0.13816   0
  -1   3   1-0.10855 0.14803   0
  -1  -3  -1 0.06908 0.16776   0
  -1  -3  -1 0.12829 0.19737   0
   1   3  -1    0.00  0.1875   0
   1   3  -1-0.02961 0.17763   0
  -1  -3   1-0.20724 0.16776   0
  -1   3  -1 -0.1579 0.20724   0
   1   3   1  0.1579 0.16776   0
   1  -3  -1-0.03947 0.17763   0
   1  -3  -1 0.07895 0.16776   0
   1   3   1-0.20724 0.11842   0
  -1  -4  -1 0.09842 0.26573   0
  -1   4   1-0.24605 0.29526   0
   1   4  -1 0.15747 0.20668   0
  -1  -4  -1 0.22637 0.23621   0
  -1   4   1  -0.374 0.21652   0
   1   4  -1 0.54131  0.3051   0
   1  -4   1-0.03937 0.25589   0
  -1   4  -1 0.14763  0.3051   0
  -1  -4   1 0.10826 0.21652   0
   1   4   1-0.14763 0.25589   0
   1  -4  -1 0.45273 0.27558   0
   1  -4  -1-0.35431   0.187   0
   1   4   1 0.08858 0.23621   0
  -1   6   1-0.53695 0.46862   0
  -1  -6  -1 0.63458 0.55648   0
   1   6  -1-0.51743 0.37099   0
   1  -6   1 0.88842 0.53695   0
  -1   6   1 0.61506 0.59553   0
  -1  -6  -1-1.17154  0.6053   0
   1   6  -1 1.09344  0.6053   0
   1  -6  -1 0.38075 0.58577   0
  -1   6  -1-0.06834 0.56624   0
   1   6   1 0.22454 0.40028   0
  -1  -6   1 0.23431 0.48814   0
   1   6   1 0.85913 0.46862   0
   1  -6  -1-0.04881 0.53695   0
  -1   7   1 97.6123 5.73562   0
   1   7  -1 103.329 5.71621   0
  -1   7   1 105.512  5.6871   0
   1   7  -1 103.959 5.71621   0
  -1  -7  -1 93.7692 5.70651   0
  -1  -7  -1 98.7381 5.74533   0
  -1   7  -1 102.814 5.71621   0
   1  -7  -1 95.8169 5.67739   0
  -1  -7   1 96.2731  5.6871   0
   1  -7  -1 95.7393 5.72592   0
  -1   7  -1 101.271  5.6968   0
   1   7   1 102.979 5.72592   0
   1   7   1 95.1764  5.6871   0
  -1  -8  -1 5.06688 0.81879   0
   1  -8   1 6.30952 0.93439   0
  -1   8   1 7.67739 0.89586   0
   1   8  -1 7.95674 0.84769   0
  -1   8   1 7.32097 0.96329   0
  -1  -8  -1 5.85678 0.94402   0
   1   8  -1 4.97055 0.78026   0
  -1  -8   1 5.60632 0.87659   0
   1   8   1 7.30171 0.93439   0
  -1   8  -1 8.56361 0.94402   0
   1   8   1  5.3655 0.92475   0
  -1   8  -1 6.60814 0.82843   0
   1  -8  -1 5.22101 0.92475   0
   1  -8  -1 6.51181 0.90549   0
  -1  -9  -1 749.911 42.4317   0
  -1   9   1 797.615 42.4031   0
  -1  -9  -1 755.958 42.4508   0
   1   9  -1 795.476 42.4317   0
   1  -9   1 766.465 42.4508   0
  -1   9   1 778.788 42.4413   0
   1  -9  -1 750.092   42.47   0
   1  -9  -1 738.677 42.4126   0
  -1   9  -1 789.525 42.4126   0
   1   9   1 798.962 42.4317   0
   1   9   1 779.714 42.4413   0
  -1  -9   1 749.051 42.4222   0
  -1   9  -1 763.341 42.4317   0
  -1 -10  -1 2.45118 0.88015   0
   1 -10   1 1.87387 0.79498   0
  -1  10   1 2.43225 0.89908   0
   1  10  -1 0.15142 0.72873   0
  -1 -10  -1 1.97798 0.68141   0
  -1  10   1 1.79816 0.79498   0
  -1 -10   1 1.15461 0.76658   0
   1 -10  -1 0.95586 0.64355   0
  -1  10  -1 0.87069 0.77605   0
   1 -10  -1 1.45746 0.74766   0
   1  10   1 0.67195 0.75712   0
  -1 -11  -1  86.637  5.1806   0
  -1 -11  -1  81.803 5.20871   0
   1 -11   1 85.2786 5.20871   0
   1 -11  -1 90.1125 5.26492   0
  -1 -11   1 90.2156 5.20871   0
  -1 -12  -1-0.06486 0.83389   0
  -1 -12  -1 1.60292 0.70417   0
   1 -12   1 -0.7505 0.78756   0
  -1 -12   1 0.43548 0.59299   0
   1 -12  -1-0.07412 0.83389   0
  -1 -13  -1 76.4006 4.87118   0
   1 -13   1 76.2908 4.85287   0
  -1 -13  -1 80.8873 4.88949   0
  -1 -13   1 76.6662 4.83456   0
   1 -13  -1 84.4216 4.87118   0
  -1 -14  -1-0.03617 0.90415   0
  -1 -14  -1 0.14466 0.63291   0
   1 -14   1-0.84086 0.78661   0
  -1 -14   1-0.78661 0.59674   0
   1 -14  -1 0.70524 0.88607   0
  -1 -15  -1 17.5575 1.68617   0
   1 -15   1 13.7659 1.58803   0
  -1 -15  -1 11.7229  1.4096   0
   1 -15  -1 13.6053 1.62372   0
  -1 -15   1  13.873 1.57019   0
   1 -16   1-1.10842 0.77414   0
  -1 -16  -1 0.07917  0.8797   0
   1 -16  -1 0.36068 0.92369   0
  -1 -16   1-0.19353 0.63338   0
  -1 -17  -1 5.77333 1.08358   0
   1 -17   1 6.95227 1.23962   0
   1 -17  -1 5.14919 1.22228   0
  -1 -17   1 4.90646 1.18761   0
   1 -18   1 0.98177 0.93055   0
  -1 -18  -1-0.57199 0.92201   0
   1 -18  -1 -0.6659 0.96469   0
  -1 -18   1 0.20489 0.96469   0
   1 -19   1 140.154 8.50388   0
  -1 -19  -1 141.776 8.53749   0
  -1 -19   1  136.97 8.48707   0
   1 -19  -1  153.54 8.59631   0
  -1 -20  -1-1.09127 0.92593   0
   1 -20   1 0.96727 1.04167   0
   1 -20  -1 0.22321 1.04167   0
  -1 -20   1 2.17428 1.09127   0
   1 -21   1 4.10608 1.25215   0
  -1 -21  -1 4.22805 1.22776   0
  -1 -21   1 2.40673 1.13019   0
   1 -21  -1 4.30122 1.30907   0
  -1 -22  -1 2.54205 1.20708   0
   1 -22   1 5.82754 1.34297   0
  -1 -22   1 1.85458 0.92729   0
   1 -22  -1 2.98971 1.22306   0
   1 -23   1  229.44 13.5214   0
  -1 -23  -1 240.604 13.5764   0
  -1 -23   1 232.653 13.5214   0
   1 -23  -1 228.638 13.5607   0
  -1 -24  -1-0.29335 1.07305   0
   1 -24   1 0.67162  1.1348   0
  -1 -24   1 1.55167 1.15796   0
   1 -24  -1 1.94538  1.2506   0
   1 -25   1  27.004 2.66172   0
  -1 -25  -1 28.0277 2.63897   0
  -1 -25   1 27.6637 2.66931   0
   1 -25  -1 25.1385 2.66931   0
  -1 -26  -1 0.78943  1.2884   0
   1 -26   1-0.13405 1.21393   0
  -1 -26   1-0.92348 0.82666   0
   1 -26  -1 -0.2979 1.22882   0
   1 -27   1  3.3771 1.44733   0
  -1 -27  -1 7.64598 1.63007   0
  -1 -27   1 6.72495  1.5789   0
   1 -27  -1 6.71764 1.65931   0
   1 -28   1 0.78175 1.29813   0
  -1 -28  -1 -1.8432 1.19055   0
   1 -28  -1 2.32372 1.36985   0
  -1 -28   1-0.97539 1.20489   0
   1 -29   1 3.56689 1.41409   0
  -1 -29  -1 2.66637 1.46334   0
  -1 -29   1 0.87238 1.38595   0
   1 -29  -1 4.86138 1.53369   0
   1 -30   1 1.11091 1.31101   0
  -1 -30  -1  0.0483 1.33171   0
  -1 -30   1  0.5934 1.31101   0
   1 -30  -1  0.1932 1.31791   0
  -1 -31  -1 0.79846 1.29919   0
   1 -31   1 3.15324 1.50219   0
   1 -31  -1 2.11118 1.49542   0
  -1 -31   1 3.50511 1.45482   0
  -1 -32  -1 1.57255 1.35359   0
   1 -32   1-1.40667 1.28724   0
  -1 -32   1-0.21233 1.42658   0
   1 -32  -1 0.20569 1.43985   0
  -1 -33  -1 71.1704 5.14633   0
   1 -33   1 72.5822 5.13983   0
   1 -33  -1  68.106 5.12682   0
  -1 -33   1 75.7507 5.15284   0
  -1 -34  -1 -0.4338 1.42261   0
   1 -34   1  1.2695 1.44175   0
  -1 -34   1 0.26794 1.40985   0
   1 -34  -1-0.61242  1.3652   0
   1   0   2-0.01978 0.13848   0
  -1   0   2-0.18793  0.1088   0
  -1   0   2-0.04946 0.09891   0
  -1  -1  -2 0.12854 0.13843   0
   1   1  -2-0.13843 0.09888   0
   1  -1   2-0.02966 0.09888   0
  -1  -1  -2 0.02966 0.10876   0
   1  -1   2 0.09888  0.0791   0
  -1   1   2 0.08899  0.0791   0
   1  -1  -2 0.02966  0.0791   0
  -1  -1   2 0.01978 0.10876   0
  -1   1  -2 0.00989  0.0791   0
   1   1   2-0.08899 0.09888   0
   1   1   2 0.05933 0.10876   0
   1   1   2 0.02966 0.13843   0
  -1   2   2 0.01975 0.09876   0
   1   2  -2    0.00 0.11852   0
   1   2  -2-0.25679 0.08889   0
   1  -2   2    0.00 0.10864   0
  -1  -2  -2-0.06914 0.17778   0
  -1  -2  -2-0.12839 0.12839   0
   1  -2  -2 0.19753 0.14815   0
   1  -2  -2-0.14815 0.09876   0
   1   2   2 0.08889 0.14815   0
  -1  -2   2 0.12839 0.14815   0
   1   2   2-0.04938 0.14815   0
  -1  -2   2 0.01975 0.08889   0
  -1   2  -2 0.03951 0.13827   0
  -1  -3  -2 0.28587  0.2563   0
  -1   3   2 0.24644 0.17744   0
  -1  -3  -2 0.28587 0.22673   0
  -1   3   2-0.04929 0.21687   0
   1   3  -2-0.09858 0.19715   0
   1  -3   2-0.03943 0.17744   0
   1   3   2 0.39431 0.23658   0
  -1   3  -2  -0.069 0.20701   0
  -1  -3   2-0.02957 0.14787   0
   1  -3  -2 0.39431 0.22673   0
   1  -3  -2-0.03943 0.20701   0
   1   3   2 0.03943 0.15772   0
   1   4  -2 1.68108 0.35391   0
   1  -4   2-0.09831  0.2556   0
  -1  -4  -2 1.86787 0.34408   0
  -1  -4  -2    0.00 0.30476   0
  -1   4   2 0.70783 0.34408   0
  -1   4   2 0.10814 0.23594   0
   1   4   2 0.13763 0.21628   0
   1  -4  -2-0.21628 0.29493   0
   1   4   2 1.61227 0.37357   0
  -1   4  -2 1.48447 0.36374   0
   1  -4  -2 1.40582 0.33425   0
  -1  -4   2-0.24577 0.22611   0
  -1   5   2-0.29387 0.33305   0
   1   5  -2 1.62606 0.48978   0
  -1   5   2 1.43994 0.51916   0
  -1  -5  -2 1.00894   0.431   0
   1  -5   2-0.26448 0.33305   0
  -1  -5  -2 0.51916 0.42121   0
   1  -5  -2 2.07665 0.49957   0
  -1   5  -2 1.48892 0.50937   0
   1   5   2-0.32325 0.38203   0
  -1  -5   2-0.02939 0.31346   0
   1  -5  -2 0.46039  0.4408   0
   1   5   2 1.55749 0.54855   0
   1   6  -2  0.8971 0.54606   0
  -1  -6  -2 0.19502 0.61432   0
   1   6  -2-0.55581 0.52656   0
  -1   6   2 0.79958  0.4583   0
  -1   6   2 0.55581 0.50705   0
  -1  -6  -2-0.19502 0.57531   0
   1  -6   2-1.12137 0.46805   0
   1   6   2 0.22427 0.55581   0
   1  -6  -2 0.23403 0.60456   0
   1   6   2 0.24378 0.58506   0
  -1   6  -2 0.29253 0.58506   0
   1  -6  -2-0.36079 0.39004   0
  -1  -6   2-0.00975 0.48755   0
  -1  -7  -2 3.16897 0.63961   0
   1   7  -2 3.81826 0.73652   0
   1   7  -2 3.78919 0.73652   0
   1  -7   2  1.9479 0.67837   0
  -1   7   2  2.7038 0.61054   0
  -1  -7  -2 4.06054 0.77528   0
  -1   7   2 3.10113 0.66868   0
   1   7   2 3.08175  0.7559   0
  -1   7  -2 3.46939 0.73652   0
   1  -7  -2 3.10113 0.71714   0
   1   7   2 1.88006 0.68806   0
  -1  -7   2 3.63413 0.68806   0
   1  -7  -2 3.44031 0.65899   0
  -1   8   2 0.01924 0.61562   0
   1   8  -2 0.66372 0.63486   0
  -1   8   2 0.37515 0.69258   0
   1   8  -2 0.77915 0.67334   0
  -1  -8  -2-0.02886 0.68296   0
  -1  -8  -2-0.25972 0.51943   0
   1  -8   2 0.68296 0.50981   0
   1   8   2 0.03848 0.50981   0
  -1   8  -2 0.89458 0.66372   0
   1   8   2 0.99077 0.51943   0
   1  -8  -2-0.18276 0.62524   0
  -1  -8   2 0.97153 0.63486   0
   1  -8  -2 0.08657 0.53867   0
   1   9  -2-0.01908  0.5151   0
  -1  -9  -2-0.53418 0.74403   0
  -1   9   2-0.74403 0.44833   0
  -1  -9  -2-0.38156 0.74403   0
   1   9  -2 1.26867 0.71542   0
   1  -9   2-0.20032  0.6868   0
  -1   9   2 0.35294 0.71542   0
   1  -9  -2 0.50556  0.6868   0
  -1   9  -2 0.05723 0.71542   0
   1  -9  -2 0.07631 0.75357   0
  -1  -9   2 0.25755 0.66772   0
   1   9   2-0.90619 0.66772   0
   1   9   2 0.50556 0.52464   0
  -1   9  -2-0.42925 0.48648   0
  -1  10   2 11.3598 1.06794   0
   1 -10   2 7.59841 1.09629   0
  -1  10   2 11.2936 1.21915   0
  -1 -10  -2 8.40172 1.16244   0
   1  10  -2 7.51335 1.09629   0
  -1 -10  -2 8.51513 1.18134   0
   1  10   2 10.2446  1.2097   0
  -1  10  -2  10.084 1.17189   0
   1 -10  -2 9.48856 1.12464   0
  -1 -10   2 7.83467 1.05848   0
   1 -10  -2 7.46609 1.18134   0
  -1 -11  -2 1.23489 0.86068   0
  -1 -11  -2-0.32743 0.79519   0
   1 -11   2 0.72971 0.76713   0
   1 -11  -2-0.69228 0.79519   0
  -1 -11   2 0.78584 0.74842   0
   1 -11  -2-0.76713 0.72035   0
  -1 -12  -2 16.6549 1.63774   0
  -1 -12  -2 16.3681 1.63774   0
   1 -12   2 13.3425  1.5082   0
   1 -12  -2 15.2485 1.53596   0
   1 -12  -2 16.4606 1.55446   0
  -1 -12   2  17.025 1.57297   0
  -1 -13  -2  0.9784 0.69494   0
  -1 -13  -2 0.52121 0.88696   0
   1 -13   2 1.99338 0.88696   0
   1 -13  -2-0.00914 0.82296   0
   1 -13  -2-1.11556 0.85039   0
  -1 -13   2 0.90525 0.81381   0
  -1 -14  -2 0.88489 0.93003   0
   1 -14   2 1.44471  0.8578   0
  -1 -14  -2 0.77653 0.91197   0
  -1 -14   2-0.00903  0.7675   0
   1 -14  -2 0.33409 0.83974   0
   1 -14  -2 0.59594 0.93906   0
   1 -15   2-0.68605 0.81079   0
  -1 -15  -2 1.22955 0.76624   0
  -1 -15  -2-0.16929 0.87316   0
  -1 -15   2-0.18711  0.8197   0
   1 -15  -2 0.30293 0.94444   0
  -1 -16  -2 7.75773 1.14213   0
   1 -16   2 6.46624 1.20363   0
  -1 -16  -2 8.37272 1.32663   0
   1 -16  -2  7.5293 1.31785   0
  -1 -16   2 6.00938 1.03671   0
   1 -17   2 4.86561 1.14281   0
  -1 -17  -2 5.08205 1.17744   0
  -1 -17  -2 1.64496 1.05624   0
  -1 -17   2 3.97387 1.08221   0
   1 -17  -2 3.54098   0.961   0
  -1 -18  -2 3.80282 1.18518   0
   1 -18   2 5.76391 1.19371   0
   1 -18  -2 4.58726 1.07434   0
  -1 -18   2 4.85158 1.16813   0
  -1 -19  -2 2.35838 1.09946   0
   1 -19   2 1.35964 1.02392   0
  -1 -19   2-0.52875 0.92321   0
   1 -19  -2 0.52036  0.8225   0
  -1 -20  -2 6.99406 1.42028   0
   1 -20   2  6.8124 1.36248   0
  -1 -20   2  7.4317 1.37899   0
   1 -20  -2 7.75375 1.29642   0
   1 -21   2 2.45269 1.14513   0
  -1 -21  -2 1.59181 1.13701   0
  -1 -21   2 2.86689 1.10452   0
   1 -21  -2 2.44457  0.9827   0
   1 -22   2 1.96429 1.18177   0
  -1 -22  -2 2.52323 1.26162   0
  -1 -22   2 3.91261 1.22968   0
   1 -22  -2  2.6989 1.21371   0
   1 -23   2 0.24329 1.09874   0
  -1 -23  -2-0.93393 0.78482   0
  -1 -23   2 0.60431 1.10659   0
   1 -23  -2 1.87571 1.22431   0
   1 -24   2 3.16174 1.30325   0
  -1 -24  -2 2.57566 1.32639   0
  -1 -24   2 6.43915 1.42664   0
   1 -24  -2 3.41622 1.31097   0
   1 -25   2 2.08324 1.22722   0
  -1 -25  -2 0.65149 1.20449   0
   1 -25  -2-0.18181 0.87875   0
  -1 -25   2-0.25756 1.06056   0
  -1 -26  -2-0.23064 1.22014   0
   1 -26   2 0.05952 1.15319   0
  -1 -26   2-1.16063 1.13087   0
   1 -26  -2 1.36894 0.99695   0
   1 -27   2 1.11726  1.2341   0
  -1 -27  -2 0.40163 1.27061   0
  -1 -27   2-1.97894 1.10266   0
   1 -27  -2 1.48968 1.10266   0
  -1 -28  -2 3.61828 1.21087   0
   1 -28   2 1.61211 1.29685   0
  -1 -28   2 1.81989 1.33267   0
   1 -28  -2  1.2467 1.09623   0
   1 -29   2 2.67787 1.34245   0
  -1 -29  -2-0.70285 1.26514   0
   1 -29  -2 0.21788 1.01914   0
  -1 -29   2 1.31434 1.26514   0
  -1 -30  -2 1.48213 1.43387   0
   1 -30   2 1.58553 1.26843   0
  -1 -30   2 2.61957 1.34426   0
   1 -30  -2-0.23438 1.02026   0
  -1 -31  -2 1.97406 1.48054   0
   1 -31   2 0.15549 1.20336   0
   1 -31  -2-0.95999 1.21012   0
  -1 -31   2 0.69633 1.31153   0
   1 -32   2-0.57013 1.37891   0
  -1 -32  -2 1.67724 1.49161   0
  -1 -32   2 0.97452 1.35903   0
   1 -32  -2-1.36566  1.2861   0
   1 -33   2-1.13109 1.41712   0
  -1 -33  -2-0.82557 1.37161   0
  -1 -33   2-0.48104 1.33261   0
   1 -33  -2 2.21668 1.45612   0
  -1 -34  -2  8.6433 1.93773   0
   1 -34   2 7.22187 1.84849   0
  -1 -34   2 8.35647 1.81025   0
   1 -34  -2 6.37412 1.80387   0
  -1   0  -3-0.00987 0.21722   0
   1   0   3 0.00987 0.02962   0
   1   0  -3-0.06911 0.12835   0
   1   0   3-0.13823  0.1876   0
  -1   0   3-0.13823 0.15798   0
  -1   0   3 0.04937 0.15798   0
  -1   0  -3 0.08886 0.08886   0
   1   0  -3-0.23696  0.1481   0
   1   1  -3-0.05922 0.15792   0
  -1  -1  -3 0.01974   0.227   0
  -1   1   3 0.00987 0.13818   0
  -1  -1  -3-0.13818 0.11844   0
   1  -1   3-0.21713 0.15792   0
  -1  -1  -3-0.02961 0.21713   0
   1   1  -3-0.39479 0.16779   0
   1  -1   3 0.06909 0.08883   0
   1  -1   3-0.03948 0.01974   0
   1   1   3-0.13818 0.17766   0
  -1  -1   3-0.02961 0.17766   0
  -1   1  -3-0.14805 0.13818   0
  -1   1  -3 0.10857  0.0987   0
  -1   1  -3 0.14805 0.12831   0
  -1  -1   3 -0.0987   0.227   0
   1   1   3 0.15792 0.26648   0
   1   1   3 0.11844 0.11844   0
   1  -1  -3 0.21713 0.15792   0
   1   2  -3 0.05915 0.10844   0
   1  -2   3 0.00986 0.13802   0
  -1   2   3 0.12816 0.14788   0
  -1  -2  -3 0.26618 0.18731   0
   1   2  -3-0.01972 0.16759   0
   1  -2   3 0.21689 0.25632   0
  -1  -2  -3-0.03943 0.18731   0
   1  -2   3-0.09858 0.10844   0
  -1   2  -3-0.01972  0.1183   0
  -1  -2   3-0.18731 0.18731   0
  -1   2  -3-0.07887 0.15773   0
   1   2   3-0.04929 0.14788   0
   1   2   3-0.09858 0.16759   0
   1  -2  -3-0.07887 0.14788   0
   1  -2  -3 0.04929 0.16759   0
  -1   2  -3 0.05915 0.15773   0
  -1  -3  -3 0.07872 0.25582   0
   1   3  -3 0.17711 0.21647   0
  -1   3   3 0.08855 0.19679   0
  -1   3   3 0.29518 0.25582   0
   1  -3   3 0.09839 0.18695   0
  -1  -3  -3 0.11807 0.31486   0
   1  -3  -3-0.07872 0.21647   0
  -1  -3   3-0.24599 0.14759   0
   1   3   3 0.33454 0.26566   0
   1   3   3 0.08855 0.25582   0
   1  -3  -3    0.00 0.21647   0
  -1  -3   3 0.17711 0.23614   0
  -1   3  -3 0.09839 0.25582   0
  -1   4   3 4.06223 0.59854   0
  -1  -4  -3 8.47771 0.75554   0
   1   4  -3 7.70255 0.62798   0
   1  -4  -3  7.9086 0.65741   0
   1   4   3 5.46537  0.6476   0
  -1   4  -3 7.65349 0.66723   0
  -1   5   3 2.19966 0.48881   0
   1   5  -3 3.90074 0.61591   0
  -1  -5  -3 2.24855 0.56703   0
  -1   5   3 4.30157 0.54747   0
   1  -5   3 2.87423 0.54747   0
  -1  -5  -3 3.51946 0.56703   0
   1  -5  -3 3.52924 0.58658   0
   1  -5  -3 2.03347  0.5768   0
  -1  -5   3 2.72758 0.45948   0
   1   5   3 1.44689 0.52792   0
   1   5   3 3.35327 0.52792   0
  -1   5  -3 4.56553 0.61591   0
  -1   6   3 0.04865 0.43788   0
   1  -6   3 0.03892 0.51573   0
  -1   6   3 0.53519   0.506   0
  -1  -6  -3-0.03892  0.6325   0
   1   6  -3 1.27473 0.55465   0
  -1  -6  -3 0.98281 0.46708   0
   1   6   3 0.61304 0.60331   0
  -1  -6   3 1.25527 0.48654   0
   1  -6  -3 1.08011 0.62277   0
   1   6   3 1.54719 0.62277   0
   1  -6  -3 1.15796 0.58385   0
  -1   6  -3 1.09958 0.58385   0
   1   7  -3 54.8364 3.27742   0
  -1  -7  -3 50.8435 3.31609   0
  -1   7   3 55.7645 3.24842   0
  -1   7   3 55.1361 3.29676   0
  -1  -7  -3 52.6224 3.30643   0
   1  -7   3 56.6153 3.27742   0
  -1   7  -3 54.9234 3.28709   0
  -1  -7   3 55.8128 3.26775   0
   1   7   3 55.6872 3.30643   0
   1   7   3 53.1348 3.28709   0
   1  -7  -3 51.0562 3.31609   0
   1  -7  -3 53.5119 3.26775   0
  -1   8   3-0.10556 0.58538   0
  -1  -8  -3 0.93085 0.71973   0
   1  -8   3 0.86367 0.61417   0
   1   8  -3 0.20152 0.61417   0
  -1  -8  -3 0.45103 0.71973   0
  -1   8   3 0.46063 0.50861   0
   1   8   3-1.08439 0.63336   0
   1   8   3-0.37426 0.64296   0
   1  -8  -3 0.60457 0.67174   0
  -1  -8   3 0.06717 0.56619   0
  -1   8  -3 0.42224 0.66215   0
   1  -8  -3 -0.0096 0.70053   0
   1  -9   3 46.7449 2.87398   0
   1   9  -3 38.3133 2.84543   0
  -1  -9  -3 49.3905 2.95011   0
  -1  -9  -3 42.2817 2.85494   0
  -1   9   3 45.9646 2.90253   0
  -1   9   3 47.5158 2.85494   0
   1   9   3   43.89 2.80736   0
   1   9   3 45.4126 2.91204   0
   1  -9  -3 45.8218 2.89301   0
   1  -9  -3 46.2215 2.89301   0
  -1   9  -3 45.5839 2.89301   0
  -1  -9   3 44.9654 2.83591   0
  -1  10   3 3.32835  0.8203   0
  -1 -10  -3 2.87577 0.73544   0
  -1  10   3 3.40377 0.87687   0
   1  10  -3 2.14975 0.79201   0
  -1 -10  -3 3.39435 0.93344   0
   1 -10   3 2.89462 0.78258   0
   1 -10  -3 2.25347 0.83916   0
   1 -10  -3 3.43206  0.9523   0
  -1  10  -3 2.97948 0.85801   0
  -1 -10   3  3.7715 0.78258   0
   1  10   3 3.53578 0.87687   0
  -1  11   3 49.3749 3.25743   0
   1 -11   3 46.5281 2.99609   0
  -1 -11  -3 45.1654 3.04276   0
  -1 -11  -3 47.2748 3.00543   0
  -1 -11   3 45.5947 2.96809   0
   1 -11  -3 37.5398 3.01476   0
   1 -11  -3 50.4856 3.04276   0
  -1 -12  -3 4.38503  1.1078   0
   1 -12   3 6.89604 1.05241   0
  -1 -12  -3 5.73285  1.1078   0
   1 -12  -3 5.59438 0.89547   0
  -1 -12   3 5.54822 0.97855   0
   1 -12  -3 6.85912 1.19088   0
  -1 -13  -3  52.505 3.41214   0
  -1 -13  -3 49.4031 3.36653   0
   1 -13   3 50.4523 3.31179   0
   1 -13  -3 48.3174  3.3939   0
  -1 -13   3 51.1913 3.28442   0
   1 -13  -3 51.6748 3.33916   0
  -1 -14  -3 10.6851 1.29735   0
  -1 -14  -3 9.82024 1.40547   0
   1 -14   3 12.0726 1.31537   0
   1 -14  -3 10.7392  1.3424   0
   1 -14  -3 10.6311 1.36943   0
  -1 -14   3 12.7123 1.37844   0
   1 -15   3 2.97826 0.97793   0
  -1 -15  -3 1.75139 0.99572   0
  -1 -15  -3 4.88078 1.15574   0
   1 -15  -3 4.18734 1.12907   0
  -1 -15   3 3.92063 0.96904   0
   1 -15  -3 3.98286 1.04017   0
  -1 -16  -3 3.83984 1.13091   0
   1 -16   3 6.11044 1.13968   0
  -1 -16  -3 5.74223 1.03448   0
   1 -16  -3  5.5406 0.99941   0
   1 -16  -3 4.16421 1.17475   0
  -1 -16   3 3.83108 1.01695   0
  -1 -17  -3 5.27003 1.23543   0
  -1 -17  -3 4.74303 1.07129   0
   1 -17   3 3.92229 1.11448   0
   1 -17  -3 7.31757 1.35639   0
  -1 -17   3 6.37588 1.19224   0
  -1 -18  -3-0.87641  0.6722   0
   1 -18   3 0.39992 0.93598   0
  -1 -18  -3-1.52309 0.91896   0
   1 -18  -3-0.34886 0.99554   0
  -1 -18   3-0.53606  0.8594   0
  -1 -19  -3 -1.2815  0.9716   0
   1 -19   3 -1.7673 0.83758   0
  -1 -19  -3-0.23452 1.03023   0
   1 -19  -3 0.00838 1.05536   0
  -1 -19   3 -0.7957 0.85434   0
  -1 -20  -3-0.57689 0.98895   0
   1 -20   3 0.11538 0.98071   0
  -1 -20   3-0.94774 0.89005   0
   1 -20  -3 1.52463 1.14553   0
   1 -21   3 27.0496   2.448   0
  -1 -21  -3 28.4681 2.30209   0
   1 -21  -3 23.0776 2.48042   0
  -1 -21   3 24.7799 2.34262   0
   1 -22   3 0.62963 1.05204   0
  -1 -22  -3-1.02016 1.07595   0
  -1 -22   3  0.3188 0.98828   0
   1 -22  -3-0.74918 1.06001   0
   1 -23   3  47.215  3.5566   0
  -1 -23  -3 51.0145 3.72111   0
  -1 -23   3 49.2127 3.56443   0
   1 -23  -3  49.902 3.72111   0
   1 -24   3 3.20235 1.23167   0
  -1 -24  -3 1.07002 1.27016   0
   1 -24  -3 1.20088 1.24707   0
  -1 -24   3 1.27016 1.09311   0
  -1 -25  -3 2.59391 1.29317   0
   1 -25   3 2.02673 1.24024   0
  -1 -25   3 2.62416 1.26292   0
   1 -25  -3 3.28209 1.41417   0
   1 -26   3 3.45377 1.28495   0
  -1 -26  -3 0.95071 1.01756   0
   1 -26  -3 3.37949  1.4335   0
  -1 -26   3  1.2998  1.2181   0
   1 -27   3-0.30619 1.05707   0
  -1 -27  -3 0.05832 1.24661   0
   1 -27  -3 0.59779 1.35597   0
  -1 -27   3-1.24661 1.12268   0
  -1 -28  -3 0.42204 1.29473   0
   1 -28   3 1.55224 1.25181   0
   1 -28  -3-0.39343 1.27327   0
  -1 -28   3-0.42204 1.08729   0
  -1 -29  -3  3.8034  1.5368   0
   1 -29   3 0.61752 1.24909   0
  -1 -29   3 2.60343 1.31224   0
   1 -29  -3-0.37192 1.32628   0
   1 -30   3-1.59684 1.15633   0
  -1 -30  -3 1.27334 1.40411   0
   1 -30  -3 1.39035 1.43165   0
  -1 -30   3 0.11701 1.24581   0
  -1 -31  -3  3.8679 1.55931   0
   1 -31   3 2.34909 1.39055   0
   1 -31  -3  2.6866 1.51206   0
  -1 -31   3 1.61331 1.37705   0
   1 -32   3 0.01324 1.25774   0
  -1 -32  -3-1.17168 1.29745   0
   1 -32  -3 -0.7745 1.35703   0
  -1 -32   3-0.35746 1.28422   0
   1 -33   3 5.82266 1.62931   0
  -1 -33  -3  7.3546 1.59685   0
  -1 -33   3 4.72564 1.60983   0
   1 -33  -3 5.98495 1.81106   0
  -1   0  -4-0.03939 0.11818   0
  -1   0   4 0.37423 0.34469   0
   1   0   4-0.47271 0.37423   0
   1   0  -4 0.12803 0.20681   0
  -1   0   4 -0.0197  0.2462   0
   1   0  -4 0.33484 0.21666   0
  -1   0  -4-0.00985 0.33484   0
  -1  -1  -4 0.13782  0.3544   0
   1  -1   4 0.88599 0.29533   0
   1   1  -4 0.03938 0.27564   0
  -1  -1  -4-0.07875 0.16735   0
  -1   1   4-0.23626 0.21657   0
  -1  -1  -4 0.11813 0.25595   0
   1   1  -4-0.09844 0.20673   0
   1   1   4 0.22642 0.29533   0
  -1   1  -4  0.0886 0.13782   0
  -1  -1   4-0.14766 0.22642   0
  -1   1  -4 0.00984 0.11813   0
  -1   1  -4-0.18704 0.21657   0
   1  -1  -4 0.20673 0.25595   0
   1   1   4 0.29533 0.30517   0
   1  -1  -4-0.18704 0.25595   0
  -1  -1   4 0.00984 0.34455   0
  -1  -2  -4  0.6293 0.28515   0
  -1  -2  -4-0.25565 0.20649   0
   1   2  -4 0.38348 0.28515   0
  -1   2   4  -0.059 0.24582   0
  -1  -2  -4 0.07866 0.21632   0
   1  -2   4 0.14749 0.14749   0
   1  -2  -4-0.01967 0.22615   0
   1   2   4 0.03933 0.27532   0
  -1   2  -4-0.11799 0.13766   0
   1   2   4 0.08849 0.20649   0
  -1   2  -4-0.22615 0.20649   0
   1  -2  -4 0.19665 0.19665   0
  -1   2  -4-0.06883 0.18682   0
   1  -3   4 0.03925  0.2257   0
   1   3  -4 0.21589 0.28458   0
   1  -3   4 0.76543 0.42197   0
   1   3  -4 0.55936 0.24533   0
  -1   3   4-0.01963 0.23552   0
   1  -3   4-0.00981 0.18645   0
  -1  -3  -4 0.35328 0.42197   0
  -1  -3  -4-0.45141 0.26496   0
   1  -3  -4-0.35328 0.33365   0
  -1  -3   4-0.15701 0.13739   0
   1   3   4-0.09813  0.2944   0
  -1   3  -4 0.15701 0.26496   0
  -1  -3   4 0.43178 0.35328   0
   1   3   4-0.11776 0.33365   0
   1  -3  -4 0.05888 0.27477   0
  -1   3  -4 0.09813  0.2944   0
  -1   4   4 0.37185 0.33271   0
  -1  -4  -4 1.23297 0.42078   0
  -1  -4  -4 0.15657 0.41099   0
  -1   4   4 0.64584  0.4012   0
   1   4  -4 1.65374 0.41099   0
   1  -4   4 0.85133 0.31313   0
   1  -4   4 1.29168 0.54799   0
   1   4   4 0.36206 0.39142   0
   1  -4  -4 0.28378 0.42078   0
  -1   4  -4 1.24275 0.45013   0
  -1  -4   4 0.22507 0.25442   0
   1  -4  -4 0.57734 0.39142   0
  -1  -4   4 1.81031  0.4697   0
   1   4   4 1.34061 0.48927   0
  -1   5   4 5.48863 0.70192   0
  -1   5   4 7.02896 0.69217   0
  -1  -5  -4  6.2783 0.77016   0
   1   5  -4 4.89395 0.64343   0
   1  -5   4 5.65437 0.63368   0
  -1  -5  -4 5.69336 0.77991   0
   1   5   4 5.10843 0.65318   0
   1  -5  -4 5.35215 0.72142   0
  -1   5  -4 6.46353 0.75067   0
  -1  -5   4  7.1557 0.62393   0
  -1  -5   4  6.2783 0.72142   0
   1  -5  -4 5.40089 0.71167   0
   1   5   4 5.74211 0.73117   0
  -1  -6  -4 26.2724 1.80386   0
   1  -6   4  24.517 1.66809   0
   1   6  -4  27.795 1.70688   0
  -1   6   4 26.2821 1.74567   0
  -1   6   4 27.4749 1.70688   0
  -1  -6  -4 25.3025 1.78446   0
   1   6   4 26.3887 1.69718   0
   1  -6  -4 25.1668 1.72628   0
  -1  -6   4  25.448 1.63899   0
  -1   6  -4 24.2357 1.71658   0
   1  -6  -4 22.1603 1.75537   0
   1   6   4 25.8262 1.75537   0
  -1   7   4 40.1039 2.43784   0
  -1  -7  -4  41.819 2.52456   0
  -1  -7  -4 39.0151 2.52456   0
  -1   7   4 37.9551 2.46675   0
   1  -7   4 37.6082 2.41857   0
   1   7  -4 36.7603 2.41857   0
  -1   7  -4 37.7913 2.45711   0
   1  -7  -4 38.0226 2.45711   0
   1   7   4 40.2002 2.48602   0
   1   7   4 39.1981 2.48602   0
  -1  -7   4 39.1692 2.40893   0
   1  -7  -4  37.666 2.51492   0
  -1   8   4 23.2516 1.74076   0
  -1  -8  -4  23.022 1.84597   0
   1   8  -4 23.9498 1.76945   0
  -1   8   4 25.6619 1.81728   0
  -1  -8  -4 25.0497 1.75989   0
   1  -8   4 25.1263 1.75033   0
   1   8   4 26.2166 1.80771   0
  -1   8  -4 22.2091 1.75989   0
  -1  -8   4  24.935 1.71207   0
   1   8   4 27.1635 1.83641   0
   1  -8  -4 26.5801 1.88423   0
   1  -8  -4  26.121 1.80771   0
  -1  -9  -4 2.00139  0.8347   0
  -1   9   4 2.64639 0.78728   0
  -1   9   4 3.32933 0.73985   0
  -1  -9  -4 3.39572 0.86316   0
   1   9  -4 3.37675 0.79676   0
   1  -9   4 3.50006 0.79676   0
   1  -9  -4 3.33881 0.78728   0
  -1  -9   4 2.20058 0.66397   0
   1  -9  -4 3.12065 0.89162   0
   1   9   4  2.7697 0.80625   0
  -1   9  -4 2.59896 0.78728   0
   1   9   4 2.34286 0.79676   0
  -1  10   4 0.36653 0.69546   0
  -1  10   4-0.88342 0.77064   0
  -1 -10  -4 0.95861 0.79884   0
   1 -10   4 0.31014 0.64847   0
   1  10  -4 0.65787 0.74245   0
  -1 -10  -4 0.22555 0.77064   0
  -1 -10   4-0.02819 0.66726   0
   1 -10  -4-0.74245 0.71425   0
  -1  10  -4-1.68226 0.69546   0
   1  10   4-0.32893 0.67666   0
   1 -10  -4-0.31954 0.75185   0
  -1 -11  -4   1.042 0.89314   0
  -1 -11  -4 0.49309 0.81872   0
  -1  11   4 0.80011  0.7722   0
   1 -11   4-0.43727 0.67916   0
  -1 -11   4 0.47448 0.67916   0
   1 -11  -4-0.11164 0.56752   0
   1 -11  -4-0.04652 0.82802   0
   1 -12   4 14.6592 1.44476   0
  -1 -12  -4 12.9292 1.42635   0
  -1 -12  -4 14.7973 1.54598   0
   1 -12  -4 15.7727 1.54598   0
   1 -12  -4 14.6224 1.39875   0
  -1 -12   4 13.4353 1.38034   0
  -1 -13  -4 12.1051 1.45516   0
   1 -13   4 9.55856 1.23688   0
  -1 -13  -4 11.4594 1.40059   0
   1 -13  -4 10.4498  1.2005   0
  -1 -13   4 9.70407 1.22779   0
   1 -13  -4 9.16749  1.3824   0
  -1 -14  -4 2.25436 1.01491   0
   1 -14   4 0.90713 0.81732   0
  -1 -14  -4  2.7663 1.02389   0
   1 -14  -4 2.97288 0.97898   0
  -1 -14   4 0.69158 0.77241   0
   1 -14  -4  1.2125 0.97898   0
  -1 -15  -4 0.04432  0.6736   0
  -1 -15  -4 0.31908 0.92177   0
   1 -15   4 -0.3368 0.78883   0
   1 -15  -4-0.34567 0.88632   0
   1 -15  -4 1.96763  0.9395   0
  -1 -15   4-0.00886 0.74451   0
   1 -16   4 3.48746 0.95271   0
  -1 -16  -4 1.76558 1.03138   0
  -1 -16  -4   1.381 0.97893   0
   1 -16  -4 2.22882 0.80412   0
  -1 -16   4 2.83192 0.92649   0
   1 -16  -4 1.80928 0.86531   0
   1 -17   4 19.5537 1.89508   0
  -1 -17  -4 20.0447 2.05013   0
  -1 -17  -4 22.2671 1.84339   0
   1 -17  -4 17.3486 1.89508   0
   1 -17  -4 18.7268 2.04151   0
  -1 -17   4 20.8114 1.89508   0
   1 -18   4 2.36713 1.02661   0
  -1 -18  -4 4.56457 1.22174   0
  -1 -18  -4  6.3378 1.30659   0
   1 -18  -4 4.50518 1.27265   0
  -1 -18   4 5.30271 1.11145   0
   1 -18  -4 2.96952 1.11993   0
  -1 -19  -4 2.19663 0.89369   0
  -1 -19  -4 1.82078 0.91039   0
   1 -19   4 1.76232 1.03567   0
   1 -19  -4 4.37656 1.28624   0
  -1 -19   4 2.78129 1.01062   0
  -1 -20  -4 6.18866 1.37252   0
   1 -20   4 8.95013 1.38895   0
  -1 -20  -4 5.39145 1.39717   0
   1 -20  -4 7.47899 1.46292   0
  -1 -20   4  7.0023 1.30677   0
  -1 -21  -4 2.11001 1.18839   0
  -1 -21  -4 2.54656 1.25307   0
   1 -21   4 3.88856 1.18839   0
   1 -21  -4 3.04779 1.28541   0
  -1 -21   4 3.05587 1.04288   0
  -1 -22  -4-2.09067 1.02546   0
   1 -22   4  0.5803 1.04136   0
  -1 -22   4-0.60415 0.93802   0
   1 -22  -4-0.73929  1.1606   0
  -1 -23  -4 8.36108 1.59408   0
   1 -23   4 6.32942 1.35184   0
  -1 -23   4 5.75118  1.3284   0
   1 -23  -4 6.60291 1.58626   0
  -1 -24  -4-0.23037 0.89076   0
   1 -24   4 0.06911 1.02899   0
  -1 -24   4-0.57593 0.97523   0
   1 -24  -4-1.21328 1.14417   0
   1 -25   4 2.55751 1.18445   0
  -1 -25  -4 0.53564 1.26744   0
   1 -25  -4 3.47037 1.47114   0
  -1 -25   4 1.93134 1.21463   0
   1 -26   4-0.45201 1.05963   0
  -1 -26  -4 2.89731 1.40049   0
  -1 -26   4  0.0741 1.12632   0
   1 -26  -4 0.18525 1.28193   0
  -1 -27  -4 3.03288 1.46189   0
   1 -27   4 3.46199  1.3237   0
  -1 -27   4 4.15294  1.3237   0
   1 -27  -4 4.10203 1.58553   0
   1 -28   4 0.92779 1.22754   0
  -1 -28  -4-0.04282 1.28464   0
   1 -28  -4 0.33543   1.356   0
  -1 -28   4-0.34971  1.1419   0
  -1 -29  -4 -1.2393  1.2183   0
   1 -29   4-0.32208  1.2113   0
  -1 -29   4-0.49012 1.12728   0
   1 -29  -4 -0.3921 1.33733   0
   1 -30   4 3.44086 1.40794   0
  -1 -30  -4 4.37491 1.35986   0
  -1 -30   4 5.32956 1.50409   0
   1 -30  -4 5.83779 1.69639   0
   1 -31   4-2.01407 1.15186   0
  -1 -31  -4-1.00367 1.27311   0
  -1 -31   4 0.41763 1.29332   0
   1 -31  -4  0.5052 1.42804   0
   1 -32   4-0.39637 1.20231   0
  -1 -32  -4 -0.7531  1.4071   0
   1 -32  -4  0.7531 1.44013   0
  -1 -32   4 0.23121 1.21552   0
  -1 -33  -4 1.71676 1.54185   0
   1 -33   4 2.02772 1.39284   0
   1 -33  -4 0.84218  1.5548   0
  -1 -33   4 2.29981 1.44467   0
  -1   0  -5 0.04907 0.36314   0
  -1   0   5 1.92368 0.38277   0
  -1   0  -5 0.16685 0.15704   0
   1   0  -5-0.05889 0.29444   0
   1   0  -5 0.01963 0.27481   0
  -1   0  -5 0.21592 0.15704   0
  -1   0   5 2.34571 0.57907   0
   1   0   5 2.66959 0.67721   0
  -1  -1  -5    0.00 0.34338   0
  -1  -1  -5-0.28451 0.38262   0
   1   1  -5-0.19622 0.29432   0
   1  -1   5 0.34338 0.51997   0
  -1   1   5 0.61808 0.34338   0
  -1  -1  -5-0.00981 0.19622   0
   1   1  -5 0.17659 0.41205   0
  -1   1  -5 0.13735 0.17659   0
  -1   1  -5 0.00981 0.44148   0
   1  -1  -5 0.17659 0.39243   0
  -1  -1   5-0.28451 0.29432   0
   1  -1  -5 0.03924 0.29432   0
   1   1   5 0.31394 0.57883   0
  -1  -1   5 -0.1864 0.39243   0
  -1   1  -5 0.02943 0.14716   0
   1   2   5 28.5637 1.50903   0
  -1   2  -5 19.6762 1.38164   0
   1  -2  -5 26.2414 1.44044   0
   1  -3   5 40.8072 2.48383   0
  -1  -3  -5 42.6261  2.5914   0
   1   3  -5  45.726 2.49361   0
   1  -3   5 44.2983 2.68919   0
  -1  -3  -5   43.78 2.63052   0
  -1  -3   5 43.7116 2.65985   0
   1  -3  -5 43.4866 2.57184   0
   1  -3  -5 43.0368  2.5914   0
   1   3   5 47.3395 2.57184   0
  -1   3  -5 43.0466 2.51317   0
  -1   3  -5 46.2052 2.54251   0
   1   4  -5 12.5487 1.00429   0
   1  -4   5 10.9594 1.05304   0
  -1   4   5 12.8218 0.95554   0
   1  -4   5  12.695 0.84828   0
   1  -4   5 12.5195 0.79953   0
   1   4  -5  11.369 0.85803   0
  -1  -4  -5  11.759 0.95554   0
  -1   4   5 10.2282 0.91654   0
  -1  -4  -5 10.0429 0.95554   0
   1   4   5 11.8175 1.02379   0
  -1   4  -5 12.3342 1.04329   0
   1  -4  -5 10.1404 0.94579   0
  -1  -4   5 11.8565 0.77028   0
  -1  -4   5 12.1392 1.02379   0
  -1   4  -5 11.5347 0.91654   0
   1   4   5  11.837 0.92629   0
   1  -4  -5  12.149 0.94579   0
  -1   5   5 5.04899 0.63112   0
   1  -5   5 3.56342 0.53403   0
   1  -5   5 4.83538 0.66025   0
  -1   5   5 4.26251 0.61171   0
   1   5  -5 4.43729 0.58258   0
  -1  -5  -5 3.25272 0.73793   0
  -1  -5  -5 3.47604 0.66996   0
  -1  -5   5 3.68965 0.47577   0
   1  -5  -5 4.16542 0.64083   0
   1  -5  -5 3.75762 0.66025   0
   1   5   5  4.0489 0.67967   0
   1   5   5 4.69945 0.62141   0
  -1  -5   5 3.76733 0.66025   0
  -1   5  -5 3.56342 0.58258   0
   1  -6   5 4.23924 0.81115   0
  -1   6   5 3.77573 0.66631   0
  -1  -6  -5 5.04074 0.68562   0
   1   6  -5 5.03108 0.69527   0
  -1  -6  -5 3.41843 0.74356   0
  -1   6   5 2.90663 0.65665   0
   1  -6   5  3.8916 0.62768   0
   1  -6  -5 4.38409 0.70493   0
   1  -6  -5 4.41306 0.74356   0
  -1  -6   5 4.14268 0.56974   0
   1   6   5 4.06542 0.62768   0
  -1  -6   5 4.50963  0.7339   0
  -1   6  -5 3.67916 0.65665   0
   1   6   5 4.93452 0.72424   0
  -1   7   5 175.937 9.73857   0
   1  -7   5 177.549 9.72897   0
  -1  -7  -5 169.346 9.79613   0
  -1   7   5  172.31 9.75776   0
   1   7  -5 169.374 9.72897   0
  -1  -7  -5  167.83 9.78654   0
   1   7   5 182.365 9.77695   0
   1  -7  -5 169.067 9.79613   0
   1   7   5 175.918 9.76735   0
  -1  -7   5 175.333 9.69059   0
   1  -7  -5 173.567 9.75776   0
  -1   7  -5 173.433 9.74816   0
   1   8  -5 12.5909 1.19052   0
  -1   8   5 11.8671 1.18099   0
   1  -8   5 13.1243 1.11432   0
  -1  -8  -5 11.0194 1.23814   0
  -1  -8  -5 11.2194 1.13337   0
  -1   8   5 12.2576  1.1429   0
  -1  -8   5 12.3433 1.04765   0
   1  -8  -5 9.48603 1.20004   0
  -1   8  -5 13.0957 1.19052   0
   1   8   5 12.1718 1.20956   0
   1  -8  -5 11.9433 1.15242   0
   1   8   5 13.6576 1.21909   0
  -1  -9  -5 31.4155 2.23857   0
  -1   9   5 30.6504 2.03077   0
  -1   9   5 30.8393 2.15356   0
   1   9  -5 32.9457 2.13467   0
  -1  -9  -5 30.8677 2.12522   0
   1  -9   5 31.5666 2.08744   0
   1  -9  -5 30.9716 2.23857   0
   1  -9  -5 28.6196 2.13467   0
  -1  -9   5 31.7461 2.04966   0
  -1   9  -5 30.8582 2.14411   0
   1   9   5 32.8134 2.09689   0
   1  10  -5 4.60462 1.05757   0
  -1 -10  -5 4.83859 0.96398   0
   1 -10   5 2.14321 0.79551   0
  -1  10   5 4.33321  0.8891   0
  -1 -10  -5 4.30513 0.98269   0
   1  10   5 4.02436 0.87974   0
   1 -10  -5 3.87462 0.85167   0
   1 -10  -5    2.92 0.92654   0
  -1 -10   5 4.30513 0.74872   0
   1 -11   5 8.93172  1.0933   0
  -1  11   5 10.4234 1.19522   0
  -1 -11  -5 9.90458 1.25081   0
  -1 -11  -5 8.98732 1.15816   0
  -1 -11   5 7.85695 1.02845   0
   1  11   5  10.479 1.24155   0
   1 -11  -5 7.81989 1.21375   0
   1 -11  -5 8.33875 1.13963   0
   1 -12   5 15.3602 1.43888   0
  -1 -12  -5 14.3338 1.44804   0
  -1 -12  -5 13.9855 1.57635   0
   1 -12  -5 15.2594 1.63134   0
   1 -12  -5 15.6993 1.52136   0
  -1 -12   5 14.5629 1.38389   0
  -1 -13  -5 6.67587 1.18662   0
   1 -13   5 5.44396 0.98734   0
  -1 -13  -5 6.09615  1.1685   0
   1 -13  -5 6.69399 1.12321   0
   1 -13  -5 6.13238 1.22285   0
  -1 -13   5  5.7157 0.95111   0
  -1 -14  -5 11.4776 1.55659   0
   1 -14   5 13.3831 1.44924   0
  -1 -14  -5 15.0112 1.57448   0
   1 -14  -5 16.6036 1.71761   0
  -1 -14   5 15.2349 1.46713   0
   1 -14  -5 14.4745 1.54764   0
  -1 -15  -5 2.63093 1.05944   0
  -1 -15  -5 3.37253 1.06826   0
   1 -15   5 2.19833 0.86521   0
   1 -15  -5  2.0659 0.97998   0
   1 -15  -5 2.81633 1.07709   0
  -1 -15   5 2.94876 0.84755   0
   1 -16   5 18.1279  1.7501   0
  -1 -16  -5 20.8009 1.99389   0
  -1 -16  -5 18.4501 1.90682   0
   1 -16  -5 17.7883 1.94165   0
  -1 -16   5 20.0783 1.76751   0
   1 -16  -5 15.7944 1.67174   0
  -1 -17  -5  63.984 4.05049   0
  -1 -17  -5 61.2894   3.999   0
   1 -17   5 57.1789 3.84454   0
   1 -17  -5 56.7241 3.91319   0
   1 -17  -5 60.0623 4.02475   0
  -1 -17   5 57.2218 3.81879   0
  -1 -18  -5 3.63481 0.98901   0
  -1 -18  -5 2.53591 0.92983   0
   1 -18   5  3.6179  1.1158   0
   1 -18  -5 2.80641 0.96365   0
   1 -18  -5 2.88249 1.13271   0
  -1 -18   5 4.24343 1.02282   0
  -1 -19  -5 1.90576 1.14845   0
  -1 -19  -5 0.96536 1.07355   0
   1 -19   5  2.4883 0.99033   0
   1 -19  -5 2.18038 0.92375   0
  -1 -19   5 3.18736 1.00697   0
   1 -19  -5 1.34818 1.04026   0
  -1 -20  -5 -0.1638 0.80261   0
   1 -20   5 0.25389 0.92546   0
  -1 -20  -5 2.82551  1.2121   0
  -1 -20   5 1.90005 0.99098   0
   1 -20  -5 0.63062 0.88451   0
   1 -20  -5 0.52415 0.99917   0
  -1 -21  -5 10.8846 1.65163   0
   1 -21   5 11.9159 1.57912   0
  -1 -21  -5 10.9894  1.7322   0
   1 -21  -5 16.5968  1.9175   0
  -1 -21   5 10.4818 1.53078   0
  -1 -22  -5 0.47537 0.85567   0
  -1 -22  -5-0.49914 0.81606   0
   1 -22   5-0.13469 0.96659   0
   1 -22  -5-1.79057 1.02998   0
  -1 -22   5-0.36445 0.94282   0
  -1 -23  -5 17.2912 2.17308   0
   1 -23   5 20.4456 2.11077   0
  -1 -23   5 22.1046 2.12634   0
   1 -23  -5 16.8083 2.18866   0
   1 -24   5 3.78148 1.31663   0
  -1 -24  -5 3.04661 1.42379   0
  -1 -24   5 2.88586 1.27835   0
   1 -24  -5 2.88586 1.39318   0
  -1 -25  -5  0.2482 1.28611   0
   1 -25   5 0.27076 1.03792   0
  -1 -25   5 0.38358 1.09809   0
   1 -25  -5 1.87276  1.3162   0
   1 -26   5  9.1307 1.62521   0
  -1 -26  -5 9.50745 1.82466   0
  -1 -26   5 10.5343  1.6843   0
   1 -26  -5 11.2509 1.86899   0
   1 -27   5 10.2533  1.6823   0
  -1 -27  -5 9.29618 1.82008   0
  -1 -27   5 9.06413 1.58079   0
   1 -27  -5 8.99887 1.82733   0
   1 -28   5 0.91085 1.15279   0
  -1 -28  -5 0.69737 1.10298   0
   1 -28  -5-0.96066 1.28799   0
  -1 -28   5-0.09962 1.11721   0
   1 -29   5 2.87648  1.2986   0
  -1 -29  -5-0.47476 1.27766   0
   1 -29  -5-0.04887 1.34049   0
  -1 -29   5-0.35607 1.15897   0
  -1 -30  -5 1.10268 1.41773   0
   1 -30   5 0.75338 1.25335   0
  -1 -30   5 1.02049  1.2602   0
   1 -30  -5 0.38354 1.36978   0
   1 -31   5 1.57869 1.28982   0
  -1 -31  -5 0.96065 1.47792   0
  -1 -31   5 2.95585 1.34357   0
   1 -31  -5 2.23704  1.5048   0
   1 -32   5 1.04103 1.24528   0
  -1 -32  -5-2.23359 1.39682   0
   1 -32  -5 1.18598 1.44294   0
  -1 -32   5 0.59958 1.30458   0
   1 -33   5 6.69445 1.63484   0
  -1 -33  -5 3.78017 1.64777   0
  -1 -33   5 6.73322 1.57022   0
   1 -33  -5 6.45536 1.80285   0
  -1   0   6  0.7134 0.45931   0
   1   0  -6 0.33227  0.3909   0
  -1   0   6 0.16613 0.68408   0
  -1   0  -6 0.72317   0.215   0
   1   0   6 0.28341 0.58635   0
   1   0  -6-0.02932 0.56681   0
  -1   0  -6-0.41045 0.45931   0
  -1   0  -6 0.07818 0.25409   0
  -1  -1  -6 30.0187 2.08069   0
   1   1  -6 29.6475 1.86579   0
   1  -1   6 31.6109    2.11   0
  -1  -1  -6 29.9503 1.75833   0
  -1   1   6  30.048 1.82671   0
  -1  -1   6 29.9503 1.87556   0
  -1  -1   6 30.0577 2.10023   0
   1   1   6 29.3642 2.13931   0
   1  -1  -6 30.4973 1.98301   0
   1  -1  -6 31.0053 1.83648   0
  -1   1  -6 29.7647 1.70949   0
  -1   1  -6 29.6475 1.70949   0
   1   2  -6 18.2443 1.29759   0
  -1  -2  -6 16.4394 1.05368   0
  -1  -2  -6 14.8783 1.29759   0
   1   2  -6 15.4247 1.10246   0
  -1   2   6 15.9125 1.06344   0
  -1  -2  -6 11.1612 1.26832   0
   1  -2   6 15.3564 1.30734   0
   1  -2  -6 14.1466 0.98539   0
   1   2   6 15.8735 1.15124   0
  -1   2  -6 15.4637 0.95612   0
   1  -2  -6 15.5223 1.27807   0
  -1  -2   6 15.8345 1.32686   0
   1   2   6 14.5759 1.34637   0
  -1   2  -6 13.9808 1.18051   0
   1  -2  -6   14.01 1.17076   0
  -1   2  -6 15.8442 0.94636   0
   1  -3   6 2.37551 0.25313   0
   1   3  -6 2.49234 0.29207   0
  -1  -3  -6  2.3463 0.48679   0
   1   3  -6 2.54102 0.52573   0
   1  -3   6  2.0445 0.55493   0
  -1   3   6 2.42419 0.52573   0
  -1  -3  -6 2.78441 0.73018   0
  -1  -3  -6 2.87203 0.70097   0
   1   3   6 3.39776 0.62308   0
  -1  -3   6 2.66758  0.6815   0
   1   3   6 2.81362 0.43811   0
   1  -3  -6 2.27815 0.44784   0
  -1   3  -6 3.04727 0.69124   0
  -1   3  -6 2.74547 0.36996   0
   1  -3  -6 1.62586 0.51599   0
  -1   3  -6 2.80388 0.41863   0
   1   4  -6 3.71589 0.65974   0
   1   4  -6 4.49205  0.4754   0
  -1   4   6 3.46363 0.59183   0
  -1  -4  -6 4.60847 0.66944   0
   1  -4   6 3.92933 0.41719   0
  -1  -4  -6 4.17188 0.75676   0
   1  -4   6 2.96883 0.73736   0
   1  -4  -6 4.29801 0.60153   0
  -1  -4   6 4.02635 0.60153   0
  -1   4  -6  4.2786 0.53361   0
  -1   4  -6   3.289 0.69855   0
   1   4   6 4.39503 0.58212   0
   1   4   6 3.71589 0.58212   0
   1  -4  -6 3.75469 0.61123   0
   1  -5   6 3.59304 0.50225   0
   1  -5   6  3.7186 0.65679   0
   1   5  -6 3.11976 0.62782   0
   1  -5   6 3.90211  0.4443   0
   1   5  -6 4.82935 0.56986   0
  -1   5   6 4.59754 0.64713   0
  -1   5   6 3.90211 0.63747   0
  -1  -5  -6  3.5544 0.76304   0
  -1  -5  -6 4.09529 0.73406   0
   1  -5  -6 3.69928 0.63747   0
  -1   5  -6 4.46232 0.59884   0
   1  -5  -6 3.24532 0.64713   0
   1   5   6 4.40437 0.71474   0
  -1  -5   6  3.9987 0.42498   0
   1   5   6 4.79072 0.66645   0
  -1  -5   6 4.24983  0.7244   0
  -1   6   6 3.74642 0.66283   0
  -1  -6  -6 3.13163 0.72047   0
  -1   6   6   3.708 0.64362   0
   1  -6   6 3.21808  0.7781   0
   1  -6   6 4.03461 0.57637   0
  -1  -6  -6 4.42847 0.80692   0
   1   6  -6 3.81367  0.6244   0
  -1  -6   6 3.39099 0.48992   0
   1   6   6 2.42077 0.68204   0
   1  -6  -6 2.60328 0.65322   0
   1  -6  -6 4.83193 0.73968   0
  -1  -6   6 3.44863 0.70125   0
   1   6   6  3.5543  0.6148   0
  -1   6  -6 3.50627 0.60519   0
  -1  -7  -6 16.4363 1.43174   0
   1  -7   6 15.7873 1.45082   0
   1  -7   6 17.0663 1.25993   0
  -1   7   6 16.7418  1.3172   0
  -1   7   6 14.7278 1.30765   0
   1   7  -6 18.1162 1.33629   0
  -1  -7  -6 15.3864 1.43174   0
   1   7   6 16.7131 1.38401   0
  -1  -7   6 17.1522 1.39356   0
   1   7   6 16.6463 1.33629   0
  -1   7  -6 18.5457 1.32674   0
   1  -7  -6 16.5509  1.4031   0
  -1  -7   6  17.219  1.2122   0
   1  -7  -6 16.9231 1.36492   0
  -1  -8  -6  69.424 4.05534   0
  -1   8   6  66.013 3.96059   0
  -1   8   6 66.6857 4.00796   0
  -1  -8  -6  65.255 4.07429   0
   1   8  -6 66.6573 3.97954   0
   1  -8   6 70.1346 3.97006   0
   1  -8  -6 66.2025 4.01744   0
   1   8   6 69.3766 4.02691   0
  -1  -8   6 68.8934 4.04587   0
  -1   8  -6 67.1405 3.99849   0
  -1  -8   6 61.8439 3.90374   0
   1  -8  -6 65.4066 4.07429   0
   1   8   6 71.9918 4.05534   0
  -1   9   6 9.14347 0.94912   0
   1  -9   6 8.58903 0.98671   0
  -1   9   6 9.08708 1.06188   0
  -1  -9  -6 8.57963 1.10887   0
  -1  -9  -6 8.75818 1.13706   0
   1   9  -6 8.72999 1.06188   0
  -1   9  -6 9.15286 1.02429   0
   1   9   6 9.20925 1.05249   0
   1  -9  -6 8.92733 0.96791   0
  -1  -9   6 6.91633 0.84575   0
   1  -9  -6 6.73779 1.08068   0
  -1  10   6 4.37646 0.83805   0
   1 -10   6 2.70968 0.69837   0
  -1 -10  -6 2.49552 0.89392   0
  -1 -10  -6 3.92019 0.92185   0
   1  10   6 4.13436 0.85667   0
  -1 -10   6 2.50483 0.70768   0
   1 -10  -6 1.57366 0.84736   0
   1 -10  -6 3.29632 0.83805   0
  -1 -11  -6 0.99564 0.84814   0
  -1  11   6  1.1247 0.74673   0
   1 -11   6-0.47938 0.60845   0
  -1 -11  -6 0.44251 0.84814   0
   1  11   6 0.39641 0.71907   0
  -1 -11   6 1.47502 0.62688   0
   1 -11  -6 1.53955 0.81126   0
   1 -11  -6   0.295 0.83892   0
  -1 -12  -6 1.37704 0.90283   0
  -1 -12  -6-0.63836 0.82987   0
   1 -12   6 1.84213 0.72956   0
   1 -12  -6-0.06384 0.80251   0
  -1 -12   6 0.14591 0.62012   0
   1 -12  -6 1.13993 0.89371   0
   1 -13   6 13.0702 1.40617   0
  -1 -13  -6 11.9975  1.3611   0
  -1 -13  -6 14.3051 1.46927   0
   1 -13  -6 13.7552 1.38814   0
   1 -13  -6 13.2054 1.48729   0
  -1 -13   6 13.5659 1.32504   0
  -1 -14  -6 12.4105 1.51348   0
   1 -14   6 15.5621 1.45116   0
  -1 -14  -6 12.1879 1.54909   0
   1 -14  -6 11.7339 1.46896   0
   1 -14  -6 14.1288 1.62031   0
  -1 -14   6 13.7192 1.37103   0
  -1 -15  -6 1.70463 1.03684   0
  -1 -15  -6 0.89625 0.96654   0
   1 -15   6 2.71511 0.85232   0
   1 -15  -6 1.95066 0.94897   0
  -1 -15   6 2.21426 0.79959   0
   1 -15  -6 2.10004 1.03684   0
   1 -16   6  51.331 3.49255   0
  -1 -16  -6 54.4422 3.70054   0
  -1 -16  -6 56.7734 3.66588   0
  -1 -16   6 55.8808 3.50122   0
   1 -16  -6 53.6795 3.70054   0
   1 -16  -6  50.577 3.57921   0
  -1 -17  -6 19.5789 2.09286   0
   1 -17   6  21.501 2.03307   0
  -1 -17  -6 24.3114 2.25517   0
   1 -17  -6 25.3365 2.34059   0
   1 -17  -6 26.1394 2.00744   0
  -1 -17   6 25.9771 1.99036   0
   1 -18   6 57.2736 3.59327   0
  -1 -18  -6  54.261  3.7195   0
  -1 -18  -6 54.4545 3.76999   0
   1 -18  -6  53.512 3.76999   0
  -1 -18   6 51.6607 3.51754   0
   1 -18  -6 49.8767 3.63535   0
   1 -19   6 9.54504  1.3257   0
  -1 -19  -6 9.86817 1.50798   0
  -1 -19  -6  6.3385 1.48313   0
  -1 -19   6 8.09505 1.28427   0
   1 -19  -6 9.85989 1.44998   0
   1 -19  -6 8.69162 1.52455   0
   1 -20   6 9.20705 1.34558   0
  -1 -20  -6 6.93995 1.26403   0
  -1 -20  -6 7.15198 1.53315   0
  -1 -20   6 5.03982 1.26403   0
   1 -20  -6 9.55772 1.43529   0
   1 -20  -6 7.17644 1.19064   0
  -1 -21  -6 0.69001 0.90663   0
  -1 -21  -6 1.98978 1.19547   0
   1 -21   6 0.81838 0.94675   0
  -1 -21   6 2.02188 1.02698   0
   1 -21  -6 1.50838 1.13931   0
   1 -21  -6 0.86652 0.93071   0
  -1 -22  -6 6.23381 1.49927   0
   1 -22   6 5.47628 1.25465   0
  -1 -22  -6 5.70512 1.19942   0
   1 -22  -6 6.54155 1.40458   0
  -1 -22   6 4.84501 1.29411   0
   1 -22  -6 6.99923 1.35723   0
  -1 -23  -6 11.7149 1.76887   0
  -1 -23  -6 9.42619 1.74559   0
   1 -23   6 9.56584 1.51285   0
   1 -23  -6 11.2882 1.66025   0
  -1 -23   6  11.164 1.56715   0
  -1 -24  -6 9.09722 1.71574   0
  -1 -24  -6  8.3118 1.56323   0
   1 -24   6 9.20398 1.45647   0
  -1 -24   6  4.9032 1.29634   0
   1 -24  -6  6.0699 1.39547   0
  -1 -25  -6 4.09872 1.47614   0
   1 -25   6 6.95358 1.47614   0
   1 -25  -6 3.18456 1.22137   0
  -1 -25   6  4.1212 1.25135   0
  -1 -26  -6 14.5797 2.07545   0
   1 -26   6 12.9605 1.83258   0
  -1 -26   6 14.2338 1.85466   0
   1 -26  -6 17.1114 2.06809   0
  -1 -27  -6 2.25416 1.14153   0
   1 -27   6 3.85808 1.30048   0
  -1 -27   6 3.26564 1.23545   0
   1 -27  -6  1.3077 1.11263   0
   1 -28   6 14.6068 1.89321   0
  -1 -28  -6 10.8842 1.99957   0
   1 -28  -6 13.3305 1.94284   0
  -1 -28   6 12.7065 1.79394   0
  -1 -29  -6 0.29222 1.45412   0
   1 -29   6 3.49963  1.3428   0
   1 -29  -6 1.94115 1.44716   0
  -1 -29   6 4.28583 1.36367   0
  -1 -30  -6 5.55619 1.74057   0
   1 -30   6 3.78148 1.38563   0
  -1 -30   6 4.17055 1.41294   0
   1 -30  -6 5.43332 1.65866   0
   1 -31   6 0.18748 1.23202   0
  -1 -31  -6 -0.3147  1.4195   0
   1 -31  -6 0.62271 1.38602   0
  -1 -31   6-0.41514 1.07132   0
   1 -32   6-0.49258 1.18219   0
  -1 -32  -6 1.87837 1.62223   0
   1 -32  -6 2.80442 1.60253   0
  -1 -32   6 0.53855 1.32668   0
   1 -33   6-1.03069 1.24971   0
  -1 -33  -6 1.67486 1.52026   0
  -1 -33   6 0.16749 1.19173   0
   1 -33  -6 0.32853 1.48161   0
  -1   0  -7  26.504 1.58422   0
  -1   0   7 26.3874 2.02157   0
   1   0  -7 30.5083 1.89523   0
  -1   0   7  27.369    1.73   0
  -1   0  -7 26.8831 1.90495   0
   1   0  -7 26.6109 1.69113   0
  -1   0  -7 26.3679 1.55506   0
   1   0   7  27.233 2.08961   0
   1  -1   7 3.40971 0.72857   0
   1   1  -7 2.62285 0.52457   0
  -1  -1  -7 2.03999 0.82571   0
  -1   1   7 1.73885 0.48571   0
   1   1  -7 2.51599 0.63143   0
  -1   1   7 2.39942 0.64114   0
  -1  -1  -7 2.74914 0.36914   0
  -1  -1  -7 2.95314 0.71886   0
  -1   1  -7 2.56456 0.83543   0
   1  -1  -7 2.16628   0.748   0
  -1  -1   7 1.88457    0.68   0
   1  -1  -7 2.90456 0.49543   0
  -1   1  -7 2.65199   0.272   0
   1   1   7 1.33085 0.86457   0
  -1   1  -7 2.34114 0.37886   0
   1   2  -7 7.50759 0.93117   0
  -1   2   7 6.31453 0.66928   0
  -1  -2  -7 4.84987 0.90207   0
  -1  -2  -7 6.15933 0.85358   0
  -1  -2  -7 6.78981 0.62078   0
   1  -2   7 7.54639 0.87298   0
   1   2  -7 6.05263 0.72748   0
   1  -2  -7 5.79074 0.80508   0
   1   2   7 4.50068 0.95057   0
  -1  -2   7 6.72191 0.99907   0
  -1   2  -7 6.77041 0.51409   0
  -1   2  -7 6.43092 0.52379   0
   1  -2  -7 6.93531 0.81478   0
   1  -2  -7 5.85864 0.53348   0
   1   2   7 8.01198 0.85358   0
  -1   2  -7 6.12053 0.83418   0
   1   3  -7 35.4998 2.25442   0
  -1  -3  -7 33.3712 2.26409   0
  -1  -3  -7  30.691 2.06091   0
  -1  -3  -7 35.4805 2.32215   0
   1  -3   7  36.361  2.3028   0
   1   3  -7 34.4839 1.89642   0
  -1   3   7 35.0644 2.16734   0
   1   3  -7 33.3712 1.89642   0
  -1   3  -7 33.7098 1.97383   0
   1   3   7 33.2551 2.05123   0
  -1  -3   7 35.4224 2.29312   0
   1  -3  -7 34.3291 2.05123   0
  -1   3  -7 37.5027 2.29312   0
  -1   3  -7 33.4486 1.99318   0
   1   3   7  33.139 2.14799   0
   1  -3  -7 33.2454 2.16734   0
  -1  -4  -7 5.05243 0.73279   0
   1   4  -7 6.27697 0.79065   0
  -1  -4  -7 5.26455 0.69423   0
   1   4  -7 5.33205 0.49174   0
   1  -4   7 4.25214 0.38568   0
  -1  -4  -7 3.18187 0.79065   0
   1  -4   7 4.64746  0.8485   0
  -1   4   7 5.21634 0.68458   0
   1   4   7 4.11715 0.56888   0
  -1  -4   7 5.54417 0.82922   0
  -1   4  -7 4.61854 0.68458   0
   1  -4  -7 3.55791 0.67494   0
   1   4   7 5.35133 0.67494   0
   1  -4  -7 4.75353 0.62673   0
  -1   4  -7 4.57033  0.5496   0
  -1  -5  -7 35.4978 2.27501   0
   1  -5   7 35.1139  2.3614   0
   1   5  -7 34.3747 2.13102   0
  -1   5   7 35.6802 2.17902   0
   1  -5   7 34.9027 2.07343   0
  -1   5   7 34.1444 2.22701   0
  -1  -5  -7 35.4115 2.33261   0
   1   5  -7  35.853 2.28461   0
   1  -5  -7 34.4611 2.24621   0
  -1   5  -7 35.6706 2.16942   0
  -1  -5   7 34.4611 2.32301   0
  -1   5  -7 39.5583  2.3518   0
   1  -5  -7 36.8993 2.25581   0
  -1  -5   7 35.8434 1.99663   0
   1   5   7 35.5554 2.23661   0
   1   5   7 35.6226 2.19822   0
   1  -6   7 9.47096  1.0884   0
   1   6  -7 9.08907 0.86881   0
  -1   6   7 8.91722 0.93564   0
  -1  -6  -7 9.74784 1.05021   0
  -1   6   7 9.56644  0.8879   0
  -1  -6  -7 7.51376 0.92609   0
   1  -6   7 9.26092 0.79243   0
   1  -6   7 9.61417 0.75424   0
  -1  -6   7 8.49713 0.71605   0
  -1   6  -7 9.41368 0.87835   0
  -1  -6   7 9.06043 1.01202   0
   1   6   7 10.5785 1.03111   0
   1   6   7 8.60215 0.93564   0
   1  -6  -7 10.8458 0.99292   0
   1  -6  -7 9.82421 0.98338   0
  -1  -7  -7 169.709 9.97058   0
  -1  -7  -7 176.539 9.97058   0
  -1   7   7 180.087 9.90417   0
   1  -7   7 174.262 9.98955   0
   1   7  -7 175.951 9.87571   0
   1  -7   7 174.082 9.81879   0
  -1   7   7 178.655 9.91366   0
  -1   7  -7 178.797  9.8852   0
   1   7   7 183.749 9.96109   0
  -1  -7   7  169.49 9.78084   0
  -1  -7   7 173.276  9.9516   0
   1  -7  -7 165.373 9.93263   0
   1   7   7 191.613 9.93263   0
   1  -7  -7 177.213 9.93263   0
   1  -8   7 9.61555  0.9512   0
  -1   8   7  11.631 1.13013   0
  -1  -8  -7 8.98456 1.15839   0
  -1   8   7 12.5256 1.04537   0
   1  -8   7 8.76795 1.15839   0
  -1  -8  -7  9.7474 1.14897   0
   1   8  -7 11.6215 1.03596   0
  -1  -8   7 10.6515 1.05479   0
  -1  -8   7 9.37069 0.88527   0
   1   8   7 10.8775 1.07363   0
   1  -8  -7 10.5479 1.13013   0
  -1   8  -7 9.88867 1.07363   0
   1  -8  -7 9.82275 1.13955   0
  -1   9   7 6.80945 1.15826   0
   1  -9   7 6.74407 1.09288   0
   1  -9   7  7.1644 0.89672   0
  -1  -9  -7  6.6133 1.06485   0
   1   9  -7 9.07927 1.02749   0
  -1  -9  -7 7.14572 1.08353   0
  -1   9   7  8.5375 0.99947   0
   1   9   7 8.89245 1.07419   0
   1  -9  -7 6.16494 1.04617   0
  -1   9  -7 10.4243 1.03683   0
   1  -9  -7 8.67762 1.04617   0
  -1  -9   7 8.50014 1.06485   0
  -1  -9   7 7.71551 0.85935   0
   1 -10   7 1.29588 0.66645   0
  -1  10   7 2.21225 0.81455   0
  -1 -10  -7 0.87935 0.64794   0
  -1 -10  -7 2.51771 0.87009   0
  -1 -10   7 1.38844  0.5924   0
  -1 -10   7 1.86051 0.78678   0
   1 -10  -7 1.61985 0.83307   0
   1  10   7 0.23141 0.69422   0
   1 -10  -7 0.70348 0.75901   0
  -1  11   7 2.52944 0.79732   0
  -1 -11  -7 1.85126  0.9073   0
   1 -11   7 1.90625 0.72401   0
  -1 -11  -7 2.81355 0.74234   0
   1 -11  -7 1.23723 0.78816   0
   1  11   7 1.82377 0.77899   0
  -1 -11   7 2.38281 0.70568   0
   1 -11  -7 2.84104 0.95312   0
  -1 -12  -7 3.98923 1.00637   0
  -1 -12  -7 3.23672 1.02451   0
   1 -12   7 3.48151 0.77971   0
  -1 -12   7  3.8079 0.79785   0
   1 -12  -7  2.8106 0.74345   0
   1 -12  -7 3.66284 1.02451   0
  -1 -13  -7 36.4671   2.608   0
  -1 -13  -7 36.1445 2.64384   0
   1 -13   7 38.0803 2.59007   0
  -1 -13   7 39.3261 2.51837   0
   1 -13  -7 38.4209 2.67969   0
   1 -13  -7 39.4067 2.67073   0
  -1 -14  -7-0.08852 0.85869   0
  -1 -14  -7 0.78787 0.94721   0
   1 -14   7 0.40721 0.69049   0
  -1 -14   7-0.67279 0.60197   0
   1 -14  -7-0.12393 0.88525   0
   1 -14  -7-0.60197 0.77902   0
   1 -15   7 25.8203 1.98349   0
  -1 -15  -7  24.466 1.94854   0
  -1 -15  -7 22.3689 2.18446   0
  -1 -15   7 23.5834 1.84369   0
   1 -15  -7 23.8368 2.02718   0
   1 -15  -7 22.6834 2.18446   0
  -1 -16  -7 3.90439 1.14632   0
   1 -16   7  5.0421  0.9998   0
  -1 -16  -7 5.34376 1.20666   0
   1 -16  -7 4.39567  1.1377   0
   1 -16  -7 2.73221  1.1377   0
  -1 -16   7 3.38725 0.89637   0
  -1 -17  -7 171.025 10.4761   0
   1 -17   7 182.546 10.3657   0
  -1 -17  -7 177.329 10.5441   0
   1 -17  -7 182.648 10.5696   0
   1 -17  -7 183.047 10.4676   0
  -1 -17   7 183.404 10.3487   0
   1 -18   7 22.4592 2.02576   0
  -1 -18  -7 23.0954 2.28526   0
  -1 -18  -7 23.2628 2.22666   0
  -1 -18   7 21.7225 1.96716   0
   1 -18  -7 22.2331 2.26015   0
   1 -18  -7 23.2377 2.19318   0
  -1 -19  -7 18.3825 1.92892   0
   1 -19   7 18.8936 1.85473   0
  -1 -19  -7 19.0337 2.13501   0
   1 -19  -7 18.5886 2.11028   0
   1 -19  -7 18.3577 1.95365   0
  -1 -19   7  21.078 1.92892   0
  -1 -20  -7 2.05294 1.16847   0
   1 -20   7 3.02666 1.00618   0
  -1 -20  -7 2.49923 1.20904   0
   1 -20  -7 1.76082 1.10355   0
  -1 -20   7 1.49304 0.94938   0
   1 -20  -7 2.40997 1.20904   0
  -1 -21  -7 2.17971 1.05393   0
   1 -21   7 1.97212 1.07788   0
  -1 -21  -7 2.49909 1.25354   0
   1 -21  -7  3.3055 1.18168   0
  -1 -21   7 2.60288 0.99005   0
   1 -21  -7  4.1678 1.34136   0
  -1 -22  -7 0.40053 1.20944   0
   1 -22   7 1.87699 0.98954   0
  -1 -22  -7 0.20419 0.83247   0
  -1 -22   7  0.4555 0.91886   0
   1 -22  -7 2.17542 1.08378   0
   1 -22  -7  0.6754 1.17803   0
   1 -23   7 31.2911 2.42483   0
  -1 -23  -7 25.0823 2.59472   0
  -1 -23  -7 23.5687  2.6565   0
   1 -23  -7 28.0168  2.7955   0
   1 -23  -7 30.8509 2.57155   0
  -1 -23   7 27.2369  2.3476   0
  -1 -24  -7 1.58657 1.35124   0
  -1 -24  -7 1.59416 0.96409   0
   1 -24   7 0.74394 1.00204   0
   1 -24  -7-0.11387 1.17664   0
  -1 -24   7 2.20146 1.06277   0
  -1 -25  -7 5.86376 1.58157   0
   1 -25   7 7.51994 1.39507   0
  -1 -25  -7 7.81089 1.60396   0
   1 -25  -7 7.69899 1.70094   0
  -1 -25   7 8.87025 1.53681   0
   1 -26   7 4.22796 1.39222   0
  -1 -26  -7 2.25687 1.16507   0
   1 -26  -7 5.55424 1.58274   0
  -1 -26   7 3.69306 1.28231   0
   1 -27   7 27.1427 2.53945   0
  -1 -27  -7 22.9558 2.74088   0
  -1 -27   7 28.7253 2.58262   0
   1 -27  -7 27.8117 2.89915   0
  -1 -28  -7 1.90647 1.48281   0
   1 -28   7 2.61257 1.23568   0
   1 -28  -7 5.87476 1.63815   0
  -1 -28   7 2.87383 1.36278   0
  -1 -29  -7 17.2189  2.4252   0
   1 -29   7 14.5304 2.01638   0
   1 -29  -7 23.7254 2.62615   0
  -1 -29   7   20.24 2.14804   0
   1 -30   7  2.0804 1.23736   0
  -1 -30  -7-0.99261 1.38693   0
  -1 -30   7 0.93822 1.13538   0
   1 -30  -7 0.42152 1.44812   0
   1 -31   7  0.4869 1.18057   0
  -1 -31  -7 3.38832 1.62079   0
  -1 -31   7 4.42882 1.32064   0
   1 -31  -7 4.53554 1.69416   0
  -1 -32  -7 3.00981 1.62922   0
   1 -32   7 0.86369  1.2301   0
  -1 -32   7 0.81134  1.3217   0
   1 -32  -7-1.38713 1.38059   0
  -1 -33  -7 1.95116 1.52114   0
   1 -33   7  2.7342 1.41844   0
  -1 -33   7 1.42486 1.39277   0
   1 -33  -7  1.8934 1.61099   0
   1   0  -8  35.453 2.04574   0
   1   0  -8 27.3472 2.26768   0
  -1   0   8 32.9634 2.03609   0
   1   0   8 31.2264 2.42207   0
  -1   0  -8  33.745 1.92994   0
  -1   0  -8 34.3626 2.39313   0
  -1   0  -8 32.7221 1.88169   0
  -1   0   8 32.4423 2.26768   0
   1   1  -8 12.3551 1.03201   0
  -1  -1  -8 12.9821 0.88733   0
  -1  -1  -8   11.68 1.26348   0
  -1   1   8 13.7729 1.39851   0
  -1  -1  -8 12.6445 1.26348   0
   1  -1   8  14.342 1.35029   0
  -1   1   8 13.0496 1.06094   0
   1   1  -8 12.7602 1.30206   0
  -1  -1   8 12.6638 1.40816   0
  -1   1  -8 12.8567 0.81017   0
   1  -1  -8  14.612 1.01272   0
  -1   1  -8 14.1973 1.30206   0
  -1   1  -8 12.9531 0.91627   0
   1  -1  -8 14.5252 1.35029   0
   1   1   8 13.0978   1.331   0
   1  -2   8  23.749 1.84907   0
  -1  -2  -8 23.3253 1.45422   0
  -1  -2  -8 20.4265 1.71424   0
   1   2  -8 24.9047 1.80092   0
  -1   2   8  24.115   1.512   0
  -1  -2  -8 23.3831 1.82018   0
   1   2  -8 23.9994 1.56015   0
   1  -2  -8 21.8133 1.68535   0
  -1  -2   8 23.7587 1.89723   0
  -1   2  -8 22.1985 1.35791   0
  -1   2  -8 23.0845 1.34828   0
   1  -2  -8 22.3333 1.78166   0
   1   2   8 22.4393 1.75277   0
   1  -2  -8 22.2563  1.3868   0
   1   2   8 22.9497 1.36754   0
  -1   2  -8 25.2707 1.86833   0
  -1  -3  -8 2.55541 0.80697   0
  -1  -3  -8 1.08557 0.81658   0
   1   3  -8  2.1231 0.59562   0
   1  -3   8 0.83579 0.59562   0
   1   3  -8 2.21917 0.73012   0
  -1  -3  -8 1.52748 0.48034   0
  -1   3   8 2.03664 0.65326   0
  -1   3  -8 1.20085 0.32663   0
   1   3   8 1.56591 0.55719   0
   1  -3  -8 0.82618 0.58601   0
   1  -3  -8 2.04625 0.43231   0
  -1   3  -8 1.82529 0.61484   0
   1  -3  -8 1.35456 0.59562   0
  -1   3  -8 2.39209 0.37467   0
  -1  -3   8 2.19996 0.80697   0
  -1  -4  -8 79.6817 4.80599   0
   1   4  -8 80.9454 4.53792   0
  -1  -4  -8 80.4668 4.67196   0
   1  -4   8 77.4989 4.81556   0
   1   4  -8 87.0343 4.80599   0
  -1   4   8 80.7827 4.71982   0
  -1  -4  -8 85.8568 4.86343   0
  -1   4  -8 80.9646 4.58579   0
  -1   4  -8 82.6208 4.56664   0
   1   4   8 78.9828 4.75812   0
   1  -4  -8 79.0499 4.63366   0
   1   4   8 80.5529 4.59537   0
   1  -4  -8   82.19 4.73897   0
  -1  -4   8 78.8967 4.80599   0
  -1   4  -8 83.5399 4.82513   0
   1   5  -8 0.56235 0.38126   0
   1  -5   8 0.37173 0.72439   0
  -1  -5  -8 1.31534 0.60048   0
   1  -5   8  0.6672 0.25735   0
   1   5  -8-0.24782 0.56235   0
  -1   5   8 0.21922 0.53376   0
  -1  -5  -8 1.20096 0.71486   0
   1   5   8 0.90548 0.46704   0
   1  -5  -8 0.40032 0.58142   0
   1   5   8 0.35266 0.61001   0
   1  -5  -8 0.57189 0.54329   0
  -1  -5   8 1.04846 0.53376   0
  -1   5  -8  2.4877 0.70533   0
  -1   5  -8 0.87689 0.45751   0
  -1   6   8 280.133 15.4623   0
   1   6  -8 289.632 15.3865   0
   1  -6   8 278.948 15.3201   0
  -1   6   8 292.561 15.4149   0
  -1  -6  -8  270.52 15.5287   0
   1  -6   8 274.179 15.5477   0
   1   6  -8 287.707 15.5192   0
  -1  -6  -8 266.898 15.4813   0
  -1   6  -8 278.976 15.4055   0
  -1  -6   8 280.209 15.2632   0
   1  -6  -8 265.097 15.4623   0
   1   6   8 283.584 15.4244   0
   1  -6  -8 274.454 15.4908   0
  -1  -6   8 262.348 15.5003   0
   1   6   8 274.862 15.5003   0
  -1   6  -8 288.637 15.7278   0
   1  -7   8 5.47332 0.94205   0
  -1   7   8 4.23924 0.75364   0
  -1  -7  -8 4.48417 0.76306   0
  -1  -7  -8 3.78705 0.81017   0
   1  -7   8 5.18129 0.60291   0
   1  -7   8 4.69142 0.52755   0
  -1   7   8 5.51101 0.75364   0
   1   7  -8 4.03198 0.66886   0
  -1   7  -8 5.38854 0.76306   0
  -1  -7   8 4.71968 0.86669   0
   1  -7  -8 4.11677 0.77248   0
  -1  -7   8 5.01172 0.51813   0
   1  -7  -8 4.30518 0.81017   0
   1   7   8 5.65232  0.7348   0
   1  -8   8 198.245 11.4007   0
   1   8  -8 209.141 11.4662   0
  -1  -8  -8 197.628 11.5597   0
  -1  -8  -8 199.882 11.5597   0
  -1   8   8 216.959 11.4942   0
   1  -8   8 209.393 11.5971   0
  -1   8   8 211.516 11.5129   0
  -1   8  -8  201.21 11.4849   0
   1  -8  -8 199.031 11.5503   0
  -1  -8   8 204.773  11.569   0
  -1  -8   8 197.357 11.3633   0
   1  -8  -8 200.209 11.5316   0
   1   8   8 219.943 11.5036   0
  -1  -9  -8 6.59567 1.00187   0
   1   9  -8 6.03907 0.90911   0
   1  -9   8 5.45464  0.7514   0
  -1  -9  -8 5.96486 1.04826   0
   1  -9   8 4.71252 1.00187   0
  -1   9   8 5.05575 0.90911   0
  -1  -9   8 5.98341 0.97404   0
   1  -9  -8 5.85354 0.94621   0
   1  -9  -8 6.27099 1.00187   0
  -1  -9   8 6.09473 0.73285   0
  -1   9  -8 7.27286 0.89983   0
   1   9   8 9.20239 0.96477   0
  -1 -10  -8 0.77223  0.8182   0
  -1  10   8 1.89381 0.77223   0
   1 -10   8 2.12364 0.89175   0
   1 -10   8 1.02964 0.59756   0
  -1 -10  -8 2.10525 0.80901   0
  -1 -10   8 2.12364 0.79981   0
   1 -10  -8 2.64766 0.79981   0
   1 -10  -8 1.50769 0.79981   0
  -1 -10   8 1.59963 0.57917   0
   1  10   8 0.89175 0.68949   0
   1 -11   8 1.75686 0.90119   0
  -1 -11  -8 2.63074 0.74644   0
  -1  11   8 1.48377 0.73733   0
  -1 -11  -8 3.07678  0.9376   0
   1 -11   8 2.42137 0.70092   0
  -1 -11   8  1.2653 0.81926   0
   1  11   8 1.00132 0.74644   0
  -1 -11   8 2.89472 0.64631   0
   1 -11  -8 2.29393 0.83747   0
   1 -11  -8 3.07678 0.95581   0
  -1 -12  -8-0.05404 0.82856   0
  -1 -12  -8 0.41428 0.86458   0
   1 -12   8-0.54937 0.61241   0
  -1  12   8-0.10807 0.71148   0
  -1 -12   8-0.80154  0.7385   0
  -1 -12   8-0.43229 0.57639   0
   1 -12  -8-0.27919 0.81055   0
   1 -12  -8 0.22515 0.78353   0
   1 -13   8 1.58479 0.72117   0
  -1 -13  -8 1.29988 0.89923   0
  -1 -13  -8 1.37111 0.89923   0
   1 -13  -8 0.95265 0.84581   0
  -1 -13   8  1.6293 0.69446   0
   1 -13  -8 1.42453 0.73897   0
   1 -14   8 1.14337 0.66843   0
  -1 -14  -8  1.6271    0.73   0
  -1 -14  -8  1.9877 0.97626   0
   1 -14  -8 2.41866 0.92349   0
   1 -14  -8 1.91734 0.98506   0
  -1 -14   8-0.40458 0.65084   0
  -1 -15  -8-0.51225 0.90294   0
   1 -15   8 1.73643 0.81612   0
  -1 -15  -8 1.05922 0.96372   0
   1 -15  -8 2.19659 1.05054   0
   1 -15  -8 0.93767 0.91163   0
  -1 -15   8 0.85085 0.65985   0
  -1 -16  -8 134.179 8.12819   0
  -1 -16  -8 144.509 8.14532   0
   1 -16   8 135.841 7.95689   0
   1 -16  -8 135.807 8.17958   0
   1 -16  -8 140.997 8.06823   0
  -1 -16   8 131.353 7.92263   0
  -1 -17  -8 8.99314 1.29197   0
   1 -17   8 9.90512 1.28353   0
  -1 -17  -8 9.33091 1.49463   0
  -1 -17   8 7.16073  1.1062   0
   1 -17  -8 7.30428 1.19908   0
   1 -17  -8  10.986  1.5453   0
  -1 -18  -8 108.159 6.44843   0
  -1 -18  -8 90.9437 6.22378   0
   1 -18   8 106.553 6.18217   0
   1 -18  -8 105.421 6.26538   0
   1 -18  -8 101.494 6.40683   0
  -1 -18   8 106.054 6.16553   0
  -1 -19  -8  10.334 1.63901   0
  -1 -19  -8 9.93242 1.41775   0
   1 -19   8 7.43293 1.28663   0
   1 -19  -8 11.2109 1.50789   0
  -1 -19   8 9.17848 1.26204   0
   1 -19  -8 11.4075 1.67179   0
  -1 -20  -8 7.46297 1.48452   0
  -1 -20  -8 4.36483  1.3151   0
   1 -20   8 6.86593 1.18601   0
   1 -20  -8 8.93942 1.56521   0
  -1 -20   8 5.56697 1.19407   0
   1 -20  -8 6.57548  1.3393   0
  -1 -21  -8 0.50815 1.14334   0
  -1 -21  -8 0.80987  1.1751   0
   1 -21   8 0.02382 0.87339   0
  -1 -21   8 1.35772 0.88133   0
   1 -21  -8 1.60386 1.18304   0
   1 -21  -8-1.84205 0.94485   0
  -1 -22  -8 0.79671 1.16383   0
  -1 -22  -8 0.74985 1.22632   0
   1 -22   8  0.6405 0.89826   0
   1 -22  -8 1.89025 0.89826   0
  -1 -22   8 1.24975 0.94512   0
   1 -22  -8 0.90607 1.20288   0
  -1 -23  -8 5.11594 1.41341   0
   1 -23   8 5.20812 1.29051   0
  -1 -23  -8 6.69067 1.56705   0
   1 -23  -8 5.92251 1.53632   0
  -1 -23   8  5.8841 1.22906   0
   1 -23  -8   6.176  1.4595   0
  -1 -24  -8 3.00576 1.32918   0
   1 -24   8 2.02398 1.04975   0
  -1 -24  -8 3.04352 1.41225   0
  -1 -24   8 0.92136 0.99689   0
   1 -24  -8 1.89559 0.94402   0
   1 -24  -8 0.86095 1.30652   0
   1 -25   8 2.07096 1.11342   0
  -1 -25  -8 2.72417 1.39549   0
  -1 -25  -8 3.77821 1.35837   0
   1 -25  -8  2.4421 1.47714   0
  -1 -25   8 0.63094 1.02435   0
  -1 -26  -8 29.8042 2.79232   0
  -1 -26  -8 24.4602 2.66109   0
   1 -26   8 27.5951 2.52257   0
   1 -26  -8 26.3703 2.85065   0
  -1 -26   8 26.1224 2.52986   0
  -1 -27  -8 0.01432  1.2957   0
   1 -27   8 0.01432 1.14537   0
  -1 -27   8-0.73017  1.0022   0
   1 -27  -8 2.84195  1.5033   0
  -1 -28  -8 38.9726 3.56979   0
   1 -28   8 38.0309 3.05681   0
  -1 -28   8  41.425 3.07789   0
   1 -28  -8  38.059 3.56979   0
   1 -29   8 3.93805 1.26211   0
  -1 -29  -8  4.0415 1.66212   0
   1 -29  -8 6.02776 1.73109   0
  -1 -29   8 5.98638 1.47591   0
  -1 -30  -8 23.6262 2.79508   0
   1 -30   8  24.215 2.42285   0
  -1 -30   8 23.3487 2.37548   0
   1 -30  -8 24.5601 2.84922   0
   1 -31   8 0.64412 1.17535   0
  -1 -31  -8 0.78357 1.47417   0
  -1 -31   8 0.15273 1.12887   0
   1 -31  -8 1.36128 1.57377   0
  -1 -32  -8 0.94466 1.46585   0
   1 -32   8 1.61569 1.23132   0
  -1 -32   8 2.54733 1.34207   0
   1 -32  -8 0.67755 1.49191   0
  -1 -33  -8-2.18589 1.32304   0
   1 -33   8 2.68442 1.24634   0
  -1 -33   8-2.79947 1.18881   0
   1 -33  -8 0.17896 1.48921   0
  -1   0  -9 105.323 6.41336   0
   1   0  -9 109.841 6.44207   0
   1   0  -9 116.053 6.18362   0
   1   0   9 108.156 6.50908   0
  -1   0  -9 111.305 6.09748   0
  -1   0   9 108.778 6.18362   0
  -1   0  -9 106.902 6.05919   0
  -1   0   9 107.381 6.47079   0
   1  -1   9 10.4477 1.26291   0
   1   1  -9 10.4094 1.27247   0
  -1  -1  -9 11.3183  0.8228   0
  -1   1   9 12.3325 1.01415   0
  -1  -1  -9 11.5384 1.28204   0
  -1  -1  -9 11.8062 1.35858   0
   1   1  -9 10.9356 0.97588   0
  -1   1   9 12.6195 1.26291   0
  -1  -1   9 10.0267 1.36815   0
   1  -1  -9 10.4572 1.28204   0
  -1   1  -9 13.3753 1.41598   0
  -1   1  -9 11.7488 0.74626   0
   1  -1  -9 12.8013 0.95675   0
  -1   1  -9 12.8395 0.88021   0
   1   1   9 8.67769 1.34901   0
   1   1   9 11.3183 0.78453   0
  -1   2   9 20.7117 1.39479   0
   1   2  -9 19.3551 1.56675   0
   1   2  -9 20.6639 1.42345   0
  -1  -2  -9 23.4057 1.85335   0
   1  -2   9 22.1542 1.81514   0
  -1  -2  -9 19.0494 1.74826   0
  -1  -2  -9 20.3773 1.32792   0
   1   2   9 20.0143 1.66228   0
   1  -2  -9 20.5397 1.25149   0
   1  -2  -9 20.1003 1.59541   0
   1  -2  -9 19.9665 1.62407   0
  -1   2  -9 20.7403 1.21328   0
  -1   2  -9 23.4917 1.82469   0
  -1  -2   9 21.6575  1.8629   0
   1   2   9 19.7946 1.24194   0
  -1   2  -9 18.9634 1.21328   0
   1  -3   9 10.1684 1.10547   0
  -1   3   9 9.46323 0.81957   0
  -1  -3  -9 9.05344 0.81957   0
   1   3  -9 7.89079 0.85769   0
  -1  -3  -9 8.64365 1.17218   0
   1   3  -9  10.988 1.17218   0
  -1  -3   9 8.57694 1.06735   0
   1   3   9 11.0738 1.16265   0
   1  -3  -9 8.67224 1.17218   0
  -1   3  -9 9.37746 1.17218   0
  -1   3  -9 10.0922 0.71474   0
  -1   3  -9 8.29104 0.67663   0
   1  -3  -9 8.22433 1.02923   0
   1  -3  -9  8.8819  0.7624   0
   1  -4   9 29.3942 1.96595   0
   1   4  -9 28.7294 2.02293   0
  -1  -4  -9 26.1082   1.795   0
  -1  -4  -9 29.0903 2.06092   0
   1   4  -9 27.9791 1.60505   0
  -1   4   9 28.9099 1.92796   0
   1   4  -9 27.2289 1.61455   0
  -1  -4   9 29.9451 2.07992   0
   1  -4  -9 25.5288 1.74751   0
   1  -4  -9 23.8288 1.90896   0
   1   4   9 27.4188 1.97545   0
  -1   4  -9 24.3417 2.24137   0
   1   4   9 27.1909 1.69053   0
  -1   4  -9   30.23 1.69053   0
  -1   4  -9 27.8462 1.70002   0
  -1  -5  -9  141.77 8.11302   0
  -1   5   9 145.306 8.02792   0
  -1  -5  -9 134.858 7.98064   0
   1   5  -9 149.977 8.10357   0
   1   5  -9 140.664 7.85772   0
   1  -5   9  140.56 8.13194   0
   1  -5  -9 133.893 7.96173   0
  -1   5  -9 144.673   7.905   0
  -1  -5   9 138.668 8.10357   0
   1   5   9 145.391   7.905   0
   1   5   9 145.297 8.04683   0
   1  -5  -9 135.406 8.03738   0
  -1   6   9 1.06281 0.59254   0
   1  -6   9 1.01578 0.27276   0
   1   6  -9-0.03762 0.74303   0
   1   6  -9 0.77124 0.45146   0
  -1  -6  -9-0.29157 0.73362   0
  -1  -6  -9 0.14108 0.55492   0
   1  -6   9  1.4014 0.79005   0
  -1  -6   9 1.09103 0.56432   0
  -1   6  -9 0.42324 0.47968   0
   1   6   9 1.60832  0.5267   0
   1  -6  -9 1.10043 0.62076   0
   1  -6  -9  1.5707 0.66778   0
   1  -7   9 35.1898 2.15906   0
  -1   7   9 38.5733 2.31795   0
  -1  -7  -9 38.0499 2.42076   0
   1   7  -9 36.9377 2.27122   0
  -1  -7  -9 35.3113 2.41142   0
  -1   7   9 37.9003 2.39272   0
   1  -7   9 36.6292 2.54227   0
  -1  -7   9 35.3207 2.09363   0
   1   7   9 39.3771 2.33664   0
  -1   7  -9 35.0216 2.29926   0
  -1  -7   9 34.9936 2.47684   0
   1  -7  -9 35.8721 2.43011   0
   1  -7  -9 37.9377 2.43946   0
  -1  -8  -9  0.5475 0.75165   0
   1  -8   9 2.25495 0.84445   0
  -1  -8  -9 1.59609 0.79805   0
   1   8  -9 0.27839 0.57534   0
   1  -8   9 0.39902 0.38046   0
   1  -8   9 0.58462 0.41758   0
  -1   8   9 0.14847 0.57534   0
   1  -8  -9 0.75165 0.76093   0
   1   8   9 0.87228 0.63101   0
   1  -8  -9  0.5939 0.68669   0
  -1  -8   9    0.00 0.71453   0
  -1   8  -9  1.0486 0.62174   0
  -1  -8   9 1.12283  0.3619   0
   1  -9   9 8.18317 0.76401   0
  -1  -9  -9 7.65849 1.09539   0
  -1  -9  -9  7.2995  1.1138   0
  -1   9   9 8.66183 0.96652   0
   1  -9   9 7.52962 0.80083   0
   1   9  -9 8.28443 0.96652   0
   1  -9   9 8.44091 1.15061   0
  -1   9  -9 9.15889 1.03095   0
   1   9   9 9.61914 0.99413   0
   1  -9  -9 7.74134 1.06777   0
   1  -9  -9 9.69278 1.14141   0
  -1  -9   9 6.91289  0.7456   0
  -1  -9   9 8.55137 1.01254   0
   1 -10   9 20.3896  1.5144   0
   1 -10   9 22.8984 1.87019   0
  -1 -10  -9 21.4844 1.79721   0
  -1 -10  -9 20.0521 1.84282   0
  -1  10   9 22.1412  1.7151   0
   1 -10  -9 20.9096 1.75159   0
   1  10   9 22.1321 1.65124   0
  -1 -10   9 22.2416 1.79721   0
   1 -10  -9 21.6851 1.86107   0
  -1 -10   9 22.4879 1.50528   0
  -1 -11  -9 5.37522  0.9034   0
  -1  11   9 4.49892 0.84919   0
  -1 -11  -9 5.79078 1.03891   0
   1 -11   9 3.15286 0.69562   0
   1 -11   9 3.44195 1.00277   0
  -1 -11   9 5.14033 0.70465   0
   1 -11  -9 5.17647 0.97567   0
  -1 -11   9  6.0347 1.02084   0
   1 -11  -9 3.08059 0.96664   0
   1  11   9   4.255 0.85823   0
  -1 -12  -9 26.4317 2.30618   0
  -1  12   9 32.0452 2.23467   0
   1 -12   9 31.5447 2.36876   0
   1 -12   9 34.6822 2.14529   0
  -1 -12  -9 30.9905 2.37769   0
  -1 -12   9 32.1078   2.333   0
  -1 -12   9 30.2843 2.07378   0
   1 -12  -9 31.4106 2.35982   0
   1  12   9 31.5447 2.44026   0
   1 -12  -9 32.4832 2.31512   0
   1 -13   9 4.74578 1.05167   0
   1 -13   9 3.49084 0.77771   0
  -1 -13  -9  4.3039 1.06935   0
  -1 -13  -9 5.54116 1.08702   0
  -1 -13   9 3.62341 0.76003   0
   1 -13  -9 2.73965 0.95446   0
  -1 -13   9 5.39976 1.02516   0
   1 -13  -9  3.9504 1.05167   0
   1 -14   9 9.47331 1.30967   0
  -1 -14  -9 10.9052 1.39699   0
   1 -14   9 9.83129 1.11759   0
  -1 -14  -9 8.67004  1.3446   0
  -1 -14   9 8.44303 1.01281   0
  -1 -14   9 8.61765 1.23982   0
   1 -14  -9 8.83593 1.25729   0
   1 -14  -9 7.17701 1.32714   0
   1 -15   9 25.3343 1.96537   0
  -1 -15  -9 25.8773 2.05157   0
  -1 -15  -9 25.3343 2.31017   0
   1 -15  -9 25.6101 1.99985   0
  -1 -15   9 27.1186 2.11191   0
   1 -15  -9 24.0844 2.30155   0
  -1 -15   9 27.0152 1.95675   0
  -1 -16  -9 0.64636 1.00356   0
  -1 -16  -9 0.64636 0.96955   0
   1 -16   9 0.29767 0.69739   0
   1 -16  -9   0.893 1.02057   0
  -1 -16   9  1.2502 0.73141   0
   1 -16  -9 1.46282 0.96955   0
  -1 -17  -9 15.3381 1.79461   0
   1 -17   9 14.8684  1.5598   0
  -1 -17  -9 15.7574 1.84493   0
   1 -17  -9 19.2627 1.95395   0
   1 -17  -9 15.7574 1.78622   0
  -1 -17   9 14.8852 1.49271   0
  -1 -18  -9 42.7606  3.2149   0
   1 -18   9 42.2978 2.88432   0
  -1 -18  -9 45.5292 3.16531   0
  -1 -18   9 42.2482 2.87605   0
   1 -18  -9 39.4465 3.04961   0
   1 -18  -9 43.1821 3.20663   0
  -1 -19  -9 15.1184 1.78295   0
   1 -19   9 14.8497 1.58756   0
  -1 -19  -9 14.7195 1.88878   0
   1 -19  -9 11.2676  1.7341   0
  -1 -19   9 13.6774 1.48172   0
   1 -19  -9 11.4467 1.64454   0
   1 -20   9 1.89989 0.88982   0
  -1 -20  -9 1.87584 1.18643   0
  -1 -20  -9 0.99404  1.1704   0
   1 -20  -9 1.86782 1.11428   0
   1 -20  -9 0.83371 1.10626   0
  -1 -20   9 2.64542 0.98602   0
  -1 -21  -9 0.10257 1.08097   0
   1 -21   9 0.04734 0.94684   0
  -1 -21  -9 1.41236 1.16776   0
   1 -21  -9 0.37084  1.0573   0
   1 -21  -9 0.13414 1.14409   0
  -1 -21   9 0.04734 0.93106   0
  -1 -22  -9 4.89094 1.49057   0
  -1 -22  -9 6.70757 1.49833   0
   1 -22   9 3.95157 1.08687   0
   1 -22  -9 7.44509 1.41294   0
  -1 -22   9 6.52125  1.1878   0
   1 -22  -9 5.41885 1.49833   0
   1 -23   9-0.01527 0.90869   0
  -1 -23  -9 0.34362 0.88578   0
  -1 -23  -9-1.48902 1.18358   0
   1 -23  -9 0.12981 1.07668   0
  -1 -23   9-1.57302 0.94687   0
   1 -23  -9-2.24499 1.02323   0
  -1 -24  -9 0.18771 1.29897   0
  -1 -24  -9-0.78839  1.1488   0
   1 -24   9-0.91603 1.00613   0
   1 -24  -9-1.02115 1.14129   0
   1 -24  -9-0.38293 1.11125   0
  -1 -24   9-1.79452 0.82593   0
  -1 -25  -9 0.39115 1.25461   0
  -1 -25  -9-0.95941 1.29151   0
   1 -25   9 1.54244 1.10701   0
  -1 -25   9 0.84133 1.06273   0
   1 -25  -9 1.11439 1.17343   0
   1 -25  -9 0.79705 1.31366   0
  -1 -26  -9 -1.2179 1.12366   0
  -1 -26  -9-0.13049 1.00042   0
   1 -26   9 0.14499 0.99317   0
   1 -26  -9 -0.5582  1.2179   0
  -1 -26   9  0.0145 0.91343   0
  -1 -27  -9 2.46317 1.37396   0
   1 -27   9 2.02179 1.11056   0
  -1 -27  -9 2.07163 1.51634   0
  -1 -27   9 3.85849 1.28142   0
   1 -27  -9 4.90498 1.60889   0
  -1 -28  -9  14.272 2.25752   0
   1 -28   9 17.6757 2.04784   0
  -1 -28   9 18.7381 1.97795   0
   1 -28  -9 15.3553 2.31343   0
   1 -29   9 17.0003 2.09931   0
  -1 -29  -9 17.3364 2.39431   0
   1 -29  -9 18.2489 2.42861   0
  -1 -29   9 17.3364 1.98954   0
   1 -30   9 0.14813 1.19849   0
  -1 -30  -9 2.10072 1.51494   0
   1 -30  -9 0.65984 1.47454   0
  -1 -30   9 1.17829 1.27255   0
  -1 -31  -9 5.26604 1.69147   0
   1 -31   9 2.24649  1.1761   0
  -1 -31   9 2.49096 1.20253   0
   1 -31  -9 2.74865 1.67826   0
   1 -32   9 1.56249 1.12162   0
  -1 -32  -9-1.68567 0.99195   0
   1 -32  -9-1.53007 1.46524   0
  -1 -32   9-2.35345 0.97898   0
   1   0  10 211.844 11.5456   0
  -1   0 -10 199.093 11.0997   0
  -1   0 -10 190.773 11.0618   0
  -1   0  10 200.801 11.4602   0
  -1   0  10 198.296 11.1851   0
   1   0 -10 209.662 11.1946   0
  -1  -1 -10  1.4508 0.35085   0
  -1  -1 -10 0.49308 0.92927   0
  -1   1  10 1.05254 0.72066   0
  -1   1  10 0.98616 0.53101   0
   1  -1  10 1.79216 1.01461   0
   1   1 -10  0.7491 0.50256   0
   1  -1 -10 0.72066 0.44567   0
   1   1  10  0.9103  0.9672   0
  -1   1 -10 1.29908 0.25602   0
   1  -1 -10  1.2327 0.61635   0
  -1   1 -10 1.49821 0.41722   0
  -1  -1  10 2.57919 1.01461   0
   1   2 -10 11.4474 1.03206   0
   1  -2  10 10.3964 1.40133   0
  -1  -2 -10  10.671 0.89004   0
  -1  -2 -10 11.1917 1.25931   0
  -1   2  10   13.36 1.00366   0
  -1   2 -10  12.148 0.77641   0
   1   2  10 10.7562 1.29718   0
  -1   2 -10 10.6331 0.75748   0
  -1   2 -10 11.9208  0.8995   0
  -1  -2  10  10.794  1.4108   0
   1  -2 -10 12.4037 1.29718   0
   1   2  10 12.1575 0.83322   0
   1  -2 -10 11.9492 0.81429   0
  -1  -3 -10 5.91285 0.66118   0
   1   3 -10 4.38269 0.71785   0
   1  -3  10 6.26233 1.10512   0
  -1   3  10 5.02498 0.66118   0
  -1  -3 -10 6.08287 1.06734   0
   1  -3 -10 3.14533 0.85954   0
   1   3  10 5.74283 0.53839   0
  -1  -3  10  6.4418 1.11456   0
  -1   3 -10 5.78061 0.51005   0
   1  -3 -10 5.60115 0.58562   0
  -1   3 -10 5.67671  0.5195   0
   1   4 -10 128.418 7.31422   0
  -1   4  10 136.918 7.39894   0
   1  -4  10 131.006 7.46484   0
  -1  -4 -10  129.35 7.25774   0
  -1  -4 -10 132.362 7.48366   0
   1   4 -10 133.652 7.09771   0
   1   4 -10 123.636 7.10713   0
  -1  -4  10  134.64 7.50249   0
   1  -4 -10 124.841  7.2295   0
  -1   4 -10 133.972 7.17302   0
  -1   4 -10 114.938 7.15419   0
   1  -4 -10 125.142 7.39894   0
  -1  -5 -10 2.67118 0.62796   0
  -1   5  10 2.54933 0.74043   0
   1  -5  10 1.23718 0.84353   0
   1   5 -10 1.73392 0.41239   0
  -1  -5 -10  1.5371 0.84353   0
   1  -5 -10 1.45274 0.72169   0
  -1   5 -10 2.52121   0.478   0
  -1   5 -10 1.24655 0.41239   0
   1  -5 -10 1.83702  0.5811   0
   1   5  10  2.1182 0.45926   0
  -1  -5  10 1.54647 0.83416   0
   1  -6  10 259.415 14.3296   0
  -1   6  10 256.096 14.2084   0
  -1  -6 -10 251.527 14.2923   0
   1   6 -10 252.348 14.0592   0
  -1  -6 -10  248.32 14.1804   0
   1  -6 -10 247.901 14.1524   0
   1   6  10 261.885 14.0965   0
  -1   6 -10 262.463 14.0965   0
  -1  -6  10 249.635 14.2923   0
   1  -6 -10 250.642 14.2363   0
   1  -7  10 0.16678 0.25943   0
  -1  -7 -10-0.29649 0.65784   0
  -1  -7 -10 0.25943 0.77829   0
   1   7 -10-0.38914 0.47253   0
   1  -7  10-0.12045 0.75049   0
   1   7  10 0.25943 0.50959   0
   1  -7 -10 0.41694 0.56518   0
  -1  -7  10 -0.6949 0.73196   0
  -1   7 -10 -0.0278 0.50959   0
   1  -7 -10-1.11184 0.62077   0
  -1   8  10 10.5151 0.97515   0
   1  -8  10 9.34671 1.11314   0
  -1  -8 -10  9.5307 1.10394   0
   1   8 -10  7.6908 0.91995   0
  -1  -8 -10 9.79749 1.23274   0
   1  -8  10 9.09833 0.77276   0
   1   8  10 10.2483 1.00275   0
   1  -8 -10 8.15078 1.12234   0
   1  -8 -10 9.32831 1.08554   0
  -1  -8  10 8.05878 1.03955   0
  -1   8 -10  11.159 1.00275   0
  -1  -8  10 9.33751 0.66237   0
  -1  -9 -10 5.51179 1.03118   0
   1  -9  10 4.15209 0.84867   0
  -1   9  10 6.44259 0.85779   0
   1  -9  10 5.90418 0.60228   0
   1   9 -10 6.03194 0.83042   0
  -1  -9 -10 4.75437 0.99468   0
   1  -9  10 5.15589 0.63878   0
   1   9  10  5.7308 0.84867   0
  -1  -9  10 5.88593  0.5749   0
   1  -9 -10 4.27985 0.91255   0
  -1   9 -10 6.01369 1.02205   0
  -1  -9  10 4.44411  0.9673   0
   1  -9 -10 5.00989 0.98555   0
  -1  10  10  38.118 2.29757   0
   1 -10  10 34.2736 2.15284   0
   1 -10  10  36.327 2.12571   0
  -1 -10 -10 35.1872  2.4423   0
   1 -10  10 37.8919  2.5418   0
  -1 -10 -10 36.2365 2.49658   0
  -1 -10  10 30.4112 2.09857   0
   1 -10 -10 32.0937 2.40612   0
   1  10  10 33.6585 2.31566   0
   1 -10 -10 32.7088 2.39707   0
  -1 -10  10 33.8666 2.36089   0
   1 -11  10 0.91374 0.52854   0
   1 -11  10 1.99769 0.91374   0
  -1  11  10 1.47811 0.64499   0
  -1 -11 -10 1.87227 0.93166   0
  -1 -11 -10-0.55541 0.80624   0
   1 -11 -10 1.07499 0.87791   0
   1 -11 -10 2.23956 0.85103   0
  -1 -11  10 0.39416 0.48374   0
   1  11  10 0.88687 0.64499   0
  -1 -11  10 0.73458 0.80624   0
   1 -12  10 3.49268 0.67371   0
  -1 -12 -10 3.51041 0.98398   0
   1 -12  10 4.06002 1.01944   0
  -1 -12 -10 2.91648 0.97511   0
  -1  12  10 2.86329 0.78009   0
   1  12  10  4.7426 0.86874   0
   1 -12 -10  2.8367 0.96625   0
  -1 -12  10 4.04229 0.68258   0
  -1 -12  10 4.68941 0.99284   0
   1 -12 -10 3.98024 0.94852   0
  -1 -13 -10 1.32357    0.71   0
   1 -13  10 2.23517  0.9379   0
  -1 -13 -10 0.49963 0.85901   0
   1 -13  10 0.90283 0.61358   0
  -1 -13  10 1.32357 0.85901   0
  -1 -13  10 1.99851 0.62234   0
   1 -13 -10 1.88456 0.84148   0
   1 -13 -10 0.33308 0.86777   0
   1 -14  10  35.423  2.3471   0
  -1 -14 -10 35.8301 2.52032   0
   1 -14  10  33.942 2.59827   0
  -1 -14 -10 34.8081 2.63291   0
   1 -14 -10 37.5709 2.66755   0
   1 -14 -10 34.7562 2.55496   0
  -1 -14  10 39.8488 2.60693   0
  -1 -14  10 30.3911 2.27781   0
  -1 -15 -10 1.01766 0.96635   0
   1 -15  10-0.37628 0.61573   0
   1 -15  10-0.30786 0.61573   0
  -1 -15 -10-1.53932 0.87228   0
   1 -15 -10-1.59063 0.82952   0
  -1 -15  10 0.37628 0.83808   0
   1 -15 -10 0.34207 0.90649   0
  -1 -15  10 0.48745 0.64138   0
   1 -16  10 69.2054 4.06743   0
   1 -16  10 66.0156 4.18557   0
  -1 -16 -10 59.6107 4.28684   0
  -1 -16 -10 63.7541 4.28684   0
   1 -16 -10 67.6443 4.23621   0
  -1 -16  10 65.2899 4.02524   0
  -1 -16  10 66.1591 4.22777   0
   1 -16 -10 65.7878 4.32903   0
  -1 -17 -10  4.2193 1.04026   0
   1 -17  10 4.81017 0.98201   0
  -1 -17 -10 2.81287  1.1318   0
   1 -17  10 3.26226 0.89879   0
   1 -17 -10 3.60347 0.99033   0
   1 -17 -10 3.44535 1.10684   0
  -1 -17  10 2.70468  1.0153   0
  -1 -17  10 3.30387  0.8655   0
  -1 -18 -10 8.40827 1.46837   0
   1 -18  10 6.00474  1.2797   0
  -1 -18 -10  5.6438 1.31251   0
   1 -18  10 7.59616 1.09102   0
  -1 -18  10 9.16296 1.34532   0
   1 -18 -10 6.96451 1.32071   0
   1 -18 -10  5.1434 1.15665   0
  -1 -18  10 7.44029 1.10743   0
  -1 -19 -10  3.6047 1.03453   0
   1 -19  10 4.37251 1.05878   0
  -1 -19 -10 3.66127 1.29316   0
   1 -19 -10 6.34459 1.23659   0
  -1 -19  10  4.3806 0.98604   0
  -1 -19  10 4.68772 1.16385   0
   1 -19 -10 4.44525 1.22851   0
  -1 -20 -10 3.90024 1.35314   0
  -1 -20 -10 3.25551  1.0268   0
   1 -20  10 5.47626 1.05068   0
  -1 -20  10 5.81852 1.09048   0
   1 -20 -10 4.83152 1.28947   0
   1 -20 -10 5.65137 1.21783   0
  -1 -20  10 3.79676 1.13823   0
  -1 -21 -10 0.60336 0.91679   0
  -1 -21 -10-0.06269 1.11269   0
   1 -21  10-1.04216 0.86194   0
  -1 -21  10 0.80709 0.88545   0
   1 -21 -10-0.02351 1.01082   0
   1 -21 -10 0.92463 0.93246   0
   1 -22  10 2.07429 0.96389   0
  -1 -22 -10 1.28776 1.28005   0
  -1 -22 -10 3.47772 1.37258   0
  -1 -22  10  2.6372 0.91762   0
   1 -22 -10  4.3028 1.20293   0
   1 -22 -10 3.18469 1.23378   0
  -1 -23 -10-0.70549 1.21374   0
   1 -23  10-0.15172 0.97858   0
  -1 -23 -10 0.66756 1.22133   0
   1 -23 -10-0.21999 0.81169   0
  -1 -23  10 0.03793 0.82686   0
   1 -23 -10 0.15172 0.96341   0
   1 -24  10-0.77588 0.85794   0
  -1 -24 -10 0.05968  1.1489   0
  -1 -24 -10-2.27541 1.17128   0
   1 -24 -10-1.57414 1.04445   0
   1 -24 -10 1.25334 1.02953   0
  -1 -24  10-0.49984 0.95493   0
   1 -25  10 0.97526 0.96792   0
  -1 -25 -10 1.92118 1.34189   0
  -1 -25 -10-1.89185 1.19524   0
   1 -25 -10 0.64528 1.17324   0
  -1 -25  10-0.63062  0.8286   0
   1 -25 -10-0.43996 0.98259   0
   1 -26  10 2.98242 1.21026   0
  -1 -26 -10 3.33541 1.41197   0
  -1 -26 -10 2.33407 1.15983   0
   1 -26 -10 1.59207  1.2895   0
   1 -26 -10 1.19585 1.32552   0
  -1 -26  10 6.03688 1.32552   0
   1 -27  10 0.16981 1.13913   0
  -1 -27 -10  0.5165 1.25233   0
  -1 -27 -10 2.20751 1.40799   0
  -1 -27  10-1.19573 0.91272   0
   1 -27 -10 2.36316 1.43629   0
   1 -28  10 10.3377 1.54232   0
  -1 -28 -10 13.4432 2.07033   0
  -1 -28 -10 3.74465 1.57706   0
  -1 -28  10  8.9691 1.54232   0
   1 -28 -10 9.72637 1.91748   0
  -1 -29 -10 1.84153 1.55507   0
   1 -29  10 2.94644 1.15948   0
   1 -29 -10 1.49368  1.4664   0
  -1 -29  10 0.97533 1.14584   0
   1 -30  10 34.5789 2.81184   0
  -1 -30 -10 29.6917 3.23362   0
   1 -30 -10 30.9637 3.21353   0
  -1 -30  10 31.6801 2.65116   0
   1 -31  10 0.46653 1.18275   0
  -1 -31 -10-1.72813 1.37331   0
  -1 -31  10 1.04476 1.23532   0
   1 -31 -10-1.38645 1.38645   0
  -1 -32 -10 0.99307 1.50251   0
   1 -32  10 0.52878 1.22522   0
   1 -32 -10-0.04514 1.44447   0
  -1 -32  10 1.69596 1.23812   0
  -1 -32  10 1.57989 1.23812   0
  -1   0 -11 126.779 7.21496   0
  -1   0 -11 131.109 7.25254   0
   1   0 -11 133.787 7.33709   0
  -1   0  11 128.911 7.33709   0
  -1   0  11 128.131 7.69408   0
   1   0  11 134.397 7.74106   0
   1   1 -11 0.83571 0.46011   0
   1  -1  11 -0.0939 0.71364   0
  -1   1  11-0.07512 0.47889   0
  -1   1  11 0.35682 0.69486   0
  -1  -1 -11 0.36621 0.31926   0
  -1  -1 -11-3.23953 0.76058   0
  -1   1 -11 0.61035 0.23475   0
   1  -1 -11-1.60568 0.68547   0
   1   1  11  0.7512 0.76997   0
  -1   1 -11-0.55401 0.39438   0
  -1  -1  11 2.02823 1.03289   0
  -1  -2 -11 17.9088 1.20955   0
   1   2 -11 17.9463 1.34082   0
  -1  -2 -11 16.5586  1.7065   0
  -1   2  11 18.2276 1.29394   0
   1  -2  11 18.5558 1.80964   0
  -1  -2  11 20.2248 1.77213   0
   1   2  11 17.7682  1.7065   0
  -1   2 -11 17.7401 1.09703   0
   1  -2 -11 15.0303  1.5846   0
  -1   2 -11 16.7555 1.08766   0
   1   2  11 18.9871 1.14391   0
   1  -2 -11 17.4869 1.12516   0
  -1   2 -11  18.012  1.2283   0
   1  -3  11-0.11224 0.66412   0
   1   3 -11 -0.2432 0.52381   0
  -1  -3 -11-0.07483 0.85119   0
  -1  -3 -11-0.03742 0.43027   0
  -1   3  11 0.35544 0.46769   0
  -1  -3  11-0.02806 0.89796   0
  -1   3 -11 0.05612 0.28997   0
   1  -3 -11 -1.6182 0.67347   0
   1   3  11 0.44898 0.33674   0
  -1   3 -11 0.41157 0.28061   0
   1  -3 -11 0.43963 0.37415   0
   1   4 -11 27.4917 1.78989   0
   1   4 -11  25.217 1.46361   0
  -1  -4 -11 25.7018 1.68735   0
  -1  -4 -11 24.3221  2.0416   0
  -1   4  11 24.2382 1.65938   0
   1  -4  11   27.24 2.09753   0
   1   4 -11 25.6738 1.45429   0
   1  -4 -11 23.3432 1.63141   0
   1  -4 -11 23.3898 1.91109   0
  -1  -4  11 23.9585 2.06957   0
  -1   4 -11 25.6272 1.55684   0
  -1   4 -11 25.8975 1.56616   0
  -1  -5 -11 16.9495 1.49445   0
   1   5 -11 18.5367 1.16029   0
  -1  -5 -11 20.1797 1.42947   0
   1  -5  11 20.4396 1.73579   0
  -1   5 -11  16.736  1.2067   0
  -1  -5  11 18.4439 1.69866   0
   1  -5 -11 16.7731 1.31809   0
   1  -5 -11 16.4668 1.55942   0
  -1   5 -11 16.9773  1.2067   0
  -1  -6 -11 1.77289 0.84951   0
   1   6 -11 1.97603 0.47092   0
   1  -6  11 0.92338  0.6833   0
  -1  -6 -11 0.97878 0.56326   0
  -1  -6  11 0.09234 0.78487   0
   1   6  11  2.1053 0.48939   0
  -1   6 -11 1.44047 0.49862   0
   1  -6 -11 0.67407  0.7387   0
   1  -6 -11 0.99725 0.56326   0
   1  -7  11 3.85439 0.99113   0
   1   7 -11 3.69838 0.60569   0
  -1  -7 -11 3.50566 0.72499   0
  -1  -7 -11 2.30346 0.89018   0
   1  -7 -11 3.78097 0.72499   0
  -1  -7  11 2.44111   0.881   0
   1   7  11 3.52402 0.60569   0
   1  -7 -11 3.31294 0.85347   0
  -1   7 -11  2.9275 0.62404   0
  -1  -8 -11 0.49208 0.61055   0
   1  -8  11 0.67434 0.27338   0
   1   8 -11 0.85659 0.54676   0
   1  -8  11 0.95683 0.84747   0
  -1  -8 -11 0.75635 0.73812   0
  -1  -8  11-0.02734 0.78369   0
   1   8  11 0.40096 0.52853   0
   1  -8 -11 1.28488 0.77457   0
   1  -8 -11-0.61055 0.66522   0
  -1   8 -11 1.09352 0.54676   0
   1   9 -11  1.2657 0.55148   0
  -1  -9 -11 0.94023 0.70517   0
  -1   9  11-0.08137 0.54244   0
  -1  -9 -11 2.69413 0.89503   0
   1  -9  11-0.02712 0.34355   0
   1  -9  11 0.35259 0.84079   0
  -1  -9  11 0.01808 0.23506   0
   1   9  11 1.18433 0.62381   0
   1  -9 -11 1.38323  0.7775   0
  -1  -9  11 0.38875 0.78654   0
   1  -9 -11 0.01808 0.65093   0
   1 -10  11 14.5269 1.03956   0
   1 -10  11 12.7525 1.05748   0
  -1 -10 -11 14.3746  1.4518   0
  -1  10  11  15.674 1.27256   0
   1 -10  11  11.704  1.3801   0
  -1 -10 -11  15.925 1.58622   0
   1  10  11  14.733 1.29945   0
   1 -10 -11 14.2222 1.46972   0
   1 -10 -11 15.8533 1.49661   0
  -1 -10  11 14.8137 0.99475   0
  -1 -10  11 13.6308 1.48764   0
  -1 -11 -11 1.61545 0.82548   0
  -1  11  11 2.28116 0.68346   0
  -1 -11 -11 1.67759 0.69234   0
   1 -11  11 1.89949 0.74559   0
   1 -11  11  1.5977 0.51482   0
   1 -11  11 1.44681 0.44381   0
   1 -11 -11 1.68646  0.8166   0
  -1 -11  11 1.57995 0.83435   0
   1  11  11 2.79598 0.73672   0
   1 -11 -11 1.28704 0.83435   0
  -1 -11  11  1.4113 0.45268   0
  -1 -12 -11 15.7417 1.73053   0
  -1 -12 -11 20.7488 1.81837   0
   1 -12  11 18.3155 1.31766   0
   1 -12  11 16.2863 1.33523   0
   1 -12  11 20.3535 1.65147   0
  -1  12  11 18.2979 1.54606   0
   1 -12 -11 19.6068 1.73931   0
  -1 -12  11 18.3067 1.33523   0
   1 -12 -11 18.0607  1.7481   0
   1  12  11 20.1163 1.52849   0
  -1 -12  11 17.9202 1.66025   0
  -1 -13 -11-0.35617  0.8079   0
   1 -13  11  0.1998 0.86871   0
  -1  13  11 0.15637  0.8079   0
  -1 -13 -11-0.72103 0.85133   0
   1 -13  11-0.49516  0.5386   0
  -1 -13  11-0.45173 0.76446   0
  -1 -13  11-0.36486 0.47779   0
   1 -13 -11 0.71234 0.82527   0
   1 -13 -11 0.00869 0.78184   0
   1 -14  11 1.78562 0.97866   0
   1 -14  11 1.92298 0.63527   0
  -1 -14 -11 1.63968 0.93573   0
  -1 -14 -11-0.20603 0.91856   0
   1 -14 -11 0.92715 0.86706   0
  -1 -14  11 0.91856 0.56659   0
   1 -14 -11 0.38631 0.84989   0
  -1 -14  11 0.34339 0.84989   0
  -1 -15 -11 4.59498 1.11907   0
   1 -15  11 3.29787 0.77996   0
  -1 -15 -11 3.02658 1.11059   0
   1 -15  11 3.17918 1.05973   0
   1 -15 -11  3.0944 1.03429   0
  -1 -15  11 3.15375 0.72061   0
  -1 -15  11 4.99343 1.05125   0
   1 -15 -11 4.75605 1.15298   0
   1 -16  11 2.25072 0.72793   0
  -1 -16 -11 1.75707 1.04587   0
  -1 -16 -11 1.89931 0.84506   0
   1 -16  11 0.26774 0.92037   0
  -1 -16  11 1.30525 0.94547   0
   1 -16 -11 1.12954 0.94547   0
   1 -16 -11 2.27582 1.08771   0
  -1 -16  11 3.34679 0.74466   0
   1 -17  11-1.19669 0.85006   0
   1 -17  11-0.46217 0.65199   0
  -1 -17 -11 0.48693 1.01512   0
  -1 -17 -11-0.69325 0.94084   0
  -1 -17  11 0.71801 0.94084   0
   1 -17 -11-0.51994 0.94084   0
  -1 -17  11-0.17331 0.62723   0
   1 -17 -11-1.41952 0.84181   0
  -1 -18 -11 46.9002  3.4988   0
  -1 -18 -11 50.1549 3.47439   0
   1 -18  11 49.2436 3.44184   0
   1 -18  11  50.578 3.20588   0
  -1 -18  11 47.3803 3.38489   0
  -1 -18  11 49.4877 3.17333   0
   1 -18 -11 51.4893 3.55576   0
   1 -18 -11 44.6707 3.39302   0
   1 -19  11 2.77433 1.10653   0
   1 -19  11 1.01832 0.85796   0
  -1 -19 -11 3.03894  0.9622   0
  -1 -19 -11 2.22909 1.24284   0
  -1 -19  11 3.39174 1.10653   0
   1 -19 -11 4.41007 1.19473   0
   1 -19 -11 1.51546 1.21076   0
  -1 -19  11 2.42153 0.87399   0
   1 -20  11 2.63798 0.90829   0
   1 -20  11 0.37911 0.75822   0
  -1 -20 -11  2.1325 1.25581   0
  -1 -20 -11 0.57656 1.11364   0
   1 -20 -11 2.66958 1.11364   0
   1 -20 -11 2.63009 1.24001   0
  -1 -20  11 0.64765 0.97937   0
  -1 -20  11 2.51161 0.90039   0
  -1 -21 -11 0.97987 1.18984   0
   1 -21  11-0.34995 0.83211   0
   1 -21  11-1.01875 0.97209   0
  -1 -21 -11 1.04986 1.07319   0
   1 -21 -11 2.46522 1.26761   0
  -1 -21  11-0.15553 0.82433   0
  -1 -21  11 0.38884 0.99542   0
   1 -21 -11 0.83989 1.12762   0
  -1 -22 -11 4.28645 1.14816   0
  -1 -22 -11 6.16943 1.50026   0
   1 -22  11 3.65879 1.20939   0
   1 -22  11  4.1104  1.0563   0
  -1 -22  11 5.16671 1.08692   0
  -1 -22  11   3.942 1.20939   0
   1 -22 -11 6.92721 1.41606   0
   1 -22 -11 4.10275 1.43137   0
  -1 -23 -11-0.30879  1.1975   0
   1 -23  11  -0.241 0.91883   0
   1 -23  11 2.64353 1.11465   0
  -1 -23 -11 -0.7908 1.08452   0
   1 -23 -11-0.96402 1.14478   0
   1 -23 -11-1.68704  1.0318   0
  -1 -23  11-0.59498 0.95649   0
  -1 -23  11 0.42176 0.85105   0
   1 -24  11 -0.9334 0.83709   0
  -1 -24 -11-0.22964  1.2223   0
  -1 -24 -11-1.62974 1.17045   0
   1 -24  11-0.75561 1.02229   0
   1 -24 -11-0.34076 1.08896   0
  -1 -24  11-0.71857 0.99266   0
   1 -24 -11  -1.126 1.14823   0
  -1 -24  11-1.62974 0.90377   0
  -1 -25 -11-1.81302 1.19412   0
   1 -25  11-0.29125 1.00481   0
  -1 -25 -11-1.26693 1.16499   0
   1 -25  11-1.22324 1.05578   0
  -1 -25  11 -1.8203 0.99025   0
  -1 -25  11-0.80822 0.91743   0
   1 -25 -11-3.02899  1.0849   0
   1 -25 -11-1.12859 1.14315   0
   1 -26  11 1.41657 1.05169   0
   1 -26  11-0.53658 1.10893   0
  -1 -26 -11-0.62959 0.90861   0
  -1 -26 -11-0.45788 1.25917   0
  -1 -26  11-0.22894 0.92292   0
  -1 -26  11-2.16062 1.00877   0
   1 -26 -11-1.33787 1.13755   0
   1 -26 -11-0.88714 1.21625   0
  -1 -27 -11-0.96984 1.25798   0
   1 -27  11-0.56925 1.13148   0
   1 -27  11 0.91361 0.96984   0
  -1 -27 -11 -0.5552 1.23689   0
  -1 -27  11-1.20878 0.96281   0
   1 -27 -11-0.03514 1.02606   0
   1 -27 -11-0.49195 1.18067   0
  -1 -27  11 1.51801  1.1877   0
  -1 -28 -11 17.3099 2.40875   0
   1 -28  11 18.9387 2.03605   0
   1 -28  11  17.089 2.08436   0
  -1 -28 -11 19.4978 2.18789   0
   1 -28 -11 20.5814 2.35354   0
  -1 -28  11 17.4134 1.95323   0
  -1 -28  11 15.7087 2.00844   0
   1 -29  11 1.10464  1.1453   0
  -1 -29 -11 1.13174  1.3486   0
  -1 -29 -11 2.94118 1.57224   0
   1 -29  11 0.63703 1.21307   0
  -1 -29  11 1.39604 1.01654   0
  -1 -29  11 0.54893 1.13852   0
   1 -29 -11 1.51125 1.39604   0
  -1 -30 -11 1.76311 1.57016   0
   1 -30  11 2.20887 1.27077   0
   1 -30  11 3.69254 1.15101   0
   1 -30 -11 3.51956  1.5502   0
  -1 -30  11  1.4371 1.24415   0
  -1 -30  11 2.34194 1.21754   0
   1 -31  11 1.29315 1.08416   0
  -1 -31 -11 0.13715 1.44337   0
   1 -31  11-3.30472 1.03844   0
  -1 -31  11-0.41146  1.0515   0
  -1 -31  11-0.74454 1.29968   0
   1 -31 -11 1.81564 1.55439   0
  -1 -32 -11 0.85902 1.50008   0
   1 -32  11 0.07693 1.25648   0
   1 -32  11-0.99364 1.10903   0
   1 -32 -11-1.95523 1.31417   0
  -1 -32  11 0.18591 1.17955   0
  -1 -32  11 0.16668 1.10903   0
  -1   0  12  21.816 1.45006   0
   1   0  12 22.4295 2.05425   0
   1   0 -12 23.6564 1.44077   0
  -1   0  12 22.4666 1.83117   0
  -1   0 -12 20.1335 1.24556   0
  -1   0 -12 16.4805 1.30134   0
  -1  -1 -12 5.84392 0.54816   0
  -1  -1 -12 6.91237 1.05915   0
  -1   1  12 6.41995 0.72468   0
   1  -1  12 3.96718  1.0127   0
  -1   1  12 4.42243 1.18922   0
   1   1 -12 5.26789  0.7061   0
   1  -1 -12  4.8591 1.03128   0
  -1   1 -12   5.463 0.62248   0
  -1   1 -12 4.69186 0.45525   0
  -1  -1  12 6.40137 1.25426   0
   1   1  12 3.36328 1.16135   0
  -1  -2 -12  4.9913 1.18752   0
   1   2 -12 6.40148 0.79787   0
   1  -2  12 6.75403 1.12258   0
  -1   2  12 7.50551 0.77931   0
  -1  -2 -12 7.35707 0.66798   0
  -1  -2  12 5.85411 1.26174   0
   1  -2 -12  4.0821 1.04836   0
   1  -2 -12 7.13441 0.56593   0
  -1   2 -12 6.98597 0.70509   0
  -1   2 -12 6.22521  0.5381   0
   1   2  12 7.68178 0.60304   0
   1   2  12 3.24713 0.99269   0
  -1  -3 -12 0.21288 0.42575   0
   1  -3  12 1.59193 0.78671   0
  -1  -3 -12 0.36096  0.6849   0
   1   3 -12-0.83299 0.48128   0
  -1   3  12-0.06479 0.49054   0
   1  -3 -12 -0.9348 0.72192   0
  -1  -3  12-0.21288 0.72192   0
   1  -3 -12 0.74969 0.37947   0
   1   3  12 0.39798 0.34245   0
  -1   3 -12 0.49054 0.30543   0
  -1   3 -12 0.07404 0.40724   0
  -1   3 -12 0.05553 0.28692   0
   1   4 -12 4.40939 0.37821   0
   1   4 -12 4.85218 0.37821   0
  -1   4  12  3.6622 0.61805   0
   1  -4  12 4.14188 0.92247   0
  -1  -4 -12 2.64748 1.02394   0
  -1  -4 -12 3.56072  0.6365   0
   1   4 -12  4.9721  0.7841   0
  -1   4 -12 5.06435 0.51658   0
  -1   4 -12 4.73226 0.52581   0
  -1  -4  12 5.06435 0.95937   0
   1  -4 -12 3.63452 0.93169   0
   1   4  12  5.0828 0.53503   0
   1  -4 -12 5.35954 0.64573   0
  -1  -5 -12 1.05633  0.5695   0
   1   5 -12 0.61542 0.54194   0
   1  -5  12 0.97366 0.90017   0
  -1  -5 -12 0.10104 0.85425   0
  -1   5  12 0.92773 0.49601   0
   1   5 -12  0.1286  0.3123   0
  -1   5 -12 0.11941  0.3766   0
   1  -5 -12-0.18371  0.5052   0
  -1  -5  12 0.76239 0.67972   0
   1  -5 -12-1.12981 0.68891   0
  -1   5 -12 0.67054 0.39497   0
   1  -6  12 1.30673 0.89552   0
   1   6 -12 1.71794 0.43862   0
  -1  -6 -12 1.16966 0.60311   0
  -1  -6 -12 1.34328 0.87725   0
  -1  -6  12 2.93329 0.93207   0
   1   6  12 1.18794 0.39293   0
   1  -6 -12 1.87329 0.60311   0
   1  -6 -12  1.4438   0.795   0
  -1   6 -12 1.24277 0.48431   0
  -1  -7 -12 0.75385 0.59037   0
  -1  -7 -12 1.16256 0.88101   0
   1   7 -12 1.25339 0.49046   0
   1  -7  12 0.52679 0.87192   0
  -1   7 -12 1.17165 0.52679   0
  -1  -7  12 1.49862 0.87192   0
   1  -7 -12  0.9355 0.79018   0
   1   7  12 1.25339 0.46321   0
   1  -7 -12 0.65394 0.55404   0
   1  -8  12  0.6043 0.88391   0
  -1  -8 -12 1.38899  0.6945   0
  -1  -8 -12 1.47919 0.67646   0
   1   8 -12 1.47919 0.54117   0
   1   8  12 0.73057 0.52313   0
  -1   8 -12  2.2729  0.6043   0
   1  -8 -12 2.08349 0.82077   0
   1  -8 -12-0.27058 0.65842   0
  -1  -8  12 1.28978 0.87489   0
   1   9 -12 2.98003 0.65328   0
   1  -9  12  2.7921 0.33111   0
  -1  -9 -12 2.34465 0.93965   0
   1  -9  12 2.52363 0.93965   0
  -1  -9 -12 2.43414 0.84121   0
   1   9  12 3.49908 0.65328   0
  -1  -9  12 2.93529 0.92175   0
   1  -9 -12 2.89949 0.87701   0
   1  -9 -12 2.89949 0.77857   0
  -1 -10 -12 8.82741 1.25092   0
  -1 -10 -12 5.89973   1.038   0
   1 -10  12 8.36608 1.27753   0
   1 -10  12 8.13541   0.692   0
   1  10  12 10.1227 0.98477   0
  -1 -10  12 7.30147 1.05574   0
  -1 -10  12 7.99346 0.57666   0
   1 -10 -12 7.94911 1.14446   0
   1 -10 -12 8.82741 1.18882   0
   1 -11  12-0.23728 0.83486   0
  -1  11  12 0.86123  0.5888   0
  -1 -11 -12 -0.5888  0.5888   0
  -1 -11 -12 1.07214 0.79092   0
   1 -11  12  0.0703 0.37789   0
   1 -11  12-0.00879 0.32516   0
   1 -11 -12-0.81729 0.75577   0
   1  11  12-0.57122 0.47455   0
  -1 -11  12 -0.0703 0.79092   0
   1 -11 -12-1.00184 0.71183   0
  -1 -11  12 0.35152 0.30758   0
  -1 -12 -12-0.93942 0.82634   0
   1 -12  12-0.90463 0.80025   0
  -1 -12 -12-0.55669 0.74806   0
  -1  12  12 0.03479 0.61758   0
   1 -12  12 0.38273 0.36533   0
   1 -12  12 0.40882 0.44361   0
  -1 -12  12 1.00031 0.88723   0
   1 -12 -12 1.21777 0.85244   0
   1  12  12 0.38273 0.62628   0
   1 -12 -12-1.09599 0.69587   0
  -1 -12  12 0.38273 0.38273   0
  -1 -12  12  0.5132 0.33924   0
   1 -13  12 0.15486 0.48178   0
  -1 -13 -12 0.95495 0.95495   0
  -1  13  12  0.2839 0.66244   0
  -1 -13 -12 0.85171 0.94635   0
   1 -13  12 1.23886 0.91194   0
   1 -13  12 0.57641 0.40435   0
   1 -13 -12  0.5506 0.85171   0
   1 -13 -12 -0.5334 0.79149   0
  -1 -13  12-1.23886 0.80009   0
  -1 -13  12 0.85171 0.43876   0
   1  13  12 0.24089 0.75708   0
   1 -14  12 3.57128 1.06288   0
  -1 -14 -12 4.88075 1.14791   0
   1 -14  12 3.00157 0.67174   0
  -1 -14 -12 1.93869 0.98635   0
   1 -14 -12 2.94205 0.98635   0
  -1 -14  12 3.57978 0.62072   0
   1 -14 -12 2.57642 0.99486   0
  -1 -14  12 3.98793 1.02037   0
  -1 -15 -12 0.71387 0.92384   0
   1 -15  12 1.38576 0.99103   0
  -1 -15 -12 1.77209 1.00782   0
   1 -15  12 1.07501  0.5963   0
  -1 -15  12 -0.5459 0.50391   0
  -1 -15  12  0.5879 0.89864   0
   1 -15 -12 0.73067 0.96583   0
   1 -15 -12-0.53751 0.83985   0
  -1 -16 -12 3.26632 1.08601   0
   1 -16  12 2.51192 0.74611   0
  -1 -16 -12 3.53161 1.14404   0
   1 -16  12 2.52021 1.03627   0
  -1 -16  12 2.53679  0.6715   0
   1 -16 -12 1.88187 1.03627   0
   1 -16 -12 3.55648 1.11917   0
  -1 -16  12 2.38757 1.02798   0
   1 -17  12 5.35736 0.86699   0
   1 -17  12 4.38404  1.1778   0
  -1 -17 -12 2.32289 1.12873   0
  -1 -17 -12 2.53554 1.16144   0
   1 -17 -12 3.28803 1.13691   0
   1 -17 -12 4.10595 1.21052   0
  -1 -17  12 4.48219  0.7852   0
  -1 -17  12 2.51919 1.06329   0
   1 -18  12 1.61311 0.75009   0
   1 -18  12 0.19357 0.96786   0
  -1 -18 -12 0.21777 1.04852   0
  -1 -18 -12 0.87914 0.81462   0
  -1 -18  12  0.2581 0.66944   0
   1 -18 -12 1.52439 1.02432   0
  -1 -18  12-0.29036  0.9598   0
   1 -18 -12 3.19395 1.15337   0
  -1 -19 -12 2.24977 1.13681   0
   1 -19  12-0.23849 1.01756   0
  -1 -19 -12 0.81882 1.12886   0
   1 -19  12 0.90627 0.77907   0
  -1 -19  12-0.54058 0.94602   0
   1 -19 -12-0.29414 0.96986   0
  -1 -19  12 0.05565 0.68368   0
   1 -19 -12 0.66778 1.13681   0
   1 -20  12 0.76755 1.05734   0
  -1 -20 -12 3.58713 1.26881   0
   1 -20  12 2.54545 0.88503   0
  -1 -20 -12 1.05734 1.20615   0
  -1 -20  12 1.95021 0.79888   0
   1 -20 -12 1.50377 1.19832   0
   1 -20 -12 1.68391 0.91636   0
  -1 -20  12 3.19552    1.12   0
   1 -21  12-0.67877 1.01815   0
  -1 -21 -12 0.62478 1.20327   0
   1 -21  12-0.20055 0.83303   0
  -1 -21 -12-1.17242 1.12614   0
  -1 -21  12 -0.7559 0.93331   0
   1 -21 -12 0.26225 0.99501   0
  -1 -21  12 0.70191 0.77133   0
   1 -21 -12  0.5245 1.18785   0
   1 -22  12 0.99474 1.07067   0
  -1 -22 -12 -0.2354 1.14661   0
  -1 -22 -12  1.6174 1.25292   0
   1 -22  12 0.31892 0.86565   0
   1 -22 -12-0.47079  0.8049   0
  -1 -22  12 1.91354 0.86565   0
  -1 -22  12 0.51635 0.82768   0
   1 -22 -12 1.11623 1.19976   0
   1 -23  12 -0.1644 1.06862   0
  -1 -23 -12-0.69498 1.15082   0
  -1 -23 -12 0.06726 1.12093   0
   1 -23  12 0.76223 0.93411   0
   1 -23 -12 -0.4409 1.11346   0
  -1 -23  12-0.41848 0.82201   0
   1 -23 -12 0.00747 1.22555   0
  -1 -23  12-1.35259   0.964   0
   1 -24  12-0.69092 0.84528   0
   1 -24  12 -0.1323 1.07313   0
  -1 -24 -12-0.19111 1.14664   0
  -1 -24 -12-1.10253 1.16134   0
   1 -24 -12-1.24219 1.09518   0
  -1 -24  12 0.47041 1.07313   0
   1 -24 -12-1.22749 1.24954   0
  -1 -24  12-1.38919 0.85263   0
   1 -25  12 -0.8165  0.7587   0
   1 -25  12 0.43354 0.94656   0
  -1 -25 -12-1.13443 1.20669   0
  -1 -25 -12-0.18064 1.19224   0
  -1 -25  12-2.35558 0.91766   0
   1 -25 -12 0.66476 1.27895   0
   1 -25 -12-1.66913 1.11276   0
  -1 -25  12-1.43069 0.86708   0
  -1 -26 -12-0.18463 1.27818   0
   1 -26  12-0.22013 0.83082   0
  -1 -26 -12-1.69714 1.23558   0
   1 -26  12 0.07811 1.11486   0
  -1 -26  12-2.01669 1.00834   0
   1 -26 -12 0.53258 1.31369   0
   1 -26 -12-2.13031 1.07935   0
  -1 -26  12-1.22138 0.86632   0
   1 -27  12  0.5651 1.01858   0
   1 -27  12 2.97901 1.29765   0
  -1 -27 -12 0.55115 1.30462   0
  -1 -27 -12 3.89294 1.47904   0
   1 -27 -12 0.75347 1.42323   0
  -1 -27  12 2.48367 1.08835   0
   1 -27 -12 1.73717 1.31858   0
  -1 -27  12 1.86275 1.18602   0
   1 -28  12 0.67843 1.06904   0
  -1 -28 -12   1.583 1.43909   0
   1 -28  12-1.00736 1.07589   0
  -1 -28 -12 0.87716 1.24721   0
  -1 -28  12-0.73325 1.04163   0
   1 -28 -12-0.08223 1.25406   0
   1 -28 -12-0.48655 1.27462   0
  -1 -28  12 0.23985 0.93883   0
  -1 -29 -12 1.60846 1.48732   0
   1 -29  12-1.10371 0.82106   0
   1 -29  12-1.18447 0.90855   0
  -1 -29 -12 0.02692 1.31234   0
  -1 -29  12 0.16825 1.09698   0
   1 -29 -12 -0.0673  1.3258   0
  -1 -29  12 -1.7296 0.96911   0
   1 -30  12 2.17416 1.22916   0
   1 -30  12 0.08591 1.03752   0
  -1 -30 -12 1.70496  1.5794   0
  -1 -30 -12 3.08611 1.46045   0
  -1 -30  12 0.97143 1.09038   0
  -1 -30  12-0.30399  1.1036   0
   1 -30 -12 -1.1829 0.96482   0
   1 -31  12-2.60825 1.09002   0
  -1 -31 -12 -0.3828 1.45984   0
   1 -31  12 0.07137 1.14192   0
  -1 -31  12 0.18167 1.03811   0
  -1 -31  12-1.12895 1.12895   0
   1 -31 -12-0.44769 1.05758   0
  -1   0  13 77.5435 4.75113   0
  -1   0 -13 72.6454 4.11703   0
   1   0  13 81.1919 4.80626   0
  -1   0 -13 79.7031 4.17217   0
   1   0 -13 61.2776 4.20893   0
  -1   1  13 1.10225 0.51439   0
  -1  -1 -13  1.4513  0.3766   0
   1  -1  13 0.85425  1.0747   0
  -1  -1 -13 0.14697 0.95529   0
  -1   1  13 1.65338 1.08388   0
   1   1 -13 1.33189 0.53276   0
  -1   1 -13 1.12063 0.28475   0
  -1   1 -13 1.05633 0.45009   0
   1   1  13 0.58787 1.05633   0
   1  -1 -13 0.85425 0.21127   0
   1  -1 -13 1.03796 0.87262   0
  -1  -1  13-0.27556  1.0104   0
   1  -2  13 3.41216  1.1649   0
  -1   2  13 2.11884 0.57786   0
  -1  -2 -13 2.33898 0.47697   0
  -1  -2 -13 2.05463 1.04566   0
   1   2 -13 2.87098 0.61455   0
  -1   2 -13  2.6967   0.532   0
  -1   2 -13 3.15533 0.35773   0
   1   2  13 2.76091 0.41276   0
   1  -2 -13 2.66001 0.38524   0
  -1  -2  13 2.21056 1.11904   0
   1   2  13 2.55912 1.12821   0
   1  -2 -13 1.66939 0.88056   0
   1   3 -13  4.1362 0.70462   0
  -1  -3 -13 4.86827 0.61311   0
   1  -3  13 6.16769 1.23537   0
  -1   3  13 4.18195 0.65886   0
  -1  -3 -13 6.04873 1.19877   0
  -1   3 -13 3.99894 0.61311   0
   1  -3 -13 3.73356  0.5399   0
   1  -3 -13 2.70866 0.96999   0
   1   3  13 4.73101  0.5216   0
  -1   3 -13  4.7127   0.485   0
  -1   3 -13  4.1545  0.4667   0
  -1  -3  13  4.1545 1.18961   0
   1  -4  13 0.08209 0.69319   0
  -1  -4 -13 0.06385  0.4834   0
   1   4 -13 0.13681 0.19154   0
  -1  -4 -13-0.23714 0.90296   0
   1   4 -13-0.34659 0.52901   0
   1   4 -13 0.16417 0.18242   0
  -1   4  13  0.1733 0.47428   0
  -1   4 -13 0.18242 0.41956   0
  -1   4 -13 0.62934 0.33747   0
   1  -4 -13 0.08209 0.41956   0
  -1  -4  13 0.16417 0.94857   0
   1   4  13 0.10033 0.33747   0
   1  -4 -13-1.60527 0.71143   0
  -1   4 -13-0.08209 0.34659   0
   1   5 -13  16.067 1.01724   0
  -1  -5 -13 17.9017 1.74385   0
  -1  -5 -13 17.0752  1.2988   0
   1   5 -13 14.7864 1.02633   0
   1  -5  13 13.5148 1.62577   0
   1   5 -13 16.3213  1.3533   0
  -1   5  13 14.6865 1.16257   0
   1   5  13 16.1033 1.09899   0
   1  -5 -13 13.9417 1.18981   0
  -1   5 -13 17.0116 1.11715   0
  -1  -5  13 15.9399 1.70752   0
  -1   5 -13 15.6674 1.11715   0
   1  -5 -13 13.9508 1.55311   0
   1   6 -13 0.49699 0.38856   0
   1   6 -13 0.86747 0.65964   0
  -1  -6 -13-0.44277 0.55121   0
   1  -6  13 0.46988 0.89458   0
  -1  -6 -13 1.16567 0.93073   0
  -1  -6  13 0.48795 0.88555   0
   1  -6 -13-0.10843 0.53313   0
  -1   6 -13 0.11747 0.43374   0
   1  -6 -13-0.41566 0.73193   0
   1   7 -13 8.54191 0.77246   0
  -1  -7 -13 7.23053 1.19461   0
   1  -7  13 7.63473 1.23054   0
  -1  -7 -13   6.997 0.94311   0
   1  -7 -13 6.80838 0.91617   0
  -1   7 -13 7.70658  0.7994   0
   1  -7 -13 7.18562 1.12275   0
  -1  -7  13 6.45808 1.19461   0
   1   8 -13  7.3861 0.76716   0
  -1  -8 -13 5.90531 1.14181   0
   1  -8  13 6.45838 1.16857   0
  -1  -8 -13 7.20769 0.92772   0
   1   8  13 5.66446 0.71363   0
   1  -8 -13 5.20952 0.90988   0
  -1   8 -13 7.46638 0.82068   0
  -1  -8  13 5.46821 1.11505   0
   1  -8 -13 6.49406 1.07937   0
   1  -9  13 6.10766 1.15957   0
  -1  -9 -13 6.20503 0.94713   0
  -1  -9 -13 4.80646 1.10646   0
   1   9 -13 9.16149 1.32775   0
  -1  -9  13 8.10814 1.20383   0
   1   9  13 5.92177 0.76124   0
   1  -9 -13 5.04546 0.89402   0
   1  -9 -13 5.01005  1.0268   0
   1 -10  13 17.3857 1.00927   0
   1 -10  13 16.3764 1.73769   0
  -1 -10 -13 14.3491 1.57095   0
  -1 -10 -13 16.5871 1.72014   0
   1  10  13 16.1483 1.32521   0
  -1 -10  13 17.7017 1.64116   0
   1 -10 -13 16.1044 1.63238   0
   1 -10 -13 16.8328 1.55339   0
  -1 -11 -13 1.94757 0.76511   0
   1 -11  13 1.62587 0.35647   0
   1 -11  13 1.99973 0.97378   0
  -1 -11 -13  2.8431 0.83467   0
  -1 -11  13 2.65182 0.96509   0
  -1 -11  13 1.70412 0.23475   0
  -1 -11  13 1.87801 0.22606   0
   1  11  13 2.42576 0.66078   0
   1 -11 -13  3.6343  0.9477   0
   1 -11 -13 2.00843 0.81728   0
  -1 -12 -13 0.48199  0.8693   0
   1 -12  13 1.88492 0.42174   0
  -1 -12 -13 1.28243  0.9898   0
   1 -12  13 1.29104 0.42174   0
   1 -12  13 1.72999 0.96398   0
   1  12  13 1.69557  0.6197   0
   1 -12 -13 1.31686 0.89512   0
   1 -12 -13 0.90373 0.92094   0
  -1 -12  13 1.80746 0.34428   0
  -1 -12  13 1.39432 0.92955   0
  -1  13  13-0.01703 0.53638   0
   1 -13  13 0.15325 0.91952   0
  -1 -13 -13-0.78329 0.90249   0
   1 -13  13-0.00851 0.41719   0
  -1 -13 -13-0.00851 0.80032   0
   1 -13  13-0.28096 0.35759   0
  -1 -13  13 0.10217 0.34908   0
  -1 -13  13-0.57895 0.33205   0
  -1 -13  13-0.11068 0.87695   0
   1 -13 -13-0.39165 0.80883   0
   1  13  13-0.49381 0.57044   0
   1 -13 -13 0.12771 0.87695   0
  -1 -14 -13 -0.0505 0.94263   0
  -1 -14 -13 1.40553 1.00996   0
   1 -14  13 1.01838  0.4629   0
   1 -14  13 0.73222 0.95946   0
   1 -14  13 1.29611 0.50498   0
  -1 -14  13 1.44761 0.95105   0
   1 -14 -13 1.27928 0.91738   0
  -1 -14  13 1.49811 0.42923   0
   1 -14 -13 0.78272 0.95946   0
  -1 -14  13  1.6496  0.4629   0
   1 -15  13-0.10809 0.93121   0
  -1 -15 -13 1.92061 1.05592   0
  -1 -15 -13 2.09521 1.02266   0
   1 -15  13 1.18895 0.54875   0
   1 -15  13 1.38849 0.50717   0
   1 -15 -13 3.09293 1.02266   0
  -1 -15  13 1.34692 0.50717   0
   1 -15 -13 0.83975 0.89795   0
  -1 -15  13 0.25774 0.92289   0
  -1 -16 -13-0.22165 0.96867   0
   1 -16  13 0.00821 0.52538   0
  -1 -16 -13 0.41866 0.95225   0
   1 -16  13-0.76344 0.88658   0
   1 -16  13-0.15597 0.45971   0
  -1 -16  13 1.19852 0.96046   0
   1 -16 -13-0.82091 0.87016   0
   1 -16 -13 0.22165 0.88658   0
  -1 -16  13-0.30374 0.49254   0
  -1 -17 -13 0.74528 0.81008   0
  -1 -17 -13 2.77048 1.07741   0
   1 -17  13 1.31233 0.81818   0
   1 -17  13 1.60396 0.67237   0
   1 -17 -13 1.70117  1.0288   0
   1 -17 -13-0.38074  0.9721   0
  -1 -17  13 1.05311 0.61566   0
  -1 -17  13 1.16652  0.9883   0
   1 -18  13 17.4899 1.45417   0
  -1 -18 -13  13.463  1.8217   0
   1 -18  13 13.2952 1.59798   0
  -1 -18 -13 13.7347 1.82969   0
   1 -18 -13 13.3671 1.74979   0
  -1 -18  13  15.021  1.3503   0
   1 -18 -13 12.9357 1.70984   0
  -1 -18  13 15.9399 1.77376   0
   1 -19  13 3.45006 0.83495   0
  -1 -19 -13  4.1826 1.29968   0
  -1 -19 -13 1.85106 1.19728   0
   1 -19  13 4.02507 1.20516   0
  -1 -19  13 3.58396 0.78768   0
   1 -19 -13 4.37953 1.22879   0
  -1 -19  13 3.34766  1.1579   0
   1 -19 -13 2.93806 1.16577   0
  -1 -20 -13  5.7827 1.20311   0
  -1 -20 -13 3.33767 1.27297   0
   1 -20  13  3.3299 0.85382   0
   1 -20  13 2.43727 1.17206   0
  -1 -20  13 2.49937 0.81501   0
  -1 -20  13 4.31568 1.17983   0
   1 -20 -13 3.52396 1.24968   0
   1 -20 -13 4.81245 1.30402   0
   1 -21  13 2.68368 0.89456   0
  -1 -21 -13 2.43137  1.0016   0
  -1 -21 -13 3.76938 1.37625   0
   1 -21  13 2.98187 0.95573   0
  -1 -21  13  2.6531 0.82575   0
   1 -21 -13 4.45751 1.38389   0
  -1 -21  13 1.99556 1.13923   0
   1 -21 -13 2.37785 1.20039   0
   1 -22  13  0.4743 1.08411   0
   1 -22  13-1.17445 0.72274   0
  -1 -22 -13-0.85825 0.80555   0
  -1 -22 -13 0.22586 1.17445   0
  -1 -22  13 0.27103 0.75285   0
   1 -22 -13-0.77544 1.13681   0
   1 -22 -13 0.54205 1.15187   0
  -1 -22  13 0.50441 1.06152   0
  -1 -23 -13  1.7933 1.27458   0
   1 -23  13 2.83816 0.97816   0
   1 -23  13  3.5125 1.03004   0
  -1 -23 -13-0.72621 1.11155   0
   1 -23 -13 2.77888 1.25235   0
  -1 -23  13 1.40796 0.88183   0
   1 -23 -13  6.0172 1.51171   0
  -1 -23  13 1.51171 1.13378   0
  -1 -24 -13 0.42274 1.23178   0
   1 -24  13-2.84257 0.99125   0
  -1 -24 -13 0.63411 1.29009   0
   1 -24  13 0.99125 0.86006   0
  -1 -24  13 -0.9621 1.02041   0
  -1 -24  13 0.47376 0.80904   0
   1 -24 -13 1.64723 1.26093   0
   1 -24 -13 2.90088 1.39942   0
  -1 -25 -13 1.39028 1.36162   0
  -1 -25 -13 1.67694 1.28995   0
   1 -25  13 2.07826 0.98896   0
   1 -25  13-0.19349 1.13946   0
   1 -25 -13 0.60198 1.19679   0
  -1 -25  13 0.80264 1.15379   0
   1 -25 -13 0.43715 1.31862   0
  -1 -25  13 0.98896 0.88863   0
  -1 -26 -13 0.90868  1.3595   0
   1 -26  13 -0.9439 1.11296   0
  -1 -26 -13 1.86667 1.36655   0
   1 -26  13 2.83875 0.99321   0
   1 -26 -13 4.28278 1.57787   0
   1 -26 -13  0.9439 1.27497   0
  -1 -26  13 1.40881 0.92277   0
  -1 -26  13  2.4795 1.21158   0
   1 -27  13-0.74757 1.09367   0
  -1 -27 -13-0.48453 0.92754   0
  -1 -27 -13 1.52283 1.40515   0
   1 -27  13-0.68527 0.94138   0
  -1 -27  13-1.90353  1.0106   0
  -1 -27  13-0.11767 0.89985   0
   1 -27 -13-0.83755 1.18365   0
   1 -27 -13-1.24595 1.25287   0
   1 -28  13 0.46923 1.21048   0
  -1 -28 -13 2.76097 1.43489   0
   1 -28  13  3.1758 1.13567   0
  -1 -28 -13 5.44714  1.6049   0
  -1 -28  13 4.50188 1.33288   0
   1 -28 -13 2.25774 1.36689   0
   1 -28 -13  3.1282  1.5641   0
  -1 -28  13 4.66509 1.08127   0
  -1 -29 -13-1.81024 1.23577   0
   1 -29  13 -1.5564 1.11553   0
   1 -29  13 0.20039 0.97526   0
  -1 -29 -13 0.33399 1.31593   0
   1 -29 -13-1.05541 1.32929   0
   1 -29 -13-0.73478 1.23577   0
  -1 -29  13-0.48095 0.90846   0
  -1 -29  13-0.04008 1.14225   0
   1 -30  13 1.85005 1.10216   0
   1 -30  13  -0.597 1.15464   0
  -1 -30 -13 0.05248  1.4433   0
  -1 -30 -13 0.99719 1.42362   0
  -1 -30  13 0.91846   1.194   0
  -1 -30  13 0.41331 0.93814   0
   1 -30 -13 1.55483 1.52858   0
   1 -31  13 -0.4703 1.15963   0
   1 -31  13-0.37366 1.05011   0
  -1 -31 -13 1.79743 1.64281   0
   1 -31 -13 0.77309 1.46887   0
  -1 -31  13-1.12098 1.12098   0
  -1 -31  13  2.5834 1.05655   0
  -1   0 -14 86.6466 4.73906   0
  -1   0  14 81.1268 5.22022   0
  -1   0 -14 78.1763 4.69366   0
   1   0 -14 88.5441 4.82984   0
   1   0  14   83.46 5.34732   0
  -1  -1 -14 0.25408 0.34483   0
   1   1 -14 0.45372 0.50817   0
  -1  -1 -14 -0.4628 0.95281   0
   1  -1  14  0.0363 1.06171   0
  -1   1  14 0.66243 0.98911   0
  -1   1  14-0.17241 0.47187   0
   1  -1 -14  0.3902 0.20871   0
  -1   1 -14 0.19056 0.28131   0
  -1  -1  14 1.07986   1.098   0
   1   1  14-0.21779  0.7804   0
   1  -1 -14-0.24501 0.61706   0
  -1   1 -14 0.72595 0.44465   0
  -1   2  14 7.31283 0.76119   0
  -1  -2 -14   6.017 1.27771   0
  -1  -2 -14 5.66359 0.64338   0
   1  -2  14 7.35814 1.18709   0
   1   2 -14 6.37041 0.79743   0
   1   2  14 4.00529 1.26864   0
  -1  -2  14  4.8571 1.29583   0
   1  -2 -14 4.61243 1.12366   0
   1  -2 -14 5.98982 0.56183   0
  -1   2 -14  6.3251 0.53464   0
  -1   2 -14 6.43384 0.72494   0
   1  -3  14 0.84079  1.0216   0
  -1  -3 -14 0.47012 0.94927   0
   1   3 -14 0.22602 0.51532   0
  -1  -3 -14-0.08137 0.43395   0
  -1   3  14 0.64189 0.47012   0
  -1   3 -14 0.14465 0.30738   0
  -1   3 -14 0.07233   0.443   0
   1  -3 -14-0.54244 0.81366   0
  -1  -3  14 -0.1989 0.74134   0
   1   3  14 0.52436 0.33451   0
   1  -3 -14 0.29834 0.37067   0
   1   4 -14 0.07209 0.17122   0
  -1   4  14 0.13517 0.45057   0
  -1  -4 -14 0.26133 0.49563   0
   1   4 -14 0.25232 0.53168   0
   1  -4  14 0.41453 0.76597   0
  -1  -4 -14-0.82905 0.63981   0
   1   4 -14 0.42354 0.20726   0
  -1   4 -14  0.3154 0.47761   0
  -1   4 -14 0.17122 0.34243   0
   1  -4 -14-0.77498 0.78399   0
   1   4  14 0.20726 0.34243   0
  -1  -4  14  1.4959  1.0273   0
  -1   4 -14-0.52266  0.3154   0
   1  -4 -14-0.02703 0.43255   0
   1   5 -14 0.54742  0.2782   0
  -1   5  14 0.90638 0.46665   0
   1   5 -14 0.16153 0.59229   0
   1   5 -14 0.59229 0.30512   0
   1  -5  14 1.40893  0.9692   0
  -1  -5 -14-0.44871 0.90638   0
  -1  -5 -14 0.16153 0.51152   0
   1  -5 -14 -0.2064 0.47563   0
   1   5  14 0.83459 0.36794   0
  -1  -5  14 0.01795 0.95125   0
  -1   5 -14-0.47563 0.37691   0
  -1   5 -14 0.54742 0.38589   0
   1  -5 -14 0.28717 0.85254   0
  -1  -6 -14 20.8936 2.07151   0
   1  -6  14 22.6884 2.09829   0
  -1   6  14 22.4026 1.55363   0
   1   6 -14 24.1973 1.47327   0
  -1  -6 -14 22.5366 1.69649   0
  -1   6 -14 24.4652 1.52684   0
   1  -6 -14 21.9026 2.01793   0
   1  -6 -14 23.7688 1.66971   0
  -1  -6  14 22.0901 1.89293   0
   1  -7  14-0.54144 0.86986   0
  -1  -7 -14 0.51482 0.60358   0
   1   7 -14 0.80773 0.41718   0
  -1  -7 -14  1.5267 0.94975   0
   1  -7 -14-0.20415 0.78998   0
  -1  -7  14-0.23966 0.85211   0
  -1   7 -14 0.63021 0.47931   0
   1  -7 -14 0.66571  0.5947   0
   1   8 -14  1.2607  0.4937   0
   1  -8  14 1.38413 0.74055   0
  -1  -8 -14 0.67884 0.89924   0
  -1  -8 -14 0.00882 0.63476   0
  -1  -8  14-0.03526 0.63476   0
  -1   8 -14 0.96095 0.53778   0
   1  -8 -14 0.11461 0.60831   0
   1  -8 -14  0.3262 0.78463   0
   1  -9  14 0.58619 0.91866   0
  -1  -9 -14 0.30622 0.88366   0
  -1  -9 -14 0.65618 0.64743   0
   1  -9 -14-1.88106 0.47245   0
  -1  -9  14 0.73493 0.87491   0
   1   9  14  0.5337  0.4637   0
   1  -9 -14-0.41121 0.75242   0
   1 -10  14 14.2627 1.65704   0
  -1 -10 -14 13.8723 1.63101   0
  -1 -10 -14 15.8416 1.51823   0
   1  10  14 15.3818 1.20591   0
   1 -10 -14 11.9289 1.50955   0
  -1 -10  14 13.7855 1.58763   0
   1 -10 -14 14.6097 1.43147   0
  -1 -11 -14  -0.851 0.86819   0
   1 -11  14 0.10315 0.12034   0
   1 -11  14 0.38682 0.70487   0
   1 -11  14 0.01719 0.14613   0
  -1 -11 -14-0.39541 0.78223   0
   1 -11 -14-0.28367 0.67908   0
   1  11  14-0.62751 0.48997   0
   1 -11 -14 1.52149 0.88538   0
  -1 -11  14-0.56733 0.86819   0
  -1 -12 -14-0.78298 0.72341   0
   1 -12  14-0.50213 0.25532   0
   1 -12  14 0.18724 0.68936   0
  -1 -12 -14-1.14043 0.89362   0
   1  12  14-0.33192 0.55319   0
   1 -12 -14-0.43404 0.81702   0
  -1 -12  14-0.96171 0.80851   0
   1 -12 -14 0.64681 0.77447   0
  -1 -13 -14 0.11788 0.90096   0
   1 -13  14-0.38733 0.32839   0
  -1 -13 -14 1.23777  0.7915   0
   1 -13  14 0.36207 0.95148   0
  -1 -13  14 0.06736 0.28629   0
   1  13  14-0.02526 0.53889   0
   1 -13 -14 -0.2105 0.84202   0
   1 -13 -14 0.69046 0.82518   0
  -1 -13  14-0.45469  0.8757   0
   1 -14  14 2.57243 0.49118   0
   1 -14  14 3.04696 1.10723   0
   1 -14  14 2.15618 0.49118   0
  -1 -14 -14 0.69098 0.90743   0
  -1 -14 -14 0.57443 0.75758   0
   1 -14 -14 2.53913 0.99068   0
   1 -14 -14 3.00534 1.01565   0
  -1 -14  14 2.75558 0.44123   0
  -1 -14  14 4.20414 1.11555   0
  -1 -15 -14   0.946 0.77325   0
  -1 -15 -14 0.60873 0.89664   0
   1 -15  14-0.14807   0.946   0
   1 -15  14 0.16452 0.43598   0
   1 -15  14 0.42776 0.47711   0
   1 -15 -14 0.42776 0.89664   0
   1 -15 -14-0.26323 0.92132   0
  -1 -15  14-1.27504 0.88842   0
  -1 -15  14 0.01645 0.39485   0
  -1 -15  14 0.35372  0.3784   0
  -1 -16 -14 14.7121   1.641   0
  -1 -16 -14 12.3643 1.63287   0
   1 -16  14 11.2514 1.03171   0
   1 -16  14 8.76551 1.34854   0
   1 -16  14 11.3164 1.06421   0
   1 -16 -14 9.92721 1.50289   0
  -1 -16  14 10.7721 0.98297   0
   1 -16 -14 10.9508 1.52726   0
  -1 -16  14 11.5682 0.97485   0
  -1 -16  14 9.49665 1.47852   0
  -1 -17 -14 0.28866  1.0504   0
   1 -17  14-1.30699 0.94616   0
   1 -17  14 1.26689 0.52119   0
  -1 -17 -14 0.61741 0.98625   0
   1 -17  14 0.55326  0.5693   0
   1 -17 -14-0.88201 0.98625   0
  -1 -17  14 0.06415 0.48912   0
  -1 -17  14-0.14433 0.99427   0
   1 -17 -14 0.76174 1.01833   0
   1 -18  14 0.52999 0.64073   0
  -1 -18 -14 0.03164 1.06789   0
   1 -18  14 0.64864 1.02834   0
  -1 -18 -14 1.57414 1.05998   0
   1 -18 -14-0.18985 0.97296   0
  -1 -18  14 -0.3085 0.52999   0
   1 -18 -14-1.70862 0.91759   0
  -1 -18  14 1.10744 1.05998   0
   1 -19  14 -0.6552  0.6162   0
   1 -19  14 -0.4602  0.7332   0
  -1 -19 -14 0.87361 1.11541   0
  -1 -19 -14 -0.4446 1.02181   0
   1 -19 -14 -0.6162 1.06081   0
  -1 -19  14 -0.3354  0.5616   0
  -1 -19  14  0.2652 1.01401   0
   1 -19 -14-1.01401 0.98281   0
   1 -20  14-0.73036 1.01482   0
  -1 -20 -14-0.60735  1.0917   0
   1 -20  14 0.72268 0.68424   0
  -1 -20 -14-0.55354 1.06864   0
  -1 -20  14 0.45359 1.02251   0
  -1 -20  14-0.86106 0.59198   0
   1 -20 -14 0.85337 1.14552   0
   1 -20 -14 1.52223 1.15321   0
   1 -21  14 0.46205 1.05287   0
   1 -21  14 0.09847 0.68171   0
  -1 -21 -14-1.19678 1.00742   0
  -1 -21 -14 0.97712 1.18163   0
  -1 -21  14-0.35601 0.63626   0
  -1 -21  14-0.11362 0.99227   0
   1 -21 -14-0.68171 1.09831   0
   1 -21 -14-1.01499 1.02257   0
   1 -22  14-1.14137 0.71616   0
  -1 -22 -14 -0.2984 1.14883   0
   1 -22  14 0.31332  0.8206   0
  -1 -22 -14-1.58151 1.14137   0
   1 -22 -14-0.57442 0.99218   0
   1 -22 -14-1.40247 1.09661   0
  -1 -22  14-0.40284  0.6341   0
  -1 -22  14  0.2984 1.08169   0
   1 -23  14-1.24826 1.05735   0
  -1 -23 -14-0.27168 1.16749   0
  -1 -23 -14 2.70211  1.3584   0
   1 -23  14 0.69021 0.77832   0
   1 -23 -14-0.19091 1.16749   0
  -1 -23  14 0.35979  0.7049   0
   1 -23 -14 0.57273 1.18217   0
  -1 -23  14 0.32308 1.07937   0
   1 -24  14 11.2324 1.32188   0
  -1 -24 -14 9.62157 1.77696   0
   1 -24  14 9.96107 1.63249   0
  -1 -24 -14 8.32136 1.72639   0
   1 -24 -14 8.15522 1.62527   0
  -1 -24  14 7.72182 1.52414   0
   1 -24 -14 7.95297 1.51691   0
  -1 -24  14 8.86312 1.19186   0
   1 -25  14 1.11527 0.83112   0
  -1 -25 -14 0.04973 1.23603   0
   1 -25  14-1.67645 1.03713   0
  -1 -25 -14 2.46495 1.13658   0
  -1 -25  14-0.05683 1.10816   0
   1 -25 -14    0.00 1.23603   0
   1 -25 -14-1.88246 1.14368   0
  -1 -25  14 0.15628 0.74588   0
  -1 -26 -14 0.12571 1.34785   0
   1 -26  14-0.36315 1.15929   0
  -1 -26 -14 0.16062 0.96375   0
   1 -26  14 0.23745 0.86598   0
   1 -26 -14-1.31992  1.2012   0
  -1 -26  14  0.2584 1.13834   0
  -1 -26  14 0.92883 0.83106   0
   1 -26 -14-1.07549 1.26405   0
   1 -27  14 1.35221 0.91978   0
   1 -27  14-0.52853 1.13256   0
  -1 -27 -14 0.15787 1.35221   0
  -1 -27 -14 0.27456 1.37281   0
  -1 -27  14 0.99528 1.18061   0
   1 -27 -14-0.24024 1.31789   0
   1 -27 -14-0.54912 1.17375   0
  -1 -27  14 1.78465 0.91978   0
  -1 -28 -14-0.12141 1.31526   0
   1 -28  14-1.41644  1.1264   0
   1 -28  14 1.01849 0.92406   0
  -1 -28 -14 -1.2613 1.31526   0
   1 -28 -14 1.09268 1.30177   0
  -1 -28  14 0.45866 0.86335   0
  -1 -28  14 -1.3962 1.05896   0
   1 -28 -14-1.09942  1.3355   0
   1 -29  14 0.72231 1.21932   0
  -1 -29 -14-2.17357 1.22595   0
   1 -29  14  0.4705   0.941   0
  -1 -29 -14-1.21269  1.2392   0
  -1 -29  14-0.87473 0.77533   0
   1 -29 -14 0.39098 1.31209   0
   1 -29 -14 2.98203 1.55728   0
  -1 -29  14-1.31209 1.08016   0
   1 -30  14 5.31185 1.19126   0
   1 -30  14 4.68693  1.4907   0
  -1 -30 -14 7.04992 1.80317   0
  -1 -30 -14 3.71049 1.59486   0
   1 -30 -14 5.20119 1.57533   0
   1 -30 -14 2.31743 1.64043   0
  -1 -30  14 4.95383 1.15871   0
  -1 -30  14 3.06603 1.34098   0
  -1 -31 -14 0.34527 1.47059   0
  -1 -31 -14 3.08824 1.54092   0
   1 -31  14-1.29156 1.18926   0
   1 -31  14-1.57289 0.90793   0
  -1 -31  14 0.14706 0.91432   0
  -1 -31  14-1.20205  1.1445   0
   1 -31 -14 1.20844 1.54732   0
  -1   0 -15 13.9634  0.9769   0
  -1   0 -15 15.1823 1.61323   0
   1   0  15 14.6535 1.69389   0
   1   0 -15 14.7252 1.13822   0
  -1   0  15 12.1082 1.71182   0
  -1  -1 -15 6.87995 1.37062   0
   1  -1  15 7.74891  1.4602   0
  -1   1  15  9.4241 0.86895   0
  -1   1  15 9.50473  1.3527   0
  -1  -1 -15 8.88661 0.72562   0
   1   1 -15 8.78807 0.88687   0
  -1   1 -15 9.37931  0.8152   0
   1  -1 -15  8.3939  0.6002   0
   1  -1 -15 6.03788 1.20937   0
  -1  -1  15 7.16662 1.41541   0
   1   1  15 4.68518 1.37062   0
  -1   1 -15 7.80266 0.67187   0
   1  -2  15 55.5812 3.64995   0
  -1  -2 -15  49.489 2.95216   0
  -1  -2 -15 43.9067 3.45314   0
   1   2 -15 52.0565 3.05057   0
  -1   2  15 50.2225 3.00584   0
  -1   2 -15 48.5586 2.87165   0
  -1   2 -15 50.0436 2.99689   0
   1  -2 -15 51.5465 3.44419   0
   1  -2 -15  50.151 2.88954   0
   1   2  15 52.4501  3.5247   0
  -1  -2  15 54.6418 3.50681   0
  -1  -3 -15 13.8791 1.60659   0
  -1  -3 -15  15.807 1.18709   0
  -1   3  15 15.1644 1.20494   0
   1   3 -15 16.1194 1.26742   0
   1  -3  15 15.6107 1.73154   0
   1   3  15 15.3965 1.04428   0
  -1   3 -15 15.1287 1.04428   0
  -1   3 -15 17.0923 1.23172   0
  -1  -3  15 13.9505 1.80295   0
   1  -3 -15 15.9855 1.70477   0
   1  -3 -15 16.5032 1.10676   0
   1   4 -15 2.85594 0.67617   0
  -1   4  15 3.13175  0.5872   0
   1   4 -15 3.45204 0.32919   0
   1  -4  15 4.09262 0.99647   0
  -1  -4 -15 3.34527 1.11213   0
   1   4 -15 3.62108 0.32029   0
  -1  -4 -15 3.62998 0.62279   0
   1   4  15   2.678 0.46264   0
   1  -4 -15 1.27227 0.93419   0
  -1   4 -15 3.02498 0.47154   0
  -1   4 -15 5.07129 0.50713   0
   1  -4 -15  2.9627 0.56051   0
  -1  -4  15 2.14418 1.11213   0
  -1   4 -15  3.2741   0.605   0
  -1  -5 -15 31.9693 2.51643   0
  -1   5  15 37.4807 2.19745   0
   1   5 -15  34.725 2.29492   0
   1   5 -15 35.4605 2.03796   0
  -1  -5 -15 32.6162 2.23289   0
   1   5 -15 35.7086  2.0291   0
   1  -5  15 36.3377 2.75567   0
  -1   5 -15 35.6997 2.22403   0
  -1  -5  15  33.901 2.57846   0
   1   5  15  32.058 2.08226   0
  -1   5 -15  35.744  2.1177   0
   1  -5 -15 33.3959 2.56074   0
   1  -5 -15  35.044 2.20631   0
  -1   5 -15  35.044 2.09998   0
   1   6 -15 0.36149 0.34385   0
  -1   6  15-0.66126 0.41439   0
   1  -6  15-0.44965 0.67007   0
  -1  -6 -15-0.60835 0.51137   0
  -1  -6 -15-0.07053 0.94339   0
   1   6  15 0.14988 0.35267   0
  -1   6 -15 0.53782  0.4232   0
   1  -6 -15   0.529 0.86404   0
  -1  -6  15-0.07053 0.68771   0
  -1   6 -15-0.03527 0.39675   0
   1  -6 -15 0.12343 0.51137   0
   1   7 -15 28.9258  1.8232   0
   1  -7  15 30.3809 2.27024   0
  -1  -7 -15 30.5211 2.02481   0
  -1  -7 -15 29.9076 2.37542   0
  -1   7  15 26.1998 1.85827   0
   1  -7 -15 26.6293 2.24394   0
  -1  -7  15 27.8564 2.22641   0
   1  -7 -15 29.7147 1.99851   0
  -1   7 -15 31.3451 1.88456   0
   1  -8  15   4.101 1.13191   0
  -1  -8 -15 5.69438 0.87941   0
   1   8 -15 6.80017 0.71397   0
  -1  -8 -15 3.74401  1.1232   0
   1  -8 -15 4.06617 0.80104   0
  -1  -8  15 4.15324  1.1145   0
   1  -8 -15  4.4754 1.08838   0
   1  -9  15 22.1751 1.90121   0
  -1  -9 -15 22.7454 2.11726   0
  -1  -9 -15 21.4491 1.72838   0
  -1  -9  15 21.7602 2.03948   0
   1  -9 -15 25.0874 1.98763   0
   1  -9 -15 22.3911 1.72838   0
  -1 -10 -15 6.22211 1.28556   0
   1 -10  15 7.85048 1.29413   0
  -1 -10 -15 6.95916 1.04559   0
   1 -10 -15 7.70479 1.22557   0
   1 -10 -15 8.27043 1.05416   0
  -1 -10  15 7.43911 1.28556   0
  -1 -11 -15 5.52893 1.05313   0
  -1 -11 -15 1.97886 1.04464   0
   1 -11  15 3.88129 1.12107   0
   1 -11 -15 4.13608 0.91724   0
   1  11  15 3.86431 0.67944   0
   1 -11 -15 2.72625 1.01066   0
  -1 -11  15 3.45664 1.05313   0
   1 -12  15 26.6683 2.44733   0
  -1 -12 -15 26.5253 2.14457   0
  -1 -12 -15 26.5337 2.32959   0
   1 -12 -15 31.4032 2.18662   0
   1  12  15 26.0544 1.91749   0
   1 -12 -15 27.8289 2.24549   0
  -1 -12  15 30.7556 2.22867   0
  -1 -13 -15 3.36213 1.14013   0
  -1 -13 -15 3.64509 0.99033   0
   1 -13  15 2.58818 0.89047   0
   1 -13  15 3.45368  0.3745   0
   1 -13 -15 5.62575 1.14845   0
  -1 -13  15 3.17905 1.12349   0
   1 -13 -15 4.39408 1.02362   0
   1  13  15 3.25395 0.77396   0
   1 -14  15 0.69132 0.34566   0
   1 -14  15-0.41973 0.95468   0
  -1 -14 -15 0.61725 1.02875   0
  -1 -14 -15 0.27982 0.87238   0
  -1 -14  15 0.54318 0.95468   0
   1  14  15 0.06584 0.60902   0
   1 -14 -15 0.17283 0.83123   0
   1 -14 -15 0.79831 0.96291   0
  -1 -14  15 0.27159 0.23044   0
  -1 -14  15 0.02469 0.19752   0
   1 -15  15 1.83016 0.44737   0
  -1 -15 -15-0.65072 1.02489   0
   1 -15  15 2.29379 0.88661   0
  -1 -15 -15 2.62729 1.00862   0
  -1 -15  15 2.05791 0.39043   0
   1 -15 -15-0.33349 0.87034   0
  -1 -15  15 2.62729 1.09809   0
   1 -15 -15 2.05791 1.05742   0
  -1 -16 -15 2.15327 1.14091   0
  -1 -16 -15 1.78368 1.02843   0
   1 -16  15 2.24968 0.53832   0
   1 -16  15 1.96847 1.13287   0
   1 -16  15 2.49072 0.52225   0
   1 -16 -15 2.04882  1.0686   0
   1 -16 -15 3.08528  1.0686   0
  -1 -16  15 3.13348 0.49814   0
  -1 -16  15 1.84795 1.08467   0
  -1 -17 -15 7.74964 1.39605   0
   1 -17  15 7.24992 0.82494   0
  -1 -17 -15 8.96325 1.51503   0
   1 -17  15 8.04313   0.817   0
   1 -17  15 6.21875 1.38018   0
  -1 -17  15 7.79723 1.40398   0
   1 -17 -15  8.8284 1.42777   0
  -1 -17  15 6.44085 0.74562   0
   1 -17 -15 5.44934 1.30086   0
  -1 -17  15 7.13887 0.76941   0
   1 -18  15-1.00968 0.50093   0
  -1 -18 -15-0.28177 1.06447   0
  -1 -18 -15-0.58702 1.04099   0
   1 -18  15 0.41483 1.09578   0
  -1 -18  15 0.46179 1.02533   0
  -1 -18  15-0.56354 0.46962   0
   1 -18 -15 1.25232 1.00968   0
   1 -18 -15 0.07044 1.03316   0
  -1 -19 -15 9.72679 1.63657   0
  -1 -19 -15 8.71551 1.58253   0
   1 -19  15 9.46432  1.0576   0
   1 -19  15 11.2553 1.65973   0
   1 -19 -15 11.0005 1.61341   0
  -1 -19  15 10.9619 1.57481   0
  -1 -19  15 10.7844 1.03444   0
   1 -19 -15 10.6609  1.4513   0
  -1 -20 -15 1.81892 1.20247   0
   1 -20  15 1.81892 1.16441   0
  -1 -20 -15 0.74583 0.89804   0
   1 -20  15 1.55255 0.68495   0
   1 -20 -15 1.46122 1.12636   0
  -1 -20  15 0.09133 1.10353   0
   1 -20 -15 0.57079 1.11114   0
  -1 -20  15 0.54035 0.60123   0
  -1 -21 -15 9.44236 1.58998   0
   1 -21  15  6.9524 1.27498   0
   1 -21  15 7.60489 1.02749   0
  -1 -21 -15  6.6824 1.55998   0
  -1 -21  15 8.76737 1.01999   0
  -1 -21  15 9.29237 1.55248   0
   1 -21 -15 6.31491 1.53748   0
   1 -21 -15 10.7998 1.61248   0
  -1 -22 -15 11.0145 1.79512   0
   1 -22  15  9.5001 1.66215   0
   1 -22  15  11.081 1.24107   0
  -1 -22 -15 9.46317 1.72863   0
  -1 -22  15 11.4577  1.6917   0
   1 -22 -15  11.443 1.73602   0
   1 -22 -15 14.7377  1.9207   0
  -1 -22  15 10.9923 1.18936   0
   1 -23  15 11.3217 1.30887   0
  -1 -23 -15 12.8051 1.91968   0
  -1 -23 -15 13.5759 1.89059   0
   1 -23  15 11.2272 1.57792   0
   1 -23 -15 15.1393 2.02875   0
  -1 -23  15 12.8342 1.29433   0
  -1 -23  15 12.6451 1.77425   0
   1 -23 -15 10.5146 1.77425   0
  -1 -24 -15  0.8228 1.28786   0
  -1 -24 -15 1.74577 1.32364   0
   1 -24  15 0.51514 1.18054   0
   1 -24  15 0.62247 0.77987   0
  -1 -24  15 0.67971 1.15908   0
   1 -24 -15 1.28786  1.3451   0
  -1 -24  15 1.78154 0.79418   0
   1 -24 -15 0.28619 1.24493   0
  -1 -25 -15 2.28017 1.35825   0
   1 -25  15 2.38574 0.86562   0
   1 -25  15 0.67561 1.19639   0
  -1 -25 -15 0.52078 0.94303   0
   1 -25 -15 0.70376  1.3301   0
   1 -25 -15 1.62568 1.25269   0
  -1 -25  15 0.99933 0.80228   0
  -1 -25  15  1.3301 1.18935   0
   1 -26  15 4.83032 1.37021   0
   1 -26  15 4.02757 1.00343   0
  -1 -26 -15 3.07258 1.38405   0
  -1 -26 -15 3.39091 1.45325   0
   1 -26 -15  1.7785 1.37713   0
   1 -26 -15 5.02409 1.53629   0
  -1 -26  15  3.6954 1.32176   0
  -1 -26  15  1.2664 0.80275   0
  -1 -27 -15 0.04082  1.2994   0
   1 -27  15 0.58507 0.79596   0
  -1 -27 -15 3.53762 1.45587   0
   1 -27  15-0.02721 1.18374   0
  -1 -27  15 1.02727 0.81637   0
   1 -27 -15 3.10222 1.35382   0
  -1 -27  15-0.32655 1.07489   0
   1 -27 -15-0.28573 1.26538   0
   1 -28  15 -0.1003 1.21695   0
  -1 -28 -15 2.34698 1.41755   0
  -1 -28 -15 2.11295 1.48442   0
   1 -28  15  0.7957 0.87594   0
  -1 -28  15 1.06985 1.20358   0
  -1 -28  15 1.57803   0.896   0
   1 -28 -15 0.54161 1.31057   0
   1 -28 -15-0.06687 1.31725   0
  -1 -29 -15 1.14333 1.44559   0
  -1 -29 -15-0.67023  0.9462   0
   1 -29  15-0.82136 0.81479   0
   1 -29  15  0.7885 1.17618   0
   1 -29 -15 1.57701 1.33388   0
  -1 -29  15-0.13142 1.15647   0
   1 -29 -15-2.12896 1.22875   0
  -1 -29  15-0.80822 0.84107   0
  -1 -30 -15 0.52295 1.42681   0
  -1 -30 -15 0.28407 1.38161   0
   1 -30  15-0.54877 1.17502   0
   1 -30  15 0.69726 0.91031   0
   1 -30 -15-0.58751 1.38807   0
   1 -30 -15 2.18217 1.32996   0
  -1 -30  15-0.24533  0.8393   0
  -1 -30  15-0.30344 1.15565   0
  -1   0 -16 18.0104 1.16709   0
   1   0 -16 18.7973 1.32624   0
   1   0  16 18.1784 1.90979   0
   1   0 -16 17.0908 1.03447   0
  -1   0 -16 17.4622 1.91863   0
  -1   0  16  18.028 1.98052   0
   1  -1  16   4.463 1.28145   0
  -1   1  16 3.34946 1.21075   0
  -1  -1 -16 4.71045 0.53909   0
   1   1 -16 4.72812 0.69817   0
  -1  -1 -16 3.72947 1.18424   0
   1   1  16 3.62342 1.05168   0
   1  -1 -16 2.58942   1.034   0
  -1   1 -16 4.37462 0.59212   0
  -1  -1  16 4.10949 1.06051   0
   1  -1 -16 4.12717 0.41537   0
  -1   1 -16 4.36578 0.47723   0
  -1   2  16 4.36869 0.61779   0
   1   2 -16 4.50991 0.69723   0
  -1  -2 -16 4.03332 0.54719   0
   1  -2  16 5.37482 1.33267   0
  -1  -2 -16  3.8215 0.97965   0
  -1  -2  16 3.92741 1.05908   0
  -1   2 -16 4.49225 0.45893   0
   1  -2 -16 3.90094 0.47658   0
  -1   2 -16 3.30079 0.60897   0
   1  -2 -16 2.12698 1.00612   0
   1   2  16 1.74748 1.16499   0
   1   3 -16  0.4579 0.48432   0
  -1  -3 -16 1.05669 1.02147   0
   1  -3  16 2.10458 1.14475   0
  -1   3  16 1.25042 0.49312   0
  -1  -3 -16  0.7661 0.46671   0
   1  -3 -16 0.88058 0.38745   0
   1  -3 -16-0.40507 0.85416   0
  -1   3 -16 0.52835 0.34342   0
   1   3  16 0.37865  0.3082   0
  -1   3 -16 1.66429 0.56357   0
  -1  -3  16 0.03522 1.03908   0
  -1  -4 -16 61.4996  4.1345   0
   1   4 -16 61.4206 3.45859   0
   1  -4  16 53.1516 4.12573   0
  -1  -4 -16 62.7198 3.66048   0
   1   4 -16 63.2377 3.45859   0
  -1   4  16 56.1625 3.62537   0
   1   4 -16 66.4154 3.73949   0
   1  -4 -16 61.5962 3.61659   0
  -1   4 -16 65.2128 3.67804   0
   1  -4 -16  60.139 4.03794   0
  -1   4 -16 59.5158 3.54637   0
  -1  -4  16 70.2602 4.26618   0
   1   4  16 63.7907 3.53759   0
  -1   5  16 2.16823 0.54206   0
   1  -5  16 2.98132  1.1628   0
   1   5 -16 1.44258 0.62949   0
  -1  -5 -16 2.15949 1.09286   0
   1   5 -16 2.50046 0.35846   0
  -1  -5 -16 2.59664 0.62949   0
   1   5 -16 2.28189 0.34971   0
   1  -5 -16 1.56498 0.54206   0
  -1  -5  16 2.71029 1.11035   0
  -1   5 -16 2.06332 0.45463   0
   1   5  16 1.72235 0.41966   0
  -1   5 -16 1.87972 0.46337   0
   1  -5 -16 0.72566 0.93549   0
  -1   5 -16    1.53 0.55954   0
   1  -6  16  0.0261 0.73082   0
  -1  -6 -16 1.38333 0.58291   0
  -1  -6 -16 0.94832 1.00052   0
  -1   6  16 0.87872 0.50461   0
   1   6 -16 1.29633 0.38281   0
  -1   6 -16 0.79172 0.44371   0
  -1   6 -16 0.94832 0.55681   0
   1   6  16 1.26153 0.40891   0
   1  -6 -16 0.40891 0.86132   0
   1  -6 -16 0.55681 0.53071   0
  -1   6 -16 1.33113 0.45241   0
  -1  -6  16 1.73134 0.84392   0
  -1  -7 -16 1.76468 0.64878   0
  -1   7  16 0.32006 0.47577   0
   1   7 -16 1.95499 0.46712   0
   1  -7  16 1.65223  1.0294   0
  -1  -7 -16 1.19376  1.0294   0
  -1  -7  16 0.90829  0.9775   0
   1   7  16 1.86849 0.44982   0
  -1   7 -16 2.24045 0.52767   0
   1  -7 -16 2.00689 0.63148   0
   1  -7 -16 2.17125  0.9602   0
   1   8 -16 6.01561 0.70469   0
  -1  -8 -16 4.39999 1.22031   0
  -1  -8 -16 5.97264 0.85937   0
   1  -8  16 5.12186  1.2289   0
  -1  -8  16 5.25077 1.21172   0
   1  -8 -16 5.51717 0.86797   0
   1  -8 -16 6.00702 1.16875   0
   1  -9  16-0.55448 0.91277   0
  -1  -9 -16 0.29857 0.97248   0
  -1  -9 -16 0.53742 0.63126   0
   1  -9 -16 0.62273 0.65685   0
  -1  -9  16 0.10237 0.67391   0
   1  -9 -16  0.1962 0.87011   0
  -1 -10 -16  8.5204 1.36225   0
   1 -10  16 7.53045 1.35379   0
  -1 -10 -16 9.11269 1.10841   0
   1 -10 -16 7.71659 1.08303   0
   1 -10 -16 7.96197 1.27764   0
  -1 -10  16 6.10051 1.26072   0
  -1 -11 -16 2.20554  0.9057   0
  -1 -11 -16 1.69399 1.11535   0
   1 -11  16  2.7674  1.0818   0
  -1 -11  16 0.87215 0.95601   0
   1 -11 -16 3.05253 0.83861   0
   1 -11 -16 1.85332 0.97278   0
  -1 -12 -16   23.48 2.03488   0
   1 -12  16   22.50  2.2093   0
  -1 -12 -16  23.372  2.2093   0
  -1 -12  16 20.0415 2.10963   0
   1 -12 -16 26.4036 2.10963   0
   1 -12 -16 21.6611 1.86046   0
  -1 -13 -16 0.73986 0.83851   0
   1 -13  16-0.20552 1.01115   0
  -1 -13 -16-0.79741 0.93716   0
   1  13  16 1.70169 0.64944   0
   1 -13 -16 1.66059 0.96182   0
  -1 -13  16 0.26306 0.99471   0
   1 -13 -16  1.3482 0.83851   0
   1 -14  16 98.8147 5.76527   0
  -1 -14 -16 107.084 6.47272   0
   1 -14  16 97.9608 5.76527   0
   1 -14  16 104.621 6.44019   0
  -1 -14 -16 115.915 6.43206   0
  -1 -14  16 104.303 6.40767   0
   1 -14 -16 108.507 6.35074   0
   1  14  16 116.476 6.16372   0
   1 -14 -16 107.467  6.4158   0
  -1 -15 -16-0.16077 0.89227   0
   1 -15  16  0.5225 0.29742   0
   1 -15  16-0.56269 1.01285   0
  -1 -15 -16 0.68327 0.81993   0
   1 -15 -16 0.36173 0.97266   0
   1 -15 -16 0.01608 0.96462   0
  -1 -15  16-0.27331  0.9807   0
   1 -16  16 14.5974 1.81078   0
  -1 -16 -16 14.0017 1.77901   0
   1 -16  16  13.414 1.01658   0
  -1 -16 -16 13.0566 1.73136   0
  -1 -16  16 14.4386 0.92127   0
  -1 -16  16 13.8667 1.75518   0
   1 -16 -16 11.9924 1.66782   0
   1 -16 -16 12.7866  1.6837   0
  -1 -17 -16 0.23528 1.09795   0
   1 -17  16-0.18822 0.79993   0
  -1 -17 -16 0.20391 0.98815   0
   1 -17  16-0.14117 0.39997   0
   1 -17 -16 0.15685 0.94894   0
  -1 -17  16-1.34107 0.98815   0
   1 -17 -16-1.54497 0.95678   0
  -1 -17  16 0.25096  0.3686   0
   1 -18  16 1.57904 0.90562   0
  -1 -18 -16 0.16255 1.05269   0
   1 -18  16 1.43971 0.51087   0
  -1 -18 -16 1.56356 1.10687   0
  -1 -18  16 1.43971 0.45668   0
   1 -18 -16  0.8437 1.06817   0
   1 -18 -16 1.14558 1.06817   0
  -1 -18  16 2.28341 1.17654   0
   1 -19  16-0.52689  0.7636   0
  -1 -19 -16-0.58798  1.1225   0
   1 -19  16 0.20617 0.50398   0
  -1 -19 -16-0.56507 1.02323   0
   1 -19 -16 1.41267 1.11486   0
  -1 -19  16-0.58798 1.06141   0
   1 -19 -16 0.64143 1.09196   0
  -1 -19  16 0.33599 0.47343   0
   1 -20  16 0.20331 1.09183   0
  -1 -20 -16-0.90358 1.05418   0
   1 -20  16 0.25601 0.55721   0
  -1 -20 -16 1.61891 1.21983   0
  -1 -20  16-1.72433 0.97135   0
   1 -20 -16-0.47438  1.0843   0
  -1 -20  16-0.56474 0.48191   0
   1 -20 -16-0.51956 1.09183   0
   1 -21  16-1.22463 1.08361   0
   1 -21  16 0.52696 0.61603   0
  -1 -21 -16 0.94259 1.20979   0
  -1 -21 -16 0.63829 1.12814   0
   1 -21 -16 0.69025 1.15041   0
   1 -21 -16 2.36762 1.23948   0
  -1 -21  16 1.52893 0.88322   0
  -1 -21  16 1.09846 0.59376   0
  -1 -22 -16 53.4089 4.02065   0
   1 -22  16 60.5145 4.18879   0
   1 -22  16 58.2849 3.66245   0
  -1 -22 -16 60.6169 4.21803   0
   1 -22 -16 62.1959  4.1961   0
   1 -22 -16 61.2528 4.22534   0
  -1 -22  16 57.5685 4.13031   0
  -1 -22  16 59.9224  3.6259   0
   1 -23  16-0.05758 1.15873   0
  -1 -23 -16  0.5038 0.97161   0
  -1 -23 -16 2.01519 1.28828   0
   1 -23  16 1.10116 0.69812   0
  -1 -23  16 1.36745 1.20911   0
   1 -23 -16 2.67013 1.28828   0
  -1 -23  16 0.92843 0.66213   0
   1 -23 -16 0.39584 1.16593   0
   1 -24  16 38.2131 2.72698   0
  -1 -24 -16  40.841 3.32196   0
   1 -24  16 43.4546 3.28654   0
  -1 -24 -16 40.2389 3.16613   0
   1 -24 -16 45.9762 3.41404   0
  -1 -24  16 40.6497 2.70573   0
  -1 -24  16 41.5068 3.24404   0
   1 -24 -16 39.2827 3.27946   0
   1 -25  16 1.70729 0.72473   0
   1 -25  16-1.06619 1.12193   0
  -1 -25 -16 1.21949 1.31008   0
  -1 -25 -16 1.54005 1.34493   0
  -1 -25  16 1.01044 0.72473   0
   1 -25 -16 0.52961 1.20556   0
  -1 -25  16 0.25784 1.14981   0
   1 -25 -16 2.73863 1.39371   0
   1 -26  16 5.60647 1.51471   0
  -1 -26 -16 5.88063 1.65864   0
  -1 -26 -16 7.87511 1.71347   0
   1 -26  16 6.07254 1.02123   0
   1 -26 -16 11.0553 1.82999   0
  -1 -26  16 5.11985 1.43931   0
   1 -26 -16 4.46187 1.47358   0
  -1 -26  16 6.25759 1.02808   0
  -1 -27 -16 0.35719 1.27375   0
  -1 -27 -16-2.24423  1.1794   0
   1 -27  16-0.52568 0.74808   0
   1 -27  16 -0.4448 0.84243   0
  -1 -27  16 0.33023 1.19288   0
  -1 -27  16 0.45828 0.75482   0
   1 -27 -16-0.68742  1.2468   0
   1 -27 -16-1.26027 1.26701   0
  -1 -28 -16-3.36577 1.04683   0
   1 -28  16 0.05963 0.75531   0
   1 -28  16 1.23897 1.26548   0
  -1 -28 -16-0.80169 1.30523   0
   1 -28 -16-3.59104 1.15947   0
   1 -28 -16 0.07288 1.33173   0
  -1 -28  16-0.58967 1.07996   0
  -1 -28  16-1.16609 0.74869   0
  -1 -29 -16 1.10059 1.06803   0
   1 -29  16-1.58901 0.78148   0
  -1 -29 -16-1.28945  1.3155   0
   1 -29  16-2.51377 1.11361   0
   1 -29 -16-0.65124 1.34154   0
  -1 -29  16 -2.0579 0.79451   0
   1 -29 -16 0.99639 1.35457   0
  -1 -29  16-1.38062 1.09408   0
  -1 -30 -16-0.58882 1.43364   0
   1 -30  16 0.25601 1.27364   0
   1 -30  16 0.20481 0.85122   0
  -1 -30 -16 1.46564 1.56164   0
   1 -30 -16 0.51841 1.35684   0
  -1 -30  16 0.27521 1.19683   0
   1 -30 -16 1.87525 1.45924   0
   1   0 -17 14.5485 0.90656   0
  -1   0 -17 17.2857  1.8567   0
   1   0 -17 14.9147 1.17678   0
   1   0  17 15.0105 1.76082   0
  -1   0  17 13.3456 1.68237   0
  -1   0 -17 15.1239 1.04603   0
  -1  -1 -17 3.90345 0.50536   0
  -1   1  17 5.99458 1.15884   0
  -1  -1 -17 1.76875 1.09784   0
   1   1 -17 2.91016 0.24396   0
   1  -1  17 5.22783 1.12398   0
   1   1 -17 3.85988 0.61863   0
   1  -1 -17 2.75332  0.8713   0
   1  -1 -17 2.96244 0.37466   0
  -1  -1  17 1.48993 0.91487   0
  -1   1 -17 2.78818 0.43565   0
  -1   1 -17 3.72047 0.54021   0
   1   1  17 3.10185   1.002   0
  -1   2  17 18.1425 1.23561   0
   1   2 -17 18.3514 1.33132   0
  -1  -2 -17 15.0013 1.83601   0
   1  -2  17 17.4551 1.87081   0
  -1  -2 -17 16.3326  1.2008   0
  -1   2 -17 17.5682 1.23561   0
   1  -2 -17 16.2717  1.7925   0
   1  -2 -17 17.0375 1.12249   0
  -1  -2  17 19.3781 1.92302   0
  -1   2 -17 13.9223 1.09638   0
   1   2  17 17.7945 1.90562   0
   1   3 -17 5.61739 0.38202   0
   1   3 -17 5.60003  0.7814   0
  -1  -3 -17 5.79972 0.70326   0
  -1  -3 -17  4.6884  1.2676   0
   1  -3  17 5.37429 1.16342   0
  -1   3  17 5.13119 0.67721   0
   1   3 -17 5.62608 0.38202   0
  -1   3 -17 5.94732 0.57303   0
   1  -3 -17 4.87072 1.19815   0
  -1  -3  17 4.97491 1.16342   0
  -1   3 -17 5.68685 0.73799   0
   1  -3 -17 5.46111 0.60776   0
  -1   4  17 8.73334 0.83958   0
   1   4 -17 7.58216  0.5626   0
   1  -4  17 6.30981 1.22907   0
  -1  -4 -17 7.50426 1.38487   0
   1   4 -17 8.13611 0.94344   0
   1   4 -17 7.93704  0.5626   0
  -1  -4 -17  8.6814 0.85689   0
   1  -4 -17 6.38771 1.25504   0
   1   4  17 7.86779 0.65781   0
  -1   4 -17  6.6041 0.68378   0
   1  -4 -17 7.46964 0.77899   0
  -1  -4  17 5.85973 1.41949   0
  -1   4 -17 9.44308 0.90016   0
  -1  -5 -17 15.6218 1.25871   0
  -1   5  17 15.8114 1.19836   0
   1   5 -17  15.458 1.00007   0
   1  -5  17 13.6561 1.83633   0
   1   5 -17 14.5096 1.00869   0
   1   5 -17 21.4929 2.12084   0
  -1  -5 -17  16.846 1.87944   0
  -1   5 -17 16.5701 1.11215   0
  -1   5 -17 14.3544 1.11215   0
  -1   5 -17 14.8545 1.29319   0
   1   5  17 16.0442 1.07766   0
   1  -5 -17 12.6647 1.68977   0
   1  -5 -17 15.5183 1.22422   0
  -1  -5  17 13.3371 1.79323   0
   1   6 -17  5.6542  0.5577   0
   1  -6  17 6.55509 1.35563   0
  -1  -6 -17 4.38436  0.7722   0
  -1   6  17 5.19088 0.69498   0
  -1  -6 -17 3.14885 1.19261   0
  -1   6 -17 3.27755 0.73788   0
   1  -6 -17 4.87342 1.15829   0
  -1  -6  17 4.52164 1.24409   0
  -1   6 -17 5.11366 0.62634   0
   1   6  17  4.2814  0.5577   0
   1  -6 -17 4.74472 0.74646   0
  -1   6 -17 4.35004  0.6006   0
  -1  -7 -17 0.70813 0.80198   0
   1   7 -17 1.39067 0.43512   0
  -1  -7 -17 0.55456 0.63135   0
  -1   7  17 0.47778 0.46071   0
   1  -7  17 2.43154 1.12619   0
   1   7  17 1.81726 0.43512   0
   1  -7 -17-0.30714  0.8873   0
  -1  -7  17 1.71487 0.84464   0
  -1   7 -17 1.43333 0.49484   0
   1  -7 -17 0.97262 0.62282   0
  -1  -8 -17 2.35656 0.72053   0
   1  -8  17  1.6106 0.81378   0
  -1   8  17 0.72053 0.49166   0
   1   8 -17 0.93245 0.52556   0
  -1  -8 -17 0.41536 1.00027   0
   1  -8 -17-0.13563 0.89854   0
   1   8  17 1.21219 0.44927   0
  -1  -8  17 0.44927 0.99179   0
   1  -8 -17 0.40689 0.61881   0
  -1  -9 -17 1.48115 0.73216   0
   1  -9  17-0.42078 0.97621   0
  -1  -9 -17-0.03366 1.01829   0
  -1  -9  17 0.25247 0.95938   0
   1  -9 -17-0.44603 0.89206   0
   1  -9 -17 1.13611 0.70691   0
   1 -10  17 5.61853 1.31071   0
  -1 -10 -17 6.85411 1.06861   0
  -1 -10 -17 7.34667 1.20218   0
   1 -10 -17 7.81418 1.09365   0
   1 -10 -17 7.70565 1.30236   0
  -1 -10  17 5.30129 1.09365   0
   1 -11  17 0.86896 1.06758   0
  -1 -11 -17-0.33931  0.9931   0
  -1 -11 -17 1.30758 0.86069   0
   1 -11 -17 0.86896 0.72827   0
   1 -11 -17 1.29931 1.00138   0
  -1 -11  17 0.58759  0.7531   0
   1 -12  17 17.1019 1.94303   0
  -1 -12 -17 17.7578 1.95123   0
  -1 -12 -17 16.2165 1.71347   0
   1 -12 -17 18.0775 1.89384   0
  -1 -12  17 17.2249 1.80366   0
   1 -12 -17 17.0609 1.66428   0
  -1 -13 -17 18.6352 1.74502   0
  -1 -13 -17 15.2506 1.86676   0
   1 -13  17 13.5624 1.71255   0
   1 -13 -17 20.4694 1.94793   0
  -1 -13  17 16.5736 1.90734   0
   1 -13 -17 15.9405 1.67197   0
  -1 -14 -17 0.38544 0.85118   0
   1 -14  17 0.55407 1.09209   0
  -1 -14 -17 0.65846 1.04391   0
  -1 -14  17 0.35332 1.01179   0
   1 -14 -17 1.42935 0.96361   0
   1 -14 -17-0.33726 0.94754   0
  -1 -15 -17 6.75687 1.38155   0
  -1 -15 -17 1.70708 0.97661   0
   1 -15  17 3.22361 1.00837   0
   1 -15 -17 4.63691 1.26245   0
  -1 -15  17 4.89099 1.05601   0
   1 -15 -17 3.47768 1.15129   0
   1 -16  17    0.00 0.18831   0
   1 -16  17-0.21185 0.19616   0
  -1 -16 -17-0.94157 1.05142   0
  -1 -16 -17  0.3374 0.94942   0
   1 -16  17-0.40801  1.0828   0
   1 -16 -17 -0.5571 0.87095   0
  -1 -16  17-0.76895 1.02003   0
   1 -16 -17-1.98514 0.96511   0
  -1 -17 -17 1.56548 1.17024   0
   1 -17  17 4.69645 1.30974   0
   1 -17  17 1.44149   0.372   0
  -1 -17 -17 2.30173 1.06949   0
   1 -17 -17 1.33299 1.02299   0
  -1 -17  17 0.75174 1.10049   0
   1 -17 -17 1.17799 1.08499   0
  -1 -18 -17 0.74213 1.07112   0
   1 -18  17-1.17058 1.05582   0
   1 -18  17 0.26013 0.39019   0
  -1 -18 -17 0.15302 1.11702   0
  -1 -18  17 0.87985 0.31368   0
   1 -18 -17-0.22953 0.97931   0
  -1 -18  17 0.09946 1.07112   0
   1 -18 -17 0.79569 1.06347   0
   1 -19  17 0.49827 1.16262   0
   1 -19  17 0.12834 0.43787   0
  -1 -19 -17-1.65334 1.04938   0
  -1 -19 -17 2.06101 1.17017   0
   1 -19 -17 0.00755 1.03428   0
  -1 -19  17 1.22302 1.13997   0
  -1 -19  17 0.23403 0.37748   0
   1 -19 -17 0.11324 1.13242   0
  -1 -20 -17 0.81908  1.0797   0
   1 -20  17 0.22339 1.14671   0
  -1 -20 -17-1.58604 1.13182   0
   1 -20  17-0.20849 0.49889   0
  -1 -20  17 -0.3872 0.42443   0
   1 -20 -17-0.66271 1.11693   0
  -1 -20  17-0.13403 1.10204   0
   1 -20 -17 0.90844 1.22118   0
   1 -21  17 3.85318 1.35045   0
   1 -21  17 2.36328 0.65321   0
  -1 -21 -17 3.09722 1.29907   0
  -1 -21 -17 3.30272 1.38714   0
   1 -21 -17 1.98163 1.19632   0
  -1 -21  17 3.64033 1.30641   0
   1 -21 -17 2.46603 1.26971   0
  -1 -21  17 3.53024 0.60917   0
  -1 -22 -17 7.95322 1.56172   0
   1 -22  17 7.64955 1.58341   0
   1 -22  17 6.76024 0.90377   0
  -1 -22 -17 5.12621 1.54726   0
   1 -22 -17 6.03722 1.44604   0
   1 -22 -17 8.64732  1.6268   0
  -1 -22  17 7.27358  1.5328   0
  -1 -22  17 6.86869 0.82424   0
  -1 -23 -17 19.3516 2.22137   0
   1 -23  17 17.9846 1.50939   0
  -1 -23 -17 15.1011 2.13594   0
   1 -23  17 15.6208  2.0505   0
  -1 -23  17 13.6913 1.99354   0
  -1 -23  17 20.7613 1.45956   0
   1 -23 -17 19.9995 2.24985   0
   1 -23 -17 15.7205 2.11458   0
  -1 -24 -17 0.98119 1.31059   0
   1 -24  17 1.14239 0.69384   0
   1 -24  17 2.24273 1.28957   0
  -1 -24 -17 2.00444  1.4017   0
   1 -24 -17 2.55811 1.35965   0
  -1 -24  17 1.52786 1.24752   0
   1 -24 -17 2.04649 1.24752   0
  -1 -24  17 2.95059 0.70085   0
  -1 -25 -17-0.24139 1.22763   0
   1 -25  17  1.2897 1.24832   0
  -1 -25 -17 0.57933 1.26211   0
   1 -25  17-0.74485 0.60692   0
  -1 -25  17 0.06897 0.60002   0
  -1 -25  17-0.44829 1.13797   0
   1 -25 -17-0.02069 1.17935   0
   1 -25 -17 1.48281  1.2828   0
   1 -26  17-0.02035 0.70563   0
   1 -26  17-0.83454 1.18058   0
  -1 -26 -17-0.18319 1.24842   0
  -1 -26 -17 0.08142 1.34341   0
   1 -26 -17 3.14142 1.34341   0
  -1 -26  17 1.26199 1.16022   0
   1 -26 -17 1.60124 1.32984   0
  -1 -26  17 -0.3596 1.14665   0
   1 -27  17-1.11443 0.71404   0
  -1 -27 -17-1.81512 1.22788   0
  -1 -27 -17 3.91052 1.52817   0
   1 -27  17 1.29461 1.26792   0
  -1 -27  17-0.20687 1.18116   0
   1 -27 -17-0.02002 1.26124   0
   1 -27 -17-1.66831 1.21453   0
   1 -28  17 2.03423 1.23367   0
  -1 -28 -17 4.14721 1.62739   0
  -1 -28 -17  2.9398  1.5224   0
   1 -28 -17 2.23766 1.44365   0
   1 -28 -17 -0.3281  1.2796   0
  -1 -28  17  1.9358 1.29929   0
  -1 -29 -17-1.14192 1.30966   0
   1 -29  17 0.09677 1.21288   0
  -1 -29 -17 0.81289 1.41288   0
   1 -29 -17-2.07739 1.21288   0
   1 -29 -17-0.57418 1.37417   0
  -1 -29  17-0.16774 1.14837   0
   1   0 -18 6.67361 0.50675   0
  -1   0 -18  4.3546 1.26258   0
   1   0  18 7.29202 1.50307   0
  -1   0 -18 6.99999 0.64417   0
   1   0 -18 5.92637 1.23681   0
  -1   0  18 5.60858 1.42577   0
   1   1 -18 1.94884  0.2318   0
  -1  -1 -18 1.95743 0.87569   0
   1   1 -18 1.54534 0.57521   0
  -1  -1 -18 1.90592 0.45502   0
   1  -1  18  1.6827 0.94437   0
   1  -1 -18 1.29637 0.32624   0
   1  -1 -18 0.93579 0.99588   0
   1   1  18 0.81559 1.19334   0
  -1   1 -18 1.32212 0.37775   0
  -1   1 -18 2.00894 0.47219   0
  -1  -1  18 1.24485 0.90145   0
   1   2 -18 1.58619 0.58303   0
  -1  -2 -18 1.29467 0.44585   0
   1   2 -18 1.33754 0.17148   0
  -1  -2 -18-0.20578 0.98601   0
   1  -2  18 0.15433 0.80596   0
  -1  -2  18 2.83799 0.97744   0
   1  -2 -18 1.45758 0.37726   0
   1  -2 -18 0.84025 0.96886   0
  -1   2 -18 1.38041 0.36011   0
  -1   2 -18 1.29467 0.50587   0
  -1  -3 -18 0.72721 0.47055   0
  -1   3  18 0.30799 0.43633   0
   1   3 -18 0.74432 0.19677   0
   1   3 -18 0.99243 0.18822   0
  -1  -3 -18-0.52188 0.96676   0
   1  -3  18 0.65021 1.10365   0
   1   3 -18 1.08654 0.58177   0
   1  -3 -18 0.27377  0.9582   0
  -1   3 -18 0.73576 0.52188   0
  -1   3 -18 0.46199 0.35933   0
  -1  -3  18 0.28233 1.09509   0
   1  -3 -18 0.84698 0.41066   0
  -1  -4 -18 25.9638 1.72296   0
  -1   4  18 27.1409  1.7059   0
   1   4 -18 25.9894 1.49266   0
   1   4 -18 28.1047 1.80826   0
  -1  -4 -18 24.5991 2.39679   0
   1   4 -18 23.8912 1.49266   0
   1  -4  18 23.6438 2.41385   0
  -1  -4  18 27.1409 2.48209   0
   1   4  18 27.1409 1.55237   0
  -1   4 -18 24.5053 1.74002   0
  -1   4 -18 24.1215 1.60355   0
   1  -4 -18  23.567 2.27738   0
   1  -4 -18 23.6779 1.66325   0
  -1  -5 -18 10.5272 0.99409   0
   1  -5  18 11.5892 1.51238   0
   1   5 -18 9.32066 0.71371   0
  -1  -5 -18 7.65535 1.31696   0
   1   5 -18 8.52199  0.7222   0
  -1   5  18 9.05727 0.90063   0
   1   5  18 9.09975 0.75619   0
   1  -5 -18 8.28409 1.40192   0
  -1  -5  18 8.45402 1.36794   0
  -1   5 -18 10.2213 0.84115   0
   1  -5 -18 9.88993 0.94311   0
  -1   5 -18 10.2893 1.00259   0
  -1  -6 -18 0.04228 0.54122   0
  -1  -6 -18 1.52218 1.10781   0
  -1   6  18 1.59829 0.52431   0
   1  -6  18   0.778 1.10781   0
   1   6 -18 2.02112   0.389   0
   1   6  18 0.61733 0.37209   0
   1  -6 -18 0.40592 0.52431   0
  -1   6 -18-0.20296 0.66807   0
   1  -6 -18 0.30444 0.93022   0
  -1  -6  18-0.13531  1.0317   0
  -1   6 -18 0.43128 0.45665   0
  -1   6 -18 0.74418 0.43974   0
  -1   7  18 0.23548 0.43732   0
   1   7 -18  0.3364 0.41209   0
  -1  -7 -18-0.10092 0.61393   0
  -1  -7 -18-0.47937 1.03442   0
   1  -7  18 0.29435 0.80735   0
   1  -7 -18 0.95032 0.98396   0
   1   7  18 0.41209 0.38686   0
   1  -7 -18 0.86622  0.5887   0
  -1  -7  18 0.20184 0.78212   0
  -1   8  18 3.65197  0.6017   0
  -1  -8 -18 3.35112 1.17832   0
   1  -8  18 4.19517 1.05297   0
  -1  -8 -18 1.26189 0.72705   0
  -1  -8  18 3.91103 1.20339   0
   1  -8 -18 3.25084 0.75212   0
   1  -8 -18 2.54886  1.0864   0
   1   8  18 3.23412 0.52648   0
   1  -9  18 1.54339 1.09531   0
  -1  -9 -18 -0.3734 1.01233   0
  -1  -9 -18 0.20744 0.68871   0
  -1   9  18 0.25723 0.49787   0
   1  -9 -18 0.18255 0.68871   0
   1  -9 -18-1.33594 0.91275   0
   1   9  18-0.12447 0.41489   0
  -1  -9  18 1.75083 1.05382   0
  -1 -10 -18 3.86961 1.21852   0
  -1 -10 -18 3.58968 0.91389   0
   1 -10  18 3.26035 1.21028   0
   1 -10 -18 3.68025 1.14442   0
  -1 -10  18 2.80753 1.13618   0
   1 -10 -18 3.75435 0.88095   0
  -1 -11 -18 2.97147   1.249   0
  -1 -11 -18 7.50215 1.14287   0
   1 -11  18 4.68578 1.28981   0
  -1 -11  18 6.85724 1.33063   0
   1 -11 -18 6.48989 1.06124   0
   1 -11 -18 5.61641 1.26532   0
  -1 -12 -18 11.4454 1.36698   0
  -1 -12 -18 10.4505 1.59346   0
   1 -12  18 8.04817 1.31844   0
   1 -12 -18 8.57393  1.2052   0
   1 -12 -18 11.5991 1.56919   0
  -1 -12  18 6.95621  1.4236   0
  -1 -13 -18 0.42449 0.82496   0
  -1 -13 -18 0.96112  1.1213   0
   1 -13  18 3.13965  1.2014   0
  -1 -13  18 1.06524 1.06524   0
   1 -13 -18 2.18654  1.1213   0
   1 -13 -18 0.16019 0.76088   0
  -1 -14 -18 27.0272 2.25887   0
   1 -14  18 26.7577 2.58383   0
  -1 -14 -18 27.9783 2.61554   0
   1 -14 -18 27.4631 2.40946   0
   1 -14 -18  31.759  2.5125   0
  -1 -14  18  31.965 2.56798   0
  -1 -15 -18 1.58342 1.19932   0
   1 -15  18 1.13661 1.15229   0
  -1 -15 -18 2.10861 1.02687   0
   1 -15 -18 2.41432 0.96416   0
  -1 -15  18-0.81522 1.01119   0
   1 -15 -18 0.31355 1.10526   0
  -1 -16 -18 7.56225 1.34044   0
   1 -16  18 7.29106  1.3017   0
  -1 -16 -18 6.12883 1.46441   0
   1 -16 -18 10.0417  1.5109   0
  -1 -16  18 6.56273 1.25521   0
   1 -16 -18 6.64796 1.27845   0
  -1 -17 -18   1.286  1.1329   0
   1 -17  18 1.39316 1.18649   0
  -1 -17 -18 0.53583 0.87264   0
  -1 -17  18-0.21433 1.09463   0
   1 -17 -18 0.84202 1.20945   0
   1 -17 -18-0.59707 0.91092   0
  -1 -18 -18-0.55178  1.1338   0
  -1 -18 -18 0.14361 0.99774   0
   1 -18  18-0.00756 1.14892   0
   1 -18 -18 1.08089 1.03554   0
  -1 -18  18 0.65005 1.12624   0
   1 -18 -18-0.16629 1.07333   0
   1 -19  18 2.88714 1.32793   0
  -1 -19 -18 1.67111 1.25333   0
  -1 -19 -18 3.64809 1.14889   0
   1 -19  18 2.45444 0.41778   0
   1 -19 -18 2.62602 1.27571   0
   1 -19 -18 4.11808 1.21603   0
  -1 -19  18 3.13332 1.29809   0
  -1 -20 -18-0.71378 1.05227   0
  -1 -20 -18-1.64096 1.14058   0
   1 -20  18 0.16189    0.39   0
   1 -20  18 1.04491 0.94189   0
   1 -20 -18-0.89038 1.13322   0
   1 -20 -18-0.64019 1.00812   0
  -1 -20  18-0.05887 1.16265   0
   1 -21  18 2.58234  1.3492   0
  -1 -21 -18 4.62065 1.36371   0
  -1 -21 -18 2.65488 1.42174   0
   1 -21  18 4.84551 0.62382   0
   1 -21 -18  3.7647 1.31293   0
   1 -21 -18 2.58234 1.31293   0
  -1 -21  18 3.14088  1.3492   0
   1 -22  18 22.4142 2.50159   0
   1 -22  18 25.6877 1.98698   0
  -1 -22 -18 24.0939 2.57306   0
  -1 -22 -18 26.3739 2.58736   0
   1 -22 -18  27.589  2.6088   0
   1 -22 -18 27.9821 2.63024   0
  -1 -22  18 24.4798 2.53018   0
  -1 -23 -18 1.04894 1.31645   0
  -1 -23 -18-0.14784 1.18973   0
   1 -23  18-1.89372 1.10525   0
   1 -23 -18 0.30271 1.18269   0
  -1 -23  18 0.11968 1.20381   0
   1 -23 -18 0.07744 1.19677   0
  -1 -24 -18 2.75179 1.43481   0
  -1 -24 -18 5.09461 1.46254   0
   1 -24  18 5.47584 1.49026   0
  -1 -24  18  2.8211 1.32391   0
   1 -24 -18 4.95599  1.4764   0
   1 -24 -18 3.54197 1.55264   0
   1 -25  18 1.37134 1.00292   0
  -1 -25 -18 0.30702 1.39863   0
  -1 -25 -18 0.27973 1.24171   0
  -1 -25  18 2.02631 1.31676   0
   1 -25 -18  0.2115 1.24171   0
   1 -25 -18 2.27874 1.39181   0
  -1 -26 -18 0.47667 1.30915   0
   1 -26  18-0.08728 1.24873   0
  -1 -26 -18 3.28966 1.44342   0
   1 -26 -18 1.04061 1.36286   0
  -1 -26  18 0.79892 1.41657   0
   1 -26 -18-1.06075 1.24873   0
   1 -27  18 0.03963 1.22849   0
  -1 -27 -18 1.44645 1.44645   0
  -1 -27 -18 0.64066 1.30774   0
   1 -27 -18-1.41342 1.23509   0
  -1 -27  18-1.99464 1.09639   0
   1 -27 -18  0.6935 1.29454   0
   1 -28  18-1.11087 1.21481   0
  -1 -28 -18-2.09831 1.25379   0
  -1 -28 -18 0.11044 1.37722   0
   1 -28 -18 1.07839 1.39671   0
  -1 -28  18-0.31832 1.24729   0
   1 -28 -18 0.05847 1.33824   0
  -1 -29 -18  1.3927 1.48214   0
  -1 -29 -18 0.35137 1.43103   0
   1 -29  18 0.40248 1.23938   0
   1 -29 -18 2.07628 1.44381   0
  -1 -29  18-0.12777 1.21382   0
   1 -29 -18 1.64186 1.48853   0
   1   0 -19 4.96502 1.19262   0
  -1   0  19 3.12111 1.30258   0
  -1   0 -19 3.78086 0.51596   0
  -1   0 -19 3.18878 0.96425   0
   1   0 -19 3.99232 0.39754   0
   1   0  19 3.44253 1.29412   0
  -1  -1 -19  0.6341 0.39737   0
   1   1 -19 0.06764 0.19446   0
   1  -1  19-0.21137 0.81165   0
  -1  -1 -19-1.91922 0.92156   0
   1   1 -19-0.76092 0.48192   0
   1  -1 -19 0.21982 0.29591   0
  -1  -1  19 0.13528  1.0822   0
   1   1  19-0.04227 1.07375   0
   1  -1 -19-0.62565 0.91311   0
  -1   1 -19 0.16064 0.33819   0
  -1   1 -19-0.30437 0.38892   0
  -1  -2 -19 0.03378 0.40531   0
   1   2 -19 0.25332 0.18577   0
   1  -2  19-0.27865 0.76839   0
   1   2 -19-0.81061 0.49819   0
  -1  -2 -19 0.10977 0.75995   0
  -1  -2  19 0.14355 0.80217   0
  -1   2 -19-0.20265 0.46441   0
   1  -2 -19 0.49819  0.3462   0
  -1   2 -19 0.32087 0.33776   0
   1  -2 -19  0.5573 0.95416   0
  -1  -3 -19 12.4535  1.1038   0
   1   3 -19 14.3073 0.85945   0
  -1   3  19 13.9112 1.08695   0
  -1  -3 -19 12.7822 1.76102   0
   1   3 -19 14.7454 1.21334   0
   1  -3  19 15.5037 1.92954   0
   1   3 -19 14.1556 0.85945   0
  -1   3 -19 13.3635 1.00269   0
  -1   3 -19 13.2203  1.1375   0
   1  -3 -19 15.1246 1.74417   0
   1  -3 -19 13.8438 1.05324   0
  -1  -3  19 11.3245 1.76945   0
   1   4 -19-0.79809 0.57127   0
   1   4 -19-0.08401 0.23523   0
  -1  -4 -19-0.54606 0.45365   0
   1  -4  19  0.8989  0.8989   0
  -1   4  19-0.23523 0.41165   0
   1   4 -19  -0.042 0.25203   0
  -1  -4 -19-0.45365 1.02492   0
  -1  -4  19 1.00812  0.8989   0
   1  -4 -19-0.53766  0.8989   0
  -1   4 -19 0.22683 0.52086   0
  -1   4 -19-0.20162 0.36964   0
   1  -4 -19 0.58807 0.44525   0
   1   5 -19 27.5094 1.56503   0
  -1  -5 -19 24.7392 2.18435   0
   1  -5  19 24.7476   2.494   0
  -1  -5 -19 27.6851 1.79937   0
   1   5 -19 23.0319 1.56503   0
  -1   5  19 26.6474 1.71567   0
  -1   5 -19 26.6055 1.66546   0
  -1  -5  19 22.4879 2.42705   0
   1   5  19 26.8147 1.58177   0
   1  -5 -19 23.5759 1.72404   0
  -1   5 -19  26.957  1.8161   0
   1  -5 -19 23.6847 2.34336   0
   1   6 -19 1.50784 0.38321   0
  -1  -6 -19 1.32457 0.59981   0
  -1  -6 -19  0.7331 1.12463   0
   1  -6  19-0.22493 1.04966   0
  -1   6  19 0.82473 0.49151   0
  -1  -6  19 0.59981 0.84972   0
   1   6  19 1.00801 0.37488   0
   1  -6 -19 0.80807 0.55815   0
  -1   6 -19   1.033 0.46652   0
   1  -6 -19   2.066 1.09131   0
  -1  -7 -19 28.7596  2.7177   0
   1   7 -19 34.1122 1.93056   0
  -1   7  19 32.6124 2.02999   0
   1  -7  19 22.9016 2.50228   0
  -1  -7 -19 33.3084 2.14599   0
   1  -7 -19 30.7647 2.08799   0
   1   7  19 31.3033 1.92228   0
  -1  -7  19 23.6722 2.61828   0
   1  -7 -19  31.005 2.57685   0
   1  -8  19-0.80701 1.02112   0
  -1   8  19 0.69996 0.51056   0
  -1  -8 -19-0.61761 0.64232   0
  -1  -8 -19-0.64232 1.04582   0
   1  -8 -19 0.74937 1.02112   0
   1   8  19 0.60938 0.40351   0
  -1  -8  19-1.00465 1.03759   0
   1  -8 -19 0.21411 0.63408   0
  -1  -9 -19 10.9424  1.2349   0
   1  -9  19 7.95735 1.55385   0
  -1   9  19 12.0628 1.05498   0
  -1  -9 -19 8.25994 1.55385   0
   1  -9 -19 11.3186  1.6111   0
  -1  -9  19 9.71565 1.58656   0
   1   9  19 11.1632  0.9732   0
   1  -9 -19 12.4063 1.24308   0
   1 -10  19 5.47829 1.34725   0
  -1 -10 -19 3.93625 1.31479   0
  -1  10  19 4.42321 0.69797   0
  -1 -10 -19 4.78843 0.97392   0
  -1 -10  19 4.95886 1.27421   0
   1  10  19 4.49625 0.63305   0
   1 -10 -19  4.9264 1.28232   0
   1 -10 -19 2.29682  0.8116   0
  -1 -11 -19   15.22 1.94777   0
  -1 -11 -19 18.3348 1.69826   0
   1 -11  19 17.4173 1.98802   0
   1 -11 -19 16.1697 1.89948   0
   1 -11 -19 18.3751 1.65802   0
  -1 -11  19 16.8056 1.93972   0
  -1 -12 -19  0.6461  1.1566   0
  -1 -12 -19 2.79976 0.94921   0
   1 -12  19 0.18346 0.84551   0
   1 -12 -19-0.63812 1.01302   0
  -1 -12  19 0.35894 1.10874   0
   1 -12 -19  2.0739  0.8854   0
   1 -13  19  0.8848  1.1218   0
  -1 -13 -19  0.7979  1.1376   0
  -1 -13 -19 -0.7031  0.7347   0
  -1 -13  19  1.4615  1.1613   0
   1 -13 -19 -1.6511  0.9638   0
   1 -13 -19 -0.4187  0.7347   0
   1 -14  19  0.2815 0.85232   0
  -1 -14 -19  0.5239 1.17292   0
  -1 -14 -19 1.80629 0.89924   0
   1 -14 -19 0.32842 0.95397   0
  -1 -14  19 2.01742 1.14946   0
   1 -14 -19 1.03999 1.13382   0
   1 -15  19-0.93596 1.12934   0
  -1 -15 -19 0.19338 1.19896   0
  -1 -15 -19 2.93165 1.10614   0
   1 -15 -19 1.02105 0.89729   0
   1 -15 -19 3.46539 1.22217   0
  -1 -15  19 1.26858 1.15255   0
  -1 -16 -19 0.35944 0.93302   0
  -1 -16 -19 1.30011 1.26188   0
   1 -16  19 0.20649 1.15481   0
   1 -16 -19 0.98656 0.92537   0
  -1 -16  19-0.23708 1.13186   0
   1 -16 -19 0.43592 1.10892   0
  -1 -17 -19 4.73085 1.22428   0
   1 -17  19 4.48146 1.40565   0
  -1 -17 -19  5.1994 1.18649   0
  -1 -17  19 4.04314 1.13359   0
   1 -17 -19  5.0407 1.30741   0
   1 -17 -19 3.96001 1.13359   0
   1 -18  19 0.07464 0.91809   0
  -1 -18 -19 1.65705 1.27637   0
  -1 -18 -19 -0.3956 0.97781   0
   1 -18 -19 1.57494 1.15695   0
  -1 -18  19  1.1868 1.17188   0
   1 -18 -19 1.41819 1.20173   0
  -1 -19 -19 5.83514  1.3409   0
  -1 -19 -19 3.41857 1.35564   0
   1 -19  19 5.13522 1.47352   0
  -1 -19  19 5.36362 1.41458   0
   1 -19 -19 3.53645  1.3188   0
   1 -19 -19  4.7079 1.28196   0
  -1 -20 -19 0.77036 1.28636   0
  -1 -20 -19-0.01454 1.06833   0
   1 -20  19-0.95932 1.17735   0
   1 -20 -19-0.45786 1.01746   0
   1 -20 -19-2.06399 1.12647   0
  -1 -20  19 0.66862 1.20642   0
   1 -21  19  14.102 1.97772   0
  -1 -21 -19  11.594 1.90606   0
  -1 -21 -19 11.8735 1.74842   0
   1 -21 -19 9.01439  1.6481   0
   1 -21 -19 10.6267 1.79141   0
  -1 -21  19 12.1314 1.82008   0
  -1 -22 -19 2.23165 1.35594   0
  -1 -22 -19 1.99154 1.23588   0
   1 -22  19-1.46187 1.18645   0
  -1 -22  19 1.13701 1.27119   0
   1 -22 -19 1.14407 1.27119   0
   1 -22 -19 0.43079 1.26413   0
  -1 -23 -19 3.05437 1.43326   0
  -1 -23 -19 2.97088 1.48892   0
   1 -23  19   4.098 1.46805   0
   1 -23 -19 4.42501 1.48196   0
  -1 -23  19 5.37124 1.48892   0
   1 -23 -19 1.85767 1.27323   0
   1 -24  19   0.973 1.30876   0
  -1 -24 -19 2.32287 1.31561   0
  -1 -24 -19 0.52076 1.37043   0
   1 -24 -19 3.41236 1.35672   0
  -1 -24  19 2.11731 1.32931   0
   1 -24 -19 1.96656 1.57599   0
  -1 -25 -19 2.08458 1.35599   0
   1 -25  19 0.83653 1.28178   0
  -1 -25 -19 1.80799 1.47068   0
   1 -25 -19 0.05397 1.44369   0
   1 -25 -19 3.35287 1.42345   0
  -1 -25  19 1.03217 1.28178   0
   1 -26  19-0.83666 1.21515   0
  -1 -26 -19 0.89642 1.34132   0
  -1 -26 -19 0.15272 1.24835   0
  -1 -26  19-0.53121 1.20187   0
   1 -26 -19-1.09563 1.20851   0
   1 -26 -19-1.12219 1.22179   0
  -1 -27 -19 0.46393 1.39179   0
  -1 -27 -19-1.24804 1.24804   0
   1 -27  19 0.79064 1.34605   0
   1 -27 -19 0.30711 1.26111   0
   1 -27 -19 0.37899 1.28724   0
  -1 -27  19 -0.0196 1.24804   0
  -1 -28 -19 2.34002 1.45287   0
   1 -28  19 0.93858 1.35001   0
  -1 -28 -19 1.27929 1.40787   0
   1 -28 -19-0.91286 1.35644   0
   1 -28 -19-2.05716 1.22144   0
  -1 -28  19 1.03501 1.33072   0
   1   0  20 4.08788 1.34043   0
  -1   0 -20 5.71138 0.58279   0
   1   0 -20 4.17946 0.44126   0
  -1   0  20 3.91304 1.14894   0
  -1   0 -20  4.0629 1.02405   0
   1   0 -20 2.63922 1.09898   0
   1  -1  20 0.77396  1.1651   0
   1   1 -20-1.14846 0.43275   0
   1   1 -20 0.14148  0.2247   0
  -1  -1 -20-0.42443 1.03195   0
  -1  -1 -20 0.21638 0.39946   0
   1   1  20 0.84886 0.89879   0
  -1   1 -20-0.44107 0.96537   0
  -1  -1  20 0.49101 1.12349   0
  -1   1 -20-0.17477 0.35785   0
   1  -1 -20 -0.1498 0.91544   0
   1  -1 -20 0.15812 0.30792   0
   1  -2  20 1.89508 1.21351   0
   1   2 -20 1.89508 0.55689   0
  -1  -2 -20 1.45456 1.15533   0
  -1  -2 -20 1.47118 0.48208   0
   1   2 -20  1.8369 0.26598   0
  -1  -2  20 2.06131 1.01403   0
   1  -2 -20  1.0639 0.39896   0
  -1   2 -20 1.54598 0.40728   0
   1  -2 -20 0.19948 0.93923   0
  -1   2 -20 1.01403 0.46546   0
  -1  -3 -20 2.13168 0.53085   0
   1   3 -20 1.37688 0.26542   0
  -1  -3 -20 2.11509 0.92069   0
   1  -3  20 2.57129 1.31053   0
   1   3 -20  1.7999 0.63038   0
  -1   3 -20  1.6506 0.56402   0
  -1   3 -20 1.68378 0.42302   0
   1  -3 -20 1.71696 0.43961   0
   1  -3 -20 0.40643 1.00363   0
  -1  -3  20 1.60083 1.24417   0
   1  -4  20 0.71954 1.19923   0
   1   4 -20 1.66238 0.31428   0
   1   4 -20 1.25712 0.30601   0
   1   4 -20 0.95111  0.6451   0
  -1  -4 -20 1.52178  0.5624   0
  -1  -4 -20 0.09925 1.08344   0
  -1   4  20 1.57141 0.47969   0
   1  -4 -20 1.32329 0.49623   0
  -1   4 -20 1.43908 0.43007   0
  -1   4 -20 2.90297  0.6451   0
  -1  -4  20 1.76163 0.93457   0
   1  -4 -20 0.20676  0.9842   0
   1   5 -20  2.2001  0.3708   0
   1  -5  20 2.65331 1.02177   0
  -1  -5 -20 0.39552 0.56857   0
  -1  -5 -20 1.34314 0.89817   0
  -1   5  20 1.02177 0.47792   0
   1   5 -20  1.7469 0.36256   0
   1   5  20  2.0765  0.3296   0
   1  -5 -20 0.85697 1.04649   0
  -1   5 -20 2.12594 0.65097   0
  -1  -5  20 0.68393 1.12889   0
   1  -5 -20 1.88698 0.55209   0
  -1   5 -20  1.7057 0.46969   0
  -1   6  20 3.51099 0.60704   0
   1  -6  20 3.12544 1.28791   0
   1   6 -20 3.49458 0.48399   0
  -1  -6 -20 3.01059 0.70548   0
  -1  -6 -20 1.84573 1.21408   0
   1  -6 -20 0.54141 1.09924   0
   1  -6 -20 3.40435 0.69728   0
  -1  -6  20 4.00318 1.32072   0
   1   6  20 3.50279 0.45938   0
  -1   6 -20 2.57582 0.57423   0
  -1  -7 -20 2.18694 0.66098   0
   1   7 -20 0.29377 0.44065   0
   1  -7  20 1.54228 1.19139   0
  -1  -7 -20-0.93027 1.07715   0
  -1   7  20 0.65282 0.48961   0
   1  -7 -20 0.08976  0.5549   0
   1   7  20 0.64466 0.38353   0
   1  -7 -20-0.46513 1.02003   0
  -1  -7  20 1.40356 1.13427   0
  -1  -8 -20-0.23523 0.65702   0
  -1  -8 -20-0.45423 1.07881   0
  -1   8  20 0.61646 0.49479   0
   1  -8  20 -1.0058 1.05447   0
  -1  -8  20-0.23523 0.73002   0
   1  -8 -20-0.82735 0.98147   0
   1   8  20 0.60835 0.40557   0
   1  -8 -20 0.15412 0.62457   0
   1  -9  20 5.01938 1.39382   0
  -1  -9 -20 5.07578 1.38577   0
  -1   9  20 5.93785 0.77345   0
  -1  -9 -20 4.14925 0.87819   0
  -1  -9  20 4.64877 1.17629   0
   1  -9 -20 4.93075 0.88625   0
   1   9  20 5.26108  0.6526   0
   1  -9 -20 3.83503 1.27297   0
  -1 -10 -20-0.40784 1.10358   0
  -1  10  20-0.07997 0.50381   0
   1 -10  20  0.2639 1.13557   0
  -1 -10 -20 0.01599 0.70373   0
   1 -10 -20 -0.2559 1.03161   0
   1 -10 -20 0.20792 0.74372   0
  -1 -10  20 0.12795 0.82369   0
   1  10  20   0.008 0.44783   0
  -1 -11 -20 2.45102  0.8884   0
  -1  11  20 3.70429 0.65836   0
  -1 -11 -20 2.26065 0.99151   0
   1 -11  20 1.37225 1.19775   0
   1 -11 -20 2.58587 0.81701   0
   1  11  20 3.06973 0.58698   0
  -1 -11  20 6.03633 1.36432   0
   1 -11 -20 2.09408 1.15809   0
  -1 -12 -20-0.07863 1.10077   0
   1 -12  20-1.57253 1.00642   0
  -1 -12 -20-0.40099 0.80199   0
   1 -12 -20-0.42458 1.08504   0
   1 -12 -20 0.15725 0.80985   0
  -1 -12  20-0.89634 1.06146   0
  -1 -13 -20  0.1402 0.79446   0
  -1 -13 -20-0.00779 0.88014   0
   1 -13  20-0.19472 1.11381   0
   1 -13 -20 0.53743  0.7711   0
   1 -13 -20 0.66984 1.10602   0
  -1 -13  20 0.35829  1.1216   0
  -1 -14 -20  2.2131 1.24921   0
   1 -14  20 2.13599 1.22608   0
  -1 -14 -20 1.95864 0.90221   0
  -1 -14  20 2.22082  1.2415   0
   1 -14 -20  1.1027 1.14125   0
   1 -14 -20 0.33929 0.90992   0
   1 -15  20-0.09156 1.16737   0
  -1 -15 -20-0.64091   1.175   0
  -1 -15 -20 0.12208 0.93847   0
   1 -15 -20 0.79351 1.15211   0
   1 -15 -20-0.16786 0.90795   0
  -1 -15  20 1.35812 1.19789   0
   1 -16  20 4.21783 1.40343   0
  -1 -16 -20 1.50906 0.95825   0
  -1 -16 -20 2.45977 1.41852   0
   1 -16 -20 3.28221 1.02616   0
   1 -16 -20 2.86722 1.22989   0
  -1 -16  20  0.9658 1.19216   0
   1 -17  20-1.37969 1.14104   0
  -1 -17 -20 -0.2834 0.90239   0
  -1 -17 -20-0.44747 1.11121   0
   1 -17 -20 -0.0522 1.01426   0
  -1 -17  20-1.18579 1.14104   0
   1 -17 -20 0.09695 1.11867   0
  -1 -18 -20-0.25783  1.0755   0
  -1 -18 -20 2.18047 1.34806   0
   1 -18  20 -1.0534 1.17863   0
   1 -18 -20 0.19889 0.97974   0
  -1 -18  20-0.24309  1.1197   0
   1 -18 -20 0.41252   1.186   0
  -1 -19 -20 3.83937 1.20707   0
  -1 -19 -20 3.66485 1.20707   0
   1 -19  20 1.13436  1.3016   0
   1 -19 -20 3.81755 1.21435   0
   1 -19 -20 5.48273 1.41795   0
  -1 -19  20 0.69807 1.19253   0
   1 -20  20 1.23399 1.31291   0
  -1 -20 -20-1.28421 1.29139   0
  -1 -20 -20 0.66004  1.2053   0
  -1 -20  20 0.50221 1.21247   0
   1 -20 -20-0.07892 1.05463   0
   1 -20 -20  1.2053 1.29856   0
  -1 -21 -20 3.85608 1.29479   0
   1 -21  20 2.22874 1.39385   0
  -1 -21 -20 1.24527 1.38677   0
  -1 -21  20 2.97873 1.38677   0
   1 -21 -20 3.45986 1.37262   0
   1 -21 -20  2.8726 1.37262   0
  -1 -22 -20 0.96254 1.13691   0
   1 -22  20-2.15524 1.13691   0
  -1 -22 -20-0.92068 1.32523   0
   1 -22 -20-0.17437 1.11598   0
   1 -22 -20-0.12555 1.26943   0
  -1 -22  20-1.93204 1.12296   0
  -1 -23 -20 0.87291 1.16846   0
   1 -23  20-0.09623 1.23719   0
  -1 -23 -20 1.65646 1.32654   0
  -1 -23  20 0.94164 1.29217   0
   1 -23 -20-2.17883  1.3884   0
   1 -23 -20 0.36428  1.1822   0
   1 -24  20 3.14168  1.4625   0
  -1 -24 -20 4.99689 1.50313   0
  -1 -24 -20 3.77814 1.36771   0
   1 -24 -20 1.14427 1.27969   0
   1 -24 -20 2.95209 1.44219   0
  -1 -24  20 1.77396 1.31355   0
   1 -25  20 0.46009 1.34026   0
  -1 -25 -20-1.99372 1.24024   0
  -1 -25 -20 0.66013 1.19357   0
  -1 -25  20 -0.1867  1.1869   0
   1 -25 -20 2.30045 1.42695   0
   1 -25 -20 0.28672 1.26025   0
   1 -26  20 0.88626 1.34581   0
  -1 -26 -20 1.58214 1.44428   0
  -1 -26 -20-1.56901 1.21451   0
   1 -26 -20 0.93222 1.45741   0
  -1 -26  20-1.16199 1.21451   0
   1 -26 -20-1.07665 1.19481   0
   1 -27  20-2.26811 1.27945   0
  -1 -27 -20 0.07108 1.29237   0
  -1 -27 -20 2.40381 1.39576   0
  -1 -27  20  1.9321 1.33114   0
   1 -27 -20-0.32955 1.31176   0
   1 -27 -20 1.73824 1.39576   0
   1   0 -21 0.11469 0.98305   0
   1   0 -21-0.00819 0.28672   0
   1   0  21  1.1387 0.98305   0
  -1   0  21 1.22881 0.95847   0
  -1   0 -21 0.73729 1.07316   0
  -1   0 -21 0.11469 0.39322   0
   1  -1  21 16.8279 2.05538   0
   1   1 -21 14.4941 1.79334   0
  -1  -1 -21 16.6641 1.17099   0
   1   1 -21 16.3857 1.01541   0
  -1  -1 -21 13.6998 1.72783   0
   1  -1 -21 15.7716 1.08092   0
   1   1  21 14.5678 2.06357   0
  -1   1 -21 15.5423 1.12186   0
  -1  -1  21 17.1473 2.07176   0
  -1   1 -21 17.2783 1.94074   0
   1  -1 -21 16.4676 1.76877   0
   1  -2  21 2.06924 1.28408   0
  -1  -2 -21 1.64395 0.49073   0
  -1  -2 -21-0.80971 0.98964   0
   1   2 -21 3.38604 0.64613   0
   1   2 -21 1.50491 0.28626   0
  -1   2 -21 0.89967 0.47437   0
  -1   2 -21 1.61123 0.43348   0
   1  -2 -21-1.49673 0.92421   0
   1  -2 -21 1.48855 0.41712   0
  -1  -2  21 0.35169 0.86696   0
  -1  -3 -21 4.94638 0.66931   0
   1   3 -21 3.70571 0.40812   0
  -1  -3 -21  5.2239 1.33046   0
   1  -3  21 2.62011 1.05294   0
   1   3 -21 4.65254 0.78359   0
  -1  -3  21 4.93822 1.42025   0
  -1   3 -21 4.00771 0.53872   0
   1  -3 -21 4.61173 1.23251   0
   1  -3 -21 3.86895 0.57953   0
  -1   3 -21 3.36289 0.63666   0
  -1  -4 -21 5.99061 0.78952   0
   1  -4  21  7.2685 1.55463   0
  -1   4  21 7.02431 0.70813   0
  -1  -4 -21 7.07315 1.47323   0
   1   4 -21 5.93363 0.55348   0
  -1   4 -21 6.47897 0.83022   0
   1  -4 -21 6.01503 0.72441   0
   1  -4 -21  6.3406 1.36742   0
  -1   4 -21 6.69874 0.68371   0
  -1  -4  21 8.10686 1.51393   0
  -1  -5 -21 33.0084 2.69258   0
  -1   5  21 36.1227  2.1573   0
   1   5 -21 36.3498 2.05187   0
  -1  -5 -21 35.2873 2.25463   0
   1  -5  21 32.0189 3.01698   0
   1   5 -21 31.5729 2.05187   0
  -1  -5  21 31.6459 2.73313   0
   1  -5 -21 33.9329 2.19785   0
  -1   5 -21 34.5493 2.14919   0
  -1   5 -21  37.769 2.27896   0
   1  -5 -21 32.8218 2.78179   0
  -1   6  21 1.15469 0.47641   0
  -1  -6 -21 3.23799 1.29197   0
   1   6 -21 0.47641 0.37951   0
  -1  -6 -21  0.8317 0.60561   0
   1  -6  21 1.50191 1.25159   0
   1  -6 -21 0.70251 0.56524   0
   1   6  21 0.54101 0.32299   0
  -1  -6  21 1.25159 0.91245   0
  -1   6 -21 0.41181 0.48449   0
   1  -6 -21 1.07395 1.09817   0
  -1  -7 -21 14.8378 1.35766   0
   1  -7  21 12.8536 1.93607   0
  -1   7  21 15.9143 1.19699   0
  -1  -7 -21  17.047 2.02444   0
  -1  -7  21 17.1675 2.02444   0
   1  -7 -21 13.0624 1.79146   0
   1  -7 -21 15.2636 1.34159   0
   1   7  21 15.4484 1.06845   0
  -1  -8 -21   2.364 0.73476   0
   1  -8  21 1.60528 1.24589   0
  -1  -8 -21 1.92474  1.2379   0
  -1   8  21 2.21226   0.591   0
   1  -8 -21 2.56366 0.70281   0
   1   8  21 2.89909 0.50315   0
  -1  -8  21 3.26647 1.31777   0
   1  -8 -21  2.2442 1.19797   0
  -1  -9 -21 22.8501 2.45956   0
  -1   9  21 26.1904 1.73756   0
  -1  -9 -21 25.9444 1.92004   0
   1  -9  21  26.841  2.5627   0
  -1  -9  21 19.6051 2.36435   0
   1  -9 -21 25.2779 2.45956   0
   1   9  21 24.4131 1.63442   0
   1  -9 -21  25.389 1.91211   0
  -1  10  21 0.14178 0.51985   0
   1 -10  21 0.83491 1.23662   0
  -1 -10 -21  1.3075 0.78765   0
  -1 -10 -21 0.96094 1.21299   0
   1 -10 -21  0.1339 1.09484   0
  -1 -10  21-0.49622 1.11059   0
   1 -10 -21 1.05545 0.73252   0
   1  10  21 0.44896 0.43321   0
  -1 -11 -21 4.94637 1.48469   0
  -1 -11 -21 6.97805 1.08617   0
  -1  11  21  5.7356 0.82049   0
   1 -11  21 6.93117 1.50813   0
   1 -11 -21 6.52483 1.07835   0
   1 -11 -21 6.12631 1.41436   0
  -1 -11  21 6.48576 1.29715   0
   1  11  21  6.4545  0.7736   0
   1 -12  21-0.66627 1.08462   0
  -1 -12 -21-1.32479 0.62753   0
  -1 -12 -21-0.09297 1.23182   0
  -1  12  21 0.22467 0.55006   0
  -1 -12  21 1.09237  1.1621   0
   1  12  21-0.33313 0.48033   0
   1 -12 -21-0.35638 0.67402   0
   1 -12 -21-0.24017 1.12336   0
   1 -13  21 0.75995 1.22052   0
  -1 -13 -21 3.96862  1.3894   0
  -1 -13 -21 2.73275 0.89045   0
   1 -13 -21 -0.7446 1.12073   0
   1 -13 -21 2.31055 0.96721   0
  -1 -13  21 3.64622 1.33567   0
  -1 -14 -21 2.17399 1.34544   0
  -1 -14 -21  3.3826 0.99578   0
   1 -14  21 1.96115 1.29223   0
   1 -14 -21 4.17314 1.00338   0
  -1 -14  21 4.68243 1.40625   0
   1 -14 -21 3.99071 1.33784   0
  -1 -15 -21  5.6798 1.53467   0
   1 -15  21 5.03283 1.48201   0
  -1 -15 -21 5.49925 1.23376   0
   1 -15 -21 5.37888 1.22623   0
   1 -15 -21 7.32731 1.49706   0
  -1 -15  21 7.25961 1.54972   0
  -1 -16 -21 0.22324 0.87806   0
  -1 -16 -21 -1.4808 1.14595   0
   1 -16  21 1.16083 1.24268   0
  -1 -16  21 -1.2278 1.16083   0
   1 -16 -21 -0.4688 1.13851   0
   1 -16 -21-0.52833 0.84086   0
  -1 -17 -21 2.23596 1.37541   0
   1 -17  21 2.22861 1.33864   0
  -1 -17 -21 1.95647 1.02972   0
   1 -17 -21 3.12593 1.16211   0
   1 -17 -21 0.22065 1.16211   0
  -1 -17  21  1.9344 1.27979   0
  -1 -18 -21 0.26883 1.08257   0
  -1 -18 -21 1.00265 1.31507   0
   1 -18  21 0.78468 1.29327   0
  -1 -18  21-0.52312 1.16249   0
   1 -18 -21-1.56936 0.87913   0
   1 -18 -21-0.39234 1.22788   0
   1 -19  21 16.7286  2.1664   0
  -1 -19 -21 14.4618 2.10901   0
  -1 -19 -21 20.2149 1.99423   0
  -1 -19  21 12.2021 1.99423   0
   1 -19 -21 18.8807 1.96554   0
   1 -19 -21  16.578 2.20944   0
  -1 -20 -21-1.86893 0.94154   0
   1 -20  21  0.4106 1.30259   0
  -1 -20 -21-0.13451 1.28135   0
   1 -20 -21 1.44417 1.17516   0
  -1 -20  21-1.37338   1.161   0
   1 -20 -21 0.02832  1.2318   0
  -1 -21 -21 4.38549 1.32682   0
  -1 -21 -21 0.11173 1.38967   0
   1 -21  21  3.2542 1.44554   0
   1 -21 -21 2.83521 1.22207   0
   1 -21 -21 5.18159 1.52934   0
  -1 -21  21 2.62571 1.42459   0
   1 -22  21-0.12394 0.93647   0
  -1 -22 -21-0.79875 1.03287   0
  -1 -22 -21-0.55775  1.2601   0
   1 -22 -21-0.10329 1.25322   0
  -1 -22  21-0.89516  1.2601   0
   1 -22 -21 0.45446 1.12239   0
  -1 -23 -21 14.4297 2.16513   0
  -1 -23 -21 13.3641 1.93437   0
   1 -23  21 14.6265 2.11084   0
  -1 -23  21 15.2102 2.07011   0
   1 -23 -21 17.1718 2.15835   0
   1 -23 -21 17.6537 2.04975   0
   1 -24  21 1.25733  1.3844   0
  -1 -24 -21 3.35064 1.44459   0
  -1 -24 -21 1.07007 1.39109   0
   1 -24 -21 3.40415 1.41115   0
  -1 -24  21 0.89618 1.34427   0
   1 -24 -21 0.52166  1.3844   0
  -1 -25 -21 2.64183 1.53503   0
   1 -25  21 2.00278 1.42303   0
  -1 -25 -21 1.57456  1.3308   0
   1 -25 -21 1.28468 1.44938   0
   1 -25 -21 0.67199 1.23856   0
  -1 -25  21 1.64703 1.34397   0
  -1 -26 -21 0.02595 1.23921   0
  -1 -26 -21 0.34386  1.5117   0
   1 -26  21 0.24654 1.38194   0
   1 -26 -21 4.65189 1.49873   0
  -1 -26  21  0.1103 1.32355   0
   1 -26 -21 1.68688 1.33653   0
   1 -27  21 1.26482 1.44368   0
  -1 -27 -21-0.26191 1.25843   0
  -1 -27 -21 2.25495 1.42452   0
  -1 -27  21 0.31301 1.48839   0
   1 -27 -21 1.00291  1.3798   0
   1 -27 -21 1.30953 1.31592   0
   1   0 -22 12.6187 0.87026   0
   1   0 -22 8.49308 1.53101   0
   1   0  22 11.3134 1.67605   0
  -1   0 -22 11.5632 1.70828   0
  -1   0 -22 11.9822 0.96695   0
   1   1 -22 3.14136 1.15183   0
   1   1 -22 2.54531 0.37052   0
  -1  -1 -22 3.35884 1.23238   0
  -1  -1 -22 2.31172  0.5155   0
   1  -1  22 1.24043 1.25654   0
   1  -1 -22 0.95852 0.41079   0
   1  -1 -22 3.72936 1.18405   0
  -1   1 -22 1.73983 1.11961   0
  -1  -1  22 3.92267 1.34515   0
  -1   1 -22 2.89166 0.49134   0
  -1  -2 -22  2.0274 1.20679   0
  -1  -2 -22 3.58818 0.60339   0
   1  -2  22 3.20201 1.38378   0
   1   2 -22 3.50773 0.41031   0
   1   2 -22 4.25594 0.73212   0
   1  -2 -22 4.07894 0.53903   0
  -1  -2  22 3.20201 1.11024   0
  -1   2 -22 3.90999 0.53099   0
   1  -2 -22 2.26071 1.12633   0
   1  -3  22 1.76648 1.23653   0
   1   3 -22 0.55403 0.67447   0
  -1  -3 -22 1.30077 1.15624   0
  -1  -3 -22 0.99565 0.50586   0
   1   3 -22 0.04818 0.28103   0
  -1  -3  22 1.12412 1.23653   0
   1  -3 -22 0.43359 0.43359   0
  -1   3 -22   0.819  0.4095   0
   1  -3 -22-1.11609 0.96353   0
  -1   3 -22-0.16862 0.69053   0
  -1  -4 -22 1.75363 0.56853   0
   1   4 -22 1.16108 0.34432   0
   1  -4  22    0.00 0.89684   0
  -1  -4 -22-0.51248 0.80875   0
  -1   4 -22 0.52849  0.4324   0
   1  -4 -22 0.84078 0.49646   0
   1  -4 -22 0.47244 1.08901   0
  -1  -4  22 0.25624 1.21713   0
  -1  -5 -22 5.01905 0.80592   0
   1   5 -22 6.58301 0.60643   0
  -1  -5 -22 6.17606 1.47619   0
   1  -5  22  6.2399 1.32458   0
  -1   5  22 6.02445 0.69421   0
   1  -5 -22  7.2852 0.82986   0
  -1  -5  22 6.36757 1.47619   0
  -1   5 -22 6.67078 0.72613   0
   1  -5 -22 7.44479 1.45225   0
   1  -6  22-0.63564 1.12826   0
  -1  -6 -22 0.65947  0.6118   0
  -1  -6 -22 0.91373 1.18388   0
  -1   6  22 -0.0874 0.42111   0
   1  -6 -22 0.11124 1.10442   0
   1  -6 -22 0.27809 0.54029   0
  -1  -6  22 0.66742 1.17593   0
  -1   6 -22 -0.0874 0.46878   0
  -1   7  22 1.32027 0.49807   0
   1  -7  22 2.49824 1.29656   0
  -1  -7 -22 1.23331  0.6799   0
  -1  -7 -22 1.20959 1.27284   0
   1   7  22 1.42305 0.36367   0
  -1  -7  22  1.4942 1.27284   0
   1  -7 -22 2.53777   0.672   0
   1  -7 -22-0.26089 1.06729   0
   1  -8  22 2.05165 1.07692   0
  -1  -8 -22   4.064 0.86468   0
  -1   8  22 4.82649 0.68388   0
  -1  -8 -22 3.51375 1.36777   0
  -1  -8  22 5.45535 1.44638   0
   1   8  22 4.80291 0.56597   0
   1  -8 -22 3.83604 0.77821   0
   1  -8 -22 1.16339 1.21055   0
  -1  -9 -22 6.42797 1.54646   0
   1  -9  22 4.70968 1.28091   0
  -1  -9 -22 5.54539  0.9763   0
  -1   9  22 6.87316  0.8279   0
   1   9  22  7.7245 0.72637   0
   1  -9 -22 5.42824 1.44493   0
  -1  -9  22 6.39673 1.53865   0
   1  -9 -22 6.28738 0.96849   0
   1 -10  22 5.64574 1.52776   0
  -1 -10 -22  2.6445 1.35715   0
  -1  10  22 5.45186 0.78327   0
  -1 -10 -22 3.28042 0.90735   0
  -1 -10  22 2.79961 1.34939   0
   1  10  22 5.32003 0.65919   0
   1 -10 -22 4.42043 0.91511   0
   1 -10 -22 8.04208  1.5045   0
  -1  11  22-0.98498 0.49249   0
  -1 -11 -22 0.52327 1.18506   0
  -1 -11 -22-0.60792 0.75413   0
   1 -11  22  0.3155 1.26201   0
  -1 -11  22-1.14658 1.10041   0
   1 -11 -22 0.46171 0.73104   0
   1  11  22 0.29242 0.46171   0
   1 -11 -22 0.46941  1.1235   0
   1 -12  22  0.0992 0.89281   0
  -1 -12 -22 0.78598  0.8394   0
  -1  12  22 0.14499 0.57232   0
  -1 -12 -22  -1.137 1.16752   0
  -1 -12  22 0.12209 1.19805   0
   1  12  22  0.6181 0.51127   0
   1 -12 -22-0.19077 1.09122   0
   1 -12 -22-0.20603 0.79361   0
  -1 -13 -22-0.71087 1.22512   0
  -1  13  22-0.26469 0.55206   0
   1 -13  22   1.694  1.2705   0
  -1 -13 -22 0.59744 0.88481   0
  -1 -13  22   0.847 1.26293   0
   1 -13 -22 0.92262 1.34612   0
   1 -13 -22 2.29899  0.9075   0
   1  13  22 0.15125 0.49156   0
   1 -14  22-1.33327 1.10107   0
  -1 -14 -22-0.43444 0.89884   0
  -1  14  22 0.00749 0.59173   0
  -1 -14 -22-0.64417  1.2359   0
   1 -14 -22 0.42695 1.13103   0
  -1 -14  22 0.06741   1.161   0
   1 -14 -22 0.76401 0.89884   0
  -1 -15 -22 1.75722 1.05285   0
   1 -15  22-0.57833  1.2308   0
  -1 -15 -22 0.34107 1.29011   0
   1 -15 -22 1.20114 0.97129   0
  -1 -15  22 0.59316 1.22338   0
   1 -15 -22  1.1789 1.26787   0
   1 -16  22-0.15401  1.2614   0
  -1 -16 -22-1.53275 1.20273   0
  -1 -16 -22 0.72604 0.91672   0
  -1 -16  22-0.30802 1.23207   0
   1 -16 -22   0.044 0.88005   0
   1 -16 -22 1.95811 1.32007   0
  -1 -17 -22-2.26918 1.22521   0
   1 -17  22 0.69598 1.29046   0
  -1 -17 -22 1.01497 0.97872   0
  -1 -17  22 1.06572 1.33396   0
   1 -17 -22-1.33396 1.12371   0
   1 -17 -22 0.41324 1.02947   0
   1 -18  22 5.23617 1.57587   0
  -1 -18 -22 6.75473 1.38963   0
  -1 -18 -22 5.85219  1.5687   0
  -1 -18  22 4.69895  1.5114   0
   1 -18 -22 6.84069 1.55438   0
   1 -18 -22 6.30346 1.28218   0
   1 -19  22 0.30418 1.30159   0
  -1 -19 -22-2.21412 1.23085   0
  -1 -19 -22-0.77105 0.95497   0
   1 -19 -22-1.86043 0.87716   0
  -1 -19  22 0.24758 1.25915   0
   1 -19 -22-0.52347 1.20963   0
  -1 -20 -22 1.38954 1.09627   0
  -1 -20 -22-0.34913 1.29179   0
   1 -20  22-0.02095 1.29877   0
   1 -20 -22-1.81548 1.21498   0
   1 -20 -22 1.91324 1.25687   0
  -1 -20  22-0.13965 1.21498   0
  -1 -21 -22-0.88877 1.26081   0
   1 -21  22 0.67519 1.35037   0
  -1 -21 -22 0.94388 1.10923   0
  -1 -21  22  0.1309 1.26081   0
   1 -21 -22-0.98522 0.97833   0
   1 -21 -22-0.18602 1.28837   0
  -1 -22 -22-2.37835 0.99891   0
   1 -22  22-1.27751 1.20956   0
  -1 -22 -22-1.70561 1.33187   0
   1 -22 -22-0.70671 1.31149   0
   1 -22 -22 0.07475 1.09404   0
  -1 -22  22-1.75318 1.25713   0
  -1 -23 -22-1.68835 1.03177   0
  -1 -23 -22-1.00497 1.33326   0
   1 -23  22 0.36849 1.35336   0
   1 -23 -22 1.04517 1.27966   0
   1 -23 -22 0.62308 1.36676   0
  -1 -23  22 0.95137 1.25957   0
   1 -24  22-1.50562 1.26128   0
  -1 -24 -22 -1.6641 1.34053   0
  -1 -24 -22 0.09905 1.14242   0
   1 -24 -22-1.04337 1.11601   0
   1 -24 -22 0.65375 1.36034   0
  -1 -24  22 0.07264 1.30091   0
  -1 -25 -22 0.54006 1.48355   0
   1 -25  22 -2.1082 1.28184   0
  -1 -25 -22-1.00855 1.17122   0
   1 -25 -22 1.80889 1.45752   0
  -1 -25  22-2.06916 1.19074   0
   1 -25 -22-0.79383 1.09965   0
  -1 -26 -22 0.02564 1.28195   0
  -1 -26 -22-1.21785 1.49988   0
   1 -26  22-0.32049 1.35246   0
  -1 -26  22-1.37169 1.27554   0
   1 -26 -22 0.01282 1.20503   0
   1 -26 -22 3.28179  1.4486   0
  -1   0 -23 5.10271 1.36284   0
   1   0  23 6.10107 1.60054   0
  -1   0 -23 5.86336 0.66557   0
   1   0 -23 4.73823 1.26775   0
   1   1 -23 5.06115 1.29895   0
  -1  -1 -23 7.27886 1.45736   0
  -1  -1 -23 6.46306 0.72868   0
   1  -1  23  6.0116 1.58408   0
  -1   1 -23 5.78983 1.40983   0
  -1  -1  23 7.36599 1.40191   0
   1  -1 -23 7.53232 0.88709   0
  -1   1 -23   7.564 0.72076   0
   1  -1 -23 3.62755 1.25935   0
   1  -2  23 2.02529 1.24207   0
  -1  -2 -23-0.67246 1.06011   0
  -1  -2 -23-0.15823 0.46677   0
   1  -2 -23 0.85442 1.07594   0
   1  -2 -23-0.33227 0.40348   0
  -1   2 -23 0.13449 0.47468   0
  -1   2 -23-0.49841 0.72784   0
  -1  -2  23-0.24525 0.87024   0
   1  -3  23 7.92775 1.68188   0
  -1  -3 -23 7.34344 0.85279   0
  -1  -3 -23 8.74106 1.57923   0
  -1  -3  23 7.84879  1.6424   0
   1  -3 -23  8.4568 1.49238   0
   1  -3 -23 9.04111  0.8212   0
   1  -4  23-0.51188 1.18914   0
  -1  -4 -23 0.36225 1.15764   0
  -1  -4 -23 1.57502 0.59851   0
   1  -4 -23 1.44902 0.52763   0
  -1  -4  23 0.92926 1.24427   0
   1  -4 -23 1.41752 1.11039   0
  -1  -5 -23 2.47219  1.3185   0
  -1  -5 -23 3.01372  0.6828   0
   1  -5  23 4.11247 1.43623   0
  -1  -5  23 1.88358  1.3185   0
   1  -5 -23 3.58664 1.32635   0
   1  -5 -23 2.81752  0.6514   0
  -1   6  23 3.66557  0.5471   0
   1  -6  23 3.25915 1.36775   0
  -1  -6 -23  3.8297 0.76594   0
  -1  -6 -23 0.11724 1.22707   0
  -1  -6  23 3.90786 1.36775   0
   1  -6 -23 2.69642  0.6956   0
   1  -6 -23 1.43028 1.21925   0
   1  -7  23-0.92555  1.1511   0
  -1  -7 -23  1.4311    0.70   0
  -1  -7 -23 1.05777 1.24443   0
  -1   7  23-0.30333    0.42   0
  -1  -7  23-0.17889 1.18221   0
   1  -7 -23-0.04667  1.0811   0
   1  -7 -23-1.04221 0.57555   0
  -1  -8 -23 2.59878 1.33033   0
  -1  -8 -23  0.4718 0.68063   0
  -1   8  23 0.99775 0.51821   0
   1  -8  23 0.06188 1.22978   0
   1  -8 -23-0.16242 0.64196   0
  -1  -8  23-0.49501 1.17564   0
   1  -8 -23-0.23977 1.07509   0
   1   8  23 0.68063 0.34032   0
  -1   9  23 17.6167 1.32202   0
   1  -9  23 18.0241 2.22899   0
  -1  -9 -23 16.6406 1.55261   0
  -1  -9 -23 17.9395 2.17519   0
   1   9  23 17.5168 1.20673   0
   1  -9 -23 16.1794 2.07527   0
  -1  -9  23 13.4969 1.88311   0
   1  -9 -23 17.5168 1.52955   0
  -1  10  23 0.12976 0.51905   0
   1 -10  23-0.25189 0.87017   0
  -1 -10 -23 1.67165 0.80148   0
  -1 -10 -23-0.70988 1.21366   0
   1  10  23 -0.1374 0.41219   0
   1 -10 -23 0.01527 0.73278   0
  -1 -10  23 1.93117 1.32053   0
   1 -10 -23 0.23663 1.19076   0
   1 -11  23 3.16656 1.37874   0
  -1 -11 -23 3.76502 0.91664   0
  -1  11  23 1.90903 0.62877   0
  -1 -11 -23 2.58325 1.43177   0
   1  11  23 3.03778 0.58331   0
   1 -11 -23 2.80294 1.31056   0
   1 -11 -23 1.87872 0.84088   0
  -1 -11  23 2.68173 1.31814   0
  -1 -12 -23-0.75136 1.25478   0
  -1  12  23  0.6612 0.57855   0
   1 -12  23-1.45013  1.1571   0
  -1 -12 -23-0.03005 0.80396   0
   1 -12 -23 0.12022  0.7739   0
   1  12  23 1.30737  0.4959   0
   1 -12 -23-0.03005 1.17213   0
  -1 -12  23 0.23292 0.96175   0
  -1 -13 -23 3.50791 1.48956   0
  -1  13  23 5.28048 0.82671   0
   1 -13  23 5.10174 1.57148   0
  -1 -13 -23  5.0496 1.12462   0
  -1 -13  23 2.77803 1.42998   0
   1 -13 -23 7.35842 1.56404   0
   1  13  23 5.34751 0.80436   0
   1 -13 -23 6.08485 1.10972   0
  -1 -14 -23-1.34267 0.82626   0
  -1  14  23-0.31722 0.56068   0
   1 -14  23-0.41313 0.91479   0
  -1 -14 -23-1.80007 0.83364   0
  -1 -14  23 0.13279 0.92217   0
   1 -14 -23-1.53448 1.13611   0
   1 -14 -23-0.85577 0.89266   0
   1  14  23-0.73773 0.56068   0
  -1 -15 -23-0.11684 1.33635   0
  -1  15  23 0.22638 0.63531   0
   1 -15  23  2.4025 1.41667   0
  -1 -15 -23 0.04381 0.94932   0
  -1 -15  23 3.97253 1.45319   0
   1 -15 -23  0.5842 1.28523   0
   1 -15 -23 1.56272 0.92011   0
  -1 -16 -23 0.35399 0.89581   0
   1 -16  23 0.94638 1.32926   0
  -1 -16 -23-2.67297 1.21367   0
  -1 -16  23 1.04752 1.31481   0
   1 -16 -23 3.01974 1.35816   0
   1 -16 -23  1.2209 1.01862   0
  -1 -17 -23 3.41438 1.10717   0
   1 -17  23 4.22869 1.56433   0
  -1 -17 -23 1.84291 1.45004   0
   1 -17 -23 3.31437 1.45718   0
   1 -17 -23 4.89299 1.14289   0
  -1 -17  23 6.07874 1.56433   0
  -1 -18 -23 -0.5365 1.35536   0
  -1 -18 -23-2.19541 1.01652   0
   1 -18  23 0.25413 1.30595   0
   1 -18 -23-1.27771 1.43301   0
   1 -18 -23-0.36002  1.0377   0
  -1 -18  23 0.63533 1.30595   0
   1 -19  23 6.97995 1.66654   0
  -1 -19 -23 6.51276 1.33881   0
  -1 -19 -23 7.77487 1.73627   0
   1 -19 -23  5.0833 1.55497   0
  -1 -19  23 7.33557  1.6526   0
   1 -19 -23 3.66081 1.23422   0
  -1 -20 -23-1.23926 1.23926   0
  -1 -20 -23-1.84511  0.9501   0
   1 -20  23-1.76938  1.2668   0
  -1 -20  23  0.1377 1.29433   0
   1 -20 -23  0.3167 1.28745   0
   1 -20 -23 0.68159 1.16352   0
  -1 -21 -23  4.3555 1.65115   0
   1 -21  23 7.35882 1.68512   0
  -1 -21 -23 5.72806 1.46769   0
   1 -21 -23 5.95229 1.61038   0
   1 -21 -23 6.93754 1.41333   0
  -1 -21  23 4.83793 1.60359   0
  -1 -22 -23-0.17429 1.47479   0
   1 -22  23 -0.1944 1.28709   0
  -1 -22 -23-2.12503 1.00554   0
   1 -22 -23 0.84465 1.08598   0
   1 -22 -23-0.17429 1.36083   0
  -1 -22  23 2.27251 1.39434   0
  -1 -23 -23-0.03306 1.30241   0
   1 -23  23-0.79335 1.34869   0
  -1 -23 -23 2.34699 1.53381   0
  -1 -23  23 2.39988 1.36192   0
   1 -23 -23-0.11239 1.39497   0
   1 -23 -23-0.08595 1.25614   0
  -1 -24 -23  0.4693 1.44049   0
  -1 -24 -23-0.33242 1.14718   0
   1 -24  23 2.07274 1.46656   0
  -1 -24  23-0.23465 1.37531   0
   1 -24 -23-1.96846 1.06244   0
   1 -24 -23-1.57737 1.32317   0
  -1 -25 -23-1.09214 1.45833   0
   1 -25  23 0.57819 1.41978   0
  -1 -25 -23-0.72595  1.2656   0
   1 -25 -23-0.96365 1.32342   0
  -1 -25  23-1.11784 1.29772   0
   1 -25 -23 0.11564 1.16923   0
   1   0 -24 0.56081  1.0671   0
   1   0  24-1.90052 1.18393   0
  -1   0 -24 0.24925 1.09825   0
   1   1 -24 4.16556  1.2302   0
  -1  -1 -24 4.54708 1.30028   0
   1  -1  24 5.64492 1.57279   0
   1  -1 -24 5.34127 1.31585   0
  -1   1 -24 3.42588 1.28471   0
  -1  -1  24  5.2634 1.26913   0
   1   2 -24 0.48997  0.9955   0
  -1  -2 -24 0.00778 0.79329   0
   1  -2  24 0.16332 1.24438   0
  -1  -2  24 0.45109 1.21327   0
   1  -2 -24-0.27221 1.02661   0
  -1   2 -24 0.67663 0.80885   0
  -1  -3 -24 1.13338 1.16443   0
   1  -3  24 0.74524 1.32745   0
  -1  -3  24 0.03105 1.17996   0
   1  -3 -24-0.45025 1.05575   0
  -1  -4 -24 1.09947 1.20012   0
   1  -4  24 0.82073 1.28529   0
   1  -4 -24 0.68136  1.1227   0
  -1  -4  24-0.41811 1.19238   0
  -1  -5 -24 16.0051 2.12989   0
   1  -5  24 16.6996 2.23021   0
  -1  -5 -24 18.7909 1.75176   0
  -1  -5  24  23.668 2.41542   0
   1  -5 -24 20.5349 2.19163   0
  -1   6  24 0.61487 0.39198   0
  -1  -6 -24 0.56875  0.6533   0
   1  -6  24 2.07518 1.39882   0
  -1  -6 -24  0.8685 1.28354   0
   1  -6 -24 0.53801 1.17593   0
  -1  -6  24-0.03074 0.84544   0
  -1   7  24-0.19889 0.40542   0
  -1  -7 -24 0.55841 1.24686   0
  -1  -7 -24 0.96383 0.67315   0
   1  -7  24 1.10152 1.21626   0
  -1  -7  24-0.53546 0.87204   0
   1  -7 -24  -2.073 0.97148   0
   1  -8  24 1.59006 1.00425   0
  -1  -8 -24 1.31618 0.72276   0
  -1   8  24 0.63907 0.49452   0
  -1  -8 -24 1.07272 1.31618   0
   1  -8 -24 1.82591 1.23249   0
  -1  -8  24 0.96621 1.27814   0
  -1   9  24 -0.0983 0.49151   0
  -1  -9 -24 0.58225 0.71079   0
   1  -9  24-0.08318 1.25523   0
  -1  -9 -24 0.46126 1.33085   0
   1  -9 -24  0.8469 0.71079   0
   1  -9 -24-1.28548 1.09644   0
  -1  -9  24 0.69567 1.25523   0
   1 -10  24 0.01502 1.22424   0
  -1 -10 -24-0.96888 0.72854   0
  -1  10  24-0.03755 0.51072   0
  -1 -10 -24 0.01502 1.29935   0
   1 -10 -24 0.24034   0.706   0
  -1 -10  24-1.44205  1.1942   0
   1 -10 -24-0.15021 1.16415   0
   1 -11  24 5.38274 1.37178   0
  -1 -11 -24 5.06216 1.55071   0
  -1 -11 -24 5.29327 1.05865   0
  -1  11  24 6.41157 1.23758   0
  -1 -11  24 5.36037 1.54325   0
   1 -11 -24  6.8738 1.06611   0
   1 -11 -24 6.54576 1.54325   0
  -1 -12 -24-0.19967 1.25721   0
  -1 -12 -24 0.69516 0.82088   0
   1 -12  24 1.16847 1.35335   0
   1 -12 -24-1.37553 1.14628   0
   1 -12 -24   0.318 0.81349   0
  -1 -12  24 0.17749 1.22763   0
   1 -13  24-0.63774 1.23883   0
  -1 -13 -24-1.48806 0.71837   0
  -1 -13 -24-2.83684 1.19485   0
  -1 -13  24-0.38118 1.25349   0
   1 -13 -24-1.53204 1.37811   0
   1 -13 -24-0.54978   0.821   0
   1 -14  24 2.14216 1.42326   0
  -1 -14 -24 0.64628 0.83508   0
  -1 -14 -24 1.43779 1.44505   0
  -1 -14  24  1.2853 1.33613   0
   1 -14 -24-1.10376 1.18363   0
   1 -14 -24-0.58092 0.84234   0
  -1 -15 -24 2.46591 0.96336   0
  -1 -15 -24 1.53131 1.44504   0
   1 -15  24 2.77505  1.4738   0
   1 -15 -24 5.66513 1.50255   0
  -1 -15  24 1.71104 1.38034   0
   1 -15 -24 2.69597 1.05682   0
  -1 -16 -24-1.87092  1.2947   0
   1 -16  24 0.96036 1.37295   0
  -1 -16 -24-0.29166 0.88211   0
   1 -16 -24 -2.0701 1.16666   0
   1 -16 -24 0.92479 0.99593   0
  -1 -16  24-0.50508 1.25202   0
  -1 -17 -24-0.35177 1.34375   0
  -1 -17 -24  0.4573  0.9146   0
   1 -17  24 0.71761 1.35079   0
   1 -17 -24-0.87942 1.24526   0
  -1 -17  24-0.13367  1.2734   0
   1 -17 -24-0.47137 0.86535   0
  -1 -18 -24 0.83453 1.42565   0
  -1 -18 -24 2.69135 1.23093   0
   1 -18  24 2.49663 1.46042   0
   1 -18 -24 0.86235 1.32829   0
   1 -18 -24 0.89712 1.09879   0
  -1 -18  24-0.30599 1.27265   0
   1 -19  24 2.51484  1.5254   0
  -1 -19 -24 0.92761 1.03067   0
  -1 -19 -24 1.89644 1.48417   0
   1 -19 -24 0.65276 1.03067   0
  -1 -19  24-0.00687 1.25742   0
   1 -19 -24 0.39166 1.35362   0
  -1 -20 -24-0.88896 0.96361   0
  -1 -20 -24 1.65578 1.46577   0
   1 -20  24-0.65145 1.35041   0
   1 -20 -24-0.10858 1.24183   0
  -1 -20  24 0.22394 1.30969   0
   1 -20 -24-0.48859 1.14683   0
  -1 -21 -24  1.5676 1.26614   0
   1 -21  24 2.91413 1.50731   0
  -1 -21 -24 0.58953 1.46042   0
   1 -21 -24 0.46224 1.06517   0
   1 -21 -24 1.19915 1.44032   0
  -1 -21  24 1.08526 1.36663   0
  -1 -22 -24  0.8396 1.13709   0
   1 -22  24-1.27592 0.93215   0
  -1 -22 -24 0.14544 1.45442   0
   1 -22 -24 -0.4231 1.38831   0
  -1 -22  24-0.09917 1.34864   0
   1 -22 -24 0.76688 1.10404   0
   1 -23  24-2.66739 1.22609   0
  -1 -23 -24 0.46304 1.70217   0
  -1 -23 -24 0.67174 1.19348   0
   1 -23 -24-0.06522 1.08261   0
   1 -23 -24-0.35217 1.40869   0
  -1 -23  24  1.7413 1.41522   0
  -1 -24 -24 -1.5436 1.41496   0
  -1 -24 -24 0.58528 1.25417   0
   1 -24  24-1.20272 1.32492   0
   1 -24 -24 0.93259 1.21558   0
   1 -24 -24 0.42449 1.62721   0
  -1 -24  24-0.63673 1.32492   0
   1   0 -25 15.6696 1.92138   0
  -1   0 -25 15.5012 1.94435   0
  -1  -1 -25 17.0413 2.02016   0
   1  -1  25 16.2531 2.19616   0
   1   1 -25 13.6973 1.87477   0
  -1   1 -25 18.1585 2.06607   0
   1  -1 -25 16.7658 1.96659   0
   1   2 -25 2.36957 0.93254   0
   1  -2  25 5.80162 1.52875   0
  -1  -2 -25 3.21038 1.29944   0
  -1   2 -25 3.47027 1.07013   0
   1  -2 -25 2.47658 1.19243   0
  -1  -2  25 2.49951 1.42174   0
  -1  -3 -25 0.45016 1.13686   0
   1  -3  25-0.83929 1.22078   0
  -1  -3  25 0.54172 1.22078   0
   1  -3 -25-1.49546 0.93848   0
  -1   3 -25 1.03767 1.11397   0
   1  -4  25 3.52371 1.41557   0
  -1  -4 -25 0.70779  1.2177   0
   1  -4 -25 0.80672 1.11115   0
  -1  -4  25 2.21469 1.03504   0
   1  -5  25 3.90677 1.44133   0
  -1  -5 -25 2.50337 1.32754   0
   1  -5 -25  1.4034 1.18341   0
  -1  -5  25 2.60957  1.1379   0
   1  -6  25 4.43544 1.27699   0
  -1  -6 -25 2.64464 1.32232   0
   1  -6 -25 2.66731 1.25432   0
  -1  -6  25 2.94689 1.37521   0
   1  -7  25-0.66187 0.85742   0
  -1  -7 -25-0.73708 1.16579   0
  -1  -7  25 0.66939 1.28613   0
   1  -7 -25 1.03041 1.18083   0
  -1  -8 -25 0.03741 1.27185   0
   1  -8  25-0.68829   1.212   0
   1  -8 -25  -0.606 1.11474   0
  -1  -8  25  -1.212 1.22696   0
  -1  -9 -25 15.6102 2.08979   0
   1  -9  25 13.4907 2.05261   0
   1  -9 -25 12.4123 1.89643   0
  -1  -9  25 13.5353 1.87412   0
   1 -10  25 0.55405 1.31495   0
  -1 -10 -25 2.20144 1.41838   0
   1 -10 -25 0.85694 1.22631   0
  -1 -10  25 0.78306 1.35189   0
   1 -11  25 13.4411 2.01653   0
  -1 -11 -25 13.3384 2.05319   0
   1 -11 -25 10.4639  1.9872   0
  -1 -11  25  14.981 2.11919   0
  -1 -12 -25 0.05092 1.36026   0
   1 -12  25 1.66577 1.35298   0
  -1 -12  25 3.45519 1.50574   0
   1 -12 -25 0.64012 1.30206   0
  -1 -13 -25 4.76675 1.65863   0
   1 -13  25 4.84608 1.60815   0
   1 -13 -25 6.74268 1.60094   0
  -1 -13  25  3.0937 1.43507   0
  -1 -14 -25 0.69307 1.43617   0
   1 -14  25-0.42871 1.37186   0
   1 -14 -25 1.28612 1.40044   0
  -1 -14  25-0.93601 1.30041   0
  -1 -15 -25 2.91507 1.25942   0
  -1 -15 -25 2.45517 1.52121   0
   1 -15  25  3.8561 1.56366   0
  -1 -15  25  3.1344 1.51414   0
   1 -15 -25 4.35138 1.49999   0
  -1 -16 -25 0.18207 1.03639   0
  -1 -16 -25 1.46355 1.46355   0
   1 -16  25 3.26322 1.55458   0
  -1 -16  25  4.0125 1.54758   0
   1 -16 -25-1.49856 1.23246   0
   1 -17  25  0.7689 1.38541   0
  -1 -17 -25-0.23552  1.4339   0
  -1 -17 -25-0.09005 1.05984   0
   1 -17 -25-1.65557 1.24687   0
  -1 -17  25-0.57495 0.94208   0
   1 -18  25-1.16433 1.33555   0
  -1 -18 -25 0.38354 1.10269   0
  -1 -18 -25-2.32181 1.30131   0
  -1 -18  25 0.09589 1.04105   0
   1 -18 -25 -0.3767 1.32186   0
   1 -19  25  7.8179 1.77341   0
  -1 -19 -25 6.72813 1.34021   0
  -1 -19 -25 8.50154  1.8411   0
   1 -19 -25 3.93264 1.57712   0
  -1 -19  25 7.25609 1.49589   0
   1 -20  25  0.9495 1.45768   0
  -1 -20 -25 1.37744 1.06986   0
  -1 -20 -25-4.30617 1.23034   0
   1 -20 -25 0.24072 1.33732   0
  -1 -20  25-2.16646 1.29052   0
   1 -20 -25-0.02006 1.29052   0
  -1 -21 -25 3.54574 1.55168   0
   1 -21  25-0.64708  1.3734   0
  -1 -21 -25-0.48861 1.21493   0
   1 -21 -25 1.62431 1.26775   0
  -1 -21  25 2.54871 1.46584   0
   1 -21 -25 2.99771 1.54507   0
  -1 -22 -25  0.0717 1.49257   0
   1 -22  25 0.55401 1.42087   0
  -1 -22 -25 0.16294 1.12106   0
   1 -22 -25-0.03911 1.10802   0
  -1 -22  25-2.00095   1.284   0
   1 -22 -25-0.04562 1.44043   0
   1 -23  25 7.51852 1.78155   0
  -1 -23 -25  5.9878  1.4857   0
  -1 -23 -25  8.1874  1.9745   0
   1 -23 -25 6.16145 1.74296   0
   1 -23 -25 5.41539 1.44711   0
  -1 -23  25 6.46374  1.7108   0
   1   0 -26 1.42153 1.08307   0
  -1   0 -26 1.69982 0.93265   0
   1   1 -26 8.70662 1.52629   0
   1  -1  26 5.78938 1.74433   0
  -1  -1 -26 7.56379 1.53381   0
   1  -1 -26 9.59383 1.56388   0
  -1   1 -26 8.51866 1.58644   0
  -1  -2 -26-0.68347 1.11909   0
   1   2 -26 0.32296 1.02896   0
   1  -2  26-2.37338 1.20171   0
  -1   2 -26 0.60837 0.84871   0
  -1  -2  26-1.29184 1.20922   0
   1  -2 -26-0.40558 1.02145   0
  -1  -3 -26 0.38987  0.8622   0
   1   3 -26 1.58945 1.12461   0
   1  -3  26  1.1546 1.34204   0
  -1  -3  26 0.89219 1.24457   0
  -1   3 -26 1.07963  1.1546   0
   1  -3 -26-0.25491 1.06463   0
   1  -4  26 0.50109 1.30881   0
  -1  -4 -26 0.02992 1.18915   0
   1  -4 -26-0.65815 1.10688   0
  -1  -4  26 0.33655 0.90495   0
   1  -5  26 12.3535 1.81164   0
  -1  -5 -26 14.1129 1.99057   0
  -1  -5  26 14.0831 2.00548   0
   1  -5 -26 13.3823 1.90856   0
   1  -6  26 -0.3342  1.1957   0
  -1  -6 -26 0.35648 1.21798   0
  -1  -6  26 1.48534 1.33681   0
   1  -6 -26-1.21056 1.09915   0
   1  -7  26  1.1163 1.35287   0
  -1  -7 -26 1.06455 0.99802   0
   1  -7 -26 0.87974 1.25677   0
  -1  -7  26-0.28832 1.19023   0
   1  -8  26 0.04412 1.30894   0
  -1  -8 -26-0.77948 1.22805   0
   1  -8 -26 0.38974 1.25012   0
  -1  -8  26 1.44866 1.02951   0
  -1  -9 -26 0.38742 1.35963   0
   1  -9  26 0.79677 1.34501   0
  -1  -9  26-0.46783 1.28653   0
   1  -9 -26 1.95903 1.32308   0
  -1 -10 -26-0.70437 1.30708   0
   1 -10  26  1.5685 1.43053   0
  -1 -10  26 2.05502 1.40148   0
   1 -10 -26-2.59238 1.32887   0
  -1 -11 -26 12.8609 1.79505   0
   1 -11  26 12.1184 2.01133   0
   1 -11 -26 10.0927  1.8311   0
  -1 -11  26 11.3759 1.96807   0
  -1 -12 -26-1.20877 1.33037   0
   1 -12  26 0.02861 1.21593   0
  -1 -12  26-0.38624  1.2803   0
   1 -12 -26 1.58786 1.35182   0
   1 -13  26-0.69503 1.30496   0
  -1 -13 -26-1.36879 1.34042   0
   1 -13 -26 0.24113  1.3617   0
  -1 -13  26  0.9078  1.3617   0
   1 -14  26 0.99803 1.39864   0
  -1 -14 -26 0.07731 1.39864   0
   1 -14 -26-0.21788 1.27916   0
  -1 -14  26 2.88865 1.38458   0
  -1 -15 -26-1.64982 1.34352   0
   1 -15  26 0.84927 1.42706   0
   1 -15 -26-1.55236 1.25999   0
  -1 -15  26-0.09746 1.00938   0
   1 -16  26 2.55663 1.21974   0
  -1 -16 -26 -1.1784 1.32311   0
  -1 -16  26 1.08881 1.39891   0
   1 -16 -26-0.42725 1.35068   0
   1 -17  26-0.43638  1.0364   0
  -1 -17 -26-1.11141  1.4046   0
  -1 -17  26-3.31377 1.21368   0
   1 -17 -26-1.79325 1.23414   0
   1 -18  26 1.79372  1.1531   0
  -1 -18 -26-2.77824 1.33517   0
   1 -18 -26 0.64061 1.39586   0
  -1 -18  26-0.08766 1.36215   0
   1 -19  26-1.14656 0.93324   0
  -1 -19 -26-2.21979 1.36654   0
  -1 -19  26 1.34654 1.42653   0
   1 -19 -26-2.86639 1.21322   0
  -1 -20 -26-1.37667 1.39643   0
   1 -20  26-1.24493 1.35032   0
  -1 -20  26 0.38863 1.27786   0
   1 -20 -26 0.75091 1.56769   0
   1 -21  26 2.68055 1.60703   0
  -1 -21 -26 4.68445 1.58751   0
  -1 -21  26 3.12297 1.60703   0
   1 -21 -26 1.11256 1.54847   0
   1 -22  26-0.17345 1.40689   0
  -1 -22 -26 0.86084 1.58034   0
  -1 -22  26 2.19063 1.47755   0
   1 -22 -26-0.48181  1.4647   0
   1   0 -27 1.74353 1.11556   0
  -1   0 -27  1.3963 0.90131   0
   1   1 -27 15.5828 1.95708   0
  -1  -1 -27 17.7245 2.09001   0
  -1   1 -27 17.4291  2.0974   0
   1  -1 -27 17.7909 2.01616   0
  -1  -2 -27 0.14755 0.86315   0
   1   2 -27 2.16894 1.15825   0
   1  -2  27 1.34268 1.35006   0
  -1   2 -27 1.26153 1.14349   0
   1  -2 -27 1.32792 1.15825   0
   1  -3  27 1.94418 1.38449   0
   1   3 -27 1.01628 1.07519   0
  -1  -3 -27  2.0841 1.26666   0
  -1  -3  27 1.19302 1.32558   0
   1  -3 -27  0.8248  1.1562   0
  -1   3 -27 1.35504 1.17093   0
   1  -4  27-0.80073 1.19743   0
  -1  -4 -27 0.69789 1.21946   0
  -1   4 -27 0.05877 1.11662   0
  -1  -4  27   0.764 1.01377   0
   1  -4 -27 0.39669 1.13866   0
   1  -5  27 2.10901 1.14238   0
  -1  -5 -27 1.95523 1.33278   0
   1  -5 -27 3.61754 1.36207   0
  -1  -5  27 3.33195 1.42798   0
  -1  -6 -27 -0.9848 1.18906   0
   1  -6  27-0.10942 1.32036   0
   1  -6 -27 0.45228 1.19635   0
  -1  -6  27 0.89726 1.36413   0
  -1  -7 -27 1.90261 1.36523   0
   1  -7  27-1.64118 1.19821   0
   1  -7 -27 0.80607 1.22726   0
  -1  -7  27-0.47202 0.95131   0
  -1  -8 -27 0.72965 1.26425   0
   1  -8  27-1.07642 1.23535   0
   1  -8 -27 2.55739 1.35816   0
  -1  -8  27-1.05474 1.17756   0
  -1  -9 -27 21.4245  2.4994   0
   1  -9  27 20.4836 2.54249   0
   1  -9 -27 23.9669 2.48504   0
  -1  -9  27 22.2289  2.5784   0
  -1 -10 -27 1.68405  1.4343   0
   1 -10  27 3.68207 1.50565   0
  -1 -10  27 0.69217 1.34153   0
   1 -10 -27 0.01427 1.44857   0
  -1 -11 -27 7.10658 1.72173   0
   1 -11  27 5.55489 1.65088   0
   1 -11 -27 6.36262 1.67214   0
  -1 -11  27  5.8879 1.64379   0
  -1 -12 -27 2.07414 1.52572   0
   1 -12  27-2.03195 1.31479   0
  -1 -12  27 0.36561 1.33589   0
   1 -12 -27  2.0882 1.44838   0
   1 -13  27 0.20222 1.42947   0
  -1 -13 -27-0.76006 1.38065   0
  -1 -13  27-1.54103 1.25514   0
   1 -13 -27-0.73216  1.3179   0
   1 -14  27 -0.4147 0.91925   0
  -1 -14 -27-0.40779 1.45144   0
   1 -14 -27 0.66352  1.4238   0
  -1 -14  27-1.37542 1.31321   0
  -1 -15 -27-1.24618 1.37628   0
   1 -15  27  0.2465 1.44475   0
  -1 -15  27-0.67787 1.30781   0
   1 -15 -27 0.38344 1.38313   0
   1 -16  27-0.36611  1.4102   0
  -1 -16 -27-0.21695 1.41698   0
  -1 -16  27-0.02034 1.29494   0
   1 -16 -27-1.95259 1.46444   0
  -1 -17 -27-1.57682  1.3621   0
   1 -17  27-0.10065 1.48288   0
   1 -17 -27-0.30865 1.36881   0
  -1 -17  27-2.10019 1.31513   0
   1 -18  27 0.78988 1.48019   0
  -1 -18 -27 0.04646 1.53993   0
   1 -18 -27  2.4891 1.67932   0
  -1 -18  27-1.14831 1.38062   0
  -1 -19 -27 4.68619  1.6802   0
   1 -19  27 1.37829 1.56206   0
   1 -19 -27-0.61695 1.40454   0
  -1 -19  27 3.07162 1.62769   0
  -1 -20 -27 1.25201 1.68665   0
   1 -20  27-0.62925  1.0574   0
   1 -20 -27-0.56438 1.43365   0
  -1 -20  27-2.56889 1.38824   0
  -1 -21 -27 2.07024  1.5703   0
   1 -21  27-1.50621  1.4293   0
   1 -21 -27 2.17919 1.74977   0
  -1 -21  27 0.79477 1.47416   0
  -1   0 -28 5.39572 1.39245   0
   1   0 -28 3.44485 1.23289   0
   1   1 -28 7.11206 1.43546   0
  -1  -1 -28 7.53255 1.54421   0
   1  -1 -28 5.34311 1.40646   0
  -1   1 -28 8.35903 1.56596   0
   1  -2  28-0.41281 1.26016   0
  -1  -2 -28-0.48523 1.10083   0
   1   2 -28 1.47742 1.10807   0
  -1   2 -28 1.57157 1.15876   0
   1  -2 -28 0.04345 1.10807   0
   1   3 -28-1.52548 0.90372   0
  -1  -3 -28-0.86757 1.12784   0
   1  -3  28-1.41703 1.23629   0
  -1  -3  28 0.65068 1.38812   0
   1  -3 -28 1.46041 1.14953   0
  -1   3 -28 0.13014 0.83142   0
   1   4 -28 1.90406 1.14676   0
   1  -4  28 0.48323 0.92318   0
  -1  -4 -28-1.44247 1.14676   0
   1  -4 -28 1.47132 1.20446   0
  -1   4 -28 1.64441 1.17561   0
  -1  -4  28-0.54814 0.93039   0
  -1  -5 -28 4.17743 1.45239   0
   1  -5  28 0.99942 1.41644   0
   1  -5 -28 1.29421 1.27264   0
  -1  -5  28 2.70347 1.43082   0
  -1  -6 -28 0.06447 0.91687   0
   1  -6  28-1.18907   1.318   0
  -1  -6  28-1.30368 1.18907   0
   1  -6 -28-1.05297 1.11028   0
   1  -7  28-0.49207 0.94135   0
  -1  -7 -28 1.19808 1.35497   0
   1  -7 -28-0.31378 1.16956   0
  -1  -7  28 1.88983 1.36924   0
  -1  -8 -28 0.11353 1.30555   0
   1  -8  28-0.19867 1.34102   0
   1  -8 -28-0.68825 1.18492   0
  -1  -8  28 1.51131 1.39069   0
  -1  -9 -28 5.34766 1.61559   0
   1  -9  28  5.1219 1.37572   0
   1  -9 -28 6.54701  1.6297   0
  -1  -9  28 3.28056 1.44627   0
  -1 -10 -28 1.99798 1.45116   0
   1 -10  28 2.09612  1.4792   0
   1 -10 -28 -0.1332 1.26188   0
  -1 -10  28 3.30893 1.46518   0
   1 -11  28 7.10821 1.73354   0
  -1 -11 -28 6.71137 1.72658   0
  -1 -11  28 5.91771 1.67088   0
   1 -11 -28 5.29809 1.62215   0
   1 -12  28 0.84991 1.12631   0
  -1 -12 -28 0.32476 1.42343   0
  -1 -12  28 -0.2073 0.95356   0
   1 -12 -28-2.97124 1.22304   0
   1 -13  28 2.20705 1.50107   0
  -1 -13 -28 2.64572 1.56276   0
   1 -13 -28-0.33586 1.32972   0
  -1 -13  28  1.9603 1.51478   0
  -1 -14 -28-0.96493 1.41343   0
   1 -14  28 2.33759 1.56972   0
   1 -14 -28-0.74069 1.32509   0
  -1 -14  28 1.52895 1.48817   0
   1 -15  28 1.31302 1.40055   0
  -1 -15 -28-4.78746 1.49482   0
   1 -15 -28-2.44423 1.27935   0
  -1 -15  28-1.37362 1.32648   0
   1 -16  28 0.91362 1.40044   0
  -1 -16 -28 0.10003 1.53381   0
   1 -16 -28-0.44681 1.37376   0
  -1 -16  28 0.52016  1.4938   0
   1 -17  28 2.97072  1.6636   0
  -1 -17 -28 0.25086 1.49196   0
   1 -17 -28-2.07951 1.25431   0
  -1 -17  28 2.30396 1.45235   0
   1 -18  28-0.58136 1.49586   0
  -1 -18 -28 1.07781 1.52852   0
  -1 -18  28 2.78923  1.4828   0
   1 -18 -28-3.09624 1.31296   0
   1 -19  28 2.50675 1.69916   0
  -1 -19 -28 0.60084 1.55056   0
  -1 -19  28-0.51039 1.49242   0
   1 -19 -28 3.37894 1.82837   0
  -1 -20 -28  0.3066 1.51383   0
   1 -20  28 2.17813 1.60964   0
  -1 -20  28 1.44996 1.57771   0
   1 -20 -28-0.58126 1.41802   0
   1   0 -29 0.59076   1.089   0
  -1   0 -29  1.6157 1.18865   0
  -1  -1 -29 2.12746 1.23094   0
   1   1 -29 0.49807 1.03171   0
   1  -1 -29 1.79304 1.18824   0
  -1   1 -29 1.05305 1.17401   0
   1   2 -29 1.80544 1.13728   0
  -1  -2 -29  1.8623 1.25812   0
   1  -2 -29 0.76767  1.1515   0
  -1   2 -29 1.36474 1.18704   0
   1   3 -29-0.06386  1.0786   0
   1  -3  29 0.47543 1.33405   0
  -1  -3 -29 0.77347 1.17085   0
  -1   3 -29 0.26965 0.83024   0
   1  -3 -29-0.46834 1.10698   0
   1   4 -29 1.03358  1.0619   0
  -1  -4 -29 2.37866 1.33091   0
   1  -4  29 0.40352 1.04066   0
  -1   4 -29-0.84952 0.71501   0
  -1  -4  29-0.04956 1.00527   0
   1  -4 -29 0.42476 1.14685   0
   1   5 -29 1.37631 0.87519   0
   1  -5  29 0.91754 1.29161   0
  -1  -5 -29 0.64934 1.21398   0
   1  -5 -29 5.13822 1.38337   0
  -1  -5  29 2.70321 1.49629   0
  -1   5 -29 0.91048 0.90342   0
  -1  -6 -29 0.90714 1.28688   0
   1  -6  29 0.43599 1.01966   0
   1  -6 -29-1.91274 1.06185   0
  -1  -6  29-1.04779 0.79463   0
  -1  -7 -29 1.10629 1.28833   0
   1  -7  29-1.61042 1.23932   0
   1  -7 -29 0.33609 1.20431   0
  -1  -7  29 0.16804 1.35135   0
   1  -8  29 1.00328 1.03812   0
  -1  -8 -29-0.58525 1.33074   0
   1  -8 -29-0.98935 1.16353   0
  -1  -8  29-1.00328  1.2332   0
  -1  -9 -29 9.28422 1.75292   0
   1  -9  29 4.21254 1.59356   0
   1  -9 -29  6.5821 1.65592   0
  -1  -9  29  4.6629 1.62128   0
  -1 -10 -29 1.81098 1.42537   0
   1 -10  29 1.30831 1.06731   0
  -1 -10  29 0.22723 0.99157   0
   1 -10 -29 -0.6817 1.23257   0
  -1 -11 -29  0.0342 1.35421   0
   1 -11  29 0.12311 1.42944   0
   1 -11 -29 1.44312 1.36789   0
  -1 -11  29 0.58819 1.36789   0
  -1 -12 -29   1.677 1.51405   0
   1 -12  29 2.85836 1.57515   0
   1 -12 -29-1.46652 1.26963   0
  -1 -12  29-2.09115 1.28321   0
   1 -13  29-0.32333 1.37417   0
  -1 -13 -29-0.55236 1.40785   0
   1 -13 -29-1.08452 1.56952   0
  -1 -13  29 2.13535   1.455   0
   1 -14  29  1.3159 1.53632   0
  -1 -14 -29-0.09352 1.50961   0
   1 -14 -29-1.16226 1.34929   0
  -1 -14  29 1.69664 1.09547   0
  -1 -15 -29-2.27739 1.35055   0
   1 -15  29-0.64217 1.05263   0
  -1 -15  29-1.64184 1.35055   0
   1 -15 -29 -1.6286 1.28434   0
  -1 -16 -29-0.50499 1.48218   0
   1 -16  29 0.32792 1.14115   0
  -1 -16  29-0.35415 1.35101   0
   1 -16 -29-0.01967 1.46906   0
   1 -17  29 1.46111 1.07797   0
  -1 -17 -29 -3.7859 1.31825   0
  -1 -17  29 1.27279 1.59099   0
   1 -17 -29-2.53908 1.53904   0
  -1 -18 -29-3.42568  1.6325   0
   1 -18  29 1.99242 1.50396   0
  -1 -18  29 0.85481 1.40755   0
   1 -18 -29-2.12096 1.41398   0
   1   0 -30 1.00572 1.13842   0
  -1   0 -30 1.42477 1.22223   0
  -1  -1 -30 2.05267 1.24277   0
   1   1 -30 2.90445 1.20088   0
   1  -1 -30 1.59186 1.21484   0
  -1   1 -30 3.49791 1.28466   0
  -1  -2 -30 3.94782 1.38802   0
   1   2 -30 2.92251 1.22759   0
  -1   2 -30 4.91037 1.35314   0
   1  -2 -30 5.88686 1.37407   0
  -1  -3 -30 0.02785 1.21861   0
   1   3 -30 0.78687 1.12112   0
   1  -3  30  0.1532 1.37181   0
  -1   3 -30-0.71724 1.05149   0
   1  -3 -30-0.86347 1.09327   0
   1  -4  30 3.16806 1.26445   0
   1   4 -30 4.02955 1.28529   0
  -1  -4 -30 4.14766 1.22276   0
  -1  -4  30 3.78639 1.25055   0
   1  -4 -30 6.07212 1.60487   0
  -1   4 -30 4.14071 1.29918   0
   1   5 -30-0.72042 1.02521   0
  -1  -5 -30-0.51953 1.20531   0
   1  -5  30-0.36021 1.23995   0
   1  -5 -30-0.38099  1.1776   0
  -1   5 -30-1.00443 1.01828   0
  -1  -5  30-0.45026 1.32307   0
  -1  -6 -30 1.39427 1.31144   0
   1  -6  30 0.35892 1.05606   0
  -1  -6  30-0.14495 0.98013   0
   1  -6 -30-0.81447 1.17339   0
  -1   6 -30-0.44865 1.05606   0
   1  -7  30-0.90728 1.30593   0
  -1  -7 -30 0.15121 1.29906   0
  -1  -7  30 1.11348 1.36092   0
   1  -7 -30 0.19245 1.23033   0
   1  -8  30 1.01236 1.45013   0
  -1  -8 -30-0.63614 1.23808   0
   1  -8 -30 -1.2586 1.16968   0
  -1  -8  30 0.02052 1.27228   0
  -1  -9 -30 2.24505 1.44908   0
   1  -9  30 4.27921 1.56474   0
   1  -9 -30  0.6395 1.29941   0
  -1  -9  30 1.53072 1.45588   0
   1 -10  30 0.85206 1.41334   0
  -1 -10 -30 2.31273  1.4742   0
  -1 -10  30 0.88587 1.40657   0
   1 -10 -30 0.11496 1.29837   0
  -1 -11 -30-2.71405 1.26297   0
   1 -11  30 1.34359 1.45779   0
   1 -11 -30 1.48466 1.61902   0
  -1 -11  30 1.72651 1.35031   0
  -1 -12 -30 2.90816 1.59415   0
   1 -12  30 0.43356  1.0939   0
   1 -12 -30 3.06157 1.52745   0
  -1 -12  30 2.32786 1.48076   0
   1 -13  30 3.39557 1.60843   0
  -1 -13 -30-1.33705 1.38338   0
  -1 -13  30 2.03866 1.51576   0
   1 -13 -30-2.62114 1.50914   0
  -1 -14 -30 1.83819 1.58216   0
   1 -14  30 1.84476 1.54277   0
   1 -14 -30 3.54508 1.59529   0
  -1 -14  30 2.83607  1.6675   0
  -1 -15 -30-1.62702  1.3732   0
   1 -15  30-0.55969  1.5294   0
   1 -15 -30-2.52513 1.54241   0
  -1 -15  30 1.57495  1.5359   0
   1 -16  30 0.61907 1.59281   0
  -1 -16 -30-1.32841 1.43804   0
  -1 -16  30-0.13542 1.43159   0
   1 -16 -30 1.09626 1.56056   0
  -1 -17 -30 1.52006 1.65419   0
   1 -17  30 1.09853   1.552   0
   1 -17 -30-1.28375 1.34762   0
  -1 -17  30-0.57481 1.43065   0
   1   0 -31 1.31562 1.15117   0
  -1   0 -31 1.80898 1.26081   0
  -1  -1 -31  1.8358  1.2193   0
   1   1 -31 1.47275 1.13025   0
   1  -1 -31  1.8358 1.19875   0
  -1   1 -31  2.0687 1.23985   0
  -1  -2 -31 4.15395 1.17707   0
   1   2 -31 2.00512 1.16338   0
   1  -2 -31 4.16763 1.30709   0
  -1   2 -31 1.58083 1.21813   0
   1   3 -31 1.54413 1.19568   0
  -1  -3 -31 2.57583   1.305   0
  -1   3 -31 0.73107 1.13419   0
   1  -3 -31 0.74474 1.16152   0
   1   4 -31 2.63825 1.21346   0
  -1  -4 -31 3.14954  1.3907   0
   1  -4  31-0.16361  1.3907   0
  -1   4 -31 2.97911 1.27481   0
   1  -4 -31  2.1815 1.31572   0
   1   5 -31 1.98492 1.18959   0
   1  -5  31-1.42751 1.26437   0
  -1  -5 -31 1.41391 1.23038   0
  -1   5 -31  2.3248 1.20319   0
   1  -5 -31 1.71981 1.21678   0
  -1  -5  31-0.22432 1.30515   0
   1  -6  31 1.57834 1.39544   0
  -1  -6 -31 0.35902 1.29383   0
   1   6 -31 2.22865 1.20577   0
   1  -6 -31-0.46063  1.1719   0
  -1   6 -31-1.26674 1.04997   0
  -1  -6  31-1.28706 1.27351   0
   1  -7  31 3.19774 1.55165   0
  -1  -7 -31 4.10175 1.47744   0
  -1  -7  31 3.53506 1.51117   0
   1  -7 -31  1.0929 1.26156   0
   1  -8  31 0.53046 1.40337   0
  -1  -8 -31 1.02734 1.34293   0
  -1  -8  31  0.2753 1.30936   0
   1  -8 -31 -0.3223  1.2355   0
   1  -9  31 0.48091 1.10876   0
  -1  -9 -31 0.18702 1.35589   0
  -1  -9  31-0.18702 1.00189   0
   1  -9 -31-0.08683 1.29578   0
   1 -10  31 0.98276  1.5007   0
  -1 -10 -31-2.06512 1.43429   0
  -1 -10  31-0.20585 1.40109   0
   1 -10 -31 1.01596 1.36125   0
  -1 -11 -31 1.32615 1.45811   0
   1 -11  31 1.60986  1.4911   0
   1 -11 -31 0.83792 1.39213   0
  -1 -11  31 2.47416 1.53068   0
  -1 -12 -31 0.91073 1.44144   0
   1 -12  31 3.75429 1.67731   0
   1 -12 -31 3.53808 1.57248   0
  -1 -12  31 2.46355  1.4873   0
  -1 -13 -31 0.22111 1.43069   0
   1 -13  31-0.32516 1.55424   0
  -1 -13  31 2.68579 1.52173   0
   1 -13 -31 -0.0065 1.43069   0
  -1 -14 -31 2.32249 1.61284   0
   1 -14  31-1.36769 1.38704   0
  -1 -14  31 1.61284  1.1806   0
   1 -14 -31 1.10318 1.54187   0
   1 -15  31 1.89988 1.52246   0
  -1 -15 -31-0.99152  1.4585   0
  -1 -15  31 0.21749  1.4521   0
   1 -15 -31-1.01071 1.62482   0
  -1   0 -32-0.29577 1.10914   0
   1   0 -32-0.47727 1.00831   0
   1   1 -32  0.4368 1.04831   0
  -1  -1 -32 -0.2352 1.11551   0
   1  -1 -32 0.16128 1.07519   0
  -1   1 -32 1.74047 1.22303   0
  -1  -2 -32 0.93991 1.18832   0
   1   2 -32 2.73247 1.22189   0
  -1   2 -32 0.01343  1.1279   0
   1  -2 -32   1.524 1.20846   0
   1   3 -32 1.76295 1.15295   0
  -1  -3 -32 0.36868 1.19988   0
   1  -3 -32-2.04448 1.20658   0
  -1   3 -32 1.51493 1.18647   0
  -1  -4 -32 5.63184 1.50495   0
   1   4 -32 5.22383 1.35779   0
  -1   4 -32 4.78907 1.34442   0
   1  -4 -32 3.57174 1.38455   0
  -1  -5 -32 0.74704  1.2673   0
   1  -5  32-0.82708 1.30732   0
   1   5 -32 0.02668  1.0672   0
  -1   5 -32 1.60748 1.18726   0
   1  -5 -32 2.17443 1.30065   0
   1   6 -32 2.93817 1.02371   0
  -1  -6 -32 2.42632 1.38267   0
   1  -6  32 4.99223 1.65521   0
  -1   6 -32 3.96852 1.33614   0
  -1  -6  32 2.66562 1.54885   0
   1  -6 -32 4.10147 1.44249   0
  -1  -7 -32 2.81392 1.43013   0
   1   7 -32  0.6952  1.1653   0
   1  -7  32-0.64224  0.9137   0
   1  -7 -32-0.21187 1.24475   0
  -1  -7  32 0.78128 1.40365   0
  -1   7 -32 0.40388 0.85411   0
   1  -8  32 3.66449 1.62134   0
  -1  -8 -32 6.77535 1.66088   0
  -1  -8  32  5.3781 1.61475   0
   1  -8 -32 3.83585 1.46975   0
  -1  -9 -32 0.47866 1.53433   0
   1  -9  32   1.554 1.50155   0
   1  -9 -32-1.54745 1.23927   0
  -1  -9  32 1.61302 1.40975   0
   1 -10  32 -0.8932 1.36913   0
  -1 -10 -32-0.69761 1.38217   0
  -1 -10  32 1.04315  1.1605   0
   1 -10 -32 0.81496 1.49301   0
   1 -11  32-0.84876 1.04313   0
  -1 -11 -32 -0.0324 1.39948   0
   1 -11 -32-0.92651 1.31525   0
  -1 -11  32 0.16198 1.36708   0
  -1 -12 -32 3.32706 1.81476   0
   1 -12  32 3.08895 1.53804   0
  -1 -12  32 0.46334 1.47369   0
   1 -12 -32 2.28454 1.51873   0
  -1 -13 -32-2.97709   1.348   0
   1 -13  32 0.47915 1.52049   0
   1 -13 -32-1.22023 1.35439   0
  -1 -13  32 1.74409 1.52688   0
   1   0 -33 1.25286 1.10779   0
  -1   0 -33 0.14507 1.11439   0
   1   1 -33 1.25907  1.0745   0
  -1  -1 -33 1.09427 1.17338   0
  -1   1 -33 2.35994 1.22611   0
   1  -1 -33 3.57946 1.25248   0
  -1  -2 -33  0.7047 1.20524   0
   1   2 -33 2.04825 1.19865   0
  -1   2 -33-0.44126 1.06693   0
   1  -2 -33 0.72446 1.15914   0
   1   3 -33 0.20386  1.0982   0
  -1  -3 -33 0.20386 1.19684   0
   1  -3 -33 0.53924 1.15738   0
  -1   3 -33-0.19728 1.07847   0
  -1  -4 -33 3.19576  1.2993   0
   1   4 -33 1.22712 1.11556   0
   1  -4 -33 1.77178 1.28618   0
  -1   4 -33 1.56179   1.214   0
   1   5 -33 6.06662 1.40049   0
   1  -5  33 4.26692  1.6819   0
  -1  -5 -33 5.49072 1.51829   0
   1  -5 -33   3.246  1.3874   0
  -1   5 -33 7.91868 1.54447   0
   1   6 -33 0.91319 1.13497   0
  -1  -6 -33 0.17612 1.29152   0
   1  -6  33 0.75665 1.44806   0
   1  -6 -33 1.16758 1.23281   0
  -1   6 -33 0.84796 0.91319   0
   1   7 -33 6.34161 1.50094   0
   1  -7  33 5.45145 1.72185   0
  -1  -7 -33 6.53654 1.64388   0
  -1  -7  33 6.19867 1.49444   0
   1  -7 -33 5.40597 1.52693   0
  -1   7 -33 6.75096 1.51393   0
   1  -8  33 0.63394 1.38431   0
  -1  -8 -33-1.19025 1.22906   0
  -1   8 -33 1.44253 1.22259   0
  -1  -8  33 0.33637 1.37784   0
   1  -8 -33 0.24581 1.32609   0
   1  -9  33 7.27963 1.87944   0
  -1  -9 -33 11.6307 1.98886   0
   1  -9 -33   6.179 1.81508   0
  -1  -9  33 8.51543 1.81508   0
   1 -10  33 3.16203 1.63862   0
  -1 -10 -33-1.86265 1.29938   0
   1 -10 -33-1.81144 1.24817   0
  -1 -10  33 0.46726 1.35698   0
  -1   0 -34  1.4618 1.22894   0
   1   0 -34 0.25226  1.0349   0
   1   1 -34 1.55189 1.07986   0
  -1  -1 -34 0.60782 1.21565   0
   1  -1 -34-0.82768 1.02166   0
  -1   1 -34-1.19625 1.05399   0
  -1  -2 -34 2.04798 1.33086   0
   1   2 -34 0.62021 1.05952   0
   1  -2 -34 3.98613 1.33732   0
  -1   2 -34 2.54544 1.29856   0
   1   3 -34 0.78702 1.10957   0
  -1  -3 -34 2.61265  1.3289   0
  -1   3 -34 0.81928 1.16118   0
   1  -3 -34 3.76093 1.37406   0
   1   4 -34 5.04719 1.40343   0
  -1  -4 -34 6.10298 1.49356   0
   1  -4 -34 4.59655 1.39699   0
  -1   4 -34 4.13947 1.34549   0
  -1  -5 -34 0.90534  1.2328   0
   1   5 -34 2.31791 1.24564   0
   1  -5 -34-0.12842  1.1429   0
  -1   5 -34 2.00971 1.18785   0
   1  -6  34 13.2742 2.15049   0
   1   6 -34 14.9126 1.97128   0
  -1  -6 -34 13.5878 2.02889   0
   1  -6 -34 17.3511 2.09289   0
  -1   6 -34 12.9158 1.97128   0
   1   7 -34 2.07865 1.24336   0
  -1  -7 -34 6.09567 1.63231   0
   1  -7  34 0.54836 1.46653   0
   1  -7 -34 1.81085 1.30075   0
  -1   7 -34 2.66526  1.3135   0
   2   1   0 0.07914 0.09892   0
  -2  -1   0 0.00989 0.09892   0
  -2  -1   0-0.03957 0.09892   0
  -2  -2   0-0.11858  0.1087   0
  -2  -2   0 0.11858 0.09881   0
   2   2   0-0.06917 0.12846   0
   2   2   0-0.00988 0.14822   0
   2  -3   0 0.26629 0.22684   0
  -2  -3   0 0.03945 0.23671   0
   2   3   0 0.36492 0.17753   0
   2   3   0-0.17753  0.1578   0
  -2  -3   0-0.09863 0.17753   0
   2   4   0-0.20656 0.26557   0
   2   4   0-0.21639 0.23606   0
   2  -4   0 0.25574 0.31475   0
  -2  -4   0 0.00984 0.34426   0
  -2  -4   0 -0.2459 0.25574   0
  -2   4   0 0.20656  0.3541   0
  -2   6   0 102.102 5.30754   0
  -2  -6   0  89.916 5.25876   0
  -2  -6   0 102.521 5.32706   0
   2   6   0 83.9841 5.21974   0
   2  -6   0 89.6526 5.27827   0
   2   6   0  98.414 5.28803   0
  -2   6   0 78.6668 5.18071   0
   2   7   0 5.80879 0.85338   0
  -2   7   0 5.41119  0.7855   0
  -2  -7   0    5.77 0.92126   0
   2  -7   0 6.45852 0.90187   0
   2   7   0 6.60398 0.87277   0
  -2  -7   0  6.1482 0.74671   0
  -2   7   0 6.95309 0.79519   0
  -2   8   0  12.388 1.04918   0
   2   8   0 10.2704 1.14543   0
   2   8   0 11.1656 1.16468   0
  -2  -8   0 9.80838 1.07806   0
   2  -8   0 10.6362 1.16468   0
  -2  -8   0 10.9249  1.0588   0
  -2   8   0 10.9346 1.07806   0
   2   9   0 2.05221  0.7827   0
  -2  -9   0 0.79225 0.74452   0
  -2   9   0 2.09993 0.80179   0
   2  -9   0 2.69173 0.83043   0
   2   9   0 2.98763 0.81134   0
  -2   9   0  0.8877  0.6968   0
  -2  -9   0 0.75407  0.7827   0
  -2  10   0  514.54 27.1507   0
  -2  10   0 474.982 27.1318   0
  -2 -10   0  494.51 27.1697   0
   2  10   0 505.017 27.1507   0
  -2 -10   0 459.624 27.1224   0
   2 -11   0 3.78193  0.9642   0
  -2 -11   0 3.46365  0.7957   0
  -2 -11   0  3.5479  0.9174   0
  -2 -12   0 22.6836 1.87024   0
   2 -12   0 20.9245  1.7684   0
  -2 -12   0 22.6836  1.7684   0
  -2 -13   0-0.26534 0.79602   0
  -2 -13   0 2.06783 0.75943   0
   2 -13   0 1.14371 0.91497   0
   2 -14   0 56.3515 3.57787   0
  -2 -14   0 53.1983 3.52366   0
   2 -15   0 4.57351 1.13223   0
  -2 -15   0 3.45911 1.03417   0
   2 -16   0 5.88112 1.19556   0
  -2 -16   0 4.63281 1.12524   0
   2 -17   0 8.30759 1.40337   0
  -2 -17   0 10.2221 1.42069   0
  -2 -18   0  17.643 1.88544   0
   2 -18   0 17.5235 1.83426   0
   2 -19   0 6.13861  1.3604   0
  -2 -19   0 9.59001 1.41919   0
   2 -20   0 23.2244 2.30509   0
  -2 -20   0 22.8609 2.25552   0
   2 -21   0 6.18376 1.43827   0
  -2 -21   0 6.93134 1.39764   0
   2 -22   0 61.3241 4.25018   0
  -2 -22   0 60.8447 4.20225   0
   2 -23   0-1.15426 1.06004   0
  -2 -23   0 1.53116 1.17782   0
   2 -24   0 112.035 6.99011   0
  -2 -24   0 109.805 6.93611   0
  -2 -25   0-0.37137 1.09896   0
   2 -25   0-0.11369 1.18233   0
   2 -26   0 3.77379 1.43657   0
  -2 -26   0 3.78868 1.42169   0
   2 -27   0 2.63739 1.32235   0
  -2 -27   0 -0.7598 1.22737   0
  -2 -28   0-0.80284 1.16125   0
   2 -28   0-0.71682 1.18275   0
  -2 -29   0 1.38524 1.31492   0
   2 -29   0 0.96334 1.04069   0
   2 -30   0 11.1587 1.90346   0
  -2 -30   0 9.70352 1.88277   0
   2 -31   0 3.42224 1.46088   0
  -2 -31   0 2.00194 1.44735   0
   2 -32   0 21.7666 2.52683   0
  -2 -32   0 15.9701  2.3544   0
  -2 -33   0-1.28111 1.20958   0
   2 -33   0 2.38665 1.50222   0
  -2 -34   0 30.4354 3.16278   0
   2 -34   0 34.3251 3.29031   0
  -2   0  -1 0.07914 0.08903   0
   2   0   1 0.01979 0.07914   0
   2   0  -1    0.00 0.05936   0
   2   0   1-0.11871 0.07914   0
  -2   0  -1-0.03957 0.08903   0
  -2   0   1-0.01979  0.1385   0
   2  -1   1 0.06922 0.09889   0
  -2  -1  -1 0.12856 0.11867   0
   2   1  -1 0.02967 0.09889   0
  -2  -1  -1-0.07911 0.10878   0
   2   1   1 0.10878 0.11867   0
  -2  -1   1 0.01978 0.12856   0
   2   1   1 0.04944 0.10878   0
  -2  -1   1 0.09889   0.089   0
  -2  -2  -1-0.10866 0.12841   0
   2   2  -1-0.09878 0.12841   0
  -2   2   1 0.02963  0.0889   0
   2   2  -1 -0.0889 0.13829   0
  -2  -2  -1    0.00 0.13829   0
  -2  -2   1-0.14817  0.0889   0
   2   2   1-0.04939 0.14817   0
  -2  -2   1-0.09878 0.14817   0
   2   2   1 0.06915 0.12841   0
  -2  -3  -1    0.00 0.18732   0
   2  -3   1-0.08873  0.2169   0
  -2   3   1 0.15775 0.14789   0
  -2  -3  -1-0.15775 0.20704   0
   2   3  -1 0.61127 0.24648   0
   2   3  -1 0.13803 0.16761   0
   2  -3  -1 0.10845 0.22676   0
   2   3   1 0.15775  0.2169   0
  -2  -3   1 0.02958 0.17746   0
  -2   3  -1-0.10845 0.25634   0
   2   3   1 0.46338  0.2662   0
  -2  -3   1-0.22676 0.23662   0
  -2   4   1-0.09832 0.21631   0
   2   4  -1 1.55351 0.37363   0
   2   4  -1-0.27531 0.29497   0
   2  -4   1 -0.3343 0.26547   0
  -2   4   1 0.78659 0.37363   0
  -2  -4  -1 1.17988 0.41296   0
  -2  -4   1 1.01273 0.38346   0
   2  -4  -1 1.35686 0.28514   0
   2   4   1 1.17988 0.31463   0
   2   4   1 0.65877 0.32447   0
   2  -4  -1-0.07866 0.22614   0
  -2   4  -1  1.3372 0.40313   0
  -2  -4   1 0.08849 0.25564   0
   2   5  -1 5.33938 0.59762   0
  -2   5   1 4.54582 0.55843   0
  -2   5   1 0.05878  0.3233   0
  -2  -5  -1 5.01608 0.56823   0
   2  -5   1 0.36249  0.3135   0
   2   5  -1 0.38208  0.3331   0
  -2  -5  -1 0.11756 0.39188   0
  -2  -5   1 4.01678 0.63681   0
   2   5   1 0.59762  0.3429   0
  -2   5  -1 4.09516 0.60742   0
   2   5   1 4.67318 0.53884   0
   2  -5  -1-0.06858 0.41147   0
  -2  -5   1 -0.0098  0.3429   0
  -2  -6  -1 -0.1853  0.5559   0
   2   6  -1 0.46812  0.5754   0
  -2  -6  -1 0.80946 0.66318   0
   2  -6   1  0.7607 0.43887   0
  -2   6   1 1.45313 0.51689   0
  -2   6   1  0.5559 0.45837   0
   2   6  -1 1.09229 0.60466   0
   2   6   1 0.89724 0.46812   0
  -2  -6   1 0.92649 0.53639   0
   2  -6  -1 1.79448 0.64367   0
  -2  -6   1 0.69243 0.48763   0
   2   6   1 0.25357 0.59491   0
  -2   6  -1 0.71194 0.63392   0
  -2   7   1  1.2213  0.6785   0
  -2  -7  -1   1.483 0.66881   0
  -2  -7  -1 0.84328 0.70758   0
   2   7  -1 2.28751  0.6785   0
   2  -7   1 1.47331  0.5428   0
   2   7  -1 1.73502  0.5428   0
  -2   7   1 0.48464 0.57188   0
  -2  -7   1 0.96928 0.55249   0
  -2  -7   1 1.94826 0.62034   0
   2   7   1 0.47495 0.66881   0
  -2   7  -1 0.96928 0.52341   0
   2   7   1 0.85297 0.65911   0
   2  -7  -1 2.08396 0.73666   0
  -2   8   1  4.5507 0.76005   0
   2   8  -1 5.61862 0.88513   0
  -2  -8  -1  4.8297 0.78892   0
   2  -8   1 4.86819  0.8755   0
  -2  -8  -1   4.416 0.85626   0
   2   8  -1 4.64691 0.85626   0
  -2   8   1 5.00288 0.68309   0
   2   8   1 4.79122 0.86588   0
   2  -8  -1 4.12738  0.8755   0
  -2   8  -1 3.29036 0.69271   0
  -2  -8   1 5.40696 0.84664   0
  -2  -8   1 4.30055 0.73119   0
   2   8   1 4.99326 0.75043   0
  -2   9   1 1.25937 0.52474   0
  -2  -9  -1-0.13357 0.52474   0
   2  -9   1-0.07633 0.71555   0
  -2   9   1-0.23852 0.71555   0
   2   9  -1 0.00954 0.51519   0
  -2  -9  -1-0.41025 0.57244   0
   2   9  -1 1.71732 0.75371   0
  -2  -9   1 1.15442 0.76325   0
   2  -9  -1 0.36255 0.77279   0
  -2   9  -1-0.31484 0.70601   0
   2   9   1 0.48657 0.54382   0
  -2  -9   1 0.24806 0.66785   0
   2   9   1 1.59329  0.6106   0
  -2   9  -1 0.08587 0.47703   0
   2  10  -1 0.46317 0.73729   0
  -2  10   1-0.23631 0.73729   0
  -2 -10  -1-0.41591 0.72784   0
  -2 -10  -1 1.27608 0.67113   0
   2 -10   1  0.9358 0.78456   0
  -2  10   1-0.29303 0.67113   0
  -2 -10   1-0.68058 0.68058   0
   2  10   1-0.52934 0.66167   0
  -2  10  -1    0.00 0.54824   0
   2 -10  -1 0.34029 0.78456   0
  -2 -11  -1 9.48788 1.22575   0
  -2 -11  -1 10.1709 1.29125   0
   2 -11   1  8.4867 1.23511   0
   2 -11  -1 9.18846 1.26318   0
  -2 -11   1 10.5452 1.13218   0
  -2 -12  -1 2.09149 0.76811   0
  -2 -12  -1 3.15575 0.97171   0
   2 -12   1 2.22106 0.74961   0
   2 -12  -1 2.86886 0.99948   0
  -2 -12   1 3.92386 0.92544   0
   2 -13   1 0.55788 0.88712   0
  -2 -13  -1 1.25294 0.94199   0
  -2 -13  -1 0.94199 0.85054   0
   2 -13  -1-0.35668 0.83225   0
  -2 -13   1-0.88712 0.74079   0
  -2 -14  -1 1.45399 0.74957   0
  -2 -14  -1 0.41543 0.67733   0
   2 -14   1 1.06566 0.89407   0
  -2 -14   1 0.62314 0.65926   0
   2 -14  -1    0.00 0.93019   0
  -2 -15  -1 -0.1604 0.65944   0
   2 -15   1-1.71988 0.76637   0
  -2 -15  -1-0.24952 0.87331   0
   2 -15  -1-0.21387 0.90895   0
  -2 -15   1 0.01782 0.81984   0
   2 -16   1-1.17748 0.83478   0
  -2 -16  -1-0.65025  0.8172   0
  -2 -16  -1 0.28997 0.92265   0
  -2 -16   1 -0.5448 0.79963   0
   2 -16  -1 0.18453 0.72054   0
   2 -17   1 0.09525 0.96116   0
  -2 -17  -1-0.30307 0.89189   0
  -2 -17   1 0.20782 0.67541   0
   2 -17  -1 0.14721 0.92652   0
  -2 -18  -1 0.41787 0.93807   0
   2 -18   1 0.23025 0.94659   0
  -2 -18   1 0.63959 0.92954   0
   2 -18  -1 0.80162 1.03187   0
  -2 -19  -1-0.88139 0.93175   0
   2 -19   1 0.62117 0.74708   0
   2 -19  -1 0.01679  1.0073   0
  -2 -19   1-0.02518 0.89817   0
  -2 -20  -1 1.15622 0.85891   0
   2 -20   1   1.181 0.82587   0
   2 -20  -1 2.89055  1.1397   0
  -2 -20   1 2.56846 1.10667   0
  -2 -21  -1 2.66425 1.18592   0
   2 -21   1 1.91696 1.10469   0
   2 -21  -1 3.75269 1.08032   0
  -2 -21   1  2.0388 0.90974   0
  -2 -22  -1 0.03194 1.07812   0
   2 -22   1 1.16597 1.11805   0
   2 -22  -1 0.70278 0.85451   0
  -2 -22   1-0.19965 1.01423   0
  -2 -23  -1 0.54945  1.0989   0
   2 -23   1 1.29513 1.14599   0
  -2 -23   1 0.31397 1.09105   0
   2 -23  -1-0.30612  1.0989   0
  -2 -24  -1-0.45504 1.11833   0
   2 -24   1 1.48854 1.23402   0
  -2 -24   1 1.73534 1.14918   0
   2 -24  -1 0.61701 1.17232   0
  -2 -25  -1-0.46974 1.12889   0
   2 -25   1 2.26536 1.31072   0
  -2 -25   1 -1.1895 1.08343   0
   2 -25  -1 2.01533  1.3183   0
   2 -26   1-2.50758 1.08637   0
  -2 -26  -1-1.19054  0.8185   0
  -2 -26   1-0.88546 1.13846   0
   2 -26  -1-0.24555 1.19798   0
  -2 -27  -1-2.61459  1.0882   0
   2 -27   1-2.10336 1.13932   0
  -2 -27   1-0.58427  1.1028   0
   2 -27  -1-0.62078 1.25617   0
  -2 -28  -1-0.44428 1.27552   0
   2 -28   1 0.45861 1.31135   0
   2 -28  -1 0.22931 1.29702   0
  -2 -28   1 0.13615 1.19669   0
   2 -29   1 0.27415 1.25124   0
  -2 -29  -1-0.03515 1.23718   0
  -2 -29   1 0.37256 1.27233   0
   2 -29  -1-0.02812  1.3145   0
  -2 -30  -1-0.77907 1.19964   0
   2 -30   1-0.16547 1.27547   0
   2 -30  -1 -1.8615 1.19964   0
  -2 -30   1-1.59951 1.19274   0
   2 -31   1 1.10885 1.39282   0
  -2 -31  -1-1.04124 1.24407   0
  -2 -31   1-2.85326 1.06828   0
   2 -31  -1-0.83164 1.31169   0
   2 -32   1-0.67628 1.29951   0
  -2 -32  -1 0.39781   1.452   0
  -2 -32   1-2.26088 1.20006   0
   2 -32  -1-1.42548 1.32603   0
   2 -33   1 0.18204 1.43678   0
  -2 -33  -1 0.16903 1.45628   0
  -2 -33   1-0.16903 1.32626   0
   2 -33  -1-1.82035 1.31976   0
  -2 -34  -1-0.67573 1.42158   0
   2 -34   1 -0.7331 1.32596   0
   2 -34  -1-0.28049 1.40246   0
  -2 -34   1 0.84785 1.35146   0
   2   0   2-0.03953  0.1087   0
  -2   0  -2 -0.2174 0.12847   0
  -2   0  -2 0.04941  0.1087   0
  -2   0   2 0.43481 0.20752   0
  -2   0  -2 0.03953 0.09882   0
   2   0   2-0.14823 0.15811   0
   2   0  -2-0.09882 0.14823   0
  -2   0  -2 0.03953 0.12847   0
  -2  -1  -2    0.00 0.10866   0
  -2   1   2 0.12842 0.17781   0
   2   1  -2-0.06915 0.12842   0
   2  -1   2-0.10866 0.11854   0
  -2  -1  -2-0.02963 0.14818   0
   2   1  -2 0.02963 0.12842   0
   2   1  -2-0.04939  0.0889   0
  -2  -1  -2-0.06915 0.17781   0
  -2  -1  -2 0.01976 0.11854   0
   2  -1   2 0.17781 0.11854   0
   2   1   2-0.33586 0.17781   0
  -2   1  -2-0.04939 0.10866   0
   2   1   2-0.10866 0.14818   0
  -2   1  -2 0.03951  0.1383   0
   2   1   2 -0.0889 0.12842   0
  -2  -1   2 0.14818 0.07903   0
  -2  -1   2-0.11854  0.1383   0
  -2  -1   2-0.12842 0.20744   0
   2   1   2-0.16793 0.11854   0
  -2   2   2 0.00987 0.10854   0
  -2  -2  -2  0.0888 0.17761   0
   2  -2   2-0.04934 0.13814   0
   2   2  -2-0.15787 0.14801   0
   2   2  -2 0.01973 0.10854   0
  -2  -2  -2 0.28615 0.21708   0
   2   2  -2 0.13814 0.14801   0
   2  -2  -2-0.13814  0.0888   0
  -2  -2   2 0.04934  0.1184   0
  -2  -2   2 0.07894 0.13814   0
   2   2   2 0.09867 0.17761   0
   2   2   2 0.03947 0.18748   0
  -2  -3  -2 0.21666 0.23636   0
   2  -3   2 0.22651 0.23636   0
  -2  -3  -2  0.0197 0.29545   0
   2   3  -2-0.21666 0.22651   0
  -2   3   2 0.20681 0.16742   0
   2  -3  -2-0.18712 0.15757   0
   2   3   2 0.09848  0.2659   0
  -2   3  -2-0.17727 0.25605   0
   2   3   2-0.06894 0.24621   0
  -2  -3   2 0.00985 0.15757   0
   2  -3  -2-0.03939 0.23636   0
  -2   4   2 5.83377 0.67766   0
   2   4   2 9.78187 0.74641   0
   2  -5   2-0.07828 0.40121   0
   2   5  -2 0.86113 0.45992   0
  -2   5   2-0.26421 0.49906   0
  -2   5   2 0.10764 0.33271   0
   2   5  -2-0.57735 0.42078   0
  -2  -5  -2 0.52842 0.56756   0
  -2  -5  -2 0.19571 0.45013   0
  -2   5  -2 0.50885 0.50885   0
  -2  -5   2-0.03914 0.36206   0
   2   5   2 0.77306  0.5382   0
   2  -5  -2-0.14678 0.40121   0
   2  -5  -2 0.01957 0.45992   0
   2   5   2-0.07828 0.32292   0
   2  -6   2 47.4081 2.93196   0
  -2   6   2 48.2166 2.96118   0
  -2   6   2 49.1614 2.87351   0
   2   6  -2 51.6648 2.92222   0
  -2  -6  -2 48.9764  2.9904   0
  -2  -6  -2 47.2815 2.92222   0
   2   6  -2 47.5542 2.91248   0
  -2  -6   2 43.0443 2.87351   0
   2   6   2 47.1743  2.9417   0
   2  -6  -2 47.9146 2.97092   0
   2  -6  -2 50.1355 2.90274   0
   2   6   2 49.2589 2.95144   0
  -2   6  -2 51.0901 2.96118   0
  -2   7   2 3.44571 0.63881   0
   2  -7   2 1.45184 0.67753   0
  -2   7   2 3.05855 0.74528   0
  -2  -7  -2 3.93933 0.77432   0
   2   7  -2 2.24552 0.71624   0
   2   7  -2 2.88433 0.67753   0
  -2  -7  -2 2.69075 0.62913   0
   2   7   2 2.19712 0.74528   0
  -2   7  -2 4.36521 0.74528   0
   2  -7  -2 3.59089 0.66785   0
   2   7   2 2.74882  0.7356   0
  -2  -7   2 1.57767 0.60977   0
   2  -7  -2 3.07791 0.78399   0
   2   8  -2 1.94066 0.68211   0
   2   8  -2 1.58519 0.56683   0
  -2  -8  -2 1.10483 0.71093   0
  -2  -8  -2 2.42102 0.80701   0
  -2   8   2 0.89347 0.73015   0
  -2   8   2 1.54676 0.63408   0
   2  -8   2 1.30658 0.68211   0
   2  -8  -2 1.87341   0.538   0
  -2  -8   2 0.96072 0.62447   0
   2  -8  -2 0.36507 0.72054   0
  -2   8  -2 1.68127 0.72054   0
   2   8   2 1.80616 0.75897   0
   2   8   2 0.94151 0.70133   0
  -2   9   2-0.08574 0.71454   0
  -2   9   2-0.42872 0.61927   0
  -2  -9  -2 0.25723 0.73359   0
   2   9  -2-0.32392  0.6669   0
  -2  -9  -2-0.21912 0.57163   0
   2  -9   2 0.13338 0.70501   0
   2   9   2-1.17184 0.71454   0
   2  -9  -2-0.32392 0.61927   0
   2   9   2-0.03811 0.71454   0
  -2  -9   2-0.23818 0.62879   0
  -2   9  -2 0.94319 0.71454   0
   2  -9  -2-0.02858 0.57163   0
  -2  10   2 167.915 9.22215   0
   2 -10   2 138.181 9.15608   0
  -2 -10  -2 159.259 9.23159   0
   2  10  -2 170.832 9.20327   0
  -2 -10  -2 145.638 9.21271   0
  -2  10   2 169.812 9.15608   0
  -2 -10   2 156.229 9.16552   0
   2 -10  -2 168.283 9.18439   0
   2  10   2 176.439 9.23159   0
   2 -10  -2  154.19 9.21271   0
  -2  10  -2 168.576 9.26935   0
  -2 -11  -2-0.56064 0.79423   0
   2 -11   2-0.02803  0.7662   0
  -2 -11  -2 0.41113 0.85964   0
   2 -11  -2-0.52326 0.68211   0
  -2 -11   2  0.4672 0.71948   0
   2 -11  -2 0.98111 0.68211   0
   2 -12   2 48.8518 2.89266   0
  -2 -12  -2 43.2698 2.94811   0
  -2 -12  -2  39.342 2.83721   0
   2 -12  -2 45.0164 2.80024   0
   2 -12  -2 35.6915 2.92039   0
  -2 -12   2 44.8686 2.87418   0
  -2 -13  -2 3.55282 0.90419   0
  -2 -13  -2 3.79028 0.87679   0
   2 -13   2 3.50715 1.00465   0
  -2 -13   2 3.68982 0.94985   0
   2 -13  -2 4.20128 1.07772   0
   2 -14   2 79.0423  4.7079   0
  -2 -14  -2 74.4336 4.72594   0
  -2 -14  -2 73.2972  4.7079   0
   2 -14  -2 74.4696 4.74398   0
  -2 -14   2 73.7932 4.63575   0
  -2 -15  -2 1.35274 0.95226   0
   2 -15   2-0.44498 0.60517   0
  -2 -15  -2 0.30259 0.70307   0
   2 -15  -2 0.56958 0.91666   0
  -2 -15   2 1.46844 0.88106   0
   2 -16   2 14.1202 1.58842   0
  -2 -16  -2 13.6376  1.6323   0
  -2 -16  -2 11.1804 1.56209   0
  -2 -16   2 12.4441 1.50944   0
   2 -16  -2 13.4708 1.64985   0
   2 -17   2-0.63996 0.89076   0
  -2 -17  -2-0.37187 0.95994   0
  -2 -17  -2-0.78698 0.89076   0
  -2 -17   2-0.06054 0.64861   0
   2 -17  -2-0.07783 0.95129   0
   2 -18   2 5.17851 1.22649   0
  -2 -18  -2 4.99965 1.22649   0
  -2 -18  -2 4.71858 1.04763   0
   2 -18  -2  5.2722  1.1328   0
  -2 -18   2 4.60786 1.14983   0
   2 -19   2 1.23244 1.02284   0
  -2 -19  -2 0.01677 0.95577   0
   2 -19  -2 0.23475 0.99769   0
  -2 -19   2    0.00 0.87193   0
  -2 -20  -2 4.28122 1.25384   0
   2 -20   2 4.61118  1.1961   0
  -2 -20   2 3.35733 1.13011   0
   2 -20  -2 1.82302 1.18785   0
  -2 -21  -2 0.44624   0.787   0
   2 -21   2  0.6085  1.0304   0
  -2 -21   2-0.67341 0.93304   0
   2 -21  -2-0.56794 1.06285   0
   2 -22   2 76.9315 4.80224   0
  -2 -22  -2 62.7482 4.72247   0
  -2 -22   2 73.4615  4.7464   0
   2 -22  -2 73.5014 4.85808   0
   2 -23   2 2.36005 0.99577   0
  -2 -23  -2 1.95234 1.24667   0
   2 -23  -2 0.51749 1.16827   0
  -2 -23   2 0.25874 0.81543   0
   2 -24   2  58.785 4.05254   0
  -2 -24  -2 56.1577 4.06795   0
   2 -24  -2 54.2393 4.08336   0
  -2 -24   2 57.1747 4.02172   0
  -2 -25  -2-0.96878 1.12773   0
   2 -25   2-0.74929 1.05204   0
  -2 -25   2-0.54494 1.10502   0
   2 -25  -2  0.1211 1.19584   0
  -2 -26  -2-1.27855 1.15218   0
   2 -26   2 2.86929 1.28598   0
   2 -26  -2 2.45302 1.14474   0
[truncated: 5,936,468 more chars]
