# Supplementary material for: Lanthanide and Actinide‐Centered Polyoxo‐Noble‐Metalate‐Based Metal−Organic Frameworks
Source: Chem Asian J. 2025 Jul 8;20(18):e00737. doi: 10.1002/asia.202500737 (PMC12450036; doi:10.1002/asia.202500737)
Supplement: Supplementary file 2 — Supporting Information [file ASIA-20-e00737-s001.zip › Yb.cif]

 
data_Yb
 
_audit_creation_method            'SHELXL-2019/3'
_shelx_SHELXL_version_number      '2019/3'
_chemical_name_systematic         ?
_chemical_name_common             ?
_chemical_melting_point           ?
_chemical_formula_moiety          ?
_chemical_formula_sum
 'C56 H32 As8 Ba6 N2 O70 Pd12 Yb' 
_chemical_formula_weight          4726.07

loop_
 _atom_type_symbol
 _atom_type_description
 _atom_type_scat_dispersion_real
 _atom_type_scat_dispersion_imag
 _atom_type_scat_source
 'Yb'  'Yb'  -0.3850   5.5486
 'International Tables Vol C Tables 4.2.6.8 and 6.1.1.4'
 'Pd'  'Pd'  -0.9988   1.0072
 'International Tables Vol C Tables 4.2.6.8 and 6.1.1.4'
 'As'  'As'   0.0499   2.0058
 'International Tables Vol C Tables 4.2.6.8 and 6.1.1.4'
 'Ba'  'Ba'  -0.3244   2.2819
 'International Tables Vol C Tables 4.2.6.8 and 6.1.1.4'
 'O'  'O'   0.0106   0.0060
 'International Tables Vol C Tables 4.2.6.8 and 6.1.1.4'
 'C'  'C'   0.0033   0.0016
 'International Tables Vol C Tables 4.2.6.8 and 6.1.1.4'
 'H'  'H'   0.0000   0.0000
 'International Tables Vol C Tables 4.2.6.8 and 6.1.1.4'
 'N'  'N'   0.0061   0.0033
 'International Tables Vol C Tables 4.2.6.8 and 6.1.1.4'
 
_space_group_crystal_system       orthorhombic
_space_group_IT_number            62
_space_group_name_H-M_alt         'P n m a'
_space_group_name_Hall            '-P 2ac 2n'
 
_shelx_space_group_comment
;
The symmetry employed for this shelxl refinement is uniquely defined
by the following loop, which should always be used as a source of
symmetry information in preference to the above space-group names.
They are only intended as comments.
;
 
loop_
 _space_group_symop_operation_xyz
 'x, y, z'
 '-x+1/2, -y, z+1/2'
 '-x, y+1/2, -z'
 'x+1/2, -y+1/2, -z+1/2'
 '-x, -y, -z'
 'x-1/2, y, -z-1/2'
 'x, -y-1/2, z'
 '-x-1/2, y-1/2, z-1/2'
 
_cell_length_a                    29.9556(8)
_cell_length_b                    27.1182(8)
_cell_length_c                    27.9881(9)
_cell_angle_alpha                 90
_cell_angle_beta                  90
_cell_angle_gamma                 90
_cell_volume                      22735.9(12)
_cell_formula_units_Z             4
_cell_measurement_temperature     100(2)
_cell_measurement_reflns_used     20428
_cell_measurement_theta_min       1.542
_cell_measurement_theta_max       24.998
 
_exptl_crystal_description        Rods
_exptl_crystal_colour             Red
_exptl_crystal_density_meas       ?
_exptl_crystal_density_method     ?
_exptl_crystal_density_diffrn     1.381          
_exptl_crystal_F_000              8656
_exptl_transmission_factor_min    ?
_exptl_transmission_factor_max    ?
_exptl_crystal_size_max           0.34
_exptl_crystal_size_mid           0.10
_exptl_crystal_size_min           0.09
_exptl_absorpt_coefficient_mu     3.555
_shelx_estimated_absorpt_T_min    ?
_shelx_estimated_absorpt_T_max    ?
_exptl_absorpt_correction_type    'Multi-Scan'
_exptl_absorpt_correction_T_min   0.247
_exptl_absorpt_correction_T_max   0.681
_exptl_absorpt_process_details    SADABS
_exptl_absorpt_special_details    ?
_diffrn_ambient_temperature       100(2)
_diffrn_radiation_wavelength      0.71073
_diffrn_radiation_type            MoK\a
_diffrn_source                    ?
_diffrn_measurement_device_type   'Bruker APEX-II CCD'
_diffrn_measurement_method        '\f and \w scans'
_diffrn_detector_area_resol_mean  ?
_diffrn_reflns_number             120727
_diffrn_reflns_av_unetI/netI      0.1144
_diffrn_reflns_av_R_equivalents   0.1522
_diffrn_reflns_limit_h_min        -28
_diffrn_reflns_limit_h_max        35
_diffrn_reflns_limit_k_min        -32
_diffrn_reflns_limit_k_max        32
_diffrn_reflns_limit_l_min        -32
_diffrn_reflns_limit_l_max        33
_diffrn_reflns_theta_min          1.542
_diffrn_reflns_theta_max          24.998
_diffrn_reflns_theta_full         24.998
_diffrn_measured_fraction_theta_max   0.997
_diffrn_measured_fraction_theta_full  0.997
_diffrn_reflns_Laue_measured_fraction_max    0.997
_diffrn_reflns_Laue_measured_fraction_full   0.997
_diffrn_reflns_point_group_measured_fraction_max   0.997
_diffrn_reflns_point_group_measured_fraction_full  0.997
_reflns_number_total              20428
_reflns_number_gt                 11131
_reflns_threshold_expression      'I > 2\s(I)'
_reflns_Friedel_coverage          0.000
_reflns_Friedel_fraction_max      .
_reflns_Friedel_fraction_full     .
 
_reflns_special_details
;
 Reflections were merged by SHELXL according to the crystal
 class for the calculation of statistics and refinement.
 
 Structure factors included contributions from the .fab file.
 
 _reflns_Friedel_fraction is defined as the number of unique
 Friedel pairs measured divided by the number that would be
 possible theoretically, ignoring centric projections and
 systematic absences.
;
 
_computing_data_collection        'Bruker APEX2'
_computing_cell_refinement        'Bruker SAINT'
_computing_data_reduction         'Bruker SAINT'
_computing_structure_solution     'SHELXS-97 (Sheldrick 2008)'
_computing_structure_refinement   'SHELXL-2019/2 (Sheldrick, 2019)'
_computing_molecular_graphics     'SHELXS-97 (Sheldrick 2008)'
_computing_publication_material   'Bruker SHELXTL'
_refine_special_details           ?
_refine_ls_structure_factor_coef  Fsqd
_refine_ls_matrix_type            full
_refine_ls_weighting_scheme       calc
_refine_ls_weighting_details
'w=1/[\s^2^(Fo^2^)+(0.0943P)^2^] where P=(Fo^2^+2Fc^2^)/3'
_atom_sites_solution_primary      ?
_atom_sites_solution_secondary    ?
_atom_sites_solution_hydrogens    geom
_refine_ls_hydrogen_treatment     constr
_refine_ls_extinction_method      none
_refine_ls_extinction_coef        .
_refine_ls_number_reflns          20428
_refine_ls_number_parameters      658
_refine_ls_number_restraints      384
_refine_ls_R_factor_all           0.1209
_refine_ls_R_factor_gt            0.0613
_refine_ls_wR_factor_ref          0.1821
_refine_ls_wR_factor_gt           0.1660
_refine_ls_goodness_of_fit_ref    1.005
_refine_ls_restrained_S_all       1.004
_refine_ls_shift/su_max           0.001
_refine_ls_shift/su_mean          0.000
 
loop_
 _atom_site_label
 _atom_site_type_symbol
 _atom_site_fract_x
 _atom_site_fract_y
 _atom_site_fract_z
 _atom_site_U_iso_or_equiv
 _atom_site_adp_type
 _atom_site_occupancy
 _atom_site_site_symmetry_order  
 _atom_site_calc_flag
 _atom_site_refinement_flags_posn
 _atom_site_refinement_flags_adp
 _atom_site_refinement_flags_occupancy
 _atom_site_disorder_assembly
 _atom_site_disorder_group
Yb1 Yb 0.25313(2) 0.750000 0.98176(3) 0.01414(18) Uani 1 2 d S T P . .
Pd1 Pd 0.14413(4) 0.750000 1.00451(5) 0.0159(3) Uani 1 2 d S T P . .
Pd2 Pd 0.18833(3) 0.83851(3) 0.93408(3) 0.0154(2) Uani 1 1 d . . . . .
Pd3 Pd 0.20838(3) 0.83780(3) 1.05316(3) 0.0154(2) Uani 1 1 d . . . . .
Pd4 Pd 0.23260(4) 0.750000 0.86425(5) 0.0163(3) Uani 1 2 d S T P . .
Pd5 Pd 0.29893(3) 0.66196(3) 0.91172(3) 0.0162(2) Uani 1 1 d . . . . .
Pd6 Pd 0.27447(4) 0.750000 1.09983(5) 0.0165(3) Uani 1 2 d S T P . .
Pd7 Pd 0.31769(3) 0.66191(3) 1.03022(4) 0.0166(2) Uani 1 1 d . . . . .
Pd8 Pd 0.36338(4) 0.750000 0.96182(5) 0.0183(3) Uani 1 2 d S T P . .
As1 As 0.11357(4) 0.86188(5) 1.01159(5) 0.0202(3) Uani 1 1 d . . . . .
As2 As 0.22776(4) 0.86230(5) 0.83142(5) 0.0217(3) Uani 1 1 d . . . . .
As3 As 0.27951(4) 0.86190(5) 1.13322(5) 0.0222(3) Uani 1 1 d . . . . .
As4 As 0.39441(4) 0.63824(5) 0.95588(5) 0.0237(3) Uani 1 1 d . . . . .
Ba1 Ba 0.35616(3) 1.03708(3) 1.40592(3) 0.0312(2) Uani 1 1 d . . . . .
Ba2 Ba 0.16371(2) 1.03296(3) 0.54659(3) 0.0293(2) Uani 1 1 d . . . . .
Ba3 Ba 0.31486(3) 1.03358(3) 0.60196(4) 0.0374(2) Uani 1 1 d . . . . .
O1 O 0.1917(2) 0.8002(3) 0.9953(3) 0.0142(17) Uani 1 1 d . U . . .
O2 O 0.2423(2) 0.7005(3) 0.9152(3) 0.0134(17) Uani 1 1 d . U . . .
O3 O 0.2639(2) 0.7992(3) 1.0489(3) 0.0168(18) Uani 1 1 d . U . . .
O4 O 0.3153(2) 0.7004(3) 0.9702(3) 0.0134(17) Uani 1 1 d . U . . .
O5 O 0.0974(2) 0.8016(3) 1.0144(3) 0.024(2) Uani 1 1 d . U . . .
O6 O 0.1863(2) 0.8763(3) 0.8719(3) 0.027(2) Uani 1 1 d . U . . .
O7 O 0.1328(2) 0.8767(3) 0.9560(3) 0.024(2) Uani 1 1 d . U . . .
O8 O 0.1509(2) 0.8759(3) 1.0559(3) 0.0213(19) Uani 1 1 d . U . . .
O9 O 0.2266(2) 0.8744(3) 1.1131(3) 0.023(2) Uani 1 1 d . U . . .
O10 O 0.2228(3) 0.8018(3) 0.8139(3) 0.026(2) Uani 1 1 d . U . . .
O11 O 0.2807(3) 0.8760(3) 0.8527(3) 0.029(2) Uani 1 1 d . U . . .
O12 O 0.3582(2) 0.6238(3) 0.9107(3) 0.027(2) Uani 1 1 d . U . . .
O13 O 0.2847(2) 0.8023(3) 1.1505(3) 0.024(2) Uani 1 1 d . U . . .
O14 O 0.3721(2) 0.6225(3) 1.0092(3) 0.024(2) Uani 1 1 d . U . . .
O15 O 0.3190(2) 0.8771(3) 1.0920(3) 0.027(2) Uani 1 1 d . U . . .
O16 O 0.4108(2) 0.6982(3) 0.9551(3) 0.0220(19) Uani 1 1 d . U . . .
O17 O -0.0592(4) 0.9948(5) 1.0965(5) 0.079(4) Uani 1 1 d . U . . .
O18 O -0.0874(3) 0.9856(4) 1.0259(4) 0.046(3) Uani 1 1 d . U . . .
O19 O 0.1573(4) 0.9830(4) 0.6314(4) 0.065(3) Uani 1 1 d . U . . .
O20 O 0.2276(3) 1.0043(4) 0.6270(4) 0.044(3) Uani 1 1 d . U . . .
O21 O 0.3656(4) 0.9886(4) 1.3216(5) 0.076(4) Uani 1 1 d . U . . .
O22 O 0.2933(3) 0.9981(3) 1.3394(4) 0.043(3) Uani 1 1 d . U . . .
O23 O 0.5976(4) 0.5319(4) 0.9798(4) 0.065(3) Uani 1 1 d . U . . .
O24 O 0.5711(3) 0.4763(4) 0.9325(4) 0.051(3) Uani 1 1 d . U . . .
O25 O 0.3278(5) 0.9378(5) 1.4238(6) 0.098(5) Uani 1 1 d . U . . .
O26 O 0.4179(4) 1.1003(5) 1.3543(6) 0.097(5) Uani 1 1 d . U . . .
O27 O 0.2674(3) 1.0478(4) 1.4480(4) 0.047(3) Uani 1 1 d . U . . .
O28 O 0.1720(4) 1.0312(4) 0.4468(4) 0.062(3) Uani 1 1 d . U . . .
O29 O 0.2103(4) 0.9464(4) 0.5239(5) 0.077(4) Uani 1 1 d . U . . .
O30 O 0.2533(3) 1.0525(3) 0.5247(3) 0.029(2) Uani 1 1 d . U . . .
O31 O 0.2930(3) 0.9373(4) 0.5717(5) 0.063(3) Uani 1 1 d . U . . .
O32 O 0.3182(3) 1.0286(4) 0.5006(4) 0.045(3) Uani 1 1 d . U . . .
O33 O 0.3932(3) 0.9925(4) 0.5696(4) 0.060(3) Uani 1 1 d . U . . .
O34 O 0.3518(4) 0.9744(5) 0.6747(5) 0.092(4) Uani 1 1 d . U . . .
O35 O 0.3588(4) 1.0882(5) 0.6710(5) 0.084(4) Uani 1 1 d . U . . .
C1 C 0.0607(2) 0.8975(3) 1.0233(3) 0.028(3) Uani 1 1 d G U . . .
C2 C 0.0501(2) 0.9090(3) 1.0704(3) 0.041(4) Uani 1 1 d G U . . .
H2 H 0.069369 0.899940 1.094911 0.049 Uiso 1 1 calc R U . . .
C3 C 0.0107(3) 0.9339(3) 1.0807(2) 0.049(4) Uani 1 1 d G U . . .
H3 H 0.003660 0.941545 1.112231 0.058 Uiso 1 1 calc R U . . .
C4 C -0.0181(2) 0.9474(3) 1.0440(3) 0.031(3) Uani 1 1 d G U . . .
C5 C -0.0075(2) 0.9359(3) 0.9970(3) 0.038(4) Uani 1 1 d G U . . .
H5 H -0.026737 0.944959 0.972432 0.045 Uiso 1 1 calc R U . . .
C6 C 0.0319(3) 0.9110(3) 0.9866(2) 0.027(3) Uani 1 1 d G U . . .
H6 H 0.038972 0.903354 0.955111 0.033 Uiso 1 1 calc R U . . .
C7 C -0.0592(5) 0.9759(6) 1.0545(7) 0.056(5) Uani 1 1 d . U . . .
C8 C 0.2187(3) 0.8988(3) 0.7737(3) 0.030(3) Uani 1 1 d G U . . .
C9 C 0.1754(2) 0.9080(3) 0.7580(3) 0.051(4) Uani 1 1 d G U . . .
H9 H 0.151246 0.896050 0.775372 0.061 Uiso 1 1 calc R U . . .
C10 C 0.1683(2) 0.9350(3) 0.7165(3) 0.043(4) Uani 1 1 d G U . . .
H10 H 0.139387 0.941123 0.706070 0.052 Uiso 1 1 calc R U . . .
C11 C 0.2045(3) 0.9528(3) 0.6906(3) 0.036(4) Uani 1 1 d G U . . .
C12 C 0.2477(2) 0.9437(3) 0.7062(3) 0.041(4) Uani 1 1 d G U . . .
H12 H 0.271925 0.955585 0.688919 0.049 Uiso 1 1 calc R U . . .
C13 C 0.2548(2) 0.9166(3) 0.7478(3) 0.037(4) Uani 1 1 d G U . . .
H13 H 0.283785 0.910512 0.758221 0.044 Uiso 1 1 calc R U . . .
C14 C 0.1961(4) 0.9816(5) 0.6469(5) 0.034(3) Uani 1 1 d . U . . .
C15 C 0.2919(3) 0.8975(3) 1.1894(3) 0.025(3) Uani 1 1 d G U . . .
C16 C 0.3358(2) 0.9100(4) 1.1997(3) 0.059(5) Uani 1 1 d G U . . .
H16 H 0.358678 0.900332 1.179285 0.071 Uiso 1 1 calc R U . . .
C17 C 0.3456(2) 0.9370(4) 1.2406(4) 0.063(5) Uani 1 1 d G U . . .
H17 H 0.375052 0.945336 1.247568 0.076 Uiso 1 1 calc R U . . .
C18 C 0.3115(3) 0.9514(4) 1.2712(3) 0.050(4) Uani 1 1 d G U . . .
C19 C 0.2675(3) 0.9390(3) 1.2609(3) 0.046(4) Uani 1 1 d G U . . .
H19 H 0.244705 0.948635 1.281332 0.055 Uiso 1 1 calc R U . . .
C20 C 0.2577(2) 0.9120(3) 1.2200(3) 0.041(4) Uani 1 1 d G U . . .
H20 H 0.228330 0.903632 1.213049 0.049 Uiso 1 1 calc R U . . .
C21 C 0.3220(6) 0.9830(6) 1.3154(7) 0.056(5) Uani 1 1 d . U . . .
C22 C 0.4465(2) 0.5998(3) 0.9517(4) 0.026(3) Uani 1 1 d G U . . .
C23 C 0.4469(2) 0.5526(3) 0.9324(4) 0.059(5) Uani 1 1 d G U . . .
H23 H 0.420849 0.539357 0.919574 0.071 Uiso 1 1 calc R U . . .
C24 C 0.4861(3) 0.5252(3) 0.9323(4) 0.041(4) Uani 1 1 d G U . . .
H24 H 0.486289 0.493603 0.919320 0.049 Uiso 1 1 calc R U . . .
C25 C 0.5249(2) 0.5450(3) 0.9514(4) 0.038(4) Uani 1 1 d G U . . .
C26 C 0.5246(3) 0.5922(4) 0.9708(4) 0.091(7) Uani 1 1 d G U . . .
H26 H 0.550591 0.605442 0.983619 0.109 Uiso 1 1 calc R U . . .
C27 C 0.4854(3) 0.6196(3) 0.9709(4) 0.072(5) Uani 1 1 d G U . . .
H27 H 0.485151 0.651197 0.983873 0.086 Uiso 1 1 calc R U . . .
C28 C 0.5667(5) 0.5150(6) 0.9545(6) 0.042(4) Uani 1 1 d . U . . .
N1 N 0.2788(4) 1.0436(4) 0.4911(5) 0.036(3) Uani 1 1 d . U . . .
 
loop_
 _atom_site_aniso_label
 _atom_site_aniso_U_11
 _atom_site_aniso_U_22
 _atom_site_aniso_U_33
 _atom_site_aniso_U_23
 _atom_site_aniso_U_13
 _atom_site_aniso_U_12
Yb1 0.0116(3) 0.0128(4) 0.0180(4) 0.000 -0.0005(3) 0.000
Pd1 0.0124(6) 0.0160(7) 0.0192(8) 0.000 0.0020(6) 0.000
Pd2 0.0148(4) 0.0157(5) 0.0157(5) 0.0018(4) 0.0027(4) 0.0036(4)
Pd3 0.0143(4) 0.0148(5) 0.0173(6) -0.0019(4) -0.0004(4) 0.0016(3)
Pd4 0.0165(6) 0.0155(7) 0.0170(8) 0.000 0.0014(6) 0.000
Pd5 0.0144(4) 0.0144(5) 0.0199(6) -0.0012(4) 0.0030(4) 0.0013(4)
Pd6 0.0164(6) 0.0164(7) 0.0166(8) 0.000 -0.0027(6) 0.000
Pd7 0.0137(4) 0.0152(5) 0.0210(6) 0.0021(4) 0.0001(4) 0.0031(4)
Pd8 0.0105(6) 0.0175(7) 0.0268(9) 0.000 0.0013(6) 0.000
As1 0.0165(6) 0.0205(7) 0.0237(8) 0.0020(6) 0.0041(6) 0.0064(5)
As2 0.0242(6) 0.0206(7) 0.0203(8) 0.0069(6) 0.0041(6) 0.0044(5)
As3 0.0237(6) 0.0209(7) 0.0218(8) -0.0065(6) -0.0018(6) -0.0017(5)
As4 0.0154(6) 0.0203(7) 0.0354(9) 0.0024(7) 0.0044(6) 0.0048(5)
Ba1 0.0301(4) 0.0311(5) 0.0325(5) -0.0097(4) -0.0108(4) 0.0122(4)
Ba2 0.0242(4) 0.0255(4) 0.0383(5) 0.0093(4) -0.0082(4) -0.0078(3)
Ba3 0.0323(5) 0.0358(5) 0.0441(6) 0.0064(5) -0.0007(4) 0.0045(4)
O1 0.012(3) 0.016(3) 0.015(4) 0.001(3) -0.004(3) -0.001(3)
O2 0.017(3) 0.011(3) 0.013(4) 0.002(3) 0.000(3) 0.000(3)
O3 0.013(3) 0.019(3) 0.019(4) -0.003(3) 0.001(3) 0.002(3)
O4 0.013(3) 0.012(3) 0.015(4) -0.005(3) 0.002(3) -0.001(3)
O5 0.019(3) 0.026(4) 0.026(4) 0.000(3) 0.004(3) 0.003(3)
O6 0.024(3) 0.026(4) 0.032(4) 0.005(3) 0.002(3) 0.004(3)
O7 0.021(3) 0.025(4) 0.027(4) 0.005(3) 0.011(3) 0.005(3)
O8 0.025(3) 0.018(3) 0.021(4) -0.004(3) -0.002(3) 0.006(3)
O9 0.024(3) 0.025(4) 0.021(4) -0.004(3) 0.000(3) 0.003(3)
O10 0.037(4) 0.020(3) 0.021(4) -0.003(3) 0.002(3) 0.000(3)
O11 0.026(3) 0.028(4) 0.032(4) 0.008(3) 0.000(3) 0.005(3)
O12 0.023(3) 0.027(4) 0.031(4) -0.005(3) 0.005(3) 0.008(3)
O13 0.033(4) 0.021(3) 0.018(4) -0.005(3) -0.005(3) 0.003(3)
O14 0.018(3) 0.025(4) 0.028(4) 0.000(3) -0.005(3) 0.008(3)
O15 0.026(3) 0.021(4) 0.033(4) -0.007(3) 0.004(3) -0.010(3)
O16 0.020(3) 0.021(3) 0.025(4) 0.003(3) 0.003(3) 0.001(3)
O17 0.072(5) 0.085(5) 0.080(6) 0.001(4) 0.000(4) 0.023(4)
O18 0.035(4) 0.050(4) 0.051(5) -0.008(4) -0.001(4) 0.013(3)
O19 0.058(5) 0.072(5) 0.066(5) 0.016(4) -0.004(4) -0.007(4)
O20 0.047(4) 0.043(4) 0.042(5) 0.009(4) 0.000(4) 0.003(4)
O21 0.076(5) 0.079(5) 0.073(6) -0.018(4) -0.007(4) -0.004(4)
O22 0.042(4) 0.042(4) 0.044(5) -0.015(4) -0.004(4) 0.005(3)
O23 0.061(5) 0.069(5) 0.065(5) -0.013(4) 0.000(4) 0.022(4)
O24 0.045(4) 0.049(4) 0.059(5) -0.003(4) 0.000(4) 0.008(4)
O25 0.108(8) 0.075(7) 0.109(9) 0.004(7) -0.009(7) -0.012(6)
O26 0.085(7) 0.107(8) 0.100(9) 0.007(7) 0.010(7) -0.007(6)
O27 0.043(4) 0.056(5) 0.040(5) 0.004(4) -0.001(4) 0.003(4)
O28 0.066(6) 0.062(6) 0.059(7) -0.007(6) -0.001(5) 0.015(5)
O29 0.091(7) 0.049(6) 0.092(8) -0.004(6) -0.006(6) 0.004(6)
O30 0.027(4) 0.029(4) 0.032(4) 0.001(3) 0.010(3) -0.002(3)
O31 0.055(6) 0.060(6) 0.073(7) 0.002(6) -0.005(5) -0.002(5)
O32 0.043(4) 0.047(4) 0.045(5) 0.001(4) 0.000(4) 0.000(4)
O33 0.053(5) 0.058(6) 0.070(7) 0.009(6) -0.003(5) 0.009(5)
O34 0.081(7) 0.112(8) 0.084(8) 0.028(7) -0.004(6) 0.009(6)
O35 0.081(7) 0.094(8) 0.077(8) -0.007(7) -0.010(6) -0.005(6)
C1 0.024(4) 0.032(5) 0.028(5) 0.000(4) 0.002(4) 0.000(4)
C2 0.038(5) 0.044(5) 0.040(6) -0.001(4) 0.000(4) 0.007(4)
C3 0.046(5) 0.053(6) 0.046(6) -0.001(5) -0.003(4) 0.006(4)
C4 0.028(5) 0.032(5) 0.032(5) 0.001(4) -0.002(4) 0.007(4)
C5 0.038(5) 0.040(5) 0.034(5) 0.002(4) -0.004(4) 0.008(4)
C6 0.029(5) 0.027(5) 0.026(5) 0.003(4) -0.003(4) 0.003(4)
C7 0.054(6) 0.056(6) 0.057(6) -0.005(5) 0.000(5) 0.007(4)
C8 0.032(5) 0.033(5) 0.025(5) 0.002(4) 0.000(4) 0.004(4)
C9 0.048(6) 0.057(6) 0.048(6) 0.005(5) -0.001(4) 0.002(4)
C10 0.043(5) 0.047(5) 0.039(6) 0.006(4) -0.006(4) 0.006(4)
C11 0.040(5) 0.033(5) 0.034(5) 0.006(4) -0.001(4) -0.003(4)
C12 0.039(5) 0.043(5) 0.041(6) 0.009(4) 0.005(4) 0.000(4)
C13 0.034(5) 0.041(5) 0.035(5) 0.004(4) 0.002(4) 0.003(4)
C14 0.031(5) 0.036(5) 0.034(5) 0.000(4) -0.003(4) 0.005(4)
C15 0.026(4) 0.027(5) 0.024(5) 0.000(4) -0.004(4) -0.005(4)
C16 0.058(6) 0.063(6) 0.057(6) -0.005(5) -0.005(5) 0.003(4)
C17 0.061(6) 0.066(6) 0.064(7) -0.010(5) -0.010(5) 0.001(5)
C18 0.054(6) 0.051(6) 0.044(6) -0.004(5) 0.002(4) -0.001(4)
C19 0.050(5) 0.046(6) 0.041(6) -0.006(4) 0.002(4) 0.001(4)
C20 0.043(5) 0.040(5) 0.039(6) 0.000(4) -0.002(4) 0.001(4)
C21 0.058(6) 0.057(6) 0.054(6) -0.005(5) -0.004(5) -0.002(4)
C22 0.023(4) 0.025(5) 0.031(5) -0.002(4) 0.001(4) -0.002(4)
C23 0.055(6) 0.058(6) 0.065(6) 0.000(5) -0.005(5) -0.002(4)
C24 0.037(5) 0.038(5) 0.047(6) -0.008(4) -0.004(4) 0.008(4)
C25 0.036(5) 0.036(5) 0.043(6) -0.001(4) 0.003(4) 0.003(4)
C26 0.086(8) 0.092(8) 0.093(8) -0.006(5) -0.004(5) 0.008(5)
C27 0.066(6) 0.070(7) 0.079(7) -0.007(5) -0.008(5) 0.015(5)
C28 0.038(5) 0.043(5) 0.046(6) 0.002(4) -0.001(4) 0.000(4)
N1 0.032(4) 0.036(5) 0.041(5) 0.005(4) -0.006(4) 0.004(4)
 
_geom_special_details
;
 All esds (except the esd in the dihedral angle between two l.s. planes)
 are estimated using the full covariance matrix.  The cell esds are taken
 into account individually in the estimation of esds in distances, angles
 and torsion angles; correlations between esds in cell parameters are only
 used when they are defined by crystal symmetry.  An approximate (isotropic)
 treatment of cell esds is used for estimating esds involving l.s. planes.
;
 
loop_
 _geom_bond_atom_site_label_1
 _geom_bond_atom_site_label_2
 _geom_bond_distance
 _geom_bond_site_symmetry_2
 _geom_bond_publ_flag
Yb1 O2 2.319(7) . ?
Yb1 O2 2.319(7) 7_575 ?
Yb1 O4 2.320(7) . ?
Yb1 O4 2.320(7) 7_575 ?
Yb1 O1 2.320(7) 7_575 ?
Yb1 O1 2.320(7) . ?
Yb1 O3 2.326(8) . ?
Yb1 O3 2.326(8) 7_575 ?
Yb1 Pd1 3.3265(13) . ?
Yb1 Pd4 3.3459(16) . ?
Yb1 Pd8 3.3495(13) . ?
Yb1 Pd7 3.3595(10) 7_575 ?
Pd1 O1 1.987(7) 7_575 ?
Pd1 O1 1.987(7) . ?
Pd1 O5 1.999(7) . ?
Pd1 O5 1.999(7) 7_575 ?
Pd2 O2 2.002(7) 7_575 ?
Pd2 O1 2.007(8) . ?
Pd2 O6 2.020(9) . ?
Pd2 O7 2.052(7) . ?
Pd2 Ba1 3.7120(11) 2_574 ?
Pd3 O3 1.968(7) . ?
Pd3 O1 1.977(8) . ?
Pd3 O8 2.010(7) . ?
Pd3 O9 2.024(8) . ?
Pd3 Ba3 3.8100(12) 2_575 ?
Pd4 O2 1.980(7) . ?
Pd4 O2 1.980(7) 7_575 ?
Pd4 O10 2.010(8) 7_575 ?
Pd4 O10 2.010(8) . ?
Pd5 O2 1.996(7) . ?
Pd5 O4 2.000(7) . ?
Pd5 O11 2.021(9) 7_575 ?
Pd5 O12 2.056(7) . ?
Pd6 O3 1.979(8) . ?
Pd6 O3 1.979(8) 7_575 ?
Pd6 O13 2.028(8) . ?
Pd6 O13 2.028(8) 7_575 ?
Pd7 O4 1.979(8) . ?
Pd7 O3 1.995(7) 7_575 ?
Pd7 O15 2.029(9) 7_575 ?
Pd7 O14 2.038(7) . ?
Pd7 Ba2 3.5704(11) 8_656 ?
Pd8 O4 1.986(7) 7_575 ?
Pd8 O4 1.986(7) . ?
Pd8 O16 2.006(7) . ?
Pd8 O16 2.006(7) 7_575 ?
As1 O5 1.707(8) . ?
As1 O7 1.709(8) . ?
As1 O8 1.712(8) . ?
As1 C1 1.885(6) . ?
As2 O10 1.719(8) . ?
As2 O6 1.725(8) . ?
As2 O11 1.735(8) . ?
As2 C8 1.915(6) . ?
As3 O13 1.695(8) . ?
As3 O15 1.703(8) . ?
As3 O9 1.715(8) . ?
As3 C15 1.882(7) . ?
As4 O14 1.689(9) . ?
As4 O16 1.698(8) . ?
As4 O12 1.711(9) . ?
As4 C22 1.880(6) . ?
Ba1 O21 2.716(13) . ?
Ba1 O7 2.745(8) 2_575 ?
Ba1 O17 2.783(11) 6_658 ?
Ba1 O6 2.835(8) 2_575 ?
Ba1 O22 2.851(9) . ?
Ba1 O25 2.867(13) . ?
Ba1 O32 2.893(10) 1_556 ?
Ba1 O26 2.905(14) . ?
Ba1 O18 2.906(10) 6_658 ?
Ba1 O27 2.923(9) . ?
Ba1 C21 3.102(18) . ?
Ba1 C7 3.226(16) 6_658 ?
Ba2 O19 2.740(12) . ?
Ba2 O23 2.750(10) 4_466 ?
Ba2 O15 2.799(8) 2_574 ?
Ba2 O29 2.803(12) . ?
Ba2 O30 2.804(8) . ?
Ba2 O28 2.805(12) . ?
Ba2 O24 2.846(9) 4_466 ?
Ba2 O14 2.853(8) 8_665 ?
Ba2 O20 3.054(10) . ?
Ba2 C28 3.185(14) 4_466 ?
Ba2 C14 3.282(15) . ?
Ba3 O33 2.750(10) . ?
Ba3 O35 2.768(13) . ?
Ba3 O9 2.805(8) 2_574 ?
Ba3 O34 2.818(13) . ?
Ba3 O20 2.821(10) . ?
Ba3 O31 2.823(11) . ?
Ba3 O32 2.841(11) . ?
Ba3 O30 2.886(9) . ?
Ba3 O8 2.956(8) 2_574 ?
Ba3 N1 3.296(13) . ?
O17 C7 1.28(2) . ?
O18 C7 1.191(18) . ?
O19 C14 1.243(15) . ?
O20 C14 1.256(15) . ?
O21 C21 1.326(19) . ?
O22 C21 1.164(18) . ?
O23 C28 1.250(17) . ?
O24 C28 1.225(17) . ?
O27 N1 1.259(15) 1_556 ?
O30 N1 1.235(14) . ?
O32 N1 1.276(13) . ?
C1 C2 1.3900 . ?
C1 C6 1.3900 . ?
C2 C3 1.3900 . ?
C3 C4 1.3900 . ?
C4 C5 1.3900 . ?
C4 C7 1.485(17) . ?
C5 C6 1.3900 . ?
C8 C9 1.3900 . ?
C8 C13 1.3900 . ?
C9 C10 1.3900 . ?
C10 C11 1.3900 . ?
C11 C12 1.3900 . ?
C11 C14 1.472(16) . ?
C12 C13 1.3900 . ?
C15 C16 1.3900 . ?
C15 C20 1.3900 . ?
C16 C17 1.3900 . ?
C17 C18 1.3900 . ?
C18 C19 1.3900 . ?
C18 C21 1.535(18) . ?
C19 C20 1.3900 . ?
C22 C23 1.3900 . ?
C22 C27 1.3900 . ?
C23 C24 1.3900 . ?
C24 C25 1.3900 . ?
C25 C26 1.3900 . ?
C25 C28 1.494(15) . ?
C26 C27 1.3900 . ?
 
loop_
 _geom_angle_atom_site_label_1
 _geom_angle_atom_site_label_2
 _geom_angle_atom_site_label_3
 _geom_angle
 _geom_angle_site_symmetry_1
 _geom_angle_site_symmetry_3
 _geom_angle_publ_flag
O2 Yb1 O2 70.8(3) . 7_575 ?
O2 Yb1 O4 70.4(2) . . ?
O2 Yb1 O4 109.6(3) 7_575 . ?
O2 Yb1 O4 109.6(3) . 7_575 ?
O2 Yb1 O4 70.4(2) 7_575 7_575 ?
O4 Yb1 O4 70.9(3) . 7_575 ?
O2 Yb1 O1 71.4(2) . 7_575 ?
O2 Yb1 O1 111.1(2) 7_575 7_575 ?
O4 Yb1 O1 108.6(2) . 7_575 ?
O4 Yb1 O1 178.5(3) 7_575 7_575 ?
O2 Yb1 O1 111.1(2) . . ?
O2 Yb1 O1 71.4(2) 7_575 . ?
O4 Yb1 O1 178.5(3) . . ?
O4 Yb1 O1 108.6(2) 7_575 . ?
O1 Yb1 O1 71.9(3) 7_575 . ?
O2 Yb1 O3 179.6(3) . . ?
O2 Yb1 O3 109.6(3) 7_575 . ?
O4 Yb1 O3 109.6(2) . . ?
O4 Yb1 O3 70.7(3) 7_575 . ?
O1 Yb1 O3 108.3(3) 7_575 . ?
O1 Yb1 O3 69.0(2) . . ?
O2 Yb1 O3 109.6(3) . 7_575 ?
O2 Yb1 O3 179.6(3) 7_575 7_575 ?
O4 Yb1 O3 70.7(3) . 7_575 ?
O4 Yb1 O3 109.6(2) 7_575 7_575 ?
O1 Yb1 O3 69.0(2) 7_575 7_575 ?
O1 Yb1 O3 108.3(3) . 7_575 ?
O3 Yb1 O3 70.0(4) . 7_575 ?
O2 Yb1 Pd1 90.92(16) . . ?
O2 Yb1 Pd1 90.92(16) 7_575 . ?
O4 Yb1 Pd1 144.52(17) . . ?
O4 Yb1 Pd1 144.52(17) 7_575 . ?
O1 Yb1 Pd1 35.93(17) 7_575 . ?
O1 Yb1 Pd1 35.93(17) . . ?
O3 Yb1 Pd1 88.94(16) . . ?
O3 Yb1 Pd1 88.94(16) 7_575 . ?
O2 Yb1 Pd4 35.38(17) . . ?
O2 Yb1 Pd4 35.38(17) 7_575 . ?
O4 Yb1 Pd4 90.57(19) . . ?
O4 Yb1 Pd4 90.57(19) 7_575 . ?
O1 Yb1 Pd4 90.86(19) 7_575 . ?
O1 Yb1 Pd4 90.86(19) . . ?
O3 Yb1 Pd4 144.97(19) . . ?
O3 Yb1 Pd4 144.97(19) 7_575 . ?
Pd1 Yb1 Pd4 90.44(4) . . ?
O2 Yb1 Pd8 90.26(16) . . ?
O2 Yb1 Pd8 90.26(16) 7_575 . ?
O4 Yb1 Pd8 35.46(17) . . ?
O4 Yb1 Pd8 35.46(17) 7_575 . ?
O1 Yb1 Pd8 144.02(17) 7_575 . ?
O1 Yb1 Pd8 144.02(17) . . ?
O3 Yb1 Pd8 89.88(16) . . ?
O3 Yb1 Pd8 89.88(16) 7_575 . ?
Pd1 Yb1 Pd8 178.56(4) . . ?
Pd4 Yb1 Pd8 91.00(4) . . ?
O2 Yb1 Pd7 144.75(17) . 7_575 ?
O2 Yb1 Pd7 89.62(17) 7_575 7_575 ?
O4 Yb1 Pd7 90.40(17) . 7_575 ?
O4 Yb1 Pd7 35.11(19) 7_575 7_575 ?
O1 Yb1 Pd7 143.88(19) 7_575 7_575 ?
O1 Yb1 Pd7 88.47(17) . 7_575 ?
O3 Yb1 Pd7 35.55(17) . 7_575 ?
O3 Yb1 Pd7 90.14(18) 7_575 7_575 ?
Pd1 Yb1 Pd7 119.20(3) . 7_575 ?
Pd4 Yb1 Pd7 120.17(3) . 7_575 ?
Pd8 Yb1 Pd7 59.97(2) . 7_575 ?
O1 Pd1 O1 86.5(4) 7_575 . ?
O1 Pd1 O5 178.6(3) 7_575 . ?
O1 Pd1 O5 92.3(3) . . ?
O1 Pd1 O5 92.3(3) 7_575 7_575 ?
O1 Pd1 O5 178.6(3) . 7_575 ?
O5 Pd1 O5 88.9(4) . 7_575 ?
O1 Pd1 Yb1 43.2(2) 7_575 . ?
O1 Pd1 Yb1 43.2(2) . . ?
O5 Pd1 Yb1 135.6(2) . . ?
O5 Pd1 Yb1 135.6(2) 7_575 . ?
O2 Pd2 O1 84.9(3) 7_575 . ?
O2 Pd2 O6 93.8(3) 7_575 . ?
O1 Pd2 O6 178.7(3) . . ?
O2 Pd2 O7 177.6(3) 7_575 . ?
O1 Pd2 O7 92.7(3) . . ?
O6 Pd2 O7 88.6(3) . . ?
O2 Pd2 Yb1 42.4(2) 7_575 . ?
O1 Pd2 Yb1 42.5(2) . . ?
O6 Pd2 Yb1 136.2(2) . . ?
O7 Pd2 Yb1 135.2(2) . . ?
O2 Pd2 Ba1 135.6(2) 7_575 2_574 ?
O1 Pd2 Ba1 132.1(2) . 2_574 ?
O6 Pd2 Ba1 49.1(2) . 2_574 ?
O7 Pd2 Ba1 46.7(2) . 2_574 ?
Yb1 Pd2 Ba1 160.08(3) . 2_574 ?
O3 Pd3 O1 83.6(3) . . ?
O3 Pd3 O8 178.2(3) . . ?
O1 Pd3 O8 94.6(3) . . ?
O3 Pd3 O9 94.8(3) . . ?
O1 Pd3 O9 178.1(3) . . ?
O8 Pd3 O9 87.0(3) . . ?
O3 Pd3 Yb1 41.9(2) . . ?
O1 Pd3 Yb1 41.77(19) . . ?
O8 Pd3 Yb1 136.3(2) . . ?
O9 Pd3 Yb1 136.6(2) . . ?
O3 Pd3 Ba3 131.5(2) . 2_575 ?
O1 Pd3 Ba3 136.0(2) . 2_575 ?
O8 Pd3 Ba3 50.1(2) . 2_575 ?
O9 Pd3 Ba3 45.8(2) . 2_575 ?
Yb1 Pd3 Ba3 158.11(3) . 2_575 ?
O2 Pd4 O2 85.4(4) . 7_575 ?
O2 Pd4 O10 93.0(3) . 7_575 ?
O2 Pd4 O10 178.4(3) 7_575 7_575 ?
O2 Pd4 O10 178.4(3) . . ?
O2 Pd4 O10 93.0(3) 7_575 . ?
O10 Pd4 O10 88.6(5) 7_575 . ?
O2 Pd4 Yb1 42.7(2) . . ?
O2 Pd4 Yb1 42.7(2) 7_575 . ?
O10 Pd4 Yb1 135.7(2) 7_575 . ?
O10 Pd4 Yb1 135.7(2) . . ?
O2 Pd5 O4 84.0(3) . . ?
O2 Pd5 O11 94.4(3) . 7_575 ?
O4 Pd5 O11 178.4(3) . 7_575 ?
O2 Pd5 O12 177.6(3) . . ?
O4 Pd5 O12 93.6(3) . . ?
O11 Pd5 O12 88.0(3) 7_575 . ?
O2 Pd5 Yb1 42.0(2) . . ?
O4 Pd5 Yb1 42.02(19) . . ?
O11 Pd5 Yb1 136.4(2) 7_575 . ?
O12 Pd5 Yb1 135.6(2) . . ?
O3 Pd6 O3 84.8(4) . 7_575 ?
O3 Pd6 O13 93.3(3) . . ?
O3 Pd6 O13 178.1(3) 7_575 . ?
O3 Pd6 O13 178.1(3) . 7_575 ?
O3 Pd6 O13 93.3(3) 7_575 7_575 ?
O13 Pd6 O13 88.7(5) . 7_575 ?
O3 Pd6 Yb1 42.4(2) . . ?
O3 Pd6 Yb1 42.4(2) 7_575 . ?
O13 Pd6 Yb1 135.7(2) . . ?
O13 Pd6 Yb1 135.6(2) 7_575 . ?
O4 Pd7 O3 85.1(3) . 7_575 ?
O4 Pd7 O15 178.9(3) . 7_575 ?
O3 Pd7 O15 93.9(3) 7_575 7_575 ?
O4 Pd7 O14 93.5(3) . . ?
O3 Pd7 O14 178.3(3) 7_575 . ?
O15 Pd7 O14 87.5(3) 7_575 . ?
O4 Pd7 Yb1 42.38(19) . . ?
O3 Pd7 Yb1 42.7(2) 7_575 . ?
O15 Pd7 Yb1 136.6(2) 7_575 . ?
O14 Pd7 Yb1 135.8(2) . . ?
O4 Pd7 Ba2 129.1(2) . 8_656 ?
O3 Pd7 Ba2 127.6(2) 7_575 8_656 ?
O15 Pd7 Ba2 51.4(2) 7_575 8_656 ?
O14 Pd7 Ba2 53.0(2) . 8_656 ?
Yb1 Pd7 Ba2 146.93(3) . 8_656 ?
O4 Pd8 O4 85.3(4) 7_575 . ?
O4 Pd8 O16 177.8(3) 7_575 . ?
O4 Pd8 O16 92.9(3) . . ?
O4 Pd8 O16 92.9(3) 7_575 7_575 ?
O4 Pd8 O16 177.8(3) . 7_575 ?
O16 Pd8 O16 88.9(4) . 7_575 ?
O4 Pd8 Yb1 42.7(2) 7_575 . ?
O4 Pd8 Yb1 42.7(2) . . ?
O16 Pd8 Yb1 135.5(2) . . ?
O16 Pd8 Yb1 135.5(2) 7_575 . ?
O5 As1 O7 111.3(4) . . ?
O5 As1 O8 111.4(4) . . ?
O7 As1 O8 112.7(4) . . ?
O5 As1 C1 104.1(4) . . ?
O7 As1 C1 108.8(4) . . ?
O8 As1 C1 108.0(4) . . ?
O10 As2 O6 109.6(4) . . ?
O10 As2 O11 112.3(4) . . ?
O6 As2 O11 112.8(4) . . ?
O10 As2 C8 103.9(4) . . ?
O6 As2 C8 109.8(4) . . ?
O11 As2 C8 108.0(4) . . ?
O13 As3 O15 111.1(4) . . ?
O13 As3 O9 111.6(4) . . ?
O15 As3 O9 111.8(4) . . ?
O13 As3 C15 103.5(4) . . ?
O15 As3 C15 107.7(4) . . ?
O9 As3 C15 110.8(4) . . ?
O14 As4 O16 111.6(4) . . ?
O14 As4 O12 110.1(4) . . ?
O16 As4 O12 113.1(4) . . ?
O14 As4 C22 104.0(4) . . ?
O16 As4 C22 106.9(4) . . ?
O12 As4 C22 110.7(4) . . ?
O21 Ba1 O7 147.5(3) . 2_575 ?
O21 Ba1 O17 71.7(4) . 6_658 ?
O7 Ba1 O17 104.7(3) 2_575 6_658 ?
O21 Ba1 O6 98.9(3) . 2_575 ?
O7 Ba1 O6 61.3(2) 2_575 2_575 ?
O17 Ba1 O6 137.8(3) 6_658 2_575 ?
O21 Ba1 O22 47.3(3) . . ?
O7 Ba1 O22 136.7(2) 2_575 . ?
O17 Ba1 O22 115.7(3) 6_658 . ?
O6 Ba1 O22 78.0(3) 2_575 . ?
O21 Ba1 O25 74.3(4) . . ?
O7 Ba1 O25 138.2(4) 2_575 . ?
O17 Ba1 O25 83.6(4) 6_658 . ?
O6 Ba1 O25 134.7(3) 2_575 . ?
O22 Ba1 O25 64.6(4) . . ?
O21 Ba1 O32 143.0(3) . 1_556 ?
O7 Ba1 O32 69.4(3) 2_575 1_556 ?
O17 Ba1 O32 110.3(4) 6_658 1_556 ?
O6 Ba1 O32 101.4(3) 2_575 1_556 ?
O22 Ba1 O32 108.0(3) . 1_556 ?
O25 Ba1 O32 69.4(4) . 1_556 ?
O21 Ba1 O26 77.7(4) . . ?
O7 Ba1 O26 71.0(3) 2_575 . ?
O17 Ba1 O26 69.6(4) 6_658 . ?
O6 Ba1 O26 68.2(3) 2_575 . ?
O22 Ba1 O26 108.3(4) . . ?
O25 Ba1 O26 146.0(4) . . ?
O32 Ba1 O26 138.8(4) 1_556 . ?
O21 Ba1 O18 106.1(3) . 6_658 ?
O7 Ba1 O18 90.3(3) 2_575 6_658 ?
O17 Ba1 O18 44.6(3) 6_658 6_658 ?
O6 Ba1 O18 151.5(3) 2_575 6_658 ?
O22 Ba1 O18 129.4(3) . 6_658 ?
O25 Ba1 O18 66.8(3) . 6_658 ?
O32 Ba1 O18 65.7(3) 1_556 6_658 ?
O26 Ba1 O18 103.9(3) . 6_658 ?
O21 Ba1 O27 119.5(3) . . ?
O7 Ba1 O27 79.6(3) 2_575 . ?
O17 Ba1 O27 151.6(4) 6_658 . ?
O6 Ba1 O27 69.2(3) 2_575 . ?
O22 Ba1 O27 72.5(3) . . ?
O25 Ba1 O27 75.7(4) . . ?
O32 Ba1 O27 44.0(3) 1_556 . ?
O26 Ba1 O27 136.1(3) . . ?
O18 Ba1 O27 108.2(3) 6_658 . ?
O21 Ba1 C21 25.3(4) . . ?
O7 Ba1 C21 149.2(4) 2_575 . ?
O17 Ba1 C21 95.0(4) 6_658 . ?
O6 Ba1 C21 88.2(4) 2_575 . ?
O22 Ba1 C21 22.0(3) . . ?
O25 Ba1 C21 66.5(4) . . ?
O32 Ba1 C21 125.5(4) 1_556 . ?
O26 Ba1 C21 94.8(4) . . ?
O18 Ba1 C21 120.1(4) 6_658 . ?
O27 Ba1 C21 94.4(4) . . ?
O21 Ba1 C7 88.2(4) . 6_658 ?
O7 Ba1 C7 99.7(4) 2_575 6_658 ?
O17 Ba1 C7 23.2(4) 6_658 6_658 ?
O6 Ba1 C7 153.3(3) 2_575 6_658 ?
O22 Ba1 C7 123.6(4) . 6_658 ?
O25 Ba1 C7 71.9(4) . 6_658 ?
O32 Ba1 C7 87.3(4) 1_556 6_658 ?
O26 Ba1 C7 88.5(4) . 6_658 ?
O18 Ba1 C7 21.6(4) 6_658 6_658 ?
O27 Ba1 C7 128.9(4) . 6_658 ?
C21 Ba1 C7 107.3(5) . 6_658 ?
O19 Ba2 O23 82.3(4) . 4_466 ?
O19 Ba2 O15 92.8(3) . 2_574 ?
O23 Ba2 O15 144.3(3) 4_466 2_574 ?
O19 Ba2 O29 79.5(4) . . ?
O23 Ba2 O29 76.3(3) 4_466 . ?
O15 Ba2 O29 137.8(3) 2_574 . ?
O19 Ba2 O30 110.5(3) . . ?
O23 Ba2 O30 138.8(3) 4_466 . ?
O15 Ba2 O30 76.0(2) 2_574 . ?
O29 Ba2 O30 68.4(3) . . ?
O19 Ba2 O28 149.4(3) . . ?
O23 Ba2 O28 77.6(3) 4_466 . ?
O15 Ba2 O28 116.8(3) 2_574 . ?
O29 Ba2 O28 73.5(4) . . ?
O30 Ba2 O28 72.6(3) . . ?
O19 Ba2 O24 73.1(3) . 4_466 ?
O23 Ba2 O24 45.3(3) 4_466 4_466 ?
O15 Ba2 O24 99.4(3) 2_574 4_466 ?
O29 Ba2 O24 117.2(3) . 4_466 ?
O30 Ba2 O24 174.1(3) . 4_466 ?
O28 Ba2 O24 106.9(3) . 4_466 ?
O19 Ba2 O14 135.4(3) . 8_665 ?
O23 Ba2 O14 100.0(3) 4_466 8_665 ?
O15 Ba2 O14 59.7(2) 2_574 8_665 ?
O29 Ba2 O14 144.7(3) . 8_665 ?
O30 Ba2 O14 96.9(2) . 8_665 ?
O28 Ba2 O14 71.5(3) . 8_665 ?
O24 Ba2 O14 77.5(3) 4_466 8_665 ?
O19 Ba2 O20 43.9(3) . . ?
O23 Ba2 O20 119.1(3) 4_466 . ?
O15 Ba2 O20 76.8(2) 2_574 . ?
O29 Ba2 O20 69.0(3) . . ?
O30 Ba2 O20 67.0(3) . . ?
O28 Ba2 O20 132.4(3) . . ?
O24 Ba2 O20 115.9(3) 4_466 . ?
O14 Ba2 O20 136.3(2) 8_665 . ?
O19 Ba2 C28 75.1(4) . 4_466 ?
O23 Ba2 C28 22.8(3) 4_466 4_466 ?
O15 Ba2 C28 122.0(3) 2_574 4_466 ?
O29 Ba2 C28 96.3(4) . 4_466 ?
O30 Ba2 C28 161.6(3) . 4_466 ?
O28 Ba2 C28 93.7(4) . 4_466 ?
O24 Ba2 C28 22.5(3) 4_466 4_466 ?
O14 Ba2 C28 90.0(3) 8_665 4_466 ?
O20 Ba2 C28 118.4(3) . 4_466 ?
O19 Ba2 C14 21.5(3) . . ?
O23 Ba2 C14 99.9(4) 4_466 . ?
O15 Ba2 C14 85.8(3) 2_574 . ?
O29 Ba2 C14 72.0(4) . . ?
O30 Ba2 C14 89.1(3) . . ?
O28 Ba2 C14 145.0(3) . . ?
O24 Ba2 C14 94.3(3) 4_466 . ?
O14 Ba2 C14 141.9(3) 8_665 . ?
O20 Ba2 C14 22.5(3) . . ?
C28 Ba2 C14 96.0(4) 4_466 . ?
O19 Ba2 Pd7 127.3(3) . 8_665 ?
O23 Ba2 Pd7 134.7(3) 4_466 8_665 ?
O15 Ba2 Pd7 34.53(18) 2_574 8_665 ?
O29 Ba2 Pd7 135.5(3) . 8_665 ?
O30 Ba2 Pd7 68.76(17) . 8_665 ?
O28 Ba2 Pd7 82.8(2) . 8_665 ?
O24 Ba2 Pd7 105.4(2) 4_466 8_665 ?
O14 Ba2 Pd7 34.76(15) 8_665 8_665 ?
O20 Ba2 Pd7 104.26(18) . 8_665 ?
C28 Ba2 Pd7 122.8(3) 4_466 8_665 ?
C14 Ba2 Pd7 118.6(2) . 8_665 ?
O33 Ba3 O35 92.3(4) . . ?
O33 Ba3 O9 140.8(3) . 2_574 ?
O35 Ba3 O9 69.9(3) . 2_574 ?
O33 Ba3 O34 70.9(4) . . ?
O35 Ba3 O34 67.3(4) . . ?
O9 Ba3 O34 126.9(3) 2_574 . ?
O33 Ba3 O20 139.3(3) . . ?
O35 Ba3 O20 114.7(3) . . ?
O9 Ba3 O20 79.2(2) 2_574 . ?
O34 Ba3 O20 91.4(3) . . ?
O33 Ba3 O31 74.0(3) . . ?
O35 Ba3 O31 144.6(4) . . ?
O9 Ba3 O31 138.9(3) 2_574 . ?
O34 Ba3 O31 77.4(4) . . ?
O20 Ba3 O31 66.4(3) . . ?
O33 Ba3 O32 67.8(3) . . ?
O35 Ba3 O32 134.9(3) . . ?
O9 Ba3 O32 99.7(3) 2_574 . ?
O34 Ba3 O32 132.9(4) . . ?
O20 Ba3 O32 105.5(3) . . ?
O31 Ba3 O32 70.4(3) . . ?
O33 Ba3 O30 111.7(3) . . ?
O35 Ba3 O30 137.0(3) . . ?
O9 Ba3 O30 69.0(2) 2_574 . ?
O34 Ba3 O30 153.2(3) . . ?
O20 Ba3 O30 69.2(3) . . ?
O31 Ba3 O30 78.0(3) . . ?
O32 Ba3 O30 44.2(2) . . ?
O33 Ba3 O8 84.1(3) . 2_574 ?
O35 Ba3 O8 72.3(3) . 2_574 ?
O9 Ba3 O8 57.6(2) 2_574 2_574 ?
O34 Ba3 O8 130.6(3) . 2_574 ?
O20 Ba3 O8 131.6(2) . 2_574 ?
O31 Ba3 O8 135.8(3) . 2_574 ?
O32 Ba3 O8 65.9(2) . 2_574 ?
O30 Ba3 O8 75.4(2) . 2_574 ?
O33 Ba3 N1 90.2(3) . . ?
O35 Ba3 N1 140.2(3) . . ?
O9 Ba3 N1 83.4(3) 2_574 . ?
O34 Ba3 N1 148.8(4) . . ?
O20 Ba3 N1 87.3(3) . . ?
O31 Ba3 N1 73.6(3) . . ?
O32 Ba3 N1 22.5(3) . . ?
O30 Ba3 N1 21.8(2) . . ?
O8 Ba3 N1 68.6(3) 2_574 . ?
O33 Ba3 Pd3 114.1(2) . 2_574 ?
O35 Ba3 Pd3 81.2(3) . 2_574 ?
O9 Ba3 Pd3 31.18(17) 2_574 2_574 ?
O34 Ba3 Pd3 148.4(3) . 2_574 ?
O20 Ba3 Pd3 100.23(19) . 2_574 ?
O31 Ba3 Pd3 134.2(2) . 2_574 ?
O32 Ba3 Pd3 72.1(2) . 2_574 ?
O30 Ba3 Pd3 56.79(17) . 2_574 ?
O8 Ba3 Pd3 31.46(14) 2_574 2_574 ?
N1 Ba3 Pd3 61.8(2) . 2_574 ?
O33 Ba3 Ba2 134.4(2) . . ?
O35 Ba3 Ba2 132.7(3) . . ?
O9 Ba3 Ba2 67.66(16) 2_574 . ?
O34 Ba3 Ba2 127.1(3) . . ?
O20 Ba3 Ba2 37.1(2) . . ?
O31 Ba3 Ba2 71.4(2) . . ?
O32 Ba3 Ba2 73.15(19) . . ?
O30 Ba3 Ba2 32.23(16) . . ?
O8 Ba3 Ba2 100.96(14) 2_574 . ?
N1 Ba3 Ba2 52.1(2) . . ?
Pd3 Ba3 Ba2 73.40(2) 2_574 . ?
Pd3 O1 Pd1 115.4(4) . . ?
Pd3 O1 Pd2 116.4(4) . . ?
Pd1 O1 Pd2 115.4(3) . . ?
Pd3 O1 Yb1 103.7(3) . . ?
Pd1 O1 Yb1 100.8(3) . . ?
Pd2 O1 Yb1 101.8(3) . . ?
Pd4 O2 Pd5 116.4(3) . . ?
Pd4 O2 Pd2 115.5(3) . 7_575 ?
Pd5 O2 Pd2 115.0(3) . 7_575 ?
Pd4 O2 Yb1 101.9(3) . . ?
Pd5 O2 Yb1 102.9(3) . . ?
Pd2 O2 Yb1 102.0(3) 7_575 . ?
Pd3 O3 Pd6 116.7(4) . . ?
Pd3 O3 Pd7 114.7(4) . 7_575 ?
Pd6 O3 Pd7 114.5(3) . 7_575 ?
Pd3 O3 Yb1 103.7(3) . . ?
Pd6 O3 Yb1 102.5(3) . . ?
Pd7 O3 Yb1 101.8(3) 7_575 . ?
Pd7 O4 Pd8 115.5(3) . . ?
Pd7 O4 Pd5 115.4(3) . . ?
Pd8 O4 Pd5 115.7(4) . . ?
Pd7 O4 Yb1 102.5(3) . . ?
Pd8 O4 Yb1 101.9(3) . . ?
Pd5 O4 Yb1 102.7(3) . . ?
As1 O5 Pd1 117.7(4) . . ?
As2 O6 Pd2 115.6(4) . . ?
As2 O6 Ba1 136.6(4) . 2_574 ?
Pd2 O6 Ba1 98.3(3) . 2_574 ?
As1 O7 Pd2 115.3(4) . . ?
As1 O7 Ba1 134.9(4) . 2_574 ?
Pd2 O7 Ba1 100.4(3) . 2_574 ?
As1 O8 Pd3 114.7(4) . . ?
As1 O8 Ba3 136.7(4) . 2_575 ?
Pd3 O8 Ba3 98.4(3) . 2_575 ?
As3 O9 Pd3 115.1(4) . . ?
As3 O9 Ba3 128.4(4) . 2_575 ?
Pd3 O9 Ba3 103.0(3) . 2_575 ?
As2 O10 Pd4 117.0(5) . . ?
As2 O11 Pd5 114.7(4) . 7_575 ?
As4 O12 Pd5 114.9(4) . . ?
As3 O13 Pd6 117.0(4) . . ?
As4 O14 Pd7 116.0(4) . . ?
As4 O14 Ba2 133.5(4) . 8_656 ?
Pd7 O14 Ba2 92.2(3) . 8_656 ?
As3 O15 Pd7 115.9(4) . 7_575 ?
As3 O15 Ba2 130.3(4) . 2_575 ?
Pd7 O15 Ba2 94.0(3) 7_575 2_575 ?
As4 O16 Pd8 117.7(4) . . ?
C7 O17 Ba1 98.2(10) . 6_558 ?
C7 O18 Ba1 94.5(10) . 6_558 ?
C14 O19 Ba2 104.6(9) . . ?
C14 O20 Ba3 160.6(9) . . ?
C14 O20 Ba2 89.0(8) . . ?
Ba3 O20 Ba2 109.0(3) . . ?
C21 O21 Ba1 93.9(10) . . ?
C21 O22 Ba1 91.2(10) . . ?
C28 O23 Ba2 98.5(9) . 4_566 ?
C28 O24 Ba2 94.4(9) . 4_566 ?
N1 O27 Ba1 97.5(7) 1_556 . ?
N1 O30 Ba2 136.2(8) . . ?
N1 O30 Ba3 98.1(7) . . ?
Ba2 O30 Ba3 114.5(3) . . ?
N1 O32 Ba3 99.2(8) . . ?
N1 O32 Ba1 98.4(8) . 1_554 ?
Ba3 O32 Ba1 157.6(4) . 1_554 ?
C2 C1 C6 120.0 . . ?
C2 C1 As1 118.1(5) . . ?
C6 C1 As1 121.9(5) . . ?
C3 C2 C1 120.0 . . ?
C2 C3 C4 120.0 . . ?
C5 C4 C3 120.0 . . ?
C5 C4 C7 119.4(9) . . ?
C3 C4 C7 120.5(9) . . ?
C4 C5 C6 120.0 . . ?
C5 C6 C1 120.0 . . ?
O18 C7 O17 121.8(16) . . ?
O18 C7 C4 124.9(16) . . ?
O17 C7 C4 112.8(14) . . ?
O18 C7 Ba1 63.9(9) . 6_558 ?
O17 C7 Ba1 58.6(9) . 6_558 ?
C4 C7 Ba1 171.1(11) . 6_558 ?
C9 C8 C13 120.0 . . ?
C9 C8 As2 119.4(5) . . ?
C13 C8 As2 120.6(5) . . ?
C10 C9 C8 120.0 . . ?
C11 C10 C9 120.0 . . ?
C10 C11 C12 120.0 . . ?
C10 C11 C14 119.0(8) . . ?
C12 C11 C14 121.0(8) . . ?
C11 C12 C13 120.0 . . ?
C12 C13 C8 120.0 . . ?
O19 C14 O20 122.1(14) . . ?
O19 C14 C11 117.7(12) . . ?
O20 C14 C11 120.1(11) . . ?
O19 C14 Ba2 53.9(8) . . ?
O20 C14 Ba2 68.5(8) . . ?
C11 C14 Ba2 170.4(9) . . ?
C16 C15 C20 120.0 . . ?
C16 C15 As3 119.1(5) . . ?
C20 C15 As3 120.9(5) . . ?
C17 C16 C15 120.0 . . ?
C16 C17 C18 120.0 . . ?
C19 C18 C17 120.0 . . ?
C19 C18 C21 119.8(9) . . ?
C17 C18 C21 120.2(9) . . ?
C18 C19 C20 120.0 . . ?
C19 C20 C15 120.0 . . ?
O22 C21 O21 127.5(17) . . ?
O22 C21 C18 120.7(14) . . ?
O21 C21 C18 111.8(14) . . ?
O22 C21 Ba1 66.7(9) . . ?
O21 C21 Ba1 60.8(9) . . ?
C18 C21 Ba1 171.2(10) . . ?
C23 C22 C27 120.0 . . ?
C23 C22 As4 122.7(5) . . ?
C27 C22 As4 117.2(5) . . ?
C24 C23 C22 120.0 . . ?
C23 C24 C25 120.0 . . ?
C24 C25 C26 120.0 . . ?
C24 C25 C28 120.9(9) . . ?
C26 C25 C28 119.0(9) . . ?
C25 C26 C27 120.0 . . ?
C26 C27 C22 120.0 . . ?
O24 C28 O23 121.2(14) . . ?
O24 C28 C25 121.8(13) . . ?
O23 C28 C25 117.0(13) . . ?
O24 C28 Ba2 63.0(8) . 4_566 ?
O23 C28 Ba2 58.6(8) . 4_566 ?
C25 C28 Ba2 170.3(9) . 4_566 ?
O30 N1 O27 123.0(11) . 1_554 ?
O30 N1 O32 118.3(12) . . ?
O27 N1 O32 118.7(12) 1_554 . ?
O30 N1 Ba3 60.1(7) . . ?
O27 N1 Ba3 176.6(9) 1_554 . ?
O32 N1 Ba3 58.3(7) . . ?
O30 N1 Ba1 170.4(8) . 1_554 ?
O27 N1 Ba1 60.5(7) 1_554 1_554 ?
O32 N1 Ba1 59.3(7) . 1_554 ?
Ba3 N1 Ba1 116.2(3) . 1_554 ?
 
_refine_diff_density_max    5.103
_refine_diff_density_min   -1.885
_refine_diff_density_rms    0.230

_shelx_res_file
;
TITL shelxt_a.res in Pnma
    shelx.res
    created by SHELXL-2019/3 at 12:46:16 on 21-Jun-2024
CELL  0.71073  29.9556  27.1182  27.9881   90.000   90.000   90.000
ZERR     4.00   0.0008   0.0008   0.0009    0.000    0.000    0.000
LATT   1
SYMM  1/2 - X, - Y, 1/2 + Z
SYMM  - X, 1/2 + Y, - Z
SYMM  1/2 + X, 1/2 - Y, 1/2 - Z
SFAC  YB   PD   AS   BA   O    C    H    N
UNIT   4   48   32   24  280  224  128   8
MERG   2
OMIT     0.00  50.00
OMIT     4   0   0
OMIT     0   2   0
OMIT     2   2   0
OMIT     4   2   0
OMIT     2   3   0
OMIT     0   4   0
OMIT     2   3   0
OMIT     0   4   0
OMIT     3   1   1
OMIT     1   3   1
OMIT     0   0   2
OMIT     2   0   2
OMIT     4   0   2
OMIT     0   2   2
OMIT     1   2   2
OMIT     2   2   2
OMIT     3   2   2
OMIT     2   0   3
OMIT     1   1   3
OMIT     2   2   3
OMIT     6   4   3
OMIT     1   0   4
OMIT     0   2   4
OMIT     1   2   4
OMIT     2   4   0
OMIT     2   2   1
OMIT     3   2   1
OMIT     2   3   1
OMIT     3   3   1
OMIT     3   0   2
OMIT     4   2   2
OMIT     3   0   3
OMIT     3   2   3
OMIT     0   3   3
OMIT     2   3   3
OMIT     2   0   4
OMIT     5   0   4
OMIT     2   2   4
OMIT     4   1   0
OMIT     3   0   1
OMIT     4   3   1
OMIT     1   0   2
OMIT     5   2   2
OMIT     3   2   4
OMIT     4   4   0
OMIT     1   2   1
OMIT     1   5   1
OMIT     8   0   2
OMIT     3   3   2
OMIT     4   3   0
OMIT     1   4   1
OMIT     5   0   2
ABIN
SHEL 999 0.84
ISOR 0.005 0.01 $C $O $N
FMAP   2
PLAN   50
ACTA
BOND
L.S.  15    0  947
TEMP     0.00
WGHT    0.094300
FVAR       0.01307
YB1   1    0.253126    0.750000    0.981763    10.50000    0.01159    0.01284 =
         0.01799    0.00000   -0.00048    0.00000
PD1   2    0.144129    0.750000    1.004506    10.50000    0.01242    0.01598 =
         0.01919    0.00000    0.00197    0.00000
PD2   2    0.188326    0.838515    0.934078    11.00000    0.01481    0.01571 =
         0.01571    0.00183    0.00270    0.00364
PD3   2    0.208375    0.837802    1.053156    11.00000    0.01426    0.01476 =
         0.01726   -0.00195   -0.00039    0.00157
PD4   2    0.232595    0.750000    0.864252    10.50000    0.01655    0.01546 =
         0.01700    0.00000    0.00140    0.00000
PD5   2    0.298925    0.661957    0.911720    11.00000    0.01436    0.01440 =
         0.01993   -0.00117    0.00296    0.00131
PD6   2    0.274468    0.750000    1.099830    10.50000    0.01640    0.01638 =
         0.01665    0.00000   -0.00271    0.00000
PD7   2    0.317694    0.661907    1.030216    11.00000    0.01373    0.01521 =
         0.02099    0.00214    0.00010    0.00306
PD8   2    0.363377    0.750000    0.961816    10.50000    0.01051    0.01754 =
         0.02677    0.00000    0.00128    0.00000
AS1   3    0.113571    0.861877    1.011591    11.00000    0.01651    0.02048 =
         0.02374    0.00195    0.00406    0.00641
AS2   3    0.227761    0.862295    0.831419    11.00000    0.02421    0.02064 =
         0.02035    0.00691    0.00413    0.00441
AS3   3    0.279506    0.861897    1.133222    11.00000    0.02370    0.02094 =
         0.02184   -0.00650   -0.00178   -0.00172
AS4   3    0.394406    0.638235    0.955877    11.00000    0.01542    0.02034 =
         0.03541    0.00243    0.00441    0.00484
BA1   4    0.356160    1.037078    1.405918    11.00000    0.03007    0.03106 =
         0.03251   -0.00970   -0.01080    0.01222
BA2   4    0.163715    1.032957    0.546591    11.00000    0.02419    0.02548 =
         0.03834    0.00927   -0.00818   -0.00778
BA3   4    0.314856    1.033577    0.601963    11.00000    0.03231    0.03575 =
         0.04406    0.00637   -0.00074    0.00445
O1    5    0.191695    0.800204    0.995322    11.00000    0.01169    0.01570 =
         0.01514    0.00081   -0.00354   -0.00067
O2    5    0.242264    0.700496    0.915217    11.00000    0.01659    0.01100 =
         0.01262    0.00180   -0.00016    0.00028
O3    5    0.263882    0.799222    1.048851    11.00000    0.01282    0.01895 =
         0.01872   -0.00271    0.00144    0.00227
O4    5    0.315259    0.700373    0.970171    11.00000    0.01286    0.01242 =
         0.01502   -0.00546    0.00183   -0.00128
O5    5    0.097392    0.801598    1.014431    11.00000    0.01909    0.02554 =
         0.02627    0.00028    0.00356    0.00350
O6    5    0.186251    0.876308    0.871921    11.00000    0.02415    0.02558 =
         0.03153    0.00509    0.00213    0.00408
O7    5    0.132846    0.876715    0.955961    11.00000    0.02116    0.02515 =
         0.02682    0.00470    0.01132    0.00537
O8    5    0.150882    0.875933    1.055864    11.00000    0.02453    0.01845 =
         0.02092   -0.00391   -0.00196    0.00567
O9    5    0.226632    0.874397    1.113084    11.00000    0.02417    0.02469 =
         0.02062   -0.00414   -0.00039    0.00256
O10   5    0.222826    0.801775    0.813920    11.00000    0.03734    0.01990 =
         0.02091   -0.00313    0.00202    0.00024
O11   5    0.280735    0.875952    0.852678    11.00000    0.02593    0.02810 =
         0.03201    0.00835   -0.00043    0.00477
O12   5    0.358214    0.623767    0.910686    11.00000    0.02320    0.02652 =
         0.03125   -0.00456    0.00527    0.00847
O13   5    0.284727    0.802259    1.150477    11.00000    0.03323    0.02111 =
         0.01787   -0.00493   -0.00457    0.00280
O14   5    0.372140    0.622455    1.009168    11.00000    0.01802    0.02527 =
         0.02794   -0.00018   -0.00461    0.00837
O15   5    0.319025    0.877120    1.092043    11.00000    0.02648    0.02085 =
         0.03282   -0.00701    0.00424   -0.00954
O16   5    0.410763    0.698181    0.955105    11.00000    0.02008    0.02077 =
         0.02505    0.00350    0.00280    0.00136
O17   5   -0.059206    0.994849    1.096483    11.00000    0.07158    0.08525 =
         0.07967    0.00089   -0.00040    0.02323
O18   5   -0.087410    0.985592    1.025945    11.00000    0.03528    0.05045 =
         0.05087   -0.00839   -0.00053    0.01331
O19   5    0.157273    0.983037    0.631432    11.00000    0.05760    0.07158 =
         0.06632    0.01600   -0.00447   -0.00743
O20   5    0.227581    1.004282    0.627002    11.00000    0.04686    0.04323 =
         0.04150    0.00853   -0.00043    0.00269
O21   5    0.365555    0.988638    1.321597    11.00000    0.07625    0.07868 =
         0.07344   -0.01764   -0.00702   -0.00353
O22   5    0.293328    0.998139    1.339368    11.00000    0.04223    0.04223 =
         0.04412   -0.01497   -0.00360    0.00502
O23   5    0.597564    0.531856    0.979788    11.00000    0.06125    0.06898 =
         0.06492   -0.01273   -0.00011    0.02160
O24   5    0.571106    0.476317    0.932487    11.00000    0.04530    0.04895 =
         0.05895   -0.00297   -0.00024    0.00789
O25   5    0.327814    0.937814    1.423850    11.00000    0.10790    0.07535 =
         0.10940    0.00390   -0.00898   -0.01199
O26   5    0.417868    1.100292    1.354340    11.00000    0.08517    0.10747 =
         0.09985    0.00672    0.00981   -0.00721
O27   5    0.267395    1.047805    1.448020    11.00000    0.04282    0.05650 =
         0.04048    0.00422   -0.00150    0.00265
O28   5    0.172034    1.031204    0.446765    11.00000    0.06611    0.06180 =
         0.05877   -0.00659   -0.00128    0.01453
O29   5    0.210297    0.946436    0.523926    11.00000    0.09121    0.04915 =
         0.09162   -0.00378   -0.00635    0.00385
O30   5    0.253338    1.052479    0.524731    11.00000    0.02716    0.02865 =
         0.03152    0.00052    0.01020   -0.00205
O31   5    0.293025    0.937274    0.571676    11.00000    0.05520    0.05974 =
         0.07297    0.00223   -0.00457   -0.00192
O32   5    0.318215    1.028594    0.500629    11.00000    0.04311    0.04698 =
         0.04486    0.00119   -0.00006   -0.00011
O33   5    0.393152    0.992495    0.569648    11.00000    0.05266    0.05787 =
         0.06970    0.00943   -0.00293    0.00893
O34   5    0.351783    0.974448    0.674739    11.00000    0.08136    0.11153 =
         0.08352    0.02820   -0.00430    0.00871
O35   5    0.358800    1.088225    0.670998    11.00000    0.08078    0.09364 =
         0.07657   -0.00698   -0.01022   -0.00467
AFIX  66
C1    6    0.060685    0.897522    1.023294    11.00000    0.02365    0.03179 =
         0.02794    0.00026    0.00197   -0.00041
C2    6    0.050107    0.908963    1.070363    11.00000    0.03823    0.04410 =
         0.03991   -0.00085    0.00030    0.00684
AFIX  43
H2    7    0.069369    0.899940    1.094911    11.00000   -1.20000
AFIX  65
C3    6    0.010738    0.933890    1.080739    11.00000    0.04649    0.05303 =
         0.04645   -0.00050   -0.00317    0.00591
AFIX  43
H3    7    0.003660    0.941545    1.112231    11.00000   -1.20000
AFIX  65
C4    6   -0.018052    0.947377    1.044049    11.00000    0.02827    0.03229 =
         0.03198    0.00051   -0.00188    0.00659
C5    6   -0.007474    0.935936    0.996980    11.00000    0.03813    0.04044 =
         0.03425    0.00154   -0.00409    0.00808
AFIX  43
H5    7   -0.026737    0.944959    0.972432    11.00000   -1.20000
AFIX  65
C6    6    0.031895    0.911009    0.986603    11.00000    0.02908    0.02691 =
         0.02562    0.00315   -0.00257    0.00293
AFIX  43
H6    7    0.038972    0.903354    0.955111    11.00000   -1.20000
AFIX   0
C7    6   -0.059214    0.975945    1.054456    11.00000    0.05390    0.05611 =
         0.05681   -0.00469    0.00031    0.00690
AFIX  66
C8    6    0.218690    0.898813    0.773668    11.00000    0.03168    0.03300 =
         0.02492    0.00181    0.00049    0.00383
C9    6    0.175434    0.907983    0.758044    11.00000    0.04763    0.05696 =
         0.04796    0.00488   -0.00079    0.00169
AFIX  43
H9    7    0.151246    0.896050    0.775372    11.00000   -1.20000
AFIX  65
C10   6    0.168329    0.934988    0.716523    11.00000    0.04295    0.04719 =
         0.03949    0.00608   -0.00588    0.00644
AFIX  43
H10   7    0.139387    0.941123    0.706070    11.00000   -1.20000
AFIX  65
C11   6    0.204480    0.952822    0.690624    11.00000    0.04003    0.03328 =
         0.03435    0.00634   -0.00141   -0.00279
C12   6    0.247737    0.943652    0.706247    11.00000    0.03895    0.04261 =
         0.04103    0.00918    0.00456    0.00002
AFIX  43
H12   7    0.271925    0.955585    0.688919    11.00000   -1.20000
AFIX  65
C13   6    0.254843    0.916648    0.747768    11.00000    0.03447    0.04076 =
         0.03477    0.00423    0.00230    0.00290
AFIX  43
H13   7    0.283785    0.910512    0.758221    11.00000   -1.20000
AFIX   0
C14   6    0.196143    0.981606    0.646945    11.00000    0.03113    0.03602 =
         0.03418    0.00032   -0.00315    0.00525
AFIX  66
C15   6    0.291882    0.897520    1.189397    11.00000    0.02561    0.02667 =
         0.02372    0.00033   -0.00399   -0.00465
C16   6    0.335834    0.910013    1.199738    11.00000    0.05765    0.06321 =
         0.05670   -0.00548   -0.00453    0.00275
AFIX  43
H16   7    0.358678    0.900332    1.179285    11.00000   -1.20000
AFIX  65
C17   6    0.345644    0.936977    1.240649    11.00000    0.06072    0.06602 =
         0.06359   -0.01026   -0.00965    0.00136
AFIX  43
H17   7    0.375052    0.945336    1.247568    11.00000   -1.20000
AFIX  65
C18   6    0.311502    0.951447    1.271219    11.00000    0.05411    0.05050 =
         0.04420   -0.00362    0.00158   -0.00086
C19   6    0.267548    0.938954    1.260879    11.00000    0.04981    0.04638 =
         0.04144   -0.00554    0.00216    0.00112
AFIX  43
H19   7    0.244705    0.948635    1.281332    11.00000   -1.20000
AFIX  65
C20   6    0.257738    0.911990    1.219968    11.00000    0.04330    0.03952 =
         0.03912    0.00001   -0.00166    0.00122
AFIX  43
H20   7    0.228330    0.903632    1.213049    11.00000   -1.20000
AFIX   0
C21   6    0.321957    0.983008    1.315354    11.00000    0.05783    0.05697 =
         0.05412   -0.00530   -0.00361   -0.00233
AFIX  66
C22   6    0.446512    0.599813    0.951748    11.00000    0.02262    0.02489 =
         0.03135   -0.00186    0.00107   -0.00191
C23   6    0.446853    0.552603    0.932410    11.00000    0.05452    0.05752 =
         0.06543   -0.00049   -0.00490   -0.00201
AFIX  43
H23   7    0.420849    0.539357    0.919574    11.00000   -1.20000
AFIX  65
C24   6    0.486061    0.525190    0.932258    11.00000    0.03679    0.03806 =
         0.04691   -0.00832   -0.00396    0.00814
AFIX  43
H24   7    0.486289    0.493603    0.919320    11.00000   -1.20000
AFIX  65
C25   6    0.524927    0.544987    0.951444    11.00000    0.03605    0.03571 =
         0.04271   -0.00143    0.00299    0.00294
C26   6    0.524586    0.592197    0.970782    11.00000    0.08620    0.09238 =
         0.09342   -0.00617   -0.00364    0.00778
AFIX  43
H26   7    0.550591    0.605442    0.983619    11.00000   -1.20000
AFIX  65
C27   6    0.485379    0.619610    0.970934    11.00000    0.06557    0.06976 =
         0.07921   -0.00726   -0.00759    0.01496
AFIX  43
H27   7    0.485151    0.651197    0.983873    11.00000   -1.20000
AFIX   0
C28   6    0.566691    0.515019    0.954547    11.00000    0.03755    0.04265 =
         0.04576    0.00157   -0.00071    0.00004
N1    8    0.278824    1.043620    0.491123    11.00000    0.03230    0.03619 =
         0.04086    0.00525   -0.00626    0.00417
HKLF    4


REM  shelxt_a.res in Pnma
REM wR2 = 0.1821, GooF = S = 1.005, Restrained GooF = 1.004 for all data
REM R1 = 0.0613 for 11131 Fo > 4sig(Fo) and 0.1209 for all 20428 data
REM 658 parameters refined using 384 restraints

END

WGHT      0.0943      0.0000

REM Highest difference peak  5.103,  deepest hole -1.885,  1-sigma level  0.230
Q1    1   0.3959  0.9527  1.2735  11.00000  0.05    5.10
Q2    1   0.1189  0.9622  0.6919  11.00000  0.05    3.88
Q3    1  -0.0160  0.9535  1.1359  11.00000  0.05    3.56
Q4    1   0.3301  1.0306  1.4212  11.00000  0.05    2.63
Q5    1   0.1377  1.0372  0.5600  11.00000  0.05    1.81
Q6    1   0.5792  0.6060  0.9982  11.00000  0.05    1.71
Q7    1   0.1242  0.7500  0.9874  10.50000  0.05    1.60
Q8    1   0.3487  0.7500  0.9708  10.50000  0.05    1.58
Q9    1   0.2464  1.0738  0.4818  11.00000  0.05    1.56
Q10   1   0.2422  0.9800  1.3018  11.00000  0.05    1.53
Q11   1   0.2506  0.7500  0.8795  10.50000  0.05    1.43
Q12   1   0.2539  0.7500  0.8433  10.50000  0.05    1.40
Q13   1   0.3025  0.6598  0.9269  11.00000  0.05    1.40
Q14   1   0.3012  0.6604  1.0417  11.00000  0.05    1.39
Q15   1   0.1320  0.7500  1.0420  10.50000  0.05    1.36
Q16   1   0.2602  0.7500  1.1184  10.50000  0.05    1.22
Q17   1   0.3706  0.7500  0.9852  10.50000  0.05    1.17
Q18   1   0.4903  0.5410  0.9071  11.00000  0.05    1.17
Q19   1   0.2681  0.7500  1.0904  10.50000  0.05    1.16
Q20   1   0.1982  0.8410  1.0748  11.00000  0.05    1.15
Q21   1   0.3540  0.9505  0.5277  11.00000  0.05    1.10
Q22   1   0.1463  0.8800  1.0386  11.00000  0.05    1.08
Q23   1   0.1641  0.8624  1.1006  11.00000  0.05    1.06
Q24   1   0.1860  1.0326  0.4156  11.00000  0.05    1.06
Q25   1   0.2569  0.8611  1.1321  11.00000  0.05    1.05
Q26   1   0.3111  0.9277  0.7533  11.00000  0.05    1.05
Q27   1   0.3796  1.0579  0.6814  11.00000  0.05    1.05
Q28   1   0.1379  1.0735  0.4597  11.00000  0.05    0.98
Q29   1   0.2539  0.7500  1.0289  10.50000  0.05    0.95
Q30   1   0.3357  0.9887  1.3088  11.00000  0.05    0.94
Q31   1   0.2655  0.8674  0.8372  11.00000  0.05    0.94
Q32   1   0.2686  1.0684  1.4527  11.00000  0.05    0.93
Q33   1   0.2918  0.9681  0.7041  11.00000  0.05    0.93
Q34   1   0.3338  1.0067  1.3764  11.00000  0.05    0.93
Q35   1   0.4259  1.1355  1.3617  11.00000  0.05    0.92
Q36   1   0.2791  0.9612  0.7644  11.00000  0.05    0.92
Q37   1   0.5553  0.4654  0.8981  11.00000  0.05    0.92
Q38   1   0.2914  0.9476  1.3629  11.00000  0.05    0.92
Q39   1   0.1752  0.9194  0.7701  11.00000  0.05    0.91
Q40   1   0.1538  1.0041  0.4348  11.00000  0.05    0.91
Q41   1   0.3701  1.1201  0.6593  11.00000  0.05    0.91
Q42   1   0.3365  1.0399  0.5292  11.00000  0.05    0.90
Q43   1   0.1533  0.8694  0.8186  11.00000  0.05    0.90
Q44   1   0.0787  0.7500  1.0172  10.50000  0.05    0.90
Q45   1   0.2557  1.0079  1.3327  11.00000  0.05    0.90
Q46   1  -0.1025  0.9458  1.0224  11.00000  0.05    0.89
Q47   1   0.3456  0.9763  1.3513  11.00000  0.05    0.88
Q48   1   0.2744  0.9401  0.6795  11.00000  0.05    0.88
Q49   1   0.2833  0.7314  0.9081  11.00000  0.05    0.88
Q50   1   0.4143  1.1283  1.3908  11.00000  0.05    0.88
;
_shelx_res_checksum   70705

_shelx_hkl_file
;
   0  -2   0    0.37    0.14
   0  -3   0    0.14    0.16
   0   3   0   -0.19    0.13
   0   3   0   -0.01    0.14
   0  -3   0   -0.31    0.20
   0   4   0   -0.01    0.26
   0   4   0   -0.18    0.21
   0  -4   0    0.72    0.32
   0  -4   0   -0.13    0.22
   0   5   0   -0.05    0.30
   0  -5   0    0.35    0.32
   0   5   0    0.34    0.40
   0  -5   0   -0.11    0.35
   0  -6   0  218.70   13.89
   0  -6   0  216.79   13.83
   0  -7   0    0.38    0.76
   0  -7   0   -0.99    0.52
   0   7   0    0.66    0.70
   0   7   0    0.17    0.56
   0  -8   0  141.06    8.71
   0  -8   0  130.24    8.80
   0   8   0  134.31    8.73
   0  -9   0    2.08    0.88
   0   9   0    0.93    0.71
   0  -9   0    0.68    0.61
   0 -10   0 1000.00   59.33
   0  10   0  940.65   59.35
   0 -10   0  877.15   59.42
   0  11   0    1.23    0.79
   0 -11   0    2.88    1.04
   0  12   0    0.81    0.84
   0 -12   0    1.48    1.10
   0  13   0    0.00    0.78
   0 -13   0    0.01    1.07
   0  14   0  228.10   14.38
   0 -14   0  216.89   14.52
   0 -15   0    0.08    0.88
   0  15   0    0.44    0.85
   0  16   0   18.00    1.79
   0 -16   0   17.38    2.08
   0 -17   0   -1.72    1.25
   0  17   0   -0.48    0.97
   0  18   0  206.16   13.82
   0 -18   0  218.61   14.03
   0  19   0    0.91    1.20
   0 -19   0   -1.94    1.32
   0  20   0   46.61    3.80
   0 -20   0   49.29    3.88
   0 -21   0   -1.06    1.52
   0  21   0    0.62    1.26
   0 -22   0   92.14    6.54
   0  22   0   83.40    6.24
   0  23   0    0.04    1.32
   0 -23   0    2.38    1.75
   0  24   0  206.88   13.48
   0 -24   0  198.33   13.74
   0 -25   0    0.45    1.35
   0  25   0    1.25    1.43
   0 -26   0   14.76    2.62
   0  26   0   17.60    2.32
   0  27   0    1.90    1.76
   0 -27   0   -0.64    1.92
   0  28   0   11.06    2.19
   0 -28   0    6.18    2.42
   0  29   0    0.43    1.88
   0 -29   0    3.17    2.25
   0  30   0   47.81    4.39
   0 -30   0   41.87    4.71
   0 -31   0    1.25    2.36
   0 -32   0   45.36    4.68
   0 -33   0    0.09    2.63
   0  -2   1   -0.03    0.11
   0  -2  -1   -0.14    0.12
   0  -3   1    0.02    0.18
   0  -3  -1    0.24    0.23
   0   3  -1   -0.05    0.17
   0   3   1    0.10    0.20
   0  -4  -1    0.46    0.34
   0  -4   1    0.02    0.33
   0  -4   1   -0.09    0.24
   0   4   1   -0.18    0.21
   0   4  -1    0.75    0.27
   0  -5  -1    4.34    0.61
   0   5   1    0.60    0.44
   0  -5   1    4.13    0.53
   0  -5   1    2.19    0.42
   0   5  -1    0.83    0.38
   0   5   1    1.78    0.39
   0   6  -1    0.13    0.46
   0   6   1    0.18    0.45
   0  -6  -1   -0.72    0.65
   0  -6   1   -1.03    0.44
   0  -6   1   -0.65    0.65
   0   6  -1   -0.20    0.53
   0   6   1   -0.20    0.47
   0   7   1    4.08    0.71
   0   7   1    4.39    0.71
   0  -7   1    3.42    0.86
   0   7  -1    4.96    0.87
   0   7  -1    3.30    0.70
   0  -7   1    2.16    0.63
   0  -7  -1    3.34    0.73
   0  -8   1    0.19    0.60
   0  -8  -1   -0.19    0.80
   0   8   1    0.91    0.56
   0  -8   1    0.88    0.83
   0   8  -1   -0.97    0.63
   0   9  -1   27.73    2.35
   0  -9   1   33.97    2.32
   0  -9   1   33.57    2.39
   0   9   1   32.46    2.34
   0  -9  -1   30.38    2.48
   0 -10   1   -1.32    0.65
   0 -10  -1   -1.48    0.91
   0 -10   1   -2.08    0.91
   0  10   1   -0.88    0.73
   0  10  -1   -1.22    0.73
   0 -11  -1    5.48    0.98
   0 -11   1    4.90    1.14
   0  11   1    4.35    0.90
   0  11  -1    4.50    0.88
   0 -11   1    4.73    0.85
   0 -12   1    0.43    0.81
   0 -12   1   -0.01    0.75
   0 -12  -1   -0.91    1.02
   0  12   1   -1.14    0.70
   0  12  -1    1.12    0.91
   0 -13  -1    0.78    1.07
   0 -13   1   -0.60    0.78
   0  13  -1    1.21    0.83
   0  13   1    0.97    0.85
   0 -13   1   -0.09    0.73
   0  14  -1    0.83    0.95
   0 -14   1   -0.05    0.76
   0  14   1   -1.55    0.84
   0 -14   1    0.39    0.88
   0 -14  -1    1.47    1.18
   0 -15  -1    0.34    1.13
   0  15   1    0.97    0.91
   0  15  -1   -0.34    0.92
   0 -15   1    0.90    1.18
   0 -16   1   -0.99    1.15
   0  16  -1   -0.17    0.86
   0  16   1   -0.04    0.90
   0 -16  -1   -0.68    1.16
   0  17   1    1.41    1.06
   0 -17   1   -0.73    1.22
   0  17  -1    0.20    0.94
   0 -17  -1   -0.08    0.94
   0  18  -1   -0.47    1.06
   0 -18   1   -0.49    1.34
   0 -18  -1   -2.23    1.31
   0  18   1   -0.29    0.96
   0  19  -1    1.12    1.19
   0 -19  -1    3.22    1.51
   0  19   1   -0.14    1.13
   0 -19   1   -2.51    1.32
   0 -20   1   -0.21    1.44
   0  20   1    0.29    1.17
   0  20  -1    0.10    1.23
   0 -20  -1   -2.92    1.32
   0  21   1    2.02    1.21
   0 -21   1    2.52    1.35
   0  21  -1    1.67    1.33
   0 -21  -1    2.12    1.67
   0  22   1    0.84    1.36
   0 -22   1   -0.19    1.17
   0 -22  -1   -0.08    1.57
   0  22  -1    0.83    1.32
   0  23   1    2.75    1.54
   0 -23  -1    2.08    1.35
   0 -23   1    2.30    1.38
   0  23  -1    2.28    1.38
   0 -24  -1    1.10    1.78
   0  24   1    1.88    1.52
   0  24  -1    1.51    1.42
   0 -24   1    4.16    1.90
   0  25   1    3.76    1.55
   0 -25   1    3.92    1.91
   0  25  -1    2.35    1.54
   0 -25  -1    6.87    2.05
   0 -26   1    1.08    1.93
   0  26  -1    1.41    1.55
   0 -26  -1    2.20    1.91
   0  26   1   -1.59    1.58
   0  27   1    0.84    1.77
   0 -27   1    2.06    2.07
   0 -27  -1    2.11    2.04
   0  27  -1   -2.79    1.48
   0  28   1   -1.93    1.72
   0 -28   1   -2.39    2.03
   0  28  -1   -0.79    1.58
   0 -28  -1    0.08    2.12
   0  29   1   -0.46    1.59
   0 -29   1   -0.07    2.14
   0  29  -1   -1.15    1.64
   0 -29  -1    0.09    2.11
   0  30  -1    0.34    1.77
   0 -30  -1   -3.21    2.18
   0 -30   1   -1.51    2.25
   0  30   1    1.80    2.38
   0 -31   1   -2.68    2.30
   0 -31  -1    1.02    1.80
   0 -32  -1    1.95    2.53
   0 -32   1    2.16    2.54
   0 -33   1   -4.09    2.27
   0 -33  -1    1.50    2.70
   0   0   2   -0.19    0.12
   0   0   2   -0.03    0.13
   0  -1   2   -0.25    0.14
   0  -1   2    0.06    0.11
   0   2  -2   -0.04    0.13
   0  -2   2   -0.25    0.21
   0  -2  -2    0.14    0.18
   0   2   2   -0.05    0.14
   0  -2   2    0.06    0.15
   0   2  -2   -0.27    0.11
   0   3   2   -0.34    0.22
   0   3  -2    0.28    0.22
   0  -3   2    0.23    0.22
   0  -3  -2    0.25    0.21
   0  -4  -2    0.15    0.39
   0  -4   2    0.46    0.29
   0   4  -2    0.03    0.27
   0   4   2   -0.01    0.32
   0   5   2   -0.21    0.32
   0  -5  -2    0.14    0.56
   0  -5   2    0.70    0.44
   0   5  -2   -0.94    0.36
   0   6   2   73.66    5.14
   0  -6  -2   83.55    5.18
   0  -6   2   84.52    5.18
   0  -6   2   69.11    5.09
   0   6  -2   80.64    5.12
   0   7  -2   -0.37    0.65
   0  -7   2    0.86    0.60
   0  -7   2   -0.40    0.58
   0  -7  -2   -0.75    0.58
   0   7   2   -0.75    0.75
   0   8  -2   21.79    1.68
   0  -8  -2   21.17    1.85
   0  -8   2   20.52    1.84
   0  -8   2   21.03    1.71
   0   8   2   20.13    1.66
   0  -9   2    0.27    0.61
   0   9   2   -0.88    0.65
   0  -9   2    1.26    0.69
   0  -9  -2    0.17    0.66
   0   9  -2   -1.35    0.61
   0 -10   2  479.47   28.82
   0 -10  -2  445.97   28.91
   0 -10   2  430.33   28.89
   0  10  -2  460.24   28.85
   0  11   2   -0.20    0.66
   0 -11   2    0.06    0.73
   0 -11  -2   -0.07    0.94
   0  11  -2   -1.56    0.67
   0 -11   2   -0.35    0.96
   0  12   2   11.83    1.31
   0 -12   2    9.89    1.20
   0 -12   2   10.79    1.53
   0 -12  -2   10.25    1.48
   0  12  -2    9.79    1.24
   0  13  -2    0.88    0.84
   0 -13   2    0.34    1.10
   0 -13  -2    1.00    1.08
   0  13   2   -1.09    0.82
   0 -13   2    0.35    0.83
   0 -14   2   96.62    7.25
   0  14  -2  112.83    7.36
   0  14   2  114.67    7.35
   0 -14  -2  117.19    7.54
   0 -14   2  115.04    7.53
   0  15  -2   -0.61    0.92
   0 -15  -2    0.78    1.13
   0 -15   2    0.04    0.74
   0 -15   2   -0.68    1.12
   0  15   2   -0.69    0.87
   0 -16   2   13.86    1.94
   0 -16   2   21.43    1.73
   0  16  -2   14.49    1.70
   0 -16  -2   14.46    1.81
   0  16   2   18.02    1.78
   0 -17  -2   -0.84    1.24
   0 -17   2   -0.44    0.81
   0 -17   2   -0.61    0.92
   0  17   2   -0.38    0.88
   0  17  -2   -0.09    1.09
   0 -18   2   22.24    2.50
   0  18  -2   25.11    2.36
   0 -18  -2   30.03    2.79
   0  18   2   27.74    2.46
   0  19   2   -0.49    1.10
   0 -19   2    1.59    1.49
   0 -19  -2    0.00    1.41
   0  19  -2   -0.71    1.12
   0 -20   2   21.04    2.46
   0  20   2   19.88    2.09
   0  20  -2   15.71    2.05
   0 -20  -2   17.76    2.38
   0  21   2    1.62    1.31
   0 -21  -2    0.26    1.53
   0 -21   2    1.27    1.63
   0  21  -2   -0.55    1.14
   0 -22  -2  103.66    7.92
   0  22  -2  104.75    7.70
   0  22   2  116.72    7.75
   0 -22   2  120.97    8.05
   0 -23   2    2.26    1.82
   0 -23  -2    1.02    1.72
   0  23  -2    1.61    1.51
   0  23   2    1.01    1.28
   0  24  -2   99.28    7.06
   0  24   2  103.41    7.06
   0 -24  -2   90.23    7.09
   0 -24   2  100.08    7.34
   0 -25   2    1.59    1.86
   0 -25  -2    2.86    1.88
   0  25   2    1.62    1.44
   0  25  -2   -1.51    1.36
   0 -26  -2    2.47    1.95
   0 -26   2    3.21    2.02
   0  26  -2    2.14    1.59
   0  26   2    0.48    1.65
   0 -27  -2    1.17    1.55
   0 -27   2   -3.47    1.88
   0  27  -2    0.53    1.55
   0  27   2   -1.30    1.66
   0  28   2    1.22    1.68
   0 -28  -2   -0.54    2.09
   0  28  -2   -1.76    1.71
   0 -28   2    0.35    2.17
   0 -29   2   -0.72    2.15
   0  29  -2   -4.18    1.72
   0  29   2   -1.74    1.75
   0 -29  -2    0.99    2.16
   0 -30   2    6.11    2.71
   0  30  -2   10.45    2.45
   0 -30  -2    7.59    2.71
   0 -31   2    0.46    2.42
   0 -31  -2   -2.68    2.22
   0  31  -2    0.82    3.09
   0 -32  -2   29.38    4.03
   0 -32   2   27.95    3.91
   0 -33   2   -1.53    2.46
   0 -33  -2   -1.00    2.59
   0   0   3    0.21    0.26
   0   0   3   -0.12    0.23
   0   0  -3    0.01    0.20
   0   0  -3    0.19    0.21
   0   1   3    0.07    0.21
   0   1  -3   -0.22    0.18
   0  -1   3    0.15    0.27
   0   1  -3    0.56    0.25
   0  -1   3    0.14    0.24
   0   1   3   -0.15    0.17
   0   2  -3   -0.01    0.28
   0   2  -3    0.08    0.20
   0  -2   3    0.06    0.23
   0  -2   3    0.17    0.32
   0  -3  -3    0.58    0.33
   0   3   3    0.12    0.27
   0  -3   3   -0.16    0.26
   0   3  -3    0.56    0.26
   0   3  -3   -0.30    0.24
   0   4  -3    0.12    0.41
   0  -4   3    0.24    0.40
   0   4   3    0.28    0.37
   0  -4  -3   -0.40    0.45
   0   4  -3    0.01    0.33
   0  -5   3    7.18    0.75
   0  -5  -3    6.52    0.72
   0   5   3    2.62    0.56
   0   5  -3    3.93    0.64
   0   6   3   -0.10    0.20
   0   6  -3   -0.66    0.55
   0  -6   3    1.05    0.58
   0   6   3   -0.36    0.64
   0  -6  -3    0.53    0.56
   0  -7   3    3.86    0.77
   0   7  -3    4.58    0.78
   0   7   3    4.20    0.43
   0   7   3    5.56    0.94
   0  -7  -3    3.17    0.91
   0  -8   3    0.61    0.69
   0   8  -3    0.08    0.70
   0  -8   3    0.14    0.86
   0  -8  -3   -0.96    0.78
   0  -9   3    1.31    0.75
   0  -9   3    1.26    0.90
   0  -9  -3    1.03    0.69
   0   9  -3    1.16    0.72
   0 -10  -3    0.71    0.72
   0 -10   3    0.35    0.96
   0 -10   3   -0.59    0.73
   0  10  -3   -0.55    0.76
   0  10   3   -0.27    0.62
   0 -11   3   28.21    1.98
   0  11  -3   20.09    1.97
   0 -11  -3   20.54    2.07
   0  11   3   21.60    1.89
   0 -11   3   22.30    2.10
   0  12  -3    0.16    0.81
   0 -12   3    0.02    1.02
   0 -12  -3    0.41    0.78
   0 -12   3    0.93    0.83
   0  12   3   -0.09    0.72
   0 -13   3    0.64    1.11
   0 -13  -3    0.85    1.09
   0 -13   3   -0.26    0.78
   0  13  -3   -0.17    0.88
   0  13   3    0.27    0.83
   0 -14   3   -2.07    1.08
   0 -14  -3   -0.49    1.13
   0 -14   3   -0.60    0.80
   0  14   3    0.68    0.86
   0  14  -3   -0.74    0.93
   0 -15   3    3.80    1.32
   0  15  -3    7.98    1.27
   0  15   3    5.15    1.13
   0 -15  -3    6.23    1.42
   0 -15   3    6.36    1.04
   0  16  -3    0.32    1.02
   0 -16  -3    3.82    1.31
   0  16   3   -1.25    0.93
   0 -16   3    0.17    1.19
   0 -17  -3   -0.03    1.27
   0  17   3    0.81    1.05
   0 -17   3    0.05    1.27
   0  17  -3    1.79    1.02
   0 -18   3   -0.41    0.99
   0  18   3   -1.27    1.00
   0 -18  -3   -0.70    0.97
   0  18  -3   -0.82    0.97
   0 -19  -3    0.28    1.44
   0  19   3    0.47    1.12
   0  19  -3   -2.87    1.07
   0 -19   3   -1.86    1.39
   0 -20  -3    0.25    1.45
   0  20  -3   -1.42    1.04
   0  20   3   -0.18    1.06
   0 -20   3   -1.56    1.40
   0 -21   3   20.37    2.57
   0  21   3   19.06    2.19
   0 -21  -3   16.25    2.41
   0  21  -3   18.38    2.22
   0 -22  -3    0.59    1.62
   0  22  -3    1.69    1.29
   0  22   3   -1.00    1.30
   0 -22   3    0.55    1.22
   0 -23  -3   -0.58    1.21
   0 -23   3   -0.48    1.20
   0  23  -3    0.35    1.31
   0  23   3    0.47    1.30
   0  24   3   -0.81    1.48
   0 -24   3   -1.11    1.79
   0 -24  -3    0.45    1.75
   0  24  -3    0.61    1.57
   0  25   3   13.77    2.02
   0 -25  -3   13.27    2.16
   0 -25   3   14.57    2.53
   0  25  -3   10.47    1.99
   0 -26  -3   -2.72    1.75
   0  26   3   -1.87    1.59
   0 -26   3    1.97    2.01
   0  26  -3    1.14    1.55
   0  27   3    5.20    1.75
   0  27  -3    2.78    1.90
   0 -27  -3    6.18    2.24
   0 -27   3    3.77    2.20
   0 -28   3   -5.44    1.93
   0  28  -3   -1.34    1.76
   0 -28  -3   -2.01    2.02
   0  28   3    0.14    1.71
   0  29   3   -0.14    1.85
   0 -29   3   -3.79    2.05
   0 -29  -3    3.87    2.38
   0  29  -3    2.36    1.77
   0 -30   3   -2.27    2.29
   0  30  -3   -2.98    1.74
   0 -30  -3   -4.51    2.18
   0 -31  -3   -2.62    2.26
   0  31  -3   -1.62    1.84
   0 -31   3    0.61    2.43
   0 -32   3    2.54    2.61
   0 -32  -3   -4.27    2.41
   0 -33  -3    0.27    2.61
   0 -33   3    4.03    2.61
   0   0   4    0.86    0.38
   0   0  -4   -0.59    0.30
   0   0  -4    0.30    0.32
   0   0   4   -0.91    0.20
   0   1  -4    0.28    0.35
   0  -1   4    0.13    0.29
   0   1   4    0.16    0.28
   0  -1  -4   -0.07    0.27
   0   1  -4    0.65    0.32
   0  -1   4    0.33    0.34
   0   1   4    0.01    0.29
   0  -1  -4   -0.26    0.22
   0   2  -4   -0.25    0.27
   0  -2   4    0.22    0.33
   0   2  -4    0.49    0.39
   0  -3   4    0.45    0.37
   0  -3   4    0.10    0.43
   0   3  -4    0.29    0.33
   0   3  -4   -0.68    0.41
   0   4  -4    0.66    0.45
   0   4   4   -0.84    0.42
   0  -4   4   -0.15    0.47
   0   4  -4    0.09    0.44
   0   5  -4   -0.79    0.72
   0   5   4    0.68    0.61
   0  -5  -4    0.40    0.52
   0   5  -4    0.06    0.60
   0  -5   4   -0.40    0.53
   0  -6  -4   65.67    4.37
   0  -6   4   65.41    4.29
   0   6  -4   62.78    4.32
   0   6  -4   62.35    4.29
   0   6   4   64.35    4.32
   0  -7  -4    0.18    0.82
   0  -7   4   -0.14    0.62
   0   7  -4   -0.11    0.65
   0  -8  -4   15.11    1.56
   0  -8   4   17.12    1.48
   0   8  -4   15.67    1.46
   0   8   4   15.91    1.07
   0   9   4    0.11    0.26
   0   9  -4    0.05    0.71
   0  -9   4    0.70    0.78
   0  -9  -4   -0.54    0.66
   0  10   4    0.82    0.33
   0  10  -4   -0.89    0.74
   0 -10  -4    0.80    0.98
   0 -10   4    1.08    0.81
   0 -10   4    1.39    0.99
   0  11  -4    0.79    0.80
   0 -11   4   -0.58    0.72
   0 -11   4    0.22    1.01
   0  11   4    0.11    0.35
   0 -11  -4   -0.23    0.99
   0  12  -4   30.81    2.60
   0  12   4   36.12    2.30
   0 -12   4   35.60    2.64
   0 -12  -4   30.04    2.78
   0 -12   4   33.32    2.80
   0  12   4   31.97    2.55
   0 -13  -4    0.44    0.83
   0 -13   4   -0.84    1.05
   0 -13   4    0.73    0.87
   0  13  -4    1.20    0.90
   0  13   4   -0.32    0.77
   0 -14   4   -0.29    1.11
   0  14   4    0.76    0.77
   0 -14  -4   -0.25    1.12
   0  14  -4    0.65    0.97
   0  15  -4    0.45    0.98
   0 -15   4    0.32    1.17
   0 -15  -4   -0.58    1.15
   0  15   4    1.20    0.92
   0 -16   4    5.18    1.19
   0  16  -4    5.54    1.15
   0  16   4    4.30    1.04
   0 -16  -4    6.98    1.47
   0  17   4   -0.50    0.86
   0 -17  -4   -2.08    1.19
   0 -17   4    0.53    1.32
   0  17  -4    2.14    1.07
   0  18  -4    1.38    1.08
   0  18   4   -0.35    1.01
   0 -18  -4   -0.91    1.31
   0 -18   4   -0.54    1.32
   0 -19   4   -1.05    1.39
   0  19   4    0.74    0.66
   0  19  -4   -1.19    1.15
   0 -19  -4   -1.21    1.37
   0  19   4   -1.42    1.07
   0 -20   4   15.02    2.03
   0  20  -4   18.61    2.01
   0 -20  -4   13.59    2.23
   0  20   4   18.56    1.99
   0  21  -4   -0.03    1.20
   0 -21  -4   -1.15    1.05
   0  21   4    0.05    1.14
   0 -21   4    1.19    1.59
   0  22   4    7.35    1.53
   0  22  -4    7.89    1.73
   0 -22  -4    6.35    1.92
   0 -22   4    6.25    1.98
   0  23  -4   -1.83    1.27
   0 -23   4    0.20    1.77
   0  23   4   -1.36    1.40
   0 -23  -4    2.10    1.77
   0  24   4   -0.65    1.45
   0  24  -4    0.10    1.53
   0 -24  -4   -1.54    1.27
   0 -24   4    1.42    1.40
   0  25   4   -1.46    1.34
   0  25  -4   -0.14    1.48
   0 -25  -4   -0.04    1.86
   0 -25   4    3.99    1.94
   0 -26   4   10.44    2.49
   0  26   4   11.53    2.15
   0 -26  -4   12.86    2.49
   0  26  -4    9.76    2.12
   0 -27  -4   -0.13    2.00
   0  27  -4   -2.77    1.64
   0 -27   4   -1.18    1.95
   0  27   4   -0.63    1.38
   0  28  -4   -0.28    1.64
   0  28   4    4.49    1.89
   0 -28   4    1.95    2.27
   0 -28  -4    0.94    1.68
   0 -29  -4    0.22    2.23
   0 -29   4   -4.12    2.13
   0  29  -4   -3.08    1.76
   0  29   4   -3.42    2.78
   0 -30   4    5.12    2.54
   0 -30  -4    2.13    2.48
   0  30  -4    3.08    2.22
   0 -31  -4    2.04    2.50
   0  31  -4   -2.03    1.99
   0 -31   4   -1.03    2.29
   0 -32  -4   -2.84    2.51
   0 -32   4   -0.43    1.87
   0 -33  -4    0.83    2.04
   0 -33   4    2.02    2.49
   0   0   5    0.49    0.56
   0   0  -5   -0.26    0.44
   0   0   5    0.72    0.58
   0   0  -5   -0.02    0.41
   0  -1  -5   -0.37    0.34
   0   1  -5    0.33    0.38
   0  -1   5    1.24    0.59
   0   1   5    1.42    0.54
   0  -1  -5    0.00    0.40
   0   1  -5   -0.13    0.41
   0   1   5    1.19    0.52
   0  -1   5    1.84    0.67
   0   2   5    0.16    0.50
   0   2  -5   -0.56    0.37
   0  -2   5   -0.78    0.52
   0   2  -5    0.82    0.52
   0  -2   5   -0.33    0.50
   0   3  -5    5.85    0.89
   0   3  -5    9.13    0.84
   0   4  -5    0.27    0.76
   0  -4   5    1.13    0.63
   0   4  -5    0.53    0.58
   0   4   5   -0.29    0.41
   0  -4   5   -0.86    0.51
   0  -5   5    1.16    0.62
   0   5  -5   -0.20    0.60
   0   5   5    0.60    0.66
   0   5  -5    0.07    0.62
   0   6   5   -0.38    0.72
   0  -6   5   -0.25    0.60
   0   6  -5   -0.65    0.64
   0  -6  -5    0.46    0.76
   0   7  -5   50.00    3.72
   0  -7   5   57.29    3.73
   0  -7  -5   54.79    3.81
   0  -8   5    0.50    0.74
   0  -8  -5   -0.30    0.91
   0   8  -5    0.18    0.74
   0  -9  -5    5.22    1.11
   0   9  -5    3.93    0.91
   0  -9   5    4.25    0.86
   0 -10  -5    0.08    0.98
   0  10  -5   -0.86    0.75
   0 -10   5    0.40    0.82
   0  11   5    2.48    0.32
   0 -11  -5    3.51    1.16
   0 -11   5    2.45    0.91
   0  11  -5    2.89    1.05
   0  12   5    0.10    0.28
   0 -12   5    1.40    1.10
   0  12  -5   -0.28    0.83
   0 -12  -5   -0.18    0.80
   0 -12   5    0.70    1.06
   0 -13   5    9.50    1.32
   0  13   5    9.93    0.81
   0  13  -5    7.72    1.26
   0 -13  -5    8.01    1.47
   0  14   5    0.09    0.36
   0 -14   5   -0.77    1.06
   0 -14  -5   -0.73    1.11
   0  14   5    0.08    0.75
   0  14  -5   -0.14    0.98
   0  15   5    0.09    0.84
   0  15   5    0.31    0.39
   0 -15  -5   -0.30    0.88
   0  15  -5    0.36    0.93
   0 -15   5    1.29    0.94
   0 -16  -5   -0.40    1.21
   0  16  -5   -1.79    1.03
   0 -16   5   -1.56    0.82
   0  16   5   -0.25    0.43
   0  16   5   -0.16    0.93
   0  17   5   12.85    1.53
   0  17   5   12.40    1.16
   0 -17  -5   10.69    1.87
   0 -17   5   13.34    1.92
   0  17  -5   13.89    1.72
   0 -18   5   -0.96    1.34
   0  18   5   -0.94    1.03
   0  18   5    0.04    0.52
   0 -18  -5   -4.09    1.27
   0  18  -5    0.12    1.07
   0 -19   5    8.68    1.77
   0 -19  -5    7.94    1.79
   0  19   5    7.93    0.88
   0  19  -5    4.51    1.39
   0  19   5   10.31    1.54
   0 -20   5   -1.74    1.41
   0 -20  -5   -3.03    1.41
   0  20  -5   -1.70    1.20
   0  20   5   -2.03    1.09
   0 -21   5    1.53    1.61
   0 -21  -5    2.83    1.67
   0  21  -5    3.68    1.49
   0  21   5    3.00    1.38
   0 -22  -5    1.40    1.68
   0 -22   5   -0.23    1.63
   0  22  -5   -0.69    1.26
   0  22   5   -2.25    1.25
   0 -23  -5    5.69    2.02
   0  23   5    9.83    1.84
   0 -23   5    5.15    2.09
   0  23  -5    9.22    1.75
   0  24  -5   -0.21    1.55
   0 -24  -5   -2.50    1.71
   0 -24   5   -0.78    1.78
   0  24   5   -1.31    1.43
   0  25   5    1.50    1.50
   0  25  -5    1.11    1.56
   0 -25  -5    5.55    2.08
   0 -25   5    4.39    1.65
   0 -26   5    1.54    1.86
   0 -26  -5   -0.60    1.85
   0  26   5    1.12    1.60
   0  26  -5   -2.83    1.70
   0 -27   5    0.58    1.99
   0  27   5   -1.31    1.69
   0  27  -5    1.13    1.63
   0 -27  -5    1.82    2.09
   0  28  -5    0.83    1.88
   0 -28   5   -0.80    2.14
   0 -28  -5    0.66    2.14
   0  28   5    0.01    1.59
   0  29  -5    7.47    2.09
   0 -29   5    4.28    2.44
   0 -29  -5    1.72    2.41
   0 -30  -5   -6.11    2.14
   0 -30   5    0.62    1.82
   0  30  -5    2.71    2.02
   0 -31  -5   -0.46    2.41
   0  31  -5   -1.63    2.09
   0 -31   5   -2.52    2.23
   0  32  -5   -2.81    3.64
   0 -32   5   -0.07    2.39
   0 -32  -5   -3.52    2.43
   0 -33   5    0.01    2.57
   0 -33  -5    0.94    2.59
   0   0  -6    7.86    1.09
   0   0   6   11.26    1.21
   0   0   6   13.46    1.24
   0   1  -6    0.35    0.73
   0  -1  -6    0.71    0.60
   0  -1   6   -0.16    0.78
   0   1  -6    0.66    0.64
   0  -1   6   -0.89    0.70
   0   1   6    0.42    0.69
   0  -1  -6    0.63    0.61
   0   1   6   -0.38    0.64
   0  -2   6   85.99    5.13
   0   2  -6   75.96    5.07
   0   2   6   77.95    5.04
   0   2  -6   65.21    5.07
   0   2   6   88.01    5.09
   0  -2   6   69.54    5.13
   0   3  -6   -0.38    0.57
   0   3  -6    0.00    0.59
   0  -3   6    0.68    0.88
   0  -3   6    0.44    0.64
   0  -4   6    4.09    1.05
   0  -4   6    4.89    0.84
   0   4  -6    4.62    0.80
   0   4  -6    5.63    1.04
   0  -5   6   -0.26    0.64
   0   5  -6   -0.02    0.66
   0  -5   6   -0.41    0.64
   0   5   6   -0.42    0.52
   0   5  -6   -0.73    0.74
   0  -6  -6   33.89    2.23
   0   6  -6   33.35    2.51
   0  -6   6   34.33    2.47
   0  -7  -6    0.14    0.83
   0  -7   6   -0.48    0.65
   0   7  -6    0.60    0.74
   0   8  -6  156.75   10.14
   0  -8   6  155.39   10.09
   0  -8  -6  156.01   10.16
   0   9  -6    0.36    0.83
   0  -9   6   -0.02    0.71
   0  -9  -6    0.24    0.96
   0 -10  -6   26.77    2.43
   0  10  -6   28.80    2.30
   0 -10   6   26.92    2.24
   0  11  -6   -2.01    0.79
   0 -11  -6   -1.02    1.04
   0  12  -6    0.40    0.90
   0 -12  -6   -0.20    1.09
   0  13  -6    1.56    1.00
   0 -13   6    0.79    1.15
   0 -13  -6    0.58    1.19
   0 -14   6   37.51    3.00
   0  14  -6   36.64    3.00
   0 -14  -6   40.83    3.23
   0  15  -6    0.65    0.94
   0  15   6   -0.48    0.85
   0  15   6   -0.02    0.22
   0 -15   6    1.65    0.93
   0 -15  -6    0.86    1.23
   0  16   6  162.48   10.43
   0  16   6  173.55   10.83
   0 -16   6  157.71   10.93
   0  16  -6  162.78   10.89
   0 -16  -6  169.35   11.06
   0  17   6   -0.91    0.88
   0  17   6    0.05    0.31
   0 -17   6    0.24    1.29
   0  17  -6   -0.40    1.05
   0 -17  -6    0.17    1.35
   0  18  -6   76.84    5.50
   0  18   6   69.57    5.38
   0 -18  -6   83.53    5.76
   0 -18   6   73.60    5.64
   0  18   6   79.13    4.94
   0  19  -6   -0.20    1.14
   0  19   6    0.86    1.02
   0 -19   6    1.39    1.44
   0  19   6   -0.68    0.36
   0 -19  -6   -0.08    1.47
   0 -20  -6   20.73    2.72
   0  20  -6   23.51    2.46
   0 -20   6   22.93    2.69
   0  20   6   27.11    2.43
   0 -21   6    1.38    1.61
   0  21   6   -1.20    1.22
   0  21  -6    2.06    1.32
   0 -21  -6   -0.95    1.58
   0 -22   6   12.47    2.00
   0  22  -6   10.22    1.84
   0  22   6   14.03    1.94
   0 -22  -6   10.82    2.20
   0 -23  -6   -0.51    1.77
   0  23   6   -0.48    1.37
   0 -23   6   -0.14    1.75
   0  23  -6    1.30    1.40
   0 -24  -6   17.12    2.68
   0 -24   6   15.60    2.61
   0  24   6   17.66    2.29
   0  24  -6   21.76    2.55
   0  25   6    0.60    1.52
   0  25  -6   -1.04    1.44
   0 -25   6   -1.42    1.35
   0 -25  -6   -0.87    1.84
   0 -26   6   63.75    5.32
   0  26  -6   62.38    4.96
   0  26   6   60.69    4.81
   0 -26  -6   59.21    5.32
   0  27   6    0.85    1.67
   0 -27  -6    0.65    2.08
   0  27  -6   -0.15    1.71
   0 -27   6    1.84    2.05
   0  28  -6    7.95    2.12
   0 -28  -6   10.55    2.58
   0 -28   6   10.89    2.53
   0  28   6   10.35    2.22
   0  29  -6    0.72    2.00
   0 -29   6   -0.52    2.23
   0 -29  -6    1.13    2.39
   0 -30   6   14.28    3.15
   0 -30  -6   20.70    3.40
   0  30  -6   23.50    3.04
   0 -31  -6   -1.94    2.46
   0 -31   6    2.28    2.47
   0  31  -6   -1.01    1.91
   0 -32   6    9.37    2.98
   0 -32  -6   13.80    3.20
   0  32  -6   12.42    2.81
   0 -33   6   -2.45    2.44
   0 -33  -6   -1.89    2.57
   0   0   7    0.17    0.85
   0   0  -7   -0.60    0.83
   0   0  -7    0.96    0.85
   0   0   7    1.98    0.87
   0   1  -7   -1.53    0.75
   0  -1  -7    2.23    0.79
   0   1   7    0.36    0.76
   0   1  -7    0.29    0.91
   0  -1   7    0.74    0.64
   0  -1  -7    1.05    0.71
   0  -1   7    1.94    0.90
   0   1   7    1.16    0.81
   0   2   7   -0.87    0.60
   0  -2   7    0.18    0.76
   0   2  -7    0.26    0.90
   0   2  -7   -0.06    0.74
   0  -2   7   -0.46    0.64
   0   2   7   -0.39    0.64
   0   3  -7    8.95    1.11
   0   3  -7   11.91    1.36
   0  -3   7   10.25    1.18
   0  -3   7   10.39    1.34
   0   3   7    7.71    0.98
   0  -4   7    0.46    0.99
   0   4  -7   -0.05    0.78
   0  -4   7    0.21    0.55
   0   4  -7   -0.94    0.63
   0  -5   7   36.30    2.75
   0  -5   7   35.99    2.58
   0   5  -7   32.80    2.58
   0  -6   7    0.78    0.72
   0   6  -7    0.63    0.74
   0   7  -7  174.97   11.07
   0  -7   7  174.50   11.03
   0  -7  -7  164.91   10.82
   0  -8   7   -0.25    0.85
   0   8  -7   -0.66    0.78
   0   9  -7   25.73    2.35
   0  -9  -7   32.59    2.38
   0 -10  -7   -0.67    1.04
   0  10  -7    1.01    0.95
   0  11  -7    2.72    1.09
   0 -11  -7    2.35    0.95
   0 -12  -7    1.60    1.17
   0  12  -7   -0.72    0.91
   0 -13  -7   47.13    3.75
   0  13  -7   48.82    3.70
   0 -14  -7    1.06    0.93
   0  14  -7    1.09    0.98
   0  15  -7   38.04    3.07
   0 -15  -7   39.77    3.19
   0 -15   7   31.42    2.86
   0 -16  -7    0.44    1.32
   0  16  -7    0.98    1.07
   0 -16   7    0.02    1.21
   0 -17  -7  184.69   11.93
   0  17  -7  187.30   11.85
   0  17   7  167.40   11.69
   0 -17   7  177.80   11.92
   0  18   7   -0.41    0.95
   0 -18  -7    0.83    1.48
   0  18  -7    0.64    1.13
   0 -18   7    0.98    1.10
   0  19  -7   35.06    3.12
   0 -19   7   30.71    3.15
   0 -19  -7   28.18    3.18
   0  19   7   37.92    2.93
   0 -20   7   -0.38    1.47
   0  20  -7   -1.29    1.21
   0 -20  -7    1.42    1.62
   0  20   7   -1.54    1.07
   0 -21   7   -0.80    1.44
   0  21   7   -0.29    1.19
   0 -21  -7    1.73    1.65
   0  21  -7   -0.01    1.27
   0 -22   7    0.89    1.72
   0  22  -7   -1.04    1.31
   0  22   7   -0.28    1.32
   0 -22  -7    0.27    1.64
   0  23   7   25.46    2.60
   0  23  -7   20.25    2.53
   0 -23  -7   21.77    2.88
   0 -23   7   23.06    2.88
   0 -24  -7    0.04    1.74
   0 -24   7   -0.28    1.70
   0  24  -7    1.49    1.66
   0  24   7    2.08    1.53
   0  25  -7    5.37    1.96
   0 -25   7   11.71    2.03
   0 -25  -7   11.55    2.43
   0  25   7   10.67    1.98
   0  26  -7    0.00    1.66
   0 -26   7   -0.53    1.88
   0  26   7    2.46    1.68
   0 -26  -7    3.47    2.11
   0 -27   7   42.02    4.34
   0  27   7   51.55    4.14
   0 -27  -7   39.65    4.17
   0  27  -7   42.79    4.14
   0 -28  -7    1.36    2.21
   0  28  -7    0.71    1.77
   0 -28   7   -0.29    2.09
   0 -29  -7   22.31    3.54
   0 -29   7   25.11    3.39
   0  29  -7   27.04    3.14
   0 -30   7    1.93    2.30
   0  30  -7    0.75    2.16
   0 -30  -7   -1.37    2.26
   0  31  -7    1.77    2.03
   0 -31   7   -0.98    2.35
   0 -31  -7   -0.84    2.42
   0 -32  -7   -1.47    1.82
   0 -32   7   -1.32    2.37
   0  32  -7   -4.41    1.97
   0 -33  -7    6.82    2.95
   0 -33   7    0.03    2.62
   0   0   8   23.59    2.00
   0   0  -8   16.46    1.83
   0   0  -8   24.06    1.95
   0   0   8   20.20    1.89
   0   1  -8   -0.55    0.84
   0   1   8    2.22    0.90
   0  -1   8    0.29    0.93
   0  -1  -8    0.13    0.80
   0  -1   8    0.19    0.88
   0  -1  -8   -0.44    0.81
   0   1   8   -0.90    0.79
   0   1  -8   -0.63    0.96
   0   2  -8   60.20    4.10
   0  -2   8   53.44    4.07
   0   2   8   54.01    3.94
   0   2   8   58.41    4.04
   0  -2   8   64.56    4.02
   0   2  -8   57.09    4.04
   0   3   8    0.16    0.62
   0  -3   8    0.56    0.75
   0  -3   8   -0.32    0.98
   0   3  -8   -0.23    0.75
   0   3   8   -0.16    0.72
   0  -4   8   35.47    2.59
   0  -4   8   31.56    2.58
   0   4  -8   35.19    2.57
   0  -5   8   -0.80    0.73
   0  -5   8    1.15    0.82
   0   5  -8   -0.25    0.72
   0   6  -8  231.51   14.72
   0  -6   8  226.01   14.81
   0   7  -8    2.37    0.89
   0   8  -8   99.02    6.56
   0  -8  -8   97.12    6.24
   0   9  -8    0.23    0.86
   0  10  -8    0.80    0.94
   0 -10  -8   -0.16    0.79
   0 -11  -8    1.18    0.86
   0  11  -8   -0.07    0.94
   0 -12  -8    2.88    1.26
   0  12  -8    2.56    1.11
   0  13  -8   -0.05    0.98
   0 -13  -8    1.04    1.16
   0  14  -8    0.97    1.07
   0 -14  -8    2.96    1.30
   0  15  -8   -0.79    1.00
   0 -15  -8   -0.75    1.23
   0  16  -8  114.41    7.71
   0 -16  -8  110.26    7.80
   0 -16   8  110.74    7.73
   0 -17   8   -0.17    1.32
   0  17  -8    1.27    1.18
   0 -17  -8    0.49    1.44
   0  18  -8   62.38    4.71
   0 -18   8   64.15    4.84
   0  18   8   60.09    4.57
   0 -18  -8   66.62    4.96
   0 -19   8    1.11    1.48
   0  19   8    0.14    1.10
   0 -19  -8    0.68    1.55
   0  19  -8    1.39    1.27
   0  20   8   13.79    1.78
   0 -20  -8   10.05    1.86
   0 -20   8   10.20    2.02
   0  20  -8   14.97    2.08
   0 -21  -8   -2.88    1.53
   0  21  -8   -0.07    1.32
   0 -21   8    1.41    1.22
   0  21   8   -0.74    1.03
   0  22   8    5.17    1.58
   0  22  -8    6.75    1.67
   0 -22  -8    6.11    1.97
   0 -22   8    2.67    1.82
   0 -23   8   -2.58    1.54
   0  23   8   -2.54    1.31
   0  23  -8   -1.88    1.38
   0 -23  -8    0.06    1.79
   0  24  -8   -1.50    1.44
   0 -24   8    1.26    1.80
   0  24   8    0.91    1.42
   0 -24  -8   -1.70    1.71
   0  25  -8    1.11    1.75
   0 -25   8    1.83    1.87
   0  25   8   -2.99    1.37
   0 -25  -8   -0.20    1.83
   0  26   8   11.09    2.03
   0 -26   8   12.07    2.51
   0  26  -8   14.43    2.42
   0 -26  -8   16.39    2.42
   0  27   8    0.76    1.63
   0  27  -8   -0.89    1.67
   0 -27   8    2.30    1.54
   0 -27  -8    1.67    2.15
   0 -28   8   38.29    4.00
   0  28  -8   28.81    3.43
   0 -28  -8   33.05    3.94
   0  29  -8    3.20    2.24
   0 -29   8    0.42    2.21
   0 -29  -8   -2.62    2.26
   0  30  -8   23.96    3.10
   0 -30   8   18.12    2.86
   0 -30  -8   22.32    3.47
   0  31  -8   -3.74    2.20
   0 -31  -8    0.60    2.47
   0 -31   8    2.96    2.42
   0 -32  -8   -3.70    2.52
   0  32  -8   -1.15    2.08
   0 -32   8    3.45    2.66
   0   0  -9   -1.55    0.92
   0   0   9    1.36    1.08
   0   0   9    0.64    0.90
   0   0  -9   -1.18    0.85
   0   1  -9    5.74    1.12
   0   1   9    3.96    1.01
   0  -1   9    3.57    1.10
   0  -1  -9    4.81    1.07
   0   1  -9    4.43    0.94
   0   1   9    4.09    1.25
   0  -1  -9    3.35    1.02
   0  -2   9   -0.86    0.72
   0   2  -9   -0.44    0.84
   0   2   9    0.10    0.89
   0   3   9   36.88    2.87
   0  -3   9   39.18    3.05
   0   3  -9   43.34    3.00
   0   4  -9    2.47    0.86
   0  -4   9    0.15    0.77
   0   4   9    0.70    0.74
   0  -5   9  213.40   13.83
   0   5  -9  212.19   13.73
   0   6  -9    0.29    0.80
   0  -6   9   -0.26    0.78
   0   7  -9  407.15   25.97
   0   8  -9    0.09    0.87
   0  -8  -9   -0.27    0.40
   0  -9  -9    0.85    0.34
   0   9  -9    1.55    0.98
   0  10  -9    0.47    0.95
   0  11  -9    0.49    1.02
   0  12  -9    0.96    1.03
   0 -12  -9    0.25    0.86
   0  13  -9   26.33    2.43
   0 -13  -9   23.48    2.47
   0 -14  -9    0.43    0.93
   0  14  -9    0.04    1.01
   0 -15  -9   57.68    4.20
   0  15  -9   51.91    4.15
   0 -16  -9    1.45    1.11
   0  16  -9   -0.20    1.14
   0  17  -9  132.35    8.56
   0 -17  -9  124.08    8.67
   0 -17   9  117.52    8.55
   0 -18  -9    0.72    1.49
   0  18  -9   -1.04    1.32
   0 -18   9    0.26    1.36
   0  19   9   10.03    1.61
   0  19  -9   11.52    1.88
   0 -19   9   14.45    2.07
   0 -19  -9   11.22    2.09
   0 -20  -9   -0.82    1.58
   0  20  -9   -2.52    1.40
   0 -20   9    1.36    1.50
   0  20   9   -1.20    1.13
   0  21   9    4.65    1.44
   0 -21   9    3.02    1.34
   0 -21  -9    1.86    1.77
   0  21  -9    4.86    1.60
   0  22   9   -0.46    1.25
   0 -22  -9   -2.42    1.72
   0 -22   9   -1.27    1.62
   0  22  -9    0.44    1.47
   0  23  -9    0.15    1.51
   0 -23  -9    3.39    1.92
   0  23   9    0.54    1.29
   0 -23   9    2.79    1.79
   0 -24  -9   -1.33    1.84
   0  24   9   -2.29    1.30
   0 -24   9   -1.53    1.68
   0  24  -9    1.13    1.60
   0 -25  -9    6.70    2.22
   0 -25   9    4.49    2.02
   0  25  -9    8.95    1.99
   0  25   9    6.44    1.80
   0  26   9    1.03    1.60
   0  26  -9   -0.51    1.67
   0 -26  -9   -1.44    1.96
   0 -26   9    0.01    1.88
   0  27   9   26.23    3.01
   0 -27  -9   19.83    3.31
   0 -27   9   25.01    3.19
   0  27  -9   25.73    3.18
   0  28  -9    2.54    2.12
   0 -28  -9   -2.92    2.06
   0 -28   9    1.44    2.19
   0 -29  -9   38.78    4.46
   0 -29   9   42.88    4.39
   0  29  -9   37.02    3.96
   0 -30  -9   -0.59    2.31
   0  30  -9   -1.82    2.12
   0 -30   9   -0.09    2.31
   0  31  -9   20.42    3.31
   0 -31   9   26.30    3.61
   0 -31  -9   21.32    3.72
   0  32  -9   -3.26    2.08
   0 -32  -9    1.07    2.61
   0 -32   9    2.05    2.34
   0   0 -10   17.97    1.91
   0   0  10   21.32    1.97
   0  -1 -10   -0.81    1.06
   0   1  10    0.22    0.91
   0  -1  10    0.67    0.98
   0   1 -10   -0.53    0.97
   0  -1 -10   -0.51    0.79
   0  -2  10    5.45    1.23
   0   2  10    5.75    1.09
   0   2 -10    5.22    1.17
   0   3  10   -0.34    0.73
   0  -3  10   -0.44    1.01
   0   3 -10   -0.34    0.81
   0   4 -10   59.92    4.13
   0   4  10   55.89    4.00
   0  -4  10   58.44    4.22
   0   5 -10    0.51    0.86
   0   5  10    0.17    0.66
   0  -5  10    1.00    1.15
   0   6 -10   62.32    4.51
   0  -6  10   66.24    4.59
   0   7 -10    0.13    0.88
   0  -7  10   -0.97    0.83
   0   8 -10    0.64    0.93
   0  -9 -10    0.10    0.40
   0   9 -10   -0.31    0.92
   0 -10 -10   -0.02    0.29
   0  10 -10    0.90    1.02
   0  11 -10   -0.42    0.98
   0  12 -10    5.03    1.24
   0  13 -10    2.94    1.19
   0  14 -10   42.18    3.43
   0  15 -10   -0.76    1.09
   0 -15 -10    0.38    1.03
   0 -16 -10    3.10    1.24
   0  16 -10    4.76    1.40
   0 -17 -10   -0.76    1.38
   0  17 -10   -1.28    1.10
   0  18 -10    9.36    1.67
   0 -18  10    8.70    1.78
   0 -18 -10    6.16    1.82
   0  19 -10   -0.21    1.34
   0 -19  10   -0.14    1.42
   0 -19 -10    1.14    1.25
   0 -20  10    2.26    1.54
   0 -20 -10    0.60    1.69
   0  20  10    2.59    1.18
   0  20 -10    2.45    1.60
   0  21  10   -0.66    1.26
   0 -21  10    0.03    1.17
   0 -21 -10   -0.92    1.23
   0  21 -10   -1.36    1.37
   0 -22 -10   -0.30    1.77
   0  22  10   -0.46    1.20
   0  22 -10   -2.60    1.38
   0 -22  10   -1.40    1.55
   0 -23  10    1.05    1.68
   0 -23 -10    1.38    1.82
   0  23 -10   -2.49    1.47
   0  23  10    2.28    1.43
   0 -24 -10    1.03    1.94
   0  24 -10    2.95    1.74
   0  24  10   -1.09    1.44
   0 -24  10    0.05    1.30
   0 -25 -10    3.46    2.16
   0  25 -10   -1.92    1.74
   0  25  10    0.00    1.36
   0 -25  10   -1.32    1.82
   0  26  10    1.65    1.53
   0 -26 -10   -1.21    2.03
   0 -26  10    0.13    1.90
   0  26 -10   -0.23    1.72
   0  27 -10   -0.40    1.84
   0 -27  10    0.05    1.97
   0 -27 -10    3.67    2.35
   0  28 -10   13.45    2.60
   0 -28 -10   12.46    2.93
   0 -28  10   14.92    2.77
   0  29 -10   -2.55    1.82
   0 -29 -10    1.65    2.45
   0 -29  10    1.35    2.22
   0 -30 -10    6.20    2.64
   0  30 -10    4.39    2.43
   0 -30  10    1.19    1.87
   0 -31  10    0.63    2.43
   0 -31 -10    3.04    2.60
   0  31 -10    2.01    2.20
   0 -32 -10   -2.21    2.51
   0  32 -10    2.50    2.42
   0 -32  10    2.54    2.44
   0   0  11   -0.43    0.98
   0   0 -11   -0.07    0.97
   0   1  11   40.32    3.10
   0   1 -11   39.22    3.21
   0  -1  11   38.37    3.13
   0  -1 -11   43.54    3.17
   0  -2  11   -1.45    0.98
   0   2 -11   -0.21    0.99
   0   2  11   -0.91    0.90
   0   3  11   30.92    2.49
   0   3 -11   28.76    2.57
   0  -3  11   30.47    2.46
   0  -4  11   -0.84    1.12
   0   4  11    0.30    0.76
   0   4 -11    0.48    0.92
   0   5 -11  121.29    8.05
   0  -5  11  123.52    8.10
   0   5  11  117.42    7.89
   0  -6  11    1.41    1.26
   0   6 -11    0.22    0.96
   0  -7  11   18.71    1.99
   0   7 -11   19.13    1.90
   0   8 -11    0.54    0.96
   0  -9 -11   35.90    2.43
   0   9 -11   32.56    2.85
   0  10 -11   -0.21    0.98
   0 -10 -11   -0.21    0.38
   0  11 -11    1.31    1.08
   0  12 -11   -2.08    0.98
   0  13 -11   -0.26    1.04
   0  14 -11    0.10    1.11
   0  15 -11   32.52    2.95
   0  16 -11    0.01    1.37
   0 -17 -11    6.11    1.49
   0  17 -11    8.88    1.76
   0  18 -11   -0.29    1.29
   0 -18 -11   -0.94    1.49
   0  19 -11    1.54    1.46
   0 -19 -11    5.29    1.78
   0 -19  11    0.79    1.50
   0 -20 -11    1.23    1.30
   0 -20  11   -1.64    1.46
   0  20 -11    1.95    1.64
   0  21 -11    3.61    1.63
   0 -21  11    5.70    1.53
   0 -21 -11    2.29    1.88
   0  21  11    4.71    1.46
   0  22  11   -0.27    1.34
   0 -22 -11   -2.72    1.69
   0  22 -11   -2.46    1.28
   0 -22  11   -0.93    1.19
   0  23  11   -0.87    1.18
   0 -23  11   -0.72    1.63
   0 -23 -11    2.21    1.51
   0  23 -11    1.16    1.71
   0  24 -11    1.57    1.57
   0  24  11   -0.72    1.37
   0 -24 -11    0.44    1.89
   0 -24  11   -0.10    1.75
   0 -25 -11    0.56    2.00
   0  25 -11   -0.97    1.57
   0 -25  11   -2.37    1.27
   0  25  11   -0.82    1.50
   0  26  11    0.52    1.48
   0  26 -11    1.45    1.73
   0 -26 -11   -5.38    1.90
   0 -26  11   -2.63    1.85
   0 -27 -11    0.98    2.23
   0  27 -11    3.19    1.80
   0 -27  11   -3.67    1.82
   0 -28  11    1.36    2.27
   0  28 -11    0.52    1.95
   0 -28 -11    1.62    2.37
   0 -29  11   11.63    2.75
   0  29 -11   18.82    2.90
   0 -29 -11   17.03    3.18
   0 -30  11    0.73    2.32
   0  30 -11    3.64    1.98
   0 -30 -11    1.99    1.95
   0 -31  11    4.41    2.53
   0 -31 -11    5.53    2.80
   0  31 -11    8.48    2.32
   0 -32  11   -0.22    2.46
   0  32 -11    2.37    2.42
   0 -32 -11   -1.80    2.59
   0   0  12   -0.28    1.04
   0   0 -12    1.09    1.04
   0   1 -12   -0.07    1.01
   0   1  12   -0.13    0.98
   0  -1 -12   -0.81    0.91
   0  -1  12    0.91    1.07
   0   2 -12    0.99    1.04
   0   2  12   -0.07    0.97
   0  -2  12   -1.08    1.06
   0  -3  12    0.57    1.19
   0   3  12   -0.19    0.96
   0   3 -12   -0.85    1.06
   0  -4  12    0.86    1.25
   0   4  12    0.40    0.85
   0   4 -12    1.82    1.00
   0  -5  12    1.62    1.33
   0   5 -12    2.70    1.02
   0   5  12    0.25    0.76
   0  -6  12    2.08    1.36
   0   6  12    3.14    0.98
   0   6 -12    2.61    1.08
   0  -7  12   -0.69    1.24
   0   7 -12    0.05    0.94
   0   8 -12    1.59    1.04
   0   9 -12    0.14    1.03
   0 -10 -12    0.86    0.47
   0  10 -12    1.75    1.02
   0  11 -12   -0.13    1.02
   0 -11 -12   -0.85    0.34
   0  12 -12   -0.93    1.05
   0  13 -12   -0.20    1.22
   0  14 -12    0.11    1.21
   0  15 -12   -1.62    1.15
   0  16 -12   -0.08    1.36
   0  17 -12   -1.53    1.36
   0  18 -12    0.72    1.37
   0  19 -12    0.09    1.47
   0 -20  12   -1.12    1.50
   0  20 -12   -1.99    1.40
   0  21 -12   -2.30    1.42
   0 -21 -12   -1.53    1.28
   0 -21  12   -1.71    1.53
   0  22 -12   -0.55    1.58
   0 -22  12    1.51    1.68
   0  22  12    0.07    1.37
   0 -22 -12   -2.71    1.65
   0  23  12   -0.82    1.37
   0  23 -12    0.83    1.73
   0 -23  12    0.61    1.31
   0 -23 -12   -0.35    1.88
   0  24 -12   -2.59    1.56
   0 -24 -12   -0.81    1.85
   0 -24  12   -1.76    1.70
   0  24  12   -2.03    1.40
   0  25  12    1.78    1.51
   0 -25  12   -0.28    1.89
   0  25 -12   -1.05    1.89
   0 -25 -12    1.50    1.61
   0 -26  12   -0.64    1.44
   0 -26 -12   -2.88    1.98
   0  26  12   -0.63    1.69
   0  26 -12   -2.56    1.96
   0 -27 -12    0.27    2.24
   0 -27  12   -2.17    2.00
   0  27 -12   -2.91    1.99
   0  28 -12    0.12    2.19
   0 -28 -12   -0.80    2.36
   0 -28  12   -3.60    1.95
   0  29 -12   -0.29    2.05
   0 -29  12   -2.77    2.13
   0 -29 -12    0.99    2.37
   0  30 -12    0.18    2.21
   0 -30 -12   -2.57    1.79
   0 -30  12   -0.78    2.23
   0 -31  12   -3.57    2.23
   0 -31 -12    2.84    2.59
   0  31 -12   -4.60    2.05
   0   0  13    0.42    1.09
   0   0 -13    1.62    1.06
   0  -1 -13    9.10    1.49
   0  -1  13   10.69    1.62
   0   1 -13    9.39    1.59
   0   1  13   12.11    1.58
   0   2  13   -0.73    0.99
   0   2 -13   -0.37    1.13
   0  -2  13    1.17    1.17
   0   3  13    3.90    1.11
   0   3 -13    2.28    1.16
   0  -3  13    3.85    1.36
   0  -4  13    0.88    0.96
   0   4  13   -2.21    0.94
   0   4 -13   -0.04    1.03
   0   5 -13    2.22    1.12
   0   5  13    1.25    0.85
   0  -5  13    1.03    1.29
   0   6  13   -1.36    0.84
   0   6 -13   -0.96    0.95
   0  -6  13   -1.26    0.90
   0   7  13   16.33    1.63
   0  -7  13   13.44    2.03
   0   7 -13   15.90    1.82
   0   8 -13    2.05    1.05
   0   9 -13    2.01    1.10
   0 -10 -13   -0.41    0.50
   0  10 -13   -0.34    1.03
   0  11 -13    0.32    1.09
   0 -11 -13    0.70    0.44
   0  12 -13   -0.27    1.14
   0 -12 -13   -0.17    0.33
   0  13 -13    1.25    1.18
   0  14 -13    1.49    1.29
   0  15 -13    0.20    1.39
   0  16 -13    1.28    1.39
   0  17 -13    4.06    1.61
   0  18 -13    2.12    1.52
   0  19 -13    9.24    2.08
   0  20 -13   -1.34    1.44
   0  21 -13    9.09    1.94
   0 -21  13    5.69    1.92
   0 -22  13    2.30    1.78
   0  22 -13    0.81    1.67
   0  23 -13    2.55    2.02
   0  23  13    0.15    1.42
   0 -23  13   -1.60    1.65
   0  24 -13    2.10    1.92
   0  24  13   -2.93    1.39
   0 -24  13   -2.29    1.71
   0 -25  13   -0.64    1.84
   0  25  13    0.22    1.65
   0  25 -13   -1.24    1.79
   0  26 -13    0.05    1.94
   0 -26  13   -2.59    1.89
   0  27 -13   -1.50    1.93
   0 -27  13    2.20    2.09
   0 -28  13   -1.18    2.04
   0  28 -13   -1.55    2.01
   0  29 -13   -4.27    2.02
   0 -29  13   -3.94    2.02
   0 -30  13   -1.26    2.24
   0  30 -13   -1.50    2.18
   0 -31  13    0.80    2.36
   0  31 -13    9.67    2.65
   0   0  14   29.27    2.54
   0   0 -14   25.80    2.59
   0  -1 -14    0.45    1.04
   0   1  14    0.12    1.07
   0   1 -14   -0.54    1.06
   0  -1  14   -0.16    1.11
   0   2 -14   15.04    1.93
   0   2  14   14.72    1.80
   0  -2  14   16.34    1.98
   0  -3  14    1.42    0.98
   0   3 -14    0.28    1.08
   0   3  14    0.64    1.03
   0  -4  14   14.50    1.88
   0   4  14   19.54    1.92
   0   4 -14   15.48    1.97
   0   5 -14   -1.16    1.01
   0  -5  14   -0.47    0.94
   0   5  14   -0.99    0.79
   0   6 -14    4.15    1.20
   0   6  14    3.89    1.09
   0  -6  14    1.62    1.42
   0   7 -14   -0.26    1.01
   0  -7  14   -0.06    1.30
   0   7  14   -0.16    0.87
   0   8  14    0.03    0.89
   0   8 -14   -1.45    0.99
   0  -8  14    1.28    1.33
   0   9 -14   -0.76    1.04
   0  10 -14    5.95    1.39
   0 -11 -14    0.03    0.49
   0  11 -14    0.39    1.21
   0  12 -14   21.55    2.32
   0 -12 -14   20.94    1.56
   0  13 -14    0.03    1.14
   0  14 -14   26.83    2.78
   0  15 -14    0.45    1.35
   0  16 -14   15.03    2.19
   0  17 -14   -2.77    1.36
   0  18 -14   12.42    2.14
   0  19 -14    1.77    1.62
   0  20 -14    3.96    1.89
   0  21 -14   -1.63    1.61
   0 -21  14   -3.20    1.50
   0 -22  14   -0.05    1.61
   0  22 -14   -1.30    1.70
   0 -23  14   -0.02    1.34
   0  23  14   -0.01    1.33
   0  23 -14    1.18    1.78
   0  24 -14   -0.30    2.01
   0 -24  14    2.87    1.95
   0  24  14    5.28    1.77
   0 -25  14    0.18    1.94
   0  25 -14   -1.75    1.73
   0  25  14   -1.86    1.55
   0 -26  14    0.73    1.99
   0  26 -14    1.66    1.96
   0 -27  14   -1.93    1.93
   0  27 -14    0.14    1.94
   0  28 -14   10.46    2.49
   0 -28  14    9.03    2.60
   0 -29  14   -0.27    1.64
   0  29 -14    1.57    2.15
   0  30 -14    5.17    2.38
   0 -30  14    2.29    2.51
   0  31 -14    2.14    2.49
   0 -31  14   -1.84    2.23
   0   0 -15    2.40    1.14
   0   0  15   -0.34    1.11
   0  -1  15   11.72    1.69
   0   1  15   13.08    1.65
   0   1 -15   11.08    1.73
   0  -1 -15    7.73    1.55
   0   2 -15   -1.36    1.09
   0  -2  15    0.57    1.19
   0   2  15   -0.13    1.04
   0  -3  15    0.33    1.25
   0   3 -15    0.20    1.19
   0   3  15   -0.10    1.02
   0   4  15   -0.09    0.95
   0   4 -15   -0.74    0.96
   0  -4  15   -2.36    1.17
   0  -5  15   33.39    2.95
   0   5  15   29.44    2.66
   0   5 -15   31.22    2.86
   0   6 -15   -0.88    1.05
   0  -6  15    0.86    1.37
   0   6  15    0.81    1.03
   0   7 -15   43.58    3.62
   0  -7  15   47.05    3.66
   0   7  15   44.93    3.41
   0  -8  15   -0.10    1.38
   0   8 -15    0.14    1.11
   0   8  15    0.80    0.85
   0   9 -15   10.80    1.77
   0   9  15   16.47    1.68
   0  10 -15   -1.32    0.84
   0 -11 -15    1.55    0.60
   0  11 -15   -0.08    1.17
   0 -12 -15   -0.21    0.48
   0  12 -15   -2.15    1.11
   0  13 -15   83.13    5.63
   0 -13 -15   72.23    4.85
   0  14 -15   -0.86    1.27
   0  15 -15    3.85    1.54
   0  16 -15   -0.08    1.44
   0  17 -15   32.21    3.32
   0  18 -15   -2.04    1.58
   0  19 -15   -0.09    1.54
   0  20 -15   -0.24    1.65
   0  21 -15   -2.18    1.60
   0 -22  15    0.51    1.76
   0  22 -15   -0.20    1.74
   0 -23  15   77.29    6.45
   0  23 -15   90.46    6.58
   0 -24  15   -1.91    1.84
   0  24 -15   -1.25    1.87
   0  24  15   -1.45    1.56
   0  25 -15   -0.61    2.12
   0  25  15   -0.23    1.80
   0 -25  15   -1.15    1.91
   0 -26  15    0.23    2.02
   0  26 -15    0.94    2.23
   0 -27  15    0.13    2.09
   0  27 -15    2.74    2.16
   0 -28  15    0.49    2.13
   0  28 -15    0.75    2.20
   0  29 -15   -0.32    2.24
   0 -29  15   -2.17    2.17
   0  30 -15   -2.01    2.22
   0 -30  15    1.50    2.43
   0   0  16   19.08    2.15
   0   0 -16   19.29    2.17
   0   1  16    0.09    1.11
   0   1 -16    0.69    1.19
   0  -1  16   -0.09    1.18
   0  -1 -16    0.55    1.08
   0   2  16    4.32    1.29
   0  -2  16    6.09    1.48
   0   2 -16    6.32    1.46
   0  -3  16   -1.15    1.23
   0   3  16    0.33    1.09
   0   3 -16    1.39    1.23
   0   4  16   17.15    1.95
   0  -4  16   12.47    2.00
   0   4 -16   14.49    1.99
   0  -5  16   -1.55    1.28
   0   5  16    0.00    0.93
   0   5 -16   -1.37    1.13
   0   6  16    0.80    1.00
   0   6 -16   -0.34    1.18
   0  -6  16    0.00    1.39
   0   7 -16   -1.42    1.08
   0  -7  16   -0.32    1.37
   0   7  16    0.27    1.06
   0   8  16    0.54    0.88
   0  -8  16   -0.12    1.07
   0   8 -16    2.58    1.20
   0   9  16    0.52    1.00
   0   9 -16   -1.08    1.17
   0  10  16   10.03    1.50
   0  10 -16   10.92    1.77
   0  11 -16   -0.39    1.26
   0 -11 -16   -0.70    0.63
   0  12 -16    4.47    1.58
   0 -12 -16    4.85    0.77
   0  13 -16    0.91    1.40
   0 -13 -16   -0.27    0.48
   0  14 -16   29.83    3.04
   0  15 -16    0.51    1.43
   0  16 -16    5.69    1.69
   0  17 -16    1.56    1.53
   0  18 -16    2.81    1.74
   0  19 -16   -0.21    1.64
   0  20 -16    0.37    1.70
   0  21 -16   -0.56    1.65
   0  22 -16    2.62    2.01
   0 -23  16    1.99    1.98
   0  23 -16    1.97    2.04
   0 -24  16    8.02    2.28
   0  24 -16    8.95    2.38
   0 -25  16   -0.83    1.46
   0  25 -16   -1.23    1.95
   0 -26  16    2.33    2.20
   0  26 -16    5.79    2.48
   0 -27  16   -0.40    2.09
   0  27 -16    0.36    2.32
   0  28 -16   -2.75    2.16
   0 -28  16    1.71    1.78
   0  29 -16   -2.54    2.18
   0 -29  16   -2.30    2.22
   0 -30  16    0.98    2.40
   0  30 -16   -0.23    2.35
   0   0  17    0.44    1.21
   0   0 -17    0.69    1.19
   0  -1 -17    5.26    1.36
   0   1 -17    4.66    1.40
   0   1  17    4.00    1.35
   0  -1  17    2.44    1.36
   0   2 -17   -0.94    1.08
   0   2  17   -0.81    1.08
   0  -2  17   -0.46    1.24
   0  -3  17   30.52    2.78
   0   3  17   27.36    2.58
   0   3 -17   17.19    2.44
   0  -4  17   -0.88    1.33
   0   4  17    0.97    1.16
   0   4 -17   -1.10    1.20
   0   5  17   91.61    6.02
   0   5 -17   68.57    6.09
   0  -5  17   97.15    6.22
   0   6  17   -0.78    1.15
   0  -6  17    2.03    1.52
   0   6 -17    0.32    1.23
   0   7 -17   19.16    2.34
   0  -7  17   22.57    2.68
   0   7  17   22.24    2.23
   0   8  17   -0.28    0.90
   0  -8  17    0.02    1.51
   0   8 -17    0.38    1.26
   0   9  17    1.52    1.07
   0   9 -17    1.32    1.33
   0  10  17    0.03    1.04
   0  10 -17   -0.75    1.30
   0 -11 -17    2.34    0.83
   0  11  17    4.00    1.22
   0  11 -17    5.65    1.61
   0  12  17    0.46    0.94
   0 -12 -17   -0.38    0.64
   0  12 -17   -1.23    1.33
   0 -13 -17  146.61    9.55
   0  13 -17  151.95   10.21
   0  14 -17    0.77    1.49
   0 -14 -17    0.12    0.47
   0  15 -17   11.30    2.04
   0  16 -17   -1.61    1.49
   0  17 -17   29.94    3.23
   0  18 -17   -0.26    1.50
   0  19 -17    1.64    1.58
   0  20 -17    1.14    1.71
   0  21 -17   12.31    2.49
   0  22 -17   -4.03    1.72
   0 -23  17  117.69    8.97
   0  23 -17  129.82    9.10
   0  24 -17   -1.24    1.97
   0 -24  17    2.04    1.57
   0 -25  17    2.28    2.14
   0  25 -17    4.90    2.33
   0  26 -17    0.11    2.09
   0 -26  17    0.29    2.06
   0  27 -17   -0.55    2.43
   0 -27  17    4.11    2.28
   0 -28  17   -1.10    2.19
   0  28 -17   -1.87    2.16
   0 -29  17    5.27    2.48
   0  29 -17    0.61    2.41
   0   0  18   -0.29    1.21
   0   0 -18    1.84    1.23
   0   1 -18    0.88    1.19
   0   1  18   -0.48    1.15
   0  -1  18   -0.82    1.20
   0  -1 -18   -0.22    1.23
   0   2  18   16.85    2.00
   0  -2  18   16.18    2.15
   0   2 -18   12.38    1.98
   0   3  18   -1.06    1.12
   0  -3  18   -0.89    1.33
   0   3 -18   -0.63    1.39
   0   4 -18    2.46    1.39
   0  -4  18    1.02    1.41
   0   4  18    1.94    1.18
   0   5  18    0.13    1.09
   0   5 -18   -1.00    1.21
   0  -5  18   -1.14    1.38
   0   6  18   -0.33    0.99
   0   6 -18    1.56    1.31
   0  -6  18    2.11    1.62
   0   7 -18   -0.51    1.26
   0  -7  18   -1.14    1.46
   0   7  18   -1.21    0.95
   0   8  18   -0.31    1.08
   0   8 -18    0.22    1.26
   0  -8  18   -1.21    1.47
   0   9 -18   -0.10    1.30
   0   9  18   -0.88    1.07
   0  10  18   -0.38    1.04
   0  10 -18   -0.21    1.31
   0  11  18    0.77    0.99
   0  11 -18   -2.22    1.29
   0  12  18   18.75    2.14
   0  12 -18   18.18    2.40
   0 -12 -18   19.99    1.78
   0  13 -18   -0.63    1.44
   0  13  18   -0.24    1.17
   0 -13 -18    0.58    0.61
   0  14 -18    1.82    1.59
   0 -14 -18    0.32    0.66
   0  15 -18   -1.42    1.51
   0  16 -18    4.21    1.85
   0  17 -18   -2.24    1.72
   0  18 -18    0.78    2.00
   0  19 -18   -2.76    1.87
   0  20 -18    2.47    1.98
   0  21 -18   -2.09    1.69
   0  22 -18   10.83    2.33
   0  23 -18    2.47    1.98
   0  24 -18    3.46    2.32
   0 -24  18   -0.01    2.02
   0  25 -18   -4.38    2.01
   0 -25  18   -1.05    2.04
   0 -26  18    2.34    2.28
   0  26 -18    0.46    2.19
   0 -27  18   -2.58    2.04
   0  27 -18   -3.48    2.38
   0 -28  18    0.04    2.24
   0  28 -18   -0.32    2.38
   0 -29  18   -3.79    2.17
   0  29 -18   -1.62    2.40
   0   0 -19   -0.25    1.13
   0   0  19    1.52    1.33
   0   1  19   -0.37    1.21
   0   1 -19   -0.37    1.21
   0  -1  19    2.10    1.35
   0  -1 -19   -1.39    1.10
   0   2 -19   -2.43    1.26
   0   2  19    1.13    1.40
   0  -2  19   -0.42    1.33
   0  -3  19    3.52    1.55
   0   3  19    2.19    1.25
   0   3 -19   -0.09    1.29
   0   4 -19   -1.10    1.31
   0   4  19   -0.14    1.16
   0  -4  19   -0.94    1.43
   0   5  19   -0.01    1.16
   0  -5  19   -0.79    1.52
   0   5 -19    1.63    1.42
   0   6 -19   -0.42    1.21
   0   6  19   -1.35    1.08
   0  -6  19   -0.80    1.53
   0  -7  19    2.75    1.71
   0   7  19    2.32    1.26
   0   7 -19    3.27    1.58
   0   8  19    1.09    1.23
   0   8 -19    1.23    1.35
   0  -8  19    0.31    1.55
   0   9 -19   -0.06    1.37
   0   9  19   -0.13    1.19
   0  10 -19   -0.66    1.44
   0  10  19    0.64    1.16
   0  11  19    1.82    1.08
   0  11 -19    2.31    1.54
   0  12  19    0.49    1.23
   0  12 -19    1.69    1.53
   0 -12 -19   -0.92    0.74
   0  13 -19    3.34    1.77
   0 -13 -19    4.33    0.88
   0  13  19    5.55    1.34
   0  14 -19   -2.95    1.40
   0  14  19   -1.40    1.21
   0  15 -19    0.32    1.66
   0  16 -19   -1.66    1.60
   0  17 -19    3.40    1.89
   0  18 -19    0.66    1.79
   0  19 -19   -1.78    1.85
   0  20 -19   -1.11    1.93
   0  21 -19    1.50    2.09
   0  22 -19   -3.47    2.19
   0  23 -19   -1.29    2.12
   0  24 -19    1.32    1.96
   0 -25  19   -0.79    2.13
   0  25 -19    3.08    2.24
   0  26 -19    1.60    2.07
   0 -26  19    2.06    2.30
   0 -27  19    1.57    2.31
   0  27 -19    1.79    2.03
   0 -28  19   -1.27    2.29
   0  28 -19    2.50    2.28
   0   0 -20   50.99    4.16
   0   0  20   50.13    4.06
   0   1  20   -0.86    1.18
   0  -1  20   -0.23    1.29
   0   1 -20   -0.91    1.19
   0  -2  20   18.96    2.38
   0   2 -20   16.60    2.30
   0   2  20   19.04    2.22
   0   3  20   -0.18    1.18
   0  -3  20    2.60    1.55
   0   3 -20    1.19    1.31
   0   4  20   30.48    2.90
   0  -4  20   31.03    3.13
   0   4 -20   24.34    2.90
   0   5  20   -0.94    1.17
   0  -5  20    1.18    1.59
   0   5 -20    1.10    1.41
   0   6 -20    0.02    1.46
   0  -6  20    0.14    1.52
   0   6  20    0.51    1.19
   0   7  20    0.88    1.37
   0  -7  20   -3.20    1.45
   0   7 -20    2.48    1.38
   0   8  20    0.22    1.09
   0   8 -20   -1.47    1.45
   0  -8  20    0.35    1.62
   0   9 -20    0.01    1.46
   0   9  20    0.91    1.13
   0  10 -20    8.23    1.93
   0  10  20    8.81    1.68
   0  11 -20    1.00    1.52
   0  11  20    0.13    1.08
   0  12 -20   29.33    3.15
   0 -12 -20   27.50    2.39
   0  12  20   29.36    2.79
   0  13  20    0.36    1.22
   0 -13 -20   -1.14    0.76
   0  13 -20    1.74    1.71
   0  14  20   45.26    3.76
   0  14 -20   56.10    4.66
   0  15 -20    0.83    1.66
   0  15  20    0.65    1.33
   0  16  20   15.07    2.04
   0  16 -20   12.96    2.45
   0  17 -20   -0.09    1.83
   0  18 -20   18.36    2.80
   0  19 -20   -1.54    1.92
   0  20 -20    0.12    2.12
   0  21 -20   -3.23    1.92
   0  22 -20    0.58    2.35
   0  23 -20   -5.47    1.91
   0  24 -20    6.05    2.52
   0 -25  20   -1.60    2.23
   0  25 -20   -1.22    2.32
   0  26 -20    7.40    2.74
   0 -26  20    9.34    2.78
   0 -27  20   -2.02    2.16
   0  27 -20   -5.71    2.17
   0   0 -21   -0.24    1.42
   0   0  21   -0.01    1.30
   0  -1  21   20.23    2.44
   0   1 -21   17.03    2.34
   0   1  21   20.65    2.52
   0  -2  21    1.57    1.49
   0   2  21   -0.45    1.24
   0   2 -21    2.32    1.37
   0   3  21    1.96    1.33
   0   3 -21    2.44    1.42
   0  -3  21    0.86    1.15
   0  -4  21   -1.72    1.46
   0   4  21    0.01    1.19
   0   4 -21    2.58    1.45
   0   5  21    4.79    1.56
   0   5 -21    1.40    1.52
   0  -5  21   -0.64    1.58
   0  -6  21   -0.26    1.63
   0   6  21   -0.56    1.22
   0   6 -21    1.47    1.53
   0  -7  21    0.06    1.73
   0   7 -21    2.46    1.66
   0   7  21    1.57    1.46
   0   8  21   -0.72    1.16
   0   8 -21    2.12    1.55
   0  -8  21    1.96    1.39
   0   9 -21   11.45    2.35
   0   9  21   19.28    2.18
   0  10 -21   -0.40    1.58
   0  10  21    0.03    1.30
   0  11  21    2.11    1.40
   0  11 -21    0.84    1.59
   0  12  21    1.91    1.41
   0  12 -21    0.17    1.58
   0 -12 -21   -0.85    0.90
   0  13 -21   -1.00    1.72
   0  13  21   -1.53    1.28
   0  14  21    0.49    1.31
   0  14 -21   -1.64    1.86
   0  15  21    4.67    1.51
   0  15 -21    0.96    1.86
   0  16  21   -1.41    1.32
   0  16 -21   -2.95    1.74
   0  17 -21    3.91    2.04
   0  18 -21   -3.84    1.76
   0  19 -21   10.93    2.55
   0  20 -21   -2.37    2.01
   0  21 -21   -2.90    2.08
   0  22 -21   -1.54    2.37
   0  23 -21    6.11    2.50
   0  24 -21    1.05    2.35
   0  25 -21   -0.81    2.40
   0 -26  21    1.88    2.40
   0  26 -21   -3.76    2.62
   0  27 -21   -1.68    2.54
   0 -27  21    2.33    2.50
   0   0 -22   98.61    7.01
   0   0  22   93.65    6.86
   0   1 -22   -0.96    1.33
   0   1  22    2.22    1.66
   0  -1  22    2.56    1.51
   0   2 -22    3.12    1.65
   0  -2  22    4.46    1.75
   0   2  22    6.40    1.63
   0  -3  22    0.48    1.58
   0   3  22    0.45    1.34
   0   3 -22   -0.54    1.38
   0  -4  22    1.67    1.69
   0   4 -22    2.86    1.54
   0   4  22    4.74    1.46
   0   5 -22    2.20    1.74
   0  -5  22    2.38    1.71
   0   5  22   -0.08    1.48
   0   6  22    2.64    1.38
   0   6 -22    2.18    1.65
   0  -6  22    0.94    1.78
   0  -7  22   -2.06    1.66
   0   7 -22   -1.18    1.57
   0   7  22   -0.20    1.43
   0   8 -22    6.25    1.90
   0   8  22    5.66    1.65
   0  -8  22    3.36    1.95
   0   9 -22    0.86    1.61
   0   9  22    0.17    1.24
   0  10  22   22.57    2.47
   0  10 -22   17.13    2.72
   0  11  22    0.40    1.45
   0  11 -22   -1.66    1.68
   0  12  22   21.59    2.40
   0  12 -22   21.02    2.81
   0 -12 -22   16.54    2.18
   0  13 -22    0.39    1.83
   0  13  22    0.71    1.35
   0  14 -22   13.38    2.43
   0  14  22   10.94    1.90
   0  15 -22   -1.06    1.84
   0  15  22   -1.09    1.30
   0  16 -22    3.18    2.08
   0  17 -22   -4.92    1.81
   0  18 -22   24.86    3.40
   0  19 -22   -0.36    2.04
   0  20 -22    0.16    2.10
   0  21 -22   -3.42    2.17
   0  22 -22    0.91    2.22
   0  23 -22    0.17    2.31
   0  24 -22    1.66    2.39
   0  25 -22   -3.95    2.26
   0  26 -22   -4.27    2.30
   0 -26  22   -1.31    2.42
   0   0  23    1.36    1.47
   0   0 -23   -1.46    1.36
   0   1  23   13.34    2.09
   0  -1  23   12.07    2.12
   0   1 -23   11.34    2.02
   0   2 -23   -1.27    1.38
   0  -2  23   -0.26    1.60
   0   2  23    0.02    1.58
   0   3 -23    2.24    1.52
   0  -3  23    2.89    1.71
   0   3  23    2.46    1.62
   0  -4  23   -0.16    1.66
   0   4  23   -1.21    1.25
   0   4 -23   -0.90    1.41
   0  -5  23    4.68    1.86
   0   5 -23    7.31    1.89
   0   5  23    7.25    1.66
   0   6  23    0.34    1.34
   0   6 -23    1.27    1.56
   0  -6  23   -1.22    1.67
   0  -7  23   -0.18    1.82
   0   7 -23   -2.80    1.46
   0   7  23    0.65    1.53
   0   8  23   -0.47    1.54
   0  -8  23    0.08    1.89
   0   8 -23   -0.98    1.66
   0   9  23   18.03    2.39
   0   9 -23   17.01    2.53
   0  10 -23   -2.45    1.54
   0  10  23    0.43    1.32
   0  11 -23   -0.27    1.83
   0  11  23    1.31    1.29
   0  12 -23    0.28    1.79
   0  12  23   -0.48    1.41
   0  13 -23    4.11    1.95
   0  13  23    1.23    1.49
   0  14  23    0.47    1.49
   0  14 -23   -0.46    1.78
   0  15 -23    0.92    2.07
   0  16 -23   -1.61    1.90
   0  17 -23    8.44    2.48
   0  18 -23   -0.88    2.03
   0  19 -23    4.05    2.31
   0  20 -23   -0.29    2.23
   0  21 -23    4.02    2.44
   0  22 -23    0.69    2.25
   0  23 -23   -1.04    2.26
   0  24 -23   -2.23    2.38
   0  25 -23   -5.05    2.27
   0   0  24    2.35    1.60
   0   1  24   -2.32    1.33
   0   1 -24   -0.69    1.37
   0  -1  24    0.53    1.58
   0  -2  24    1.04    1.64
   0   2  24    1.93    1.56
   0   2 -24   -3.52    1.31
   0  -3  24   -1.45    1.54
   0   3  24   -3.59    1.28
   0   3 -24   -1.21    1.41
   0  -4  24    9.20    2.23
   0   4 -24   13.13    2.26
   0   4  24   12.77    2.02
   0  -5  24   -3.19    1.61
   0   5  24   -0.17    1.55
   0   5 -24    3.28    1.63
   0  -6  24   -2.20    1.80
   0   6 -24    2.87    1.85
   0   6  24    2.68    1.64
   0  -7  24   -0.04    1.74
   0   7  24   -2.45    1.51
   0   7 -24   -0.64    1.63
   0  -8  24    2.64    2.02
   0   8  24    3.11    1.69
   0   8 -24    0.42    1.82
   0   9  24    1.68    1.62
   0   9 -24   -2.34    1.77
   0  10 -24   -1.05    1.64
   0  10  24   -0.47    1.60
   0  11 -24   -0.83    1.89
   0  11  24   -1.38    1.53
   0  12  24    8.03    1.84
   0  12 -24    2.65    2.20
   0  13 -24   -2.94    1.77
   0  13  24    0.91    1.65
   0  14 -24    8.73    2.50
   0  15 -24   -1.49    1.95
   0  16 -24    3.40    2.46
   0  17 -24   -0.25    2.09
   0  18 -24    6.31    2.50
   0  19 -24   -0.87    2.42
   0  20 -24    6.13    2.58
   0  21 -24   -3.17    2.26
   0  22 -24   -0.71    2.48
   0  23 -24   -4.33    2.43
   0  24 -24    3.61    2.70
   0   0  25   -1.21    1.52
   0  -1  25   -0.43    1.59
   0   1 -25   -0.27    1.46
   0   1  25    1.82    1.49
   0   2  25   -1.56    1.45
   0  -2  25   -0.19    1.66
   0   2 -25   -3.16    1.40
   0  -3  25   -1.28    1.78
   0   3 -25    0.66    1.60
   0   3  25    1.64    1.57
   0   4  25    3.07    1.55
   0   4 -25    1.30    1.66
   0  -4  25    0.19    1.83
   0   5  25    1.47    1.46
   0  -5  25    3.89    1.93
   0   5 -25    1.85    1.78
   0  -6  25   -1.93    1.77
   0   6 -25    2.19    1.84
   0   6  25    0.11    1.38
   0   7  25    3.12    1.70
   0   7 -25   -2.46    1.58
   0  -7  25   -0.75    1.89
   0   8  25   -1.26    1.59
   0   8 -25   -2.39    1.58
   0   9  25    0.20    1.66
   0   9 -25   -3.73    1.69
   0  10 -25   -1.65    1.94
   0  10  25   -0.99    1.63
   0  11  25    0.75    1.71
   0  11 -25    1.36    1.79
   0  12  25    0.34    2.03
   0  12 -25   -0.21    1.84
   0  13 -25   -3.83    1.88
   0  14 -25   -0.46    2.10
   0  15 -25   -3.35    2.24
   0  16 -25    0.07    2.07
   0  17 -25   -0.45    2.28
   0  18 -25   -3.69    2.23
   0  19 -25   -1.85    2.31
   0  20 -25   -0.36    2.38
   0  21 -25    1.68    2.48
   0  22 -25   -0.38    2.55
   0  23 -25   -2.50    2.47
   0   0  26   64.53    5.18
   0   1 -26   -1.24    1.43
   0   1  26   -0.40    1.61
   0  -1  26    1.31    1.99
   0   2 -26    0.03    1.62
   0   2  26   -0.40    1.51
   0  -2  26    0.50    1.79
   0   3  26   -2.37    1.76
   0   3 -26   -2.78    1.68
   0  -3  26   -1.97    1.72
   0   4 -26   -2.31    1.49
   0  -4  26   -3.05    1.68
   0   4  26    0.83    1.75
   0   5  26    1.75    1.74
   0  -5  26    2.15    1.95
   0   5 -26    0.40    1.79
   0  -6  26   -0.95    1.99
   0   6 -26    3.40    1.91
   0   6  26    1.03    1.51
   0   7  26   -2.07    1.39
   0  -7  26   -0.51    1.39
   0   7 -26    1.17    1.79
   0   8  26    8.98    2.02
   0   8 -26    5.74    2.16
   0   9 -26   -1.98    1.85
   0   9  26   -0.29    1.68
   0  10 -26   28.07    3.74
   0  10  26   39.46    3.51
   0  11 -26   -0.10    2.05
   0  12 -26   -1.57    1.83
   0  13 -26    1.87    2.04
   0  14 -26    1.76    2.17
   0  15 -26    1.70    2.31
   0  16 -26   -1.49    2.17
   0  17 -26    4.87    2.51
   0  18 -26    2.99    2.54
   0  19 -26    2.07    2.55
   0  20 -26    0.51    2.52
   0  21 -26    0.17    2.43
   0  22 -26    3.61    2.72
   0   0  27    3.85    1.83
   0  -1  27   -0.26    1.68
   0   1  27    3.65    1.81
   0   2  27   -2.32    1.71
   0  -2  27   -0.37    1.79
   0   2 -27    1.74    1.73
   0   3 -27    1.44    1.60
   0   3  27   -0.34    1.71
   0  -3  27    0.74    1.87
   0   4 -27   -2.64    1.55
   0  -4  27    0.06    1.85
   0   4  27   -0.29    1.54
   0   5  27   -0.30    1.54
   0   5 -27   -0.98    1.57
   0  -5  27    0.64    1.89
   0   6  27   -1.83    1.67
   0  -6  27    1.59    1.96
   0   6 -27   -0.80    1.83
   0  -7  27    0.75    2.02
   0   7  27    2.61    1.75
   0   7 -27   -2.83    1.56
   0   8 -27   -0.65    1.86
   0   8  27    0.87    1.47
   0   9  27    0.57    1.71
   0   9 -27    1.16    2.00
   0  10 -27    1.23    2.10
   0  11 -27    1.47    2.27
   0  12 -27   -1.54    2.06
   0  13 -27    2.85    2.15
   0  14 -27    5.85    2.27
   0  15 -27   -5.39    2.23
   0  16 -27    2.35    2.43
   0  17 -27   -0.37    2.44
   0  18 -27   -0.35    2.32
   0  19 -27    0.72    2.53
   0  20 -27    2.08    2.64
   0  21 -27   -6.48    2.49
   0   0  28   11.52    2.36
   0  -1  28   -0.44    1.74
   0   1  28   -2.88    1.58
   0   2  28   -1.98    1.88
   0  -2  28   -1.73    1.80
   0   2 -28   -0.02    1.71
   0  -3  28   -1.23    2.12
   0   3 -28   -1.36    1.64
   0   3  28   -4.02    1.39
   0   4  28    4.32    1.89
   0  -4  28    0.78    1.95
   0   4 -28    2.05    1.84
   0  -5  28    2.63    1.95
   0   5  28   -0.60    1.77
   0   5 -28   -2.39    1.79
   0   6  28    5.02    1.83
   0  -6  28    3.13    2.19
   0   6 -28    4.58    2.12
   0   7  28    0.50    1.75
   0   7 -28   -1.17    1.80
   0   8  28    1.01    1.91
   0   8 -28   -0.53    1.73
   0   9 -28   -3.28    1.97
   0  10 -28    1.25    1.96
   0  11 -28    3.46    2.38
   0  12 -28   -0.36    2.15
   0  13 -28    1.58    2.41
   0  14 -28   -0.64    2.27
   0  15 -28    8.83    2.68
   0  16 -28    3.24    2.56
   0  17 -28    1.93    2.69
   0  18 -28   -0.51    2.53
   0  19 -28    0.19    2.60
   0  20 -28   -1.68    2.84
   0   0  29   -0.90    1.70
   0   1  29   -0.41    1.67
   0  -1  29    1.10    1.87
   0  -2  29   -2.30    1.88
   0   2  29   -2.71    1.55
   0  -3  29   -1.20    1.84
   0   3 -29   -2.43    1.63
   0   3  29    2.90    1.83
   0   4  29    2.42    1.91
   0   4 -29   -1.75    1.59
   0  -4  29    0.35    1.99
   0   5  29    7.03    1.91
   0   5 -29    4.51    2.13
   0  -5  29    8.71    2.43
   0  -6  29   -1.82    1.94
   0   6 -29    0.79    1.79
   0   6  29   -0.37    1.87
   0   7 -29    4.57    2.18
   0   8 -29    0.61    2.06
   0   9 -29    4.41    2.31
   0  10 -29   -1.42    2.21
   0  11 -29    5.87    2.40
   0  12 -29   -0.81    2.33
   0  13 -29   -2.18    2.21
   0  14 -29   -0.14    2.48
   0  15 -29    1.57    2.59
   0  16 -29    1.43    2.25
   0  17 -29    6.01    2.79
   0  18 -29   -0.05    2.69
   0  19 -29    2.10    2.98
   0   0  30    3.58    2.01
   0  -1  30   -2.74    1.81
   0   1  30    0.23    2.02
   0  -2  30    0.33    1.93
   0   2  30   -1.57    1.67
   0   3  30    0.27    2.04
   0   3 -30    0.91    1.78
   0  -3  30    1.15    2.01
   0   4  30   -0.53    1.68
   0   4 -30   -0.34    1.75
   0  -4  30   -1.30    1.87
   0  -5  30   -3.70    1.94
   0   5 -30    1.46    1.92
   0   5  30   -0.04    1.91
   0  -6  30   -1.69    1.91
   0   6 -30   -2.55    1.76
   0   7 -30    0.96    1.87
   0   8 -30    0.86    2.27
   0   9 -30    1.97    2.15
   0  10 -30    9.71    2.42
   0  11 -30    0.61    2.42
   0  12 -30   -2.10    2.44
   0  13 -30    0.73    2.50
   0  14 -30   -1.80    2.33
   0  15 -30   -2.42    2.50
   0  16 -30   -1.54    2.83
   0  17 -30   -1.30    2.75
   0   0  31   -1.95    1.84
   0  -1  31    0.85    2.00
   0   1  31   -1.06    2.18
   0  -2  31   -3.58    1.84
   0   2  31    1.65    1.89
   0  -3  31   -1.60    1.99
   0   3  31   -1.52    1.94
   0  -4  31   -1.39    2.01
   0   4 -31   -2.98    1.72
   0   5 -31    3.44    2.13
   0  -5  31    3.92    2.28
   0   6 -31   -2.33    2.07
   0   7 -31    0.29    1.96
   0   8 -31    1.75    1.98
   0   9 -31    2.12    2.18
   0  10 -31   -1.19    2.12
   0  11 -31    5.72    2.34
   0  12 -31   -1.77    2.37
   0  13 -31   -3.97    2.13
   0  14 -31    0.24    2.66
   0  15 -31    0.51    2.66
   0   0  32   -0.46    2.01
   0  -1  32   -1.04    1.98
   0   1  32   -6.27    1.97
   0   2  32    1.01    2.20
   0  -2  32   -2.14    2.32
   0  -3  32   -0.42    2.03
   0  -4  32   -0.16    2.11
   0   4 -32   -0.52    1.78
   0   5 -32   -0.23    2.17
   0   6 -32    1.50    2.06
   0   7 -32   -1.53    2.04
   0   8 -32    7.25    2.53
   0   9 -32   -0.06    2.11
   0  10 -32   -1.01    2.28
   0  11 -32    0.11    2.42
   0  12 -32    8.50    2.60
   0  13 -32   -2.40    2.56
   0   0  33    0.38    2.07
   0  -1  33   -0.49    2.04
   0  -2  33   -3.98    2.26
   0  -3  33    0.47    2.17
   0  -4  33    0.91    2.15
   0   5 -33    1.36    2.11
   0   6 -33    1.93    2.19
   0   7 -33   12.97    2.88
   0   8 -33    0.52    2.43
   0   9 -33    6.13    2.50
   0  10 -33    0.23    2.39
   0  11 -33   -2.81    2.29
   0  -1  34   -1.97    2.16
   0  -2  34   -1.65    2.45
   0  -3  34   -1.60    2.07
   0   6 -34    5.06    2.46
   0   7 -34   -2.77    2.36
   0   8 -34   12.70    2.98
   1  -2   0    0.02    0.10
  -1  -2   0    0.20    0.11
  -1  -2   0   -0.04    0.11
   1   3   0    0.05    0.16
  -1  -3   0    0.11    0.22
   1  -3   0    0.00    0.19
  -1   3   0    0.26    0.12
  -1  -3   0    0.02    0.23
   1   3   0    0.19    0.20
  -1   3   0    0.42    0.18
  -1   4   0    0.53    0.27
  -1  -4   0   -0.06    0.34
  -1   4   0    0.17    0.18
   1   4   0    0.25    0.30
   1  -4   0   -0.57    0.27
   1   4   0   -0.22    0.25
  -1  -4   0    0.12    0.29
   1  -5   0    0.03    0.35
   1  -5   0    0.23    0.27
  -1  -5   0    0.14    0.53
  -1   5   0    0.46    0.40
   1   5   0    0.00    0.30
  -1  -5   0    0.15    0.38
  -1   5   0    0.59    0.29
   1   5   0   -0.52    0.33
  -1  -6   0   -0.41    0.49
   1   6   0    0.19    0.45
   1   6   0   -1.28    0.52
  -1  -6   0    0.94    0.70
   1  -6   0    0.64    0.64
  -1   6   0    0.45    0.43
   1  -6   0   -0.06    0.39
  -1   6   0    0.30    0.43
  -1  -7   0   -0.39    0.60
  -1   7   0    0.29    0.51
  -1   7   0   -1.02    0.65
   1  -7   0    0.46    0.74
   1   7   0   -0.25    0.63
  -1  -7   0   -0.36    0.57
   1   7   0   -0.32    0.71
  -1  -8   0   -0.40    0.81
  -1   8   0    0.48    0.56
  -1  -8   0    0.77    0.65
  -1   8   0    1.61    0.79
   1   8   0    0.03    0.60
   1  -8   0    0.40    0.81
   1   9   0   -0.59    0.66
   1  -9   0   -2.26    0.81
  -1   9   0   -1.11    0.58
  -1  -9   0   -0.36    0.62
  -1  -9   0   -0.44    0.91
  -1 -10   0   -0.40    0.68
   1 -10   0    0.79    0.68
  -1 -10   0    1.51    0.76
   1  10   0    0.08    0.71
  -1  10   0    0.02    0.59
  -1 -11   0   -0.60    0.63
   1  11   0   -0.71    0.70
  -1  11   0   -0.29    0.68
   1 -11   0    0.74    0.95
  -1 -11   0   -0.34    0.74
  -1 -12   0    0.46    1.08
   1 -12   0    0.42    1.05
  -1 -12   0    0.40    0.80
   1  12   0   -1.32    0.77
  -1  12   0   -0.52    0.79
  -1  13   0   -0.10    0.80
   1  13   0   -0.35    0.81
   1 -13   0   -1.54    1.02
  -1 -13   0    1.08    1.12
   1 -14   0   -0.35    1.09
  -1  14   0   -0.60    0.76
  -1 -14   0    0.75    1.22
   1  14   0    0.94    0.90
   1 -15   0   -0.40    0.84
  -1 -15   0   -0.46    0.89
  -1  15   0    0.49    0.79
   1  15   0    1.72    0.91
  -1 -16   0   -1.19    1.20
  -1  16   0   -0.82    0.87
   1 -16   0   -1.00    1.16
   1  16   0   -0.76    0.87
  -1  17   0   -0.69    0.93
  -1 -17   0    0.59    1.34
   1 -17   0   -0.97    1.29
   1  17   0    0.20    1.04
   1 -18   0    0.68    1.36
  -1 -18   0   -2.38    1.28
   1  18   0   -1.49    1.05
  -1  18   0    0.50    1.05
  -1  19   0   -0.77    1.08
   1 -19   0    1.05    1.43
  -1 -19   0    0.47    1.11
   1  19   0   -0.99    1.18
   1  20   0   -1.57    1.21
  -1  20   0    1.45    1.16
  -1 -20   0    0.94    1.16
   1 -20   0    0.08    1.11
  -1  21   0   -0.10    1.10
  -1 -21   0   -3.41    1.45
   1  21   0    0.14    1.33
   1 -21   0   -0.65    1.14
   1 -22   0    0.49    1.64
  -1 -22   0    1.13    1.69
   1  22   0   -1.38    1.37
  -1  22   0    1.72    1.24
  -1 -23   0    3.78    1.88
   1 -23   0    3.23    1.78
  -1  23   0   -0.16    1.29
   1  23   0    1.88    1.53
  -1  24   0   -2.16    1.35
   1 -24   0   -0.73    1.68
  -1 -24   0    3.40    1.88
   1  24   0   -1.01    1.50
  -1 -25   0    1.67    1.45
   1  25   0   -0.01    1.54
  -1  25   0   -1.72    1.50
   1 -25   0    3.94    1.86
   1  26   0   -1.61    1.44
  -1  26   0   -1.26    1.59
  -1 -26   0    0.28    1.88
   1 -26   0   -0.70    1.43
  -1  27   0    0.67    1.69
  -1 -27   0   -2.32    1.91
   1 -27   0    3.13    2.01
   1  27   0   -1.30    1.56
   1 -28   0   -1.42    2.00
  -1  28   0   -0.18    1.69
   1  28   0    1.45    1.71
  -1 -28   0   -1.69    2.00
   1 -29   0    1.93    2.32
  -1 -29   0   -2.22    2.13
  -1  29   0   -1.94    1.70
   1  29   0   -1.44    1.66
   1  30   0    0.56    1.85
   1 -30   0   -6.36    2.16
  -1 -30   0   -3.78    2.17
   1 -31   0   -2.49    2.22
  -1 -31   0    1.64    1.89
   1  31   0    0.02    2.10
  -1 -32   0   -3.08    2.35
   1 -32   0   -3.75    2.21
   1 -33   0    2.01    1.91
  -1 -33   0    4.08    2.69
  -1  -2  -1    0.13    0.12
  -1   2   1    0.05    0.08
  -1   2   1   -0.13    0.09
   1  -2   1   -0.06    0.15
   1   2  -1    0.36    0.14
  -1   2  -1    0.19    0.17
   1  -2  -1    0.03    0.12
  -1   2  -1    0.11    0.09
  -1  -2   1    0.18    0.14
  -1  -3  -1   -0.41    0.24
   1  -3   1   -0.14    0.15
   1   3  -1   -0.13    0.18
  -1   3   1    0.20    0.13
  -1   3   1   -0.25    0.17
   1  -3  -1   -0.16    0.21
   1   3   1   -0.21    0.20
  -1   3  -1    0.10    0.16
  -1   3  -1    0.18    0.15
  -1  -3   1   -0.02    0.24
  -1  -3   1   -0.01    0.22
  -1  -4  -1    0.32    0.36
   1  -4   1    0.02    0.22
  -1   4   1   -0.04    0.27
   1   4  -1   -0.24    0.26
   1  -4   1    0.38    0.32
  -1  -4   1    0.06    0.29
  -1  -4   1    0.18    0.37
  -1   4  -1   -0.14    0.21
   1   4   1   -0.03    0.23
   1  -4  -1   -0.02    0.32
   1   4   1    0.02    0.23
  -1  -5  -1   16.11    1.35
   1  -5  -1   15.57    1.23
  -1  -5   1   17.31    1.36
   1   6  -1   -0.18    0.47
   1  -6   1    0.35    0.45
  -1  -6  -1    0.94    0.70
  -1   6   1    0.08    0.58
   1   6  -1   -0.07    0.57
   1  -6   1    0.40    0.49
  -1   6   1   -0.33    0.41
  -1  -6   1    0.33    0.60
  -1  -6   1    0.43    0.55
   1   6   1    0.65    0.51
   1   6   1    0.01    0.48
  -1   6  -1   -0.31    0.42
   1  -6  -1    0.38    0.64
  -1  -7  -1   84.96    5.51
  -1   7   1   84.44    5.47
   1   7  -1   84.81    5.50
   1  -7   1   81.20    5.48
  -1   7   1   82.49    5.37
   1  -7   1   82.36    5.37
   1  -7  -1   83.48    5.48
  -1   7  -1   81.83    5.39
   1   7   1   84.04    5.46
  -1  -7   1   76.26    5.45
  -1  -7   1   86.66    5.45
   1   7   1   81.50    5.42
   1   8  -1    3.10    0.83
  -1   8   1    4.79    0.95
  -1  -8  -1    4.82    0.99
   1  -8   1    5.80    0.97
   1  -8   1    5.10    0.71
  -1   8   1    5.91    0.73
   1  -8  -1    6.35    0.97
  -1  -8   1    4.39    0.98
   1   8   1    5.44    0.81
  -1   8  -1    4.89    0.77
  -1  -8   1    5.67    0.81
  -1   8  -1    5.83    0.97
  -1   9   1  796.17   49.06
  -1  -9  -1  718.91   49.15
   1  -9   1  760.24   49.14
   1  -9   1  812.13   49.04
   1   9   1  770.72   49.09
  -1  -9   1  764.88   49.16
  -1  -9   1  825.89   49.10
   1  -9  -1  762.90   49.14
   1 -10   1    1.47    0.60
  -1 -10  -1    1.61    0.97
  -1  10   1   -0.16    0.62
   1  10  -1   -0.25    0.78
   1 -10   1    2.38    0.94
   1  10   1    1.28    0.78
  -1 -10   1    1.74    0.98
  -1  10  -1    1.14    0.69
  -1 -10   1    1.35    0.78
   1 -10  -1    0.48    0.68
  -1  11   1   75.35    5.18
   1 -11   1   74.35    5.34
   1  11  -1   70.61    5.22
  -1 -11  -1   71.72    5.28
   1 -11   1   80.46    5.16
  -1 -11   1   89.17    5.25
  -1 -11   1   78.47    5.37
   1  11   1   80.08    5.26
  -1  11  -1   78.17    5.21
   1 -11  -1   79.35    5.34
   1  12  -1   -1.54    0.86
  -1 -12  -1    0.86    1.09
   1 -12   1    1.22    1.04
  -1  12   1    0.84    0.77
   1 -12   1    0.72    0.68
  -1 -12   1    0.71    0.83
   1 -12  -1   -0.69    1.01
   1  12   1    0.39    0.80
  -1 -12   1   -0.46    0.82
  -1  12  -1    0.34    0.83
   1 -13   1  104.94    6.58
   1 -13   1   97.55    6.74
  -1 -13  -1  102.30    6.84
   1  13  -1   99.73    6.70
  -1  13   1  100.66    6.64
  -1 -13   1   94.38    6.75
  -1  13  -1   97.68    6.66
  -1 -13   1  105.12    6.66
   1  13   1  101.66    6.71
   1 -13  -1   95.39    6.73
   1 -14   1    1.69    1.15
   1  14  -1   -0.40    0.97
  -1  14   1    1.00    0.86
  -1 -14  -1   -0.91    1.12
  -1  14  -1    1.49    0.83
   1 -14  -1    0.26    1.11
   1  14   1   -1.40    0.82
  -1 -14   1   -0.86    1.14
  -1 -14   1    1.88    0.85
  -1 -15  -1    8.23    1.54
  -1  15   1    9.13    1.28
   1  15  -1    9.27    1.30
   1 -15   1    8.30    1.51
  -1 -15   1   10.30    1.61
  -1  15  -1    8.20    1.27
   1  15   1    6.93    1.22
  -1 -15   1    8.62    1.15
   1 -15  -1    9.04    1.33
   1 -16   1    0.94    1.19
  -1 -16  -1   -1.13    1.17
  -1  16   1    0.22    0.81
   1  16  -1   -0.43    0.89
   1 -16  -1    0.73    1.18
  -1 -16   1   -1.52    1.17
  -1  16  -1   -0.24    0.92
   1  16   1   -1.14    0.97
  -1 -17  -1    2.84    1.11
   1  17  -1    1.78    1.10
   1 -17   1   -0.98    1.25
  -1  17   1    1.34    1.07
  -1 -17   1   -0.84    1.28
   1 -17  -1    0.16    1.27
   1  17   1    1.32    1.01
  -1  17  -1    1.72    1.00
   1  18  -1    1.83    1.19
  -1  18   1   -0.99    0.90
   1 -18   1    1.21    1.37
  -1 -18  -1   -0.94    1.35
   1  18   1   -0.08    0.99
  -1  18  -1   -0.30    0.92
  -1 -18   1   -2.81    1.25
   1 -18  -1   -1.19    1.28
  -1 -19  -1  133.46    9.64
  -1  19   1  149.45    9.53
   1 -19   1  141.70    9.74
   1  19  -1  140.74    9.57
  -1 -19   1  137.05    9.75
  -1  19  -1  144.85    9.50
   1  19   1  147.28    9.58
   1 -19  -1  145.11    9.73
   1 -20   1   -1.00    1.42
   1  20  -1    0.72    1.14
  -1  20   1    1.64    1.16
  -1 -20  -1   -0.51    1.44
   1 -20  -1   -0.04    1.12
   1  20   1    0.17    1.17
  -1  20  -1    1.77    1.18
  -1 -20   1   -0.14    1.12
  -1  21   1    3.44    1.23
   1 -21   1    5.99    1.84
   1  21  -1    4.55    1.40
  -1 -21  -1    4.39    1.79
  -1  21  -1    3.82    1.40
   1 -21  -1    2.57    1.70
   1  21   1    4.87    1.36
  -1 -21   1    4.23    1.46
   1 -22   1   -1.90    1.53
   1  22  -1    1.92    1.32
  -1  22   1    2.81    1.45
  -1 -22  -1    2.95    1.70
  -1 -22   1    4.28    1.44
   1  22   1    2.40    1.35
   1 -22  -1    0.81    1.67
  -1  22  -1    0.71    1.36
   1  23  -1  276.65   17.96
  -1 -23  -1  275.89   18.20
   1 -23   1  267.17   18.09
  -1  23   1  270.10   17.92
   1  23   1  264.86   17.96
  -1  23  -1  285.06   17.96
   1 -23  -1  284.46   18.19
  -1 -23   1  274.05   18.19
  -1 -24  -1    1.33    1.82
   1  24  -1   -1.38    1.34
   1 -24   1   -1.36    1.23
  -1  24   1    0.50    1.33
   1 -24  -1    2.30    1.78
   1  24   1    1.91    1.60
  -1 -24   1    1.25    1.77
  -1  24  -1    1.28    1.52
  -1  25   1   22.23    2.61
   1  25  -1   24.14    2.73
   1 -25   1   28.66    3.11
  -1 -25  -1   22.94    2.99
  -1 -25   1   26.85    3.13
   1 -25  -1   20.85    2.85
   1  25   1   20.78    2.58
  -1  25  -1   18.43    2.56
   1  26  -1    1.02    1.71
  -1 -26  -1   -0.09    1.42
  -1  26   1    0.40    1.62
   1 -26   1    1.01    1.93
  -1  26  -1   -2.16    1.57
   1 -26  -1    0.01    1.90
  -1 -26   1    0.11    1.91
   1  26   1    1.08    1.57
  -1 -27  -1   10.99    2.53
   1 -27   1   15.88    2.61
  -1  27   1    7.66    2.02
   1  27  -1    9.12    2.14
  -1  27  -1    9.11    2.12
   1 -27  -1    8.82    1.99
   1  27   1    9.01    2.04
  -1 -27   1   12.32    2.62
   1  28  -1   -2.37    1.74
   1 -28   1    0.56    2.10
  -1 -28  -1    0.90    2.13
  -1  28   1   -0.41    1.57
   1  28   1   -1.90    1.78
   1 -28  -1   -0.64    2.03
  -1  28  -1   -2.11    1.71
  -1 -28   1   -3.97    1.99
   1 -29   1    4.30    2.35
  -1  29   1    7.04    2.39
  -1 -29  -1    5.05    2.47
   1  29  -1    6.12    2.17
  -1  29  -1    7.51    2.11
   1 -29  -1    4.11    2.42
   1  29   1    6.26    2.19
  -1 -29   1    7.13    2.56
  -1 -30  -1   -2.54    1.66
   1 -30   1   -4.59    2.26
   1  30  -1   -3.26    1.84
  -1 -30   1    0.12    2.39
   1  30   1    0.38    1.96
   1 -30  -1   -3.39    2.31
   1 -31   1   -3.33    2.22
   1  31  -1    0.22    2.06
  -1 -31  -1   -6.58    2.09
  -1 -31   1   -0.12    2.38
   1 -31  -1    1.06    2.31
  -1 -32  -1   -1.79    2.48
   1 -32   1    5.52    2.62
   1 -32  -1    0.04    2.39
  -1 -32   1    1.42    1.94
  -1 -33  -1   86.11    7.37
   1 -33   1   88.13    7.29
   1 -33  -1   90.94    7.37
  -1 -33   1   82.82    6.97
   1   0   2    0.05    0.13
  -1   0   2   -0.14    0.11
   1   0   2   -0.20    0.15
  -1   0   2   -0.03    0.10
   1  -1   2   -0.07    0.13
  -1   1   2   -0.07    0.08
   1  -1   2    0.12    0.16
  -1  -1   2   -0.01    0.13
  -1   1  -2   -0.06    0.12
   1  -2   2   -0.04    0.16
  -1   2   2    0.07    0.14
  -1   2   2   -0.18    0.10
  -1  -2  -2    0.13    0.15
   1   2  -2    0.09    0.16
   1  -2   2   -0.76    0.24
  -1  -2   2   -0.06    0.17
   1   2   2   -0.09    0.15
  -1   2  -2    0.06    0.17
   1  -2  -2   -0.15    0.12
  -1   2  -2    0.09    0.13
   1  -3   2   -0.13    0.19
  -1   3   2   -0.05    0.21
  -1   3   2   -0.10    0.13
   1  -3   2    0.05    0.23
   1   3  -2    0.14    0.18
  -1  -3  -2   -0.22    0.28
   1  -3  -2   -0.10    0.13
  -1  -3   2   -0.07    0.24
  -1   3  -2   -0.20    0.27
  -1   3  -2    0.07    0.18
   1   3   2   -0.19    0.23
   1  -3  -2   -0.49    0.22
  -1  -4  -2    1.52    0.46
  -1   4   2    0.34    0.18
   1  -4   2    0.30    0.30
  -1   4   2   -0.33    0.29
   1   4  -2   -0.02    0.29
   1  -4  -2   -0.14    0.16
  -1   4  -2   -0.25    0.26
   1  -4  -2    0.97    0.38
   1   4   2    0.32    0.34
  -1  -4   2    1.12    0.36
  -1   4  -2   -0.27    0.27
   1  -5   2    0.18    0.40
   1   5  -2    0.07    0.43
  -1  -5  -2    0.31    0.60
  -1   5   2    0.28    0.46
  -1   5   2   -0.03    0.27
   1  -5  -2   -0.23    0.52
  -1  -5   2   -0.49    0.48
   1   5   2   -0.20    0.47
  -1   5  -2    0.33    0.41
  -1   5  -2    0.25    0.50
   1  -6   2   -0.42    0.50
  -1  -6  -2    0.20    0.72
  -1   6   2   -0.71    0.45
  -1   6   2    0.11    0.35
   1   6  -2   -0.54    0.55
   1  -6   2   -0.93    0.49
  -1  -6   2    0.07    0.73
  -1  -6   2   -0.40    0.63
  -1   6  -2   -0.77    0.53
   1   6   2    0.12    0.67
   1  -6  -2    0.08    0.68
  -1  -7  -2    2.30    0.87
   1  -7   2    1.37    0.81
   1  -7   2    3.02    0.67
   1   7  -2    2.14    0.75
  -1   7   2   -0.82    0.74
  -1  -7   2    1.56    0.87
  -1  -7   2    2.82    0.78
   1  -7  -2    1.65    0.80
  -1   7  -2    1.65    0.63
   1   7   2    0.89    0.60
   1   7   2    1.56    0.84
   1  -8   2    1.32    0.82
  -1  -8  -2   -0.06    0.84
   1   8  -2   -0.02    0.65
   1  -8   2    0.45    0.60
  -1  -8   2   -0.35    0.60
  -1   8  -2    0.52    0.56
   1  -8  -2   -1.15    0.74
   1   8   2   -0.71    0.63
  -1  -8   2    1.11    0.68
  -1   9   2   -0.17    0.57
   1   9  -2    1.09    0.72
   1  -9   2   -0.50    0.59
  -1  -9  -2   -1.19    0.86
   1  -9   2   -1.09    0.84
  -1   9  -2    0.56    0.67
   1  -9  -2   -1.17    0.80
  -1  -9   2   -1.33    0.89
  -1  -9   2    0.40    0.71
   1   9   2   -1.40    0.61
  -1  10   2    9.98    1.01
   1 -10   2    5.79    1.17
   1  10  -2    7.11    1.06
  -1 -10  -2    7.97    1.27
   1 -10   2    9.11    0.98
  -1  10  -2    8.41    1.00
  -1 -10   2    7.66    1.25
  -1 -10   2    8.02    1.05
   1  10   2    7.49    1.09
   1 -10  -2    9.59    1.23
   1  11  -2    0.08    0.83
  -1  11   2    0.53    0.69
   1 -11   2    1.08    0.66
  -1 -11  -2   -0.90    0.70
   1 -11   2   -0.31    0.94
   1 -11  -2   -0.93    0.91
  -1 -11   2    0.08    0.75
   1  11   2    0.63    0.79
  -1  11  -2    0.28    0.75
  -1 -11   2   -0.79    0.78
  -1 -12  -2   11.97    1.52
  -1  12   2   14.70    1.42
   1 -12   2   18.44    1.76
   1  12  -2   15.47    1.60
   1 -12   2   16.17    1.41
   1 -12  -2   13.74    1.67
  -1  12  -2   14.55    1.52
  -1 -12   2   10.63    1.64
   1  12   2   14.62    1.51
  -1 -12   2   14.93    1.47
  -1 -13  -2   -0.33    0.79
   1 -13   2    0.07    1.06
   1 -13   2    0.52    0.67
  -1  13   2   -0.09    0.80
   1  13  -2   -0.08    0.94
  -1  13  -2    0.20    0.86
   1 -13  -2   -0.15    1.06
  -1 -13   2   -0.35    0.77
  -1 -13   2   -0.68    0.80
   1  13   2   -1.44    0.84
   1 -14   2   -1.28    0.68
  -1  14   2    0.55    0.83
   1 -14   2    1.92    0.92
  -1 -14  -2   -0.86    1.15
   1  14  -2    0.10    0.87
   1  14   2    0.10    0.97
   1 -14  -2    1.58    1.14
  -1 -14   2    0.53    0.87
  -1 -14   2   -0.53    1.15
  -1  14  -2    0.52    0.92
   1 -15   2    1.22    1.17
   1 -15   2    0.42    0.70
   1  15  -2   -0.18    0.88
  -1 -15  -2   -0.29    1.16
  -1  15   2    0.31    0.82
  -1 -15   2    1.40    1.23
   1 -15  -2   -0.65    0.79
   1  15   2   -0.97    0.78
  -1  15  -2   -1.11    0.77
  -1  16   2    5.10    1.06
   1  16  -2    7.58    1.30
   1 -16   2    3.65    1.32
  -1 -16  -2    4.58    1.15
   1 -16   2    4.22    0.89
   1  16   2    4.48    1.10
  -1 -16   2    4.58    1.42
  -1  16  -2    5.38    1.13
   1 -16  -2    5.03    1.38
  -1 -17  -2   -0.02    1.32
   1 -17   2    2.32    1.09
  -1  17   2    2.52    1.06
   1  17  -2    3.39    1.12
  -1  17  -2    5.35    1.11
  -1 -17   2    2.68    1.13
   1  17   2    2.38    1.15
   1 -17  -2   -1.10    1.29
   1  18  -2    5.26    1.30
  -1 -18  -2    1.92    1.46
  -1  18   2    4.50    1.22
   1 -18   2    3.27    1.48
  -1 -18   2    1.94    1.47
  -1  18  -2    2.50    1.18
   1 -18  -2    2.73    1.17
   1  18   2    3.32    1.14
  -1 -19  -2    1.16    1.48
  -1  19   2    1.31    1.04
   1 -19   2    0.32    1.41
   1  19  -2    2.26    1.13
   1 -19  -2   -0.01    1.41
  -1 -19   2    1.58    1.47
  -1  19  -2    2.48    1.09
   1  19   2   -0.25    1.20
  -1  20   2    9.26    1.50
  -1 -20  -2    3.75    1.68
   1 -20   2    5.06    1.71
   1  20  -2    6.72    1.45
   1  20   2    5.62    1.41
  -1 -20   2    6.49    1.79
  -1  20  -2    8.79    1.49
   1 -20  -2    7.05    1.51
   1  21  -2    1.66    1.40
   1 -21   2   -0.96    1.57
  -1 -21  -2    1.19    1.57
  -1  21   2    2.32    1.28
   1  21   2    1.76    1.36
  -1 -21   2   -0.23    1.63
   1 -21  -2    2.22    1.63
  -1  21  -2    1.33    1.31
  -1 -22  -2    3.76    1.77
   1  22  -2    3.91    1.50
   1 -22   2   -0.67    1.65
  -1  22   2    0.78    1.29
   1  22   2    3.95    1.41
  -1 -22   2    4.51    1.84
   1 -22  -2    1.55    1.32
  -1  22  -2    1.94    1.36
   1 -23   2    1.99    1.78
  -1 -23  -2    4.26    1.89
   1  23  -2    1.44    1.42
  -1  23   2    1.79    1.40
  -1  23  -2    2.17    1.35
   1  23   2    4.58    1.44
   1 -23  -2    4.46    1.82
  -1 -23   2    0.63    1.80
   1 -24   2    3.31    1.93
  -1 -24  -2    4.71    1.61
  -1  24   2    4.03    1.58
   1  24  -2    2.55    1.50
   1 -24  -2    8.68    2.03
   1  24   2    4.68    1.73
  -1 -24   2    2.82    1.94
  -1  24  -2    1.68    1.52
  -1 -25  -2    1.05    1.86
   1 -25   2    3.17    1.91
   1  25  -2   -1.78    1.51
  -1  25   2    0.04    1.38
   1 -25  -2    4.71    1.87
   1  25   2    0.48    1.45
  -1 -25   2    1.09    1.92
  -1  25  -2   -0.64    1.51
   1  26  -2   -1.97    1.61
   1 -26   2   -2.05    1.86
  -1 -26  -2    2.49    2.00
  -1  26   2   -1.76    1.56
   1  26   2    2.34    1.59
  -1  26  -2    1.80    1.70
   1 -26  -2   -2.59    1.83
  -1 -26   2    1.90    1.97
   1  27  -2   -0.87    1.77
  -1  27   2   -1.39    1.55
   1 -27   2    0.07    1.94
  -1 -27  -2    2.15    2.07
  -1 -27   2   -3.69    1.93
   1 -27  -2    2.08    2.01
   1  27   2   -2.90    1.71
  -1  27  -2    1.95    1.74
  -1  28   2    2.02    1.82
   1  28  -2    2.72    1.90
  -1 -28  -2    0.95    2.17
   1 -28   2    2.40    2.22
  -1 -28   2   -0.67    2.07
   1  28   2    1.38    1.86
  -1  28  -2    4.33    1.84
   1 -28  -2    0.37    2.08
  -1 -29  -2   -3.29    2.08
   1  29  -2    1.23    1.77
   1 -29   2   -1.91    2.12
   1  29   2    3.66    1.86
  -1 -29   2   -3.25    2.14
  -1  29  -2    2.35    1.72
   1 -29  -2   -1.66    2.15
   1  30  -2    0.03    1.84
  -1 -30  -2    2.55    1.94
   1 -30   2   -2.59    2.33
  -1 -30   2   -3.73    2.27
  -1  30  -2    1.64    1.99
   1  30   2    0.99    2.03
   1 -30  -2   -3.85    2.25
  -1 -31  -2    0.31    2.43
   1  31  -2   -1.60    1.86
   1 -31   2   -3.58    2.22
   1 -31  -2   -2.22    2.24
  -1 -31   2   -2.77    2.25
  -1 -32  -2   -3.95    2.38
   1 -32   2    1.04    2.42
  -1 -32   2    0.38    2.45
   1 -32  -2    2.42    2.55
   1 -33   2    0.54    2.52
  -1 -33  -2    1.23    2.52
  -1 -33   2    3.58    2.69
   1 -33  -2    7.20    2.74
   1   0   3   -0.30    0.24
   1   0  -3   -0.12    0.16
  -1   0  -3    0.30    0.22
  -1   0  -3    0.05    0.23
   1   0  -3    0.26    0.20
  -1   0   3   -0.31    0.17
  -1   0   3   -0.33    0.24
   1   0   3    0.15    0.27
  -1   1   3    0.12    0.17
   1   1  -3    0.24    0.20
   1   1  -3   -0.33    0.16
   1  -1   3    0.03    0.25
  -1   1   3   -0.09    0.18
   1  -1   3    0.19    0.34
   1  -1  -3    0.04    0.14
  -1   1  -3    0.43    0.32
   1  -1  -3    0.14    0.17
  -1   1  -3   -0.11    0.20
  -1  -1   3   -0.10    0.20
  -1  -1   3    0.07    0.23
   1   2  -3   -0.11    0.18
   1  -2   3   -0.07    0.23
   1   2  -3    0.48    0.23
   1  -2   3    0.50    0.38
  -1   2  -3   -0.09    0.20
  -1  -2   3   -0.35    0.22
  -1   2  -3   -0.14    0.31
   1  -3   3    0.93    0.35
   1  -3   3    0.07    0.25
  -1   3   3    0.06    0.26
  -1  -3  -3    2.03    0.34
   1   3  -3    0.01    0.27
   1  -3  -3    0.09    0.18
  -1   3  -3    0.11    0.37
  -1   3  -3   -0.43    0.22
   1   3   3   -0.09    0.29
  -1  -3   3    0.20    0.30
   1  -4   3    3.71    0.62
  -1  -4  -3    5.96    0.70
   1  -4   3    3.15    0.52
  -1  -4   3    4.51    0.61
   1  -4  -3    4.39    0.55
   1   5  -3    2.46    0.64
  -1   5   3    2.82    0.63
   1  -5   3    4.33    0.63
  -1  -5  -3    4.33    0.69
  -1   5   3    3.50    0.40
   1   5   3    2.84    0.55
  -1   5  -3    4.15    0.64
  -1   5  -3    3.61    0.77
   1  -5  -3    3.91    0.39
  -1  -5   3    5.55    0.70
   1  -5  -3    4.00    0.73
  -1  -6  -3    0.84    0.77
   1  -6   3    0.76    0.58
  -1   6   3    0.50    0.31
  -1   6   3    1.36    0.67
   1   6  -3    1.25    0.65
  -1   6  -3    2.12    0.64
  -1  -6   3    1.31    0.66
   1  -6  -3    0.39    0.55
   1   6   3    0.68    0.70
  -1   6  -3    1.03    0.78
  -1  -7  -3   54.29    3.90
   1  -7   3   59.66    3.86
  -1   7   3   56.83    3.71
  -1   7   3   58.52    3.92
   1   7  -3   56.84    3.90
   1   7   3   57.09    3.97
  -1   7  -3   57.12    3.97
   1  -7  -3   55.47    3.94
  -1   7  -3   59.03    3.86
  -1  -7   3   58.20    3.90
  -1   8   3   -0.45    0.37
  -1  -8  -3   -0.35    0.61
   1   8  -3   -0.30    0.67
   1  -8   3   -0.10    0.63
   1  -8  -3    0.86    0.82
  -1   8  -3   -0.79    0.59
  -1  -8   3    0.69    0.67
  -1  -8   3   -0.45    0.68
  -1  -9  -3   53.98    3.85
   1   9  -3   53.46    3.74
   1  -9   3   54.72    3.67
   1  -9   3   51.43    3.81
  -1   9   3   53.98    3.55
   1  -9  -3   54.04    3.82
  -1  -9   3   56.49    3.78
  -1  -9   3   54.25    3.85
  -1   9  -3   53.29    3.70
   1   9   3   53.77    3.73
   1 -10   3    2.65    0.77
   1 -10   3    1.30    0.95
  -1 -10  -3    1.62    0.97
   1  10  -3    2.08    0.88
   1 -10  -3    2.58    0.97
  -1  10  -3    2.53    0.82
  -1 -10   3    1.31    0.76
   1  10   3    3.05    0.85
  -1 -10   3    1.83    0.81
   1 -11   3   51.46    3.60
  -1 -11  -3   47.02    3.49
  -1  11   3   43.49    3.34
   1 -11   3   52.69    3.40
   1  11  -3   46.35    3.45
   1 -11  -3   43.15    3.54
   1  11   3   50.23    3.46
  -1 -11   3   52.21    3.45
  -1  11  -3   49.43    3.45
  -1 -11   3   47.70    3.60
   1  12  -3    4.39    0.97
  -1  12   3    3.65    0.85
   1 -12   3    4.98    1.20
  -1 -12  -3    3.63    1.19
   1 -12   3    5.38    0.92
   1  12   3    3.54    0.90
  -1 -12   3    5.07    1.03
   1 -12  -3    2.51    1.12
  -1  12  -3    2.62    0.89
  -1 -12   3    5.11    1.04
   1 -13   3   64.16    3.91
  -1 -13  -3   58.09    4.17
   1 -13   3   55.34    4.12
  -1  13   3   47.51    3.86
   1  13  -3   56.10    3.99
  -1  13  -3   58.90    4.00
   1  13   3   51.15    3.91
   1 -13  -3   54.21    4.01
  -1 -13   3   51.12    4.01
  -1 -13   3   63.95    4.01
   1 -14   3    8.48    1.47
  -1 -14  -3    7.41    1.49
  -1  14   3    8.72    1.16
   1  14  -3    6.47    1.23
   1 -14   3    8.41    1.11
  -1  14  -3    9.19    1.27
  -1 -14   3    7.61    1.50
   1 -14  -3    9.08    1.48
   1  14   3    8.64    1.29
   1 -15   3    3.19    0.84
   1  15  -3    1.51    0.98
  -1  15   3    1.46    0.92
  -1 -15  -3    0.42    1.20
   1 -15   3    2.23    1.20
   1 -15  -3    3.38    1.21
  -1  15  -3    2.69    0.99
  -1 -15   3    2.33    1.01
   1  15   3    1.90    0.98
  -1  16   3    4.34    1.06
   1 -16   3    4.48    1.37
   1 -16   3    5.51    0.93
  -1 -16  -3    5.10    1.43
   1  16  -3    3.21    1.08
  -1 -16   3    3.77    1.39
   1  16   3    5.33    1.17
   1 -16  -3    3.25    1.04
  -1  16  -3    4.02    1.14
   1 -17   3    4.95    1.51
  -1 -17  -3    5.39    1.56
  -1  17   3    7.05    1.21
   1  17  -3    5.32    1.33
   1 -17   3    5.89    1.05
  -1  17  -3    8.11    1.35
  -1 -17   3    5.58    1.58
   1  17   3    7.06    1.26
   1 -17  -3    6.67    1.34
  -1 -18  -3   -0.36    1.04
   1  18  -3   -0.17    1.04
  -1  18   3    1.16    0.92
   1 -18   3    0.17    1.05
   1 -18   3    0.63    0.83
  -1  18  -3    0.50    1.00
  -1 -18   3   -1.94    1.29
   1  18   3    0.03    0.97
   1 -18  -3   -2.87    1.26
   1 -19   3    0.60    0.85
   1 -19   3   -1.43    1.35
   1  19  -3    1.25    1.16
  -1  19   3   -1.77    0.97
  -1 -19  -3   -3.40    1.28
  -1 -19   3    1.98    1.48
   1  19   3    1.22    1.20
   1 -19  -3   -0.76    1.38
  -1  19  -3   -1.58    0.95
   1  20  -3   -1.50    1.24
  -1  20   3    0.00    1.12
   1 -20   3   -2.72    1.42
  -1 -20  -3   -1.02    1.45
   1 -20  -3    1.78    1.18
  -1 -20   3   -0.28    1.53
  -1  20  -3    0.97    1.22
   1  20   3    0.40    1.23
   1  21  -3   31.51    2.85
   1 -21   3   31.19    3.23
  -1 -21  -3   28.33    2.98
  -1  21   3   30.92    2.84
   1 -21  -3   27.37    3.09
   1  21   3   33.91    2.85
  -1 -21   3   32.39    3.29
  -1  21  -3   28.64    2.73
  -1 -22  -3   -2.44    1.50
  -1  22   3    0.36    1.26
   1  22  -3    0.28    1.38
   1 -22   3   -0.51    1.18
   1  22   3   -0.63    1.43
  -1 -22   3    0.20    1.22
   1 -22  -3    0.41    1.60
  -1  22  -3    0.38    1.31
  -1 -23  -3   54.41    4.41
  -1  23   3   51.09    4.02
   1  23  -3   48.62    3.99
   1 -23   3   46.02    4.30
   1  23   3   47.10    3.97
   1 -23  -3   49.20    4.31
  -1  23  -3   53.51    4.09
  -1 -23   3   43.02    4.05
   1 -24   3    1.15    1.91
  -1 -24  -3    3.59    1.92
   1  24  -3    0.97    1.43
  -1  24   3   -0.63    1.47
   1  24   3    1.49    1.64
   1 -24  -3    1.27    1.75
  -1  24  -3    2.94    1.45
  -1 -24   3   -1.68    1.77
   1  25  -3    2.42    1.70
  -1  25   3    1.73    1.37
   1 -25   3    6.34    2.11
  -1 -25  -3    1.66    1.50
  -1 -25   3    7.47    2.18
   1  25   3    3.77    1.51
  -1  25  -3    5.67    1.74
   1 -25  -3    5.14    1.92
  -1  26   3    4.54    1.75
  -1 -26  -3    3.51    2.04
   1  26  -3   -2.44    1.63
   1 -26   3    0.85    1.99
  -1  26  -3    3.99    1.76
  -1 -26   3    5.66    2.23
   1 -26  -3    2.15    1.97
   1  26   3    0.37    1.68
  -1 -27  -3   -1.79    1.42
  -1  27   3   -0.06    1.47
   1  27  -3   -0.67    1.58
   1 -27   3   -0.73    1.91
   1 -27  -3    2.33    2.06
  -1 -27   3   -0.58    2.10
  -1  27  -3    0.23    1.53
   1  27   3    3.46    1.82
  -1 -28  -3   -1.30    2.04
   1  28  -3   -1.42    1.65
  -1  28   3    4.38    1.87
   1 -28   3    0.09    2.08
  -1 -28   3   -1.54    2.05
  -1  28  -3   -2.47    1.48
   1 -28  -3   -0.75    1.59
   1  28   3    1.16    1.77
   1 -29   3    1.75    2.22
  -1 -29  -3   -0.73    2.27
   1  29  -3    0.55    1.93
   1 -29  -3   -1.08    2.23
  -1  29  -3    1.02    1.85
   1  29   3    0.13    1.90
  -1 -29   3    1.24    2.32
   1 -30   3   -1.95    2.30
  -1 -30  -3   -0.10    1.81
   1  30  -3   -1.99    2.01
   1  30   3    0.57    1.88
  -1 -30   3   -1.87    2.30
   1 -30  -3   -4.57    2.21
  -1  30  -3   -2.34    1.84
   1  31  -3    4.57    2.30
  -1 -31  -3    7.09    2.77
   1 -31   3   -1.24    2.32
   1 -31  -3    1.16    1.84
  -1 -31   3    2.78    2.51
   1  32  -3   -0.85    2.22
  -1 -32  -3    1.19    2.61
   1 -32   3    0.82    2.43
   1 -32  -3   -1.20    2.36
  -1 -32   3    0.45    2.57
  -1 -33  -3    6.58    2.33
   1 -33   3    3.91    2.64
  -1 -33   3    8.03    2.91
   1 -33  -3   10.06    2.99
   1   0   4   -0.05    0.35
  -1   0   4   -0.18    0.33
  -1   0   4    0.50    0.34
   1   0  -4    0.16    0.28
  -1   0  -4    0.62    0.38
  -1   0  -4    0.35    0.33
   1   0   4    0.31    0.39
   1   0  -4    0.06    0.31
   1  -1   4    0.11    0.46
   1   1  -4   -0.26    0.27
  -1   1   4    0.04    0.30
  -1   1   4    0.27    0.28
   1  -1   4   -0.21    0.37
   1   1  -4    0.16    0.30
   1   1   4    0.19    0.34
   1  -1  -4   -0.01    0.25
  -1   1  -4   -0.02    0.33
  -1   1  -4    0.22    0.33
  -1  -1   4   -0.05    0.32
   1  -1  -4    0.00    0.26
  -1  -1   4   -0.41    0.31
   1   1   4   -0.10    0.30
   1  -2   4   -0.02    0.31
   1   2  -4   -0.39    0.26
   1   2  -4   -0.31    0.33
  -1   2  -4    0.33    0.45
  -1   2  -4   -0.62    0.28
  -1  -2   4    0.87    0.35
   1   3  -4    0.11    0.32
   1  -3   4    0.04    0.36
   1  -3   4    0.82    0.66
   1   3  -4   -1.36    0.37
  -1  -3   4    0.16    0.34
  -1   3  -4    0.02    0.48
  -1   3  -4    0.50    0.34
   1   3   4   -0.11    0.25
   1  -4   4    0.64    0.79
  -1  -4  -4    1.74    0.65
   1   4  -4   -0.92    0.42
  -1   4   4    0.33    0.46
   1  -4   4    1.09    0.48
  -1   4  -4   -0.61    0.44
   1  -4  -4    0.81    0.31
  -1  -4   4    0.57    0.53
  -1   4  -4    0.80    0.45
   1   4   4    0.48    0.37
  -1   5   4    8.21    0.94
   1  -5   4    7.62    1.07
   1  -5   4    8.30    0.85
  -1  -5  -4    8.34    0.92
   1   5  -4    8.34    0.95
  -1   5  -4    7.04    0.87
   1   5   4    8.34    0.96
   1  -5  -4    7.60    0.97
   1  -5  -4    7.94    0.68
  -1  -5   4    9.61    0.94
  -1   5  -4    7.69    0.96
  -1  -6  -4   22.09    1.92
   1   6  -4   22.41    1.80
  -1   6   4   22.44    1.81
  -1   6   4   22.56    1.53
   1  -6   4   23.15    1.77
   1   6   4   23.25    1.74
   1  -6  -4   21.11    1.52
   1  -6  -4   20.82    1.87
  -1  -6   4   26.80    1.82
  -1   6  -4   22.10    1.93
  -1   6  -4   22.14    1.80
   1   7  -4   38.70    2.90
  -1   7   4   42.46    2.95
  -1  -7  -4   40.32    2.99
   1  -7   4   38.71    2.81
  -1   7   4   40.24    2.64
   1  -7  -4   39.35    2.95
  -1   7  -4   42.01    2.86
  -1  -7   4   42.91    2.89
  -1  -8  -4   21.83    2.04
   1   8  -4   23.98    2.00
   1  -8   4   23.99    1.88
  -1   8   4   23.38    1.60
   1  -8  -4   20.88    2.01
  -1   8  -4   22.36    1.86
  -1  -8   4   26.48    1.93
  -1  -9  -4    0.16    0.92
   1   9  -4    0.38    0.83
  -1   9   4    0.98    0.36
   1  -9   4    1.56    0.68
  -1  -9   4   -0.79    0.71
   1  -9  -4    0.74    0.92
  -1   9  -4    1.30    0.79
   1   9   4    0.49    0.21
   1 -10   4   -1.17    0.90
  -1  10   4    0.12    0.37
  -1 -10  -4    0.33    0.72
   1  10  -4    0.69    0.80
   1 -10   4   -0.57    0.71
  -1  10  -4    0.44    0.80
  -1 -10   4    0.08    0.83
   1 -10  -4   -0.17    0.68
  -1 -10   4   -0.71    0.94
  -1 -11  -4    0.67    0.78
   1 -11   4   -0.52    0.73
   1  11  -4    0.66    0.83
   1 -11   4   -0.10    0.76
  -1  11   4    1.04    0.42
  -1  11  -4    0.49    0.78
   1  11   4    0.64    0.80
  -1 -11   4    0.96    0.83
   1 -11  -4   -1.11    0.70
  -1 -11   4    0.42    1.02
   1 -12   4   12.53    1.30
  -1  12   4   12.46    1.04
  -1 -12  -4   11.25    1.55
   1 -12   4   10.03    1.50
   1  12  -4    9.01    1.34
   1 -12  -4   12.50    1.43
  -1 -12   4   13.09    1.65
  -1 -12   4   11.09    1.41
  -1  12  -4    9.25    1.28
   1  12   4   10.56    1.31
   1  13  -4   14.40    1.51
  -1  13   4   12.60    1.15
   1 -13   4   11.18    1.61
   1 -13   4   15.70    1.40
  -1 -13  -4   11.34    1.63
  -1  13   4   11.35    1.32
   1  13   4   12.36    1.39
   1 -13  -4    9.71    1.56
  -1 -13   4   11.96    1.51
  -1  13  -4   11.47    1.38
  -1  14   4    0.94    0.82
  -1 -14  -4    0.64    1.16
   1  14  -4    0.53    0.93
  -1  14   4    1.08    0.54
   1 -14   4    0.94    1.13
   1 -14   4    1.59    0.80
  -1  14  -4    1.35    0.99
   1 -14  -4    1.39    0.92
   1  14   4    1.35    0.91
  -1 -14   4    0.11    0.86
  -1  15   4   -0.47    0.53
  -1  15   4   -0.11    0.79
   1 -15   4   -0.37    0.75
   1 -15   4    0.88    1.15
   1  15  -4   -1.20    0.95
  -1 -15  -4   -0.59    0.85
   1 -15  -4   -0.82    1.10
  -1  15  -4    0.36    0.85
   1  15   4    1.51    0.94
  -1 -15   4    1.58    1.21
   1  16  -4    1.21    1.11
  -1 -16  -4    1.86    1.02
  -1  16   4    1.79    0.93
   1 -16   4    0.80    0.85
  -1  16   4    1.14    0.63
   1 -16   4    1.90    0.99
  -1 -16   4    1.59    1.26
   1 -16  -4    2.57    1.26
   1  16   4    3.05    0.99
  -1  16  -4    0.90    0.93
  -1  17   4   17.88    1.61
   1  17  -4   18.76    2.05
   1 -17   4   17.34    2.17
  -1 -17  -4   17.21    2.02
  -1  17   4   21.60    1.93
   1  17   4   20.12    1.94
  -1  17  -4   19.28    1.93
  -1 -17   4   19.47    2.26
   1 -17  -4   14.12    2.11
  -1  18   4    2.43    1.09
  -1 -18  -4    2.85    1.21
  -1  18   4    3.12    0.75
   1 -18   4    0.45    1.07
   1  18  -4    3.11    1.29
  -1 -18   4    1.35    1.43
   1  18   4    1.81    1.08
  -1  18  -4    1.76    1.08
   1 -18  -4    1.00    1.46
   1 -19   4   -0.81    1.38
  -1 -19  -4    1.76    1.50
   1  19  -4   -0.50    1.07
  -1  19   4    2.78    1.12
  -1  19   4    2.29    0.76
   1 -19  -4    0.27    1.43
  -1  19  -4    0.84    1.06
   1  19   4    0.45    1.04
  -1 -19   4    1.60    1.49
  -1 -20  -4    7.70    1.86
   1  20  -4    5.91    1.47
  -1  20   4    8.60    1.45
   1 -20   4    5.60    1.48
   1  20   4   10.44    1.57
  -1  20  -4    7.25    1.55
  -1 -20   4    7.62    1.58
   1 -20  -4   10.74    1.69
   1  21  -4    2.10    1.44
  -1 -21  -4    2.64    1.66
  -1  21   4    3.58    1.31
   1 -21   4    6.03    1.78
  -1 -21   4    2.03    1.67
   1  21   4    2.10    1.42
  -1  21  -4    2.69    1.27
   1 -21  -4    2.65    1.66
  -1  22   4    0.33    1.30
  -1 -22  -4   -0.11    1.20
   1 -22   4   -1.58    1.60
   1  22  -4    1.07    1.30
   1  22   4    0.77    1.29
  -1  22  -4   -1.89    1.16
  -1 -22   4    1.96    1.72
   1 -22  -4   -0.79    1.58
   1 -23   4    7.22    2.07
  -1 -23  -4    8.35    2.06
   1  23  -4    5.07    1.75
  -1  23   4    7.61    1.73
  -1  23  -4    7.56    1.75
   1  23   4    3.79    1.56
   1 -23  -4    8.60    2.01
  -1 -23   4   11.30    2.23
  -1  24   4    0.62    1.44
  -1 -24  -4    0.24    1.80
   1 -24   4   -1.24    1.25
   1  24  -4   -0.24    1.42
   1 -24  -4   -0.40    1.73
  -1 -24   4    0.62    1.40
   1  24   4    2.20    1.67
  -1  24  -4   -1.01    1.31
  -1 -25  -4    3.93    2.04
   1 -25   4    5.58    2.02
   1  25  -4    1.87    1.76
  -1  25   4    5.74    1.58
   1 -25  -4    6.98    2.07
  -1 -25   4    0.74    1.81
  -1  25  -4    3.35    1.70
   1  25   4    4.88    1.65
   1  26  -4    1.74    1.60
   1 -26   4   -0.68    1.95
  -1 -26  -4   -1.08    1.91
  -1  26   4   -2.85    1.50
  -1  26  -4    0.51    1.61
   1 -26  -4    1.66    1.95
   1  26   4    1.13    1.71
  -1 -26   4   -2.16    1.93
  -1 -27  -4    3.45    2.20
   1 -27   4    0.76    2.11
   1  27  -4    3.55    1.81
  -1  27   4    6.36    1.81
   1 -27  -4    0.51    2.04
  -1  27  -4    3.26    1.71
   1  27   4    0.25    1.52
  -1 -27   4   -2.54    2.01
  -1  28   4   -1.78    1.96
   1 -28   4   -0.06    2.10
  -1 -28  -4   -1.16    2.01
   1  28  -4   -1.79    1.88
   1  28   4   -2.16    1.67
  -1 -28   4   -1.60    2.07
  -1  28  -4    0.23    1.85
   1 -28  -4   -1.72    2.03
   1  29  -4    2.86    1.86
   1 -29   4   -1.81    2.09
  -1 -29  -4   -2.40    2.17
   1  29   4   -1.62    1.63
   1 -29  -4   -2.70    2.22
  -1 -29   4    0.38    2.23
  -1  29  -4    0.96    1.89
   1  30  -4    3.19    1.97
  -1 -30  -4    4.74    2.53
   1 -30   4    0.62    2.32
  -1  30  -4    4.79    1.97
   1 -30  -4   -2.47    2.36
  -1 -30   4    3.07    2.49
  -1 -31  -4    1.44    2.58
   1  31  -4   -1.36    2.08
   1 -31   4   -0.99    1.73
   1 -31  -4   -1.21    2.34
  -1 -31   4   -0.73    2.30
   1  32  -4    1.50    2.36
  -1 -32  -4   -3.23    2.43
   1 -32   4   -0.67    2.34
  -1 -32   4   -2.91    2.38
   1 -32  -4    1.72    2.53
  -1 -33  -4    3.21    2.67
   1 -33   4    1.36    2.51
  -1 -33   4    1.35    2.04
   1 -33  -4    0.55    2.57
  -1   0  -5    0.03    0.47
  -1   0   5    2.61    0.56
   1   0  -5   -0.03    0.40
   1   0  -5    0.45    0.43
  -1   0   5    3.02    0.65
   1   0   5    2.15    0.70
  -1   0  -5   -0.34    0.42
   1   0   5    3.27    0.69
   1   1  -5    0.15    0.38
   1   1  -5   -0.68    0.38
  -1   1   5    0.71    0.49
   1  -1   5    0.07    0.59
  -1   1   5    0.49    0.53
   1  -1   5    0.98    0.76
  -1  -1   5   -0.20    0.52
   1   1   5    0.91    0.54
  -1   1  -5   -0.51    0.52
   1   1   5   -0.58    0.45
   1  -1  -5   -0.19    0.40
   1  -1  -5    0.01    0.37
  -1   1  -5   -0.16    0.42
  -1  -1   5    0.09    0.53
   1  -3   5   48.59    3.22
   1  -3   5   48.43    3.36
  -1  -3   5   47.22    3.22
  -1  -3   5   45.68    3.22
  -1   4   5    9.55    1.00
   1   4  -5    8.36    0.99
   1  -4   5    8.66    1.25
   1  -4   5   11.20    1.04
   1   4  -5   10.22    1.06
   1   4   5    9.18    1.02
  -1  -4   5   10.42    1.03
  -1   4  -5   10.12    1.01
  -1   4  -5   10.97    1.12
   1  -5   5    3.38    0.72
   1   5  -5    2.53    0.86
   1   5  -5    1.40    0.71
   1  -5   5    2.49    0.76
  -1   5   5    2.44    0.69
   1   5   5    2.59    0.61
  -1   5  -5    1.60    0.92
  -1   5  -5    2.67    0.69
  -1  -5   5    1.82    0.69
   1  -5  -5    2.07    0.42
  -1   6   5    3.42    0.67
   1   6  -5    3.42    0.79
  -1  -6  -5    1.84    0.87
   1  -6   5    2.31    0.66
   1  -6  -5    2.07    0.84
  -1  -6   5    2.76    0.74
  -1   6  -5    2.13    0.71
   1  -6  -5    3.25    0.40
   1  -7   5  189.39   11.67
   1   7  -5  180.89   11.73
  -1  -7  -5  182.76   11.77
  -1  -7   5  183.68   11.70
   1  -7  -5  172.82   11.73
  -1   7  -5  184.75   11.72
   1  -7  -5  179.25   11.54
   1  -8   5   11.20    1.14
   1   8  -5    9.33    1.18
  -1  -8  -5    9.53    1.16
  -1   8   5    9.56    0.78
  -1   8  -5    9.68    1.13
   1  -8  -5    7.90    1.23
  -1  -8   5   10.29    1.15
  -1   9   5   33.01    2.22
   1  -9   5   36.62    2.55
  -1  -9  -5   32.39    2.70
   1   9  -5   33.89    2.60
  -1  -9   5   35.74    2.56
   1  -9  -5   34.09    2.69
  -1   9  -5   31.83    2.53
  -1 -10  -5    2.94    0.87
  -1  10   5    2.01    0.38
   1  10  -5    1.41    0.88
   1 -10   5    2.84    0.78
  -1 -10   5    1.35    0.84
   1 -10  -5    3.40    1.07
  -1  10  -5    4.46    0.89
  -1  11   5   11.90    0.94
  -1 -11  -5   12.16    1.63
   1  11  -5   10.83    1.41
   1 -11   5   12.20    1.32
  -1  11  -5   11.71    1.36
   1 -11  -5   10.84    1.52
   1 -12   5   15.08    1.41
   1 -12   5    9.91    1.52
   1  12  -5   11.70    1.43
  -1  12   5   11.04    0.95
  -1 -12  -5   10.89    1.60
   1 -12  -5    9.58    1.53
  -1 -12   5   13.05    1.46
  -1  12  -5   11.75    1.44
  -1  13   5    7.72    0.72
   1 -13   5    7.08    1.37
  -1 -13  -5    4.86    1.41
   1 -13   5    9.22    1.20
   1  13  -5    8.22    1.28
   1  13   5    7.49    1.13
  -1  13  -5    7.84    1.28
  -1 -13   5    5.04    1.35
   1 -13  -5    4.94    1.36
   1  13   5    8.14    0.64
   1  14  -5   12.61    1.60
   1 -14   5   11.47    1.51
  -1 -14  -5   12.47    1.75
  -1  14   5   13.35    1.39
   1 -14   5   16.68    1.56
  -1  14   5   13.09    1.09
  -1 -14   5   10.40    1.68
   1 -14  -5   12.52    1.55
   1  14   5   12.94    1.47
  -1  14  -5   13.47    1.57
   1  14   5   12.05    0.97
   1  15  -5    1.31    1.01
  -1 -15  -5    0.75    1.21
  -1  15   5    0.53    0.46
   1 -15   5   -0.73    0.82
  -1  15   5    1.26    0.86
   1  15   5    0.63    0.37
   1  15   5    2.43    0.96
   1 -15  -5    0.94    1.18
  -1 -15   5    0.51    1.17
  -1  15  -5    1.53    0.93
   1  16  -5   19.56    2.05
  -1 -16  -5   17.12    2.22
   1 -16   5   20.23    2.22
  -1  16   5   20.51    1.55
  -1  16   5   19.99    1.89
   1  16   5   22.93    1.48
   1  16   5   14.25    1.87
   1 -16  -5   18.73    2.19
  -1 -16   5   16.19    2.13
  -1  16  -5   22.69    2.14
   1  17  -5   55.88    4.37
  -1  17   5   61.76    3.88
  -1 -17  -5   57.42    4.52
  -1  17   5   50.86    4.14
   1 -17   5   55.65    4.44
   1 -17  -5   56.23    4.33
  -1  17  -5   59.43    4.27
   1  17   5   51.67    4.17
  -1 -17   5   57.87    4.49
   1  17   5   63.71    3.83
   1  18  -5    0.73    1.26
  -1 -18  -5   -0.83    1.39
  -1  18   5    1.69    1.07
   1 -18   5    3.27    1.47
  -1  18   5    1.50    0.61
   1 -18  -5    0.88    1.42
   1  18   5    1.90    0.52
  -1 -18   5    1.38    1.45
  -1  18  -5    0.24    1.04
   1  18   5    0.32    1.01
   1 -19   5    4.68    1.57
  -1  19   5    5.27    1.21
  -1  19   5    2.52    0.68
  -1 -19  -5    1.62    1.50
   1  19  -5    0.46    1.29
   1  19   5    2.48    1.25
   1 -19  -5    1.39    1.46
   1  19   5    2.56    0.59
  -1  19  -5    1.28    1.14
  -1 -19   5    0.20    1.13
   1 -20   5    2.04    1.55
   1  20  -5   -0.96    1.16
  -1 -20  -5    0.55    1.56
  -1  20   5    1.82    1.08
  -1 -20   5    2.41    1.61
   1  20   5    1.80    1.24
  -1  20  -5    1.29    1.19
   1 -20  -5    0.74    1.55
  -1 -21  -5   10.49    2.11
   1 -21   5   11.13    2.11
   1  21  -5   13.12    1.88
  -1  21   5   15.03    1.81
   1  21   5   14.49    1.84
  -1  21  -5   11.77    1.87
  -1 -21   5   12.51    2.17
   1 -21  -5   12.77    1.94
  -1  22   5   -2.48    1.14
   1 -22   5   -1.80    1.54
   1  22  -5    0.13    1.31
  -1 -22  -5    0.58    1.69
  -1  22  -5   -1.44    1.31
  -1 -22   5   -0.36    1.64
   1  22   5   -1.22    1.18
   1 -22  -5    1.96    1.69
  -1 -23  -5   29.48    2.88
   1 -23   5   20.29    2.81
   1  23  -5   23.21    2.63
  -1  23   5   25.75    2.50
  -1 -23   5   20.98    2.86
   1 -23  -5   21.00    2.78
  -1  23  -5   21.74    2.47
   1  23   5   18.77    2.40
  -1  24   5    2.53    1.38
   1  24  -5    1.94    1.51
  -1 -24  -5    2.53    1.89
   1 -24   5    1.51    1.86
  -1 -24   5    1.95    1.90
   1  24   5    0.84    1.61
   1 -24  -5    2.56    1.86
  -1  24  -5    1.99    1.44
  -1  25   5    5.90    1.68
  -1 -25  -5    5.95    2.11
   1 -25   5    6.05    2.06
   1  25  -5    5.81    1.92
  -1 -25   5    5.87    1.77
   1  25   5    3.00    1.69
   1 -25  -5    3.14    1.64
  -1  25  -5    7.11    1.84
  -1 -26  -5   12.75    2.20
   1 -26   5   10.99    2.37
  -1  26   5    9.92    2.03
   1  26  -5   10.90    2.11
  -1 -26   5   12.12    2.45
   1 -26  -5   11.65    2.48
   1  26   5   14.98    2.14
  -1  26  -5   10.40    2.03
   1 -27   5    5.98    2.29
   1  27  -5    8.20    2.22
  -1  27   5    9.48    2.05
  -1 -27  -5   10.34    2.52
  -1 -27   5    6.91    2.37
   1 -27  -5    5.81    2.27
   1  27   5    6.32    2.07
  -1  27  -5    8.42    2.07
  -1 -28  -5    0.93    2.17
   1  28  -5   -0.10    1.73
   1 -28   5    0.16    2.12
   1  28   5    1.10    1.64
   1 -28  -5   -2.78    2.08
  -1 -28   5    1.79    2.26
  -1  28  -5   -0.79    1.75
   1  29  -5    1.36    2.02
   1 -29   5    0.31    1.67
  -1 -29  -5    1.63    2.39
   1 -29  -5   -0.67    2.30
  -1 -29   5    3.73    2.40
  -1  29  -5    2.79    1.87
   1  29   5    6.38    1.97
  -1 -30  -5    1.68    2.39
   1  30  -5   -0.26    2.02
   1 -30   5    0.41    2.31
  -1 -30   5    2.29    1.86
   1 -30  -5    1.25    2.44
  -1  30  -5    1.52    2.13
   1  31  -5    2.04    2.11
  -1 -31  -5    1.24    2.58
   1 -31   5    2.56    2.43
   1 -31  -5   -1.43    2.42
  -1  31  -5    2.90    2.54
  -1 -31   5    0.18    2.32
   1  32  -5    0.15    2.26
   1 -32   5   -1.11    2.47
  -1 -32  -5    2.19    2.04
   1 -32  -5    0.82    2.46
  -1 -32   5    1.70    2.52
  -1 -33  -5    2.49    2.65
   1 -33   5    3.59    2.66
   1 -33  -5   -0.31    2.51
  -1 -33   5    8.27    2.85
  -1   0  -6    0.94    0.73
   1   0   6    0.29    0.82
  -1   0   6   -1.07    0.60
   1   0  -6    0.42    0.62
  -1   0  -6    1.63    0.72
  -1   0   6   -0.37    0.71
   1   0  -6    0.33    0.61
   1   0   6    0.31    0.76
   1   1  -6   21.61    2.03
  -1   1   6   28.01    2.05
   1   1  -6   26.08    2.09
   1  -1   6   30.18    2.11
   1  -1   6   26.12    2.11
  -1   1   6   31.60    2.22
  -1  -1  -6   30.53    2.11
  -1  -1  -6   28.52    2.11
   1   1   6   33.59    2.17
  -1   1  -6   26.86    2.18
  -1  -1   6   31.47    2.16
   1  -1  -6   25.76    2.05
  -1  -1   6   28.02    2.10
  -1   1  -6   20.99    2.15
   1   1   6   30.73    2.12
   1  -1  -6   27.72    2.03
   1  -2   6   15.83    1.45
  -1   2   6   13.82    1.27
   1  -2   6   13.61    1.56
   1   2  -6   15.87    1.43
   1   2  -6   15.81    1.40
  -1   2   6   15.90    1.34
   1   2   6   18.40    1.39
   1   2   6   14.96    1.36
  -1  -2   6   17.18    1.50
  -1   2  -6   14.73    1.42
  -1  -2   6   13.87    1.38
  -1   2  -6   17.66    1.62
   1   3  -6    2.25    0.65
  -1   3   6    1.34    0.53
   1   3  -6    1.64    0.65
   1  -3   6    2.65    0.74
   1  -3   6    2.55    0.76
  -1   3  -6    1.21    0.68
  -1   3  -6    2.02    0.74
  -1  -3   6    1.09    0.61
  -1  -3   6    2.62    0.69
   1  -4   6    4.62    1.09
   1   4  -6    4.77    0.97
   1   4  -6    3.40    0.78
   1  -4   6    3.58    0.79
  -1   4  -6    4.37    0.88
  -1   4  -6    4.65    0.82
  -1  -4   6    4.42    0.81
   1  -5   6    3.14    0.74
  -1   5   6    3.78    0.67
   1   5  -6    3.97    1.02
   1  -5   6    3.88    1.08
   1   5  -6    4.57    0.82
   1  -5  -6    3.53    0.53
  -1   5  -6    3.19    0.77
  -1  -5   6    4.46    0.80
   1  -6   6    3.68    0.86
   1   6  -6    4.38    0.85
   1  -6   6    3.32    0.75
  -1  -6   6    3.46    0.78
  -1   6  -6    4.60    0.82
   1  -6  -6    3.72    0.49
   1  -7   6   16.23    1.47
   1   7  -6   14.08    1.54
  -1  -7  -6   15.19    1.64
   1  -7  -6   17.05    1.19
  -1   7  -6   18.30    1.56
  -1  -7   6   17.05    1.54
   1  -8   6   58.46    3.80
  -1  -8  -6   58.08    3.97
   1   8  -6   53.33    3.88
  -1  -8   6   63.28    3.90
  -1   8  -6   47.22    3.81
   1  -8  -6   51.95    3.84
   1  -9   6    5.03    0.92
  -1  -9  -6    6.04    1.17
   1   9  -6    6.51    1.08
   1  -9  -6    5.77    1.15
  -1   9  -6    5.25    1.00
   1  10  -6    1.56    0.92
  -1 -10  -6    3.75    1.15
   1 -10   6    2.45    0.88
  -1  10  -6    2.82    0.92
   1 -10  -6    2.83    0.85
   1  11  -6   -0.26    0.86
  -1  11   6    0.48    0.29
   1 -11   6    0.57    0.87
  -1 -11  -6    0.82    1.09
  -1  11  -6    1.37    0.87
   1 -11  -6    1.14    1.08
  -1 -12  -6   -0.50    0.81
  -1  12   6    1.03    0.31
   1 -12   6    0.66    1.09
   1  12  -6    0.43    0.95
  -1  12  -6    1.54    0.90
   1 -12  -6    1.09    0.86
   1  13  -6   13.69    1.63
  -1  13   6   12.85    0.99
  -1 -13  -6   13.78    1.80
   1 -13   6   13.17    1.70
  -1 -13   6   13.51    1.60
  -1  13  -6   14.12    1.56
   1 -13  -6   14.27    1.81
   1  14  -6    7.65    1.36
   1 -14   6    9.63    1.52
  -1 -14  -6    9.61    1.42
  -1  14   6    9.20    0.78
   1 -14  -6    9.94    1.58
  -1  14  -6    8.89    1.33
  -1 -14   6   11.56    1.60
  -1 -15  -6    1.07    1.27
   1  15  -6    2.74    1.09
  -1  15   6    2.40    0.42
   1 -15   6    2.16    1.22
  -1 -15   6    4.52    1.32
   1 -15  -6    3.96    1.33
  -1  15  -6    2.12    1.15
   1  15   6    3.79    0.96
  -1 -16  -6   58.70    4.27
   1  16  -6   52.55    4.17
   1 -16   6   57.61    4.31
  -1  16   6   58.68    4.05
  -1  16   6   54.69    3.68
   1  16   6   52.75    4.10
   1 -16  -6   54.79    4.37
  -1  16  -6   62.29    4.19
  -1 -16   6   58.92    4.35
   1 -17   6   22.60    2.45
   1  17  -6   26.09    2.40
  -1  17   6   21.92    1.62
  -1  17   6   25.00    2.18
  -1 -17  -6   21.67    2.51
   1  17   6   21.04    2.16
   1 -17  -6   19.04    2.40
  -1  17  -6   25.10    2.26
  -1 -17   6   21.34    2.31
   1 -18   6   48.03    3.86
  -1  18   6   48.75    3.55
  -1  18   6   47.44    3.08
   1  18  -6   50.67    3.72
  -1 -18  -6   39.51    3.86
  -1 -18   6   45.74    3.85
   1  18   6   44.33    3.59
  -1  18  -6   45.69    3.63
   1 -18  -6   42.12    3.66
  -1 -19  -6    8.64    1.87
   1  19  -6    7.61    1.60
   1 -19   6    7.97    1.76
  -1  19   6   11.80    1.47
  -1  19   6    9.41    0.90
   1  19   6    9.08    0.71
  -1  19  -6    8.38    1.52
   1  19   6   11.02    1.59
   1  19   6    8.68    0.70
   1 -19  -6    9.00    1.88
  -1 -19   6    8.39    1.83
  -1 -20  -6    4.85    1.75
   1  20  -6    6.98    1.56
   1 -20   6    5.14    1.72
  -1  20   6    7.58    1.44
   1  20   6    6.73    1.39
  -1 -20   6    6.61    1.49
   1 -20  -6    3.52    1.72
  -1  20  -6    5.46    1.51
  -1  21   6    1.58    1.24
   1 -21   6   -0.28    1.53
  -1 -21  -6   -0.22    1.55
   1  21  -6    1.71    1.33
  -1  21  -6    2.51    1.39
   1  21   6    2.20    1.23
   1 -21  -6   -1.00    1.55
  -1 -21   6   -0.69    1.58
  -1 -22  -6    7.53    2.04
   1 -22   6    8.67    2.03
  -1  22   6    6.48    1.49
   1  22  -6    8.58    1.80
   1 -22  -6    4.09    1.88
   1  22   6    6.80    1.55
  -1  22  -6    6.54    1.60
  -1 -22   6    5.17    1.65
  -1 -23  -6    9.31    2.22
   1 -23   6    9.26    2.19
   1  23  -6   10.60    2.02
  -1  23   6   12.78    1.77
  -1 -23   6    6.43    2.10
   1  23   6   12.47    1.81
  -1  23  -6   10.22    1.86
   1 -23  -6    8.77    1.85
   1 -24   6    4.63    1.99
  -1  24   6    8.08    1.50
  -1 -24  -6    1.74    1.95
   1  24  -6    4.05    1.64
   1 -24  -6    5.11    1.96
   1  24   6    5.38    1.68
  -1 -24   6    1.96    1.90
  -1  24  -6    3.63    1.55
   1  25  -6    3.52    1.70
   1 -25   6    6.47    1.71
  -1 -25  -6    5.08    1.71
  -1  25   6    6.84    1.60
   1 -25  -6    4.95    2.14
  -1  25  -6    1.53    1.73
   1  25   6    4.84    1.79
  -1 -25   6    3.15    1.59
  -1  26   6   10.13    2.07
   1  26  -6   18.28    2.55
  -1 -26  -6   13.92    2.61
   1 -26   6   10.17    2.49
  -1  26  -6   11.65    2.15
  -1 -26   6   13.24    2.60
   1 -26  -6   16.90    2.66
   1  26   6   19.63    2.41
   1 -27   6    2.64    2.05
  -1  27   6    4.15    1.76
   1  27  -6    1.74    1.79
  -1 -27  -6    2.22    2.15
  -1  27  -6    2.07    1.88
  -1 -27   6    0.59    2.03
   1 -27  -6    3.77    2.07
   1  27   6    4.00    1.71
   1  28  -6   12.73    2.52
  -1 -28  -6   10.61    2.32
   1 -28   6   18.18    2.83
  -1 -28   6   16.15    2.75
   1  28   6   13.99    2.38
  -1  28  -6   10.79    2.20
   1 -28  -6   10.88    2.73
  -1 -29  -6    5.52    2.55
   1 -29   6   -0.06    2.29
   1  29  -6    1.02    1.94
  -1 -29   6    2.26    2.33
   1  29   6    5.87    2.18
  -1  29  -6    5.42    2.16
   1 -29  -6    1.72    2.38
   1  30  -6    5.16    2.30
  -1 -30  -6    7.76    2.65
   1 -30   6    3.70    2.50
   1 -30  -6    4.85    2.58
  -1  30  -6    4.13    2.04
  -1 -30   6    4.58    2.53
   1  31  -6   -1.81    2.11
   1 -31   6   -0.75    2.28
  -1 -31  -6   -2.73    2.46
  -1  31  -6   -0.42    2.17
   1 -31  -6   -1.08    2.45
  -1 -31   6   -3.71    2.29
   1 -32   6   -3.50    2.40
  -1 -32  -6    0.96    2.64
   1  32  -6    1.49    2.18
   1 -32  -6    1.63    2.58
  -1 -32   6   -2.69    2.39
   1 -33   6   -2.17    1.79
   1  33  -6   -2.82    2.37
  -1 -33  -6    3.05    2.83
  -1 -33   6   -2.24    2.44
   1 -33  -6    2.94    2.69
  -1   0  -7   28.85    2.13
   1   0   7   26.22    2.12
  -1   0   7   22.05    1.94
   1   0   7   26.99    2.12
   1   0  -7   25.32    2.06
  -1   0  -7   22.04    2.06
  -1   0   7   21.25    2.05
   1   0  -7   26.07    2.02
  -1   1   7    1.68    0.76
   1  -1   7    1.89    1.02
  -1   1   7    2.34    0.85
   1   1  -7    3.59    0.88
  -1  -1  -7    2.64    0.80
   1  -1   7    2.33    0.88
  -1  -1  -7    1.93    0.92
   1   1  -7    2.52    0.88
   1  -1  -7    2.43    0.82
   1   1   7    2.98    0.84
  -1   1  -7    3.31    0.85
  -1   1  -7    2.47    0.94
  -1  -1   7    2.33    0.87
  -1  -1   7    3.55    0.88
   1   1   7    4.84    0.94
   1  -1  -7    2.02    0.88
   1  -2   7    4.71    1.15
   1  -2   7    6.11    1.02
  -1   2   7    4.80    0.87
   1   2  -7    4.99    0.92
   1   2  -7    5.92    0.89
  -1   2   7    6.49    0.96
  -1   2  -7    6.80    1.22
   1  -2  -7    6.18    0.88
   1   2   7    7.62    0.93
  -1   2  -7    5.96    1.03
  -1  -2   7    5.79    1.06
  -1  -2   7    6.59    1.01
   1   2   7    6.07    1.01
  -1   3   7   33.10    2.42
   1   3  -7   37.75    2.64
   1  -3   7   35.73    2.53
  -1   3   7   36.02    2.48
   1   3  -7   35.46    2.56
   1  -3   7   31.67    2.60
  -1  -3   7   36.81    2.59
  -1  -3   7   31.62    2.63
  -1   3  -7   35.18    2.75
  -1   3  -7   34.67    2.60
   1   4  -7    4.34    1.00
   1  -4   7    3.64    1.13
   1   4  -7    2.30    0.78
   1  -4   7    4.29    0.85
  -1   4  -7    3.24    0.82
  -1  -4   7    3.77    0.81
  -1  -4   7    3.25    0.83
   1  -5   7   41.07    2.84
   1  -5   7   38.83    2.91
   1   5  -7   38.71    2.78
  -1  -5   7   39.02    2.82
  -1   5  -7   38.31    2.84
   1  -6   7    7.86    1.16
   1   6  -7    7.95    1.06
   1  -6   7    6.76    0.98
   1  -6  -7    6.43    0.72
  -1  -6   7    7.93    1.02
  -1   6  -7    6.90    1.01
   1  -7   7  197.04   12.38
   1   7  -7  192.80   12.44
   1  -7  -7  184.32   12.20
  -1   7  -7  197.52   12.42
   1  -8   7    7.46    1.02
  -1  -8  -7    7.53    1.07
   1   8  -7    7.25    1.14
  -1   8  -7    6.53    1.08
   1  -8  -7    7.62    0.70
  -1  -9  -7    5.47    1.23
   1   9  -7    7.63    1.19
   1  -9   7    8.57    1.07
   1  -9  -7    7.01    1.10
  -1   9  -7    6.65    1.11
   1  10  -7    1.63    0.99
  -1 -10  -7    0.35    1.13
   1 -10  -7    2.29    1.12
  -1  10  -7    1.15    0.91
   1  11  -7    2.81    1.04
  -1 -11  -7    2.95    1.23
  -1  11  -7    2.72    1.01
   1 -11  -7    2.13    1.12
   1  12  -7    0.90    0.99
  -1 -12  -7    1.81    0.97
  -1  12  -7    1.70    0.98
   1 -12  -7    2.79    0.97
   1  13  -7   49.76    3.62
  -1 -13  -7   43.48    3.74
  -1  13  -7   49.81    3.60
   1 -13  -7   47.21    3.74
  -1 -14  -7   -2.54    1.07
   1  14  -7   -0.50    0.96
  -1  14  -7   -1.34    1.00
   1 -14  -7   -0.70    1.14
  -1 -14   7   -0.56    1.07
  -1 -15  -7   34.94    2.95
   1 -15   7   34.27    3.01
   1  15  -7   32.57    2.91
   1 -15  -7   39.02    3.15
  -1  15  -7   37.05    3.00
  -1 -15   7   34.43    3.06
  -1 -16  -7    3.70    1.53
   1 -16   7    5.06    1.20
   1  16  -7    2.71    1.25
   1 -16  -7    4.55    1.26
   1  16   7    7.12    1.19
  -1 -16   7    7.18    1.51
  -1  16  -7    4.22    1.23
   1  17  -7  213.48   13.36
  -1  17   7  203.56   13.18
  -1 -17  -7  205.49   13.48
   1 -17   7  195.15   13.33
   1 -17  -7  208.51   13.48
  -1 -17   7  192.61   13.39
  -1  17  -7  202.10   13.30
   1  17   7  200.61   13.23
   1 -18   7   17.99    2.11
   1  18  -7   15.99    2.05
  -1  18   7   19.73    1.96
  -1 -18  -7   17.35    2.35
   1  18   7   20.23    2.00
  -1  18  -7   20.84    2.19
   1 -18  -7   19.52    2.22
  -1 -18   7   16.55    2.24
  -1  19   7   21.89    2.19
   1 -19   7   22.30    2.53
   1  19  -7   27.68    2.54
  -1 -19  -7   20.49    2.42
   1  19   7   17.19    2.17
  -1  19  -7   20.59    2.29
  -1 -19   7   24.66    2.44
   1 -19  -7   23.94    2.68
   1  20  -7    1.74    1.43
  -1 -20  -7    0.37    1.25
   1 -20   7   -0.99    1.42
  -1  20   7    2.14    1.03
   1 -20  -7    1.83    1.69
  -1 -20   7    1.34    1.52
  -1  20  -7    0.41    1.24
   1  20   7   -0.22    1.19
  -1 -21  -7    2.81    1.71
   1  21  -7    2.90    1.58
   1 -21   7    2.19    1.29
  -1  21   7    1.36    1.27
   1 -21  -7    1.46    1.73
  -1 -21   7    2.61    1.66
   1  21   7    0.79    1.20
  -1  21  -7    2.05    1.34
   1 -22   7    3.17    1.78
   1  22  -7    0.37    1.50
  -1 -22  -7    0.27    1.69
  -1  22   7   -1.44    1.21
   1  22   7    1.08    1.28
  -1 -22   7   -0.69    1.61
  -1  22  -7    1.56    1.38
   1 -22  -7    1.68    1.73
  -1  23   7   34.58    2.95
  -1 -23  -7   34.04    3.39
   1 -23   7   32.10    3.42
   1  23  -7   30.00    3.23
   1  23   7   32.94    3.06
  -1 -23   7   32.32    3.44
   1 -23  -7   30.66    3.43
  -1  23  -7   31.26    3.11
   1  24  -7    1.48    1.53
   1 -24   7    3.43    1.85
  -1 -24  -7    0.52    1.40
  -1  24   7    1.24    1.39
  -1 -24   7    0.78    1.74
   1  24   7    0.79    1.36
   1 -24  -7    1.29    1.80
  -1  24  -7   -0.12    1.43
   1  25  -7   11.76    2.15
   1 -25   7   11.17    2.04
  -1  25   7   12.51    1.94
  -1 -25  -7   17.26    2.65
   1  25   7   11.93    1.94
  -1 -25   7   10.40    2.31
   1 -25  -7   10.96    2.48
  -1  25  -7    9.46    2.15
   1 -26   7    3.46    2.02
  -1 -26  -7    7.32    2.35
  -1  26   7    6.56    1.77
   1  26  -7    3.21    1.77
   1 -26  -7    5.35    1.82
   1  26   7    4.60    1.80
  -1  26  -7    4.94    1.91
  -1 -26   7    1.15    2.00
   1 -27   7   38.81    3.95
  -1  27   7   36.48    4.39
   1  27  -7   33.35    3.61
  -1 -27  -7   27.34    3.80
  -1 -27   7   32.99    3.85
   1  27   7   40.22    3.67
  -1  27  -7   36.05    3.53
   1 -27  -7   34.18    3.91
   1  28  -7    2.50    1.88
  -1 -28  -7    0.98    2.17
   1 -28   7    1.94    2.11
   1  28   7    3.61    1.95
  -1 -28   7    3.45    2.19
   1 -28  -7    3.19    2.30
  -1  28  -7    7.80    2.17
  -1 -29  -7   15.87    3.27
   1  29  -7   26.48    3.24
   1 -29   7   23.85    3.30
   1 -29  -7   27.80    3.32
  -1 -29   7   20.88    3.26
  -1  29  -7   24.16    3.00
   1 -30   7    2.98    2.30
  -1 -30  -7   -0.79    2.35
   1  30  -7   -2.82    1.87
   1 -30  -7    3.43    2.45
  -1  30  -7    0.32    2.07
  -1 -30   7    1.49    2.35
   1  31  -7    0.23    2.26
   1 -31   7    1.06    1.90
  -1 -31  -7   -3.03    2.39
  -1  31  -7    4.05    2.15
  -1 -31   7    4.88    2.60
   1 -31  -7    2.25    2.53
  -1 -32  -7   -1.34    2.54
   1  32  -7   -2.10    1.99
   1 -32   7    0.80    2.50
  -1 -32   7   -1.56    2.35
   1 -32  -7    3.40    2.64
  -1 -33  -7   -0.36    2.66
   1  33  -7    1.05    2.28
   1 -33   7    2.93    2.69
   1 -33  -7   -2.75    2.52
  -1 -33   7    3.71    2.73
   1   0   8   28.05    2.26
  -1   0   8   26.92    2.20
   1   0  -8   28.59    2.16
  -1   0  -8   25.22    2.07
   1   0  -8   26.94    2.20
  -1   0  -8   23.28    2.20
  -1   0   8   24.14    2.08
   1   0   8   24.71    2.23
   1   1  -8   11.43    1.48
   1   1  -8   18.22    1.62
   1  -1   8   12.81    1.63
  -1  -1  -8   18.29    1.67
  -1   1   8   15.03    1.54
  -1   1   8   15.46    1.54
  -1  -1  -8   13.15    1.48
   1  -1   8   15.36    1.57
   1   1   8   15.34    1.58
   1   1   8   16.59    1.57
  -1   1  -8   14.41    1.54
  -1  -1   8   15.43    1.53
  -1  -1   8   14.51    1.56
  -1   1  -8   14.45    1.59
   1  -1  -8   16.92    1.50
   1  -1  -8   11.16    1.39
   1   2  -8   25.53    1.95
   1  -2   8   21.23    2.03
   1   2  -8   22.04    1.90
  -1   2   8   17.47    1.81
  -1   2   8   19.34    1.85
   1  -2   8   23.16    1.99
   1   2   8   19.79    1.84
  -1   2  -8   22.47    1.91
   1  -2  -8   23.44    1.80
   1   2   8   21.31    1.82
  -1  -2   8   21.49    1.91
  -1   2  -8   22.17    1.99
  -1  -2   8   24.00    1.93
   1  -3   8    1.67    1.07
   1   3  -8    1.94    0.96
  -1   3   8    3.11    0.71
   1  -3   8    2.06    0.90
   1   3  -8    2.11    0.78
  -1   3   8    3.13    0.75
  -1  -3   8    1.77    0.96
  -1  -3   8    2.19    0.87
   1   3   8    2.40    0.75
  -1   3  -8    1.92    0.84
   1   3   8    2.62    0.72
  -1   4   8   69.96    4.68
   1  -4   8   78.40    4.83
   1  -4   8   65.93    4.92
   1   4  -8   66.56    4.78
  -1  -4   8   67.78    4.80
  -1  -4   8   75.34    4.82
  -1   4  -8   70.82    4.81
   1  -5   8   -0.28    1.01
   1  -5   8    0.11    0.75
   1   5  -8   -0.48    0.74
  -1   5  -8    0.39    0.74
   1  -6   8  273.08   16.29
   1  -6   8  247.57   16.40
   1   6  -8  246.91   16.29
  -1   6  -8  247.70   16.28
   1  -7   8    4.46    1.04
   1   7  -8    4.67    1.00
  -1   7  -8    5.38    0.99
   1  -7  -8    4.20    0.60
   1   8  -8  176.44   11.53
  -1   8  -8  179.28   11.52
   1  -8  -8  176.04   11.25
   1   9  -8    7.59    1.32
   1  -9  -8    9.06    0.79
  -1   9  -8    8.66    1.24
  -1 -10  -8    1.93    1.11
   1  10  -8    1.39    0.97
  -1  10  -8    0.97    0.92
   1  11  -8    4.56    1.19
  -1 -11  -8    2.18    1.20
   1 -11  -8    1.27    1.13
  -1  11  -8    3.14    1.13
  -1 -12  -8    0.76    1.19
   1  12  -8   -0.57    0.99
  -1  12  -8   -0.69    0.89
   1 -12  -8   -0.39    0.82
   1  13  -8    1.87    1.06
  -1 -13  -8    2.88    1.28
  -1  13  -8    1.05    1.03
   1 -13  -8   -0.11    1.15
   1  14  -8    1.41    1.06
  -1 -14  -8    0.39    1.23
   1 -14  -8    0.95    1.21
  -1  14  -8    1.14    1.02
   1  15  -8    1.88    1.14
  -1 -15  -8   -0.89    1.28
   1 -15  -8    1.32    1.30
  -1  15  -8    5.36    1.33
  -1 -16  -8  149.43    9.97
   1  16  -8  151.95    9.84
   1 -16   8  138.83    9.85
   1 -16  -8  149.85    9.95
  -1  16  -8  154.09    9.86
  -1 -16   8  135.85    9.79
   1  17  -8    9.54    1.65
  -1 -17  -8   13.94    2.03
   1 -17   8    9.38    1.79
  -1  17  -8   11.90    1.70
  -1 -17   8   10.69    1.62
   1  17   8   11.95    1.61
   1 -17  -8    9.41    1.89
   1 -18   8  101.53    6.94
   1  18  -8  101.12    6.86
  -1  18   8  101.42    6.67
  -1 -18  -8   93.56    7.01
  -1  18  -8   89.92    6.77
  -1 -18   8   94.94    6.83
   1  18   8   95.15    6.67
   1 -18  -8  103.31    7.03
  -1  19   8   11.75    1.51
   1  19  -8   13.27    1.85
   1 -19   8    8.64    1.85
  -1 -19  -8   11.03    1.81
  -1  19  -8   10.45    1.75
   1  19   8    9.80    1.62
  -1 -19   8   10.40    1.94
   1 -19  -8    9.77    2.02
  -1  20   8    5.54    1.41
   1  20  -8    6.29    1.73
  -1 -20  -8    5.91    1.87
   1 -20   8    7.65    1.78
   1 -20  -8    6.73    1.93
  -1 -20   8    6.00    1.80
  -1  20  -8    8.08    1.70
   1  20   8    8.66    1.51
   1  21  -8   -1.36    1.44
  -1 -21  -8   -0.98    1.64
   1 -21   8   -2.28    1.42
  -1  21   8    1.40    1.14
   1 -21  -8   -2.83    1.49
   1  21   8   -0.50    1.17
  -1 -21   8   -2.54    1.41
  -1  21  -8    0.27    1.32
  -1  22   8   -0.72    1.27
   1 -22   8    1.82    1.70
   1  22  -8    1.58    1.61
  -1 -22  -8    0.58    1.79
   1  22   8    0.78    1.39
  -1  22  -8    0.57    1.39
   1 -22  -8    5.43    1.87
  -1 -22   8    1.54    1.70
  -1  23   8    2.60    1.33
   1  23  -8    6.52    1.85
   1 -23   8    3.70    1.83
  -1 -23  -8    6.18    2.07
   1 -23  -8    4.52    1.62
   1  23   8    3.74    1.60
  -1 -23   8    5.22    1.90
  -1  23  -8    2.34    1.58
   1 -24   8    1.67    1.86
  -1 -24  -8    3.48    2.04
  -1  24   8    0.54    1.42
   1  24  -8    0.49    1.67
  -1 -24   8   -0.35    1.75
  -1  24  -8   -0.49    1.48
   1  24   8    2.43    1.55
   1 -24  -8    0.84    1.77
   1 -25   8    3.62    1.95
   1  25  -8    1.74    1.67
  -1  25   8    1.05    1.55
  -1 -25  -8    2.46    2.07
   1  25   8    4.88    1.77
  -1  25  -8    2.49    1.64
   1 -25  -8    4.58    2.15
  -1 -25   8    1.52    1.89
   1 -26   8   30.03    3.50
   1  26  -8   27.70    3.24
  -1 -26  -8   33.80    3.76
  -1  26   8   35.13    3.22
  -1  26  -8   31.13    3.40
   1  26   8   30.69    3.17
   1 -26  -8   31.65    3.66
  -1 -26   8   32.21    3.60
  -1 -27  -8    2.60    1.74
   1 -27   8    1.32    1.58
   1  27  -8    0.65    1.76
   1 -27  -8    2.62    2.25
  -1 -27   8   -0.98    1.43
   1  27   8   -1.35    1.50
  -1  27  -8    4.27    2.00
   1  28  -8   35.14    3.88
  -1 -28  -8   30.81    4.04
   1 -28   8   37.79    4.10
   1  28   8   38.52    3.65
   1 -28  -8   38.21    4.19
  -1  28  -8   39.12    3.82
  -1 -28   8   41.48    4.23
   1 -29   8    6.16    2.43
   1  29  -8    2.94    2.04
  -1 -29  -8    7.82    2.75
  -1 -29   8    0.70    2.28
   1 -29  -8   -2.19    1.74
  -1  29  -8    4.93    2.29
  -1 -30  -8   27.04    3.79
   1  30  -8   29.59    3.51
   1 -30   8   28.06    3.50
   1 -30  -8   20.60    3.51
  -1  30  -8   26.24    3.36
  -1 -30   8   22.90    3.17
   1 -31   8    0.76    2.41
   1  31  -8    0.61    2.12
  -1 -31  -8    2.40    2.63
  -1  31  -8   -2.40    1.98
  -1 -31   8    2.42    2.47
   1 -31  -8    0.82    2.52
   1  32  -8    0.42    2.50
  -1 -32  -8    3.36    2.72
   1 -32   8   -2.14    2.49
   1 -32  -8    2.18    2.51
  -1 -32   8   -2.99    2.42
  -1  32  -8    0.88    3.10
   1   0  -9   98.56    6.43
  -1   0   9   90.47    6.38
  -1   0  -9   96.79    6.48
  -1   0   9  108.99    6.73
   1   0   9   91.71    6.47
  -1   0  -9   93.82    6.48
   1   0  -9   96.16    6.48
   1  -1   9   11.09    1.36
   1   1  -9   11.02    1.41
  -1  -1  -9   12.26    1.48
  -1   1   9   12.75    1.33
   1   1  -9   13.05    1.48
  -1  -1  -9    9.17    1.31
  -1   1   9    9.88    1.35
  -1  -1   9   10.09    1.34
   1  -1  -9    8.91    1.33
   1   1   9   10.87    1.41
   1  -1  -9   12.27    1.44
  -1   1  -9   10.95    1.44
   1   2  -9   20.74    2.08
  -1   2   9   19.27    1.79
   1  -2   9   17.68    1.88
  -1   2   9   15.80    1.70
   1   2  -9   20.80    1.82
  -1   2  -9   13.60    1.72
   1   2   9   18.78    1.72
  -1  -2   9   20.29    1.81
   1  -2  -9   19.74    1.68
   1  -3   9   12.53    1.74
   1   3  -9   17.16    1.61
  -1   3   9   19.46    1.63
  -1   3   9   15.40    1.49
   1   3   9   16.04    1.52
  -1  -3   9   16.68    1.74
  -1   3  -9   16.14    1.64
  -1   4   9   28.41    2.06
   1  -4   9   24.99    2.39
   1   4  -9   27.94    2.20
  -1  -4   9   26.50    2.31
  -1   4  -9   29.49    2.25
   1   4   9   23.11    2.06
   1  -5   9  169.25   10.76
   1   5  -9  164.68   10.62
  -1   5  -9  156.09   10.61
  -1  -5   9  163.09   10.66
   1  -6   9    1.91    1.19
   1   6  -9    0.72    0.83
  -1   6  -9    0.35    0.83
   1  -7   9   62.13    4.50
   1   7  -9   61.49    4.32
   1  -7  -9   63.22    4.06
  -1   7  -9   56.74    4.28
   1   8  -9    1.09    0.94
   1  -8  -9    1.15    0.50
  -1   8  -9    1.69    1.02
   1   9  -9    5.60    1.22
  -1   9  -9    7.13    1.26
   1  -9  -9    6.92    0.67
   1  10  -9   20.04    1.89
  -1  10  -9   16.54    1.79
   1 -10  -9   16.50    1.23
   1  11  -9    5.39    1.23
  -1  11  -9    4.64    1.24
  -1 -12  -9   30.62    2.85
   1  12  -9   31.36    2.74
  -1  12  -9   32.91    2.80
   1  13  -9    5.01    1.26
  -1 -13  -9    7.38    1.51
  -1  13  -9    6.00    1.28
   1 -13  -9    6.17    1.22
  -1 -14  -9    6.23    1.58
   1  14  -9   10.40    1.56
   1 -14  -9    9.82    1.67
  -1  14  -9    8.88    1.44
  -1 -15  -9   29.07    2.97
   1  15  -9   31.40    2.81
  -1  15  -9   33.01    2.76
   1 -15  -9   29.19    2.93
  -1 -16  -9    0.73    1.41
   1  16  -9    0.15    1.21
   1 -16  -9   -1.39    1.35
  -1  16  -9    1.48    1.16
   1 -17   9   24.07    2.62
  -1 -17  -9   27.31    2.78
   1  17  -9   32.87    2.82
  -1  17  -9   32.05    2.78
   1 -17  -9   33.59    3.05
  -1 -17   9   22.71    2.74
   1  18  -9   42.72    3.68
   1 -18   9   43.43    3.61
  -1 -18  -9   42.24    3.78
   1  18   9   41.50    3.29
  -1  18  -9   45.10    3.67
  -1 -18   9   38.86    3.60
   1 -18  -9   40.14    3.74
   1 -19   9   16.07    2.01
  -1  19   9   17.18    1.82
   1  19  -9   13.88    2.06
  -1 -19  -9   17.56    2.41
  -1  19  -9   15.01    2.08
   1 -19  -9   12.55    2.25
  -1 -19   9   16.63    2.24
   1  19   9   16.49    1.97
   1  20  -9   -1.11    1.29
  -1 -20  -9    2.56    1.70
  -1  20   9    1.18    1.17
   1 -20   9   -0.87    1.07
   1  20   9    0.17    1.14
  -1 -20   9   -1.10    1.47
  -1  20  -9    2.04    1.53
   1 -20  -9   -0.24    1.60
  -1  21   9   -1.57    1.15
   1  21  -9    0.20    1.54
   1 -21   9    0.42    1.52
  -1 -21  -9    0.32    1.70
   1  21   9    0.11    1.27
  -1 -21   9   -0.27    1.19
  -1  21  -9   -0.20    1.33
   1 -21  -9    2.78    1.76
   1  22  -9    3.41    1.61
  -1  22   9    5.40    1.39
   1 -22   9    2.94    1.77
  -1 -22  -9    8.23    1.75
   1  22   9    5.51    1.60
  -1 -22   9    2.40    1.74
  -1  22  -9   -0.48    1.45
   1 -22  -9    2.04    1.83
  -1  23   9    0.57    1.31
   1  23  -9   -1.70    1.44
  -1 -23  -9   -1.03    1.77
   1 -23   9   -1.13    1.56
   1  23   9   -1.70    1.36
  -1 -23   9    2.81    1.82
   1 -23  -9   -2.39    1.69
  -1  23  -9    1.62    1.54
   1  24  -9   -0.49    1.57
   1 -24   9   -0.26    1.71
  -1  24   9   -1.13    1.37
  -1 -24  -9   -0.45    1.81
  -1 -24   9   -1.71    1.25
  -1  24  -9    0.39    1.56
   1 -24  -9   -2.24    1.80
   1  24   9   -1.52    1.29
  -1  25   9    2.44    1.53
   1  25  -9    1.24    1.70
   1 -25   9   -0.94    1.80
  -1 -25  -9    4.88    2.13
   1  25   9    1.36    1.47
  -1 -25   9    1.62    1.94
  -1  25  -9    1.53    1.71
   1 -25  -9    0.72    1.98
   1 -26   9    0.18    1.91
   1  26  -9   -0.98    1.88
  -1  26   9   -1.21    1.32
  -1 -26  -9   -0.97    1.52
  -1  26  -9   -1.64    1.65
   1  26   9   -1.95    1.41
   1 -26  -9    2.56    2.10
  -1 -26   9   -0.83    1.41
   1 -27   9   11.17    2.41
   1  27  -9    6.06    2.06
  -1 -27  -9    7.63    2.43
   1 -27  -9    5.02    2.38
  -1  27  -9    7.98    2.11
  -1 -27   9    3.21    2.19
   1  27   9    8.37    1.83
  -1 -28  -9   13.20    2.98
   1  28  -9   16.03    2.67
   1 -28   9   18.59    2.91
  -1 -28   9   14.93    2.84
   1 -28  -9   12.13    2.90
  -1  28  -9   15.10    2.72
   1  28   9   16.64    2.64
   1 -29   9   22.33    3.33
   1  29  -9   21.74    3.03
  -1 -29  -9   22.65    3.55
   1 -29  -9   15.77    3.30
  -1  29  -9   22.09    3.11
  -1 -29   9   27.56    3.52
   1  30  -9    1.98    2.32
  -1 -30  -9    1.55    2.57
   1 -30   9    3.15    2.37
  -1 -30   9    2.46    2.42
   1 -30  -9    1.46    2.62
  -1  30  -9   -1.15    2.05
   1 -31   9   -0.13    2.32
   1  31  -9    0.46    2.19
  -1 -31  -9    5.70    2.82
  -1  31  -9    1.59    2.45
   1 -31  -9    1.24    2.45
  -1 -31   9    3.23    2.46
  -1 -32  -9   -0.22    2.54
   1 -32   9   -1.55    2.29
   1  32  -9   -2.90    2.39
   1 -32  -9   -1.02    2.45
  -1  32  -9    3.08    2.27
  -1 -32   9    2.69    2.46
   1   0 -10  185.16   10.42
  -1   0  10  157.85   10.33
  -1   0 -10  158.91   10.43
   1   0 -10  131.23   10.35
   1   0  10  160.41   10.41
  -1  -1 -10    1.77    0.92
  -1   1  10    1.33    0.90
   1   1 -10    3.70    1.06
   1  -1  10    3.33    1.18
   1   1  10    2.01    1.02
   1  -1 -10    3.46    1.00
   1  -1 -10    2.66    0.96
  -1  -1  10    2.71    1.12
  -1   1 -10    3.74    1.13
   1  -2  10   13.16    1.66
   1   2 -10   12.74    1.51
  -1   2  10   12.95    1.48
  -1   2 -10    9.18    1.49
   1  -2 -10   13.59    1.46
  -1  -2  10   12.28    1.54
   1   2  10   12.66    1.48
   1  -3  10    4.29    1.07
  -1   3  10    4.67    0.93
   1   3 -10    4.33    0.91
  -1  -3  10    4.75    1.20
  -1   3 -10    5.13    1.12
   1   3  10    6.02    1.04
   1   4 -10  131.34    8.63
   1  -4  10  124.71    8.73
  -1   4  10  131.52    8.52
  -1  -4  10  136.64    8.72
   1   4  10  125.17    8.54
  -1   4 -10  136.53    8.67
   1   5 -10    4.08    1.03
   1  -5  10    6.28    1.18
  -1   5  10    4.68    0.90
  -1   5 -10    4.29    1.07
  -1  -5  10    4.88    1.24
   1   6 -10  251.79   16.34
   1  -6  10  257.99   16.49
  -1   6 -10  251.45   16.34
   1   7 -10   -0.57    0.90
   1  -7  10    1.86    1.34
  -1   7 -10   -0.46    0.87
   1   8 -10    7.62    1.27
   1  -8  10    5.89    1.48
  -1   8 -10    8.12    1.24
   1  -8 -10    8.21    0.85
   1   9 -10   10.24    1.47
  -1   9 -10   10.65    1.43
   1  -9 -10   10.51    0.99
   1  10 -10   27.12    2.42
   1 -10 -10   25.01    1.84
  -1  10 -10   32.40    2.55
   1  11 -10    3.60    1.14
  -1  11 -10    2.93    1.09
   1  12 -10    3.69    1.18
  -1  12 -10    4.18    1.15
   1  13 -10    2.06    1.18
  -1  13 -10    2.22    1.21
  -1 -14 -10   41.36    3.66
   1  14 -10   44.88    3.55
  -1  14 -10   45.09    3.53
  -1 -15 -10   -2.69    1.26
   1  15 -10    0.66    1.14
   1 -15 -10   -0.51    1.27
  -1  15 -10   -0.24    1.07
  -1 -16 -10   71.73    5.35
   1  16 -10   64.05    5.11
   1 -16 -10   73.57    5.33
  -1  16 -10   70.92    5.23
  -1 -17 -10    3.62    1.60
   1  17 -10    2.94    1.38
   1 -17 -10    4.06    1.61
  -1  17 -10    1.85    1.42
   1  18 -10    9.39    1.76
  -1 -18 -10    7.57    1.60
   1 -18  10    9.55    1.59
  -1  18 -10    9.93    1.69
  -1 -18  10    7.37    1.75
   1 -18 -10    7.10    1.58
   1  19 -10    6.07    1.68
  -1 -19 -10    6.13    1.92
   1 -19  10    5.95    1.44
   1  19  10    9.18    1.46
   1 -19 -10    8.04    1.93
  -1  19 -10    7.95    1.63
  -1 -19  10    5.59    1.73
   1  20 -10    4.53    1.61
   1 -20  10    4.94    1.45
  -1 -20 -10    5.91    1.58
  -1 -20  10    3.67    1.72
   1  20  10    6.07    1.49
  -1  20 -10    7.44    1.80
   1 -20 -10    5.96    1.87
  -1 -21 -10   -0.69    1.70
   1 -21  10   -2.23    1.46
  -1  21  10   -0.97    1.21
   1  21 -10   -1.01    1.40
   1  21  10   -0.89    1.28
  -1  21 -10   -0.41    1.40
   1 -21 -10   -0.63    1.66
  -1 -21  10   -1.11    1.48
  -1  22  10    0.97    1.29
   1 -22  10    0.52    1.62
  -1 -22 -10    4.33    2.01
   1  22 -10    4.77    1.74
  -1 -22  10    0.44    1.26
   1 -22 -10    2.52    1.86
   1  22  10    1.39    1.30
  -1  22 -10    2.48    1.59
  -1 -23 -10   -1.10    1.81
   1  23 -10   -1.43    1.54
   1 -23  10   -2.32    1.53
  -1  23  10    0.40    1.29
  -1 -23  10   -1.15    1.62
  -1  23 -10   -2.45    1.57
   1 -23 -10   -0.69    1.35
   1  23  10    0.96    1.39
  -1 -24 -10    1.89    1.95
   1  24 -10    0.43    1.65
  -1  24  10    0.55    1.28
   1 -24  10   -1.28    1.19
   1  24  10   -2.00    1.45
  -1 -24  10   -2.85    1.58
  -1  24 -10   -0.42    1.79
   1 -24 -10   -0.78    1.80
  -1 -25 -10    0.66    2.01
   1  25 -10   -2.58    1.56
   1 -25  10   -1.84    1.77
  -1  25  10   -0.26    1.47
   1  25  10   -2.02    1.48
  -1 -25  10   -0.32    1.86
  -1  25 -10   -1.36    1.80
   1 -25 -10   -0.52    1.93
  -1 -26 -10    5.19    2.27
   1  26 -10    3.16    1.95
   1 -26  10    3.30    2.09
  -1 -26  10    2.51    2.05
   1 -26 -10    2.25    2.14
   1  26  10    2.67    1.76
  -1  26 -10    4.37    2.10
   1  27 -10    3.19    1.99
   1 -27  10    1.04    2.04
  -1 -27 -10    5.01    2.37
  -1  27 -10    1.64    2.03
   1  27  10    0.33    1.75
  -1 -27  10    1.88    2.15
   1 -27 -10    1.72    2.18
   1  28 -10    9.60    2.35
   1 -28  10   12.05    2.60
  -1 -28 -10   14.21    2.94
   1 -28 -10    9.02    2.30
  -1 -28  10   10.87    2.62
  -1  28 -10    8.64    2.30
   1  29 -10   -2.43    2.12
  -1 -29 -10    2.69    2.46
   1 -29  10   -3.07    2.09
  -1 -29  10   -0.94    2.15
   1 -29 -10    2.53    2.41
  -1  29 -10    1.49    2.05
  -1 -30 -10   28.38    4.25
   1  30 -10   34.89    3.95
   1 -30  10   36.84    3.89
   1 -30 -10   34.22    4.32
  -1 -30  10   37.12    3.91
  -1  30 -10   36.82    3.94
  -1 -31 -10    2.13    2.57
   1  31 -10    2.37    2.25
   1 -31  10    5.65    2.67
  -1  31 -10   -0.35    2.14
   1 -31 -10    1.59    2.51
  -1 -31  10   -0.12    2.43
   1 -32  10    4.86    2.52
  -1 -32 -10    0.78    2.68
   1  32 -10    0.02    2.44
  -1  32 -10    1.84    2.09
   1 -32 -10    3.06    2.62
  -1 -32  10    3.01    2.42
  -1   0 -11  111.00    7.81
   1   0  11  119.87    7.82
  -1   0  11  116.89    7.74
   1   0 -11  117.56    7.82
   1   1 -11    1.35    1.01
   1  -1  11    1.27    1.17
  -1  -1 -11   -0.02    0.92
  -1   1  11    0.69    0.91
   1   1  11    1.79    1.05
  -1  -1  11    0.01    0.95
  -1   1 -11    0.49    1.06
   1  -1 -11    1.10    0.90
  -1   2  11   14.64    1.62
   1  -2  11   13.99    1.63
   1   2 -11    8.53    1.50
   1  -2 -11   16.91    1.64
  -1  -2  11   16.29    1.71
  -1   2 -11   12.21    1.69
   1   2  11   13.82    1.59
   1  -3  11    0.57    0.89
  -1   3  11    0.90    0.91
   1   3 -11    0.88    0.97
   1   3  11    3.21    0.95
  -1   3 -11    1.38    1.05
  -1  -3  11    0.43    0.80
   1  -4  11   27.46    2.31
  -1   4  11   25.73    2.17
   1   4 -11   28.65    2.33
  -1   4 -11   23.40    2.32
   1   4  11   25.80    2.14
  -1  -4  11   26.13    2.44
  -1   5  11   28.36    2.19
   1  -5  11   24.95    2.61
   1   5 -11   28.30    2.38
  -1   5 -11   25.05    2.38
  -1  -5  11   28.73    2.54
   1   5  11   26.55    2.27
  -1   6  11    1.37    0.80
   1   6 -11    1.53    0.97
   1  -6  11    4.32    1.42
  -1  -6  11    2.53    1.20
  -1   6 -11    0.85    1.00
   1  -7  11    3.02    1.08
   1   7 -11    0.98    0.99
  -1   7 -11    1.81    0.94
   1  -8  11    4.57    1.45
   1   8 -11    3.31    1.07
  -1   8 -11    4.00    1.10
   1  -8 -11    2.88    0.68
   1   9 -11    0.54    1.03
  -1   9 -11   -0.25    0.93
   1  -9 -11   -0.04    0.51
  -1 -10 -11   10.05    0.88
   1  10 -11    9.44    1.49
   1 -10 -11   10.14    0.97
  -1  10 -11   11.33    1.50
   1  11 -11    1.38    1.07
  -1  11 -11    2.02    1.06
   1 -11 -11    2.26    0.43
   1  12 -11   13.80    1.80
  -1  12 -11   16.64    1.85
   1  13 -11    1.55    1.15
  -1  13 -11   -1.26    1.03
   1  14 -11    1.50    1.21
  -1  14 -11    1.16    1.18
   1  15 -11    6.17    1.60
  -1  15 -11    5.53    1.45
   1  16 -11    1.56    1.29
  -1  16 -11    1.60    1.26
   1  17 -11   -1.23    1.37
  -1 -17 -11    0.36    1.48
  -1  17 -11   -0.52    1.23
   1  18 -11   64.21    4.79
  -1 -18 -11   58.93    4.91
   1 -18 -11   64.36    4.95
  -1  18 -11   56.82    4.69
   1 -19  11    4.40    1.36
  -1 -19 -11    7.11    1.89
   1  19 -11    3.73    1.53
  -1  19 -11    3.08    1.52
  -1 -19  11    2.11    1.59
   1 -19 -11    4.80    1.45
  -1 -20 -11   -2.53    1.59
   1  20 -11    3.04    1.64
   1 -20  11   -1.14    1.06
   1 -20 -11   -0.22    1.67
  -1  20 -11    2.03    1.66
  -1 -20  11   -0.12    1.57
   1  20  11   -0.22    1.16
   1 -21  11    0.43    1.23
   1  21 -11    1.03    1.47
  -1 -21 -11   -2.05    1.68
  -1  21  11    1.26    1.14
  -1  21 -11    2.03    1.52
   1 -21 -11    0.72    1.35
  -1 -21  11   -1.52    1.56
   1  21  11   -0.99    1.32
  -1  22  11    4.31    1.44
  -1 -22 -11    3.85    1.58
   1  22 -11    4.44    1.67
   1 -22  11   -0.55    1.63
   1  22  11    2.89    1.53
  -1 -22  11    1.29    1.33
  -1  22 -11    4.56    1.80
   1 -22 -11    0.13    1.83
  -1  23  11    1.93    1.41
   1 -23  11   -1.34    1.63
   1  23 -11    2.36    1.82
  -1 -23 -11   -1.80    1.77
   1 -23 -11    2.28    1.92
  -1 -23  11   -0.42    1.65
   1  23  11   -1.70    1.23
  -1  23 -11   -1.52    1.43
   1 -24  11    3.66    1.86
  -1 -24 -11    0.79    2.00
  -1  24  11   -1.89    1.29
   1  24 -11   -1.70    1.73
  -1  24 -11   -1.28    1.52
   1  24  11    2.18    1.53
   1 -24 -11   -0.24    1.84
  -1 -24  11   -0.82    1.74
   1  25 -11   -1.69    1.81
  -1 -25 -11    1.93    2.14
  -1  25  11   -0.26    1.32
   1 -25  11   -5.00    1.57
   1  25  11    2.92    1.69
  -1 -25  11   -0.25    1.82
   1 -25 -11   -1.43    1.86
  -1  25 -11    1.56    1.69
   1 -26  11   -0.07    2.00
   1  26 -11    0.38    1.99
  -1 -26 -11    1.14    2.14
  -1  26 -11    2.17    1.77
   1  26  11   -2.63    1.60
   1 -26 -11    0.08    1.53
  -1 -26  11   -3.22    1.85
   1  27 -11    1.64    2.09
   1 -27  11   -1.21    1.49
  -1 -27 -11    0.13    2.17
   1  27  11   -1.71    1.73
  -1  27 -11    2.79    1.81
   1 -27 -11   -3.09    1.40
  -1 -27  11    1.45    2.09
   1 -28  11   15.96    3.03
  -1 -28 -11   18.31    3.34
   1  28 -11   23.20    3.06
  -1  28 -11   17.57    2.66
   1 -28 -11   18.14    3.30
  -1 -28  11   16.67    3.00
   1 -29  11    2.12    2.22
  -1 -29 -11   -3.86    2.22
   1  29 -11    1.97    1.95
  -1  29 -11    4.34    2.19
  -1 -29  11    2.34    2.26
   1 -29 -11    2.94    2.43
   1  30 -11    7.78    2.22
  -1 -30 -11    6.53    2.74
   1 -30  11    0.88    2.31
  -1  30 -11    4.52    2.45
  -1 -30  11   -1.99    2.20
   1 -30 -11    5.33    2.67
   1  31 -11    3.88    2.37
   1 -31  11   -2.85    2.19
  -1 -31 -11    1.70    1.99
   1 -31 -11   -1.89    2.45
  -1  31 -11   -3.55    2.06
  -1 -31  11    1.25    1.80
   1  32 -11    0.91    2.05
  -1 -32 -11   -2.30    2.56
   1 -32  11   -1.02    2.39
  -1  32 -11   -2.79    2.12
  -1 -32  11    2.76    2.56
   1 -32 -11   -1.36    2.47
   1   0  12   23.13    2.16
  -1   0  12   22.35    2.11
   1   0 -12   16.84    1.99
  -1   0 -12   18.37    2.06
   1  -1  12    6.73    1.43
  -1  -1 -12    4.61    1.17
   1   1 -12    7.94    1.38
  -1   1  12    6.97    1.24
  -1  -1  12    6.40    1.29
  -1   1 -12    4.91    1.28
   1   1  12    8.50    1.40
   1  -1 -12    4.41    1.21
  -1   2  12    6.65    1.20
   1  -2  12    5.46    1.44
   1   2 -12    5.20    1.30
  -1   2 -12    3.94    1.28
  -1  -2  12    6.19    1.30
   1   2  12    4.14    1.18
  -1   3  12    0.41    0.93
   1   3 -12   -0.43    1.02
   1  -3  12    0.18    1.23
   1   3  12    2.78    1.06
  -1   3 -12   -0.94    1.02
  -1  -3  12   -0.06    1.16
   1   4 -12    8.07    1.35
   1  -4  12   10.99    1.69
  -1   4  12    9.56    1.33
  -1  -4  12    9.10    1.39
   1   4  12    9.00    1.29
  -1   4 -12   10.20    1.49
   1   5 -12    1.54    1.01
   1  -5  12    0.60    0.96
  -1   5  12   -1.23    0.78
  -1  -5  12    0.51    0.90
  -1   5 -12    1.94    1.05
   1   5  12    0.95    0.83
  -1   6  12    0.67    0.82
   1   6 -12    0.36    0.95
   1  -6  12   -0.44    1.28
   1   6  12    0.73    0.83
  -1  -6  12    3.60    1.06
  -1   6 -12    0.73    1.00
   1   7 -12    0.24    0.99
   1  -7  12    0.68    1.30
  -1   7  12    0.00    0.78
  -1   7 -12   -0.45    0.91
   1   8 -12   -0.42    1.04
   1  -8  12    2.71    1.14
  -1   8 -12    2.47    1.09
   1   9 -12    3.87    1.14
   1  -9 -12    2.97    0.69
  -1   9 -12    5.64    1.21
   1  10 -12    6.03    1.39
  -1  10 -12    7.49    1.38
   1 -10 -12    8.09    0.83
  -1 -11 -12    0.22    0.32
   1  11 -12   -1.27    1.04
   1 -11 -12    0.28    0.40
  -1  11 -12    0.56    1.00
   1  12 -12   -0.41    1.11
  -1  12 -12   -0.78    1.01
   1 -12 -12    0.32    0.33
   1  13 -12    0.19    1.18
  -1  13 -12   -0.28    1.11
   1  14 -12    4.42    1.39
  -1  14 -12    0.84    1.19
   1  15 -12    2.79    1.44
  -1  15 -12    0.13    1.23
   1  16 -12    2.34    1.37
  -1  16 -12    3.07    1.39
   1  17 -12    3.46    1.51
  -1  17 -12    3.87    1.57
   1  18 -12    2.29    1.49
  -1  18 -12    2.69    1.44
   1  19 -12    2.12    1.61
  -1  19 -12    3.83    1.56
   1 -20  12    0.28    1.60
   1  20 -12    0.01    1.49
  -1 -20  12   -2.93    1.44
  -1  20 -12    0.14    1.47
   1 -21  12   -2.28    1.48
  -1 -21 -12    0.00    1.74
   1  21 -12   -2.38    1.49
  -1 -21  12    2.62    1.72
  -1  21 -12    0.15    1.49
   1  21  12   -1.60    1.15
   1 -22  12   -1.13    1.20
  -1  22  12    1.45    1.33
  -1 -22 -12    2.76    1.95
   1  22 -12   -0.19    1.76
   1  22  12   -0.19    1.42
  -1  22 -12    2.64    1.67
  -1 -22  12    0.40    1.66
   1 -23  12   -0.13    1.68
   1  23 -12   -0.79    1.62
  -1  23  12    0.15    1.25
  -1 -23 -12   -0.22    1.42
  -1  23 -12   -1.35    1.64
   1 -23 -12    0.82    1.84
  -1 -23  12    0.01    1.72
   1  23  12   -0.79    1.30
   1 -24  12   -0.52    1.72
   1  24 -12    0.82    1.80
  -1 -24 -12   -3.78    1.83
  -1  24  12    0.31    1.46
  -1 -24  12   -1.70    1.67
   1 -24 -12   -2.30    1.86
   1  24  12   -0.69    1.33
  -1  24 -12   -1.17    1.69
  -1  25  12    0.22    1.45
  -1 -25 -12    0.90    2.09
   1  25 -12   -1.34    1.75
   1 -25  12    1.71    1.90
   1  25  12   -1.44    1.47
  -1  25 -12    0.75    1.99
  -1 -25  12   -1.13    1.85
   1 -25 -12   -0.07    1.97
   1 -26  12    0.03    1.44
  -1 -26 -12   -2.20    2.03
   1  26 -12   -3.80    1.70
  -1  26 -12    0.08    1.98
  -1 -26  12   -5.05    1.69
   1 -26 -12    1.49    2.10
   1  26  12   -0.41    1.68
   1  27 -12    3.09    2.05
   1 -27  12    3.48    2.25
  -1 -27 -12    1.84    2.41
  -1 -27  12   -2.34    2.01
   1 -27 -12    0.75    2.25
  -1  27 -12    0.63    2.07
   1  27  12    0.95    2.27
   1  28 -12   -0.24    2.03
   1 -28  12    0.27    2.13
  -1 -28 -12   -0.23    2.29
  -1 -28  12    0.70    2.19
  -1  28 -12    0.30    2.17
   1 -28 -12    1.13    2.37
  -1 -29 -12   -2.27    2.38
   1 -29  12   -1.62    2.14
   1  29 -12   -2.87    1.91
  -1  29 -12   -5.35    2.10
  -1 -29  12   -0.27    2.19
   1 -29 -12   -0.50    2.39
  -1 -30 -12   -0.82    2.48
   1 -30  12   -2.21    2.13
   1  30 -12    0.57    2.11
  -1  30 -12   -2.36    2.06
  -1 -30  12    0.18    2.28
   1 -30 -12   -1.63    2.33
   1  31 -12   -3.13    2.33
  -1 -31 -12    0.58    2.53
   1 -31  12   -2.72    2.22
  -1 -31  12    1.39    2.45
   1 -31 -12   -1.62    2.34
  -1  31 -12   -3.82    2.09
   1   0  13   76.05    5.38
   1   0 -13   80.04    5.44
  -1   0  13   72.01    5.29
  -1   0 -13   76.77    5.44
   1  -1  13   -0.15    1.15
  -1   1  13    0.60    1.02
  -1  -1 -13   -0.42    1.02
   1   1 -13    1.77    1.16
  -1   1 -13   -0.64    1.09
  -1  -1  13    0.64    1.11
   1   1  13    0.95    1.11
   1  -1 -13    1.74    1.03
  -1   2  13    1.57    1.15
   1   2 -13   -0.18    1.18
   1  -2  13    0.33    0.92
  -1  -2  13    1.37    1.17
  -1   2 -13    1.54    1.18
   1   2  13    2.66    1.18
   1  -3  13    3.00    1.39
  -1   3  13    2.69    1.07
   1   3 -13    4.68    1.25
  -1  -3  13    2.36    1.23
  -1   3 -13    3.89    1.26
   1   3  13    3.38    1.10
   1   4 -13   -1.22    0.98
   1  -4  13    0.20    1.26
  -1   4  13    0.00    0.84
  -1  -4  13   -1.94    1.13
   1   4  13   -0.15    1.02
  -1   4 -13    0.06    1.07
   1   5 -13   12.95    1.60
   1  -5  13   12.78    1.69
  -1   5  13   11.12    1.44
   1   5  13   11.83    1.44
  -1   5 -13   11.91    1.64
  -1  -5  13   11.46    1.79
   1  -6  13   -0.57    0.98
   1   6 -13    2.00    1.06
  -1   6  13    0.74    0.88
   1   6  13   -0.14    0.83
  -1  -6  13   -0.72    1.21
  -1   6 -13    0.64    1.08
   1   7 -13    3.09    1.15
  -1   7  13    4.14    0.99
   1  -7  13    3.16    1.46
   1   7  13    3.80    1.11
  -1   7 -13    4.57    1.21
   1   8 -13    4.17    1.21
   1  -8  13    4.30    1.54
  -1   8  13    3.71    0.94
  -1   8 -13    6.55    1.29
   1  -9  13    6.91    1.32
   1   9 -13    2.37    1.14
   1  -9 -13    2.69    0.71
  -1   9 -13    2.85    1.20
   1  10 -13   15.87    1.98
   1 -10 -13   18.57    1.50
  -1  10 -13   19.94    2.08
  -1 -11 -13    1.14    0.44
   1  11 -13    1.32    1.15
  -1  11 -13   -0.64    1.04
   1 -11 -13    1.73    0.53
   1  12 -13   -0.37    1.18
  -1  12 -13    1.58    1.22
   1 -12 -13    0.79    0.43
   1  13 -13   -0.42    1.15
  -1  13 -13   -0.98    1.16
   1  14 -13    1.33    1.31
  -1  14 -13    2.73    1.36
   1  15 -13    1.55    1.33
  -1  15 -13   -0.81    1.23
   1  16 -13   -2.45    1.26
  -1  16 -13    0.24    1.44
   1  17 -13   -0.27    1.42
  -1  17 -13    0.42    1.33
   1  18 -13   23.94    2.65
  -1  18 -13   18.29    2.46
   1  19 -13    1.97    1.56
  -1  19 -13    1.02    1.68
   1  20 -13    3.05    1.70
  -1 -20  13    2.25    1.33
  -1  20 -13    3.35    1.64
   1  21 -13    1.48    1.81
   1 -21  13    3.88    1.77
  -1 -21  13    0.90    1.31
  -1  21 -13    2.75    1.62
   1 -22  13   -1.28    1.63
   1  22 -13   -4.21    1.53
  -1 -22  13   -1.59    1.60
   1  22  13    0.70    1.46
  -1  22 -13   -1.11    1.52
   1  23 -13   -1.23    1.70
   1 -23  13    2.42    1.83
  -1  23  13    1.60    1.42
  -1  23 -13    4.38    1.91
   1  23  13    0.84    1.42
  -1 -23  13    0.31    1.77
   1  24 -13   -1.57    1.95
   1 -24  13   -0.84    1.30
  -1  24  13   -0.45    1.51
  -1 -24  13    0.14    1.87
   1  24  13    0.32    1.42
  -1  24 -13   -0.03    1.67
   1  25 -13   -1.98    1.76
   1 -25  13    2.25    1.92
   1  25  13    2.65    1.66
  -1 -25  13   -0.77    1.40
  -1  25 -13    2.31    1.87
   1 -26  13    2.56    2.09
   1  26 -13    1.67    2.00
  -1  26 -13    5.24    2.04
   1  26  13    3.84    1.80
  -1 -26  13    2.37    2.09
   1  27 -13   -1.72    1.96
   1 -27  13   -0.40    2.03
  -1  27 -13   -2.89    1.78
  -1 -27  13    1.58    2.11
   1  28 -13    0.44    2.12
   1 -28  13    3.03    2.28
  -1  28 -13    3.76    2.13
  -1 -28  13    2.41    2.22
   1 -29  13   -3.28    2.11
   1  29 -13   -4.90    1.97
  -1 -29  13   -1.29    2.15
  -1  29 -13    1.35    2.05
   1 -30  13   -3.02    2.28
   1  30 -13   -0.85    2.41
  -1 -30  13    1.65    2.35
  -1  30 -13   -0.19    2.13
   1 -31  13   -4.00    2.16
   1  31 -13   -0.94    2.48
  -1  31 -13   -1.06    2.11
  -1 -31  13   -0.93    2.29
   1   0 -14   99.38    6.99
   1   0  14  100.90    6.96
  -1   0 -14  106.92    7.04
  -1   0  14   98.21    6.89
   1   1 -14    1.14    1.26
   1  -1  14    0.79    0.92
  -1   1  14    0.76    1.05
  -1  -1 -14    0.55    1.07
  -1   1 -14   -0.05    1.12
   1   1  14   -0.62    1.11
  -1  -1  14    1.45    1.14
   1  -1 -14    3.78    1.17
   1  -2  14    8.92    1.59
   1   2 -14    4.92    1.40
  -1   2  14    8.73    1.34
   1   2  14    5.51    1.39
  -1  -2  14    7.42    1.47
  -1   2 -14    5.01    1.40
   1  -3  14   -0.02    1.24
   1   3 -14    0.22    1.11
  -1   3  14    1.44    1.00
  -1  -3  14    0.53    1.20
  -1   3 -14    0.00    1.19
   1   3  14   -0.04    1.02
  -1   4  14   -2.22    1.05
   1  -4  14   -0.64    0.95
   1   4 -14   -0.83    1.11
  -1  -4  14    1.33    1.33
  -1   4 -14   -1.85    1.03
   1   4  14   -1.56    0.94
  -1   5  14    1.84    0.95
   1   5 -14    0.71    1.06
   1  -5  14   -0.28    0.96
  -1  -5  14    0.29    1.26
  -1   5 -14    1.29    1.12
   1   5  14    2.56    1.01
   1  -6  14   26.25    2.75
   1   6 -14   25.97    2.45
  -1   6  14   25.67    2.22
  -1  -6  14   24.24    2.63
  -1   6 -14   25.65    2.49
   1   6  14   25.77    2.22
   1   7 -14   -0.08    1.03
   1  -7  14    1.54    1.46
  -1   7  14   -0.53    0.81
  -1   7 -14    1.10    1.08
   1   7  14   -0.76    0.81
   1  -8  14   -0.68    0.99
  -1   8  14    0.02    0.84
   1   8 -14    1.15    1.05
   1   8  14   -0.37    0.81
  -1   8 -14   -1.79    0.96
  -1   9  14   -0.94    0.81
   1   9 -14    0.41    1.11
   1  -9  14    0.07    1.37
  -1   9 -14   -0.80    1.00
   1  10 -14   15.79    1.95
   1 -10 -14   14.66    1.41
  -1  10 -14   16.51    1.93
  -1 -11 -14    0.78    0.50
   1  11 -14    2.38    1.23
  -1  11 -14    2.04    1.22
   1 -11 -14    0.79    0.55
  -1 -12 -14   -0.15    0.38
   1  12 -14    1.90    1.21
   1 -12 -14   -0.39    0.44
  -1  12 -14   -1.08    1.13
   1  13 -14    0.73    1.29
  -1  13 -14    0.43    1.14
   1 -13 -14    0.00    0.38
   1  14 -14    2.13    1.32
  -1  14 -14    2.84    1.36
   1  15 -14   -0.45    1.34
  -1  15 -14    2.02    1.36
   1  16 -14   16.98    2.32
  -1  16 -14   18.20    2.35
   1  17 -14    0.59    1.52
  -1  17 -14    0.00    1.45
   1  18 -14    0.00    1.53
  -1  18 -14    3.51    1.67
   1  19 -14   -1.44    1.45
  -1  19 -14    0.91    1.54
   1  20 -14   -2.57    1.66
  -1  20 -14   -1.42    1.71
   1  21 -14    0.29    1.67
   1 -21  14   -0.49    1.19
  -1 -21  14    1.36    1.72
  -1  21 -14   -1.08    1.61
   1 -22  14   -0.56    1.24
   1  22 -14   -1.46    1.77
  -1 -22  14   -1.67    1.64
  -1  22 -14    0.06    1.73
   1 -23  14   -1.45    1.64
   1  23 -14   -0.37    1.73
  -1  23 -14   -0.01    1.74
   1  23  14   -0.57    1.34
  -1 -23  14   -0.38    1.72
   1  24 -14    9.21    2.18
  -1  24  14    8.13    1.87
   1 -24  14    5.40    2.12
   1  24  14   11.35    2.07
  -1 -24  14    5.44    1.78
  -1  24 -14   10.72    2.48
   1  25 -14   -3.81    1.89
   1 -25  14   -0.17    1.90
  -1  25 -14    0.70    1.89
   1  25  14   -1.07    1.64
  -1 -25  14    0.53    1.94
   1 -26  14    0.89    1.96
   1  26 -14   -0.58    2.05
  -1 -26  14   -2.16    1.93
   1  26  14    1.84    1.66
  -1  26 -14    1.75    2.01
   1 -27  14   -2.62    1.95
   1  27 -14    1.48    2.03
  -1  27 -14   -1.25    1.94
  -1 -27  14   -2.16    1.44
   1 -28  14    0.65    2.18
   1  28 -14    2.37    2.12
  -1 -28  14   -2.53    2.08
  -1  28 -14   -1.79    1.98
   1 -29  14   -5.57    1.97
   1  29 -14   -2.03    2.24
  -1 -29  14   -2.31    2.09
  -1  29 -14    1.28    2.21
   1  30 -14    3.72    2.56
   1 -30  14    7.78    2.72
  -1  30 -14    4.62    2.50
  -1 -30  14    9.42    2.78
   1 -31  14    1.76    1.89
   1  31 -14    0.30    2.45
  -1 -31  14   -1.13    2.28
  -1  31 -14   -0.66    2.32
   1   0  15   20.08    2.20
  -1   0  15   18.21    2.15
   1   0 -15   19.17    2.14
  -1   0 -15   19.09    2.11
   1  -1  15    5.31    1.44
  -1   1  15    5.73    1.31
   1   1 -15    5.70    1.36
  -1  -1 -15    6.70    1.39
  -1  -1  15    6.78    1.43
   1   1  15    6.06    1.41
   1  -1 -15    4.70    1.28
  -1   1 -15    7.35    1.48
   1  -2  15   49.16    3.99
  -1   2  15   55.38    3.93
   1   2 -15   53.08    4.04
  -1   2 -15   55.74    4.12
  -1  -2  15   48.10    3.92
   1   2  15   47.52    3.89
   1   3 -15   13.31    1.84
   1  -3  15   13.32    1.93
  -1   3  15   15.67    1.83
  -1   3 -15   10.09    1.75
   1   3  15   14.56    1.80
  -1  -3  15   15.38    1.96
   1  -4  15    6.17    1.57
   1   4 -15    4.99    1.38
  -1   4  15    5.72    1.32
   1   4  15    6.24    1.39
  -1  -4  15    4.05    1.43
  -1   4 -15    2.39    1.32
   1   5 -15   23.58    2.40
   1  -5  15   22.25    2.43
  -1   5  15   23.47    2.24
   1   5  15   23.80    2.34
  -1   5 -15   26.65    2.33
  -1  -5  15   23.91    2.55
   1  -6  15   -0.07    1.33
   1   6 -15   -0.11    1.04
  -1   6  15   -2.45    0.89
  -1   6 -15   -0.83    1.05
  -1  -6  15   -0.31    1.26
   1   6  15    0.22    0.90
  -1   7  15   21.88    2.06
   1  -7  15   19.99    2.52
   1   7 -15   19.61    2.19
  -1   7 -15   20.39    2.27
   1   7  15   21.23    2.00
  -1  -7  15   26.12    2.59
   1  -8  15    6.35    1.75
   1   8 -15    5.45    1.36
  -1   8  15    5.16    1.13
  -1   8 -15    5.71    1.37
   1   8  15    5.82    1.27
   1  -9  15   17.37    2.23
  -1   9  15   21.79    1.93
   1   9 -15   17.34    2.08
   1   9  15   16.56    1.94
  -1   9 -15   18.19    2.11
  -1  10  15    7.66    1.24
   1  10 -15    9.34    1.62
   1 -10 -15    7.30    0.98
  -1  10 -15    8.63    1.57
   1  11 -15    5.44    1.49
   1 -11 -15    5.81    0.83
  -1  11 -15    3.74    1.37
  -1 -12 -15   26.11    1.88
   1  12 -15   21.63    2.59
   1 -12 -15   27.00    1.93
  -1  12 -15   23.18    2.58
   1  13 -15    4.15    1.44
  -1 -13 -15    2.18    0.49
  -1  13 -15    2.32    1.39
   1 -13 -15    3.18    0.58
   1  14 -15    0.47    1.32
  -1  14 -15    0.97    1.30
   1  15 -15   -3.31    1.31
  -1  15 -15   -0.36    1.32
   1  16 -15    4.68    1.65
  -1  16 -15    3.59    1.54
   1  17 -15    3.45    1.79
  -1  17 -15    2.65    1.59
   1  18 -15   -3.73    1.36
  -1  18 -15    0.82    1.70
   1  19 -15    7.96    1.96
  -1  19 -15    4.68    1.81
   1  20 -15    1.40    1.78
  -1  20 -15   -2.86    1.52
   1  21 -15   10.71    2.18
  -1  21 -15    7.62    2.03
   1  22 -15   10.56    2.31
   1 -22  15   10.38    2.28
  -1  22 -15   10.97    2.26
  -1 -22  15    8.08    1.87
   1 -23  15   11.85    2.42
   1  23 -15   12.62    2.58
  -1 -23  15   12.44    2.41
  -1  23 -15   13.38    2.44
   1  24 -15   -0.57    1.94
   1 -24  15    2.88    1.95
  -1 -24  15    1.19    1.95
  -1  24 -15   -2.50    1.79
   1  24  15    1.12    1.66
   1 -25  15    1.18    1.54
   1  25 -15    0.05    1.98
   1  25  15    0.20    1.56
  -1  25 -15   -0.96    2.10
  -1 -25  15    2.51    2.07
   1 -26  15    5.26    2.25
   1  26 -15    4.30    2.20
  -1  26 -15    3.97    2.20
  -1 -26  15    2.07    1.66
   1  26  15    3.85    2.42
   1 -27  15    2.62    2.19
   1  27 -15    3.49    2.45
  -1 -27  15   -0.59    2.08
  -1  27 -15    3.73    2.25
   1  28 -15    2.41    2.43
   1 -28  15    0.99    2.13
  -1  28 -15    0.12    2.21
  -1 -28  15   -0.33    2.17
   1 -29  15   -1.52    2.24
   1  29 -15   -2.47    2.37
  -1  29 -15   -5.28    2.09
  -1 -29  15   -1.76    2.19
   1 -30  15   -0.63    2.31
   1  30 -15   -2.13    2.40
  -1  30 -15    0.68    2.42
  -1 -30  15   -2.56    2.22
   1   0 -16   27.74    2.58
  -1   0 -16   23.10    2.51
  -1   0  16   24.87    2.47
   1   0  16   24.77    2.57
  -1  -1 -16    3.30    1.28
  -1   1  16    3.49    1.22
   1   1 -16    2.94    1.30
   1  -1  16    3.18    1.31
   1   1  16    2.83    1.29
  -1  -1  16    1.80    1.18
   1  -1 -16    4.06    1.24
  -1   1 -16    1.62    1.23
   1  -2  16    9.08    1.65
   1   2 -16    5.92    1.46
  -1   2  16    6.86    1.34
  -1   2 -16    4.65    1.33
  -1  -2  16    6.28    1.49
   1   2  16    5.74    1.54
   1  -3  16    1.48    1.36
   1   3 -16    0.54    1.15
  -1   3  16    0.21    1.01
  -1   3 -16    0.46    1.24
  -1  -3  16    1.37    1.30
   1   3  16   -0.61    1.07
  -1   4  16   64.51    4.60
   1   4 -16   64.78    4.76
   1  -4  16   66.76    4.84
   1   4  16   56.96    4.62
  -1   4 -16   60.09    4.77
  -1  -4  16   63.77    4.77
   1   5 -16   -0.95    1.11
  -1   5  16    1.27    1.02
   1  -5  16    0.02    1.37
  -1   5 -16    1.05    1.15
   1   5  16    0.69    1.03
  -1  -5  16    0.26    1.33
   1   6 -16   -1.09    1.07
   1  -6  16   -2.04    1.32
  -1   6  16   -1.11    0.86
   1   6  16    1.34    1.13
  -1   6 -16    1.38    1.25
  -1  -6  16   -0.72    1.32
   1  -7  16   -1.69    1.37
  -1   7  16    1.55    1.04
   1   7 -16    1.74    1.21
   1   7  16    0.85    0.97
  -1   7 -16    0.39    1.11
  -1  -7  16    2.26    1.47
  -1   8  16    2.51    1.11
   1  -8  16    5.08    1.73
   1   8 -16    3.96    1.36
  -1   8 -16    5.28    1.42
   1   8  16    6.02    1.17
   1   9 -16   -1.51    1.16
  -1   9  16    0.84    0.82
   1  -9  16    0.04    1.49
   1   9  16    1.80    1.13
  -1   9 -16   -0.16    1.16
   1  10 -16   10.49    1.84
  -1  10  16   13.48    1.59
   1 -10 -16   12.22    1.32
   1  10  16   15.31    1.76
  -1  10 -16   11.30    1.86
   1  11 -16    2.22    1.33
  -1  11  16    1.54    1.00
   1 -11 -16    2.09    0.73
  -1  11 -16    1.68    1.35
   1  12 -16   24.60    2.78
  -1 -12 -16   28.00    2.05
   1 -12 -16   26.87    2.10
  -1  12 -16   31.55    2.90
  -1 -13 -16    0.21    0.44
   1  13 -16    1.33    1.45
  -1  13 -16   -0.15    1.26
   1 -13 -16    1.46    0.54
   1  14 -16  119.71    8.38
   1 -14 -16  120.01    7.64
  -1  14 -16  115.89    8.35
   1  15 -16    0.22    1.39
  -1  15 -16   -0.44    1.35
   1  16 -16   16.78    2.25
  -1  16 -16   14.49    2.28
   1  17 -16    0.48    1.61
  -1  17 -16   -0.25    1.41
   1  18 -16    1.13    1.64
  -1  18 -16    3.06    1.63
   1  19 -16    0.61    1.68
  -1  19 -16    1.76    1.74
   1  20 -16   -1.03    1.63
  -1  20 -16   -0.62    1.70
   1  21 -16    1.78    1.84
  -1  21 -16    2.37    2.01
   1  22 -16   88.90    6.77
  -1  22 -16   84.47    6.70
   1  23 -16   -0.91    1.87
   1 -23  16    1.91    1.86
  -1  23 -16    3.57    2.20
  -1 -23  16   -0.54    1.90
   1 -24  16   37.51    3.83
   1  24 -16   39.08    4.02
   1  24  16   40.20    3.64
  -1  24 -16   38.86    4.02
  -1 -24  16   36.52    3.97
   1 -25  16   -2.58    1.92
   1  25 -16    2.11    2.13
  -1 -25  16   -1.13    1.92
  -1  25 -16    1.17    1.98
   1  25  16    1.03    1.82
   1  26 -16    7.43    2.37
   1 -26  16    7.03    2.46
  -1  26 -16    5.34    2.48
  -1 -26  16    6.22    2.38
   1 -27  16   -1.73    2.03
   1  27 -16   -3.36    1.99
  -1  27 -16    0.70    2.11
  -1 -27  16    3.66    2.29
   1 -28  16    1.54    2.20
   1  28 -16   -1.64    2.36
  -1 -28  16   -1.38    2.07
  -1  28 -16    1.35    2.25
   1 -29  16   -2.97    2.17
   1  29 -16   -2.53    2.48
  -1  29 -16   -3.84    2.14
  -1 -29  16   -1.66    2.21
   1 -30  16   -0.66    2.23
   1  30 -16   -3.89    2.49
  -1  30 -16   -0.68    2.31
  -1 -30  16   -2.20    2.28
  -1   0  17   20.67    2.27
  -1   0 -17   22.78    2.37
   1   0 -17   19.84    2.26
   1   0  17   20.53    2.35
  -1   1  17    0.77    1.13
  -1  -1 -17    0.95    1.18
   1  -1  17    0.57    1.31
   1   1 -17    3.00    1.33
  -1   1 -17   -0.04    1.21
  -1  -1  17   -0.10    1.21
   1  -1 -17    3.78    1.30
   1   1  17    1.41    1.27
   1  -2  17   23.85    2.60
   1   2 -17   23.41    2.53
  -1   2  17   25.47    2.41
  -1   2 -17   22.58    2.57
   1   2  17   23.50    2.47
  -1  -2  17   24.48    2.55
  -1   3  17    4.15    1.23
   1  -3  17    3.28    1.45
   1   3 -17    3.93    1.45
   1   3  17    4.75    1.35
  -1   3 -17    2.72    1.36
  -1  -3  17    2.16    1.41
   1   4 -17    8.78    1.73
   1  -4  17   11.51    1.94
  -1   4  17   13.67    1.76
  -1  -4  17    9.22    1.82
  -1   4 -17    6.20    1.69
   1   4  17   10.64    1.75
   1  -5  17    8.88    1.88
   1   5 -17   10.04    1.66
  -1   5  17    8.49    1.42
  -1   5 -17    8.49    1.72
  -1  -5  17    6.12    1.69
   1   5  17   11.58    1.63
  -1   6  17    3.81    1.26
   1  -6  17    3.03    1.58
   1   6 -17    6.12    1.45
   1   6  17    3.64    1.22
  -1  -6  17    2.42    1.21
  -1   6 -17    4.16    1.50
   1  -7  17    0.18    1.52
  -1   7  17    2.22    1.02
   1   7 -17   -2.29    1.10
  -1  -7  17    2.32    1.48
   1   7  17    0.72    1.02
  -1   7 -17    1.52    1.30
  -1   8  17    1.04    1.07
   1  -8  17   -2.88    1.48
   1   8 -17    3.34    1.28
  -1   8 -17    0.42    1.29
   1   8  17    0.82    1.00
   1   9 -17   -0.96    1.22
  -1   9  17    0.25    1.00
   1  -9  17   -0.77    1.49
  -1   9 -17    1.87    1.32
   1   9  17    0.84    1.14
   1  10 -17    8.13    1.71
  -1  10  17    7.54    1.24
   1  10  17    9.69    1.44
  -1  10 -17    7.32    1.66
  -1  11  17   -0.12    0.97
   1  11 -17    0.60    1.36
   1 -11 -17   -0.97    0.70
   1  11  17    1.66    1.05
  -1  11 -17    0.78    1.34
   1  12 -17   16.14    2.31
  -1  12  17   19.14    1.96
  -1 -12 -17   16.69    1.62
  -1  12 -17   18.45    2.32
   1 -12 -17   19.37    1.65
   1  13 -17   15.25    2.10
  -1 -13 -17   10.50    1.08
  -1  13 -17   13.23    2.05
   1 -13 -17   11.29    1.16
   1  14 -17    1.31    1.56
  -1  14 -17   -2.10    1.36
   1 -14 -17    1.18    0.57
   1  15 -17    3.35    1.66
  -1  15 -17    2.13    1.59
   1  16 -17   -1.27    1.47
  -1  16 -17   -0.61    1.48
   1  17 -17   -1.01    1.47
  -1  17 -17    0.07    1.55
   1  18 -17    2.23    1.63
  -1  18 -17    0.48    1.66
   1  19 -17   -2.49    1.72
  -1  19 -17    3.67    1.67
   1  20 -17    2.60    1.90
  -1  20 -17    2.37    1.85
   1  21 -17    2.26    2.00
  -1  21 -17    4.32    1.91
   1  22 -17    8.07    2.34
  -1  22 -17    9.22    2.36
   1  23 -17   10.15    2.56
   1 -23  17   10.91    2.10
  -1  23 -17   12.98    2.58
  -1 -23  17   13.88    2.53
   1 -24  17    1.43    2.06
   1  24 -17    0.29    2.27
  -1 -24  17    2.72    2.10
  -1  24 -17    4.17    2.19
   1  25 -17    1.66    2.14
   1 -25  17   -2.30    1.97
   1  25  17    0.60    1.68
  -1  25 -17    0.20    2.10
  -1 -25  17   -0.24    1.53
   1 -26  17    1.12    2.11
   1  26 -17    2.14    2.23
  -1  26 -17    2.36    2.41
  -1 -26  17    2.76    2.21
   1  27 -17    1.29    2.24
   1 -27  17   -1.67    2.07
  -1  27 -17   -0.03    2.15
  -1 -27  17   -1.93    2.11
   1  28 -17    3.20    2.66
   1 -28  17    0.86    2.31
  -1 -28  17    4.36    1.92
  -1  28 -17    3.32    2.45
   1 -29  17    0.97    2.35
   1  29 -17   -5.16    2.41
  -1 -29  17    2.39    2.42
  -1  29 -17   -0.57    2.29
   1   0  18   10.81    1.80
  -1   0  18   11.66    1.78
  -1   0 -18    9.95    1.76
   1   0 -18   10.63    1.74
   1  -1  18   -0.70    1.28
   1   1 -18    2.06    1.24
  -1   1  18   -0.36    1.15
  -1  -1  18    2.59    1.32
   1  -1 -18    0.88    1.16
  -1   1 -18    0.97    1.24
   1   1  18    1.08    1.26
   1  -2  18    3.91    1.54
  -1   2  18    5.45    1.39
   1   2 -18    3.02    1.33
  -1   2 -18    5.12    1.57
   1   2  18    5.65    1.60
  -1  -2  18    6.12    1.57
  -1   3  18   -0.08    1.07
   1  -3  18   -0.95    1.33
   1   3 -18    1.21    1.27
  -1  -3  18   -0.43    1.27
   1   3  18    0.72    1.36
  -1   3 -18   -0.55    1.22
   1   4 -18   27.96    3.01
   1  -4  18   35.66    3.27
  -1   4  18   32.36    2.73
   1   4  18   31.64    2.99
  -1   4 -18   28.72    3.04
  -1  -4  18   31.33    3.13
   1  -5  18    6.68    1.80
   1   5 -18    5.44    1.48
  -1   5  18    6.08    1.32
   1   5  18    7.79    1.60
  -1   5 -18    5.85    1.60
  -1  -5  18    3.87    1.58
   1   6 -18    1.25    1.27
  -1   6  18    0.24    1.18
   1  -6  18    2.22    1.29
   1   6  18   -0.57    1.28
  -1   6 -18    2.39    1.34
  -1  -6  18    2.00    1.19
   1   7 -18    0.34    1.31
  -1   7  18    0.02    1.11
   1  -7  18    0.30    1.60
   1   7  18    1.31    1.25
  -1   7 -18   -0.51    1.28
  -1  -7  18    0.32    1.44
   1  -8  18    2.54    1.77
   1   8 -18    3.53    1.38
  -1   8  18    0.98    1.14
  -1   8 -18    1.85    1.42
   1   8  18    1.50    1.26
  -1   9  18   -0.82    1.03
   1  -9  18   -2.63    1.49
   1   9 -18    0.84    1.35
  -1   9 -18    0.07    1.28
   1   9  18    1.16    1.18
   1  10 -18    5.04    1.58
  -1  10  18    5.02    1.23
  -1  10 -18    2.37    1.46
   1  10  18    4.69    1.21
   1  11 -18    7.89    1.74
  -1  11  18    5.71    1.27
   1 -11 -18    2.69    0.97
  -1  11 -18    5.89    1.63
   1  11  18    4.69    1.28
   1  12 -18   19.34    2.44
  -1 -12 -18   17.39    1.69
  -1  12  18   21.71    2.11
   1 -12 -18   17.51    1.68
   1  12  18   21.22    2.25
  -1  12 -18   20.30    2.48
  -1 -13 -18   -0.66    0.60
   1  13 -18    2.21    1.60
  -1  13  18   -2.28    1.04
  -1  13 -18   -0.81    1.43
   1 -13 -18    0.07    0.65
  -1  14  18   31.32    2.71
   1  14 -18   29.97    3.16
   1 -14 -18   30.14    2.24
  -1  14 -18   30.11    3.17
   1  15 -18    1.74    1.67
  -1  15 -18    0.51    1.62
   1  16 -18    7.05    1.99
  -1  16 -18   10.29    2.06
   1  17 -18   -1.99    1.58
  -1  17 -18   -0.24    1.80
   1  18 -18    3.88    1.85
  -1  18 -18   -0.90    1.60
   1  19 -18    1.69    1.85
  -1  19 -18   -1.09    1.90
   1  20 -18   -1.80    1.64
  -1  20 -18    0.08    1.78
   1  21 -18    3.82    1.96
  -1  21 -18    2.51    2.07
   1  22 -18   40.23    4.06
  -1  22 -18   35.52    3.88
   1  23 -18    0.60    2.09
  -1  23 -18    3.09    2.00
   1  24 -18    5.73    2.33
   1 -24  18    4.00    2.28
  -1 -24  18    3.01    1.81
  -1  24 -18    7.70    2.21
   1 -25  18    0.45    2.13
   1  25 -18    0.96    2.12
  -1 -25  18   -1.13    2.03
  -1  25 -18    4.51    2.07
   1  26 -18    1.47    2.31
   1 -26  18    1.28    2.21
  -1 -26  18    2.89    2.28
  -1  26 -18    3.11    2.40
   1  27 -18   -0.27    2.28
   1 -27  18    0.10    1.68
  -1  27 -18    0.52    2.25
  -1 -27  18   -0.33    2.21
   1  28 -18   -2.01    2.52
   1 -28  18   -2.09    2.24
  -1  28 -18   -2.95    2.20
  -1 -28  18   -3.99    1.46
   1 -29  18    3.75    2.51
   1  29 -18   -6.50    2.53
  -1 -29  18   -2.01    2.29
  -1  29 -18   -0.09    2.45
   1   0 -19    4.83    1.47
   1   0  19    3.81    1.50
  -1   0  19    6.16    1.52
  -1   0 -19    5.59    1.50
   1   1 -19    0.83    1.22
  -1   1  19    0.70    1.20
   1  -1  19    0.33    1.36
   1   1  19    2.34    1.33
   1  -1 -19   -0.24    1.32
  -1  -1  19   -0.82    1.25
  -1   1 -19   -0.36    1.28
   1  -2  19    1.84    1.45
  -1   2  19    2.88    1.45
   1   2 -19    1.37    1.36
  -1  -2  19    1.51    1.36
   1   2  19    3.04    1.38
  -1   2 -19   -0.36    1.35
   1  -3  19   16.56    2.31
   1   3 -19   12.07    2.06
  -1   3  19   16.00    2.04
  -1   3 -19   13.45    2.06
   1   3  19   14.34    2.00
  -1  -3  19   14.89    2.13
   1  -4  19    0.65    1.50
   1   4 -19    0.34    1.36
  -1   4  19   -1.72    1.04
  -1   4 -19    1.83    1.44
  -1  -4  19    0.15    1.45
   1   4  19   -0.32    1.19
   1   5 -19   19.46    2.54
   1  -5  19   24.31    2.62
  -1   5  19   23.91    2.38
   1   5  19   25.91    2.63
  -1  -5  19   21.19    2.46
  -1   5 -19   20.60    2.59
   1  -6  19    1.28    1.65
  -1   6  19    1.33    1.13
   1   6 -19    2.08    1.35
  -1   6 -19    1.01    1.33
  -1  -6  19    0.26    1.50
   1   6  19    2.42    1.38
  -1   7  19   33.63    2.67
   1   7 -19   28.31    3.01
   1  -7  19   29.09    3.28
  -1  -7  19   28.28    3.13
   1   7  19   30.76    2.71
  -1   7 -19   24.27    2.94
   1   8 -19    1.13    1.32
   1  -8  19   -1.95    1.64
  -1   8  19   -0.65    0.93
   1   8  19    0.32    1.10
  -1   8 -19    1.48    1.41
   1   9 -19   10.30    1.96
  -1   9  19   14.58    1.75
   1  -9  19   13.31    2.36
   1   9  19   13.07    1.88
  -1   9 -19   14.56    2.15
  -1  10  19    5.45    1.35
   1  10 -19    8.65    1.82
   1  10  19    6.22    1.50
  -1  10 -19    3.16    1.65
   1  11 -19   18.47    2.43
  -1  11  19   18.52    2.02
  -1  11 -19   18.47    2.39
   1 -11 -19   15.61    1.70
   1  11  19   17.57    2.02
   1  12 -19    2.22    1.53
  -1  12  19    2.32    1.23
   1 -12 -19    1.66    0.86
   1  12  19    2.26    1.34
  -1  12 -19    4.19    1.64
  -1 -13 -19   -1.23    0.67
  -1  13  19   -1.05    1.05
   1  13 -19   -1.62    1.51
   1 -13 -19   -0.02    0.72
   1  13  19   -0.42    1.29
  -1  13 -19   -0.34    1.55
   1  14 -19   -0.36    1.46
  -1  14  19    0.18    1.19
   1  14  19   -1.14    1.23
  -1  14 -19    0.18    1.48
  -1  15  19    1.43    1.25
   1  15 -19   -2.64    1.60
  -1  15 -19    0.39    1.59
   1  16 -19    0.60    1.75
  -1  16 -19    0.92    1.77
   1  17 -19    2.27    1.85
  -1  17 -19    3.95    1.91
   1  18 -19    3.04    1.98
  -1  18 -19   -1.53    1.72
   1  19 -19    0.75    1.97
  -1  19 -19    3.13    1.97
   1  20 -19    0.77    2.06
  -1  20 -19   -0.11    1.94
   1  21 -19   12.13    2.60
  -1  21 -19   10.90    2.58
   1  22 -19    1.79    2.13
  -1  22 -19    2.40    2.13
   1  23 -19    1.11    2.03
  -1  23 -19    0.48    2.15
   1  24 -19    1.85    1.96
  -1  24 -19   -0.59    2.12
  -1 -24  19    2.92    1.79
   1 -25  19    0.63    2.25
   1  25 -19    1.67    2.07
  -1  25 -19    6.58    2.49
  -1 -25  19    1.24    2.21
   1  26 -19    2.23    2.09
   1 -26  19   -0.17    2.22
  -1  26 -19    0.50    2.34
  -1 -26  19   -3.59    2.05
   1 -27  19   -2.77    1.58
   1  27 -19    1.55    2.19
  -1 -27  19    1.14    2.33
  -1  27 -19    0.37    2.10
   1 -28  19    0.14    2.43
   1  28 -19   -0.41    2.48
  -1 -28  19   -1.44    1.72
  -1  28 -19    3.31    2.27
  -1   0  20    6.54    1.72
   1   0 -20    6.33    1.55
   1   0  20    7.31    1.67
  -1   0 -20    7.04    1.62
  -1   1  20   -0.72    1.21
   1   1 -20   -0.39    1.38
   1  -1  20   -0.12    1.34
  -1  -1  20    1.80    1.41
   1   1  20   -0.74    1.24
   1  -1 -20   -0.27    1.18
  -1   1 -20   -1.21    1.25
  -1   2  20    0.63    1.39
   1  -2  20   -0.37    1.39
   1   2 -20   -1.18    1.23
   1   2  20    0.52    1.28
  -1   2 -20    1.18    1.27
  -1  -2  20   -1.50    1.30
   1  -3  20    0.38    1.10
   1   3 -20   -0.59    1.33
  -1   3  20    1.19    1.21
  -1   3 -20   -1.78    1.33
   1   3  20    1.96    1.34
  -1  -3  20   -0.47    1.35
   1  -4  20    2.63    1.63
   1   4 -20    1.78    1.42
  -1   4  20    3.83    1.45
  -1   4 -20    2.30    1.52
   1   4  20    2.64    1.38
  -1  -4  20   -0.10    1.44
   1  -5  20    2.04    1.61
   1   5 -20    2.08    1.51
  -1   5  20   -0.91    1.25
   1   5  20    1.27    1.51
  -1   5 -20    1.83    1.45
  -1  -5  20    1.07    1.50
   1  -6  20    1.98    1.72
   1   6 -20    1.00    1.48
  -1   6  20    2.90    1.24
   1   6  20    4.55    1.42
  -1  -6  20    3.03    1.69
  -1   6 -20    0.94    1.50
  -1   7  20    0.77    1.11
   1  -7  20    1.49    1.74
   1   7 -20   -0.19    1.39
  -1  -7  20   -1.31    1.51
   1   7  20    0.61    1.15
  -1   7 -20   -0.37    1.44
   1   8 -20   -0.70    1.44
   1  -8  20   -2.75    1.62
  -1   8  20   -1.31    1.23
  -1   8 -20    1.25    1.53
   1   8  20    2.06    1.43
   1   9 -20    1.88    1.53
   1  -9  20    0.68    1.81
  -1   9  20    3.64    1.35
  -1   9 -20    3.31    1.65
   1   9  20    2.90    1.29
  -1  10  20    0.53    1.05
   1  10 -20    1.61    1.56
   1  10  20   -0.04    1.32
  -1  10 -20   -1.43    1.42
   1  11 -20    1.94    1.64
  -1  11  20    3.67    1.36
   1  11  20    0.56    1.17
  -1  11 -20    3.56    1.67
   1 -11 -20    2.95    1.04
   1  12 -20    2.90    1.67
  -1  12  20   -0.42    1.18
   1 -12 -20    0.29    0.88
  -1  12 -20    1.21    1.60
   1  12  20    1.60    1.36
  -1 -13 -20    0.82    1.19
  -1  13  20   -0.20    1.17
   1  13 -20    0.60    1.68
   1 -13 -20   -0.68    0.78
  -1  13 -20    3.14    1.75
   1  13  20    0.23    1.36
   1  14 -20    4.33    2.01
  -1  14  20    5.79    1.41
  -1  14 -20    3.86    2.05
   1  14  20    4.54    1.57
   1  15 -20    1.18    1.73
  -1  15  20    0.08    1.24
  -1  15 -20   -1.54    1.67
   1  15  20    0.36    1.38
   1  16 -20   -1.11    1.78
  -1  16  20    0.66    1.34
  -1  16 -20    1.20    1.76
  -1  17  20    0.53    1.63
   1  17 -20    0.27    1.92
  -1  17 -20    1.84    1.85
   1  18 -20   -2.10    1.83
  -1  18 -20   -0.09    1.84
   1  19 -20    3.17    2.08
  -1  19 -20    0.07    1.92
   1  20 -20   -3.40    1.88
  -1  20 -20    0.64    2.03
   1  21 -20    0.01    2.07
  -1  21 -20    2.36    2.15
   1  22 -20    0.32    2.19
  -1  22 -20   -1.24    2.00
   1  23 -20   -0.86    2.22
  -1  23 -20   -0.18    2.16
   1  24 -20    2.81    2.30
  -1  24 -20    1.60    2.35
   1 -25  20   -2.71    2.12
   1  25 -20   -0.70    2.32
  -1  25 -20   -4.53    2.05
  -1 -25  20    1.35    2.22
   1  26 -20    1.16    2.43
   1 -26  20    2.02    2.42
  -1 -26  20    0.41    2.34
  -1  26 -20   -0.16    2.65
   1  27 -20    0.10    2.62
   1 -27  20   -1.06    2.22
  -1  27 -20    0.54    2.48
  -1 -27  20   -2.22    2.23
   1   0 -21   -0.68    1.25
   1   0  21    1.10    1.40
  -1   0  21   -0.90    1.44
  -1   0 -21   -0.01    1.33
   1   1 -21   16.03    2.19
   1  -1  21   17.25    2.24
  -1   1  21   12.95    1.97
   1   1  21   12.88    2.00
  -1  -1  21   12.73    2.02
  -1   1 -21    8.43    1.87
   1   2 -21   -0.19    1.48
  -1   2  21    0.43    1.24
   1  -2  21    3.14    1.59
  -1   2 -21    0.30    1.33
  -1  -2  21    3.70    1.58
   1   2  21    1.34    1.38
  -1   3  21    3.77    1.50
   1   3 -21    2.61    1.46
   1  -3  21    3.32    1.72
  -1   3 -21    4.95    1.59
  -1  -3  21    5.36    1.74
   1   3  21    5.57    1.54
  -1   4  21    6.35    1.48
   1   4 -21    3.90    1.63
   1  -4  21    4.94    1.82
   1   4  21    4.05    1.52
  -1   4 -21    1.97    1.41
  -1  -4  21    5.97    1.85
   1  -5  21   34.62    3.14
   1   5 -21   30.81    3.35
  -1   5  21   37.26    3.12
   1   5  21   31.29    3.05
  -1  -5  21   35.47    3.48
  -1   5 -21   30.48    3.33
  -1   6  21    1.23    1.34
   1   6 -21   -1.45    1.45
   1  -6  21    0.09    1.29
  -1  -6  21   -0.32    1.62
  -1   6 -21    0.57    1.47
   1   6  21    1.23    1.31
   1   7 -21   12.42    2.18
   1  -7  21   14.57    2.24
  -1   7  21   16.62    2.10
  -1   7 -21   11.26    2.21
   1   7  21   17.61    2.23
  -1  -7  21   16.22    2.50
   1  -8  21    2.85    1.57
   1   8 -21    3.79    1.74
  -1   8  21    4.29    1.50
  -1   8 -21    1.44    1.55
   1   8  21    2.73    1.30
   1  -9  21   28.42    3.19
  -1   9  21   18.74    2.35
   1   9 -21   19.03    2.70
  -1   9 -21   18.11    2.70
   1   9  21   25.14    2.61
  -1  10  21    0.54    1.26
   1  10 -21    0.47    1.59
   1  10  21    0.42    1.20
  -1  10 -21    2.14    1.74
  -1  11  21    7.07    1.58
   1  11 -21    4.43    1.84
   1  11  21    9.49    1.77
   1 -11 -21    5.91    1.24
  -1  11 -21    7.12    1.98
  -1  12  21   -2.96    1.17
   1  12 -21   -1.76    1.52
   1  12  21   -0.55    1.40
   1 -12 -21   -0.84    0.91
  -1  12 -21   -1.37    1.68
   1  13 -21    0.77    1.80
  -1  13  21    4.93    1.50
  -1  13 -21    5.28    1.97
   1  13  21    4.51    1.58
  -1  14  21    4.05    1.39
   1  14 -21    3.30    1.89
  -1  14 -21    2.95    1.80
   1  14  21    2.02    1.49
  -1  15  21    3.19    1.52
   1  15 -21    4.11    1.99
  -1  15 -21    6.45    2.07
   1  15  21    3.26    1.61
   1  16 -21    0.57    1.84
  -1  16 -21    0.30    1.80
   1  16  21   -2.04    1.44
   1  17 -21   -0.10    1.94
   1  17  21    0.77    1.53
  -1  17 -21    4.33    2.02
   1  18 -21    5.55    2.28
  -1  18 -21   -1.15    1.90
   1  19 -21   11.53    2.65
  -1  19 -21    8.42    2.43
   1  20 -21   -2.55    2.01
  -1  20 -21   -0.49    2.05
   1  21 -21    3.88    2.25
  -1  21 -21    1.73    2.27
   1  22 -21   -1.63    2.15
  -1  22 -21   -2.13    2.01
   1  23 -21   20.78    3.28
  -1  23 -21   17.55    3.16
   1  24 -21   -1.95    2.19
  -1  24 -21    0.41    2.29
   1  25 -21   -0.75    2.42
  -1  25 -21    2.13    2.41
  -1 -25  21    2.06    1.88
   1  26 -21   -0.45    2.49
   1 -26  21   -3.70    2.24
  -1  26 -21    1.00    2.44
  -1 -26  21   -1.00    2.33
   1  27 -21    1.78    2.83
   1 -27  21   -1.35    2.28
  -1  27 -21    0.49    2.56
  -1 -27  21    2.22    2.49
  -1   0 -22   22.60    2.78
   1   0 -22   30.07    2.94
   1   0  22   25.91    2.86
  -1   0  22   27.05    2.85
   1  -1  22    2.00    1.54
   1   1 -22    1.53    1.57
  -1   1  22    2.07    1.41
  -1  -1  22    0.73    1.48
  -1   1 -22    0.21    1.44
   1   1  22    3.86    1.57
  -1   2  22    2.80    1.43
   1   2 -22    2.87    1.46
   1  -2  22    6.97    1.82
  -1  -2  22    2.21    1.72
   1   2  22    3.07    1.52
  -1   2 -22    1.30    1.45
   1  -3  22   -0.73    1.56
   1   3 -22   -0.21    1.44
  -1   3  22   -0.45    1.38
  -1  -3  22   -1.72    1.68
   1   3  22    0.33    1.34
  -1   3 -22    1.84    1.39
  -1   4  22   -0.96    1.33
   1  -4  22    0.07    1.59
   1   4 -22    1.65    1.45
  -1   4 -22   -1.98    1.43
  -1  -4  22   -0.26    1.51
   1   4  22   -0.49    1.35
  -1   5  22    5.70    1.48
   1  -5  22    5.24    1.94
   1   5 -22    4.21    1.72
   1   5  22    4.83    1.58
  -1   5 -22    3.25    1.64
  -1  -5  22    4.39    1.79
   1   6 -22    0.97    1.59
  -1   6  22   -1.79    1.32
   1  -6  22    2.43    1.85
  -1  -6  22   -1.80    1.56
   1   6  22    1.91    1.40
  -1   6 -22    1.86    1.61
   1  -7  22    1.73    1.90
  -1   7  22    2.98    1.45
   1   7 -22    0.65    1.62
   1   7  22    1.84    1.57
  -1  -7  22    2.34    1.81
  -1   7 -22   -0.64    1.58
   1   8 -22    1.95    1.52
  -1   8  22    5.47    1.55
   1  -8  22    4.94    2.06
   1   8  22    4.80    1.57
  -1   8 -22    4.85    1.93
   1   9 -22    8.08    1.97
   1  -9  22    2.57    1.60
  -1   9  22    3.08    1.57
  -1   9 -22    3.72    1.70
   1   9  22    3.12    1.40
   1  10 -22    5.35    1.97
  -1  10  22    7.57    1.64
   1  10  22    4.57    1.77
  -1  10 -22    4.42    1.92
  -1  11  22    1.04    1.35
   1  11 -22   -1.13    1.60
  -1  11 -22   -2.85    1.62
   1  11  22   -1.42    1.43
   1 -11 -22   -1.28    0.99
   1  12 -22    1.22    1.90
  -1  12  22    4.72    1.53
   1 -12 -22    2.28    1.05
   1  12  22    1.22    1.48
  -1  12 -22    0.58    1.75
  -1  13  22   -0.32    1.31
   1  13 -22   -2.97    1.66
  -1  13 -22    0.05    1.77
   1  13  22   -1.26    1.39
   1  14 -22    0.97    1.73
  -1  14  22   -0.37    1.30
   1  14  22   -1.04    1.45
  -1  14 -22    1.12    1.81
   1  15 -22    2.43    1.90
  -1  15 -22    2.51    1.98
   1  15  22   -1.81    1.45
   1  16 -22   -0.41    1.98
   1  16  22   -1.05    1.52
  -1  16 -22   -0.47    1.91
   1  17 -22   -3.23    1.84
  -1  17 -22   -0.06    1.97
   1  18 -22    9.94    2.51
  -1  18 -22    7.29    2.63
   1  19 -22   -1.67    2.10
  -1  19 -22   -0.11    1.95
   1  20 -22   -2.65    2.11
  -1  20 -22   -0.95    2.03
   1  21 -22   -0.22    2.17
  -1  21 -22   -2.14    2.10
   1  22 -22   -2.03    2.19
  -1  22 -22    1.00    2.28
   1  23 -22   -5.27    2.11
  -1  23 -22   -2.11    2.21
   1  24 -22    0.17    2.60
  -1  24 -22    1.83    2.50
   1  25 -22   -1.83    2.41
  -1  25 -22    2.68    2.76
   1 -26  22   -5.46    2.25
   1  26 -22   -3.35    2.35
  -1 -26  22   -1.68    1.78
  -1  26 -22   -3.24    2.40
   1   0  23    3.27    1.87
   1   0 -23    5.73    1.78
  -1   0  23    5.10    1.67
   1  -1  23    3.82    1.74
  -1   1  23    9.82    1.77
   1   1 -23    7.39    1.80
   1   1  23    5.75    1.73
  -1   1 -23    3.97    1.74
  -1  -1  23    6.17    1.80
   1  -2  23   -1.01    1.44
   1   2 -23   -0.25    1.35
  -1   2  23   -0.73    1.32
  -1  -2  23    0.67    1.56
  -1   2 -23   -2.14    1.32
   1   2  23   -0.33    1.40
   1   3 -23    5.59    1.78
  -1   3  23    8.90    1.74
   1  -3  23    9.52    2.09
  -1   3 -23    5.55    1.72
   1   3  23    7.64    1.79
  -1  -3  23    7.91    2.05
   1  -4  23    6.69    1.86
  -1   4  23    4.94    1.47
   1   4 -23    2.31    1.67
   1   4  23    3.29    1.53
  -1  -4  23    1.14    1.68
  -1   4 -23    2.71    1.63
   1  -5  23    1.82    1.39
  -1   5  23    1.32    1.53
   1   5 -23    3.87    1.76
   1   5  23    2.60    1.49
  -1  -5  23    4.03    1.85
  -1   5 -23    1.98    1.53
   1  -6  23    4.57    1.95
  -1   6  23    7.00    1.72
   1   6 -23    6.08    1.87
   1   6  23    2.23    1.74
  -1   6 -23    7.34    2.03
  -1  -6  23    2.07    1.78
   1  -7  23    0.38    1.87
   1   7 -23    1.79    1.68
  -1   7  23    1.43    1.30
  -1   7 -23   -2.84    1.53
   1   7  23   -0.72    1.53
  -1  -7  23    0.45    1.77
   1   8 -23    2.20    1.93
   1  -8  23    1.85    1.98
  -1   8  23    1.64    1.32
  -1   8 -23   -0.72    1.68
   1   8  23    0.55    1.42
   1   9 -23   17.47    2.65
   1  -9  23   16.64    2.85
  -1   9  23   20.04    2.39
   1   9  23   21.77    2.44
  -1   9 -23   12.46    2.55
   1  10 -23   -1.89    1.68
  -1  10  23   -0.36    1.43
  -1  10 -23    0.52    1.57
   1  10  23    0.67    1.29
  -1  11  23    2.43    1.56
   1  11 -23    4.62    2.03
  -1  11 -23    3.00    1.92
   1 -11 -23    2.31    1.21
   1  11  23    2.28    1.45
   1  12 -23   -0.98    1.69
  -1  12  23   -0.34    1.33
  -1  12 -23    0.29    1.93
   1  12  23    2.13    1.59
  -1  13  23    0.67    1.55
   1  13 -23    2.50    1.90
   1  13  23    3.15    1.47
  -1  13 -23    4.49    2.05
   1  14 -23   -1.76    1.73
   1  14  23   -1.48    1.26
  -1  14 -23    1.87    1.89
   1  15 -23    2.03    2.03
  -1  15 -23   -0.18    1.97
   1  15  23    2.32    1.63
   1  16 -23    1.59    2.12
  -1  16 -23    0.89    2.07
   1  17 -23   -0.87    2.04
  -1  17 -23    6.73    2.32
   1  18 -23   -0.33    2.08
  -1  18 -23    0.49    2.12
   1  19 -23    2.97    2.36
  -1  19 -23    7.35    2.71
   1  20 -23   -3.57    2.06
  -1  20 -23    1.39    2.24
   1  21 -23    3.86    2.43
  -1  21 -23    1.56    2.42
   1  22 -23   -2.07    2.54
  -1  22 -23    2.59    2.42
   1  23 -23    1.21    2.52
  -1  23 -23   -0.22    2.48
   1  24 -23   -0.92    2.32
  -1  24 -23   -1.04    2.38
   1  25 -23   -4.19    2.37
  -1  25 -23   -3.94    2.60
  -1   0  24   -0.76    1.46
   1   0  24    4.68    1.66
   1  -1  24    4.81    2.00
  -1   1  24    3.00    1.63
   1   1 -24    3.95    1.63
   1   1  24    3.84    1.89
  -1  -1  24    4.41    1.73
  -1   1 -24    3.04    1.64
  -1   2  24    0.22    1.41
   1   2 -24   -0.39    1.47
   1  -2  24   -0.56    1.59
  -1  -2  24   -0.39    1.57
  -1   2 -24    0.01    1.63
   1   2  24    0.19    1.70
  -1   3  24   -0.55    1.34
   1  -3  24    3.39    1.80
   1   3 -24    0.59    1.44
  -1  -3  24    0.24    1.65
  -1   3 -24    2.16    1.67
   1   3  24   -0.03    1.72
  -1   4  24    2.70    1.51
   1  -4  24    0.54    1.79
   1   4 -24   -0.78    1.55
  -1   4 -24    3.93    1.84
   1   4  24    2.33    1.79
  -1  -4  24    2.05    1.72
   1  -5  24   21.19    2.95
  -1   5  24   23.85    2.46
   1   5 -24   13.61    2.55
   1   5  24   19.84    2.60
  -1   5 -24   17.01    2.60
  -1  -5  24   20.03    2.84
   1  -6  24    4.77    2.06
   1   6 -24    0.06    1.64
  -1   6  24    1.83    1.42
   1   6  24    1.59    1.49
  -1   6 -24    2.13    1.71
  -1  -6  24    1.55    1.84
   1   7 -24   -3.59    1.68
  -1   7  24    2.39    1.37
   1  -7  24   -0.81    1.88
  -1   7 -24   -1.16    1.63
   1   7  24   -0.23    1.43
  -1   8  24    3.17    1.54
   1   8 -24    1.90    1.89
   1  -8  24    0.61    1.51
   1   8  24    3.03    1.58
  -1   8 -24    0.48    1.84
  -1   9  24    0.58    1.48
   1  -9  24    3.53    2.06
   1   9 -24   -2.87    1.68
   1   9  24   -0.71    1.39
  -1   9 -24   -2.26    1.74
   1  10 -24    0.64    1.65
  -1  10  24   -1.28    1.45
  -1  10 -24   -3.80    1.66
   1  10  24   -1.97    1.35
  -1  11  24    5.15    1.77
   1  11 -24    4.44    2.10
  -1  11 -24    5.09    1.87
   1  11  24    5.93    1.83
   1 -11 -24    6.38    1.81
   1  12 -24    0.40    1.98
  -1  12  24   -0.43    1.58
   1  12  24   -1.01    1.60
  -1  12 -24   -0.53    1.99
   1  13 -24   -2.61    1.79
  -1  13 -24    0.47    2.00
   1  13  24    0.35    1.66
   1  14 -24    3.85    2.20
  -1  14 -24   -0.01    2.02
   1  14  24    4.31    1.79
   1  15 -24    3.16    2.23
  -1  15 -24    1.41    2.01
   1  16 -24   -0.19    2.09
  -1  16 -24    0.65    2.09
   1  17 -24   -1.54    2.06
  -1  17 -24   -2.53    1.99
   1  18 -24    3.89    2.37
  -1  18 -24    4.14    2.41
   1  19 -24   -0.16    2.31
  -1  19 -24   -0.38    2.24
   1  20 -24    2.31    2.43
  -1  20 -24   -2.82    2.13
   1  21 -24    4.26    2.65
  -1  21 -24   -1.83    2.27
   1  22 -24   -3.91    2.13
  -1  22 -24   -1.75    2.41
   1  23 -24    0.23    2.41
  -1  23 -24    0.20    2.48
   1  24 -24    4.52    2.66
  -1  24 -24   -3.84    2.43
   1   0  25   13.71    2.34
  -1   0  25   17.95    2.42
   1   1 -25   11.85    2.23
   1  -1  25   17.14    2.63
  -1   1  25   13.89    2.22
  -1  -1  25   11.83    2.21
  -1   1 -25   14.24    2.30
   1   1  25   12.75    2.27
  -1   2  25    1.74    1.48
   1   2 -25    0.00    1.54
   1  -2  25    5.28    1.96
  -1  -2  25    2.50    1.78
  -1   2 -25    0.95    1.71
   1   2  25    1.44    1.60
   1   3 -25   -1.47    1.51
  -1   3  25    1.37    1.66
   1  -3  25   -0.65    1.74
  -1  -3  25   -0.19    1.65
  -1   3 -25   -1.86    1.54
   1   3  25    0.30    1.54
  -1   4  25   -0.64    1.61
   1  -4  25    2.65    1.90
   1   4 -25    2.27    1.71
   1   4  25    2.33    1.59
  -1   4 -25   -1.38    1.50
  -1  -4  25    0.95    2.00
   1   5 -25    4.32    1.95
   1  -5  25    3.25    1.99
  -1   5  25    6.97    1.87
  -1  -5  25    5.47    2.04
   1   5  25    4.02    1.64
  -1   5 -25    2.01    1.80
  -1   6  25    5.40    1.79
   1  -6  25    3.48    1.64
   1   6 -25    6.61    1.99
  -1  -6  25    6.56    2.09
  -1   6 -25    4.74    1.88
   1   6  25    6.27    1.74
  -1   7  25    0.25    1.55
   1   7 -25    0.27    1.68
   1  -7  25   -2.05    1.87
  -1   7 -25   -0.26    1.75
   1   7  25   -0.77    1.45
  -1   8  25   -1.82    1.46
   1  -8  25    0.27    1.98
   1   8 -25   -2.30    1.70
   1   8  25   -0.62    1.43
  -1   8 -25    2.09    1.76
  -1   9  25   12.75    2.09
   1  -9  25   10.46    2.23
   1   9 -25    9.39    2.39
   1   9  25   12.64    2.27
  -1   9 -25   11.29    2.49
  -1  10  25    0.28    1.57
   1  10 -25    2.05    2.00
  -1  10 -25    0.10    1.95
   1  10  25    3.98    1.86
   1  11 -25   10.17    2.22
   1  11  25   11.05    2.25
  -1  11 -25    5.88    2.34
   1  12 -25    0.08    2.00
  -1  12 -25    2.69    1.78
   1  12  25    3.92    1.75
   1  13 -25    3.80    2.26
   1  13  25    7.25    2.08
  -1  13 -25    4.62    2.35
   1  14 -25   -0.76    2.10
  -1  14 -25    4.26    2.25
   1  15 -25    1.09    2.08
  -1  15 -25    3.57    2.38
   1  16 -25    6.31    2.58
  -1  16 -25    2.35    2.39
   1  17 -25    0.44    2.24
  -1  17 -25    1.13    2.31
   1  18 -25    2.24    2.29
  -1  18 -25    0.01    2.30
   1  19 -25   10.17    3.00
  -1  19 -25    4.60    2.60
   1  20 -25   -2.44    2.23
  -1  20 -25    1.10    2.48
   1  21 -25    0.02    2.44
  -1  21 -25    1.34    2.42
   1  22 -25   -2.25    2.37
  -1  22 -25   -1.16    2.51
   1  23 -25    8.68    3.17
  -1  23 -25    8.38    3.07
  -1   0  26    5.48    1.89
   1   0  26    4.26    1.86
   1  -1  26    9.82    2.14
   1   1 -26    4.52    1.76
  -1   1  26   10.79    2.07
   1   1  26    7.08    1.95
  -1  -1  26    5.31    1.96
   1   2 -26   -0.12    1.57
   1  -2  26   -2.89    1.65
  -1   2  26   -1.42    1.82
  -1  -2  26   -0.12    1.72
  -1   2 -26   -3.14    1.62
   1   2  26   -0.60    1.57
  -1   3  26   -0.40    1.65
   1   3 -26   -0.61    1.62
   1  -3  26    0.50    1.91
   1   3  26    0.35    1.61
  -1  -3  26    1.40    1.81
  -1   3 -26   -2.12    1.58
   1   4 -26   -0.10    1.77
  -1   4  26   -1.67    1.38
   1  -4  26    0.23    1.83
   1   4  26   -0.02    1.81
  -1   4 -26   -1.79    1.56
  -1  -4  26   -2.24    1.74
   1   5 -26   16.62    2.63
   1  -5  26   21.62    2.95
  -1   5  26   16.48    2.34
  -1  -5  26   19.83    2.87
  -1   5 -26   15.96    2.57
   1   5  26   16.93    2.55
  -1   6  26   -0.72    1.57
   1   6 -26    0.32    1.70
   1  -6  26   -1.90    1.78
  -1   6 -26   -2.54    1.57
  -1  -6  26   -1.62    1.82
   1   6  26   -0.13    1.73
  -1   7  26   -0.18    1.59
   1   7 -26   -2.02    1.77
   1  -7  26   -0.65    1.94
  -1   7 -26    0.82    1.55
   1   7  26    0.15    1.49
  -1   8  26   -0.90    1.57
   1   8 -26    0.81    1.87
   1  -8  26   -0.40    1.97
   1   8  26   -1.50    1.43
  -1   8 -26   -0.53    1.80
   1   9 -26   -0.93    1.92
  -1   9  26   -0.28    1.55
  -1   9 -26   -0.46    1.89
   1   9  26    0.78    1.75
   1  10 -26    2.16    2.08
  -1  10 -26    1.99    2.06
   1  10  26    0.19    1.77
   1  11 -26    8.56    2.50
  -1  11 -26    7.35    2.48
   1  11  26   12.32    2.31
   1  12 -26   -0.23    2.06
  -1  12 -26    0.07    2.22
   1  13 -26   -2.96    2.08
  -1  13 -26    0.83    1.80
   1  14 -26    1.56    2.30
  -1  14 -26   -1.33    2.13
   1  15 -26   -0.18    2.20
  -1  15 -26   -2.44    2.22
   1  16 -26   -0.50    2.15
  -1  16 -26   -4.61    2.29
   1  17 -26    0.41    2.32
  -1  17 -26   -1.55    2.28
   1  18 -26   -3.45    2.26
  -1  18 -26    4.92    2.54
   1  19 -26    2.69    2.52
  -1  19 -26   -0.95    2.39
   1  20 -26   -0.84    2.64
  -1  20 -26   -2.12    2.49
   1  21 -26    2.22    2.68
  -1  21 -26    6.99    2.82
   1  22 -26    3.88    2.81
  -1  22 -26   -3.92    2.45
   1   0  27    5.00    1.95
  -1   0  27    2.11    1.74
   1  -1  27   26.33    3.09
  -1   1  27   21.47    2.85
   1   1  27   22.68    2.92
  -1  -1  27   22.80    3.08
   1   2 -27    0.61    1.61
   1  -2  27   -0.63    1.77
  -1   2  27    0.42    1.81
  -1   2 -27    0.73    1.76
  -1  -2  27   -2.20    1.67
   1   2  27    0.32    1.62
  -1   3  27    3.88    1.69
   1  -3  27    0.59    1.85
   1   3 -27   -2.37    1.53
  -1   3 -27    1.32    1.74
   1   3  27    0.70    1.95
  -1  -3  27    1.53    1.94
  -1   4  27   -1.23    1.40
   1   4 -27    0.51    1.63
   1  -4  27    0.19    1.85
  -1   4 -27   -0.86    1.65
  -1  -4  27   -0.76    1.79
   1   4  27   -0.95    1.55
   1  -5  27    4.00    2.07
  -1   5  27   -0.53    1.73
   1   5 -27    3.27    1.90
  -1   5 -27    0.15    1.78
  -1  -5  27   -1.11    1.83
   1   5  27    0.42    1.56
   1  -6  27    1.37    2.03
  -1   6  27   -1.27    1.58
   1   6 -27    0.44    1.97
   1   6  27   -0.91    1.73
  -1   6 -27    0.17    1.83
  -1  -6  27   -2.79    1.73
  -1   7  27    1.38    1.46
   1   7 -27    0.74    1.90
   1  -7  27    0.58    1.96
  -1   7 -27    0.96    1.89
   1   7  27    3.47    1.91
  -1   8  27    2.34    1.75
   1   8 -27    0.89    1.97
   1  -8  27   -2.37    1.94
  -1   8 -27    1.15    1.85
   1   8  27    1.78    1.54
   1   9 -27   28.49    3.57
  -1   9 -27   21.16    3.29
   1   9  27   31.11    3.12
   1  10 -27    1.48    2.09
   1  10  27    4.49    1.99
  -1  10 -27    1.20    1.92
   1  11 -27    4.91    2.30
  -1  11 -27    5.70    2.45
   1  12 -27   -1.91    2.05
  -1  12 -27   -0.21    2.09
   1  13 -27    0.93    1.91
  -1  13 -27   -4.72    2.00
   1  14 -27    0.43    2.22
  -1  14 -27    2.83    2.16
   1  15 -27   -0.35    2.33
  -1  15 -27   -2.31    2.07
   1  16 -27    4.14    2.60
  -1  16 -27    0.93    2.70
   1  17 -27   -1.76    2.44
  -1  17 -27   -0.33    2.40
   1  18 -27   -0.02    2.49
  -1  18 -27    2.21    2.62
   1  19 -27    3.03    2.67
  -1  19 -27    2.69    2.90
   1  20 -27    0.56    2.68
  -1  20 -27    2.51    2.57
   1  21 -27   -4.39    2.44
  -1  21 -27    2.72    2.62
   1   0  28    0.68    1.85
  -1   0  28    3.82    1.86
  -1   1  28    6.82    2.06
   1  -1  28    9.50    2.29
  -1  -1  28   11.42    2.50
   1   1  28   11.69    2.32
  -1   2  28    0.39    1.61
   1  -2  28   -1.29    1.78
   1   2 -28   -1.93    1.77
  -1  -2  28   -1.35    1.76
   1   2  28    0.01    1.90
   1   3 -28   -1.03    1.65
   1  -3  28   -3.14    1.77
  -1   3  28    1.59    1.62
  -1   3 -28   -1.62    1.60
   1   3  28   -0.93    1.67
  -1  -3  28   -2.21    2.05
  -1   4  28   -0.12    1.77
   1   4 -28    1.11    1.86
   1  -4  28    0.88    1.93
   1   4  28   -1.82    1.61
  -1  -4  28   -1.41    1.86
  -1   4 -28    1.08    1.74
   1   5 -28    5.46    1.95
   1  -5  28    3.33    2.15
  -1   5  28    5.92    1.71
  -1   5 -28    4.68    2.05
   1   5  28    3.71    1.94
  -1  -5  28    3.86    2.02
  -1   6  28   -0.05    1.69
   1   6 -28    0.31    1.87
   1  -6  28   -3.01    1.88
  -1   6 -28    0.28    1.75
   1   6  28   -0.92    1.50
   1  -7  28   -0.66    1.99
   1   7 -28   -2.82    1.69
  -1   7  28    2.87    2.17
   1   7  28    1.66    1.86
  -1   7 -28   -1.85    1.83
   1   8 -28    2.76    1.92
   1  -8  28    1.86    2.12
   1   8  28   -1.06    1.78
  -1   8 -28   -2.68    1.91
   1   9 -28    3.15    2.27
   1   9  28    6.42    1.97
  -1   9 -28    7.57    2.27
   1  10 -28    0.02    2.07
  -1  10 -28    3.14    2.10
   1  11 -28    7.85    2.54
  -1  11 -28    3.74    2.32
   1  12 -28   -0.80    2.13
  -1  12 -28   -3.30    2.06
   1  13 -28    0.22    2.22
  -1  13 -28    0.22    2.26
   1  14 -28    1.98    2.12
  -1  14 -28    0.94    2.63
   1  15 -28    3.63    2.29
  -1  15 -28    1.88    2.27
   1  16 -28   -0.35    2.51
  -1  16 -28   -0.73    2.26
   1  17 -28    2.70    2.57
  -1  17 -28   -0.26    2.53
   1  18 -28   -0.78    2.49
  -1  18 -28   -1.16    2.62
   1  19 -28    1.73    2.65
  -1  19 -28    0.15    2.74
   1  20 -28   -3.37    2.46
  -1  20 -28   -3.02    2.51
   1   0  29    1.57    1.93
  -1   0  29    0.34    1.79
   1  -1  29   -1.75    1.78
  -1   1  29    1.76    2.00
  -1  -1  29   -0.52    1.75
   1   1  29    0.71    1.78
  -1   2  29    0.76    1.75
   1  -2  29   -2.52    1.78
  -1  -2  29    0.01    1.84
   1   2  29   -0.64    1.69
  -1   3  29   -0.02    1.88
   1  -3  29   -2.14    1.83
   1   3 -29   -2.02    1.59
   1   3  29    1.77    1.74
  -1  -3  29   -0.09    1.96
  -1   3 -29   -4.69    1.64
   1   4 -29   -1.75    1.73
   1  -4  29    4.73    2.19
  -1   4  29    0.84    1.62
  -1  -4  29    0.07    1.90
  -1   4 -29    0.56    1.99
   1   4  29    0.81    1.96
  -1   5  29    2.55    1.84
   1   5 -29    1.07    1.86
   1  -5  29   -3.02    1.86
   1   5  29    0.07    1.67
  -1  -5  29   -0.46    1.91
  -1   5 -29    0.45    1.78
   1   6 -29    1.58    1.81
   1  -6  29    1.40    2.11
   1   6  29   -3.38    1.79
  -1   6 -29   -1.32    1.97
   1  -7  29   -0.66    2.03
   1   7 -29   -2.66    1.78
  -1   7 -29    1.38    1.83
   1   7  29    3.32    1.77
   1   8 -29    3.18    2.22
  -1   8 -29    0.92    2.07
   1   9 -29    4.96    2.23
  -1   9 -29    5.68    2.22
   1  10 -29    0.15    2.15
  -1  10 -29    1.43    2.07
   1  11 -29   -2.40    2.00
  -1  11 -29    2.68    2.32
   1  12 -29   -2.59    2.19
  -1  12 -29   -1.76    2.10
   1  13 -29    1.56    2.44
  -1  13 -29    1.09    2.36
   1  14 -29    1.63    2.40
  -1  14 -29   -1.45    2.39
   1  15 -29    4.82    2.41
  -1  15 -29    0.61    2.52
   1  16 -29   -0.43    2.18
  -1  16 -29   -0.77    2.48
   1  17 -29   -0.15    2.61
  -1  17 -29    3.34    2.28
   1  18 -29    1.04    2.78
  -1  18 -29    2.79    2.56
   1  19 -29    5.07    2.93
  -1  19 -29   -0.19    2.87
  -1   0  30    3.48    2.04
   1   0  30    5.81    2.15
   1  -1  30    2.43    1.98
  -1   1  30    2.70    2.15
  -1  -1  30    2.31    1.95
   1   1  30    5.40    2.32
  -1   2  30    8.01    2.13
   1  -2  30    4.66    2.19
  -1  -2  30    1.76    2.06
   1   2  30    7.49    2.17
  -1   3  30    3.29    2.04
   1   3 -30   -3.86    1.79
   1  -3  30   -2.29    1.94
   1   3  30    2.78    2.03
  -1  -3  30   -0.17    1.93
   1  -4  30    7.62    2.38
   1   4 -30    3.59    2.10
  -1   4  30    3.62    1.80
  -1   4 -30    0.20    2.00
   1   4  30    7.25    2.02
  -1  -4  30    1.96    2.00
   1  -5  30   -1.47    1.91
   1   5 -30    0.24    2.00
  -1   5 -30   -1.73    1.70
   1   5  30   -5.00    1.89
   1   6 -30   -0.41    1.93
   1  -6  30   -2.66    2.05
  -1   6 -30    0.26    1.87
   1   6  30    1.99    1.81
   1   7 -30    2.95    1.91
   1  -7  30   -0.83    2.18
  -1   7 -30   -2.63    1.78
   1   8 -30   -1.45    1.98
  -1   8 -30    0.30    1.98
   1   9 -30    3.72    2.16
  -1   9 -30    1.09    2.10
   1  10 -30    3.36    2.20
  -1  10 -30    3.58    2.17
   1  11 -30   -4.16    2.00
  -1  11 -30    3.52    2.45
   1  12 -30   -1.52    2.24
  -1  12 -30    0.32    2.33
   1  13 -30   -1.38    2.69
  -1  13 -30   -2.59    2.27
   1  14 -30    6.07    2.81
  -1  14 -30    2.16    2.90
   1  15 -30   -2.19    2.60
  -1  15 -30    1.14    2.68
   1  16 -30   -0.96    2.67
  -1  16 -30   -1.75    2.61
   1  17 -30    5.66    2.57
  -1  17 -30   -5.23    2.53
   1   0  31    0.02    1.95
  -1   0  31   -0.87    1.89
   1  -1  31    0.67    2.33
  -1   1  31    3.48    2.26
  -1  -1  31    0.29    1.93
   1   1  31    2.37    2.25
  -1   2  31    3.08    1.86
   1  -2  31    0.65    2.09
  -1  -2  31    2.60    2.39
   1   2  31   -0.42    1.97
   1  -3  31    0.78    2.03
   1   3  31   -0.12    1.82
  -1  -3  31   -2.61    1.93
   1  -4  31    0.22    2.15
   1   4 -31   -0.03    1.89
  -1   4 -31    0.09    1.86
   1   4  31    2.61    2.04
  -1  -4  31    0.50    2.04
   1   5 -31    2.47    2.03
   1  -5  31    2.13    2.35
  -1   5 -31    1.59    1.99
   1   5  31    4.70    2.21
   1  -6  31   -1.77    2.14
   1   6 -31   -0.87    1.92
  -1   6 -31    1.43    1.96
   1   7 -31   -0.33    1.90
  -1   7 -31    3.44    2.12
   1   8 -31    0.49    2.09
  -1   8 -31   -0.77    2.15
   1   9 -31    1.06    2.22
  -1   9 -31    1.54    2.21
   1  10 -31    2.87    2.27
  -1  10 -31   -2.19    2.05
   1  11 -31    6.78    2.37
  -1  11 -31   -0.07    2.04
   1  12 -31    1.67    2.39
  -1  12 -31    0.64    2.13
   1  13 -31    9.89    2.87
  -1  13 -31    2.00    2.50
   1  14 -31    1.98    2.68
  -1  14 -31    1.90    2.51
   1  15 -31   -2.08    2.50
  -1  15 -31    2.70    2.80
   1   0  32   -2.82    1.89
  -1   0  32   -3.56    1.74
   1  -1  32   -1.28    2.36
  -1   1  32   -0.49    2.22
  -1  -1  32   -3.46    1.86
   1   1  32    0.25    1.97
   1  -2  32   -0.08    2.06
  -1  -2  32   -1.43    2.25
   1   2  32   -2.99    2.22
   1  -3  32   -3.21    1.95
  -1  -3  32    1.00    2.08
   1   3  32   -0.35    1.92
   1   4 -32   -0.49    2.01
   1  -4  32   -1.10    2.46
   1   5 -32    1.69    2.07
   1  -5  32   -1.10    2.18
  -1   5 -32   -1.29    1.91
   1   6 -32    1.13    2.10
   1  -6  32   -0.90    2.25
  -1   6 -32    0.85    2.02
   1   7 -32    1.37    2.37
  -1   7 -32    3.73    2.43
   1   8 -32    1.21    2.21
  -1   8 -32    2.41    2.24
   1   9 -32    0.41    2.35
  -1   9 -32   -0.26    1.94
   1  10 -32    1.54    2.19
  -1  10 -32    1.80    2.31
   1  11 -32   -1.59    2.14
  -1  11 -32   -3.59    2.13
   1  12 -32    4.20    2.44
  -1  12 -32    3.95    2.36
   1  13 -32   -4.64    2.58
  -1  13 -32    1.54    2.35
   1   0  33   -2.76    1.99
   1  -1  33   -1.00    2.35
  -1  -1  33   -2.61    1.90
   1   1  33   -0.87    1.99
   1  -2  33    0.58    2.17
  -1  -2  33   -1.35    2.06
   1  -3  33   -2.35    2.14
   1  -4  33    0.16    2.29
   1   5 -33    5.68    2.27
   1  -5  33    5.89    2.52
  -1   5 -33    2.46    2.20
   1   6 -33   -1.56    2.27
  -1   6 -33   -0.70    2.31
   1   7 -33    8.12    2.58
  -1   7 -33   12.84    2.75
   1   8 -33    2.92    2.28
  -1   8 -33   -0.06    2.17
   1   9 -33    9.91    2.84
  -1   9 -33   12.29    3.00
   1  10 -33   -7.10    2.07
  -1  10 -33    0.07    2.15
   1  11 -33    4.65    2.47
  -1  11 -33   -3.01    2.22
   1   0  34    0.79    2.22
   1  -1  34   -3.22    2.34
   1  -2  34   -2.97    2.09
  -1  -2  34   -0.93    2.49
   1  -3  34   -3.10    2.10
   1  -4  34    0.07    2.22
   1   6 -34   10.72    2.59
  -1   6 -34    3.66    2.43
   1   7 -34    2.50    2.39
  -1   7 -34    3.21    2.39
   1   8 -34   11.17    3.13
  -1   8 -34   13.06    3.18
   2  -1   0   -0.16    0.11
  -2  -1   0    0.05    0.08
   2   1   0   -0.14    0.10
  -2  -1   0    0.21    0.12
  -2   2   0    0.00    0.10
  -2  -2   0    0.03    0.17
   2  -2   0   -0.14    0.11
  -2  -2   0    0.15    0.18
   2  -2   0   -0.11    0.16
  -2  -2   0    0.03    0.12
   2   2   0   -0.15    0.13
  -2   2   0    0.12    0.13
   2   2   0   -0.02    0.13
  -2   2   0    0.16    0.14
   2  -2   0   -0.20    0.13
   2   2   0   -0.10    0.13
  -2   3   0   -0.10    0.16
  -2  -3   0   -0.07    0.25
   2  -3   0   -0.23    0.22
  -2   3   0   -0.37    0.20
   2  -3   0    0.17    0.19
   2   3   0   -0.05    0.22
   2   3   0    0.12    0.22
  -2  -3   0   -0.42    0.24
  -2   4   0    0.05    0.15
  -2   4   0    0.44    0.26
   2  -4   0   -0.07    0.28
   2   4   0   -0.15    0.30
  -2  -4   0    0.30    0.35
  -2   4   0    0.06    0.30
  -2  -4   0   -0.71    0.35
   2   4   0   -0.01    0.24
   2  -5   0    8.57    0.89
  -2  -5   0   10.94    0.97
  -2  -5   0   11.24    0.95
  -2  -6   0  111.77    6.54
  -2  -6   0  102.35    6.55
   2   6   0   88.77    6.49
  -2   6   0  104.22    6.41
  -2   6   0   90.74    6.48
   2  -6   0  104.26    6.51
  -2  -7   0    4.73    0.96
  -2   7   0    6.17    0.67
  -2  -7   0    4.64    0.84
   2   7   0    4.68    0.94
   2   7   0    6.57    0.92
   2  -7   0    6.77    0.91
  -2   7   0    6.13    0.88
  -2   8   0   21.53    1.66
   2  -8   0   20.68    1.68
  -2  -8   0   18.25    1.60
  -2   8   0   18.20    1.45
   2   8   0   18.57    1.62
  -2  -8   0   17.68    1.60
  -2   9   0    1.58    0.59
  -2  -9   0    1.66    0.94
   2  -9   0    0.87    0.83
  -2  -9   0    1.00    0.73
   2   9   0    2.01    0.77
   2 -10   0  437.63   28.84
   2  10   0  440.24   28.80
  -2 -10   0  448.05   28.88
  -2  10   0  447.73   28.73
  -2 -10   0  494.34   28.82
   2  11   0    4.83    0.96
  -2 -11   0    4.94    0.99
  -2  11   0    5.23    0.83
  -2 -11   0    4.44    0.90
   2 -11   0    4.83    0.95
  -2 -12   0   26.55    2.55
   2 -12   0   28.42    2.47
   2  12   0   30.13    2.44
  -2 -12   0   30.26    2.36
  -2  12   0   28.30    2.24
  -2 -13   0    1.92    1.19
  -2  13   0    0.08    0.76
   2  13   0    2.26    1.02
  -2 -13   0    1.81    0.87
   2 -13   0   -0.39    1.02
   2 -14   0   49.87    3.84
  -2  14   0   49.41    3.59
  -2 -14   0   49.50    3.87
   2  14   0   53.12    3.77
   2 -15   0    2.66    1.21
  -2 -15   0    3.17    1.07
  -2  15   0    2.74    0.92
   2  15   0    2.57    1.12
   2 -16   0    3.38    1.10
  -2 -16   0    4.16    1.43
  -2  16   0    6.82    1.14
   2  16   0    6.53    1.28
   2 -17   0    5.09    1.46
   2  17   0    4.84    1.30
  -2  17   0    5.46    1.17
  -2 -17   0    6.21    1.59
   2 -18   0   21.03    2.37
   2  18   0   24.56    2.30
  -2 -18   0   19.42    2.42
  -2  18   0   20.34    2.06
  -2  19   0    8.47    1.37
   2  19   0   11.90    1.72
   2 -19   0    7.55    1.76
  -2 -19   0    9.81    1.67
  -2 -20   0   29.58    2.66
   2  20   0   22.67    2.45
   2 -20   0   21.92    2.62
  -2  20   0   20.22    2.20
   2 -21   0    5.27    1.82
  -2  21   0    8.66    1.54
   2  21   0    8.64    1.74
  -2 -21   0    7.22    1.97
  -2 -22   0   88.43    6.43
   2  22   0   87.91    6.22
  -2  22   0   86.51    6.05
   2 -22   0   77.15    6.12
  -2  23   0    2.10    1.44
   2  23   0    1.75    1.60
  -2 -23   0    5.40    1.96
   2 -23   0    2.25    1.75
  -2 -24   0  104.77    7.94
   2 -24   0  106.68    7.91
  -2  24   0  111.32    7.63
   2  24   0  111.02    7.76
   2  25   0    1.10    1.66
  -2  25   0    0.83    1.49
   2 -25   0    0.26    1.81
  -2 -25   0   -1.08    1.34
  -2  26   0    3.95    1.57
  -2 -26   0    2.40    2.05
   2 -26   0    5.04    2.05
   2  26   0    4.78    1.87
  -2 -27   0    0.77    2.10
   2 -27   0   -2.54    1.76
   2  27   0    0.45    1.78
  -2  27   0    0.92    1.47
   2 -28   0   -3.51    1.93
   2  28   0   -2.28    1.57
  -2  28   0   -1.71    1.62
  -2 -28   0   -0.82    2.14
   2  29   0    0.46    1.81
   2 -29   0   -2.54    2.17
  -2 -29   0   -1.15    2.24
   2 -30   0    9.63    2.75
  -2 -30   0   11.32    2.49
   2  30   0   11.26    2.36
  -2 -31   0    0.55    2.46
   2  31   0    1.23    1.99
   2 -31   0    0.89    2.32
   2 -32   0   25.78    3.74
  -2 -32   0   23.35    3.86
   2  32   0   26.67    3.47
   2 -33   0    1.65    2.47
  -2 -33   0    3.20    2.69
   2   0   1   -0.02    0.11
  -2   0   1   -0.02    0.07
   2   0  -1    0.10    0.13
  -2   1   1   -0.05    0.16
  -2  -1  -1   -0.14    0.11
   2   1  -1   -0.23    0.13
   2  -1   1   -0.05    0.17
   2   1   1   -0.06    0.10
   2  -1  -1   -0.04    0.12
  -2  -1   1    0.02    0.12
  -2   1  -1   -0.04    0.09
  -2  -2  -1    0.05    0.12
  -2   2   1   -0.02    0.14
  -2  -2  -1   -0.02    0.14
  -2   2   1    0.00    0.11
  -2   2   1    0.06    0.10
   2   2  -1    0.06    0.16
   2  -2   1   -0.10    0.22
   2   2   1   -0.04    0.16
  -2   2  -1    0.03    0.21
   2   2   1   -0.15    0.15
  -2   2  -1    0.01    0.09
   2   2   1    0.02    0.13
  -2  -2   1   -0.05    0.19
   2  -2  -1   -0.07    0.13
   2  -2  -1    0.01    0.16
  -2  -3  -1    0.18    0.26
   2   3  -1   -0.08    0.23
  -2  -3  -1   -0.14    0.15
   2  -3   1    0.01    0.28
  -2  -3  -1    0.32    0.28
  -2   3   1   -0.16    0.15
  -2   3   1    0.07    0.18
  -2   3  -1   -0.07    0.24
  -2  -3   1   -0.28    0.26
   2   3   1   -0.03    0.25
   2   3   1    0.16    0.23
  -2   3  -1   -0.08    0.14
   2  -3  -1    0.19    0.21
  -2  -3   1   -0.28    0.26
   2   3   1    0.08    0.16
   2  -3  -1   -0.18    0.19
  -2  -4  -1    2.16    0.38
   2  -4   1    0.56    0.33
  -2  -4  -1    0.97    0.39
  -2   4   1   -0.30    0.23
   2  -4   1    0.53    0.35
   2   4  -1    0.12    0.31
  -2   4   1   -0.32    0.26
   2  -4  -1    0.75    0.33
   2   4   1   -0.13    0.27
  -2   4  -1    0.18    0.34
  -2   4  -1    0.26    0.21
  -2  -4   1    0.32    0.38
   2   4   1   -0.28    0.32
  -2  -4   1    1.99    0.38
   2   5  -1    2.02    0.54
  -2  -5  -1    3.40    0.68
   2   5  -1    1.20    0.48
  -2  -5  -1    2.94    0.55
  -2   5   1    0.83    0.38
   2  -5   1    1.72    0.37
   2  -5   1    2.13    0.55
  -2   5   1    1.32    0.44
  -2  -5   1    3.06    0.67
  -2   5  -1    1.64    0.37
   2   5   1    1.67    0.46
  -2  -5   1    3.77    0.61
   2  -5  -1    3.44    0.54
  -2   5  -1    1.20    0.51
   2   5   1    1.75    0.52
   2   6  -1    1.19    0.69
  -2  -6  -1    2.12    0.67
  -2  -6  -1    1.33    0.74
   2  -6   1    0.40    0.62
  -2   6   1    0.68    0.58
   2  -6   1    1.50    0.39
   2   6  -1    0.41    0.63
  -2  -6   1    0.37    0.55
   2   6   1    0.91    0.64
  -2  -6   1    1.08    0.63
  -2   6  -1    0.40    0.44
   2  -6  -1   -0.65    0.59
   2   6   1    1.15    0.54
  -2  -7  -1    0.44    0.64
   2   7  -1   -1.03    0.65
  -2  -7  -1   -0.17    0.63
  -2   7   1    2.11    0.46
  -2   7   1   -0.59    0.66
   2  -7   1    0.34    0.71
   2   7  -1    0.72    0.79
   2  -7   1    0.73    0.44
   2  -7  -1    0.14    0.71
  -2  -7   1    0.51    0.82
  -2  -7   1    0.84    0.77
   2   7   1    0.74    0.64
  -2   7  -1    0.85    0.51
   2   7   1    1.18    0.63
   2  -8   1    5.25    0.88
  -2   8   1    4.65    0.86
   2  -8   1    3.58    0.57
  -2   8   1    2.86    0.59
  -2  -8  -1    4.33    0.96
   2   8  -1    3.31    0.78
  -2  -8   1    5.16    0.85
  -2  -8   1    3.29    0.94
  -2   8  -1    3.30    0.64
   2  -8  -1    3.12    0.86
   2   8   1    2.87    0.78
  -2  -9  -1   -0.17    0.87
  -2   9   1    0.33    0.54
   2  -9   1   -0.24    0.80
   2  -9   1    0.69    0.50
   2   9  -1    0.27    0.77
  -2  -9   1    0.02    0.71
   2   9   1   -0.14    0.78
  -2  -9   1    0.52    0.89
  -2   9  -1    0.54    0.57
   2  -9  -1    1.09    0.82
  -2 -10  -1   -1.13    0.91
   2 -10   1   -0.08    0.88
   2 -10   1    0.27    0.53
  -2  10   1   -0.32    0.57
   2  10  -1   -0.84    0.74
  -2  10  -1    0.76    0.63
   2 -10  -1   -0.23    0.84
  -2 -10   1    0.40    0.73
   2  10   1   -1.66    0.71
  -2 -10   1    0.26    0.73
   2  11  -1    7.03    1.10
  -2 -11  -1    7.85    1.14
   2 -11   1    7.75    1.22
   2 -11   1    8.17    0.88
  -2  11   1    7.96    0.96
  -2  11  -1    8.38    1.01
   2  11   1    8.16    1.15
  -2 -11   1    7.51    1.07
  -2 -11   1    6.23    1.10
   2 -11  -1    8.32    1.25
   2 -12   1    3.85    0.94
  -2 -12  -1    3.60    1.21
   2  12  -1    3.46    1.08
  -2  12   1    4.16    0.86
  -2  12  -1    5.01    0.88
  -2 -12   1    3.55    1.20
   2  12   1    3.97    0.99
  -2 -12   1    4.71    0.94
   2 -12  -1    3.51    1.13
   2  13  -1   -0.07    0.88
   2 -13   1   -1.13    0.98
  -2  13   1    0.16    0.73
  -2 -13  -1    0.34    1.12
   2  13   1    0.70    0.88
  -2 -13   1    0.94    0.81
   2 -13  -1    2.34    1.09
  -2 -13   1   -1.42    1.06
  -2  13  -1    0.04    0.79
   2 -14   1    0.79    1.13
  -2 -14  -1    2.91    1.25
  -2  14   1    0.98    0.86
   2  14  -1    0.60    1.06
   2 -14  -1    1.81    1.15
  -2  14  -1    1.94    0.90
  -2 -14   1    3.55    1.29
   2  14   1    1.16    1.03
   2  15  -1    0.32    0.93
  -2 -15  -1   -0.12    1.13
   2 -15   1    1.11    1.13
  -2  15   1   -0.13    0.81
   2  15   1    0.00    0.97
  -2  15  -1   -0.70    0.73
   2 -15  -1    0.49    1.08
  -2 -15   1   -1.02    1.14
   2  16  -1   -0.03    0.94
  -2 -16  -1    1.90    1.28
  -2  16   1    0.86    0.86
   2 -16   1   -0.31    1.15
   2  16   1    0.92    0.97
   2 -16  -1    0.35    1.16
  -2  16  -1    1.04    0.89
  -2 -16   1   -1.05    1.20
   2  17  -1   -1.75    1.03
  -2  17   1    1.24    0.97
  -2 -17  -1   -0.55    0.98
   2 -17   1   -1.18    1.19
   2 -17  -1   -0.76    1.20
  -2  17  -1   -0.50    0.93
  -2 -17   1   -1.15    1.28
   2  17   1   -1.39    0.94
  -2 -18  -1   -1.05    1.37
   2 -18   1    1.36    1.38
  -2  18   1   -0.35    0.87
   2  18  -1    0.65    1.21
  -2  18  -1   -1.09    1.00
  -2 -18   1    0.80    1.42
   2  18   1    0.11    1.14
   2 -18  -1   -0.07    0.97
  -2 -19  -1   -1.32    1.02
   2  19  -1   -0.23    1.08
   2 -19   1   -1.15    1.40
  -2  19   1    1.64    1.09
  -2  19  -1    0.39    1.07
   2 -19  -1   -0.58    1.35
  -2 -19   1    0.24    1.49
   2  19   1    0.75    1.25
  -2 -20  -1   -0.83    1.44
   2  20  -1   -0.07    1.19
  -2  20   1   -1.32    0.98
   2 -20   1   -3.20    1.41
  -2  20  -1    2.49    1.19
  -2 -20   1    1.99    1.58
   2  20   1    1.73    1.16
   2 -20  -1    0.23    1.49
   2 -21   1   -1.11    1.55
   2  21  -1    2.54    1.35
  -2  21   1    3.24    1.28
  -2 -21  -1    0.04    1.67
  -2 -21   1    1.92    1.37
   2 -21  -1    2.03    1.31
   2  21   1    3.57    1.34
  -2  21  -1    4.95    1.34
  -2 -22  -1   -0.71    1.22
   2 -22   1   -0.10    1.60
   2  22  -1    0.38    1.29
  -2  22   1   -2.58    1.21
   2 -22  -1    1.04    1.64
  -2 -22   1    0.47    1.31
  -2  22  -1   -1.01    1.10
   2  22   1    4.79    1.48
   2 -23   1   -0.19    1.61
  -2  23   1    0.61    1.21
   2  23  -1    0.05    1.48
  -2 -23  -1    0.01    1.73
  -2  23  -1   -0.02    1.21
   2 -23  -1    2.02    1.71
   2  23   1   -1.18    1.48
  -2 -23   1    2.56    1.80
   2 -24   1    0.86    1.76
   2  24  -1    1.85    1.66
  -2 -24  -1   -1.87    1.77
  -2  24   1    0.56    1.38
   2 -24  -1   -0.34    1.28
  -2  24  -1    0.74    1.29
  -2 -24   1    3.05    1.92
   2  24   1    1.53    1.63
  -2 -25  -1    4.02    2.00
   2 -25   1    0.68    1.77
  -2  25   1    0.82    1.50
   2  25  -1   -0.62    1.69
  -2 -25   1    1.75    1.97
  -2  25  -1   -0.04    1.33
   2  25   1    2.80    1.69
   2 -25  -1   -1.87    1.71
   2 -26   1   -0.16    1.38
  -2 -26  -1   -0.45    1.46
   2  26  -1   -4.31    1.59
  -2  26   1   -0.81    1.50
  -2  26  -1    1.50    1.45
  -2 -26   1    0.43    1.96
   2 -26  -1    2.48    1.96
   2  26   1   -2.29    1.46
   2 -27   1   -0.41    1.96
  -2 -27  -1   -0.96    2.00
   2  27  -1   -2.90    1.73
  -2  27   1   -0.08    1.60
   2 -27  -1   -0.49    1.90
  -2  27  -1   -2.52    1.36
   2  27   1   -0.12    1.64
  -2 -27   1    0.03    2.08
  -2  28   1   -0.56    1.76
  -2 -28  -1   -1.09    2.15
   2 -28   1   -1.20    2.10
   2  28  -1    0.65    1.90
   2  28   1   -1.72    1.57
  -2 -28   1   -2.43    2.08
  -2  28  -1   -1.89    1.48
   2 -28  -1   -2.33    1.43
  -2 -29  -1   -3.54    2.11
   2  29  -1   -3.84    1.78
   2 -29   1   -6.09    1.97
   2  29   1   -0.48    1.92
   2 -29  -1   -5.85    2.02
  -2 -29   1   -0.54    2.24
   2 -30   1   -1.14    2.19
  -2 -30  -1   -2.55    1.63
   2  30  -1   -0.59    1.99
   2 -30  -1   -2.47    2.17
  -2 -30   1   -1.26    2.29
   2  30   1   -3.12    1.95
   2  31  -1   -2.46    1.96
   2 -31   1   -2.17    2.19
  -2 -31  -1   -2.42    2.33
  -2 -31   1   -3.45    2.18
   2 -31  -1   -1.31    2.15
   2  31   1   -2.68    2.02
   2 -32   1    1.09    2.43
  -2 -32  -1   -4.96    2.41
   2  32  -1   -2.71    2.15
  -2 -32   1   -1.78    1.85
   2 -32  -1   -4.32    2.19
  -2 -33  -1    0.61    2.55
   2 -33   1    3.74    2.58
   2 -33  -1    1.17    1.97
  -2 -33   1    2.41    2.57
   2   0  -2   -0.10    0.10
   2   0   2   -0.12    0.15
  -2   0   2    0.14    0.14
   2   0  -2   -0.21    0.18
  -2   0  -2   -0.29    0.12
   2   0   2   -0.06    0.15
   2   1  -2    0.01    0.13
  -2   1   2    0.14    0.14
   2  -1   2    0.04    0.28
  -2   1   2    0.07    0.12
   2  -1   2   -0.14    0.18
   2  -1  -2   -0.16    0.16
  -2  -1   2   -0.13    0.15
  -2   1  -2   -0.03    0.18
  -2   1  -2   -0.08    0.17
   2   2  -2   -0.27    0.17
   2  -2   2    0.68    0.35
  -2   2   2   -0.19    0.15
  -2  -2  -2    0.08    0.13
   2  -2   2   -0.02    0.17
  -2  -2  -2   -0.03    0.17
   2  -2  -2    0.19    0.17
   2   2   2    0.10    0.19
  -2  -2   2    0.18    0.23
  -2   2  -2   -0.20    0.29
  -2   2  -2   -0.05    0.15
   2   2   2    0.21    0.15
  -2   3   2   -0.43    0.23
   2   3  -2    0.51    0.27
  -2  -3  -2    0.18    0.33
  -2  -3  -2   -0.05    0.15
   2  -3   2   -0.23    0.37
   2  -3   2    0.45    0.20
  -2   3   2   -0.16    0.18
  -2   3  -2   -0.03    0.17
  -2   3  -2   -0.08    0.25
   2  -3  -2    0.11    0.20
   2   3   2   -0.01    0.15
  -2  -3   2    0.15    0.30
   2   3   2   -0.02    0.21
   2  -3  -2   -0.03    0.26
   2   4  -2    0.24    0.33
   2   4   2    0.29    0.37
  -2   4  -2    0.92    0.45
  -2   5   2    0.50    0.48
   2  -5   2    0.02    0.38
  -2  -5  -2   -0.21    0.64
   2   5  -2    0.79    0.52
  -2   5   2    0.36    0.35
   2  -5  -2   -1.14    0.49
   2   5   2    0.16    0.51
   2   5   2   -0.06    0.28
  -2  -5   2   -1.18    0.54
  -2   5  -2    0.45    0.58
  -2   5  -2    0.12    0.37
   2  -6   2   37.55    3.07
  -2  -6  -2   47.48    3.20
   2   6  -2   51.35    3.25
  -2   6   2   47.77    3.18
  -2   6   2   50.56    3.09
  -2  -6   2   47.44    3.26
   2   6   2   48.86    3.03
  -2   6  -2   46.61    3.23
  -2   6  -2   47.16    3.11
   2  -6  -2   47.85    3.20
   2   6   2   45.83    3.17
  -2  -6   2   43.19    3.20
   2   6   2   43.81    3.17
  -2  -7  -2    0.33    0.87
   2   7  -2    1.57    0.74
  -2   7   2    2.10    0.53
   2  -7   2    3.17    0.58
  -2   7   2    0.03    0.73
   2  -7   2    2.09    0.64
  -2  -7   2    3.24    0.77
  -2   7  -2    1.26    0.59
   2  -7  -2    0.89    0.77
  -2   7  -2    0.81    0.79
   2   7   2    2.30    0.71
   2   7   2    3.14    0.79
  -2  -7   2    2.58    0.90
   2   8  -2    0.34    0.68
  -2  -8  -2    0.21    0.84
  -2   8   2    1.20    0.76
   2  -8   2   -0.32    0.52
  -2   8   2   -0.51    0.45
   2  -8   2    0.45    0.57
   2   8   2   -0.66    0.62
  -2   8  -2    0.55    0.59
  -2   8  -2    0.82    0.79
  -2  -8   2   -0.41    0.70
   2  -8  -2   -0.54    0.73
  -2  -8   2    0.57    0.84
   2  -9   2   -0.57    0.82
   2   9  -2   -0.07    0.72
  -2  -9  -2    0.32    0.90
   2  -9   2    0.56    0.56
  -2   9  -2    0.24    0.55
  -2  -9   2    0.20    0.74
  -2  -9   2    0.09    0.66
   2  -9  -2    0.03    0.78
   2   9   2   -0.33    0.70
   2  10  -2  172.43   10.96
  -2  10   2  178.18   10.84
   2 -10   2  169.61   10.98
   2 -10   2  167.52   10.82
  -2 -10  -2  163.75   11.00
   2  10   2  164.59   10.92
  -2 -10   2  170.01   11.02
   2 -10  -2  157.07   10.95
  -2  10  -2  167.87   10.87
  -2 -10   2  177.59   10.94
   2 -11   2    0.95    0.94
   2  11  -2    0.38    0.81
  -2 -11  -2    0.86    0.79
  -2  11   2   -0.18    0.61
   2 -11   2    0.80    0.62
   2 -11  -2   -0.44    0.68
  -2 -11   2    1.35    0.88
  -2 -11   2   -0.04    1.00
  -2  11  -2    0.48    0.72
   2  11   2    0.44    0.77
  -2  12   2   50.00    3.54
   2 -12   2   50.49    3.50
  -2 -12  -2   49.02    3.69
   2  12  -2   49.17    3.67
   2 -12   2   50.91    3.76
  -2 -12   2   56.82    3.67
  -2  12  -2   51.79    3.61
   2  12   2   48.71    3.64
   2 -12  -2   55.79    3.78
  -2 -12   2   47.74    3.79
   2 -13   2    4.88    1.21
   2 -13   2    4.07    0.78
  -2 -13  -2    2.95    0.99
   2  13  -2    3.57    0.99
  -2  13   2    3.35    0.87
  -2 -13   2    6.58    1.34
   2 -13  -2    1.73    1.09
   2  13   2    3.44    0.97
  -2  13  -2    3.24    0.92
   2 -14   2   74.88    5.27
   2  14  -2   76.36    5.22
  -2 -14  -2   72.15    5.30
  -2  14   2   80.52    5.08
   2 -14   2   80.78    4.99
  -2  14  -2   69.06    5.08
  -2 -14   2   71.06    5.31
   2  14   2   74.93    5.18
   2 -14  -2   67.46    5.15
   2 -15   2    0.29    1.11
  -2 -15  -2    0.49    1.21
  -2  15   2    0.40    0.81
   2 -15   2   -0.61    0.61
   2  15  -2    0.58    0.96
  -2 -15   2   -1.66    1.09
   2  15   2    0.12    0.88
   2 -15  -2    0.71    1.11
  -2  15  -2    0.60    0.86
  -2 -16  -2   12.86    1.85
   2  16  -2   15.44    1.68
  -2  16   2   11.34    1.45
   2 -16   2   13.31    1.80
  -2 -16   2   17.41    1.81
   2 -16  -2   12.35    1.79
  -2  16  -2   12.23    1.47
   2  16   2   15.34    1.73
   2  17  -2    0.36    1.04
  -2  17   2    1.03    0.95
  -2 -17  -2   -0.24    1.28
   2 -17   2   -0.91    0.92
  -2 -17   2    0.67    1.06
  -2  17  -2    0.44    0.97
   2  17   2    1.27    1.02
   2 -17  -2   -2.83    1.08
  -2  18   2    4.13    1.12
  -2 -18  -2    2.58    1.53
   2  18  -2    3.69    1.32
   2 -18   2    3.23    1.46
  -2  18  -2    2.14    1.02
   2  18   2    4.23    1.32
   2 -18  -2    3.67    1.43
  -2 -18   2    0.17    1.44
  -2  19   2    0.32    0.98
   2  19  -2    0.32    1.13
   2 -19   2   -0.12    1.40
  -2 -19  -2   -2.32    1.00
  -2 -19   2   -0.11    1.45
  -2  19  -2   -1.07    1.03
   2 -19  -2   -2.80    1.25
   2  19   2    0.03    1.10
   2 -20   2    4.75    1.68
  -2  20   2    5.30    1.33
   2  20  -2    5.05    1.49
  -2 -20  -2    3.75    1.65
   2  20   2    7.45    1.46
   2 -20  -2    0.06    1.51
  -2 -20   2    7.88    1.85
  -2  20  -2    4.97    1.32
   2 -21   2   -3.48    1.51
  -2  21   2   -0.21    1.17
  -2 -21  -2   -1.40    1.12
   2  21  -2   -1.10    1.18
   2 -21  -2   -4.00    1.39
  -2 -21   2   -1.27    1.58
  -2  21  -2    0.44    1.09
   2  21   2    0.91    1.39
   2  22  -2   85.54    6.27
  -2 -22  -2   84.15    6.55
  -2  22   2   90.73    6.21
   2 -22   2   88.42    6.52
   2 -22  -2   92.81    6.54
  -2  22  -2   84.53    6.20
  -2 -22   2   85.71    6.59
   2  22   2   87.69    6.27
   2 -23   2   -0.29    1.68
  -2 -23  -2    1.87    1.78
  -2  23   2    3.10    1.43
   2  23  -2    1.30    1.40
  -2  23  -2    0.84    1.45
   2 -23  -2    1.91    1.34
  -2 -23   2   -0.25    1.81
   2  23   2    2.67    1.54
   2  24  -2   62.73    4.94
  -2  24   2   64.14    4.72
   2 -24   2   59.17    5.05
  -2 -24  -2   65.43    5.19
  -2 -24   2   57.65    5.11
   2 -24  -2   62.95    5.11
   2  24   2   56.97    4.84
  -2  24  -2   58.51    4.73
  -2 -25  -2   -1.13    1.85
   2  25  -2    1.13    1.69
  -2  25   2    0.54    1.55
   2 -25   2    1.23    1.86
   2 -25  -2    2.54    1.85
  -2  25  -2    0.83    1.48
  -2 -25   2    0.14    1.87
   2  25   2   -0.39    1.43
  -2 -26  -2    0.90    1.90
  -2  26   2    1.32    1.55
   2 -26   2    0.52    1.89
   2  26  -2   -1.04    1.55
  -2  26  -2   -0.57    1.40
   2  26   2    2.30    1.67
   2 -26  -2    1.75    1.90
  -2 -26   2    1.56    2.02
  -2 -27  -2    1.24    2.10
  -2  27   2    0.67    1.60
   2  27  -2   -1.92    1.53
   2 -27   2   -0.58    1.93
  -2  27  -2   -0.84    1.41
   2 -27  -2    0.25    1.98
   2  27   2   -1.76    1.77
  -2 -27   2    0.83    2.11
   2 -28   2   -1.65    2.05
   2  28  -2    0.58    1.69
  -2 -28  -2    1.27    2.21
   2 -28  -2   -1.65    2.00
  -2 -28   2   -2.10    2.12
  -2  28  -2    2.54    1.74
   2  28   2   -1.20    1.81
   2 -29   2   -3.30    2.10
  -2 -29  -2   -6.89    2.04
   2  29  -2    0.13    1.69
  -2  29  -2   -2.67    1.72
   2  29   2    0.49    1.82
  -2 -29   2   -0.85    2.25
   2 -29  -2    0.92    2.21
   2  30  -2    0.28    2.05
   2 -30   2   -1.45    2.21
  -2 -30  -2    0.99    2.40
  -2 -30   2   -3.93    2.23
   2  30   2   -1.14    1.80
   2 -30  -2   -2.85    2.24
   2  31  -2   -4.61    1.99
  -2 -31  -2   -1.33    2.43
   2 -31   2    0.89    2.35
   2  31   2   -2.12    2.06
  -2 -31   2   -3.49    2.26
   2 -31  -2   -0.58    2.30
  -2 -32  -2   10.58    3.28
   2  32  -2   21.63    3.18
   2 -32   2   22.53    3.45
   2 -32  -2   10.63    2.98
  -2 -32   2   15.87    3.31
  -2 -33  -2    5.91    2.75
   2 -33   2    1.57    2.54
   2 -33  -2    6.11    2.71
  -2 -33   2    1.87    2.62
   2   0   3    0.08    0.27
  -2   0   3   -0.41    0.20
  -2   0  -3   -0.08    0.22
  -2   0  -3    0.21    0.23
   2   0  -3    0.29    0.20
   2   0  -3   -0.25    0.16
   2   0   3    0.22    0.24
  -2   1   3   -0.14    0.22
   2  -1   3    0.14    0.30
   2   1  -3    0.01    0.19
  -2   1   3    0.14    0.15
   2  -1   3   -0.18    0.28
   2  -1  -3    0.15    0.24
   2  -1  -3    0.05    0.17
   2  -1  -3    0.16    0.16
  -2   1  -3    0.35    0.27
  -2   1  -3    0.09    0.26
  -2  -1   3   -0.17    0.21
   2  -2   3    0.25    0.44
  -2   2   3   -0.48    0.14
  -2   2   3   -0.17    0.12
   2   2  -3   -0.14    0.22
   2  -2   3   -0.11    0.24
  -2   2  -3   -0.73    0.39
   2  -2  -3   -0.07    0.24
   2   2   3   -0.16    0.23
  -2  -2   3    0.08    0.27
  -2   2  -3   -0.08    0.23
   2  -3   3    3.50    0.62
  -2   3   3    0.20    0.26
   2   3  -3   -0.03    0.30
  -2  -3  -3   -0.02    0.18
  -2   3   3   -0.23    0.21
   2  -3   3    0.33    0.29
  -2   3  -3    0.12    0.26
   2   3   3    0.29    0.33
  -2   3  -3    0.53    0.46
   2  -3  -3    0.66    0.27
  -2  -4  -3   33.74    2.25
   2  -4   3   32.16    2.29
   2  -4  -3   26.25    2.14
  -2  -4   3   33.86    2.20
   2  -5   3    2.53    0.79
  -2  -5  -3    1.79    0.73
  -2  -5  -3    1.65    0.27
   2  -5   3    1.57    0.50
   2   5  -3    1.01    0.61
  -2   5   3    1.95    0.41
  -2   5   3    1.50    0.55
  -2  -5   3    2.48    0.67
   2   5   3    1.23    0.50
   2  -5  -3    2.39    0.43
   2  -5  -3    1.61    0.64
  -2   5  -3    0.25    0.71
   2   5   3    2.05    0.27
  -2   5  -3    1.74    0.54
  -2   6   3   13.38    1.23
  -2   6   3   13.05    1.05
  -2  -6  -3   12.98    1.25
   2   6  -3   13.42    1.24
   2  -6   3   12.21    1.16
   2  -6  -3   12.71    1.25
   2   6   3   12.91    0.93
  -2  -6   3   14.76    1.28
  -2   6  -3   12.62    1.15
   2   6   3   13.13    1.30
  -2   6  -3   13.95    1.24
   2   7  -3    0.67    0.75
  -2  -7  -3    1.21    0.86
  -2   7   3    0.24    0.70
  -2   7   3    1.53    0.45
   2  -7   3    1.00    0.57
  -2  -7   3    0.95    0.75
   2  -7  -3    1.13    0.76
  -2   7  -3    2.85    0.67
   2   7   3    1.11    0.29
  -2   7  -3    0.45    0.83
   2  -8   3    0.59    0.59
   2   8  -3    2.21    0.77
  -2   8   3    1.41    0.46
  -2  -8  -3   -0.28    0.84
  -2  -8   3    1.21    0.76
  -2  -8   3    0.48    0.85
   2   8   3    1.60    0.35
  -2   8  -3    1.42    0.65
   2   8   3    1.74    0.77
   2  -8  -3    1.80    0.67
   2  -9   3   11.75    1.49
  -2   9   3   15.41    1.23
  -2  -9  -3   12.39    1.52
   2   9  -3   13.15    1.44
   2  -9   3   17.26    1.37
  -2   9  -3   14.51    1.33
  -2  -9   3   18.23    1.51
  -2  -9   3   14.80    1.57
   2  -9  -3   13.63    1.49
   2   9   3   14.54    1.40
  -2  10   3    0.47    0.49
   2 -10   3    0.60    0.63
   2 -10   3    0.08    0.67
   2  10  -3    0.38    0.81
  -2 -10  -3   -0.70    0.92
  -2  10  -3    0.71    0.68
  -2 -10   3    0.21    0.78
   2  10   3   -0.06    0.72
  -2 -10   3   -0.12    0.97
   2 -10  -3    0.65    0.88
   2  11  -3   13.29    1.48
  -2  11   3   14.72    1.30
   2 -11   3   12.72    1.56
  -2 -11  -3   13.66    1.52
   2 -11   3   16.56    1.38
  -2 -11   3   15.29    1.68
   2  11   3   12.29    1.41
   2 -11  -3   11.50    1.53
  -2 -11   3   18.78    1.63
  -2  11  -3   14.10    1.37
  -2  12   3    5.14    0.88
  -2  12   3    4.19    0.76
  -2 -12  -3    5.32    1.27
   2  12  -3    6.71    1.12
   2 -12   3    5.91    1.24
   2 -12   3    6.88    0.94
  -2 -12   3    6.46    1.32
  -2  12  -3    5.05    0.93
   2 -12  -3    6.73    1.26
   2  12   3    6.50    1.14
  -2  13   3    1.68    0.77
   2  13  -3    2.86    1.07
  -2 -13  -3    0.66    1.12
  -2  13   3    2.58    0.66
   2 -13   3    1.28    1.08
   2 -13   3    2.31    0.77
  -2  13  -3    2.15    0.91
   2 -13  -3    2.55    1.12
   2  13   3    1.72    0.99
  -2 -13   3    1.19    1.15
  -2  14   3   22.88    1.89
   2 -14   3   24.88    1.96
  -2 -14  -3   25.15    2.38
  -2  14   3   25.69    2.01
   2  14  -3   23.81    2.24
   2 -14   3   23.32    2.31
  -2 -14   3   23.77    2.36
  -2  14  -3   22.79    2.11
   2  14   3   23.58    2.19
   2 -14  -3   23.48    2.31
   2  15  -3   -1.26    0.99
  -2  15   3   -0.01    0.79
  -2 -15  -3    0.86    1.17
   2 -15   3   -1.73    1.03
   2 -15   3   -0.75    0.58
  -2  15   3    1.39    0.65
   2 -15  -3    0.66    1.12
  -2  15  -3    0.27    0.79
  -2 -15   3   -1.77    1.14
   2  15   3   -0.53    0.94
   2 -16   3   17.66    1.56
  -2 -16  -3   14.61    2.00
   2  16  -3   14.69    1.75
  -2  16   3   17.64    1.66
  -2  16   3   17.29    1.57
   2 -16   3   14.38    1.92
  -2 -16   3   14.14    1.98
   2 -16  -3   13.09    1.89
  -2  16  -3   14.79    1.67
   2  16   3   17.16    1.78
   2  17  -3    2.34    1.11
  -2  17   3    1.44    0.95
   2 -17   3    1.02    0.73
  -2  17   3    2.33    0.75
  -2 -17  -3   -2.17    1.25
   2 -17   3    0.16    1.25
  -2 -17   3   -0.48    0.96
  -2  17  -3    1.89    1.06
   2  17   3    0.39    0.97
   2 -17  -3    3.53    1.37
   2  18  -3   -0.64    1.06
  -2 -18  -3    0.08    1.37
   2 -18   3   -2.28    1.21
  -2  18   3    1.48    1.01
   2 -18   3    0.58    0.75
  -2  18   3    0.68    0.79
   2 -18  -3   -0.94    1.24
  -2 -18   3   -0.90    1.37
  -2  18  -3    0.77    1.05
   2  18   3    0.04    1.15
   2 -19   3    6.88    1.69
   2  19  -3    8.85    1.49
  -2  19   3    9.26    1.39
  -2 -19  -3    4.39    1.41
  -2 -19   3    9.78    1.88
   2  19   3    7.86    1.45
   2 -19  -3    5.58    1.39
  -2  19  -3    6.53    1.29
   2 -20   3    3.87    1.65
   2  20  -3    1.68    1.26
  -2  20   3    4.05    1.24
  -2 -20  -3   -1.31    1.47
   2 -20  -3    1.52    1.56
  -2 -20   3    2.80    1.68
  -2  20  -3    4.22    1.29
   2  20   3    4.10    1.41
   2  21  -3   12.35    1.86
   2 -21   3   10.65    2.14
  -2 -21  -3   10.11    2.11
  -2  21   3   13.51    1.78
   2 -21  -3    9.22    2.08
   2  21   3   12.71    1.84
  -2  21  -3   14.10    1.75
  -2 -21   3   14.83    2.05
  -2  22   3   -1.11    1.18
  -2 -22  -3    0.71    1.68
   2 -22   3    0.36    1.50
   2  22  -3   -2.26    1.22
  -2 -22   3   -0.79    1.19
  -2  22  -3   -0.22    1.29
   2  22   3   -0.92    1.37
   2 -22  -3    0.05    1.18
   2 -23   3   -1.26    1.62
  -2  23   3    0.37    1.28
  -2 -23  -3   -0.85    1.67
   2  23  -3    0.78    1.40
   2  23   3   -0.33    1.34
  -2 -23   3   -0.46    1.73
   2 -23  -3    1.46    1.70
  -2  23  -3    0.12    1.26
  -2  24   3   -0.98    1.40
   2  24  -3    0.42    1.62
  -2 -24  -3    3.77    1.94
   2 -24   3   -0.48    1.82
  -2 -24   3    2.20    1.97
   2  24   3    1.63    1.65
  -2  24  -3    2.70    1.48
   2 -24  -3   -1.52    1.21
   2 -25   3    5.46    2.06
  -2  25   3    4.25    1.51
   2  25  -3    1.24    1.52
  -2 -25  -3    2.98    1.95
  -2 -25   3    1.05    1.92
  -2  25  -3    0.67    1.55
   2 -25  -3    0.44    1.80
   2  25   3    1.15    1.45
  -2  26   3   11.08    2.01
   2  26  -3   11.87    2.07
   2 -26   3   10.02    2.37
  -2 -26  -3   11.87    2.44
   2 -26  -3    6.63    2.17
   2  26   3    8.88    2.12
  -2 -26   3   11.39    2.50
  -2  26  -3   10.24    1.93
   2  27  -3    4.70    1.84
   2 -27   3    3.39    2.17
  -2 -27  -3    3.54    1.75
  -2  27   3    6.16    1.83
  -2  27  -3    2.00    1.69
  -2 -27   3    1.01    2.19
   2  27   3    5.07    1.85
   2 -27  -3    7.07    2.26
   2  28  -3   -0.63    1.90
  -2 -28  -3   -1.82    2.12
   2 -28   3    0.03    2.11
  -2  28  -3    0.06    1.79
   2  28   3    1.62    1.69
   2 -28  -3   -3.92    2.00
  -2 -28   3   -0.15    2.21
   2  29  -3   -0.43    1.93
   2 -29   3   -4.87    1.95
  -2 -29  -3   -3.26    2.19
   2  29   3    1.11    1.99
  -2  29  -3   -5.01    1.64
  -2 -29   3   -4.32    2.09
   2 -29  -3   -1.95    2.12
  -2 -30  -3   -3.66    2.26
   2 -30   3   -0.17    2.20
   2  30  -3   -5.29    1.63
   2  30   3   -2.08    1.79
   2 -30  -3   -4.60    2.18
  -2 -30   3   -3.59    2.22
   2  31  -3    0.12    1.96
  -2 -31  -3   -2.43    2.39
   2 -31   3   -3.60    2.14
   2 -31  -3    1.73    2.32
   2  31   3    0.78    1.98
  -2 -31   3   -1.21    2.37
   2 -32   3   -0.80    1.79
  -2 -32  -3    0.65    2.64
   2  32  -3   -1.36    2.04
  -2 -32   3   -2.56    2.42
   2 -32  -3   -0.47    2.41
   2 -33   3   -0.76    1.74
   2  33  -3    0.64    2.85
  -2 -33  -3   -0.44    2.56
   2 -33  -3   -1.94    2.40
  -2 -33   3    3.38    2.63
  -2   0   4    0.39    0.30
   2   0   4   -0.47    0.35
   2   0  -4    0.13    0.26
   2   0  -4   -0.58    0.30
  -2   0   4   -0.43    0.32
   2   0   4    0.86    0.46
  -2   0  -4    0.02    0.41
  -2   0  -4    0.62    0.29
  -2   1   4    0.39    0.28
   2  -1   4    0.40    0.43
  -2   1   4   -0.04    0.37
   2   1  -4   -0.21    0.27
   2   1  -4    0.08    0.28
   2  -1   4   -0.39    0.51
  -2   1  -4    0.50    0.38
   2   1   4    0.58    0.33
  -2   1  -4    0.64    0.42
  -2  -1   4    0.12    0.33
   2  -1  -4   -0.25    0.26
   2  -1  -4   -0.05    0.26
   2  -2   4    2.80    0.58
   2   2  -4   -0.38    0.29
  -2   2   4    1.99    0.32
   2  -2   4    1.33    0.42
  -2   2  -4    0.28    0.35
  -2   2  -4   -0.28    0.38
  -2  -2   4    2.80    0.46
   2  -2  -4    1.22    0.34
   2  -3   4   10.39    1.09
   2  -3   4    5.67    0.74
   2  -3  -4    7.28    0.70
  -2  -3   4   10.48    0.86
  -2  -4  -4   17.05    1.34
  -2   4   4   16.85    1.48
   2  -4   4   20.50    1.48
  -2   4   4   22.26    1.44
   2   4  -4   14.62    1.45
   2  -4   4   26.29    1.81
  -2  -4  -4   22.37    1.55
  -2  -4   4   24.86    1.60
  -2   4  -4   14.06    1.52
   2  -4  -4   24.17    1.45
  -2   4  -4   20.41    1.49
  -2   5   4   68.12    4.43
  -2   5   4   67.39    4.32
   2  -5   4   68.40    4.38
   2  -5   4   70.86    4.58
   2   5  -4   66.12    4.43
  -2  -5  -4   65.47    4.25
  -2  -5  -4   69.49    4.47
   2   5   4   62.58    4.42
  -2   5  -4   58.96    4.52
   2  -5  -4   69.35    4.46
  -2   5  -4   65.13    4.41
   2  -5  -4   66.46    4.33
  -2  -5   4   71.50    4.46
   2  -6   4   37.24    2.89
   2   6  -4   40.02    2.80
  -2   6   4   41.70    2.77
   2  -6   4   41.85    2.69
  -2   6   4   37.01    2.59
  -2  -6  -4   39.47    2.79
  -2   6  -4   39.02    2.75
  -2  -6   4   40.61    2.80
  -2   6  -4   38.33    2.90
   2  -6  -4   36.90    2.59
   2   6   4   40.28    2.75
   2  -6  -4   37.24    2.80
  -2  -7  -4   67.33    4.53
  -2   7   4   67.44    4.33
   2   7  -4   69.58    4.53
  -2   7   4   64.96    4.49
   2  -7   4   68.06    4.44
  -2  -7   4   70.35    4.52
  -2   7  -4   68.60    4.46
   2  -7  -4   60.81    4.33
   2  -7  -4   67.15    4.54
  -2  -8  -4   85.56    5.87
  -2   8   4   87.09    5.61
   2  -8   4   91.96    5.73
   2   8  -4   83.83    5.81
  -2  -8   4   94.42    5.82
   2  -8  -4   83.10    5.83
  -2   8  -4   84.03    5.76
   2  -9   4    7.45    0.88
   2   9  -4    6.93    1.05
  -2  -9  -4    5.68    1.00
  -2   9   4    7.04    0.68
   2  -9  -4    6.14    1.10
  -2   9  -4    6.20    0.97
   2   9   4    6.26    0.53
  -2  -9   4    6.79    1.13
  -2  10   4    4.62    0.57
   2  10  -4    0.98    0.88
  -2 -10  -4    3.50    1.11
   2 -10   4    4.16    0.83
   2 -10   4    4.59    0.89
  -2 -10   4    3.21    0.90
  -2 -10   4    1.93    0.89
   2  10   4    3.83    0.40
   2  10   4    2.94    0.85
  -2  10  -4    4.97    0.91
   2 -10  -4    5.74    1.08
   2 -11   4   11.96    1.18
  -2 -11  -4   10.78    1.48
   2  11  -4    8.89    1.29
  -2  11   4   11.11    0.99
   2 -11   4   10.55    1.43
   2  11   4    9.10    0.83
  -2 -11   4   10.98    1.47
   2 -11  -4   11.09    1.43
   2  11   4    7.42    1.23
  -2  11  -4    9.07    1.21
  -2  12   4   23.06    1.67
   2  12  -4   18.57    1.94
  -2 -12  -4   21.85    2.05
   2 -12   4   22.76    2.11
   2 -12   4   24.68    1.88
   2  12   4   21.34    1.92
   2 -12  -4   19.69    2.05
  -2 -12   4   19.86    2.11
  -2  12  -4   20.92    1.94
  -2  13   4   14.96    1.28
  -2 -13  -4   12.76    1.76
   2  13  -4   13.91    1.58
   2 -13   4   14.28    1.41
   2 -13   4   14.41    1.73
  -2  13   4   15.93    1.43
  -2 -13   4   14.42    1.77
   2 -13  -4   14.08    1.60
   2  13   4   14.18    1.60
  -2  13  -4   14.00    1.55
   2 -14   4    6.79    1.38
   2  14  -4    4.58    1.16
  -2  14   4    8.83    1.06
  -2  14   4    7.78    0.86
  -2 -14  -4    5.28    1.39
   2 -14   4    6.93    1.02
  -2 -14   4    7.06    1.46
  -2  14  -4    6.04    1.14
   2 -14  -4    5.69    1.35
   2  14   4    8.44    1.24
  -2  15   4    0.77    0.77
  -2 -15  -4    0.28    0.86
   2  15  -4    1.20    1.00
  -2  15   4    1.30    0.63
   2 -15   4    2.13    1.16
   2 -15   4    1.62    0.78
   2 -15  -4   -0.14    1.08
   2  15   4    1.76    0.96
  -2 -15   4    0.95    0.93
  -2  15  -4    1.23    0.96
   2 -16   4    0.35    0.75
  -2 -16  -4   -0.15    1.23
  -2  16   4   -0.24    0.60
   2 -16   4   -0.26    0.85
   2  16  -4   -0.40    0.99
  -2  16   4    0.29    0.83
   2  16   4    0.39    0.95
  -2  16  -4    0.92    0.88
  -2 -16   4   -1.55    1.20
   2 -16  -4    0.47    0.92
  -2  17   4   30.22    2.15
  -2  17   4   28.40    2.33
   2 -17   4   31.53    2.20
  -2 -17  -4   23.44    2.69
   2  17  -4   22.35    2.43
   2 -17   4   19.44    2.53
   2  17   4   28.44    2.43
   2 -17  -4   24.00    2.48
  -2  17  -4   27.78    2.37
  -2 -17   4   27.20    2.51
   2 -18   4   16.32    2.04
  -2 -18  -4   18.23    2.12
  -2  18   4   20.43    1.72
   2  18  -4   18.57    2.07
   2 -18   4   20.71    1.78
  -2  18   4   19.31    1.87
   2 -18  -4   18.96    2.08
  -2  18  -4   17.12    1.89
  -2 -18   4   10.64    2.16
   2  18   4   18.63    2.00
   2 -19   4    1.47    0.83
   2  19  -4    1.44    1.29
  -2  19   4    0.86    1.05
  -2  19   4    2.06    0.80
   2 -19   4    1.06    1.43
  -2 -19  -4    2.51    1.21
   2  19   4    0.69    1.24
  -2 -19   4    1.51    1.48
  -2  19  -4    2.35    1.09
   2 -19  -4    2.59    1.17
  -2 -20  -4    2.74    1.64
  -2  20   4    4.39    1.25
   2  20  -4    3.34    1.31
   2 -20   4    3.90    1.29
   2 -20   4    2.89    0.94
  -2  20  -4    2.90    1.27
   2  20   4    2.23    1.31
   2 -20  -4    3.67    1.65
  -2 -20   4    3.01    1.62
   2  21  -4   10.24    1.79
  -2 -21  -4    8.87    2.05
   2 -21   4   10.25    2.03
  -2  21   4   13.42    1.73
   2 -21  -4    9.54    2.09
   2  21   4   14.34    1.83
  -2 -21   4   12.55    2.18
  -2  21  -4   10.71    1.75
   2  22  -4    5.17    1.68
  -2  22   4    5.68    1.52
  -2 -22  -4    2.94    1.47
   2 -22   4    5.45    1.88
   2 -22  -4    7.06    1.90
   2  22   4    4.84    1.69
  -2 -22   4    8.28    2.06
  -2  22  -4    7.06    1.52
  -2 -23  -4   15.30    2.41
   2  23  -4   11.82    2.00
  -2  23   4   14.19    1.94
   2 -23   4   14.17    2.41
   2 -23  -4   13.23    2.27
   2  23   4   14.08    2.05
  -2 -23   4   10.42    2.40
  -2  23  -4   13.26    1.98
  -2  24   4   -0.96    1.35
   2  24  -4    0.53    1.64
   2 -24   4    1.20    1.71
  -2 -24  -4   -0.86    1.74
  -2 -24   4    1.40    1.39
   2  24   4    1.62    1.61
   2 -24  -4   -2.67    1.71
  -2  24  -4    0.36    1.37
  -2  25   4    9.28    1.77
   2  25  -4    7.09    1.83
  -2 -25  -4    9.39    2.29
   2 -25   4    8.96    2.18
   2 -25  -4    7.35    1.79
   2  25   4    9.14    1.99
  -2  25  -4    4.15    1.76
  -2 -25   4    8.59    2.25
   2  26  -4    2.56    1.63
  -2  26   4   -0.41    1.54
  -2 -26  -4   -0.61    1.90
   2 -26   4   -0.10    1.95
   2 -26  -4    1.34    1.92
  -2 -26   4    0.08    2.01
  -2  26  -4   -1.32    1.42
   2  26   4   -0.45    1.63
   2 -27   4   -0.15    2.00
  -2  27   4    1.52    1.75
  -2 -27  -4   -0.37    1.99
   2  27  -4   -3.49    1.69
   2 -27  -4    2.62    2.02
  -2  27  -4   -2.78    1.61
  -2 -27   4   -3.83    2.01
   2  27   4    2.03    1.75
   2  28  -4   -1.85    1.68
  -2 -28  -4    2.67    2.31
   2 -28   4    3.75    2.19
  -2 -28   4   -2.94    2.04
   2 -28  -4    1.80    2.29
   2  28   4    2.03    1.87
  -2  28  -4    3.02    1.86
   2  29  -4    0.02    1.79
   2 -29   4    1.32    2.13
  -2 -29  -4   -3.30    2.10
  -2 -29   4   -1.50    2.19
   2 -29  -4   -1.91    1.58
  -2  29  -4   -1.41    1.63
   2  29   4    0.55    1.78
   2  30  -4    1.17    2.16
   2 -30   4    3.43    2.35
  -2 -30  -4    0.44    2.42
   2  30   4    4.13    2.16
  -2 -30   4    8.33    2.70
   2 -30  -4   -1.95    2.26
   2 -31   4    0.64    2.34
  -2 -31  -4    0.02    2.46
   2  31  -4   -1.60    1.96
   2 -31  -4   -3.01    2.20
  -2 -31   4    1.58    2.42
   2 -32   4   -2.53    2.27
   2  32  -4   -1.59    1.98
  -2 -32  -4    0.66    2.10
   2 -32  -4   -0.18    2.47
  -2 -32   4    0.19    2.43
   2 -33   4    6.20    2.73
   2  33  -4   -0.13    2.13
  -2 -33  -4    6.11    2.85
  -2 -33   4    1.99    2.03
   2 -33  -4   -0.87    2.48
   2   0   5    6.80    0.87
  -2   0   5    6.74    0.66
  -2   0  -5    0.87    0.65
  -2   0   5    8.36    0.81
   2   0   5    8.78    0.98
  -2   1   5    3.77    0.68
  -2   1   5    3.93    0.57
   2  -1   5    3.06    0.75
   2  -1   5    3.04    0.90
  -2  -1   5    3.29    0.59
  -2  -1   5    2.95    0.64
   2   1   5    3.14    0.64
   2   1   5    3.79    0.76
   2  -2   5  100.43    6.42
   2  -2   5   88.36    6.50
  -2   2   5  101.48    6.36
  -2  -2   5  101.90    6.39
   2  -3   5   11.07    0.99
   2  -3   5    9.00    1.21
   2   3  -5    5.84    0.81
  -2   3   5    9.13    0.75
   2   3  -5    6.24    0.80
   2  -3  -5   11.03    0.94
  -2   3  -5    6.67    0.89
  -2  -3   5   10.04    0.95
  -2   3  -5    7.29    1.14
   2   4  -5   17.23    1.45
   2  -4   5   16.21    1.50
   2  -4   5   15.78    1.44
   2   4   5   16.23    1.34
  -2   4  -5   17.08    1.50
  -2  -4   5   17.18    1.44
  -2   4  -5   15.42    1.44
   2  -4  -5   17.42    1.32
   2   5  -5    1.99    0.78
   2  -5   5    5.07    0.72
  -2   5   5    5.10    0.78
  -2  -5  -5    2.15    0.86
   2  -5   5    3.88    1.09
  -2   5  -5    1.50    1.02
   2   5   5    4.30    0.71
   2  -5  -5    4.92    0.59
  -2   5  -5    4.06    0.73
  -2  -5   5    6.26    0.85
   2  -6   5    5.31    1.11
   2   6  -5    6.27    0.95
  -2   6   5    6.27    0.63
   2  -6   5    6.19    0.83
  -2   6   5    6.07    0.89
  -2  -6  -5    6.29    1.03
  -2  -6  -5    5.23    0.49
   2  -6  -5    6.53    0.83
  -2   6  -5    6.34    0.84
  -2  -6   5    4.73    0.86
   2  -6  -5    6.35    0.63
   2  -7   5   21.31    1.75
   2   7  -5   23.37    1.89
  -2   7   5   23.05    1.57
  -2  -7  -5   20.83    1.80
   2  -7  -5   20.58    1.55
  -2  -7   5   22.34    1.90
  -2   7  -5   19.06    1.73
   2  -7  -5   24.87    1.90
   2   8  -5   79.90    5.41
  -2   8   5   82.70    5.17
  -2  -8  -5   77.35    5.46
   2  -8   5   83.74    5.32
  -2   8  -5   81.49    5.34
   2  -8  -5   76.15    5.17
   2  -8  -5   80.21    5.42
  -2  -8   5   79.87    5.37
  -2  -9  -5    9.13    1.40
   2  -9   5   10.90    1.16
  -2   9   5   11.79    0.94
   2   9  -5   10.57    1.29
  -2   9  -5   10.48    1.19
   2  -9  -5   10.88    1.26
  -2  -9   5   10.94    1.34
   2  10  -5    1.62    0.91
  -2 -10  -5    2.77    1.09
  -2  10   5    2.21    0.46
   2 -10   5    3.24    0.82
  -2  10  -5    1.87    0.85
   2 -10  -5    2.07    0.79
  -2 -11  -5    0.10    1.11
   2 -11   5    0.66    0.72
   2  11  -5   -1.40    0.89
  -2  11   5    1.00    0.45
  -2 -11   5   -1.46    1.05
  -2  11  -5   -0.43    0.83
   2 -11  -5    0.43    1.03
   2  12  -5   11.16    1.45
   2 -12   5   13.10    1.31
  -2 -12  -5   11.42    1.62
   2 -12   5   12.09    1.53
  -2  12   5   10.60    1.04
  -2  12  -5   11.65    1.35
   2 -12  -5   10.98    1.55
  -2 -12   5   11.87    1.60
   2  12   5   11.53    1.39
   2 -13   5   -1.13    0.74
   2  13  -5   -0.68    0.90
   2 -13   5    0.49    1.08
  -2 -13  -5    0.79    1.18
  -2  13   5    0.34    0.48
   2 -13  -5   -0.45    1.08
   2  13   5   -0.35    0.84
  -2 -13   5    0.12    0.86
  -2  13  -5   -0.90    0.81
   2  13   5    0.44    0.25
   2 -14   5   40.09    2.69
   2 -14   5   33.58    2.92
   2  14  -5   35.89    2.87
  -2  14   5   36.47    2.45
  -2 -14  -5   33.10    2.84
  -2  14  -5   36.30    2.76
   2  14   5   33.34    2.30
  -2 -14   5   34.30    2.83
   2 -14  -5   35.87    2.99
   2  14   5   34.16    2.81
   2  15  -5   -0.38    0.94
  -2 -15  -5    0.24    1.19
   2 -15   5    0.10    1.11
   2 -15   5    0.74    0.73
  -2  15   5    0.39    0.50
  -2  15   5    1.34    0.81
   2 -15  -5    1.44    0.93
   2  15   5    0.42    0.84
   2  15   5    0.30    0.34
  -2 -15   5   -0.12    1.16
  -2  15  -5    0.09    0.84
  -2  16   5   68.62    4.31
   2 -16   5   68.84    4.50
   2 -16   5   65.48    4.78
  -2  16   5   62.83    4.50
   2  16  -5   66.34    4.71
  -2 -16  -5   58.71    4.83
   2 -16  -5   65.41    4.82
   2  16   5   61.75    4.19
   2  16   5   66.42    4.63
  -2 -16   5   62.03    4.82
  -2  16  -5   64.90    4.66
   2 -17   5    0.27    0.81
  -2  17   5    1.94    0.63
   2 -17   5   -0.46    1.25
   2  17  -5    0.82    1.13
  -2 -17  -5    1.32    1.12
  -2  17   5    1.60    0.90
   2 -17  -5    0.31    1.30
  -2  17  -5    1.28    1.09
  -2 -17   5    1.23    1.06
   2  17   5    0.54    1.00
   2  17   5    1.69    0.46
  -2 -18  -5    9.41    1.68
  -2  18   5   13.18    1.16
   2  18  -5   11.48    1.69
  -2  18   5   13.16    1.58
   2 -18   5   12.32    1.90
  -2 -18   5   10.88    1.92
   2 -18  -5    9.95    1.83
   2  18   5   11.16    1.05
   2  18   5   12.84    1.65
  -2  18  -5   11.61    1.57
   2 -19   5   -0.48    1.35
   2  19  -5   -1.21    1.13
  -2  19   5   -0.10    0.66
  -2 -19  -5   -0.27    1.10
  -2  19   5    0.04    0.97
  -2  19  -5    2.78    1.14
   2 -19  -5    2.46    1.49
   2  19   5    0.49    0.49
   2  19   5    1.41    1.12
  -2 -19   5    1.67    1.49
  -2  20   5   16.16    1.86
  -2 -20  -5   16.53    2.32
   2 -20   5   18.33    2.27
   2  20  -5   15.58    2.02
  -2  20  -5   13.82    1.85
  -2 -20   5   12.50    2.20
   2  20   5   14.83    1.31
   2 -20  -5   16.02    2.27
   2  20   5   16.03    1.93
   2  21  -5    1.29    1.41
   2 -21   5    2.03    1.60
  -2 -21  -5    0.36    1.61
  -2  21   5    2.43    1.23
   2  21   5    1.35    1.31
  -2  21  -5    2.52    1.23
   2 -21  -5   -2.90    1.48
  -2 -21   5    0.10    1.19
   2  22  -5    6.82    1.63
   2 -22   5    4.42    1.84
  -2  22   5    7.35    1.47
  -2 -22  -5    6.09    2.00
  -2 -22   5    6.11    1.96
  -2  22  -5    8.47    1.68
   2  22   5    4.83    1.67
   2 -22  -5    2.17    1.76
  -2  23   5    1.41    1.31
  -2 -23  -5    4.55    1.88
   2 -23   5    1.93    1.81
   2  23  -5    1.95    1.49
   2 -23  -5    1.78    1.83
  -2 -23   5   -1.56    1.78
   2  23   5    5.21    1.58
  -2  23  -5    3.11    1.52
  -2  24   5    1.15    1.38
   2  24  -5    0.76    1.67
   2 -24   5    1.16    1.77
  -2 -24  -5    0.00    1.37
   2  24   5    0.22    1.41
  -2  24  -5    2.37    1.44
  -2 -24   5    2.36    1.50
   2 -24  -5   -1.39    1.26
  -2  25   5    0.19    1.43
  -2 -25  -5   -0.43    1.84
   2  25  -5    0.40    1.53
   2 -25   5    0.79    1.80
   2  25   5    0.52    1.64
  -2  25  -5   -1.95    1.57
   2 -25  -5    0.18    1.79
  -2 -25   5    2.52    1.96
  -2 -26  -5   18.05    2.92
   2  26  -5   22.37    2.87
   2 -26   5   19.28    2.91
  -2  26   5   22.99    2.60
  -2 -26   5   20.97    3.01
   2 -26  -5   24.53    3.09
  -2  26  -5   18.70    2.49
   2  26   5   22.20    2.65
   2  27  -5   -3.16    1.57
   2 -27   5    0.25    1.94
  -2 -27  -5    0.46    2.07
   2 -27  -5    1.12    2.05
  -2 -27   5   -1.49    2.00
  -2  27  -5   -0.16    1.70
   2  27   5   -1.64    1.66
  -2 -28  -5   -0.05    2.16
   2  28  -5    0.14    2.00
   2 -28   5    2.14    2.15
  -2  28  -5    0.30    1.66
  -2 -28   5    4.14    2.35
   2  28   5    1.67    1.86
   2 -28  -5    1.79    2.31
   2  29  -5   -0.21    1.84
  -2 -29  -5   -2.43    2.17
   2 -29   5    5.74    2.23
   2  29   5    1.17    1.77
   2 -29  -5    0.82    2.26
  -2  29  -5    1.30    1.89
  -2 -29   5    0.80    2.33
  -2 -30  -5    0.88    2.50
   2  30  -5   -1.22    1.92
   2 -30   5    1.05    2.31
  -2 -30   5   -1.36    1.67
   2 -30  -5   -1.20    2.38
   2  30   5    2.10    2.12
  -2  30  -5   -0.13    2.02
   2 -31   5   -3.27    2.12
  -2 -31  -5   -0.55    2.41
   2  31  -5   -2.88    2.09
   2 -31  -5    2.22    2.42
  -2 -31   5    0.45    2.32
   2  32  -5   10.31    2.52
  -2 -32  -5    8.53    3.04
   2 -32   5    5.28    2.74
  -2 -32   5    7.14    2.79
   2 -32  -5    5.30    2.69
   2 -33   5    1.21    2.52
  -2 -33  -5    3.13    2.64
   2  33  -5   -2.47    2.09
   2 -33  -5    3.38    2.65
  -2 -33   5    0.21    2.56
   2   0  -6   11.19    1.10
  -2   0   6   11.50    1.15
  -2   0  -6    7.50    1.11
   2   0   6   11.30    1.31
   2   0  -6    9.97    1.10
   2   0   6   10.76    1.25
  -2   0   6   10.46    1.03
  -2   0  -6   12.72    1.31
  -2   1   6   16.64    1.46
   2  -1   6   19.33    1.80
   2   1  -6   18.66    1.48
   2  -1   6   17.75    1.66
  -2   1   6   18.40    1.62
   2   1  -6   19.66    1.54
   2   1   6   17.36    1.58
  -2  -1   6   21.52    1.60
   2  -1  -6   17.32    1.50
   2  -1  -6   15.26    1.49
  -2  -1   6   18.24    1.50
  -2   1  -6   18.43    1.66
  -2   1  -6   19.57    1.76
   2   1   6   18.01    1.60
   2  -2   6    8.87    1.10
  -2   2   6    9.24    0.98
   2   2  -6    8.56    1.01
  -2   2   6    7.88    0.91
   2  -2   6    9.64    1.15
   2   2  -6    8.25    0.96
  -2   2  -6    8.27    1.10
  -2   2  -6    8.98    1.16
  -2  -2   6    7.43    0.99
  -2  -2   6    7.61    0.97
   2  -2  -6    8.39    0.89
   2   3  -6   24.36    1.93
   2  -3   6   26.70    1.95
   2  -3   6   22.46    2.13
   2   3  -6   19.47    1.83
  -2   3   6   24.78    1.74
  -2   3  -6   25.59    1.93
  -2   3  -6   25.79    2.15
  -2  -3   6   24.88    1.89
   2   4  -6   13.54    1.42
   2  -4   6   12.88    1.69
   2  -4   6   16.60    1.46
   2   4  -6   17.70    1.43
   2   4   6   16.82    1.49
  -2   4  -6   17.53    1.75
   2  -4  -6   16.26    1.35
  -2  -4   6   16.26    1.47
  -2   4  -6   16.38    1.46
   2   5  -6    3.63    0.81
   2   5  -6    4.05    1.12
  -2   5   6    3.56    0.75
   2  -5   6    3.74    1.13
   2  -5   6    2.50    0.70
  -2   5  -6    2.09    0.71
   2  -5  -6    3.68    0.58
  -2  -5   6    2.38    0.76
   2  -6   6    3.39    0.74
   2   6  -6    4.21    0.91
   2  -6   6    5.08    1.15
  -2  -6   6    4.21    0.81
  -2   6  -6    3.90    0.77
   2  -6  -6    3.86    0.57
   2  -7   6   41.99    3.23
  -2  -7  -6   41.30    2.71
  -2  -7  -6   43.48    3.18
   2  -7   6   42.03    2.96
   2   7  -6   48.64    3.15
   2  -7  -6   42.48    2.83
  -2   7  -6   41.15    3.02
  -2  -7   6   41.60    3.04
  -2  -8  -6   58.18    4.15
   2   8  -6   61.72    4.10
   2  -8   6   60.60    3.98
   2  -8  -6   53.11    4.00
   2  -8  -6   59.36    3.79
  -2   8  -6   55.22    4.00
   2   9  -6    0.48    0.88
  -2  -9  -6    0.50    0.97
  -2   9   6   -0.12    0.37
   2  -9   6    0.29    0.64
   2  -9  -6   -0.75    0.87
   2  -9  -6    0.45    0.40
  -2   9  -6   -0.15    0.72
   2  10  -6    5.32    1.10
  -2  10   6    3.35    0.52
   2 -10   6    5.27    0.93
  -2 -10  -6    4.64    1.23
  -2  10  -6    6.02    0.99
   2 -10  -6    3.83    0.92
   2  11  -6   15.96    1.68
  -2 -11  -6   15.72    1.81
  -2  11   6   14.98    1.20
   2 -11   6   15.97    1.52
  -2  11  -6   13.27    1.54
   2 -11  -6   17.48    1.78
   2  12  -6    6.37    1.20
   2 -12   6    6.15    1.07
  -2  12   6    5.82    0.63
  -2 -12  -6    4.64    1.37
   2 -12  -6    4.49    1.26
  -2  12  -6    6.88    1.12
   2 -13   6   10.72    1.41
   2  13  -6   10.50    1.49
  -2  13   6   10.85    0.96
  -2 -13  -6    8.21    1.57
   2 -13   6   13.18    1.34
   2 -13  -6   10.08    1.61
  -2 -13   6   11.64    1.63
  -2  13  -6   10.51    1.37
   2 -14   6   10.76    1.28
   2 -14   6    8.35    1.43
  -2 -14  -6    7.57    1.51
  -2  14   6    7.68    0.75
   2  14  -6    9.55    1.40
  -2  14  -6    7.26    1.31
   2 -14  -6    6.66    1.45
   2  14   6    5.82    1.23
  -2 -14   6    8.75    1.50
  -2 -15  -6    1.61    1.01
   2  15  -6   -0.42    1.12
   2 -15   6    0.72    1.15
  -2  15   6    2.04    0.50
  -2 -15   6    1.82    1.24
  -2  15  -6    1.72    1.05
   2 -15  -6    1.86    1.25
   2  15   6    1.35    0.92
   2  16  -6   63.08    4.82
  -2 -16  -6   69.38    5.05
   2 -16   6   66.97    4.91
  -2  16   6   65.45    4.37
  -2  16   6   68.91    4.65
  -2 -16   6   68.57    4.98
   2 -16  -6   66.78    4.97
   2  16   6   62.85    4.71
  -2  16  -6   69.97    4.78
  -2  17   6   47.99    3.49
   2 -17   6   43.49    3.77
  -2 -17  -6   45.76    3.91
  -2  17   6   48.87    3.17
   2  17  -6   45.65    3.69
  -2 -17   6   48.58    3.86
  -2  17  -6   48.95    3.69
   2  17   6   42.94    3.62
   2 -17  -6   45.44    3.83
   2  18  -6   32.37    3.17
   2 -18   6   35.46    3.24
  -2  18   6   36.71    2.89
  -2  18   6   37.93    2.51
  -2 -18  -6   33.44    3.09
   2 -18  -6   40.12    3.34
  -2 -18   6   35.49    3.07
   2  18   6   33.11    3.04
  -2  18  -6   33.58    2.97
  -2  19   6   -0.39    0.93
   2  19  -6    1.25    1.32
   2 -19   6    0.32    1.39
  -2 -19  -6   -1.58    1.05
  -2  19   6    0.82    0.82
   2 -19  -6   -2.62    1.33
   2  19   6    0.31    1.19
  -2 -19   6    1.20    1.46
  -2  19  -6   -0.04    1.08
  -2  20   6    8.75    1.42
  -2 -20  -6    5.39    1.49
   2 -20   6    4.13    1.63
   2  20  -6    6.69    1.67
  -2  20  -6    5.23    1.47
  -2 -20   6    6.79    1.84
   2  20   6    5.94    1.48
   2 -20  -6    4.05    1.74
   2 -21   6    4.80    1.74
   2  21  -6    3.09    1.60
  -2  21   6    6.01    1.37
  -2 -21  -6    7.06    1.64
   2  21   6    4.68    1.52
   2 -21  -6    5.01    1.79
  -2 -21   6    3.51    1.77
  -2  21  -6    4.93    1.52
  -2  22   6   14.25    1.78
   2  22  -6   10.19    1.87
   2 -22   6    8.62    2.06
  -2 -22  -6    8.15    1.80
   2  22   6   12.03    1.93
   2 -22  -6    8.13    2.08
  -2 -22   6   15.07    2.29
  -2  22  -6    7.44    1.72
   2 -23   6   12.29    2.27
  -2  23   6   12.79    1.88
   2  23  -6   10.23    1.96
  -2 -23  -6   16.36    2.50
  -2  23  -6   13.52    1.96
  -2 -23   6   10.13    2.31
   2  23   6   13.26    2.06
   2 -23  -6   10.58    2.30
  -2 -24  -6    4.26    2.04
  -2  24   6    6.12    1.53
   2 -24   6    5.78    1.96
   2  24  -6    5.20    1.70
  -2 -24   6    3.34    1.90
  -2  24  -6    6.75    1.64
   2 -24  -6    3.48    1.98
   2  24   6    2.69    1.54
  -2  25   6    5.34    1.69
  -2 -25  -6    7.55    2.28
   2 -25   6    4.21    1.99
   2  25  -6    8.08    1.89
   2 -25  -6    5.45    2.10
  -2  25  -6    8.48    1.92
   2  25   6    8.03    1.81
  -2 -25   6    6.49    2.19
   2 -26   6   13.09    2.71
   2  26  -6   15.06    2.48
  -2  26   6   21.72    2.46
  -2 -26  -6   17.63    2.61
  -2 -26   6   17.37    2.87
   2 -26  -6   19.50    2.84
   2  26   6   22.46    2.69
  -2  26  -6   19.81    2.53
  -2 -27  -6   10.69    2.57
   2  27  -6    8.20    2.20
   2 -27   6    4.31    2.13
   2  27   6    9.59    2.09
  -2  27  -6    6.33    1.86
   2 -27  -6    1.58    2.16
  -2 -27   6    7.34    2.37
  -2 -28  -6    9.32    2.58
   2 -28   6    7.26    1.94
   2  28  -6    6.87    2.15
   2 -28  -6    8.19    2.53
  -2 -28   6    8.95    2.04
  -2  28  -6    8.01    2.12
   2  28   6    7.75    2.04
   2 -29   6   -0.93    2.14
   2  29  -6    2.35    2.08
  -2 -29  -6   -2.04    2.19
   2 -29  -6    0.31    2.27
  -2 -29   6    0.64    2.28
   2  29   6   -0.46    1.96
  -2  29  -6   -0.03    1.73
  -2 -30  -6    7.74    2.75
   2 -30   6    8.98    2.72
   2  30  -6    7.95    2.32
  -2  30  -6    7.95    2.30
   2  30   6    8.29    2.43
  -2 -30   6    8.72    2.74
   2 -30  -6    8.54    2.71
   2  31  -6   -0.71    2.00
  -2 -31  -6    1.58    2.54
   2 -31   6    0.48    2.38
  -2 -31   6    1.66    2.40
   2 -31  -6    4.87    2.58
   2  32  -6    6.40    2.58
  -2 -32  -6   -0.51    2.70
   2 -32   6    1.57    2.48
   2 -32  -6    2.77    2.63
  -2 -32   6    5.01    2.64
   2  33  -6    0.60    2.25
   2 -33   6    1.01    2.50
  -2 -33  -6    5.45    2.89
  -2 -33   6    0.67    2.62
   2 -33  -6    1.69    2.72
   2   0   7    4.37    1.03
   2   0  -7    5.84    0.97
  -2   0   7    5.41    0.98
  -2   0   7    5.79    0.89
   2   0   7    7.74    1.20
   2   0  -7    7.28    0.95
  -2   0  -7    5.03    1.12
  -2   0  -7    2.86    0.95
   2  -1   7    0.17    1.04
  -2   1   7   -0.69    0.69
   2  -1   7    0.14    0.86
   2   1  -7    1.49    0.74
  -2   1   7   -1.00    0.76
   2   1  -7    0.78    0.74
   2   1   7   -0.08    0.77
   2  -1  -7    0.93    0.68
  -2  -1   7    0.87    0.71
   2  -1  -7    0.85    0.77
  -2  -1   7   -0.01    0.74
  -2   1  -7    0.87    1.01
   2   1   7   -0.05    0.62
  -2   1  -7    0.99    0.89
   2   2  -7   41.87    2.94
   2  -2   7   41.40    3.03
  -2   2   7   39.16    2.85
   2   2  -7   45.28    2.93
   2  -2   7   34.90    3.11
  -2   2   7   44.39    2.98
  -2   2  -7   41.39    3.07
   2   2   7   41.78    2.94
  -2  -2   7   40.46    2.94
   2  -2  -7   42.14    2.86
  -2  -2   7   41.09    2.93
   2   2   7   40.10    2.92
  -2   2  -7   35.24    2.98
  -2   3   7    8.23    0.92
   2   3  -7    8.68    1.04
   2  -3   7    9.14    1.15
   2   3  -7    9.95    1.16
   2  -3   7    7.44    1.39
  -2   3   7    7.44    0.91
  -2   3  -7    8.75    1.12
  -2  -3   7    8.46    1.07
  -2   3  -7    9.36    1.50
   2  -4   7   12.27    1.56
   2   4  -7   10.65    1.22
  -2   4   7   11.69    1.08
   2  -4   7   14.40    1.30
   2   4  -7   13.07    1.38
  -2  -4   7   12.17    1.25
  -2   4  -7   10.01    1.22
   2   5  -7   78.32    5.49
   2  -5   7   84.65    5.50
   2  -5   7   78.03    5.65
  -2   5  -7   81.35    5.49
  -2  -5   7   86.65    5.50
   2  -5  -7   83.99    5.37
   2  -6   7   46.97    3.33
   2   6  -7   48.30    3.40
   2  -6   7   52.00    3.61
  -2   6  -7   45.95    3.39
   2  -6  -7   46.65    3.19
   2  -7   7   39.98    3.11
   2   7  -7   39.75    2.92
   2  -7   7   36.24    2.79
  -2   7  -7   40.66    2.87
   2  -7  -7   38.92    2.64
   2  -8   7   15.98    1.40
   2  -8   7   12.77    1.54
   2   8  -7   12.90    1.50
  -2  -8  -7   13.63    1.59
  -2   8  -7   14.12    1.46
   2  -8  -7   15.08    1.16
   2  -9   7   47.15    3.30
   2   9  -7   54.06    3.51
  -2  -9  -7   51.37    3.57
   2  -9  -7   44.77    3.08
  -2   9  -7   43.19    3.36
   2  -9  -7   43.83    3.35
   2  10  -7    0.85    1.00
  -2 -10  -7    0.03    1.12
   2 -10   7    0.63    0.75
   2 -10  -7    1.01    1.03
  -2  10  -7    0.52    0.85
   2 -11   7    1.07    0.88
   2  11  -7    1.87    1.06
  -2 -11  -7    1.77    0.92
  -2  11  -7    0.28    0.86
   2 -11  -7    2.48    1.13
  -2 -12  -7    0.09    1.16
   2  12  -7    0.31    1.08
   2 -12  -7   -0.88    1.08
  -2  12  -7    1.42    0.95
  -2 -13  -7   20.80    2.24
   2  13  -7   21.09    2.11
  -2  13   7   21.31    1.49
   2 -13  -7   19.06    2.16
  -2  13  -7   21.72    2.06
  -2  14   7    3.96    0.50
   2  14  -7    3.91    1.19
  -2 -14  -7    5.24    1.41
  -2  14  -7    4.62    1.13
   2 -14  -7    4.27    1.34
  -2 -14   7    2.66    1.27
   2  15  -7   25.13    2.49
   2 -15   7   24.66    2.48
  -2 -15  -7   23.82    2.59
  -2  15   7   26.05    1.78
  -2  15  -7   26.20    2.35
   2 -15  -7   26.07    2.57
   2  15   7   23.57    2.27
  -2 -15   7   29.72    2.61
  -2  16   7   58.73    3.83
  -2 -16  -7   56.62    4.42
   2 -16   7   62.53    4.48
   2  16  -7   62.91    4.44
   2  16   7   56.13    4.30
   2 -16  -7   58.78    4.53
  -2 -16   7   55.08    4.35
  -2  16  -7   60.98    4.34
   2  17  -7   90.45    6.25
  -2  17   7   87.80    5.69
  -2 -17  -7   89.90    6.45
   2 -17   7   87.57    6.30
  -2 -17   7   83.50    6.32
   2 -17  -7   90.99    6.29
   2  17   7   84.19    6.11
  -2  17  -7   95.94    6.26
  -2  18   7   21.20    1.96
   2  18  -7   17.10    2.14
   2 -18   7   15.98    2.20
  -2  18   7   18.94    1.40
  -2 -18  -7   16.90    2.18
   2  18   7   20.97    2.12
  -2  18  -7   21.17    2.12
   2 -18  -7   15.61    2.28
  -2 -18   7   18.72    2.34
  -2  19   7   24.06    2.36
  -2 -19  -7   24.44    2.69
   2  19  -7   20.76    2.51
   2 -19   7   27.73    2.78
   2  19   7   30.99    2.64
  -2 -19   7   27.04    2.83
   2 -19  -7   24.14    2.82
  -2  19  -7   29.89    2.65
  -2 -20  -7   11.96    2.29
   2  20  -7   13.01    2.02
  -2  20   7   16.27    1.78
   2 -20   7   17.05    2.26
   2  20   7   15.19    2.01
  -2 -20   7   20.48    2.23
  -2  20  -7   16.37    1.99
   2 -20  -7   15.25    2.12
  -2 -21  -7   -0.43    1.66
   2 -21   7   -0.84    1.11
   2  21  -7    2.97    1.43
  -2  21   7    0.18    1.16
   2 -21  -7    1.69    1.32
  -2  21  -7    0.46    1.25
   2  21   7   -1.31    1.26
  -2 -21   7    0.88    1.59
  -2  22   7    9.87    1.58
   2  22  -7    8.77    1.79
   2 -22   7    7.90    2.00
  -2 -22  -7    7.29    2.08
   2  22   7    8.54    1.74
  -2 -22   7    9.08    1.81
  -2  22  -7    5.30    1.62
   2 -22  -7    6.33    1.96
   2  23  -7    5.90    1.70
  -2 -23  -7    2.82    1.97
   2 -23   7    6.62    1.95
  -2  23   7    6.71    1.57
  -2  23  -7    2.22    1.51
  -2 -23   7    4.76    1.98
   2 -23  -7    5.67    2.00
   2  23   7    7.31    1.78
  -2 -24  -7   -1.01    1.80
   2 -24   7   -0.77    1.67
   2  24  -7    0.23    1.55
  -2  24   7   -1.83    1.27
   2 -24  -7    0.18    1.36
  -2 -24   7   -0.05    1.72
  -2  24  -7    0.05    1.43
   2  24   7    0.85    1.54
   2 -25   7    2.84    1.92
  -2  25   7    2.53    1.48
   2  25  -7    3.46    1.91
  -2 -25  -7    0.62    1.48
  -2 -25   7    2.00    1.95
   2  25   7    1.18    1.62
   2 -25  -7    4.41    2.02
  -2  25  -7    2.16    1.66
   2 -26   7   17.38    2.65
   2  26  -7   11.10    2.23
  -2 -26  -7   10.74    2.56
  -2  26   7   16.97    2.59
   2  26   7   15.43    2.23
   2 -26  -7   14.36    2.67
  -2  26  -7   13.43    2.33
  -2 -26   7    9.23    2.48
  -2 -27  -7   24.89    3.45
   2 -27   7   30.40    3.41
   2  27  -7   19.86    2.92
   2 -27  -7   23.66    3.38
  -2  27  -7   23.37    2.90
   2  27   7   31.95    3.06
  -2 -27   7   26.28    3.15
  -2 -28  -7    4.82    2.06
   2 -28   7   11.81    2.50
   2  28  -7    5.80    2.26
  -2 -28   7    7.48    2.47
  -2  28  -7    8.52    2.17
   2  28   7    8.53    2.22
   2 -28  -7    5.73    2.08
  -2 -29  -7   22.83    3.44
   2 -29   7   15.05    2.88
   2  29  -7   15.70    2.75
   2 -29  -7   21.65    3.26
  -2  29  -7   18.27    2.79
  -2 -29   7   13.73    2.90
   2  29   7   19.05    2.78
   2  30  -7    3.56    2.37
  -2 -30  -7    6.19    2.75
   2 -30   7    7.72    2.56
  -2 -30   7    8.31    2.67
  -2  30  -7    3.94    2.04
   2 -30  -7   14.34    2.88
   2 -31   7    0.72    2.37
   2  31  -7    0.29    2.11
  -2 -31  -7   -2.58    2.43
   2 -31  -7    0.45    2.35
  -2 -31   7   -2.53    2.29
   2 -32   7    4.50    2.68
  -2 -32  -7    1.50    2.71
   2  32  -7    4.93    2.57
   2 -32  -7    0.46    2.58
  -2 -32   7    4.64    2.63
  -2 -33  -7   -6.61    2.39
   2  33  -7   -2.48    2.10
   2 -33   7    1.13    2.61
  -2 -33   7   -0.73    2.53
   2 -33  -7    0.48    2.55
   2   0   8   -0.93    0.95
  -2   0  -8    0.53    0.84
  -2   0   8    0.18    0.71
  -2   0  -8    1.14    0.78
   2   0   8    1.27    0.91
   2   0  -8    1.18    0.92
  -2   0   8    1.52    0.88
   2   0  -8    1.34    0.80
  -2  -1  -8    5.13    0.99
   2  -1   8    4.65    1.22
  -2   1   8    6.24    1.07
   2  -1   8    5.26    1.16
  -2   1   8    5.48    0.90
   2   1  -8    6.00    1.00
   2   1  -8    5.05    1.06
   2  -1  -8    5.23    0.95
  -2   1  -8    3.60    1.10
  -2  -1   8    7.87    1.04
   2  -1  -8    6.40    1.06
  -2  -1   8    8.10    1.09
   2   1   8    6.96    1.08
   2   1   8    6.59    1.10
  -2   1  -8    6.04    1.29
  -2   2   8    0.07    0.72
   2   2  -8   -0.45    0.67
   2  -2   8    1.63    1.09
  -2   2   8   -1.56    0.69
   2   2  -8   -0.29    0.75
   2  -2   8    0.96    0.90
   2  -2  -8    1.00    0.75
  -2  -2   8    0.77    0.78
   2   2   8    0.84    0.78
   2   2   8   -0.11    0.65
  -2   2  -8    0.46    0.88
  -2  -2   8   -0.79    0.76
   2   3  -8    3.81    0.94
   2  -3   8    3.54    0.96
  -2   3   8    3.00    0.72
   2   3  -8    1.77    0.80
   2  -3   8    2.48    0.91
  -2   3   8    3.06    0.76
  -2   3  -8    2.23    0.87
  -2  -3   8    3.55    0.91
  -2  -3   8    4.00    0.89
   2   3   8    3.32    0.84
   2   3   8    2.77    0.73
   2  -4   8   73.25    4.60
   2   4  -8   61.60    4.53
   2  -4   8   61.98    4.62
  -2   4   8   66.37    4.41
  -2   4   8   68.58    4.45
  -2   4  -8   68.32    4.59
   2  -5   8   98.58    6.83
   2   5  -8   98.39    6.67
   2  -5   8  110.31    6.68
  -2   5  -8   94.99    6.66
   2  -6   8   80.63    5.89
   2   6  -8   83.52    5.74
   2  -6   8   89.23    5.71
  -2   6  -8   82.42    5.71
   2  -6  -8   88.31    5.57
   2  -7   8    0.01    0.77
   2  -7   8    1.29    1.13
   2   7  -8   -1.30    0.81
  -2   7  -8    1.03    0.77
   2  -7  -8   -0.36    0.49
   2   8  -8   94.64    6.47
   2  -8   8   97.08    6.61
  -2   8  -8   96.61    6.42
   2  -8  -8   95.56    6.19
   2   9  -8   57.54    4.16
  -2   9  -8   61.19    4.16
   2  -9  -8   55.97    3.78
   2  10  -8   -0.91    0.92
  -2 -10  -8    1.43    1.11
   2 -10  -8   -0.04    0.39
  -2  10  -8   -0.21    0.84
  -2 -11  -8   34.28    3.00
   2  11  -8   42.38    3.13
  -2  11  -8   39.77    3.02
   2 -11  -8   39.39    3.14
   2  12  -8    3.03    1.15
  -2 -12  -8    1.44    1.23
  -2  12  -8    4.33    1.07
   2 -12  -8    1.73    1.17
  -2 -13  -8    2.21    1.02
   2  13  -8    1.59    1.07
  -2  13  -8    2.19    1.08
   2 -13  -8    2.38    1.18
  -2 -14  -8    4.85    1.43
   2  14  -8    5.39    1.28
   2 -14  -8    4.86    1.37
  -2  14  -8    4.48    1.17
  -2 -15  -8   -0.30    0.99
   2  15  -8    1.78    1.15
  -2 -15   8    0.95    1.26
   2 -15  -8    1.79    1.32
  -2  15  -8    2.37    1.12
  -2 -16  -8   52.09    4.31
   2  16  -8   55.10    4.24
   2 -16   8   54.55    4.18
  -2 -16   8   52.60    4.21
   2 -16  -8   54.97    4.12
  -2  16  -8   53.58    4.08
   2 -17   8   28.45    2.72
   2  17  -8   24.32    2.56
  -2 -17  -8   22.70    2.76
  -2  17  -8   23.04    2.46
   2 -17  -8   31.73    2.86
  -2 -17   8   26.05    2.71
   2  17   8   29.51    2.44
  -2 -18  -8   43.94    3.81
   2  18  -8   50.41    3.96
   2 -18   8   49.52    3.89
  -2  18  -8   49.02    3.85
   2 -18  -8   45.81    3.97
   2  18   8   49.65    3.73
  -2 -18   8   41.14    3.86
   2  19  -8   41.66    3.30
  -2  19   8   31.74    2.90
  -2 -19  -8   37.31    3.52
   2 -19   8   36.40    3.31
   2 -19  -8   34.64    3.42
   2  19   8   34.47    3.13
  -2  19  -8   39.39    3.18
  -2 -19   8   33.48    3.10
  -2  20   8    5.27    1.28
   2 -20   8    5.46    1.39
  -2 -20  -8    4.68    1.81
   2  20  -8    3.79    1.50
  -2 -20   8    5.29    1.73
  -2  20  -8    6.07    1.60
   2 -20  -8    0.90    1.66
   2  20   8    3.98    1.28
  -2 -21  -8   -0.32    1.71
   2 -21   8    3.99    1.64
   2  21  -8    1.28    1.42
  -2  21   8    3.19    1.25
   2  21   8    1.26    1.28
  -2 -21   8    3.41    1.65
  -2  21  -8    0.96    1.33
   2 -21  -8    0.27    1.70
   2 -22   8   -1.73    1.57
   2  22  -8    0.58    1.46
  -2 -22  -8    2.60    1.82
  -2  22   8    1.22    1.22
   2  22   8    3.89    1.45
   2 -22  -8    4.09    1.85
  -2 -22   8    2.86    1.45
  -2  22  -8    3.14    1.49
  -2 -23  -8   -1.93    1.73
   2  23  -8   -0.78    1.44
  -2  23   8   -1.26    1.22
   2 -23   8   -0.78    1.57
  -2 -23   8   -1.92    1.67
   2 -23  -8   -3.42    1.67
  -2  23  -8   -2.39    1.28
   2  23   8   -0.63    1.29
  -2  24   8   -2.30    1.24
  -2 -24  -8    0.25    1.88
   2  24  -8   -1.62    1.54
   2 -24   8   -0.58    1.72
  -2 -24   8   -0.97    1.28
   2 -24  -8    2.06    1.89
   2  24   8   -0.18    1.34
  -2  24  -8   -1.27    1.47
   2 -25   8    1.75    1.86
  -2 -25  -8    1.34    1.97
  -2  25   8   -0.72    1.37
   2  25  -8    0.89    1.68
   2 -25  -8    0.69    1.89
  -2  25  -8   -3.66    1.44
  -2 -25   8    1.43    1.89
   2  25   8   -0.24    1.46
  -2 -26  -8    9.96    2.56
   2  26  -8    8.09    2.11
   2 -26   8    7.20    2.25
  -2 -26   8   11.46    2.47
  -2  26  -8   15.24    2.25
   2 -26  -8   13.48    2.62
   2  26   8   11.73    2.13
   2  27  -8   20.83    2.91
   2 -27   8   20.72    2.94
  -2 -27  -8   20.11    3.14
  -2  27  -8   23.59    2.92
  -2 -27   8   15.50    2.88
   2  27   8   20.68    2.76
   2 -27  -8   17.41    3.04
   2  28  -8   22.99    2.95
  -2 -28  -8   21.26    3.07
   2 -28   8   18.36    3.03
   2  28   8   23.39    2.87
  -2  28  -8   18.97    2.74
  -2 -28   8   18.50    3.14
   2 -28  -8   18.54    3.15
   2  29  -8    5.05    2.28
  -2 -29  -8    4.57    2.59
   2 -29   8    7.63    2.47
  -2 -29   8    3.94    2.38
  -2  29  -8    4.52    2.06
   2  29   8    5.51    1.97
   2 -29  -8    3.58    2.49
   2  30  -8    9.47    2.52
  -2 -30  -8   13.39    3.14
   2 -30   8   11.68    2.63
  -2 -30   8   18.21    2.97
   2 -30  -8   12.71    2.87
  -2  30  -8   14.00    2.78
   2 -31   8    1.22    2.40
   2  31  -8   -4.49    1.92
  -2 -31  -8   -4.52    1.71
  -2  31  -8   -4.04    1.97
   2 -31  -8   -2.45    2.26
  -2 -31   8    1.81    2.46
   2 -32   8    1.86    2.52
   2  32  -8   -4.50    2.07
  -2 -32  -8    3.36    2.75
  -2 -32   8   -2.80    2.43
   2 -32  -8   -2.20    2.42
  -2   0   9    3.06    1.15
  -2   0   9    2.50    0.86
   2   0   9    2.31    1.10
   2   0  -9    2.11    0.92
   2   0  -9    3.14    0.98
  -2   0  -9    3.06    0.85
  -2  -1  -9   11.27    1.41
   2   1  -9   10.47    1.41
  -2   1   9   16.07    1.54
   2   1  -9   14.19    1.48
   2  -1   9   11.91    1.47
  -2   1   9   13.95    1.34
   2  -1  -9   15.91    1.44
  -2  -1   9   12.04    1.38
   2  -1  -9   10.35    1.37
   2   1   9   12.72    1.50
  -2   1  -9   12.56    1.58
  -2   2   9   15.56    1.65
   2   2  -9   16.82    1.65
  -2   2   9   17.42    1.54
   2  -2   9   22.16    1.98
   2   2  -9   18.47    1.71
   2   2   9   15.27    1.63
  -2   2  -9   14.44    1.77
  -2  -2   9   17.15    1.70
   2  -2  -9   15.18    1.55
   2  -2  -9   21.02    1.67
  -2   3   9   62.26    4.52
   2  -3   9   63.39    4.69
  -2   3   9   75.21    4.62
   2   3  -9   64.24    4.61
   2   3   9   66.04    4.59
  -2   3  -9   70.16    4.74
  -2  -3   9   71.35    4.67
   2   4  -9   11.06    1.31
  -2   4   9   13.08    1.23
  -2   4   9   12.29    1.20
   2  -4   9   10.47    1.64
  -2   4  -9   12.58    1.42
   2   5  -9  191.44   12.45
   2  -5   9  185.55   12.55
  -2   5   9  195.36   12.32
  -2   5  -9  196.67   12.47
   2  -6   9   16.08    1.95
   2   6  -9   15.53    1.62
  -2   6  -9   16.78    1.63
   2  -6  -9   15.80    1.40
   2  -7   9  146.45    9.52
   2   7  -9  142.36    9.36
   2  -7  -9  141.83    9.14
  -2   7  -9  139.15    9.33
   2  -8   9    2.25    1.33
   2   8  -9    2.23    1.04
   2  -8  -9    2.41    0.59
  -2   8  -9    2.30    0.95
   2   9  -9    2.62    1.04
  -2  -9  -9    2.33    0.36
  -2   9  -9    3.33    1.06
   2  -9  -9    3.28    0.55
   2  10  -9    0.86    1.03
   2 -10  -9    2.29    0.48
  -2  10  -9    2.54    0.98
   2  11  -9    5.89    1.27
   2 -11  -9    3.68    0.51
  -2  11  -9    3.39    1.08
   2  12  -9    6.25    1.29
  -2 -12  -9    6.97    1.45
  -2  12  -9    7.02    1.28
   2  13  -9   16.64    1.93
  -2 -13  -9   18.07    2.07
   2 -13  -9   13.87    1.89
  -2  13  -9   17.44    1.92
  -2 -14  -9    2.03    1.33
   2  14  -9   -0.50    1.10
  -2  14  -9    0.58    1.04
   2 -14  -9   -0.11    1.18
   2  15  -9   59.11    4.44
  -2 -15  -9   56.21    4.42
   2 -15  -9   63.32    4.56
  -2  15  -9   56.62    4.41
   2  16  -9   10.65    1.73
  -2 -16  -9    9.74    1.87
  -2 -16   9    8.97    1.52
  -2  16  -9   11.43    1.70
   2 -16  -9    9.80    1.81
   2 -17   9   53.09    4.30
  -2 -17  -9   54.10    4.49
   2  17  -9   58.61    4.34
  -2  17  -9   59.51    4.34
   2 -17  -9   59.39    4.50
  -2 -17   9   48.57    4.15
   2  18  -9   20.85    2.32
   2 -18   9   21.41    2.21
  -2 -18  -9   17.65    2.26
  -2  18  -9   17.50    2.15
   2  18   9   20.58    2.14
   2 -18  -9   18.87    2.43
  -2 -18   9   15.34    2.06
   2 -19   9    8.96    1.63
  -2 -19  -9    8.69    2.06
   2  19  -9    9.61    1.80
   2  19   9   10.66    1.62
   2 -19  -9    9.81    2.01
  -2  19  -9    9.59    1.74
  -2 -19   9   12.36    2.02
   2  20  -9    7.77    1.75
  -2 -20  -9    6.91    2.00
  -2  20   9    9.43    1.49
   2 -20   9    7.38    1.79
  -2 -20   9    4.92    1.77
   2 -20  -9    7.18    1.96
  -2  20  -9    7.51    1.76
   2  20   9    6.78    1.49
   2  21  -9    1.90    1.51
   2 -21   9    2.68    1.63
  -2 -21  -9    0.21    1.35
  -2  21   9    1.26    1.18
   2 -21  -9   -0.35    1.66
  -2  21  -9    0.32    1.33
   2  21   9    0.41    1.30
  -2 -21   9    1.38    1.61
  -2 -22  -9    7.85    2.12
   2  22  -9    4.06    1.81
  -2  22   9    8.45    1.47
   2 -22   9    3.15    1.76
   2  22   9    5.74    1.71
  -2 -22   9    5.87    1.60
  -2  22  -9    5.27    1.67
   2 -22  -9    6.27    2.04
   2 -23   9   -0.69    1.56
  -2  23   9    1.29    1.27
   2  23  -9   -1.95    1.63
  -2 -23  -9   -0.81    1.85
   2 -23  -9    0.22    1.34
   2  23   9   -1.59    1.42
  -2  23  -9    2.44    1.57
  -2 -23   9    2.31    1.79
   2 -24   9   -1.72    1.65
   2  24  -9   -0.24    1.77
  -2  24   9   -0.72    1.17
  -2 -24  -9   -0.38    1.89
   2  24   9   -2.26    1.49
  -2 -24   9    0.13    1.35
   2 -24  -9   -1.35    1.72
  -2  24  -9   -2.40    1.42
   2 -25   9    4.32    2.00
  -2  25   9    1.34    1.53
   2  25  -9    4.60    1.87
  -2 -25  -9    3.01    2.12
   2 -25  -9    6.14    2.13
  -2  25  -9    2.09    1.70
   2  25   9    6.24    1.90
  -2 -25   9    5.14    2.09
  -2 -26  -9    1.78    2.18
   2 -26   9   -1.94    1.80
   2  26  -9   -1.44    1.71
   2  26   9    4.00    1.81
  -2 -26   9    0.61    1.49
  -2  26  -9   -0.33    1.67
   2 -26  -9    3.52    1.68
  -2 -27  -9   14.08    2.89
   2 -27   9   15.47    2.72
   2  27  -9   14.67    2.60
   2 -27  -9   16.69    2.97
  -2  27  -9   14.25    2.47
   2  27   9   16.18    2.42
  -2 -27   9   17.13    2.82
   2  28  -9   14.90    2.65
   2 -28   9    7.84    2.49
  -2 -28  -9    9.48    2.69
  -2 -28   9   15.41    2.76
   2  28   9    9.77    2.13
  -2  28  -9    9.40    2.22
   2 -28  -9    9.56    2.67
   2  29  -9   34.38    3.62
  -2 -29  -9   26.76    3.79
   2 -29   9   23.46    3.49
   2  29   9   26.18    3.70
  -2 -29   9   29.89    3.76
   2 -29  -9   24.83    3.73
  -2  29  -9   30.68    3.53
   2 -30   9    6.80    2.52
   2  30  -9    3.00    2.18
  -2 -30  -9    0.24    2.42
  -2  30  -9    1.38    2.03
  -2 -30   9    0.02    2.31
   2 -30  -9   -0.63    2.36
  -2 -31  -9   14.36    2.83
   2  31  -9   17.43    3.14
   2 -31   9   13.56    2.88
  -2 -31   9   14.28    3.04
  -2  31  -9   17.74    2.88
   2 -31  -9   13.62    3.10
  -2 -32  -9    0.31    2.53
   2 -32   9    2.07    2.39
   2  32  -9   -1.02    2.23
   2 -32  -9   -0.97    2.48
  -2 -32   9    1.50    2.41
   2   0 -10    4.37    1.08
   2   0  10    5.43    1.25
   2   0 -10    3.77    1.08
  -2   0 -10    2.41    1.05
  -2   0  10    6.10    1.06
   2   1 -10   29.61    2.56
   2   1 -10   31.87    2.51
  -2   1  10   31.30    2.44
  -2  -1 -10   27.99    2.53
   2  -1  10   30.80    2.49
  -2   1 -10   28.59    2.62
   2   1  10   31.99    2.57
  -2  -1  10   30.05    2.43
   2  -1 -10   35.55    2.53
   2  -1 -10   26.65    2.44
   2   2 -10    1.46    0.92
  -2   2  10    0.12    0.85
   2  -2  10    0.01    1.15
  -2   2 -10    1.07    1.04
  -2  -2  10    0.53    0.90
   2  -2 -10    2.00    0.88
   2   2  10    0.15    0.86
   2  -2 -10   -0.80    0.88
   2   3 -10   10.63    1.38
  -2   3  10   13.58    1.38
   2  -3  10   13.20    1.71
  -2   3 -10   11.69    1.53
   2   3  10   10.79    1.37
  -2  -3  10   13.04    1.52
  -2   4  10   37.78    2.80
   2   4 -10   39.39    2.94
   2  -4  10   36.73    3.18
  -2  -4  10   42.44    2.93
   2   4  10   36.45    2.86
  -2   4 -10   38.80    3.03
  -2   5  10  187.08   11.94
   2  -5  10  182.55   12.24
   2   5 -10  181.34   12.07
  -2   5 -10  192.76   12.12
   2  -6  10   39.66    3.16
   2   6 -10   37.26    3.05
  -2   6  10   43.06    2.86
  -2   6 -10   40.27    3.08
   2   7 -10   64.43    4.49
   2  -7  10   61.42    4.70
   2  -7 -10   63.59    4.23
  -2   7 -10   61.39    4.44
   2  -8  10    0.73    1.28
   2   8 -10    0.61    0.99
   2  -8 -10    0.33    0.54
  -2   8 -10   -0.41    0.89
   2   9 -10  180.74   10.79
   2  -9  10  173.36   10.94
   2  -9 -10  166.78   10.44
  -2   9 -10  134.98   10.65
  -2 -10 -10    0.47    0.24
   2  10 -10    0.36    1.07
   2 -10 -10   -0.29    0.46
  -2  10 -10    1.47    1.00
   2  11 -10   51.77    3.81
   2 -11 -10   48.22    3.26
  -2  11 -10   50.42    3.73
   2  12 -10    5.69    1.30
   2 -12 -10    4.55    0.52
  -2  12 -10    4.32    1.19
   2  13 -10    4.68    1.30
  -2  13 -10    5.10    1.25
  -2 -14 -10   27.69    2.83
   2  14 -10   32.37    2.76
  -2  14 -10   27.75    2.62
   2  15 -10    2.48    1.25
  -2 -15 -10    3.18    1.50
  -2  15 -10    2.01    1.19
  -2 -16 -10    4.51    1.62
   2  16 -10    2.01    1.32
  -2  16 -10    0.57    1.18
   2 -16 -10    1.57    1.42
   2  17 -10    7.13    1.70
  -2 -17 -10    2.86    1.66
  -2  17 -10    7.64    1.55
   2 -17 -10    4.23    1.60
   2  18 -10    4.79    1.53
   2 -18  10    2.88    1.52
  -2 -18 -10    4.34    1.75
   2 -18 -10    1.98    1.57
  -2  18 -10    5.60    1.49
  -2 -18  10    5.83    1.68
   2  19 -10  120.20    8.34
  -2 -19 -10  123.13    8.53
   2 -19  10  109.08    8.28
   2 -19 -10  125.28    8.48
  -2  19 -10  126.59    8.29
  -2 -19  10  119.65    8.37
   2  19  10  114.49    8.11
   2 -20  10    1.56    1.52
   2  20 -10    0.26    1.42
  -2 -20 -10   -1.40    1.62
  -2 -20  10    0.64    1.55
  -2  20 -10    1.91    1.48
   2 -20 -10   -0.03    1.60
   2  20  10    1.96    1.41
  -2 -21 -10   40.24    3.96
   2  21 -10   46.33    3.87
   2 -21  10   35.91    3.66
  -2  21  10   39.29    3.31
   2  21  10   39.40    3.38
  -2 -21  10   41.93    3.76
  -2  21 -10   37.52    3.50
   2 -21 -10   40.30    3.60
  -2  22  10   -0.75    1.19
  -2 -22 -10   -0.09    1.78
   2  22 -10   -1.90    1.39
   2 -22  10   -0.14    1.59
  -2 -22  10    0.40    1.23
   2  22  10    1.37    1.28
   2 -22 -10   -1.16    1.74
  -2  22 -10   -0.35    1.36
   2  23 -10    3.11    1.72
  -2  23  10    3.05    1.42
  -2 -23 -10    1.50    1.48
   2 -23  10    1.06    1.69
  -2  23 -10    2.74    1.67
  -2 -23  10    1.37    1.75
   2 -23 -10    4.59    2.00
   2  23  10    3.63    1.50
   2  24 -10   -0.46    1.59
  -2 -24 -10    1.97    1.55
   2 -24  10    0.45    1.33
  -2  24  10   -1.22    1.31
  -2 -24  10   -1.93    1.70
   2  24  10   -0.26    1.37
  -2  24 -10    0.55    1.69
   2 -24 -10   -3.47    1.74
  -2  25  10   10.63    2.27
  -2 -25 -10   10.19    2.13
   2 -25  10    8.65    2.22
   2  25 -10   11.75    2.27
   2 -25 -10    7.40    2.33
  -2 -25  10    8.07    1.92
  -2  25 -10    9.36    2.18
   2  25  10   10.84    2.05
   2  26 -10    1.40    1.84
  -2 -26 -10   -0.84    1.51
   2 -26  10   -0.74    1.85
   2 -26 -10   -1.51    1.99
   2  26  10   -1.64    1.57
  -2  26 -10   -0.82    1.82
  -2 -26  10   -2.35    1.83
  -2 -27 -10   29.15    3.59
   2 -27  10   31.23    3.74
   2  27 -10   38.92    3.90
   2  27  10   32.86    3.34
   2 -27 -10   31.89    3.90
  -2 -27  10   34.72    3.84
  -2  27 -10   34.53    3.66
  -2 -28 -10    6.58    2.54
   2 -28  10    3.82    2.27
   2  28 -10    2.63    2.11
   2  28  10    1.71    1.69
   2 -28 -10    3.95    2.40
  -2 -28  10    5.31    2.31
  -2  28 -10    4.95    2.10
   2 -29  10    5.17    2.35
   2  29 -10    3.40    2.20
  -2 -29 -10    4.74    2.58
  -2  29 -10    8.20    2.17
   2 -29 -10    4.70    2.54
  -2 -29  10    2.39    2.28
  -2 -30 -10    3.85    2.61
   2 -30  10    2.33    1.87
   2  30 -10    2.00    2.15
  -2 -30  10    0.44    2.29
   2 -30 -10    7.25    2.65
  -2  30 -10    5.41    2.01
  -2 -31 -10    7.97    2.96
   2 -31  10   11.31    2.86
   2  31 -10    5.13    2.62
  -2  31 -10    6.20    2.47
   2 -31 -10    9.06    2.41
  -2 -31  10    9.33    2.81
   2 -32  10    0.67    2.32
  -2 -32 -10   -0.07    2.49
   2  32 -10   -2.93    2.16
  -2 -32  10    1.16    2.46
   2 -32 -10   -0.40    2.49
  -2   0  11    8.91    1.22
  -2   0 -11    5.90    1.25
   2   0 -11    5.86    1.30
   2   0  11    5.17    1.36
   2  -1  11   13.63    1.56
  -2  -1 -11    6.70    1.38
  -2   1  11   12.50    1.38
   2   1 -11   11.62    1.52
  -2   1 -11    7.62    1.47
   2   1  11   12.49    1.62
   2  -1 -11   13.38    1.57
  -2  -1  11   13.30    1.58
   2  -1 -11   11.12    1.45
  -2   2  11    4.69    1.04
   2   2 -11    2.87    1.05
   2  -2  11    3.06    1.32
   2   2  11    3.67    1.10
  -2   2 -11    3.92    1.22
   2  -2 -11    2.75    1.02
  -2  -2  11    3.82    1.10
   2  -2 -11    4.72    1.02
   2   3 -11   35.86    2.77
  -2   3  11   34.03    2.64
   2  -3  11   33.58    2.94
  -2  -3  11   37.86    2.81
  -2   3 -11   29.95    2.82
   2   3  11   32.63    2.67
   2  -4  11    1.21    1.32
   2   4 -11    1.35    0.89
  -2   4  11    1.09    0.87
  -2   4 -11    1.63    1.03
  -2  -4  11    0.58    1.04
   2   4  11    1.22    0.90
  -2   5  11   30.51    2.35
   2   5 -11   30.20    2.52
   2  -5  11   30.15    2.59
  -2   5 -11   28.75    2.59
   2   5  11   29.87    2.41
   2  -6  11    0.54    1.35
  -2   6  11   -0.26    0.69
   2   6 -11   -0.05    0.93
  -2   6 -11    1.47    0.98
   2   7 -11   12.47    1.55
   2  -7  11   12.90    1.94
  -2   7 -11   13.83    1.58
   2  -7 -11   12.80    1.27
   2  -8  11    3.59    1.42
   2   8 -11    3.61    1.08
  -2   8 -11    3.36    1.08
   2  -8 -11    3.75    0.73
   2  -9  11   13.10    1.98
   2   9 -11   10.90    1.62
   2  -9 -11   13.28    1.25
  -2   9 -11   15.94    1.70
   2  10 -11    3.49    1.13
  -2  10 -11    1.54    0.97
   2 -10 -11    3.67    0.60
   2  11 -11   -1.23    0.99
   2 -11 -11    0.11    0.43
  -2  11 -11    1.06    0.99
   2  12 -11    6.70    1.39
  -2  12 -11    3.90    1.23
   2 -12 -11    4.38    0.56
   2  13 -11    0.83    1.17
  -2  13 -11    0.61    1.07
   2  14 -11   -0.09    1.17
  -2  14 -11   -0.81    1.05
   2  15 -11   15.49    2.01
  -2  15 -11   15.55    1.96
   2  16 -11    1.07    1.26
  -2  16 -11    0.09    1.19
  -2 -17 -11    4.20    1.70
   2  17 -11    4.97    1.52
  -2  17 -11    4.30    1.43
   2  18 -11   19.99    2.40
  -2 -18 -11   17.06    2.53
  -2 -18  11   19.96    2.29
  -2  18 -11   21.40    2.40
  -2 -19 -11   -0.04    1.27
   2  19 -11    1.44    1.40
   2 -19  11    0.59    1.48
  -2  19 -11   -0.63    1.38
  -2 -19  11    2.29    1.55
   2 -19 -11    1.68    1.64
   2  20 -11   -1.03    1.36
   2 -20  11   -0.39    1.49
  -2 -20 -11    0.27    1.74
   2 -20 -11    2.09    1.34
   2  20  11   -0.05    1.20
  -2 -20  11   -0.69    1.50
  -2  20 -11    0.71    1.56
   2 -21  11    5.37    1.83
   2  21 -11    6.41    1.84
  -2 -21 -11    6.22    1.74
   2  21  11    5.73    1.70
  -2  21 -11    8.79    1.83
  -2 -21  11    5.64    1.87
   2 -21 -11    4.95    1.99
  -2  22  11   -0.08    1.25
   2  22 -11    2.27    1.69
  -2 -22 -11    2.35    1.93
   2 -22  11    0.96    1.65
  -2 -22  11    2.40    1.72
   2  22  11   -2.03    1.34
   2 -22 -11   -0.20    1.70
  -2  22 -11   -1.06    1.58
  -2  23  11   -0.63    1.30
  -2 -23 -11   -1.47    1.82
   2  23 -11   -0.34    1.70
   2 -23  11   -0.66    1.66
  -2 -23  11    0.62    1.32
  -2  23 -11    0.04    1.50
   2 -23 -11    1.32    1.84
   2  23  11    3.36    1.39
  -2 -24 -11   -1.01    1.91
  -2  24  11   -0.50    1.33
   2  24 -11   -0.19    1.72
   2 -24  11   -0.76    1.65
   2  24  11   -2.14    1.32
   2 -24 -11    2.57    1.97
  -2  24 -11   -1.97    1.57
  -2 -24  11   -1.74    1.71
   2 -25  11   -0.33    1.79
  -2 -25 -11   -2.29    1.90
   2  25 -11   -2.37    1.72
   2 -25 -11   -2.82    1.84
  -2  25 -11    1.58    1.75
  -2 -25  11   -1.49    1.76
   2  25  11   -0.34    1.44
   2  26 -11    0.34    1.88
  -2 -26 -11    3.52    2.28
   2 -26  11   -2.41    1.88
   2 -26 -11   -1.46    2.06
  -2 -26  11   -0.60    1.93
  -2  26 -11    0.06    1.72
   2  26  11    1.66    1.63
   2  27 -11   -0.63    1.90
  -2 -27 -11    0.69    2.24
   2 -27  11   -0.51    2.00
   2  27  11   -0.49    1.53
  -2  27 -11   -1.81    1.76
  -2 -27  11    1.53    2.13
   2 -27 -11    0.21    2.29
  -2 -28 -11    6.59    2.64
   2  28 -11    6.49    2.29
   2 -28  11    3.79    2.39
  -2 -28  11    5.04    2.37
   2 -28 -11    8.44    2.66
   2  28  11    5.61    1.94
  -2  28 -11    6.79    2.24
   2 -29  11    5.83    2.40
   2  29 -11    9.22    2.42
  -2 -29 -11    0.71    2.50
   2 -29 -11    3.84    2.46
  -2  29 -11    8.13    2.30
  -2 -29  11    4.67    2.32
  -2 -30 -11    0.37    2.59
   2 -30  11    3.40    2.42
   2  30 -11    2.74    2.36
   2 -30 -11    0.59    2.37
  -2  30 -11    2.38    2.35
  -2 -30  11   -1.47    2.21
   2 -31  11    0.01    1.82
  -2 -31 -11   -1.09    2.47
   2  31 -11    2.86    2.14
  -2 -31  11    0.77    1.81
   2 -31 -11    4.18    2.61
  -2  31 -11    0.44    2.40
   2 -32  11    0.02    2.43
  -2 -32 -11    0.45    2.05
   2  32 -11    3.04    2.15
  -2  32 -11   -1.69    2.59
  -2 -32  11    1.35    2.56
   2 -32 -11    1.33    2.57
  -2   0  12   -0.57    0.92
  -2   0 -12    1.94    1.11
   2   0 -12    0.10    0.97
   2   0  12    1.61    1.25
   2  -1  12   37.39    2.94
  -2  -1 -12   32.61    3.01
   2   1 -12   38.25    3.07
  -2   1  12   37.40    2.85
   2  -1 -12   40.19    3.09
  -2  -1  12   36.76    2.90
  -2   1 -12   35.19    3.10
   2   1  12   37.12    3.04
   2   2 -12   -1.80    0.95
   2  -2  12   -0.65    0.91
  -2   2  12   -0.39    0.85
  -2  -2  12   -0.42    1.02
   2  -2 -12    1.12    0.99
   2   2  12    0.76    1.07
  -2   2 -12   -1.06    1.12
   2  -3  12    0.20    0.99
   2   3 -12    1.23    1.12
  -2   3  12   -0.36    0.95
  -2   3 -12   -0.01    0.88
   2   3  12    0.37    0.99
  -2  -3  12   -0.03    1.07
   2  -4  12   -1.86    1.22
   2   4 -12   -0.10    0.93
  -2   4  12   -0.94    0.82
   2   4  12    0.15    0.89
  -2  -4  12    0.88    1.10
  -2   4 -12   -0.38    1.06
  -2   5  12   18.88    1.78
   2   5 -12   17.95    1.93
   2  -5  12   19.79    2.15
   2   5  12   20.59    1.86
  -2  -5  12   20.22    2.09
  -2   5 -12   18.92    2.04
   2   6 -12   -0.68    0.92
  -2   6  12   -0.60    0.73
   2  -6  12    0.28    1.32
  -2   6 -12   -0.92    0.73
   2  -7  12   13.27    2.02
   2   7 -12   14.25    1.56
  -2   7  12   14.29    1.41
  -2   7 -12   13.47    1.70
   2  -8  12   -0.24    1.35
   2   8 -12    1.23    1.04
   2  -8 -12   -0.64    0.63
  -2   8 -12    0.93    1.05
   2   9 -12   77.55    5.58
   2  -9  12   76.91    5.67
   2  -9 -12   82.12    5.25
  -2   9 -12   77.79    5.56
   2  10 -12    1.00    1.06
   2 -10 -12   -0.02    0.50
  -2  10 -12    0.72    0.98
  -2 -11 -12    0.97    0.52
   2  11 -12   -0.63    1.04
  -2  11 -12    0.70    0.99
   2 -11 -12    0.39    0.46
   2  12 -12   -0.45    1.10
   2 -12 -12   -0.14    0.42
  -2  12 -12   -0.08    1.05
   2  13 -12   -1.17    1.10
   2 -13 -12    0.09    0.36
  -2  13 -12    1.16    1.11
   2  14 -12    0.62    1.24
  -2  14 -12    0.80    1.19
   2  15 -12   -1.46    1.31
  -2  15 -12   -3.03    1.08
   2  16 -12    1.11    1.33
  -2  16 -12   -0.91    1.18
   2  17 -12    7.76    1.87
  -2  17 -12    9.01    1.72
   2  18 -12    0.12    1.43
  -2  18 -12    1.52    1.44
   2  19 -12  100.81    6.66
  -2 -19  12   79.76    6.37
  -2  19 -12   89.97    6.51
  -2 -20 -12   -1.27    1.23
   2 -20  12   -0.85    1.13
   2  20 -12    0.53    1.68
  -2  20 -12    0.48    1.39
  -2 -20  12    0.32    1.22
  -2 -21 -12   10.11    2.26
   2 -21  12    7.06    1.66
   2  21 -12    9.43    2.02
  -2 -21  12    8.23    1.98
   2  21  12    6.93    1.74
  -2  21 -12   11.93    2.00
   2  22 -12   -4.26    1.47
  -2 -22 -12    2.93    1.52
   2 -22  12   -0.94    1.16
  -2 -22  12   -1.47    1.60
   2  22  12    2.24    1.53
  -2  22 -12   -0.75    1.50
  -2 -23 -12    0.57    1.97
   2 -23  12    1.84    1.75
   2  23 -12    3.35    1.91
  -2  23  12   -0.38    1.19
  -2 -23  12    0.75    1.73
   2  23  12   -1.52    1.30
  -2  23 -12    2.04    1.70
   2  24 -12   -1.31    1.61
  -2  24  12   -0.44    1.43
  -2 -24 -12   -0.64    1.94
   2 -24  12   -3.11    1.67
   2  24  12   -0.16    1.34
  -2 -24  12    0.12    1.31
  -2  24 -12    0.50    1.86
   2 -24 -12   -1.98    1.34
   2 -25  12   -0.38    1.79
   2  25 -12   -0.78    1.73
  -2 -25 -12   -2.31    1.96
  -2  25 -12    0.35    1.92
   2  25  12    0.20    1.46
   2 -25 -12    0.32    1.95
  -2 -25  12    0.89    1.84
   2  26 -12    1.64    1.87
   2 -26  12   -1.91    1.79
  -2 -26 -12    0.10    2.13
   2 -26 -12    1.05    2.12
  -2 -26  12   -3.93    1.84
  -2  26 -12   -0.88    1.93
   2  26  12   -1.86    1.45
   2  27 -12   22.14    3.10
   2 -27  12   21.28    3.23
  -2 -27 -12   26.96    3.63
   2  27  12   26.81    2.94
  -2  27 -12   25.24    3.13
  -2 -27  12   25.19    3.34
  -2 -28 -12   -2.27    2.21
   2 -28  12   -3.00    1.98
   2  28 -12    0.98    1.92
   2 -28 -12   -3.78    2.11
  -2 -28  12   -4.41    2.03
  -2  28 -12   -2.48    2.00
   2  28  12    0.30    2.55
   2  29 -12    6.10    2.40
  -2 -29 -12    5.71    2.63
   2 -29  12   -3.40    2.13
  -2 -29  12   -0.30    2.17
  -2  29 -12   -1.59    2.20
   2 -29 -12    0.30    2.40
   2 -30  12   -0.40    2.13
  -2 -30 -12   -2.82    2.46
   2  30 -12    0.71    2.30
  -2 -30  12    0.53    2.23
   2 -30 -12   -1.64    2.36
  -2  30 -12   -5.43    2.21
  -2 -31 -12    5.66    2.82
   2  31 -12    0.97    2.31
   2 -31  12    4.17    2.53
  -2 -31  12    4.32    2.58
  -2  31 -12    1.00    2.31
   2 -31 -12    5.78    2.67
   2   0 -13    6.16    1.39
   2   0  13    9.92    1.61
  -2   0  13    7.96    1.46
  -2   0 -13   10.19    1.52
   2  -1  13   33.70    2.72
  -2  -1 -13   27.99    2.80
  -2   1  13   31.98    2.73
   2   1 -13   34.81    2.87
   2   1  13   34.48    2.84
   2  -1 -13   32.01    2.77
  -2   1 -13   35.45    2.93
  -2  -1  13   31.51    2.70
   2   2 -13    3.39    1.21
   2  -2  13    4.66    1.45
  -2   2  13    3.72    1.04
  -2   2 -13    2.96    1.27
   2   2  13    4.11    1.23
  -2  -2  13    4.19    1.23
   2  -2 -13    3.54    1.09
   2  -3  13    0.50    1.33
   2   3 -13    0.13    1.02
  -2   3  13    1.58    1.03
   2   3  13    0.57    1.02
  -2   3 -13    1.54    1.19
  -2  -3  13    0.32    1.14
  -2   4  13    0.62    0.99
   2  -4  13    2.49    1.36
   2   4 -13    0.94    1.01
   2   4  13   -0.82    0.94
  -2  -4  13   -1.04    1.07
  -2   4 -13    0.35    1.09
   2   5 -13   48.07    3.51
   2  -5  13   45.24    3.54
  -2   5  13   42.62    3.31
  -2  -5  13   44.13    3.43
  -2   5 -13   44.93    3.57
   2   5  13   46.38    3.37
  -2   6  13   -0.21    0.80
   2  -6  13   -0.84    1.02
   2   6 -13   -0.01    0.97
  -2   6 -13   -2.00    0.99
   2   6  13    1.16    0.93
   2  -7  13   -0.20    1.03
  -2   7  13    1.78    0.79
   2   7 -13   -0.32    0.98
  -2   7 -13    0.43    0.99
   2  -8  13    1.07    1.47
   2   8 -13    1.41    1.04
  -2   8  13    3.31    0.85
  -2   8 -13    2.73    1.08
   2  -8 -13    2.10    0.76
   2  -9  13    5.06    1.60
   2   9 -13    4.22    1.25
  -2   9 -13    4.08    1.22
   2  -9 -13    3.77    0.76
   2 -10  13    1.93    1.11
   2  10 -13    2.24    1.09
  -2  10 -13   -0.46    1.01
   2 -10 -13    1.99    0.62
   2  11 -13   -0.08    1.09
   2 -11 -13   -0.36    0.49
  -2  11 -13   -0.53    1.07
   2  12 -13   -0.19    1.15
  -2 -12 -13   -0.27    0.25
  -2  12 -13    0.65    1.15
   2 -12 -13    0.51    0.47
   2  13 -13    8.10    1.61
  -2  13 -13    5.43    1.42
   2 -13 -13    8.68    0.79
   2  14 -13    0.76    1.27
  -2  14 -13    0.56    1.32
   2  15 -13    7.32    1.63
  -2  15 -13    5.32    1.51
   2  16 -13   -0.28    1.34
  -2  16 -13   -1.95    1.20
   2  17 -13    2.14    1.50
  -2  17 -13    3.32    1.61
   2  18 -13    5.22    1.78
  -2  18 -13    4.86    1.76
   2  19 -13    7.12    1.88
  -2  19 -13    6.46    1.73
   2  20 -13    1.00    1.65
  -2  20 -13    0.19    1.51
  -2 -20  13   -1.83    1.51
   2  21 -13   -1.88    1.58
   2 -21  13    0.78    1.63
  -2  21 -13    0.45    1.49
  -2 -21  13    2.79    1.69
   2  22 -13    2.66    1.82
   2 -22  13    1.42    1.71
  -2  22 -13    0.32    1.63
  -2 -22  13    2.64    1.43
   2  22  13   -0.52    1.43
   2 -23  13    1.91    1.77
   2  23 -13    1.97    1.85
  -2 -23  13    5.73    1.95
   2  23  13    1.04    1.46
  -2  23 -13    5.15    2.01
   2  24 -13   -1.08    1.78
   2 -24  13   -0.67    1.30
   2  24  13   -0.78    1.45
  -2  24 -13   -3.68    1.56
  -2 -24  13   -2.25    1.71
   2  25 -13    0.73    2.12
   2 -25  13    2.10    1.94
   2  25  13    2.39    1.50
  -2  25 -13    0.16    1.74
  -2 -25  13    2.46    1.94
   2 -26  13    1.45    2.01
   2  26 -13    0.90    2.15
  -2  26 -13   -0.49    1.92
   2  26  13    3.67    1.84
  -2 -26  13   -0.36    1.90
   2  27 -13   -1.21    2.20
   2 -27  13   -2.00    1.95
   2  27  13   -1.05    1.80
  -2  27 -13   -0.65    1.98
  -2 -27  13   -2.71    1.98
   2 -28  13    3.35    2.29
   2  28 -13    1.60    2.36
  -2  28 -13   -4.70    1.99
  -2 -28  13   -0.42    1.56
   2 -29  13    0.24    2.25
   2  29 -13   -0.21    2.38
  -2 -29  13   -1.28    2.18
  -2  29 -13   -2.44    2.11
   2  30 -13    1.11    2.25
   2 -30  13   -5.69    2.10
  -2  30 -13    0.67    2.26
  -2 -30  13    0.51    1.82
   2 -31  13   11.74    2.90
   2  31 -13    4.92    2.57
  -2 -31  13    7.17    2.73
  -2  31 -13    9.63    2.54
   2   0  14    8.55    1.60
   2   0 -14    8.39    1.46
  -2   0  14    8.03    1.36
  -2   0 -14    6.41    1.44
  -2  -1 -14   78.26    5.49
   2   1 -14   73.43    5.47
   2  -1  14   71.24    5.36
  -2   1  14   77.05    5.31
   2   1  14   71.77    5.43
  -2   1 -14   80.47    5.55
   2  -1 -14   85.91    5.48
  -2  -1  14   74.02    5.35
   2   2 -14   14.09    1.71
  -2   2  14   11.77    1.45
   2  -2  14   12.30    1.81
   2  -2 -14    7.02    1.39
  -2   2 -14    9.98    1.60
  -2  -2  14   10.51    1.59
   2   2  14    8.61    1.56
   2   3 -14   18.63    2.09
   2  -3  14   22.89    2.23
  -2   3  14   19.10    1.92
  -2   3 -14   15.35    2.12
  -2  -3  14   21.34    2.17
   2   3  14   19.81    2.13
  -2   4  14    6.99    1.30
   2  -4  14    2.64    1.23
   2   4 -14    5.13    1.30
  -2   4 -14    4.49    1.40
  -2  -4  14    4.84    1.38
   2   4  14    5.16    1.35
   2  -5  14    5.35    1.62
   2   5 -14    8.84    1.45
  -2   5  14    8.43    1.22
  -2   5 -14    7.75    1.52
  -2  -5  14    9.18    1.62
   2   5  14    8.22    1.30
   2  -6  14    0.47    1.05
  -2   6  14    0.61    0.87
   2   6 -14   -1.67    0.97
   2   6  14    0.16    0.91
  -2   6 -14   -0.58    1.09
   2   7 -14    2.71    1.18
   2  -7  14    4.80    1.32
  -2   7  14    4.31    1.02
  -2   7 -14    5.03    1.28
   2   7  14    6.00    1.15
   2  -8  14   -0.43    1.43
  -2   8  14    0.74    0.77
   2   8 -14    1.24    1.09
  -2   8 -14    1.46    1.14
  -2   9  14   16.82    1.69
   2   9 -14   16.95    1.98
   2  -9  14   18.29    2.20
  -2   9 -14   20.31    2.08
   2  -9 -14   17.01    1.62
   2 -10  14   -0.81    1.44
   2  10 -14    1.96    1.00
   2 -10 -14    1.83    0.69
  -2  10 -14    1.38    1.18
   2  11 -14   44.23    3.35
   2 -11 -14   38.79    2.76
  -2  11 -14   35.36    3.24
  -2 -12 -14    4.20    0.54
   2  12 -14    5.60    1.45
   2 -12 -14    4.54    0.69
  -2  12 -14    6.70    1.46
   2  13 -14   21.54    2.49
  -2  13 -14   23.07    2.45
   2 -13 -14   22.90    1.70
   2  14 -14    5.24    1.61
   2 -14 -14    4.72    0.57
  -2  14 -14    6.03    1.53
   2  15 -14   -0.35    1.36
  -2  15 -14    1.71    1.33
   2  16 -14    1.35    1.54
  -2  16 -14    5.02    1.54
   2  17 -14    7.41    1.84
  -2  17 -14    2.71    1.56
   2  18 -14    4.27    1.75
  -2  18 -14    2.35    1.60
   2  19 -14    0.86    1.60
  -2  19 -14    0.53    1.48
   2  20 -14    3.49    1.74
  -2  20 -14    2.63    1.82
   2  21 -14   19.50    2.62
  -2  21 -14   14.48    2.43
  -2 -21  14   17.11    2.53
   2  22 -14    0.65    1.69
   2 -22  14   -2.28    1.54
   2  22  14    0.16    1.38
  -2 -22  14    0.43    1.71
  -2  22 -14   -1.03    1.66
   2  23 -14    9.80    2.20
   2 -23  14    8.49    2.16
  -2 -23  14    8.75    2.22
  -2  23 -14    7.33    2.08
   2  23  14    7.64    1.78
   2  24 -14    1.58    1.95
   2 -24  14   -1.36    1.80
  -2  24 -14   -3.60    1.84
  -2 -24  14   -0.38    1.82
   2  24  14    1.08    1.67
   2 -25  14    4.08    2.10
   2  25 -14    5.81    2.18
   2  25  14    7.14    2.03
  -2  25 -14    5.69    2.10
  -2 -25  14    3.72    2.06
   2  26 -14    2.91    2.08
   2 -26  14    2.34    1.67
   2  26  14    1.91    1.75
  -2 -26  14    1.39    2.05
  -2  26 -14    1.25    2.01
   2  27 -14    1.55    2.11
   2 -27  14    3.48    2.21
  -2 -27  14    5.70    2.29
  -2  27 -14   -3.70    1.86
   2  27  14    3.87    2.08
   2  28 -14    1.13    2.05
   2 -28  14   -1.78    2.02
  -2 -28  14    1.54    2.23
  -2  28 -14    3.87    2.17
   2 -29  14   -2.19    2.15
   2  29 -14    1.05    2.23
  -2  29 -14    0.11    2.13
  -2 -29  14    2.30    2.31
   2 -30  14   -2.66    2.30
   2  30 -14    5.52    2.44
  -2  30 -14   -2.54    2.15
  -2 -30  14    1.43    2.38
   2  31 -14   -1.00    2.31
  -2  31 -14   -1.07    2.30
  -2   0  15   -1.18    0.98
   2   0  15   -0.66    1.19
  -2   0 -15    0.77    1.13
   2   0 -15    1.84    1.14
  -2  -1 -15   68.33    4.95
   2  -1  15   61.71    4.79
  -2   1  15   62.54    4.73
   2   1 -15   75.12    5.06
  -2   1 -15   67.47    4.96
  -2  -1  15   64.77    4.87
   2   1  15   64.65    4.88
   2  -1 -15   73.10    4.97
  -2   2  15    2.63    1.16
   2  -2  15    3.77    1.40
   2   2 -15    3.37    1.27
  -2   2 -15    1.80    1.20
  -2  -2  15    1.31    1.17
   2   2  15    5.13    1.37
   2   3 -15   -1.64    0.95
  -2   3  15   -1.14    1.04
   2  -3  15    0.19    1.32
  -2   3 -15   -0.01    1.21
   2   3  15    0.84    1.23
  -2  -3  15    1.99    1.20
   2   4 -15    0.70    1.15
   2  -4  15    1.56    1.38
  -2   4  15   -0.46    1.02
  -2   4 -15    1.04    1.16
   2   4  15    1.08    1.06
  -2  -4  15    0.82    1.23
   2  -5  15    0.17    1.38
  -2   5  15    0.28    0.99
   2   5 -15    0.32    1.00
   2   5  15    0.70    0.97
  -2  -5  15    0.69    0.94
  -2   5 -15   -0.76    1.09
   2  -6  15    0.39    1.07
   2   6 -15    0.03    1.03
  -2   6  15    1.21    0.93
   2   6  15    1.18    1.00
  -2   6 -15   -0.25    1.14
   2   7 -15    4.62    1.26
  -2   7  15    3.71    1.05
   2  -7  15    6.74    1.73
   2   7  15    3.49    1.11
  -2   7 -15    5.19    1.34
   2  -8  15   -0.30    1.45
   2   8 -15   -0.27    1.08
  -2   8  15    1.07    0.88
   2   8  15    0.66    0.95
  -2   8 -15    0.92    1.16
   2   9 -15   30.89    2.85
   2  -9  15   31.43    3.27
  -2   9  15   33.21    2.50
  -2   9 -15   29.11    2.85
   2  -9 -15   30.49    2.45
   2 -10  15   -0.63    1.11
   2  10 -15   -0.09    1.19
  -2  10  15    0.92    0.87
   2 -10 -15    0.71    0.71
  -2  10 -15   -1.27    1.08
   2  11 -15    7.58    1.64
  -2  11 -15    6.25    1.53
   2 -11 -15    7.60    0.95
   2  12 -15    0.60    1.29
  -2 -12 -15    1.19    0.51
   2 -12 -15    1.37    0.62
  -2  12 -15   -0.14    1.23
   2  13 -15   16.99    2.24
  -2 -13 -15   19.79    1.35
  -2  13 -15   19.41    2.27
   2 -13 -15   17.16    1.52
   2  14 -15   -1.47    1.32
  -2  14 -15   -0.68    1.30
   2 -14 -15    1.09    0.48
   2  15 -15    0.91    1.53
  -2  15 -15    1.09    1.45
   2  16 -15    1.48    1.51
  -2  16 -15    0.40    1.39
   2  17 -15    4.10    1.66
  -2  17 -15   -0.03    1.37
   2  18 -15    3.08    1.69
  -2  18 -15    0.15    1.51
   2  19 -15    3.02    1.72
  -2  19 -15    0.98    1.64
   2  20 -15    1.17    1.74
  -2  20 -15   -0.21    1.65
   2  21 -15    3.92    1.90
  -2  21 -15    2.85    1.79
   2  22 -15    1.17    1.89
   2 -22  15    1.20    1.79
  -2 -22  15    1.06    1.78
  -2  22 -15    2.73    1.82
   2  23 -15   31.79    3.44
   2 -23  15   25.27    3.22
  -2 -23  15   27.55    3.12
   2  23  15   31.93    3.15
  -2  23 -15   25.79    3.26
   2 -24  15   -3.65    1.67
   2  24 -15    0.22    1.87
   2  24  15    0.68    1.71
  -2 -24  15    1.06    1.96
  -2  24 -15   -2.28    1.75
   2  25 -15    0.18    2.04
   2 -25  15    1.55    1.57
  -2 -25  15    1.82    2.07
  -2  25 -15    1.20    2.16
   2  25  15    1.58    1.80
   2  26 -15   -2.62    1.96
   2 -26  15   -0.62    2.02
  -2 -26  15   -0.80    2.00
  -2  26 -15   -2.60    1.85
   2  26  15    0.25    1.64
   2 -27  15   -1.20    2.00
   2  27 -15   -2.32    1.98
  -2 -27  15    2.29    2.15
  -2  27 -15   -3.14    1.95
   2 -28  15   -0.40    2.04
   2  28 -15    0.86    2.15
  -2 -28  15   -0.76    2.12
  -2  28 -15   -1.75    2.01
   2  29 -15   -2.49    2.17
   2 -29  15   -3.24    2.18
  -2 -29  15   -1.24    1.67
  -2  29 -15   -2.48    2.14
   2 -30  15   -0.33    2.31
   2  30 -15    2.05    2.49
  -2  30 -15    0.50    2.33
  -2 -30  15   -2.41    2.21
   2   0 -16    4.72    1.35
  -2   0 -16    8.42    1.50
  -2   0  16    4.11    1.27
   2   0  16    7.28    1.53
   2   1 -16   63.19    5.52
  -2   1  16   78.15    5.45
  -2  -1 -16   84.01    5.68
   2  -1  16   74.75    5.51
  -2   1 -16   80.70    5.68
   2   1  16   72.77    5.57
   2  -1 -16   88.07    5.63
  -2  -1  16   81.66    5.53
   2  -2  16   -0.15    1.24
  -2   2  16    1.53    1.18
   2   2 -16   -0.67    1.13
  -2  -2  16   -1.17    1.08
   2   2  16    2.14    1.26
  -2   2 -16    0.65    1.26
  -2   3  16   24.19    2.28
   2  -3  16   26.87    2.45
   2   3 -16   20.56    2.48
  -2   3 -16   24.05    2.61
  -2  -3  16   29.71    2.68
   2   3  16   28.30    2.68
  -2   4  16    8.90    1.41
   2   4 -16    7.15    1.47
   2  -4  16    6.98    1.44
  -2   4 -16    4.23    1.49
   2   4  16    6.17    1.43
  -2  -4  16    8.92    1.62
   2   5 -16   65.02    4.79
  -2   5  16   64.09    4.49
   2  -5  16   65.06    4.86
  -2  -5  16   55.66    4.67
   2   5  16   61.39    4.53
  -2   5 -16   62.61    4.79
   2   6 -16    0.18    1.03
   2  -6  16   -2.48    1.37
  -2   6  16   -0.16    0.99
  -2   6 -16   -0.02    1.21
   2   6  16    0.30    1.13
  -2  -6  16   -1.22    0.84
   2  -7  16    4.31    1.65
  -2   7  16    4.81    1.15
   2   7 -16    2.52    1.25
   2   7  16    4.52    1.18
  -2   7 -16    1.98    1.31
  -2   8  16   -0.20    0.89
   2   8 -16   -0.89    1.14
   2  -8  16   -2.03    1.46
   2   8  16   -0.36    0.97
  -2   8 -16   -0.10    1.19
   2   9 -16    0.57    1.17
   2  -9  16    0.32    1.61
  -2   9  16    1.56    0.93
  -2   9 -16    1.04    1.28
   2   9  16    0.03    0.96
   2  -9 -16    0.81    0.83
   2 -10  16    0.62    1.67
   2  10 -16    3.88    1.39
  -2  10  16    3.60    1.03
  -2  10 -16    4.57    1.36
   2 -10 -16    3.09    0.89
  -2  11  16   80.77    5.71
   2  11 -16   80.29    6.08
  -2  11 -16   86.38    6.10
   2 -11 -16   86.60    5.62
  -2  12  16   -0.06    0.89
   2  12 -16   -0.70    1.30
  -2  12 -16    1.49    1.31
   2 -12 -16   -0.72    0.60
  -2 -13 -16   11.53    1.06
   2  13 -16   12.57    2.03
  -2  13 -16   10.70    1.92
   2 -13 -16   13.17    1.18
   2  14 -16   11.51    2.01
   2 -14 -16   10.25    1.01
  -2  14 -16   10.93    1.93
   2  15 -16   -0.89    1.32
  -2  15 -16   -0.24    1.41
   2  16 -16    2.29    1.60
  -2  16 -16   -1.96    1.43
   2  17 -16   -0.29    1.58
  -2  17 -16    0.96    1.58
   2  18 -16    1.76    1.74
  -2  18 -16    1.61    1.55
   2  19 -16    7.33    2.05
  -2  19 -16    3.75    1.68
   2  20 -16   -1.16    1.68
  -2  20 -16   -2.00    1.57
   2  21 -16   45.18    4.18
  -2  21 -16   37.24    4.05
   2  22 -16    2.03    1.90
  -2  22 -16    5.28    2.04
  -2 -22  16    4.45    1.60
   2  23 -16   12.55    2.51
   2 -23  16    8.34    2.00
  -2 -23  16   13.06    2.46
  -2  23 -16   15.39    2.73
   2  24 -16    3.46    2.11
   2 -24  16    5.06    2.13
  -2 -24  16    1.31    2.01
  -2  24 -16    1.48    2.05
   2  24  16    2.77    1.62
   2 -25  16   12.53    2.64
   2  25 -16   18.68    2.87
   2  25  16   14.58    2.43
  -2 -25  16   11.64    2.61
  -2  25 -16   16.61    2.93
   2 -26  16   -1.16    2.12
   2  26 -16   -3.34    2.02
  -2  26 -16    1.75    2.08
  -2 -26  16    0.01    1.58
   2  26  16   -2.39    1.82
   2 -27  16   -0.23    2.08
   2  27 -16    3.45    2.29
  -2 -27  16   -0.26    2.10
  -2  27 -16    1.81    2.18
   2  28 -16    0.56    2.30
   2 -28  16    1.15    2.15
  -2  28 -16    1.06    2.29
  -2 -28  16    0.33    2.18
   2  29 -16    1.45    2.40
   2 -29  16    2.06    2.45
  -2  29 -16    3.34    2.42
  -2 -29  16    3.08    2.34
   2 -30  16    2.09    2.39
   2  30 -16   -2.37    2.26
  -2  30 -16    0.87    2.44
  -2 -30  16    2.88    2.49
  -2   0  17    1.25    1.32
  -2   0 -17    1.55    1.29
   2   0 -17    2.74    1.22
   2   0  17    2.16    1.33
   2  -1  17   49.35    3.98
   2   1 -17   52.74    4.16
  -2   1  17   52.64    4.05
  -2  -1  17   50.83    4.02
   2  -1 -17   56.85    4.14
   2   1  17   48.23    4.06
  -2   1 -17   58.44    4.23
  -2   2  17    8.62    1.59
   2   2 -17    8.20    1.62
   2  -2  17   10.69    1.79
  -2  -2  17    7.21    1.59
  -2   2 -17    8.05    1.67
   2   2  17   10.42    1.70
  -2   3  17   17.15    1.91
   2   3 -17   15.36    2.08
   2  -3  17   17.10    2.28
   2   3  17   15.62    2.10
  -2   3 -17   16.75    2.14
  -2  -3  17   18.10    2.17
  -2   4  17   10.59    1.40
   2  -4  17    4.04    1.65
   2   4 -17    5.93    1.61
  -2   4 -17    5.69    1.58
   2   4  17    7.56    1.48
  -2  -4  17    6.03    1.61
  -2   5  17   28.77    2.70
   2   5 -17   36.20    3.06
   2  -5  17   33.83    2.91
  -2   5 -17   29.62    3.06
  -2  -5  17   30.19    3.06
   2   5  17   32.13    2.80
   2   6 -17    2.66    1.28
  -2   6  17    3.04    1.15
   2  -6  17    1.28    1.58
   2   6  17    1.38    1.12
  -2   6 -17    1.31    1.21
  -2  -6  17    1.73    1.39
  -2   7  17    0.86    1.03
   2   7 -17   -0.59    1.20
   2  -7  17    2.24    1.28
  -2   7 -17    0.93    1.36
   2   7  17    1.07    1.06
  -2   8  17   -0.49    0.99
   2  -8  17    0.08    1.57
   2   8 -17   -0.85    1.14
  -2   8 -17   -0.37    1.26
   2   8  17    0.79    1.07
   2   9 -17   11.09    1.90
  -2   9  17   15.76    1.68
   2  -9  17   11.79    2.32
  -2   9 -17   13.94    2.01
   2   9  17   11.73    1.68
   2  10 -17    0.73    1.29
  -2  10  17   -1.07    0.90
   2 -10  17   -1.27    1.59
  -2  10 -17   -0.79    1.23
   2 -10 -17   -0.42    0.78
   2  10  17   -0.34    0.97
  -2  11  17   10.24    1.44
   2  11 -17   12.60    1.97
   2 -11 -17   10.68    1.26
  -2  11 -17   10.37    1.81
   2  12 -17   10.59    1.90
  -2  12  17   10.94    1.52
   2 -12 -17    9.32    1.13
  -2  12 -17    9.73    1.84
  -2  13  17   65.06    4.68
  -2 -13 -17   63.50    4.32
   2  13 -17   66.19    5.10
  -2  13 -17   63.07    5.09
   2 -13 -17   67.42    4.41
   2  14 -17    0.02    1.57
   2 -14 -17    0.79    0.63
  -2  14 -17   -0.54    1.40
   2  15 -17   10.72    2.04
  -2  15 -17    9.96    2.00
   2  16 -17   -0.60    1.65
  -2  16 -17   -1.47    1.45
   2  17 -17    1.02    1.50
  -2  17 -17    1.96    1.59
   2  18 -17    0.54    1.77
  -2  18 -17    2.44    1.75
   2  19 -17   12.02    2.29
  -2  19 -17    7.78    2.09
   2  20 -17   -2.77    1.78
  -2  20 -17    1.33    1.94
   2  21 -17   12.83    2.50
  -2  21 -17   10.26    2.21
   2  22 -17    6.76    2.27
  -2  22 -17    5.65    2.04
   2  23 -17   69.75    6.11
  -2  23 -17   79.14    6.25
  -2 -23  17   73.78    6.08
   2  24 -17    1.70    2.14
   2 -24  17    0.60    2.07
  -2  24 -17   -2.41    1.89
  -2 -24  17    0.99    2.07
   2 -25  17   -2.31    1.96
   2  25 -17    4.42    2.46
   2  25  17   -0.53    1.63
  -2 -25  17    0.62    2.01
  -2  25 -17    0.15    2.03
   2 -26  17    2.26    2.15
   2  26 -17   -0.07    2.19
   2  26  17   -0.05    1.83
  -2  26 -17    3.87    2.46
  -2 -26  17    1.85    2.14
   2  27 -17    2.02    2.36
   2 -27  17   -2.98    1.52
  -2 -27  17    5.64    2.37
  -2  27 -17   -0.67    2.15
   2  28 -17    1.13    2.40
   2 -28  17    6.79    2.51
  -2 -28  17    4.66    2.36
  -2  28 -17    3.41    2.44
   2 -29  17    1.52    2.37
   2  29 -17    0.73    2.45
  -2 -29  17   -0.34    2.24
  -2  29 -17   -0.95    2.35
   2   0  18    1.78    1.38
   2   0 -18    1.70    1.27
  -2   0  18    3.61    1.32
  -2   0 -18    3.39    1.34
   2  -1  18   41.71    3.68
   2   1 -18   48.83    3.90
  -2   1  18   46.82    3.79
   2   1  18   48.98    3.86
   2  -1 -18   55.02    3.92
  -2   1 -18   46.01    3.93
  -2  -1  18   46.27    3.75
  -2   2  18   16.26    1.95
   2   2 -18   12.68    1.88
   2  -2  18   14.43    2.10
  -2  -2  18   12.97    1.96
   2   2  18   15.86    2.04
  -2   2 -18    9.60    1.89
   2  -3  18   -1.22    1.41
  -2   3  18   -1.49    1.13
   2   3 -18    3.32    1.37
  -2   3 -18    0.15    1.20
   2   3  18    1.50    1.26
  -2  -3  18    1.08    1.30
  -2   4  18    1.45    1.26
   2   4 -18    1.14    1.32
   2  -4  18    0.80    1.14
  -2   4 -18    0.37    1.31
  -2  -4  18    1.69    1.40
   2   4  18   -0.20    1.22
   2  -5  18   44.76    3.71
  -2   5  18   46.39    3.34
   2   5 -18   28.78    3.38
  -2   5 -18   38.24    3.62
   2   5  18   43.71    3.41
  -2  -5  18   41.56    3.58
   2  -6  18    2.03    1.68
  -2   6  18    2.52    1.08
   2   6 -18    3.05    1.35
  -2   6 -18    2.39    1.48
   2   6  18    2.38    1.23
  -2  -6  18    1.77    1.45
   2  -7  18   -0.08    1.19
  -2   7  18    1.10    1.13
   2   7 -18   -0.16    1.22
   2   7  18    0.01    1.24
  -2   7 -18   -0.38    1.27
  -2   8  18    1.70    1.10
   2  -8  18    0.53    1.71
   2   8 -18    2.62    1.30
  -2   8 -18    0.41    1.40
   2   8  18   -1.54    1.18
   2  -9  18    0.11    1.77
   2   9 -18    2.82    1.41
  -2   9  18    2.62    1.11
   2   9  18    4.03    1.23
  -2   9 -18    1.11    1.39
  -2  10  18    1.31    1.02
   2  10 -18    2.16    1.45
   2 -10  18   -0.74    1.67
   2 -10 -18   -0.07    0.89
  -2  10 -18    1.75    1.39
   2  10  18    2.85    1.20
  -2  11  18   37.62    3.28
   2  11 -18   47.32    3.85
   2  11  18   47.83    3.59
   2 -11 -18   42.23    3.23
  -2  11 -18   43.91    3.82
  -2  12  18    8.44    1.42
   2  12 -18    9.34    1.88
   2 -12 -18    8.80    1.15
  -2  12 -18    6.56    1.79
   2  12  18   10.23    1.64
  -2 -13 -18    1.98    0.68
   2  13 -18    3.20    1.68
  -2  13  18    2.88    1.17
  -2  13 -18    4.04    1.68
   2 -13 -18    2.82    0.79
   2  14 -18   -0.25    1.55
  -2  14  18   -2.37    1.07
  -2  14 -18   -0.36    1.57
   2 -14 -18    0.18    0.66
   2  15 -18   -0.84    1.62
  -2  15 -18    1.57    1.64
   2  16 -18    1.04    1.76
  -2  16 -18    4.15    1.78
   2  17 -18    2.12    1.81
  -2  17 -18    4.55    1.82
   2  18 -18   -0.82    1.74
  -2  18 -18    0.29    1.82
   2  19 -18   -0.49    1.62
  -2  19 -18    3.09    2.02
   2  20 -18    3.16    1.94
  -2  20 -18    0.01    1.83
   2  21 -18   11.99    2.47
  -2  21 -18    5.87    2.22
   2  22 -18    3.62    2.18
  -2  22 -18    2.72    2.06
   2  23 -18    6.69    2.34
  -2  23 -18    2.72    2.14
   2  24 -18   -1.16    2.11
   2 -24  18   -1.96    2.02
  -2 -24  18    2.47    2.13
  -2  24 -18   -0.22    1.88
   2 -25  18    3.76    2.27
   2  25 -18    1.07    2.49
  -2 -25  18    4.68    1.89
  -2  25 -18    5.56    2.11
   2  25  18    6.75    2.20
   2  26 -18    0.77    2.32
   2 -26  18    1.95    2.16
  -2  26 -18    2.62    1.97
  -2 -26  18    2.61    2.26
   2  27 -18   -1.33    2.31
   2 -27  18    0.63    2.23
  -2  27 -18   -1.45    2.01
  -2 -27  18   -0.62    2.21
   2  28 -18   -3.67    2.29
   2 -28  18    0.70    2.34
  -2 -28  18   -2.37    2.17
  -2  28 -18   -3.73    1.83
   2  29 -18    0.33    2.52
  -2  29 -18    3.87    2.29
   2   0  19    3.91    1.50
  -2   0 -19    1.88    1.36
   2   0 -19    6.54    1.51
  -2   0  19    3.86    1.39
   2   1 -19   20.06    2.40
  -2   1  19   22.11    2.29
   2  -1  19   20.33    2.30
  -2   1 -19   18.38    2.34
   2  -1 -19   18.80    2.23
  -2  -1  19   19.25    2.31
   2   1  19   19.26    2.38
   2   2 -19   18.11    2.31
   2  -2  19   23.12    2.58
  -2   2  19   19.57    2.31
  -2   2 -19   14.69    2.27
   2   2  19   20.61    2.38
  -2  -2  19   25.01    2.51
   2  -3  19   -0.75    1.04
  -2   3  19   -1.42    1.01
   2   3 -19    1.82    1.36
  -2  -3  19    1.09    1.41
  -2   3 -19    1.48    1.41
   2   3  19   -0.89    1.26
   2  -4  19   13.05    2.14
   2   4 -19    8.31    1.81
  -2   4  19    7.78    1.48
   2   4  19    9.75    1.76
  -2   4 -19    7.97    1.81
  -2  -4  19    9.04    1.84
  -2   5  19    1.93    1.10
   2   5 -19    2.91    1.49
   2  -5  19    2.11    1.64
  -2  -5  19    0.23    1.44
   2   5  19    0.12    1.19
  -2   5 -19   -1.25    1.32
   2  -6  19    1.97    1.33
  -2   6  19    3.12    1.12
   2   6 -19    2.39    1.46
  -2  -6  19    3.27    1.59
  -2   6 -19    2.85    1.55
   2   6  19    3.22    1.52
   2   7 -19   -1.34    1.30
  -2   7  19   -0.89    0.96
   2  -7  19    1.48    1.72
  -2   7 -19    2.79    1.45
   2   7  19    1.43    1.22
   2   8 -19   -0.56    1.18
   2  -8  19    0.22    1.76
  -2   8  19   -0.42    0.95
   2   8  19   -0.19    1.12
  -2   8 -19   -2.16    1.35
   2   9 -19   23.24    2.56
   2  -9  19   20.17    2.86
  -2   9  19   21.27    2.15
   2   9  19   20.15    2.34
  -2   9 -19   16.98    2.48
   2 -10  19    0.45    1.74
  -2  10  19    0.98    1.09
   2  10 -19   -0.12    1.40
   2  10  19   -1.13    1.07
  -2  10 -19   -0.35    1.31
   2 -10 -19   -0.27    0.94
   2  11 -19    4.66    1.62
  -2  11  19    0.31    1.17
  -2  11 -19    0.49    1.47
   2  11  19    0.48    1.35
   2 -11 -19   -0.52    0.85
   2  12 -19   14.71    2.28
  -2  12  19   18.19    1.93
  -2  12 -19   16.10    2.32
   2  12  19   16.44    2.01
   2 -12 -19   12.08    1.51
   2  13 -19    0.16    1.55
  -2  13  19   -1.22    1.04
  -2 -13 -19   -0.14    0.68
   2 -13 -19    1.12    0.78
  -2  13 -19    0.58    1.57
   2  13  19    2.17    1.24
  -2  14  19    5.71    1.34
   2  14 -19    4.00    1.79
  -2  14 -19    4.30    1.74
   2  15 -19   -0.93    1.60
  -2  15  19    1.33    1.16
  -2  15 -19    0.93    1.63
   2  16 -19    1.71    1.80
  -2  16  19    0.57    1.25
  -2  16 -19    1.19    1.71
   2  17 -19    4.06    2.00
  -2  17 -19    1.48    1.81
   2  18 -19    6.90    2.19
  -2  18 -19    9.18    2.19
   2  19 -19    6.78    2.26
  -2  19 -19   10.57    2.34
   2  20 -19   -1.21    1.88
  -2  20 -19    0.19    1.99
   2  21 -19    1.89    2.20
  -2  21 -19    0.64    2.06
   2  22 -19    2.20    2.03
  -2  22 -19   -0.91    2.02
   2  23 -19    0.85    1.95
  -2  23 -19    1.15    2.09
   2  24 -19    3.85    2.12
  -2  24 -19   -0.68    2.08
  -2 -24  19   -1.08    2.15
   2  25 -19    1.42    2.28
   2 -25  19   -3.68    2.01
  -2  25 -19   -3.39    2.06
  -2 -25  19   -1.93    1.48
   2  26 -19    1.16    2.37
   2 -26  19   -2.74    2.04
  -2  26 -19   -0.26    2.23
  -2 -26  19    1.23    2.19
   2 -27  19    9.24    2.67
   2  27 -19    0.27    2.47
  -2  27 -19    3.21    2.58
  -2 -27  19    7.97    2.64
   2  28 -19    5.13    2.79
   2 -28  19    2.64    2.49
  -2 -28  19    5.15    2.57
  -2  28 -19    3.99    2.66
   2   0 -20    2.77    1.35
  -2   0  20    1.71    1.49
   2   0  20    1.38    1.44
  -2   0 -20    1.07    1.36
   2  -1  20    1.83    1.18
   2   1 -20    1.22    1.24
  -2   1  20    1.10    1.25
   2  -1 -20   -0.73    1.34
  -2  -1  20    1.06    1.30
  -2   1 -20    3.38    1.42
   2   1  20    0.98    1.32
  -2   2  20   13.22    1.87
   2  -2  20    8.76    1.92
   2   2 -20    8.93    1.77
  -2  -2  20    7.55    1.74
  -2   2 -20    5.48    1.72
   2   2  20   10.07    1.83
   2  -3  20   -0.47    1.43
   2   3 -20    1.00    1.41
  -2   3  20   -0.92    1.06
  -2  -3  20   -1.43    1.34
   2   3  20    1.34    1.33
  -2   3 -20   -0.58    1.34
   2   4 -20   10.33    1.99
  -2   4  20   13.66    1.89
   2  -4  20   16.07    2.06
  -2  -4  20   14.97    2.17
  -2   4 -20   11.55    1.98
   2   4  20    9.96    1.90
  -2   5  20    3.15    1.33
   2   5 -20    3.20    1.51
   2  -5  20    1.28    1.72
  -2  -5  20   -0.22    1.45
  -2   5 -20   -0.06    1.35
   2   5  20    3.27    1.45
   2  -6  20   -0.19    1.60
  -2   6  20    1.40    1.09
   2   6 -20    1.24    1.35
  -2   6 -20   -2.96    1.34
   2   6  20   -0.25    1.35
  -2  -6  20   -3.70    1.25
   2  -7  20    9.73    2.21
   2   7 -20   11.09    1.98
  -2   7  20    9.26    1.59
  -2   7 -20    5.34    1.83
   2   7  20    8.72    1.67
   2  -8  20    6.86    2.07
   2   8 -20    6.60    1.77
  -2   8  20    6.01    1.48
  -2   8 -20    5.35    1.62
   2   8  20    5.56    1.65
  -2   9  20    3.49    1.35
   2   9 -20    2.45    1.56
   2  -9  20    1.00    1.84
  -2   9 -20    1.31    1.59
   2   9  20    5.50    1.44
   2  10 -20    3.93    1.60
  -2  10  20    3.26    1.25
   2 -10  20   -0.84    1.78
  -2  10 -20   -1.78    1.44
   2  10  20   -1.52    1.28
   2 -10 -20    0.76    1.01
   2  11 -20    2.93    1.59
  -2  11  20    1.31    1.29
  -2  11 -20   -0.13    1.49
   2  11  20    2.61    1.46
   2 -11 -20    1.11    0.99
   2  12 -20    1.69    1.67
  -2  12  20    2.52    1.23
   2 -12 -20    1.60    0.95
   2  12  20    3.30    1.34
  -2  12 -20    2.80    1.69
  -2  13  20    4.24    1.34
   2  13 -20    3.15    1.79
  -2  13 -20    2.54    1.78
   2 -13 -20    5.06    0.99
   2  13  20    3.44    1.44
  -2  14  20   16.69    2.05
   2  14 -20   17.07    2.57
   2  14  20   16.68    2.17
  -2  14 -20   18.17    2.56
   2  15 -20   -1.49    1.63
  -2  15  20    1.81    1.22
   2  15  20    0.68    1.28
  -2  15 -20    2.18    1.76
   2  16 -20   12.57    2.41
  -2  16 -20    9.48    2.25
   2  17 -20    9.10    2.30
  -2  17 -20    7.67    2.13
   2  18 -20   -0.43    1.92
  -2  18 -20    2.26    1.86
   2  19 -20   -2.67    1.85
  -2  19 -20   -0.24    1.96
   2  20 -20    3.33    2.13
  -2  20 -20    2.65    2.11
   2  21 -20   -1.69    1.97
  -2  21 -20   -0.68    2.03
   2  22 -20    2.91    2.30
  -2  22 -20    2.85    2.24
   2  23 -20    3.47    2.33
  -2  23 -20    3.38    2.22
   2  24 -20   -1.84    2.20
  -2  24 -20    2.60    2.31
   2  25 -20    2.46    2.45
   2 -25  20    0.06    2.22
  -2  25 -20   -1.72    2.13
  -2 -25  20   -1.33    2.11
   2 -26  20    2.55    2.41
   2  26 -20    9.67    2.61
  -2 -26  20    3.81    2.48
  -2  26 -20    6.27    2.70
   2  27 -20    1.34    2.31
   2 -27  20    2.23    1.88
  -2 -27  20    3.21    2.50
  -2  27 -20    0.72    2.43
   2   0  21   20.39    2.37
  -2   0  21   17.93    2.20
  -2   0 -21   12.54    2.10
   2   0 -21   12.44    2.04
   2   1 -21   -0.16    1.30
   2  -1  21   -0.51    1.08
  -2   1  21    2.05    1.32
  -2  -1  21   -1.37    1.27
   2   1  21    1.06    1.41
  -2   1 -21    1.99    1.44
   2  -2  21    5.07    1.81
   2   2 -21    5.91    1.65
  -2   2  21    5.50    1.59
  -2  -2  21    8.63    1.92
   2   2  21    8.17    1.77
  -2   2 -21    6.34    1.65
   2   3 -21    0.14    1.28
   2  -3  21    0.86    1.57
  -2   3  21    0.74    1.37
  -2  -3  21    1.03    1.44
  -2   3 -21   -0.14    1.36
   2   3  21   -0.16    1.40
   2  -4  21    3.51    1.77
  -2   4  21    0.35    1.17
   2   4 -21   -0.07    1.42
  -2   4 -21    1.11    1.43
   2   4  21   -1.99    1.50
  -2  -4  21    0.67    1.49
   2  -5  21    4.93    1.87
   2   5 -21    5.50    1.75
  -2   5  21    6.04    1.50
  -2   5 -21    2.27    1.69
   2   5  21    2.16    1.50
  -2  -5  21    3.16    1.68
   2   6 -21   -0.40    1.49
  -2   6  21    3.55    1.39
   2  -6  21    4.29    1.46
   2   6  21    2.66    1.43
  -2   6 -21    4.15    1.66
  -2  -6  21    0.90    1.60
   2  -7  21    0.76    1.44
  -2   7  21    2.55    1.30
   2   7 -21   -0.09    1.32
   2   7  21    1.75    1.33
  -2   7 -21   -2.09    1.45
  -2   8  21    1.86    1.32
   2   8 -21    1.93    1.55
   2  -8  21    2.21    1.47
   2   8  21    0.78    1.33
  -2   8 -21   -1.92    1.55
   2   9 -21   -2.02    1.46
  -2   9  21    0.15    1.21
   2  -9  21    0.05    1.43
   2   9  21    0.19    1.40
  -2   9 -21   -0.74    1.48
  -2  10  21    1.73    1.33
   2  10 -21    2.42    1.67
   2 -10  21    4.25    2.03
  -2  10 -21    2.52    1.80
   2 -10 -21    2.46    1.13
   2  10  21    2.60    1.37
   2  11 -21   -2.90    1.39
  -2  11  21    0.87    1.23
   2 -11 -21   -0.09    0.99
  -2  11 -21   -0.52    1.64
   2  11  21   -0.64    1.16
  -2  12  21    5.03    1.46
   2  12 -21    5.90    1.93
   2  12  21    6.84    1.57
  -2  12 -21    5.21    1.86
   2 -12 -21    6.64    1.18
  -2  13  21    2.07    1.32
   2  13 -21    4.08    1.89
  -2  13 -21    4.24    1.94
   2  13  21    4.53    1.50
  -2  14  21   -1.14    1.13
   2  14 -21   -0.95    1.70
   2  14  21    0.18    1.29
  -2  14 -21    0.40    1.69
   2  15 -21    0.12    1.73
  -2  15 -21    0.29    1.83
   2  15  21    1.89    1.44
   2  16 -21    0.03    1.90
   2  16  21    2.59    1.61
  -2  16 -21    0.71    1.94
   2  17 -21    1.03    1.97
  -2  17 -21    2.91    2.03
   2  18 -21   -1.12    2.06
  -2  18 -21    1.31    1.99
   2  19 -21   -1.15    2.03
  -2  19 -21   -0.79    1.89
   2  20 -21    0.00    2.10
  -2  20 -21   -0.04    2.04
   2  21 -21   -1.89    2.05
  -2  21 -21   -0.81    2.13
   2  22 -21   -0.95    2.17
  -2  22 -21    1.23    2.20
   2  23 -21    3.52    2.45
  -2  23 -21    0.09    2.43
   2  24 -21   -1.50    2.29
  -2  24 -21   -0.35    2.26
   2  25 -21   -4.75    2.45
  -2  25 -21   -1.09    2.61
  -2 -25  21   -2.77    2.26
   2  26 -21   -3.72    2.32
   2 -26  21   -0.26    2.42
  -2 -26  21   -0.11    1.81
  -2  26 -21   -0.84    2.44
   2  27 -21   -3.15    2.48
   2 -27  21   -0.45    2.29
  -2  27 -21    0.17    2.53
  -2 -27  21   -1.14    2.38
   2   0  22    6.44    1.83
  -2   0  22    9.35    1.81
   2   0 -22    8.82    1.74
   2   1 -22    2.75    1.52
  -2   1  22    5.05    1.53
   2  -1  22    1.72    1.24
  -2  -1  22    5.08    1.62
  -2   1 -22    4.84    1.65
   2   1  22    6.63    1.71
   2  -2  22    0.80    1.48
  -2   2  22    1.41    1.23
   2   2 -22   -0.05    1.38
   2   2  22   -1.08    1.34
  -2   2 -22   -1.72    1.31
  -2  -2  22   -2.49    1.35
   2  -3  22    4.38    1.82
   2   3 -22    4.27    1.64
  -2   3  22    3.78    1.59
   2   3  22    7.02    1.88
  -2   3 -22    4.32    1.73
  -2  -3  22    3.26    1.64
  -2   4  22   -1.48    1.13
   2  -4  22   -1.94    1.58
   2   4 -22   -1.38    1.39
  -2   4 -22    1.06    1.54
  -2  -4  22   -1.90    1.47
   2   4  22   -0.16    1.41
   2  -5  22   13.37    2.45
   2   5 -22   12.93    2.22
  -2   5  22   13.04    1.84
  -2   5 -22   12.66    2.12
  -2  -5  22   13.88    2.32
   2   5  22   16.51    2.22
  -2   6  22    0.71    1.35
   2   6 -22    2.05    1.61
   2  -6  22    2.63    1.90
  -2   6 -22    5.34    1.85
   2   6  22    0.37    1.62
  -2   7  22   -1.79    1.03
   2  -7  22   -0.58    1.83
   2   7 -22   -0.06    1.53
  -2   7 -22   -3.78    1.47
   2   7  22   -0.02    1.39
   2  -8  22    1.48    1.92
   2   8 -22   -1.58    1.37
  -2   8  22    0.32    1.34
  -2   8 -22    1.11    1.69
   2   8  22    0.58    1.33
   2  -9  22   -0.14    1.91
  -2   9  22    0.21    1.35
   2   9 -22    2.97    1.72
  -2   9 -22    4.29    1.83
   2   9  22    3.32    1.49
   2  10 -22    0.04    1.68
  -2  10  22   -1.81    1.26
   2 -10  22    1.17    1.50
   2  10  22    1.01    1.54
   2 -10 -22   -0.80    1.03
  -2  10 -22   -2.11    1.57
   2  11 -22    1.15    1.67
  -2  11  22    0.21    1.31
   2  11  22   -0.36    1.53
   2 -11 -22    0.11    1.07
  -2  11 -22    0.38    1.80
  -2  12  22    0.92    1.37
   2  12 -22   -0.44    1.68
  -2  12 -22    0.87    1.81
   2  12  22    1.07    1.56
   2 -12 -22    0.45    1.02
  -2  13  22    1.40    1.36
   2  13 -22    3.25    1.96
  -2  13 -22    3.10    1.93
   2  13  22    2.80    1.64
   2  14 -22    1.13    1.89
  -2  14 -22    0.13    1.78
   2  14  22    2.69    1.66
   2  15 -22    3.06    2.01
  -2  15 -22    3.37    2.01
   2  15  22    1.15    1.40
   2  16 -22    4.25    2.13
  -2  16 -22    6.71    2.20
   2  16  22    1.02    1.67
   2  17 -22   -1.04    1.91
   2  17  22   -0.12    1.67
  -2  17 -22   -1.14    2.10
   2  18 -22    1.05    2.15
  -2  18 -22    0.24    2.28
   2  19 -22    1.56    2.22
  -2  19 -22   -1.06    2.27
   2  20 -22    4.55    2.35
  -2  20 -22   -1.19    2.04
   2  21 -22   -0.19    2.18
  -2  21 -22   -3.87    2.02
   2  22 -22    1.82    2.38
  -2  22 -22    2.83    2.27
   2  23 -22   -3.92    2.15
  -2  23 -22    0.63    2.53
   2  24 -22   -2.36    2.35
  -2  24 -22   -2.20    2.27
   2  25 -22   -5.70    2.07
  -2  25 -22   -3.73    2.57
   2 -26  22   -2.67    2.40
   2  26 -22   -2.51    2.50
  -2  26 -22    0.08    2.52
  -2 -26  22   -1.39    2.44
   2   0  23    2.80    1.68
  -2   0  23    2.02    1.47
   2   0 -23    2.87    1.49
   2  -1  23    0.61    1.20
   2   1 -23    2.09    1.52
  -2   1  23    2.98    1.49
  -2   1 -23    1.90    1.56
   2   1  23    0.46    1.55
  -2  -1  23    1.33    1.49
  -2   2  23    7.93    1.72
   2   2 -23    6.63    1.79
   2  -2  23    7.97    1.95
  -2   2 -23    6.13    1.81
   2   2  23    8.40    1.88
  -2  -2  23    7.42    1.87
   2   3 -23    5.20    1.68
  -2   3  23    6.19    1.67
   2  -3  23    3.53    1.71
  -2  -3  23    1.89    1.87
   2   3  23    2.36    1.57
  -2   3 -23    4.97    1.70
   2  -4  23   25.70    2.99
  -2   4  23   28.21    2.71
   2   4 -23   16.13    2.55
   2   4  23   23.82    2.72
  -2   4 -23   19.17    2.68
  -2  -4  23   23.68    2.89
  -2   5  23    3.81    1.55
   2  -5  23   -0.30    1.29
   2   5 -23    6.38    1.81
  -2  -5  23    0.35    1.66
   2   5  23    3.22    1.61
  -2   5 -23   -1.03    1.48
   2   6 -23   13.21    2.47
   2  -6  23   16.14    2.43
  -2   6  23   19.79    2.24
  -2   6 -23   18.39    2.57
   2   6  23   15.83    2.46
   2   7 -23    1.95    1.76
   2  -7  23    0.54    1.83
  -2   7  23   -0.18    1.18
   2   7  23    1.63    1.54
  -2   7 -23    1.28    1.65
   2  -8  23    2.47    2.05
   2   8 -23    1.94    1.73
  -2   8  23    1.32    1.40
  -2   8 -23    0.23    1.77
   2   8  23    3.65    1.57
   2  -9  23    0.75    2.01
  -2   9  23    1.07    1.43
   2   9 -23    3.03    1.74
  -2   9 -23   -0.01    1.77
   2   9  23    2.01    1.42
   2  10 -23   -0.19    1.74
  -2  10  23    3.13    1.45
   2 -10  23    3.23    2.10
   2  10  23    3.29    1.55
  -2  10 -23   -0.44    1.60
   2  11 -23    0.60    1.81
  -2  11  23   -0.04    1.47
   2  11  23   -0.44    1.40
   2 -11 -23   -0.55    1.12
  -2  11 -23    2.33    1.75
   2  12 -23    5.60    2.26
  -2  12  23    8.31    1.79
  -2  12 -23    9.34    2.31
   2  12  23    7.65    1.78
   2  13 -23   -2.00    1.76
  -2  13 -23   -3.64    1.95
   2  13  23    1.63    1.44
   2  14 -23    2.53    2.06
  -2  14 -23    2.57    2.04
   2  14  23    4.95    1.87
   2  15 -23    2.62    2.08
  -2  15 -23    4.65    2.14
   2  15  23    1.94    1.71
   2  16 -23    3.84    2.24
  -2  16 -23   -0.86    2.21
   2  16  23   -0.12    1.45
   2  17 -23    2.73    2.23
  -2  17 -23   -1.08    1.92
   2  18 -23    2.21    2.28
  -2  18 -23    2.28    2.21
   2  19 -23   -1.84    2.00
  -2  19 -23    4.18    2.30
   2  20 -23   -0.76    2.18
  -2  20 -23   -3.79    2.37
   2  21 -23    6.12    2.76
  -2  21 -23    1.18    2.29
   2  22 -23   -1.80    2.34
  -2  22 -23   -0.65    2.40
   2  23 -23   -1.12    2.36
  -2  23 -23    4.24    2.48
   2  24 -23   -2.76    2.40
  -2  24 -23   -2.90    2.19
   2  25 -23    5.08    2.77
  -2  25 -23   -1.12    2.40
  -2   0  24    2.12    1.78
   2   0 -24    3.44    1.59
   2   0  24    3.03    1.91
  -2   1  24    7.73    1.83
   2  -1  24   10.74    2.27
   2   1 -24   10.18    1.96
  -2  -1  24    9.85    2.20
   2   1  24    8.14    2.16
  -2   1 -24    6.06    1.85
   2   2 -24    1.63    1.55
  -2   2  24    1.84    1.48
   2  -2  24    1.61    1.66
  -2   2 -24    0.69    1.57
   2   2  24    1.90    1.80
  -2  -2  24    5.22    1.77
  -2   3  24    4.35    1.50
   2   3 -24    3.85    1.62
   2  -3  24    8.54    2.08
  -2  -3  24    5.67    1.89
  -2   3 -24    4.68    1.79
   2   3  24    6.15    1.96
  -2   4  24   12.91    1.95
   2   4 -24   13.07    2.15
   2  -4  24   10.29    2.34
  -2  -4  24   10.80    2.21
  -2   4 -24    9.09    2.02
   2   4  24   11.06    2.06
   2  -5  24    3.66    1.96
   2   5 -24    3.17    1.66
  -2   5  24    4.18    1.62
  -2   5 -24    0.41    1.65
  -2  -5  24    2.23    1.78
   2   5  24    2.04    1.57
   2   6 -24    4.17    2.03
  -2   6  24    5.25    1.64
   2  -6  24    1.49    2.01
  -2   6 -24    3.85    1.75
   2   6  24    8.16    1.85
   2   7 -24   15.07    2.55
   2  -7  24   12.98    2.67
  -2   7  24   15.79    2.16
  -2   7 -24   12.80    2.47
   2   7  24   16.22    2.31
   2   8 -24   -2.52    1.67
  -2   8  24   -0.82    1.38
   2  -8  24   -0.04    1.95
   2   8  24   -2.91    1.38
  -2   8 -24    0.77    1.75
   2   9 -24    9.19    2.11
  -2   9  24    8.54    1.78
   2  -9  24    4.77    2.29
   2   9  24    7.39    1.91
  -2   9 -24    7.30    2.23
  -2  10  24    3.63    1.59
   2  10 -24    4.79    1.90
   2 -10  24   -1.32    2.00
   2  10  24    6.73    1.83
  -2  10 -24    0.49    2.00
   2  11 -24   -0.63    1.88
  -2  11  24    0.89    1.83
   2  11  24    3.16    1.81
  -2  11 -24    4.16    1.92
   2 -11 -24   -0.58    1.25
   2  12 -24    5.33    2.18
  -2  12 -24    4.70    2.09
   2  12  24    5.83    1.94
   2  13 -24    1.66    1.93
  -2  13 -24    0.14    1.94
   2  13  24   -0.59    1.64
   2  14 -24    9.85    2.46
   2  14  24   14.17    2.20
  -2  14 -24   12.93    2.74
   2  15 -24    1.26    2.13
  -2  15 -24   -0.89    2.19
   2  15  24   -0.01    1.71
   2  16 -24   -3.67    2.02
  -2  16 -24   -0.23    1.99
   2  17 -24    3.33    2.37
  -2  17 -24    2.53    2.30
   2  18 -24   -3.83    2.10
  -2  18 -24   -1.87    2.12
   2  19 -24    0.43    2.27
  -2  19 -24    0.50    2.27
   2  20 -24    5.57    2.59
  -2  20 -24    3.27    2.54
   2  21 -24    2.56    2.42
  -2  21 -24    1.47    2.58
   2  22 -24    8.74    2.81
  -2  22 -24    3.06    2.57
   2  23 -24    4.66    2.70
  -2  23 -24    6.29    2.83
   2  24 -24    5.45    3.05
  -2  24 -24    1.51    2.95
   2   0  25    8.52    2.05
  -2   0  25    9.70    2.23
   2   1 -25    5.11    1.72
   2  -1  25    1.62    1.95
  -2   1  25    3.85    1.83
  -2  -1  25   -0.57    1.51
   2   1  25    2.37    1.69
   2  -2  25   30.64    3.31
  -2   2  25   25.09    2.87
   2   2 -25   30.79    3.29
  -2   2 -25   23.29    3.02
  -2  -2  25   26.59    3.08
   2   2  25   27.59    3.09
   2  -3  25    0.78    1.80
   2   3 -25    3.61    1.72
  -2   3  25   -1.14    1.41
  -2   3 -25    0.00    1.61
  -2  -3  25   -1.41    1.64
   2   3  25    1.29    1.51
   2  -4  25   30.18    3.44
  -2   4  25   26.70    2.89
   2   4 -25   28.66    3.35
   2   4  25   32.30    3.21
  -2  -4  25   26.71    3.23
  -2   4 -25   30.64    3.42
   2  -5  25   -0.67    1.90
  -2   5  25    0.10    1.49
   2   5 -25    4.07    1.76
  -2  -5  25   -2.65    1.67
  -2   5 -25   -0.76    1.61
   2   5  25   -1.22    1.47
  -2   6  25   14.22    2.18
   2  -6  25   15.10    2.73
   2   6 -25   10.75    2.46
   2   6  25   14.91    2.33
  -2   6 -25   18.24    2.61
  -2   7  25    0.41    1.50
   2   7 -25    4.90    1.94
   2  -7  25    0.68    1.96
   2   7  25   -0.20    1.54
  -2   7 -25    0.93    1.69
  -2   8  25    1.15    1.54
   2  -8  25   -3.94    1.84
   2   8 -25    0.15    1.85
  -2   8 -25   -1.90    1.77
   2   8  25   -0.05    1.56
  -2   9  25    4.67    1.69
   2  -9  25    0.16    2.13
   2   9 -25   -1.37    1.86
  -2   9 -25    0.86    1.92
   2   9  25    4.30    1.95
   2  10 -25    4.22    1.96
   2 -10  25    4.27    1.83
   2  10  25    6.51    2.06
  -2  10 -25    2.34    2.28
   2  11 -25    2.90    1.88
  -2  11 -25    2.22    2.16
   2  11  25    2.49    1.77
   2  12 -25   25.81    3.62
  -2  12 -25   29.96    3.69
   2  12  25   38.90    3.37
   2  13 -25   -0.77    1.96
   2  13  25    0.07    1.74
  -2  13 -25    0.27    2.01
   2  14 -25    3.12    2.13
   2  14  25    5.17    2.39
  -2  14 -25    7.66    2.38
   2  15 -25    2.51    2.25
  -2  15 -25   -0.44    2.13
   2  16 -25    0.43    2.26
  -2  16 -25   -2.47    2.13
   2  17 -25    0.93    2.27
  -2  17 -25   -0.41    2.20
   2  18 -25    8.51    2.59
  -2  18 -25    7.59    2.65
   2  19 -25   -0.94    2.45
  -2  19 -25    0.49    2.41
   2  20 -25    3.33    2.59
  -2  20 -25   -2.49    2.37
   2  21 -25    0.54    2.48
  -2  21 -25    4.30    2.63
   2  22 -25    6.43    3.07
  -2  22 -25    9.66    3.12
   2  23 -25    2.39    2.73
  -2  23 -25   -2.26    2.47
   2   0  26   50.84    4.40
  -2   0  26   50.31    4.29
   2  -1  26    3.27    2.09
  -2   1  26    3.73    1.93
   2   1 -26    5.33    1.83
  -2  -1  26    6.83    2.00
   2   1  26    5.66    1.95
  -2   2  26   11.74    2.07
   2  -2  26    9.13    2.33
   2   2 -26   10.52    2.08
  -2  -2  26   10.50    2.25
  -2   2 -26    7.86    2.10
   2   2  26   13.92    2.29
   2   3 -26    2.84    1.76
   2  -3  26    8.50    2.23
  -2   3  26    4.60    1.65
   2   3  26    3.60    1.80
  -2  -3  26    4.26    1.93
  -2   3 -26    6.24    1.93
  -2   4  26    2.63    1.75
   2   4 -26    1.84    1.72
   2  -4  26    2.62    1.97
   2   4  26    2.73    1.97
  -2  -4  26   -0.59    1.73
  -2   4 -26   -0.74    1.62
   2   5 -26    1.02    1.70
  -2   5  26    3.16    1.69
   2  -5  26    5.89    1.76
   2   5  26    3.79    1.96
  -2   5 -26    2.06    1.87
  -2  -5  26    1.60    1.86
   2   6 -26    1.78    1.89
  -2   6  26    0.56    1.56
   2  -6  26   -1.69    1.95
   2   6  26    0.56    1.53
  -2   6 -26   -3.78    1.51
   2   7 -26    8.05    2.21
   2  -7  26    6.94    2.44
  -2   7  26   11.92    1.91
   2   7  26    9.64    2.07
  -2   7 -26   12.03    2.25
   2  -8  26   15.89    2.84
  -2   8  26   12.97    2.13
   2   8 -26   12.14    2.63
   2   8  26   17.03    2.42
  -2   8 -26   14.68    2.70
   2  -9  26    5.93    2.42
   2   9 -26    3.18    2.08
  -2   9 -26    6.41    2.18
   2   9  26    5.97    2.08
   2  10 -26   39.08    4.36
  -2  10 -26   31.52    4.07
   2  10  26   50.67    4.11
   2  11 -26    6.78    2.11
   2  11  26    3.56    1.81
  -2  11 -26    3.87    2.25
   2  12 -26   10.13    2.50
   2  12  26    8.52    1.93
  -2  12 -26    4.58    2.48
   2  13 -26   -1.15    1.96
  -2  13 -26    1.08    2.09
   2  14 -26    3.21    2.42
  -2  14 -26    2.27    2.15
   2  15 -26   -0.97    2.15
  -2  15 -26    3.00    2.45
   2  16 -26    2.04    2.16
  -2  16 -26    1.31    2.34
   2  17 -26   -1.35    2.44
  -2  17 -26    1.31    2.38
   2  18 -26    6.46    2.87
  -2  18 -26    8.56    2.94
   2  19 -26    4.92    2.57
  -2  19 -26    1.93    2.49
   2  20 -26    1.85    2.59
  -2  20 -26    3.50    2.51
   2  21 -26    2.48    2.72
  -2  21 -26    7.46    2.98
   2  22 -26    1.24    2.68
  -2  22 -26    5.43    2.80
  -2   0  27   15.95    2.49
   2   0  27   13.85    2.48
  -2   1  27    2.72    1.93
   2  -1  27   -0.72    1.66
   2   1 -27    3.49    1.69
   2   1  27    1.62    1.81
[truncated: 4,550,182 more chars]
